# Supplementary material for: Three-Dimensional CH/π and CH/N Interactions from Quantum-Mechanical and Database Analyses
Source: J Chem Inf Model. 2025 Apr 14;65(8):4116–27. doi: 10.1021/acs.jcim.5c00124 (PMC12042816; doi:10.1021/acs.jcim.5c00124)
Supplement: Supplementary file 4 — ci5c00124_si_004.zip [file ci5c00124_si_004.zip › inp_files/mif_qm_ch4_pyrimidine_inp.txt]

%mem=32GB
%nprocshared= 8
#p m062x/aug-cc-pVDZ   counterpoise=2

00001 m062x/aug-cc-pVDZ   counterpoise=2

 0  1  0  1  0  1
  C          0.641439       -1.108963        0.000079  1
  N         -0.684583       -1.190065        0.000037  1
  C         -1.341137       -0.033379       -0.000011  1
  C         -0.686284        1.186519       -0.000043  1
  C          0.697649        1.145888       -0.000054  1
  N          1.372915       -0.000000       -0.000009  1
  H          1.184009       -2.047017       -0.000014  1
  H         -2.423380       -0.090760        0.000008  1
  H          1.287045        2.055365       -0.000074  1
  H         -1.226866        2.121094       -0.000061  1
  C         -0.000000        0.000000        1.999955  2
  H         -0.000000        0.000000        0.913044  2
  H         -1.024746        0.000000        2.362409  2
  H          0.512373       -0.887456        2.362409  2
  H          0.512373        0.887456        2.362409  2

%mem=32GB
%nprocshared= 8
#p m062x/aug-cc-pVDZ   counterpoise=2

00002 m062x/aug-cc-pVDZ   counterpoise=2

 0  1  0  1  0  1
  C          0.641439       -1.108963        0.000079  1
  N         -0.684583       -1.190065        0.000037  1
  C         -1.341137       -0.033379       -0.000011  1
  C         -0.686284        1.186519       -0.000043  1
  C          0.697649        1.145888       -0.000054  1
  N          1.372915       -0.000000       -0.000009  1
  H          1.184009       -2.047017       -0.000014  1
  H         -2.423380       -0.090760        0.000008  1
  H          1.287045        2.055365       -0.000074  1
  H         -1.226866        2.121094       -0.000061  1
  C          0.347289        0.000000        1.969571  2
  H          0.158548        0.000000        0.899173  2
  H         -0.598950        0.000000        2.504464  2
  H          0.914817       -0.887456        2.237546  2
  H          0.914817        0.887456        2.237546  2

%mem=32GB
%nprocshared= 8
#p m062x/aug-cc-pVDZ   counterpoise=2

00003 m062x/aug-cc-pVDZ   counterpoise=2

 0  1  0  1  0  1
  C          0.641439       -1.108963        0.000079  1
  N         -0.684583       -1.190065        0.000037  1
  C         -1.341137       -0.033379       -0.000011  1
  C         -0.686284        1.186519       -0.000043  1
  C          0.697649        1.145888       -0.000054  1
  N          1.372915       -0.000000       -0.000009  1
  H          1.184009       -2.047017       -0.000014  1
  H         -2.423380       -0.090760        0.000008  1
  H          1.287045        2.055365       -0.000074  1
  H         -1.226866        2.121094       -0.000061  1
  C          0.342012        0.060306        1.969571  2
  H          0.156140        0.027532        0.899173  2
  H         -0.589850       -0.104006        2.504464  2
  H          1.055024       -0.715117        2.237546  2
  H          0.746814        1.032830        2.237546  2

%mem=32GB
%nprocshared= 8
#p m062x/aug-cc-pVDZ   counterpoise=2

00004 m062x/aug-cc-pVDZ   counterpoise=2

 0  1  0  1  0  1
  C          0.641439       -1.108963        0.000079  1
  N         -0.684583       -1.190065        0.000037  1
  C         -1.341137       -0.033379       -0.000011  1
  C         -0.686284        1.186519       -0.000043  1
  C          0.697649        1.145888       -0.000054  1
  N          1.372915       -0.000000       -0.000009  1
  H          1.184009       -2.047017       -0.000014  1
  H         -2.423380       -0.090760        0.000008  1
  H          1.287045        2.055365       -0.000074  1
  H         -1.226866        2.121094       -0.000061  1
  C          0.326344        0.118780        1.969571  2
  H          0.148987        0.054227        0.899173  2
  H         -0.562829       -0.204853        2.504464  2
  H          1.163174       -0.521050        2.237546  2
  H          0.556119        1.146822        2.237546  2

%mem=32GB
%nprocshared= 8
#p m062x/aug-cc-pVDZ   counterpoise=2

00005 m062x/aug-cc-pVDZ   counterpoise=2

 0  1  0  1  0  1
  C          0.641439       -1.108963        0.000079  1
  N         -0.684583       -1.190065        0.000037  1
  C         -1.341137       -0.033379       -0.000011  1
  C         -0.686284        1.186519       -0.000043  1
  C          0.697649        1.145888       -0.000054  1
  N          1.372915       -0.000000       -0.000009  1
  H          1.184009       -2.047017       -0.000014  1
  H         -2.423380       -0.090760        0.000008  1
  H          1.287045        2.055365       -0.000074  1
  H         -1.226866        2.121094       -0.000061  1
  C          0.300761        0.173644        1.969571  2
  H          0.137307        0.079274        0.899173  2
  H         -0.518706       -0.299475        2.504464  2
  H          1.235983       -0.311151        2.237546  2
  H          0.348527        1.225968        2.237546  2

%mem=32GB
%nprocshared= 8
#p m062x/aug-cc-pVDZ   counterpoise=2

00006 m062x/aug-cc-pVDZ   counterpoise=2

 0  1  0  1  0  1
  C          0.641439       -1.108963        0.000079  1
  N         -0.684583       -1.190065        0.000037  1
  C         -1.341137       -0.033379       -0.000011  1
  C         -0.686284        1.186519       -0.000043  1
  C          0.697649        1.145888       -0.000054  1
  N          1.372915       -0.000000       -0.000009  1
  H          1.184009       -2.047017       -0.000014  1
  H         -2.423380       -0.090760        0.000008  1
  H          1.287045        2.055365       -0.000074  1
  H         -1.226866        2.121094       -0.000061  1
  C          0.266038        0.223233        1.969571  2
  H          0.121455        0.101913        0.899173  2
  H         -0.458822       -0.384997        2.504464  2
  H          1.271236       -0.091798        2.237546  2
  H          0.130345        1.267864        2.237546  2

%mem=32GB
%nprocshared= 8
#p m062x/aug-cc-pVDZ   counterpoise=2

00007 m062x/aug-cc-pVDZ   counterpoise=2

 0  1  0  1  0  1
  C          0.641439       -1.108963        0.000079  1
  N         -0.684583       -1.190065        0.000037  1
  C         -1.341137       -0.033379       -0.000011  1
  C         -0.686284        1.186519       -0.000043  1
  C          0.697649        1.145888       -0.000054  1
  N          1.372915       -0.000000       -0.000009  1
  H          1.184009       -2.047017       -0.000014  1
  H         -2.423380       -0.090760        0.000008  1
  H          1.287045        2.055365       -0.000074  1
  H         -1.226866        2.121094       -0.000061  1
  C          0.223233        0.266038        1.969571  2
  H          0.101913        0.121455        0.899173  2
  H         -0.384998       -0.458822        2.504464  2
  H          1.267864        0.130344        2.237546  2
  H         -0.091797        1.271236        2.237546  2

%mem=32GB
%nprocshared= 8
#p m062x/aug-cc-pVDZ   counterpoise=2

00008 m062x/aug-cc-pVDZ   counterpoise=2

 0  1  0  1  0  1
  C          0.641439       -1.108963        0.000079  1
  N         -0.684583       -1.190065        0.000037  1
  C         -1.341137       -0.033379       -0.000011  1
  C         -0.686284        1.186519       -0.000043  1
  C          0.697649        1.145888       -0.000054  1
  N          1.372915       -0.000000       -0.000009  1
  H          1.184009       -2.047017       -0.000014  1
  H         -2.423380       -0.090760        0.000008  1
  H          1.287045        2.055365       -0.000074  1
  H         -1.226866        2.121094       -0.000061  1
  C          0.173644        0.300761        1.969571  2
  H          0.079274        0.137307        0.899173  2
  H         -0.299475       -0.518706        2.504464  2
  H          1.225968        0.348526        2.237546  2
  H         -0.311151        1.235983        2.237546  2

%mem=32GB
%nprocshared= 8
#p m062x/aug-cc-pVDZ   counterpoise=2

00009 m062x/aug-cc-pVDZ   counterpoise=2

 0  1  0  1  0  1
  C          0.641439       -1.108963        0.000079  1
  N         -0.684583       -1.190065        0.000037  1
  C         -1.341137       -0.033379       -0.000011  1
  C         -0.686284        1.186519       -0.000043  1
  C          0.697649        1.145888       -0.000054  1
  N          1.372915       -0.000000       -0.000009  1
  H          1.184009       -2.047017       -0.000014  1
  H         -2.423380       -0.090760        0.000008  1
  H          1.287045        2.055365       -0.000074  1
  H         -1.226866        2.121094       -0.000061  1
  C          0.118780        0.326344        1.969571  2
  H          0.054227        0.148987        0.899173  2
  H         -0.204853       -0.562829        2.504464  2
  H          1.146822        0.556118        2.237546  2
  H         -0.521050        1.163175        2.237546  2

%mem=32GB
%nprocshared= 8
#p m062x/aug-cc-pVDZ   counterpoise=2

00010 m062x/aug-cc-pVDZ   counterpoise=2

 0  1  0  1  0  1
  C          0.641439       -1.108963        0.000079  1
  N         -0.684583       -1.190065        0.000037  1
  C         -1.341137       -0.033379       -0.000011  1
  C         -0.686284        1.186519       -0.000043  1
  C          0.697649        1.145888       -0.000054  1
  N          1.372915       -0.000000       -0.000009  1
  H          1.184009       -2.047017       -0.000014  1
  H         -2.423380       -0.090760        0.000008  1
  H          1.287045        2.055365       -0.000074  1
  H         -1.226866        2.121094       -0.000061  1
  C          0.060306        0.342012        1.969571  2
  H          0.027532        0.156140        0.899173  2
  H         -0.104007       -0.589850        2.504464  2
  H          1.032830        0.746813        2.237546  2
  H         -0.715117        1.055024        2.237546  2

%mem=32GB
%nprocshared= 8
#p m062x/aug-cc-pVDZ   counterpoise=2

00011 m062x/aug-cc-pVDZ   counterpoise=2

 0  1  0  1  0  1
  C          0.641439       -1.108963        0.000079  1
  N         -0.684583       -1.190065        0.000037  1
  C         -1.341137       -0.033379       -0.000011  1
  C         -0.686284        1.186519       -0.000043  1
  C          0.697649        1.145888       -0.000054  1
  N          1.372915       -0.000000       -0.000009  1
  H          1.184009       -2.047017       -0.000014  1
  H         -2.423380       -0.090760        0.000008  1
  H          1.287045        2.055365       -0.000074  1
  H         -1.226866        2.121094       -0.000061  1
  C          0.000000        0.347289        1.969571  2
  H         -0.000000        0.158548        0.899173  2
  H         -0.000000       -0.598950        2.504464  2
  H          0.887456        0.914816        2.237546  2
  H         -0.887456        0.914817        2.237546  2

%mem=32GB
%nprocshared= 8
#p m062x/aug-cc-pVDZ   counterpoise=2

00012 m062x/aug-cc-pVDZ   counterpoise=2

 0  1  0  1  0  1
  C          0.641439       -1.108963        0.000079  1
  N         -0.684583       -1.190065        0.000037  1
  C         -1.341137       -0.033379       -0.000011  1
  C         -0.686284        1.186519       -0.000043  1
  C          0.697649        1.145888       -0.000054  1
  N          1.372915       -0.000000       -0.000009  1
  H          1.184009       -2.047017       -0.000014  1
  H         -2.423380       -0.090760        0.000008  1
  H          1.287045        2.055365       -0.000074  1
  H         -1.226866        2.121094       -0.000061  1
  C         -0.060306        0.342012        1.969571  2
  H         -0.027532        0.156140        0.899173  2
  H          0.104006       -0.589850        2.504464  2
  H          0.715118        1.055024        2.237546  2
  H         -1.032830        0.746814        2.237546  2

%mem=32GB
%nprocshared= 8
#p m062x/aug-cc-pVDZ   counterpoise=2

00013 m062x/aug-cc-pVDZ   counterpoise=2

 0  1  0  1  0  1
  C          0.641439       -1.108963        0.000079  1
  N         -0.684583       -1.190065        0.000037  1
  C         -1.341137       -0.033379       -0.000011  1
  C         -0.686284        1.186519       -0.000043  1
  C          0.697649        1.145888       -0.000054  1
  N          1.372915       -0.000000       -0.000009  1
  H          1.184009       -2.047017       -0.000014  1
  H         -2.423380       -0.090760        0.000008  1
  H          1.287045        2.055365       -0.000074  1
  H         -1.226866        2.121094       -0.000061  1
  C         -0.118780        0.326344        1.969571  2
  H         -0.054227        0.148987        0.899173  2
  H          0.204852       -0.562829        2.504464  2
  H          0.521050        1.163174        2.237546  2
  H         -1.146822        0.556119        2.237546  2

%mem=32GB
%nprocshared= 8
#p m062x/aug-cc-pVDZ   counterpoise=2

00014 m062x/aug-cc-pVDZ   counterpoise=2

 0  1  0  1  0  1
  C          0.641439       -1.108963        0.000079  1
  N         -0.684583       -1.190065        0.000037  1
  C         -1.341137       -0.033379       -0.000011  1
  C         -0.686284        1.186519       -0.000043  1
  C          0.697649        1.145888       -0.000054  1
  N          1.372915       -0.000000       -0.000009  1
  H          1.184009       -2.047017       -0.000014  1
  H         -2.423380       -0.090760        0.000008  1
  H          1.287045        2.055365       -0.000074  1
  H         -1.226866        2.121094       -0.000061  1
  C         -0.173644        0.300761        1.969571  2
  H         -0.079274        0.137307        0.899173  2
  H          0.299475       -0.518706        2.504464  2
  H          0.311151        1.235982        2.237546  2
  H         -1.225968        0.348527        2.237546  2

%mem=32GB
%nprocshared= 8
#p m062x/aug-cc-pVDZ   counterpoise=2

00015 m062x/aug-cc-pVDZ   counterpoise=2

 0  1  0  1  0  1
  C          0.641439       -1.108963        0.000079  1
  N         -0.684583       -1.190065        0.000037  1
  C         -1.341137       -0.033379       -0.000011  1
  C         -0.686284        1.186519       -0.000043  1
  C          0.697649        1.145888       -0.000054  1
  N          1.372915       -0.000000       -0.000009  1
  H          1.184009       -2.047017       -0.000014  1
  H         -2.423380       -0.090760        0.000008  1
  H          1.287045        2.055365       -0.000074  1
  H         -1.226866        2.121094       -0.000061  1
  C         -0.223233        0.266038        1.969571  2
  H         -0.101913        0.121455        0.899173  2
  H          0.384997       -0.458822        2.504464  2
  H          0.091798        1.271236        2.237546  2
  H         -1.267864        0.130345        2.237546  2

%mem=32GB
%nprocshared= 8
#p m062x/aug-cc-pVDZ   counterpoise=2

00016 m062x/aug-cc-pVDZ   counterpoise=2

 0  1  0  1  0  1
  C          0.641439       -1.108963        0.000079  1
  N         -0.684583       -1.190065        0.000037  1
  C         -1.341137       -0.033379       -0.000011  1
  C         -0.686284        1.186519       -0.000043  1
  C          0.697649        1.145888       -0.000054  1
  N          1.372915       -0.000000       -0.000009  1
  H          1.184009       -2.047017       -0.000014  1
  H         -2.423380       -0.090760        0.000008  1
  H          1.287045        2.055365       -0.000074  1
  H         -1.226866        2.121094       -0.000061  1
  C         -0.266038        0.223233        1.969571  2
  H         -0.121455        0.101913        0.899173  2
  H          0.458822       -0.384998        2.504464  2
  H         -0.130344        1.267864        2.237546  2
  H         -1.271236       -0.091797        2.237546  2

%mem=32GB
%nprocshared= 8
#p m062x/aug-cc-pVDZ   counterpoise=2

00017 m062x/aug-cc-pVDZ   counterpoise=2

 0  1  0  1  0  1
  C          0.641439       -1.108963        0.000079  1
  N         -0.684583       -1.190065        0.000037  1
  C         -1.341137       -0.033379       -0.000011  1
  C         -0.686284        1.186519       -0.000043  1
  C          0.697649        1.145888       -0.000054  1
  N          1.372915       -0.000000       -0.000009  1
  H          1.184009       -2.047017       -0.000014  1
  H         -2.423380       -0.090760        0.000008  1
  H          1.287045        2.055365       -0.000074  1
  H         -1.226866        2.121094       -0.000061  1
  C         -0.300761        0.173644        1.969571  2
  H         -0.137307        0.079274        0.899173  2
  H          0.518706       -0.299475        2.504464  2
  H         -0.348526        1.225968        2.237546  2
  H         -1.235983       -0.311151        2.237546  2

%mem=32GB
%nprocshared= 8
#p m062x/aug-cc-pVDZ   counterpoise=2

00018 m062x/aug-cc-pVDZ   counterpoise=2

 0  1  0  1  0  1
  C          0.641439       -1.108963        0.000079  1
  N         -0.684583       -1.190065        0.000037  1
  C         -1.341137       -0.033379       -0.000011  1
  C         -0.686284        1.186519       -0.000043  1
  C          0.697649        1.145888       -0.000054  1
  N          1.372915       -0.000000       -0.000009  1
  H          1.184009       -2.047017       -0.000014  1
  H         -2.423380       -0.090760        0.000008  1
  H          1.287045        2.055365       -0.000074  1
  H         -1.226866        2.121094       -0.000061  1
  C         -0.326344        0.118780        1.969571  2
  H         -0.148987        0.054227        0.899173  2
  H          0.562829       -0.204853        2.504464  2
  H         -0.556119        1.146822        2.237546  2
  H         -1.163175       -0.521050        2.237546  2

%mem=32GB
%nprocshared= 8
#p m062x/aug-cc-pVDZ   counterpoise=2

00019 m062x/aug-cc-pVDZ   counterpoise=2

 0  1  0  1  0  1
  C          0.641439       -1.108963        0.000079  1
  N         -0.684583       -1.190065        0.000037  1
  C         -1.341137       -0.033379       -0.000011  1
  C         -0.686284        1.186519       -0.000043  1
  C          0.697649        1.145888       -0.000054  1
  N          1.372915       -0.000000       -0.000009  1
  H          1.184009       -2.047017       -0.000014  1
  H         -2.423380       -0.090760        0.000008  1
  H          1.287045        2.055365       -0.000074  1
  H         -1.226866        2.121094       -0.000061  1
  C         -0.342012        0.060306        1.969571  2
  H         -0.156140        0.027532        0.899173  2
  H          0.589850       -0.104007        2.504464  2
  H         -0.746814        1.032830        2.237546  2
  H         -1.055024       -0.715117        2.237546  2

%mem=32GB
%nprocshared= 8
#p m062x/aug-cc-pVDZ   counterpoise=2

00020 m062x/aug-cc-pVDZ   counterpoise=2

 0  1  0  1  0  1
  C          0.641439       -1.108963        0.000079  1
  N         -0.684583       -1.190065        0.000037  1
  C         -1.341137       -0.033379       -0.000011  1
  C         -0.686284        1.186519       -0.000043  1
  C          0.697649        1.145888       -0.000054  1
  N          1.372915       -0.000000       -0.000009  1
  H          1.184009       -2.047017       -0.000014  1
  H         -2.423380       -0.090760        0.000008  1
  H          1.287045        2.055365       -0.000074  1
  H         -1.226866        2.121094       -0.000061  1
  C         -0.347289        0.000000        1.969571  2
  H         -0.158549       -0.000000        0.899173  2
  H          0.598950       -0.000000        2.504464  2
  H         -0.914817        0.887456        2.237546  2
  H         -0.914817       -0.887456        2.237546  2

%mem=32GB
%nprocshared= 8
#p m062x/aug-cc-pVDZ   counterpoise=2

00021 m062x/aug-cc-pVDZ   counterpoise=2

 0  1  0  1  0  1
  C          0.641439       -1.108963        0.000079  1
  N         -0.684583       -1.190065        0.000037  1
  C         -1.341137       -0.033379       -0.000011  1
  C         -0.686284        1.186519       -0.000043  1
  C          0.697649        1.145888       -0.000054  1
  N          1.372915       -0.000000       -0.000009  1
  H          1.184009       -2.047017       -0.000014  1
  H         -2.423380       -0.090760        0.000008  1
  H          1.287045        2.055365       -0.000074  1
  H         -1.226866        2.121094       -0.000061  1
  C         -0.342012       -0.060306        1.969571  2
  H         -0.156140       -0.027532        0.899173  2
  H          0.589850        0.104007        2.504464  2
  H         -1.055024        0.715117        2.237546  2
  H         -0.746814       -1.032830        2.237546  2

%mem=32GB
%nprocshared= 8
#p m062x/aug-cc-pVDZ   counterpoise=2

00022 m062x/aug-cc-pVDZ   counterpoise=2

 0  1  0  1  0  1
  C          0.641439       -1.108963        0.000079  1
  N         -0.684583       -1.190065        0.000037  1
  C         -1.341137       -0.033379       -0.000011  1
  C         -0.686284        1.186519       -0.000043  1
  C          0.697649        1.145888       -0.000054  1
  N          1.372915       -0.000000       -0.000009  1
  H          1.184009       -2.047017       -0.000014  1
  H         -2.423380       -0.090760        0.000008  1
  H          1.287045        2.055365       -0.000074  1
  H         -1.226866        2.121094       -0.000061  1
  C         -0.326344       -0.118780        1.969571  2
  H         -0.148987       -0.054227        0.899173  2
  H          0.562829        0.204853        2.504464  2
  H         -1.163175        0.521050        2.237546  2
  H         -0.556119       -1.146822        2.237546  2

%mem=32GB
%nprocshared= 8
#p m062x/aug-cc-pVDZ   counterpoise=2

00023 m062x/aug-cc-pVDZ   counterpoise=2

 0  1  0  1  0  1
  C          0.641439       -1.108963        0.000079  1
  N         -0.684583       -1.190065        0.000037  1
  C         -1.341137       -0.033379       -0.000011  1
  C         -0.686284        1.186519       -0.000043  1
  C          0.697649        1.145888       -0.000054  1
  N          1.372915       -0.000000       -0.000009  1
  H          1.184009       -2.047017       -0.000014  1
  H         -2.423380       -0.090760        0.000008  1
  H          1.287045        2.055365       -0.000074  1
  H         -1.226866        2.121094       -0.000061  1
  C         -0.300761       -0.173644        1.969571  2
  H         -0.137307       -0.079274        0.899173  2
  H          0.518706        0.299475        2.504464  2
  H         -1.235983        0.311151        2.237546  2
  H         -0.348526       -1.225968        2.237546  2

%mem=32GB
%nprocshared= 8
#p m062x/aug-cc-pVDZ   counterpoise=2

00024 m062x/aug-cc-pVDZ   counterpoise=2

 0  1  0  1  0  1
  C          0.641439       -1.108963        0.000079  1
  N         -0.684583       -1.190065        0.000037  1
  C         -1.341137       -0.033379       -0.000011  1
  C         -0.686284        1.186519       -0.000043  1
  C          0.697649        1.145888       -0.000054  1
  N          1.372915       -0.000000       -0.000009  1
  H          1.184009       -2.047017       -0.000014  1
  H         -2.423380       -0.090760        0.000008  1
  H          1.287045        2.055365       -0.000074  1
  H         -1.226866        2.121094       -0.000061  1
  C         -0.266038       -0.223233        1.969571  2
  H         -0.121455       -0.101913        0.899173  2
  H          0.458822        0.384998        2.504464  2
  H         -1.271236        0.091797        2.237546  2
  H         -0.130344       -1.267864        2.237546  2

%mem=32GB
%nprocshared= 8
#p m062x/aug-cc-pVDZ   counterpoise=2

00025 m062x/aug-cc-pVDZ   counterpoise=2

 0  1  0  1  0  1
  C          0.641439       -1.108963        0.000079  1
  N         -0.684583       -1.190065        0.000037  1
  C         -1.341137       -0.033379       -0.000011  1
  C         -0.686284        1.186519       -0.000043  1
  C          0.697649        1.145888       -0.000054  1
  N          1.372915       -0.000000       -0.000009  1
  H          1.184009       -2.047017       -0.000014  1
  H         -2.423380       -0.090760        0.000008  1
  H          1.287045        2.055365       -0.000074  1
  H         -1.226866        2.121094       -0.000061  1
  C         -0.223233       -0.266038        1.969571  2
  H         -0.101913       -0.121455        0.899173  2
  H          0.384997        0.458822        2.504464  2
  H         -1.267864       -0.130345        2.237546  2
  H          0.091798       -1.271236        2.237546  2

%mem=32GB
%nprocshared= 8
#p m062x/aug-cc-pVDZ   counterpoise=2

00026 m062x/aug-cc-pVDZ   counterpoise=2

 0  1  0  1  0  1
  C          0.641439       -1.108963        0.000079  1
  N         -0.684583       -1.190065        0.000037  1
  C         -1.341137       -0.033379       -0.000011  1
  C         -0.686284        1.186519       -0.000043  1
  C          0.697649        1.145888       -0.000054  1
  N          1.372915       -0.000000       -0.000009  1
  H          1.184009       -2.047017       -0.000014  1
  H         -2.423380       -0.090760        0.000008  1
  H          1.287045        2.055365       -0.000074  1
  H         -1.226866        2.121094       -0.000061  1
  C         -0.173644       -0.300761        1.969571  2
  H         -0.079274       -0.137307        0.899173  2
  H          0.299475        0.518706        2.504464  2
  H         -1.225968       -0.348527        2.237546  2
  H          0.311151       -1.235982        2.237546  2

%mem=32GB
%nprocshared= 8
#p m062x/aug-cc-pVDZ   counterpoise=2

00027 m062x/aug-cc-pVDZ   counterpoise=2

 0  1  0  1  0  1
  C          0.641439       -1.108963        0.000079  1
  N         -0.684583       -1.190065        0.000037  1
  C         -1.341137       -0.033379       -0.000011  1
  C         -0.686284        1.186519       -0.000043  1
  C          0.697649        1.145888       -0.000054  1
  N          1.372915       -0.000000       -0.000009  1
  H          1.184009       -2.047017       -0.000014  1
  H         -2.423380       -0.090760        0.000008  1
  H          1.287045        2.055365       -0.000074  1
  H         -1.226866        2.121094       -0.000061  1
  C         -0.118780       -0.326344        1.969571  2
  H         -0.054227       -0.148987        0.899173  2
  H          0.204852        0.562829        2.504464  2
  H         -1.146822       -0.556119        2.237546  2
  H          0.521050       -1.163174        2.237546  2

%mem=32GB
%nprocshared= 8
#p m062x/aug-cc-pVDZ   counterpoise=2

00028 m062x/aug-cc-pVDZ   counterpoise=2

 0  1  0  1  0  1
  C          0.641439       -1.108963        0.000079  1
  N         -0.684583       -1.190065        0.000037  1
  C         -1.341137       -0.033379       -0.000011  1
  C         -0.686284        1.186519       -0.000043  1
  C          0.697649        1.145888       -0.000054  1
  N          1.372915       -0.000000       -0.000009  1
  H          1.184009       -2.047017       -0.000014  1
  H         -2.423380       -0.090760        0.000008  1
  H          1.287045        2.055365       -0.000074  1
  H         -1.226866        2.121094       -0.000061  1
  C         -0.060306       -0.342012        1.969571  2
  H         -0.027532       -0.156140        0.899173  2
  H          0.104006        0.589850        2.504464  2
  H         -1.032830       -0.746814        2.237546  2
  H          0.715118       -1.055024        2.237546  2

%mem=32GB
%nprocshared= 8
#p m062x/aug-cc-pVDZ   counterpoise=2

00029 m062x/aug-cc-pVDZ   counterpoise=2

 0  1  0  1  0  1
  C          0.641439       -1.108963        0.000079  1
  N         -0.684583       -1.190065        0.000037  1
  C         -1.341137       -0.033379       -0.000011  1
  C         -0.686284        1.186519       -0.000043  1
  C          0.697649        1.145888       -0.000054  1
  N          1.372915       -0.000000       -0.000009  1
  H          1.184009       -2.047017       -0.000014  1
  H         -2.423380       -0.090760        0.000008  1
  H          1.287045        2.055365       -0.000074  1
  H         -1.226866        2.121094       -0.000061  1
  C         -0.000000       -0.347289        1.969571  2
  H         -0.000000       -0.158548        0.899173  2
  H         -0.000000        0.598950        2.504464  2
  H         -0.887456       -0.914817        2.237546  2
  H          0.887456       -0.914816        2.237546  2

%mem=32GB
%nprocshared= 8
#p m062x/aug-cc-pVDZ   counterpoise=2

00030 m062x/aug-cc-pVDZ   counterpoise=2

 0  1  0  1  0  1
  C          0.641439       -1.108963        0.000079  1
  N         -0.684583       -1.190065        0.000037  1
  C         -1.341137       -0.033379       -0.000011  1
  C         -0.686284        1.186519       -0.000043  1
  C          0.697649        1.145888       -0.000054  1
  N          1.372915       -0.000000       -0.000009  1
  H          1.184009       -2.047017       -0.000014  1
  H         -2.423380       -0.090760        0.000008  1
  H          1.287045        2.055365       -0.000074  1
  H         -1.226866        2.121094       -0.000061  1
  C          0.060306       -0.342012        1.969571  2
  H          0.027532       -0.156140        0.899173  2
  H         -0.104007        0.589850        2.504464  2
  H         -0.715117       -1.055024        2.237546  2
  H          1.032830       -0.746813        2.237546  2

%mem=32GB
%nprocshared= 8
#p m062x/aug-cc-pVDZ   counterpoise=2

00031 m062x/aug-cc-pVDZ   counterpoise=2

 0  1  0  1  0  1
  C          0.641439       -1.108963        0.000079  1
  N         -0.684583       -1.190065        0.000037  1
  C         -1.341137       -0.033379       -0.000011  1
  C         -0.686284        1.186519       -0.000043  1
  C          0.697649        1.145888       -0.000054  1
  N          1.372915       -0.000000       -0.000009  1
  H          1.184009       -2.047017       -0.000014  1
  H         -2.423380       -0.090760        0.000008  1
  H          1.287045        2.055365       -0.000074  1
  H         -1.226866        2.121094       -0.000061  1
  C          0.118780       -0.326344        1.969571  2
  H          0.054227       -0.148987        0.899173  2
  H         -0.204853        0.562829        2.504464  2
  H         -0.521050       -1.163175        2.237546  2
  H          1.146822       -0.556118        2.237546  2

%mem=32GB
%nprocshared= 8
#p m062x/aug-cc-pVDZ   counterpoise=2

00032 m062x/aug-cc-pVDZ   counterpoise=2

 0  1  0  1  0  1
  C          0.641439       -1.108963        0.000079  1
  N         -0.684583       -1.190065        0.000037  1
  C         -1.341137       -0.033379       -0.000011  1
  C         -0.686284        1.186519       -0.000043  1
  C          0.697649        1.145888       -0.000054  1
  N          1.372915       -0.000000       -0.000009  1
  H          1.184009       -2.047017       -0.000014  1
  H         -2.423380       -0.090760        0.000008  1
  H          1.287045        2.055365       -0.000074  1
  H         -1.226866        2.121094       -0.000061  1
  C          0.173644       -0.300761        1.969571  2
  H          0.079274       -0.137307        0.899173  2
  H         -0.299475        0.518706        2.504464  2
  H         -0.311151       -1.235983        2.237546  2
  H          1.225968       -0.348526        2.237546  2

%mem=32GB
%nprocshared= 8
#p m062x/aug-cc-pVDZ   counterpoise=2

00033 m062x/aug-cc-pVDZ   counterpoise=2

 0  1  0  1  0  1
  C          0.641439       -1.108963        0.000079  1
  N         -0.684583       -1.190065        0.000037  1
  C         -1.341137       -0.033379       -0.000011  1
  C         -0.686284        1.186519       -0.000043  1
  C          0.697649        1.145888       -0.000054  1
  N          1.372915       -0.000000       -0.000009  1
  H          1.184009       -2.047017       -0.000014  1
  H         -2.423380       -0.090760        0.000008  1
  H          1.287045        2.055365       -0.000074  1
  H         -1.226866        2.121094       -0.000061  1
  C          0.223233       -0.266038        1.969571  2
  H          0.101913       -0.121455        0.899173  2
  H         -0.384998        0.458822        2.504464  2
  H         -0.091797       -1.271236        2.237546  2
  H          1.267864       -0.130344        2.237546  2

%mem=32GB
%nprocshared= 8
#p m062x/aug-cc-pVDZ   counterpoise=2

00034 m062x/aug-cc-pVDZ   counterpoise=2

 0  1  0  1  0  1
  C          0.641439       -1.108963        0.000079  1
  N         -0.684583       -1.190065        0.000037  1
  C         -1.341137       -0.033379       -0.000011  1
  C         -0.686284        1.186519       -0.000043  1
  C          0.697649        1.145888       -0.000054  1
  N          1.372915       -0.000000       -0.000009  1
  H          1.184009       -2.047017       -0.000014  1
  H         -2.423380       -0.090760        0.000008  1
  H          1.287045        2.055365       -0.000074  1
  H         -1.226866        2.121094       -0.000061  1
  C          0.266038       -0.223233        1.969571  2
  H          0.121455       -0.101913        0.899173  2
  H         -0.458822        0.384997        2.504464  2
  H          0.130345       -1.267864        2.237546  2
  H          1.271236        0.091798        2.237546  2

%mem=32GB
%nprocshared= 8
#p m062x/aug-cc-pVDZ   counterpoise=2

00035 m062x/aug-cc-pVDZ   counterpoise=2

 0  1  0  1  0  1
  C          0.641439       -1.108963        0.000079  1
  N         -0.684583       -1.190065        0.000037  1
  C         -1.341137       -0.033379       -0.000011  1
  C         -0.686284        1.186519       -0.000043  1
  C          0.697649        1.145888       -0.000054  1
  N          1.372915       -0.000000       -0.000009  1
  H          1.184009       -2.047017       -0.000014  1
  H         -2.423380       -0.090760        0.000008  1
  H          1.287045        2.055365       -0.000074  1
  H         -1.226866        2.121094       -0.000061  1
  C          0.300761       -0.173644        1.969571  2
  H          0.137307       -0.079274        0.899173  2
  H         -0.518706        0.299475        2.504464  2
  H          0.348527       -1.225968        2.237546  2
  H          1.235983        0.311151        2.237546  2

%mem=32GB
%nprocshared= 8
#p m062x/aug-cc-pVDZ   counterpoise=2

00036 m062x/aug-cc-pVDZ   counterpoise=2

 0  1  0  1  0  1
  C          0.641439       -1.108963        0.000079  1
  N         -0.684583       -1.190065        0.000037  1
  C         -1.341137       -0.033379       -0.000011  1
  C         -0.686284        1.186519       -0.000043  1
  C          0.697649        1.145888       -0.000054  1
  N          1.372915       -0.000000       -0.000009  1
  H          1.184009       -2.047017       -0.000014  1
  H         -2.423380       -0.090760        0.000008  1
  H          1.287045        2.055365       -0.000074  1
  H         -1.226866        2.121094       -0.000061  1
  C          0.326344       -0.118780        1.969571  2
  H          0.148987       -0.054227        0.899173  2
  H         -0.562829        0.204853        2.504464  2
  H          0.556119       -1.146822        2.237546  2
  H          1.163174        0.521050        2.237546  2

%mem=32GB
%nprocshared= 8
#p m062x/aug-cc-pVDZ   counterpoise=2

00037 m062x/aug-cc-pVDZ   counterpoise=2

 0  1  0  1  0  1
  C          0.641439       -1.108963        0.000079  1
  N         -0.684583       -1.190065        0.000037  1
  C         -1.341137       -0.033379       -0.000011  1
  C         -0.686284        1.186519       -0.000043  1
  C          0.697649        1.145888       -0.000054  1
  N          1.372915       -0.000000       -0.000009  1
  H          1.184009       -2.047017       -0.000014  1
  H         -2.423380       -0.090760        0.000008  1
  H          1.287045        2.055365       -0.000074  1
  H         -1.226866        2.121094       -0.000061  1
  C          0.342012       -0.060306        1.969571  2
  H          0.156140       -0.027532        0.899173  2
  H         -0.589850        0.104006        2.504464  2
  H          0.746814       -1.032830        2.237546  2
  H          1.055024        0.715117        2.237546  2

%mem=32GB
%nprocshared= 8
#p m062x/aug-cc-pVDZ   counterpoise=2

00038 m062x/aug-cc-pVDZ   counterpoise=2

 0  1  0  1  0  1
  C          0.641439       -1.108963        0.000079  1
  N         -0.684583       -1.190065        0.000037  1
  C         -1.341137       -0.033379       -0.000011  1
  C         -0.686284        1.186519       -0.000043  1
  C          0.697649        1.145888       -0.000054  1
  N          1.372915       -0.000000       -0.000009  1
  H          1.184009       -2.047017       -0.000014  1
  H         -2.423380       -0.090760        0.000008  1
  H          1.287045        2.055365       -0.000074  1
  H         -1.226866        2.121094       -0.000061  1
  C          0.684025        0.000000        1.879343  2
  H          0.312279        0.000000        0.857981  2
  H         -0.154955        0.000000        2.570422  2
  H          1.289465       -0.887456        2.044696  2
  H          1.289465        0.887456        2.044696  2

%mem=32GB
%nprocshared= 8
#p m062x/aug-cc-pVDZ   counterpoise=2

00039 m062x/aug-cc-pVDZ   counterpoise=2

 0  1  0  1  0  1
  C          0.641439       -1.108963        0.000079  1
  N         -0.684583       -1.190065        0.000037  1
  C         -1.341137       -0.033379       -0.000011  1
  C         -0.686284        1.186519       -0.000043  1
  C          0.697649        1.145888       -0.000054  1
  N          1.372915       -0.000000       -0.000009  1
  H          1.184009       -2.047017       -0.000014  1
  H         -2.423380       -0.090760        0.000008  1
  H          1.287045        2.055365       -0.000074  1
  H         -1.226866        2.121094       -0.000061  1
  C          0.673633        0.118780        1.879343  2
  H          0.307535        0.054227        0.857981  2
  H         -0.152601       -0.026908        2.570422  2
  H          1.423980       -0.650060        2.044696  2
  H          1.115770        1.097887        2.044696  2

%mem=32GB
%nprocshared= 8
#p m062x/aug-cc-pVDZ   counterpoise=2

00040 m062x/aug-cc-pVDZ   counterpoise=2

 0  1  0  1  0  1
  C          0.641439       -1.108963        0.000079  1
  N         -0.684583       -1.190065        0.000037  1
  C         -1.341137       -0.033379       -0.000011  1
  C         -0.686284        1.186519       -0.000043  1
  C          0.697649        1.145888       -0.000054  1
  N          1.372915       -0.000000       -0.000009  1
  H          1.184009       -2.047017       -0.000014  1
  H         -2.423380       -0.090760        0.000008  1
  H          1.287045        2.055365       -0.000074  1
  H         -1.226866        2.121094       -0.000061  1
  C          0.642773        0.233950        1.879343  2
  H          0.293447        0.106806        0.857981  2
  H         -0.145610       -0.052998        2.570422  2
  H          1.515228       -0.392913        2.044696  2
  H          0.908173        1.274959        2.044696  2

%mem=32GB
%nprocshared= 8
#p m062x/aug-cc-pVDZ   counterpoise=2

00041 m062x/aug-cc-pVDZ   counterpoise=2

 0  1  0  1  0  1
  C          0.641439       -1.108963        0.000079  1
  N         -0.684583       -1.190065        0.000037  1
  C         -1.341137       -0.033379       -0.000011  1
  C         -0.686284        1.186519       -0.000043  1
  C          0.697649        1.145888       -0.000054  1
  N          1.372915       -0.000000       -0.000009  1
  H          1.184009       -2.047017       -0.000014  1
  H         -2.423380       -0.090760        0.000008  1
  H          1.287045        2.055365       -0.000074  1
  H         -1.226866        2.121094       -0.000061  1
  C          0.592383        0.342012        1.879343  2
  H          0.270442        0.156140        0.857981  2
  H         -0.134195       -0.077477        2.570422  2
  H          1.560437       -0.123827        2.044696  2
  H          0.672981        1.413292        2.044696  2

%mem=32GB
%nprocshared= 8
#p m062x/aug-cc-pVDZ   counterpoise=2

00042 m062x/aug-cc-pVDZ   counterpoise=2

 0  1  0  1  0  1
  C          0.641439       -1.108963        0.000079  1
  N         -0.684583       -1.190065        0.000037  1
  C         -1.341137       -0.033379       -0.000011  1
  C         -0.686284        1.186519       -0.000043  1
  C          0.697649        1.145888       -0.000054  1
  N          1.372915       -0.000000       -0.000009  1
  H          1.184009       -2.047017       -0.000014  1
  H         -2.423380       -0.090760        0.000008  1
  H          1.287045        2.055365       -0.000074  1
  H         -1.226866        2.121094       -0.000061  1
  C          0.523993        0.439683        1.879343  2
  H          0.239220        0.200729        0.857981  2
  H         -0.118702       -0.099603        2.570422  2
  H          1.558233        0.149021        2.044696  2
  H          0.417342        1.508683        2.044696  2

%mem=32GB
%nprocshared= 8
#p m062x/aug-cc-pVDZ   counterpoise=2

00043 m062x/aug-cc-pVDZ   counterpoise=2

 0  1  0  1  0  1
  C          0.641439       -1.108963        0.000079  1
  N         -0.684583       -1.190065        0.000037  1
  C         -1.341137       -0.033379       -0.000011  1
  C         -0.686284        1.186519       -0.000043  1
  C          0.697649        1.145888       -0.000054  1
  N          1.372915       -0.000000       -0.000009  1
  H          1.184009       -2.047017       -0.000014  1
  H         -2.423380       -0.090760        0.000008  1
  H          1.287045        2.055365       -0.000074  1
  H         -1.226866        2.121094       -0.000061  1
  C          0.439698        0.524019        1.879343  2
  H          0.580140        0.862596        0.856104  2
  H          0.762491        1.302210        2.566148  2
  H         -0.611680        0.305590        2.047772  2
  H          1.027785       -0.374459        2.047772  2

%mem=32GB
%nprocshared= 8
#p m062x/aug-cc-pVDZ   counterpoise=2

00044 m062x/aug-cc-pVDZ   counterpoise=2

 0  1  0  1  0  1
  C          0.641439       -1.108963        0.000079  1
  N         -0.684583       -1.190065        0.000037  1
  C         -1.341137       -0.033379       -0.000011  1
  C         -0.686284        1.186519       -0.000043  1
  C          0.697649        1.145888       -0.000054  1
  N          1.372915       -0.000000       -0.000009  1
  H          1.184009       -2.047017       -0.000014  1
  H         -2.423380       -0.090760        0.000008  1
  H          1.287045        2.055365       -0.000074  1
  H         -1.226866        2.121094       -0.000061  1
  C          0.342028        0.592409        1.879343  2
  H          0.536145        0.894527        0.853468  2
  H          0.800122        1.305374        2.560010  2
  H         -0.730741        0.564524        2.052159  2
  H          0.762506       -0.394916        2.052159  2

%mem=32GB
%nprocshared= 8
#p m062x/aug-cc-pVDZ   counterpoise=2

00045 m062x/aug-cc-pVDZ   counterpoise=2

 0  1  0  1  0  1
  C          0.641439       -1.108963        0.000079  1
  N         -0.684583       -1.190065        0.000037  1
  C         -1.341137       -0.033379       -0.000011  1
  C         -0.686284        1.186519       -0.000043  1
  C          0.697649        1.145888       -0.000054  1
  N          1.372915       -0.000000       -0.000009  1
  H          1.184009       -2.047017       -0.000014  1
  H         -2.423380       -0.090760        0.000008  1
  H          1.287045        2.055365       -0.000074  1
  H         -1.226866        2.121094       -0.000061  1
  C          0.233950        0.642773        1.879343  2
  H          0.106806        0.293447        0.857981  2
  H         -0.052998       -0.145610        2.570422  2
  H          1.274959        0.908172        2.044696  2
  H         -0.392913        1.515228        2.044696  2

%mem=32GB
%nprocshared= 8
#p m062x/aug-cc-pVDZ   counterpoise=2

00046 m062x/aug-cc-pVDZ   counterpoise=2

 0  1  0  1  0  1
  C          0.641439       -1.108963        0.000079  1
  N         -0.684583       -1.190065        0.000037  1
  C         -1.341137       -0.033379       -0.000011  1
  C         -0.686284        1.186519       -0.000043  1
  C          0.697649        1.145888       -0.000054  1
  N          1.372915       -0.000000       -0.000009  1
  H          1.184009       -2.047017       -0.000014  1
  H         -2.423380       -0.090760        0.000008  1
  H          1.287045        2.055365       -0.000074  1
  H         -1.226866        2.121094       -0.000061  1
  C          0.118780        0.673633        1.879343  2
  H          0.054227        0.307535        0.857981  2
  H         -0.026908       -0.152601        2.570422  2
  H          1.097887        1.115769        2.044696  2
  H         -0.650060        1.423980        2.044696  2

%mem=32GB
%nprocshared= 8
#p m062x/aug-cc-pVDZ   counterpoise=2

00047 m062x/aug-cc-pVDZ   counterpoise=2

 0  1  0  1  0  1
  C          0.641439       -1.108963        0.000079  1
  N         -0.684583       -1.190065        0.000037  1
  C         -1.341137       -0.033379       -0.000011  1
  C         -0.686284        1.186519       -0.000043  1
  C          0.697649        1.145888       -0.000054  1
  N          1.372915       -0.000000       -0.000009  1
  H          1.184009       -2.047017       -0.000014  1
  H         -2.423380       -0.090760        0.000008  1
  H          1.287045        2.055365       -0.000074  1
  H         -1.226866        2.121094       -0.000061  1
  C          0.000000        0.684025        1.879343  2
  H         -0.000000        0.312279        0.857981  2
  H         -0.000000       -0.154955        2.570422  2
  H          0.887456        1.289464        2.044696  2
  H         -0.887456        1.289465        2.044696  2

%mem=32GB
%nprocshared= 8
#p m062x/aug-cc-pVDZ   counterpoise=2

00048 m062x/aug-cc-pVDZ   counterpoise=2

 0  1  0  1  0  1
  C          0.641439       -1.108963        0.000079  1
  N         -0.684583       -1.190065        0.000037  1
  C         -1.341137       -0.033379       -0.000011  1
  C         -0.686284        1.186519       -0.000043  1
  C          0.697649        1.145888       -0.000054  1
  N          1.372915       -0.000000       -0.000009  1
  H          1.184009       -2.047017       -0.000014  1
  H         -2.423380       -0.090760        0.000008  1
  H          1.287045        2.055365       -0.000074  1
  H         -1.226866        2.121094       -0.000061  1
  C         -0.118780        0.673633        1.879343  2
  H         -0.054227        0.307535        0.857981  2
  H          0.026907       -0.152601        2.570422  2
  H          0.650061        1.423980        2.044696  2
  H         -1.097887        1.115770        2.044696  2

%mem=32GB
%nprocshared= 8
#p m062x/aug-cc-pVDZ   counterpoise=2

00049 m062x/aug-cc-pVDZ   counterpoise=2

 0  1  0  1  0  1
  C          0.641439       -1.108963        0.000079  1
  N         -0.684583       -1.190065        0.000037  1
  C         -1.341137       -0.033379       -0.000011  1
  C         -0.686284        1.186519       -0.000043  1
  C          0.697649        1.145888       -0.000054  1
  N          1.372915       -0.000000       -0.000009  1
  H          1.184009       -2.047017       -0.000014  1
  H         -2.423380       -0.090760        0.000008  1
  H          1.287045        2.055365       -0.000074  1
  H         -1.226866        2.121094       -0.000061  1
  C         -0.233950        0.642773        1.879343  2
  H         -0.106806        0.293447        0.857981  2
  H          0.052997       -0.145610        2.570422  2
  H          0.392913        1.515228        2.044696  2
  H         -1.274959        0.908173        2.044696  2

%mem=32GB
%nprocshared= 8
#p m062x/aug-cc-pVDZ   counterpoise=2

00050 m062x/aug-cc-pVDZ   counterpoise=2

 0  1  0  1  0  1
  C          0.641439       -1.108963        0.000079  1
  N         -0.684583       -1.190065        0.000037  1
  C         -1.341137       -0.033379       -0.000011  1
  C         -0.686284        1.186519       -0.000043  1
  C          0.697649        1.145888       -0.000054  1
  N          1.372915       -0.000000       -0.000009  1
  H          1.184009       -2.047017       -0.000014  1
  H         -2.423380       -0.090760        0.000008  1
  H          1.287045        2.055365       -0.000074  1
  H         -1.226866        2.121094       -0.000061  1
  C         -0.342012        0.592383        1.879343  2
  H         -0.156140        0.270442        0.857981  2
  H          0.077477       -0.134195        2.570422  2
  H          0.123827        1.560437        2.044696  2
  H         -1.413292        0.672981        2.044696  2

%mem=32GB
%nprocshared= 8
#p m062x/aug-cc-pVDZ   counterpoise=2

00051 m062x/aug-cc-pVDZ   counterpoise=2

 0  1  0  1  0  1
  C          0.641439       -1.108963        0.000079  1
  N         -0.684583       -1.190065        0.000037  1
  C         -1.341137       -0.033379       -0.000011  1
  C         -0.686284        1.186519       -0.000043  1
  C          0.697649        1.145888       -0.000054  1
  N          1.372915       -0.000000       -0.000009  1
  H          1.184009       -2.047017       -0.000014  1
  H         -2.423380       -0.090760        0.000008  1
  H          1.287045        2.055365       -0.000074  1
  H         -1.226866        2.121094       -0.000061  1
  C         -0.439683        0.523993        1.879343  2
  H         -0.200729        0.239220        0.857981  2
  H          0.099603       -0.118702        2.570422  2
  H         -0.149021        1.558233        2.044696  2
  H         -1.508683        0.417342        2.044696  2

%mem=32GB
%nprocshared= 8
#p m062x/aug-cc-pVDZ   counterpoise=2

00052 m062x/aug-cc-pVDZ   counterpoise=2

 0  1  0  1  0  1
  C          0.641439       -1.108963        0.000079  1
  N         -0.684583       -1.190065        0.000037  1
  C         -1.341137       -0.033379       -0.000011  1
  C         -0.686284        1.186519       -0.000043  1
  C          0.697649        1.145888       -0.000054  1
  N          1.372915       -0.000000       -0.000009  1
  H          1.184009       -2.047017       -0.000014  1
  H         -2.423380       -0.090760        0.000008  1
  H          1.287045        2.055365       -0.000074  1
  H         -1.226866        2.121094       -0.000061  1
  C         -0.523993        0.439683        1.879343  2
  H         -0.239220        0.200729        0.857981  2
  H          0.118702       -0.099603        2.570422  2
  H         -0.417341        1.508683        2.044696  2
  H         -1.558233        0.149021        2.044696  2

%mem=32GB
%nprocshared= 8
#p m062x/aug-cc-pVDZ   counterpoise=2

00053 m062x/aug-cc-pVDZ   counterpoise=2

 0  1  0  1  0  1
  C          0.641439       -1.108963        0.000079  1
  N         -0.684583       -1.190065        0.000037  1
  C         -1.341137       -0.033379       -0.000011  1
  C         -0.686284        1.186519       -0.000043  1
  C          0.697649        1.145888       -0.000054  1
  N          1.372915       -0.000000       -0.000009  1
  H          1.184009       -2.047017       -0.000014  1
  H         -2.423380       -0.090760        0.000008  1
  H          1.287045        2.055365       -0.000074  1
  H         -1.226866        2.121094       -0.000061  1
  C         -0.592383        0.342012        1.879343  2
  H         -0.270442        0.156140        0.857981  2
  H          0.134195       -0.077478        2.570422  2
  H         -0.672981        1.413292        2.044696  2
  H         -1.560437       -0.123827        2.044696  2

%mem=32GB
%nprocshared= 8
#p m062x/aug-cc-pVDZ   counterpoise=2

00054 m062x/aug-cc-pVDZ   counterpoise=2

 0  1  0  1  0  1
  C          0.641439       -1.108963        0.000079  1
  N         -0.684583       -1.190065        0.000037  1
  C         -1.341137       -0.033379       -0.000011  1
  C         -0.686284        1.186519       -0.000043  1
  C          0.697649        1.145888       -0.000054  1
  N          1.372915       -0.000000       -0.000009  1
  H          1.184009       -2.047017       -0.000014  1
  H         -2.423380       -0.090760        0.000008  1
  H          1.287045        2.055365       -0.000074  1
  H         -1.226866        2.121094       -0.000061  1
  C         -0.642773        0.233950        1.879343  2
  H         -0.293447        0.106806        0.857981  2
  H          0.145610       -0.052998        2.570422  2
  H         -0.908172        1.274959        2.044696  2
  H         -1.515228       -0.392913        2.044696  2

%mem=32GB
%nprocshared= 8
#p m062x/aug-cc-pVDZ   counterpoise=2

00055 m062x/aug-cc-pVDZ   counterpoise=2

 0  1  0  1  0  1
  C          0.641439       -1.108963        0.000079  1
  N         -0.684583       -1.190065        0.000037  1
  C         -1.341137       -0.033379       -0.000011  1
  C         -0.686284        1.186519       -0.000043  1
  C          0.697649        1.145888       -0.000054  1
  N          1.372915       -0.000000       -0.000009  1
  H          1.184009       -2.047017       -0.000014  1
  H         -2.423380       -0.090760        0.000008  1
  H          1.287045        2.055365       -0.000074  1
  H         -1.226866        2.121094       -0.000061  1
  C         -0.673633        0.118780        1.879343  2
  H         -0.307535        0.054227        0.857981  2
  H          0.152601       -0.026908        2.570422  2
  H         -1.115770        1.097887        2.044696  2
  H         -1.423980       -0.650060        2.044696  2

%mem=32GB
%nprocshared= 8
#p m062x/aug-cc-pVDZ   counterpoise=2

00056 m062x/aug-cc-pVDZ   counterpoise=2

 0  1  0  1  0  1
  C          0.641439       -1.108963        0.000079  1
  N         -0.684583       -1.190065        0.000037  1
  C         -1.341137       -0.033379       -0.000011  1
  C         -0.686284        1.186519       -0.000043  1
  C          0.697649        1.145888       -0.000054  1
  N          1.372915       -0.000000       -0.000009  1
  H          1.184009       -2.047017       -0.000014  1
  H         -2.423380       -0.090760        0.000008  1
  H          1.287045        2.055365       -0.000074  1
  H         -1.226866        2.121094       -0.000061  1
  C         -0.684055       -0.000001        1.879343  2
  H         -1.042730       -0.018221        0.853479  2
  H         -1.530392       -0.042993        2.560036  2
  H         -0.036452       -0.855704        2.052141  2
  H         -0.126498        0.916922        2.052141  2

%mem=32GB
%nprocshared= 8
#p m062x/aug-cc-pVDZ   counterpoise=2

00057 m062x/aug-cc-pVDZ   counterpoise=2

 0  1  0  1  0  1
  C          0.641439       -1.108963        0.000079  1
  N         -0.684583       -1.190065        0.000037  1
  C         -1.341137       -0.033379       -0.000011  1
  C         -0.686284        1.186519       -0.000043  1
  C          0.697649        1.145888       -0.000054  1
  N          1.372915       -0.000000       -0.000009  1
  H          1.184009       -2.047017       -0.000014  1
  H         -2.423380       -0.090760        0.000008  1
  H          1.287045        2.055365       -0.000074  1
  H         -1.226866        2.121094       -0.000061  1
  C         -0.673663       -0.118780        1.879343  2
  H         -1.037097       -0.072280        0.856050  2
  H         -1.509434       -0.011846        2.566023  2
  H         -0.186615       -1.075787        2.047862  2
  H          0.038644        0.684772        2.047862  2

%mem=32GB
%nprocshared= 8
#p m062x/aug-cc-pVDZ   counterpoise=2

00058 m062x/aug-cc-pVDZ   counterpoise=2

 0  1  0  1  0  1
  C          0.641439       -1.108963        0.000079  1
  N         -0.684583       -1.190065        0.000037  1
  C         -1.341137       -0.033379       -0.000011  1
  C         -0.686284        1.186519       -0.000043  1
  C          0.697649        1.145888       -0.000054  1
  N          1.372915       -0.000000       -0.000009  1
  H          1.184009       -2.047017       -0.000014  1
  H         -2.423380       -0.090760        0.000008  1
  H          1.287045        2.055365       -0.000074  1
  H         -1.226866        2.121094       -0.000061  1
  C         -0.642773       -0.233950        1.879343  2
  H         -0.293447       -0.106806        0.857981  2
  H          0.145610        0.052998        2.570422  2
  H         -1.515228        0.392913        2.044696  2
  H         -0.908172       -1.274959        2.044696  2

%mem=32GB
%nprocshared= 8
#p m062x/aug-cc-pVDZ   counterpoise=2

00059 m062x/aug-cc-pVDZ   counterpoise=2

 0  1  0  1  0  1
  C          0.641439       -1.108963        0.000079  1
  N         -0.684583       -1.190065        0.000037  1
  C         -1.341137       -0.033379       -0.000011  1
  C         -0.686284        1.186519       -0.000043  1
  C          0.697649        1.145888       -0.000054  1
  N          1.372915       -0.000000       -0.000009  1
  H          1.184009       -2.047017       -0.000014  1
  H         -2.423380       -0.090760        0.000008  1
  H          1.287045        2.055365       -0.000074  1
  H         -1.226866        2.121094       -0.000061  1
  C         -0.592383       -0.342012        1.879343  2
  H         -0.270442       -0.156140        0.857981  2
  H          0.134195        0.077478        2.570422  2
  H         -1.560437        0.123827        2.044696  2
  H         -0.672981       -1.413292        2.044696  2

%mem=32GB
%nprocshared= 8
#p m062x/aug-cc-pVDZ   counterpoise=2

00060 m062x/aug-cc-pVDZ   counterpoise=2

 0  1  0  1  0  1
  C          0.641439       -1.108963        0.000079  1
  N         -0.684583       -1.190065        0.000037  1
  C         -1.341137       -0.033379       -0.000011  1
  C         -0.686284        1.186519       -0.000043  1
  C          0.697649        1.145888       -0.000054  1
  N          1.372915       -0.000000       -0.000009  1
  H          1.184009       -2.047017       -0.000014  1
  H         -2.423380       -0.090760        0.000008  1
  H          1.287045        2.055365       -0.000074  1
  H         -1.226866        2.121094       -0.000061  1
  C         -0.523993       -0.439683        1.879343  2
  H         -0.239220       -0.200729        0.857981  2
  H          0.118702        0.099603        2.570422  2
  H         -1.558233       -0.149021        2.044696  2
  H         -0.417341       -1.508683        2.044696  2

%mem=32GB
%nprocshared= 8
#p m062x/aug-cc-pVDZ   counterpoise=2

00061 m062x/aug-cc-pVDZ   counterpoise=2

 0  1  0  1  0  1
  C          0.641439       -1.108963        0.000079  1
  N         -0.684583       -1.190065        0.000037  1
  C         -1.341137       -0.033379       -0.000011  1
  C         -0.686284        1.186519       -0.000043  1
  C          0.697649        1.145888       -0.000054  1
  N          1.372915       -0.000000       -0.000009  1
  H          1.184009       -2.047017       -0.000014  1
  H         -2.423380       -0.090760        0.000008  1
  H          1.287045        2.055365       -0.000074  1
  H         -1.226866        2.121094       -0.000061  1
  C         -0.439683       -0.523993        1.879343  2
  H         -0.200729       -0.239220        0.857981  2
  H          0.099603        0.118702        2.570422  2
  H         -1.508683       -0.417342        2.044696  2
  H         -0.149021       -1.558233        2.044696  2

%mem=32GB
%nprocshared= 8
#p m062x/aug-cc-pVDZ   counterpoise=2

00062 m062x/aug-cc-pVDZ   counterpoise=2

 0  1  0  1  0  1
  C          0.641439       -1.108963        0.000079  1
  N         -0.684583       -1.190065        0.000037  1
  C         -1.341137       -0.033379       -0.000011  1
  C         -0.686284        1.186519       -0.000043  1
  C          0.697649        1.145888       -0.000054  1
  N          1.372915       -0.000000       -0.000009  1
  H          1.184009       -2.047017       -0.000014  1
  H         -2.423380       -0.090760        0.000008  1
  H          1.287045        2.055365       -0.000074  1
  H         -1.226866        2.121094       -0.000061  1
  C         -0.342012       -0.592383        1.879343  2
  H         -0.156140       -0.270442        0.857981  2
  H          0.077477        0.134195        2.570422  2
  H         -1.413292       -0.672981        2.044696  2
  H          0.123827       -1.560437        2.044696  2

%mem=32GB
%nprocshared= 8
#p m062x/aug-cc-pVDZ   counterpoise=2

00063 m062x/aug-cc-pVDZ   counterpoise=2

 0  1  0  1  0  1
  C          0.641439       -1.108963        0.000079  1
  N         -0.684583       -1.190065        0.000037  1
  C         -1.341137       -0.033379       -0.000011  1
  C         -0.686284        1.186519       -0.000043  1
  C          0.697649        1.145888       -0.000054  1
  N          1.372915       -0.000000       -0.000009  1
  H          1.184009       -2.047017       -0.000014  1
  H         -2.423380       -0.090760        0.000008  1
  H          1.287045        2.055365       -0.000074  1
  H         -1.226866        2.121094       -0.000061  1
  C         -0.233950       -0.642773        1.879343  2
  H         -0.106806       -0.293447        0.857981  2
  H          0.052997        0.145610        2.570422  2
  H         -1.274959       -0.908173        2.044696  2
  H          0.392913       -1.515228        2.044696  2

%mem=32GB
%nprocshared= 8
#p m062x/aug-cc-pVDZ   counterpoise=2

00064 m062x/aug-cc-pVDZ   counterpoise=2

 0  1  0  1  0  1
  C          0.641439       -1.108963        0.000079  1
  N         -0.684583       -1.190065        0.000037  1
  C         -1.341137       -0.033379       -0.000011  1
  C         -0.686284        1.186519       -0.000043  1
  C          0.697649        1.145888       -0.000054  1
  N          1.372915       -0.000000       -0.000009  1
  H          1.184009       -2.047017       -0.000014  1
  H         -2.423380       -0.090760        0.000008  1
  H          1.287045        2.055365       -0.000074  1
  H         -1.226866        2.121094       -0.000061  1
  C         -0.118780       -0.673633        1.879343  2
  H         -0.054227       -0.307535        0.857981  2
  H          0.026907        0.152601        2.570422  2
  H         -1.097887       -1.115770        2.044696  2
  H          0.650061       -1.423980        2.044696  2

%mem=32GB
%nprocshared= 8
#p m062x/aug-cc-pVDZ   counterpoise=2

00065 m062x/aug-cc-pVDZ   counterpoise=2

 0  1  0  1  0  1
  C          0.641439       -1.108963        0.000079  1
  N         -0.684583       -1.190065        0.000037  1
  C         -1.341137       -0.033379       -0.000011  1
  C         -0.686284        1.186519       -0.000043  1
  C          0.697649        1.145888       -0.000054  1
  N          1.372915       -0.000000       -0.000009  1
  H          1.184009       -2.047017       -0.000014  1
  H         -2.423380       -0.090760        0.000008  1
  H          1.287045        2.055365       -0.000074  1
  H         -1.226866        2.121094       -0.000061  1
  C         -0.000000       -0.684025        1.879343  2
  H         -0.000000       -0.312279        0.857981  2
  H         -0.000000        0.154955        2.570422  2
  H         -0.887456       -1.289465        2.044696  2
  H          0.887456       -1.289464        2.044696  2

%mem=32GB
%nprocshared= 8
#p m062x/aug-cc-pVDZ   counterpoise=2

00066 m062x/aug-cc-pVDZ   counterpoise=2

 0  1  0  1  0  1
  C          0.641439       -1.108963        0.000079  1
  N         -0.684583       -1.190065        0.000037  1
  C         -1.341137       -0.033379       -0.000011  1
  C         -0.686284        1.186519       -0.000043  1
  C          0.697649        1.145888       -0.000054  1
  N          1.372915       -0.000000       -0.000009  1
  H          1.184009       -2.047017       -0.000014  1
  H         -2.423380       -0.090760        0.000008  1
  H          1.287045        2.055365       -0.000074  1
  H         -1.226866        2.121094       -0.000061  1
  C          0.118794       -0.673658        1.879343  2
  H          0.403032       -0.910396        0.857316  2
  H          0.764408       -1.211383        2.568917  2
  H          0.221766        0.395534        2.045782  2
  H         -0.914147       -0.968289        2.045782  2

%mem=32GB
%nprocshared= 8
#p m062x/aug-cc-pVDZ   counterpoise=2

00067 m062x/aug-cc-pVDZ   counterpoise=2

 0  1  0  1  0  1
  C          0.641439       -1.108963        0.000079  1
  N         -0.684583       -1.190065        0.000037  1
  C         -1.341137       -0.033379       -0.000011  1
  C         -0.686284        1.186519       -0.000043  1
  C          0.697649        1.145888       -0.000054  1
  N          1.372915       -0.000000       -0.000009  1
  H          1.184009       -2.047017       -0.000014  1
  H         -2.423380       -0.090760        0.000008  1
  H          1.287045        2.055365       -0.000074  1
  H         -1.226866        2.121094       -0.000061  1
  C          0.233965       -0.642798        1.879343  2
  H          0.457801       -0.898874        0.847016  2
  H          0.799860       -1.290202        2.544255  2
  H          0.507230        0.393047        2.063264  2
  H         -0.829124       -0.775058        2.063264  2

%mem=32GB
%nprocshared= 8
#p m062x/aug-cc-pVDZ   counterpoise=2

00068 m062x/aug-cc-pVDZ   counterpoise=2

 0  1  0  1  0  1
  C          0.641439       -1.108963        0.000079  1
  N         -0.684583       -1.190065        0.000037  1
  C         -1.341137       -0.033379       -0.000011  1
  C         -0.686284        1.186519       -0.000043  1
  C          0.697649        1.145888       -0.000054  1
  N          1.372915       -0.000000       -0.000009  1
  H          1.184009       -2.047017       -0.000014  1
  H         -2.423380       -0.090760        0.000008  1
  H          1.287045        2.055365       -0.000074  1
  H         -1.226866        2.121094       -0.000061  1
  C          0.342027       -0.592408        1.879342  2
  H          0.507069       -0.877143        0.843455  2
  H          0.776756       -1.342416        2.535068  2
  H          0.809907        0.370064        2.069638  2
  H         -0.725692       -0.520019        2.069638  2

%mem=32GB
%nprocshared= 8
#p m062x/aug-cc-pVDZ   counterpoise=2

00069 m062x/aug-cc-pVDZ   counterpoise=2

 0  1  0  1  0  1
  C          0.641439       -1.108963        0.000079  1
  N         -0.684583       -1.190065        0.000037  1
  C         -1.341137       -0.033379       -0.000011  1
  C         -0.686284        1.186519       -0.000043  1
  C          0.697649        1.145888       -0.000054  1
  N          1.372915       -0.000000       -0.000009  1
  H          1.184009       -2.047017       -0.000014  1
  H         -2.423380       -0.090760        0.000008  1
  H          1.287045        2.055365       -0.000074  1
  H         -1.226866        2.121094       -0.000061  1
  C          0.439697       -0.524019        1.879342  2
  H          0.550526       -0.845363        0.846952  2
  H          0.720092       -1.337014        2.544094  2
  H          1.083023        0.332568        2.063376  2
  H         -0.594898       -0.246131        2.063376  2

%mem=32GB
%nprocshared= 8
#p m062x/aug-cc-pVDZ   counterpoise=2

00070 m062x/aug-cc-pVDZ   counterpoise=2

 0  1  0  1  0  1
  C          0.641439       -1.108963        0.000079  1
  N         -0.684583       -1.190065        0.000037  1
  C         -1.341137       -0.033379       -0.000011  1
  C         -0.686284        1.186519       -0.000043  1
  C          0.697649        1.145888       -0.000054  1
  N          1.372915       -0.000000       -0.000009  1
  H          1.184009       -2.047017       -0.000014  1
  H         -2.423380       -0.090760        0.000008  1
  H          1.287045        2.055365       -0.000074  1
  H         -1.226866        2.121094       -0.000061  1
  C          0.524008       -0.439708        1.879343  2
  H          0.587880       -0.803722        0.857193  2
  H          0.669258       -1.267507        2.568639  2
  H          1.293536        0.309649        2.045982  2
  H         -0.454668        0.002900        2.045982  2

%mem=32GB
%nprocshared= 8
#p m062x/aug-cc-pVDZ   counterpoise=2

00071 m062x/aug-cc-pVDZ   counterpoise=2

 0  1  0  1  0  1
  C          0.641439       -1.108963        0.000079  1
  N         -0.684583       -1.190065        0.000037  1
  C         -1.341137       -0.033379       -0.000011  1
  C         -0.686284        1.186519       -0.000043  1
  C          0.697649        1.145888       -0.000054  1
  N          1.372915       -0.000000       -0.000009  1
  H          1.184009       -2.047017       -0.000014  1
  H         -2.423380       -0.090760        0.000008  1
  H          1.287045        2.055365       -0.000074  1
  H         -1.226866        2.121094       -0.000061  1
  C          0.592383       -0.342012        1.879343  2
  H          0.270442       -0.156140        0.857981  2
  H         -0.134195        0.077477        2.570422  2
  H          0.672981       -1.413292        2.044696  2
  H          1.560437        0.123827        2.044696  2

%mem=32GB
%nprocshared= 8
#p m062x/aug-cc-pVDZ   counterpoise=2

00072 m062x/aug-cc-pVDZ   counterpoise=2

 0  1  0  1  0  1
  C          0.641439       -1.108963        0.000079  1
  N         -0.684583       -1.190065        0.000037  1
  C         -1.341137       -0.033379       -0.000011  1
  C         -0.686284        1.186519       -0.000043  1
  C          0.697649        1.145888       -0.000054  1
  N          1.372915       -0.000000       -0.000009  1
  H          1.184009       -2.047017       -0.000014  1
  H         -2.423380       -0.090760        0.000008  1
  H          1.287045        2.055365       -0.000074  1
  H         -1.226866        2.121094       -0.000061  1
  C          0.642773       -0.233950        1.879343  2
  H          0.293447       -0.106806        0.857981  2
  H         -0.145610        0.052998        2.570422  2
  H          0.908173       -1.274959        2.044696  2
  H          1.515228        0.392913        2.044696  2

%mem=32GB
%nprocshared= 8
#p m062x/aug-cc-pVDZ   counterpoise=2

00073 m062x/aug-cc-pVDZ   counterpoise=2

 0  1  0  1  0  1
  C          0.641439       -1.108963        0.000079  1
  N         -0.684583       -1.190065        0.000037  1
  C         -1.341137       -0.033379       -0.000011  1
  C         -0.686284        1.186519       -0.000043  1
  C          0.697649        1.145888       -0.000054  1
  N          1.372915       -0.000000       -0.000009  1
  H          1.184009       -2.047017       -0.000014  1
  H         -2.423380       -0.090760        0.000008  1
  H          1.287045        2.055365       -0.000074  1
  H         -1.226866        2.121094       -0.000061  1
  C          0.673633       -0.118780        1.879343  2
  H          0.307535       -0.054227        0.857981  2
  H         -0.152601        0.026908        2.570422  2
  H          1.115770       -1.097887        2.044696  2
  H          1.423980        0.650060        2.044696  2

%mem=32GB
%nprocshared= 8
#p m062x/aug-cc-pVDZ   counterpoise=2

00074 m062x/aug-cc-pVDZ   counterpoise=2

 0  1  0  1  0  1
  C          0.641439       -1.108963        0.000079  1
  N         -0.684583       -1.190065        0.000037  1
  C         -1.341137       -0.033379       -0.000011  1
  C         -0.686284        1.186519       -0.000043  1
  C          0.697649        1.145888       -0.000054  1
  N          1.372915       -0.000000       -0.000009  1
  H          1.184009       -2.047017       -0.000014  1
  H         -2.423380       -0.090760        0.000008  1
  H          1.287045        2.055365       -0.000074  1
  H         -1.226866        2.121094       -0.000061  1
  C          1.000009       -0.000000        1.732007  2
  H          1.228781       -0.000000        0.669444  2
  H          1.925511       -0.000000        2.302028  2
  H          0.422826        0.887456        1.978498  2
  H          0.422826       -0.887456        1.978498  2

%mem=32GB
%nprocshared= 8
#p m062x/aug-cc-pVDZ   counterpoise=2

00075 m062x/aug-cc-pVDZ   counterpoise=2

 0  1  0  1  0  1
  C          0.641439       -1.108963        0.000079  1
  N         -0.684583       -1.190065        0.000037  1
  C         -1.341137       -0.033379       -0.000011  1
  C         -0.686284        1.186519       -0.000043  1
  C          0.697649        1.145888       -0.000054  1
  N          1.372915       -0.000000       -0.000009  1
  H          1.184009       -2.047017       -0.000014  1
  H         -2.423380       -0.090760        0.000008  1
  H          1.287045        2.055365       -0.000074  1
  H         -1.226866        2.121094       -0.000061  1
  C          0.984818        0.173644        1.732007  2
  H          1.221342        0.067817        0.676435  2
  H          1.814361       -0.197513        2.328310  2
  H          0.814178        1.222227        1.961860  2
  H          0.089291       -0.397912        1.961860  2

%mem=32GB
%nprocshared= 8
#p m062x/aug-cc-pVDZ   counterpoise=2

00076 m062x/aug-cc-pVDZ   counterpoise=2

 0  1  0  1  0  1
  C          0.641439       -1.108963        0.000079  1
  N         -0.684583       -1.190065        0.000037  1
  C         -1.341137       -0.033379       -0.000011  1
  C         -0.686284        1.186519       -0.000043  1
  C          0.697649        1.145888       -0.000054  1
  N          1.372915       -0.000000       -0.000009  1
  H          1.184009       -2.047017       -0.000014  1
  H         -2.423380       -0.090760        0.000008  1
  H          1.287045        2.055365       -0.000074  1
  H         -1.226866        2.121094       -0.000061  1
  C          0.939703        0.342012        1.732008  2
  H          1.198727        0.137518        0.696409  2
  H          1.619659       -0.194799        2.388492  2
  H          1.020069        1.409253        1.921780  2
  H         -0.079750        0.016159        1.921780  2

%mem=32GB
%nprocshared= 8
#p m062x/aug-cc-pVDZ   counterpoise=2

00077 m062x/aug-cc-pVDZ   counterpoise=2

 0  1  0  1  0  1
  C          0.641439       -1.108963        0.000079  1
  N         -0.684583       -1.190065        0.000037  1
  C         -1.341137       -0.033379       -0.000011  1
  C         -0.686284        1.186519       -0.000043  1
  C          0.697649        1.145888       -0.000054  1
  N          1.372915       -0.000000       -0.000009  1
  H          1.184009       -2.047017       -0.000014  1
  H         -2.423380       -0.090760        0.000008  1
  H          1.287045        2.055365       -0.000074  1
  H         -1.226866        2.121094       -0.000061  1
  C          0.866021        0.500016        1.732009  2
  H          0.767431        0.878207        0.717797  2
  H          0.657687        1.299181        2.438698  2
  H          0.160749       -0.312610        1.885981  2
  H          1.878260        0.135128        1.885981  2

%mem=32GB
%nprocshared= 8
#p m062x/aug-cc-pVDZ   counterpoise=2

00078 m062x/aug-cc-pVDZ   counterpoise=2

 0  1  0  1  0  1
  C          0.641439       -1.108963        0.000079  1
  N         -0.684583       -1.190065        0.000037  1
  C         -1.341137       -0.033379       -0.000011  1
  C         -0.686284        1.186519       -0.000043  1
  C          0.697649        1.145888       -0.000054  1
  N          1.372915       -0.000000       -0.000009  1
  H          1.184009       -2.047017       -0.000014  1
  H         -2.423380       -0.090760        0.000008  1
  H          1.287045        2.055365       -0.000074  1
  H         -1.226866        2.121094       -0.000061  1
  C          0.766043        0.642800        1.732008  2
  H          0.724857        0.945753        0.688984  2
  H          0.647309        1.516180        2.368079  2
  H         -0.033356       -0.064977        1.935700  2
  H          1.725378        0.174119        1.935700  2

%mem=32GB
%nprocshared= 8
#p m062x/aug-cc-pVDZ   counterpoise=2

00079 m062x/aug-cc-pVDZ   counterpoise=2

 0  1  0  1  0  1
  C          0.641439       -1.108963        0.000079  1
  N         -0.684583       -1.190065        0.000037  1
  C         -1.341137       -0.033379       -0.000011  1
  C         -0.686284        1.186519       -0.000043  1
  C          0.697649        1.145888       -0.000054  1
  N          1.372915       -0.000000       -0.000009  1
  H          1.184009       -2.047017       -0.000014  1
  H         -2.423380       -0.090760        0.000008  1
  H          1.287045        2.055365       -0.000074  1
  H         -1.226866        2.121094       -0.000061  1
  C          0.642789        0.766054        1.732007  2
  H          0.676400        0.998765        0.670832  2
  H          0.774598        1.678658        2.307557  2
  H         -0.318270        0.320208        1.975039  2
  H          1.438414        0.066488        1.975039  2

%mem=32GB
%nprocshared= 8
#p m062x/aug-cc-pVDZ   counterpoise=2

00080 m062x/aug-cc-pVDZ   counterpoise=2

 0  1  0  1  0  1
  C          0.641439       -1.108963        0.000079  1
  N         -0.684583       -1.190065        0.000037  1
  C         -1.341137       -0.033379       -0.000011  1
  C         -0.686284        1.186519       -0.000043  1
  C          0.697649        1.145888       -0.000054  1
  N          1.372915       -0.000000       -0.000009  1
  H          1.184009       -2.047017       -0.000014  1
  H         -2.423380       -0.090760        0.000008  1
  H          1.287045        2.055365       -0.000074  1
  H         -1.226866        2.121094       -0.000061  1
  C          0.500005        0.866033        1.732007  2
  H          0.621674        1.038311        0.665755  2
  H          1.039347        1.629718        2.286419  2
  H         -0.555428        0.909967        1.988148  2
  H          0.894377       -0.113937        1.988148  2

%mem=32GB
%nprocshared= 8
#p m062x/aug-cc-pVDZ   counterpoise=2

00081 m062x/aug-cc-pVDZ   counterpoise=2

 0  1  0  1  0  1
  C          0.641439       -1.108963        0.000079  1
  N         -0.684583       -1.190065        0.000037  1
  C         -1.341137       -0.033379       -0.000011  1
  C         -0.686284        1.186519       -0.000043  1
  C          0.697649        1.145888       -0.000054  1
  N          1.372915       -0.000000       -0.000009  1
  H          1.184009       -2.047017       -0.000014  1
  H         -2.423380       -0.090760        0.000008  1
  H          1.287045        2.055365       -0.000074  1
  H         -1.226866        2.121094       -0.000061  1
  C          0.342029        0.939698        1.732007  2
  H          0.559158        1.065590        0.674471  2
  H          1.132176        1.397829        2.321296  2
  H         -0.606794        1.415402        1.966350  2
  H          0.283487       -0.120082        1.966350  2

%mem=32GB
%nprocshared= 8
#p m062x/aug-cc-pVDZ   counterpoise=2

00082 m062x/aug-cc-pVDZ   counterpoise=2

 0  1  0  1  0  1
  C          0.641439       -1.108963        0.000079  1
  N         -0.684583       -1.190065        0.000037  1
  C         -1.341137       -0.033379       -0.000011  1
  C         -0.686284        1.186519       -0.000043  1
  C          0.697649        1.145888       -0.000054  1
  N          1.372915       -0.000000       -0.000009  1
  H          1.184009       -2.047017       -0.000014  1
  H         -2.423380       -0.090760        0.000008  1
  H          1.287045        2.055365       -0.000074  1
  H         -1.226866        2.121094       -0.000061  1
  C          0.173661        0.984812        1.732008  2
  H          0.487150        1.081180        0.695758  2
  H          1.002976        1.239747        2.386777  2
  H         -0.658571        1.657421        1.922963  2
  H         -0.137041       -0.039140        1.922963  2

%mem=32GB
%nprocshared= 8
#p m062x/aug-cc-pVDZ   counterpoise=2

00083 m062x/aug-cc-pVDZ   counterpoise=2

 0  1  0  1  0  1
  C          0.641439       -1.108963        0.000079  1
  N         -0.684583       -1.190065        0.000037  1
  C         -1.341137       -0.033379       -0.000011  1
  C         -0.686284        1.186519       -0.000043  1
  C          0.697649        1.145888       -0.000054  1
  N          1.372915       -0.000000       -0.000009  1
  H          1.184009       -2.047017       -0.000014  1
  H         -2.423380       -0.090760        0.000008  1
  H          1.287045        2.055365       -0.000074  1
  H         -1.226866        2.121094       -0.000061  1
  C         -0.000016        1.000004        1.732009  2
  H         -0.398396        1.108276        0.726551  2
  H         -0.781938        1.212516        2.456520  2
  H          0.357465       -0.016800        1.872692  2
  H          0.822967        1.695981        1.872692  2

%mem=32GB
%nprocshared= 8
#p m062x/aug-cc-pVDZ   counterpoise=2

00084 m062x/aug-cc-pVDZ   counterpoise=2

 0  1  0  1  0  1
  C          0.641439       -1.108963        0.000079  1
  N         -0.684583       -1.190065        0.000037  1
  C         -1.341137       -0.033379       -0.000011  1
  C         -0.686284        1.186519       -0.000043  1
  C          0.697649        1.145888       -0.000054  1
  N          1.372915       -0.000000       -0.000009  1
  H          1.184009       -2.047017       -0.000014  1
  H         -2.423380       -0.090760        0.000008  1
  H          1.287045        2.055365       -0.000074  1
  H         -1.226866        2.121094       -0.000061  1
  C         -0.173661        0.984813        1.732008  2
  H         -0.480215        1.105435        0.696223  2
  H         -0.980161        1.302153        2.388003  2
  H          0.057985       -0.060020        1.922118  2
  H          0.707875        1.591632        1.922118  2

%mem=32GB
%nprocshared= 8
#p m062x/aug-cc-pVDZ   counterpoise=2

00085 m062x/aug-cc-pVDZ   counterpoise=2

 0  1  0  1  0  1
  C          0.641439       -1.108963        0.000079  1
  N         -0.684583       -1.190065        0.000037  1
  C         -1.341137       -0.033379       -0.000011  1
  C         -0.686284        1.186519       -0.000043  1
  C          0.697649        1.145888       -0.000054  1
  N          1.372915       -0.000000       -0.000009  1
  H          1.184009       -2.047017       -0.000014  1
  H         -2.423380       -0.090760        0.000008  1
  H          1.287045        2.055365       -0.000074  1
  H         -1.226866        2.121094       -0.000061  1
  C         -0.342029        0.939699        1.732007  2
  H         -0.551874        1.090152        0.676212  2
  H         -1.081022        1.469534        2.327525  2
  H         -0.384670       -0.121713        1.962365  2
  H          0.649538        1.320760        1.962365  2

%mem=32GB
%nprocshared= 8
#p m062x/aug-cc-pVDZ   counterpoise=2

00086 m062x/aug-cc-pVDZ   counterpoise=2

 0  1  0  1  0  1
  C          0.641439       -1.108963        0.000079  1
  N         -0.684583       -1.190065        0.000037  1
  C         -1.341137       -0.033379       -0.000011  1
  C         -0.686284        1.186519       -0.000043  1
  C          0.697649        1.145888       -0.000054  1
  N          1.372915       -0.000000       -0.000009  1
  H          1.184009       -2.047017       -0.000014  1
  H         -2.423380       -0.090760        0.000008  1
  H          1.287045        2.055365       -0.000074  1
  H         -1.226866        2.121094       -0.000061  1
  C         -0.500005        0.866034        1.732007  2
  H         -0.614312        1.062694        0.669164  2
  H         -0.965439        1.666794        2.300892  2
  H         -0.977374       -0.078683        1.979206  2
  H          0.557153        0.813247        1.979206  2

%mem=32GB
%nprocshared= 8
#p m062x/aug-cc-pVDZ   counterpoise=2

00087 m062x/aug-cc-pVDZ   counterpoise=2

 0  1  0  1  0  1
  C          0.641439       -1.108963        0.000079  1
  N         -0.684583       -1.190065        0.000037  1
  C         -1.341137       -0.033379       -0.000011  1
  C         -0.686284        1.186519       -0.000043  1
  C          0.697649        1.145888       -0.000054  1
  N          1.372915       -0.000000       -0.000009  1
  H          1.184009       -2.047017       -0.000014  1
  H         -2.423380       -0.090760        0.000008  1
  H          1.287045        2.055365       -0.000074  1
  H         -1.226866        2.121094       -0.000061  1
  C         -0.642789        0.766055        1.732007  2
  H         -0.669305        1.022385        0.676087  2
  H         -0.736383        1.670820        2.327086  2
  H         -1.465473        0.094138        1.962647  2
  H          0.300017        0.276771        1.962647  2

%mem=32GB
%nprocshared= 8
#p m062x/aug-cc-pVDZ   counterpoise=2

00088 m062x/aug-cc-pVDZ   counterpoise=2

 0  1  0  1  0  1
  C          0.641439       -1.108963        0.000079  1
  N         -0.684583       -1.190065        0.000037  1
  C         -1.341137       -0.033379       -0.000011  1
  C         -0.686284        1.186519       -0.000043  1
  C          0.697649        1.145888       -0.000054  1
  N          1.372915       -0.000000       -0.000009  1
  H          1.184009       -2.047017       -0.000014  1
  H         -2.423380       -0.090760        0.000008  1
  H          1.287045        2.055365       -0.000074  1
  H         -1.226866        2.121094       -0.000061  1
  C         -0.766042        0.642801        1.732008  2
  H         -0.718335        0.968023        0.695991  2
  H         -0.640186        1.500769        2.387393  2
  H         -1.730893        0.179942        1.922539  2
  H          0.025225       -0.077664        1.922539  2

%mem=32GB
%nprocshared= 8
#p m062x/aug-cc-pVDZ   counterpoise=2

00089 m062x/aug-cc-pVDZ   counterpoise=2

 0  1  0  1  0  1
  C          0.641439       -1.108963        0.000079  1
  N         -0.684583       -1.190065        0.000037  1
  C         -1.341137       -0.033379       -0.000011  1
  C         -0.686284        1.186519       -0.000043  1
  C          0.697649        1.145888       -0.000054  1
  N          1.372915       -0.000000       -0.000009  1
  H          1.184009       -2.047017       -0.000014  1
  H         -2.423380       -0.090760        0.000008  1
  H          1.287045        2.055365       -0.000074  1
  H         -1.226866        2.121094       -0.000061  1
  C         -0.866021        0.500017        1.732009  2
  H         -0.761651        0.898655        0.726241  2
  H         -0.660655        1.284407        2.455911  2
  H         -1.879430        0.133193        1.873151  2
  H         -0.162391       -0.316354        1.873151  2

%mem=32GB
%nprocshared= 8
#p m062x/aug-cc-pVDZ   counterpoise=2

00090 m062x/aug-cc-pVDZ   counterpoise=2

 0  1  0  1  0  1
  C          0.641439       -1.108963        0.000079  1
  N         -0.684583       -1.190065        0.000037  1
  C         -1.341137       -0.033379       -0.000011  1
  C         -0.686284        1.186519       -0.000043  1
  C          0.697649        1.145888       -0.000054  1
  N          1.372915       -0.000000       -0.000009  1
  H          1.184009       -2.047017       -0.000014  1
  H         -2.423380       -0.090760        0.000008  1
  H          1.287045        2.055365       -0.000074  1
  H         -1.226866        2.121094       -0.000061  1
  C         -0.939703        0.342011        1.732008  2
  H         -1.179820        0.117472        0.696005  2
  H         -1.573052       -0.250247        2.387429  2
  H          0.103227        0.102255        1.922514  2
  H         -1.109066        1.398657        1.922514  2

%mem=32GB
%nprocshared= 8
#p m062x/aug-cc-pVDZ   counterpoise=2

00091 m062x/aug-cc-pVDZ   counterpoise=2

 0  1  0  1  0  1
  C          0.641439       -1.108963        0.000079  1
  N         -0.684583       -1.190065        0.000037  1
  C         -1.341137       -0.033379       -0.000011  1
  C         -0.686284        1.186519       -0.000043  1
  C          0.697649        1.145888       -0.000054  1
  N          1.372915       -0.000000       -0.000009  1
  H          1.184009       -2.047017       -0.000014  1
  H         -2.423380       -0.090760        0.000008  1
  H          1.287045        2.055365       -0.000074  1
  H         -1.226866        2.121094       -0.000061  1
  C         -0.984817        0.173643        1.732007  2
  H         -1.202350        0.047256        0.674613  2
  H         -1.774266       -0.285027        2.321812  2
  H         -0.035454       -0.301147        1.966021  2
  H         -0.927107        1.233541        1.966021  2

%mem=32GB
%nprocshared= 8
#p m062x/aug-cc-pVDZ   counterpoise=2

00092 m062x/aug-cc-pVDZ   counterpoise=2

 0  1  0  1  0  1
  C          0.641439       -1.108963        0.000079  1
  N         -0.684583       -1.190065        0.000037  1
  C         -1.341137       -0.033379       -0.000011  1
  C         -0.686284        1.186519       -0.000043  1
  C          0.697649        1.145888       -0.000054  1
  N          1.372915       -0.000000       -0.000009  1
  H          1.184009       -2.047017       -0.000014  1
  H         -2.423380       -0.090760        0.000008  1
  H          1.287045        2.055365       -0.000074  1
  H         -1.226866        2.121094       -0.000061  1
  C         -1.000009       -0.000001        1.732007  2
  H         -1.210008       -0.020549        0.665773  2
  H         -1.930453       -0.091041        2.286499  2
  H         -0.343322       -0.827441        1.988098  2
  H         -0.516165        0.939036        1.988098  2

%mem=32GB
%nprocshared= 8
#p m062x/aug-cc-pVDZ   counterpoise=2

00093 m062x/aug-cc-pVDZ   counterpoise=2

 0  1  0  1  0  1
  C          0.641439       -1.108963        0.000079  1
  N         -0.684583       -1.190065        0.000037  1
  C         -1.341137       -0.033379       -0.000011  1
  C         -0.686284        1.186519       -0.000043  1
  C          0.697649        1.145888       -0.000054  1
  N          1.372915       -0.000000       -0.000009  1
  H          1.184009       -2.047017       -0.000014  1
  H         -2.423380       -0.090760        0.000008  1
  H          1.287045        2.055365       -0.000074  1
  H         -1.226866        2.121094       -0.000061  1
  C         -0.984817       -0.173645        1.732007  2
  H         -1.203150       -0.087698        0.670725  2
  H         -1.843051        0.164200        2.307134  2
  H         -0.771556       -1.211336        1.975304  2
  H         -0.121420        0.440220        1.975304  2

%mem=32GB
%nprocshared= 8
#p m062x/aug-cc-pVDZ   counterpoise=2

00094 m062x/aug-cc-pVDZ   counterpoise=2

 0  1  0  1  0  1
  C          0.641439       -1.108963        0.000079  1
  N         -0.684583       -1.190065        0.000037  1
  C         -1.341137       -0.033379       -0.000011  1
  C         -0.686284        1.186519       -0.000043  1
  C          0.697649        1.145888       -0.000054  1
  N          1.372915       -0.000000       -0.000009  1
  H          1.184009       -2.047017       -0.000014  1
  H         -2.423380       -0.090760        0.000008  1
  H          1.287045        2.055365       -0.000074  1
  H         -1.226866        2.121094       -0.000061  1
  C         -0.939703       -0.342012        1.732008  2
  H         -1.181497       -0.156114        0.688766  2
  H         -1.638828        0.195493        2.367451  2
  H         -1.010105       -1.407309        1.936123  2
  H          0.071720       -0.000197        1.936123  2

%mem=32GB
%nprocshared= 8
#p m062x/aug-cc-pVDZ   counterpoise=2

00095 m062x/aug-cc-pVDZ   counterpoise=2

 0  1  0  1  0  1
  C          0.641439       -1.108963        0.000079  1
  N         -0.684583       -1.190065        0.000037  1
  C         -1.341137       -0.033379       -0.000011  1
  C         -0.686284        1.186519       -0.000043  1
  C          0.697649        1.145888       -0.000054  1
  N          1.372915       -0.000000       -0.000009  1
  H          1.184009       -2.047017       -0.000014  1
  H         -2.423380       -0.090760        0.000008  1
  H          1.287045        2.055365       -0.000074  1
  H         -1.226866        2.121094       -0.000061  1
  C         -0.866037       -0.499989        1.732009  2
  H         -1.144322       -0.226677        0.717497  2
  H         -1.455646        0.079083        2.438064  2
  H         -1.053876       -1.559395        1.886447  2
  H          0.189811       -0.293079        1.886447  2

%mem=32GB
%nprocshared= 8
#p m062x/aug-cc-pVDZ   counterpoise=2

00096 m062x/aug-cc-pVDZ   counterpoise=2

 0  1  0  1  0  1
  C          0.641439       -1.108963        0.000079  1
  N         -0.684583       -1.190065        0.000037  1
  C         -1.341137       -0.033379       -0.000011  1
  C         -0.686284        1.186519       -0.000043  1
  C          0.697649        1.145888       -0.000054  1
  N          1.372915       -0.000000       -0.000009  1
  H          1.184009       -2.047017       -0.000014  1
  H         -2.423380       -0.090760        0.000008  1
  H          1.287045        2.055365       -0.000074  1
  H         -1.226866        2.121094       -0.000061  1
  C         -0.766042       -0.642801        1.732008  2
  H         -0.717346       -0.969953        0.696645  2
  H         -0.638567       -1.499214        2.389110  2
  H          0.023647        0.079706        1.921353  2
  H         -1.731924       -0.181608        1.921353  2

%mem=32GB
%nprocshared= 8
#p m062x/aug-cc-pVDZ   counterpoise=2

00097 m062x/aug-cc-pVDZ   counterpoise=2

 0  1  0  1  0  1
  C          0.641439       -1.108963        0.000079  1
  N         -0.684583       -1.190065        0.000037  1
  C         -1.341137       -0.033379       -0.000011  1
  C         -0.686284        1.186519       -0.000043  1
  C          0.697649        1.145888       -0.000054  1
  N          1.372915       -0.000000       -0.000009  1
  H          1.184009       -2.047017       -0.000014  1
  H         -2.423380       -0.090760        0.000008  1
  H          1.287045        2.055365       -0.000074  1
  H         -1.226866        2.121094       -0.000061  1
  C         -0.642789       -0.766055        1.732007  2
  H         -0.668258       -1.024442        0.676563  2
  H         -0.731907       -1.670170        2.328757  2
  H          0.297686       -0.271804        1.961573  2
  H         -1.468666       -0.097696        1.961573  2

%mem=32GB
%nprocshared= 8
#p m062x/aug-cc-pVDZ   counterpoise=2

00098 m062x/aug-cc-pVDZ   counterpoise=2

 0  1  0  1  0  1
  C          0.641439       -1.108963        0.000079  1
  N         -0.684583       -1.190065        0.000037  1
  C         -1.341137       -0.033379       -0.000011  1
  C         -0.686284        1.186519       -0.000043  1
  C          0.697649        1.145888       -0.000054  1
  N          1.372915       -0.000000       -0.000009  1
  H          1.184009       -2.047017       -0.000014  1
  H         -2.423380       -0.090760        0.000008  1
  H          1.287045        2.055365       -0.000074  1
  H         -1.226866        2.121094       -0.000061  1
  C         -0.500005       -0.866034        1.732007  2
  H         -0.613243       -1.064826        0.669447  2
  H         -0.958089       -1.670211        2.302038  2
  H          0.556804       -0.803764        1.978492  2
  H         -0.985444        0.074749        1.978492  2

%mem=32GB
%nprocshared= 8
#p m062x/aug-cc-pVDZ   counterpoise=2

00099 m062x/aug-cc-pVDZ   counterpoise=2

 0  1  0  1  0  1
  C          0.641439       -1.108963        0.000079  1
  N         -0.684583       -1.190065        0.000037  1
  C         -1.341137       -0.033379       -0.000011  1
  C         -0.686284        1.186519       -0.000043  1
  C          0.697649        1.145888       -0.000054  1
  N          1.372915       -0.000000       -0.000009  1
  H          1.184009       -2.047017       -0.000014  1
  H         -2.423380       -0.090760        0.000008  1
  H          1.287045        2.055365       -0.000074  1
  H         -1.226866        2.121094       -0.000061  1
  C         -0.342029       -0.939699        1.732007  2
  H         -0.550827       -1.092305        0.676313  2
  H         -1.075966       -1.476119        2.327882  2
  H          0.653048       -1.311640        1.962136  2
  H         -0.394283        0.121332        1.962136  2

%mem=32GB
%nprocshared= 8
#p m062x/aug-cc-pVDZ   counterpoise=2

00100 m062x/aug-cc-pVDZ   counterpoise=2

 0  1  0  1  0  1
  C          0.641439       -1.108963        0.000079  1
  N         -0.684583       -1.190065        0.000037  1
  C         -1.341137       -0.033379       -0.000011  1
  C         -0.686284        1.186519       -0.000043  1
  C          0.697649        1.145888       -0.000054  1
  N          1.372915       -0.000000       -0.000009  1
  H          1.184009       -2.047017       -0.000014  1
  H         -2.423380       -0.090760        0.000008  1
  H          1.287045        2.055365       -0.000074  1
  H         -1.226866        2.121094       -0.000061  1
  C         -0.173661       -0.984813        1.732008  2
  H         -0.479224       -1.107566        0.696181  2
  H         -0.977958       -1.307922        2.387891  2
  H          0.712153       -1.585346        1.922195  2
  H          0.050513        0.061635        1.922195  2

%mem=32GB
%nprocshared= 8
#p m062x/aug-cc-pVDZ   counterpoise=2

00101 m062x/aug-cc-pVDZ   counterpoise=2

 0  1  0  1  0  1
  C          0.641439       -1.108963        0.000079  1
  N         -0.684583       -1.190065        0.000037  1
  C         -1.341137       -0.033379       -0.000011  1
  C         -0.686284        1.186519       -0.000043  1
  C          0.697649        1.145888       -0.000054  1
  N          1.372915       -0.000000       -0.000009  1
  H          1.184009       -2.047017       -0.000014  1
  H         -2.423380       -0.090760        0.000008  1
  H          1.287045        2.055365       -0.000074  1
  H         -1.226866        2.121094       -0.000061  1
  C          0.000016       -1.000003        1.732009  2
  H          0.376844       -1.064015        0.714522  2
  H          0.820098       -1.139312        2.431677  2
  H         -0.449892       -0.023406        1.891129  2
  H         -0.747143       -1.773250        1.891129  2

%mem=32GB
%nprocshared= 8
#p m062x/aug-cc-pVDZ   counterpoise=2

00102 m062x/aug-cc-pVDZ   counterpoise=2

 0  1  0  1  0  1
  C          0.641439       -1.108963        0.000079  1
  N         -0.684583       -1.190065        0.000037  1
  C         -1.341137       -0.033379       -0.000011  1
  C         -0.686284        1.186519       -0.000043  1
  C          0.697649        1.145888       -0.000054  1
  N          1.372915       -0.000000       -0.000009  1
  H          1.184009       -2.047017       -0.000014  1
  H         -2.423380       -0.090760        0.000008  1
  H          1.287045        2.055365       -0.000074  1
  H         -1.226866        2.121094       -0.000061  1
  C          0.173660       -0.984811        1.732007  2
  H          0.456394       -1.059851        0.685200  2
  H          1.033287       -1.212962        2.356880  2
  H         -0.169923        0.024560        1.943192  2
  H         -0.625235       -1.690959        1.943192  2

%mem=32GB
%nprocshared= 8
#p m062x/aug-cc-pVDZ   counterpoise=2

00103 m062x/aug-cc-pVDZ   counterpoise=2

 0  1  0  1  0  1
  C          0.641439       -1.108963        0.000079  1
  N         -0.684583       -1.190065        0.000037  1
  C         -1.341137       -0.033379       -0.000011  1
  C         -0.686284        1.186519       -0.000043  1
  C          0.697649        1.145888       -0.000054  1
  N          1.372915       -0.000000       -0.000009  1
  H          1.184009       -2.047017       -0.000014  1
  H         -2.423380       -0.090760        0.000008  1
  H          1.287045        2.055365       -0.000074  1
  H         -1.226866        2.121094       -0.000061  1
  C          0.342028       -0.939697        1.732007  2
  H          0.526331       -1.043889        0.665915  2
  H          1.155544       -1.399602        2.287125  2
  H          0.279825        0.114922        1.987715  2
  H         -0.593665       -1.430176        1.987715  2

%mem=32GB
%nprocshared= 8
#p m062x/aug-cc-pVDZ   counterpoise=2

00104 m062x/aug-cc-pVDZ   counterpoise=2

 0  1  0  1  0  1
  C          0.641439       -1.108963        0.000079  1
  N         -0.684583       -1.190065        0.000037  1
  C         -1.341137       -0.033379       -0.000011  1
  C         -0.686284        1.186519       -0.000043  1
  C          0.697649        1.145888       -0.000054  1
  N          1.372915       -0.000000       -0.000009  1
  H          1.184009       -2.047017       -0.000014  1
  H         -2.423380       -0.090760        0.000008  1
  H          1.287045        2.055365       -0.000074  1
  H         -1.226866        2.121094       -0.000061  1
  C          0.500004       -0.866032        1.732006  2
  H          0.587618       -1.016520        0.659135  2
  H          0.979719       -1.689998        2.253954  2
  H          0.983263        0.067743        2.007691  2
  H         -0.550623       -0.825290        2.007691  2

%mem=32GB
%nprocshared= 8
#p m062x/aug-cc-pVDZ   counterpoise=2

00105 m062x/aug-cc-pVDZ   counterpoise=2

 0  1  0  1  0  1
  C          0.641439       -1.108963        0.000079  1
  N         -0.684583       -1.190065        0.000037  1
  C         -1.341137       -0.033379       -0.000011  1
  C         -0.686284        1.186519       -0.000043  1
  C          0.697649        1.145888       -0.000054  1
  N          1.372915       -0.000000       -0.000009  1
  H          1.184009       -2.047017       -0.000014  1
  H         -2.423380       -0.090760        0.000008  1
  H          1.287045        2.055365       -0.000074  1
  H         -1.226866        2.121094       -0.000061  1
  C          0.642788       -0.766053        1.732007  2
  H          0.641957       -0.977156        0.665794  2
  H          0.639111       -1.700880        2.286589  2
  H          1.532490       -0.196534        1.988043  2
  H         -0.242408       -0.189554        1.988043  2

%mem=32GB
%nprocshared= 8
#p m062x/aug-cc-pVDZ   counterpoise=2

00106 m062x/aug-cc-pVDZ   counterpoise=2

 0  1  0  1  0  1
  C          0.641439       -1.108963        0.000079  1
  N         -0.684583       -1.190065        0.000037  1
  C         -1.341137       -0.033379       -0.000011  1
  C         -0.686284        1.186519       -0.000043  1
  C          0.697649        1.145888       -0.000054  1
  N          1.372915       -0.000000       -0.000009  1
  H          1.184009       -2.047017       -0.000014  1
  H         -2.423380       -0.090760        0.000008  1
  H          1.287045        2.055365       -0.000074  1
  H         -1.226866        2.121094       -0.000061  1
  C          0.766041       -0.642799        1.732007  2
  H          0.690713       -0.924618        0.684974  2
  H          0.536252       -1.502490        2.356191  2
  H          1.775973       -0.301152        1.943650  2
  H          0.061259        0.157179        1.943650  2

%mem=32GB
%nprocshared= 8
#p m062x/aug-cc-pVDZ   counterpoise=2

00107 m062x/aug-cc-pVDZ   counterpoise=2

 0  1  0  1  0  1
  C          0.641439       -1.108963        0.000079  1
  N         -0.684583       -1.190065        0.000037  1
  C         -1.341137       -0.033379       -0.000011  1
  C         -0.686284        1.186519       -0.000043  1
  C          0.697649        1.145888       -0.000054  1
  N          1.372915       -0.000000       -0.000009  1
  H          1.184009       -2.047017       -0.000014  1
  H         -2.423380       -0.090760        0.000008  1
  H          1.287045        2.055365       -0.000074  1
  H         -1.226866        2.121094       -0.000061  1
  C          0.866020       -0.500015        1.732009  2
  H          0.734042       -0.857871        0.714219  2
  H          0.577998       -1.280983        2.431015  2
  H          1.908683       -0.237606        1.891612  2
  H          0.243412        0.376548        1.891612  2

%mem=32GB
%nprocshared= 8
#p m062x/aug-cc-pVDZ   counterpoise=2

00108 m062x/aug-cc-pVDZ   counterpoise=2

 0  1  0  1  0  1
  C          0.641439       -1.108963        0.000079  1
  N         -0.684583       -1.190065        0.000037  1
  C         -1.341137       -0.033379       -0.000011  1
  C         -0.686284        1.186519       -0.000043  1
  C          0.697649        1.145888       -0.000054  1
  N          1.372915       -0.000000       -0.000009  1
  H          1.184009       -2.047017       -0.000014  1
  H         -2.423380       -0.090760        0.000008  1
  H          1.287045        2.055365       -0.000074  1
  H         -1.226866        2.121094       -0.000061  1
  C          0.939703       -0.342012        1.732008  2
  H          1.198727       -0.137518        0.696409  2
  H          1.619659        0.194799        2.388492  2
  H         -0.079750       -0.016159        1.921780  2
  H          1.020069       -1.409253        1.921780  2

%mem=32GB
%nprocshared= 8
#p m062x/aug-cc-pVDZ   counterpoise=2

00109 m062x/aug-cc-pVDZ   counterpoise=2

 0  1  0  1  0  1
  C          0.641439       -1.108963        0.000079  1
  N         -0.684583       -1.190065        0.000037  1
  C         -1.341137       -0.033379       -0.000011  1
  C         -0.686284        1.186519       -0.000043  1
  C          0.697649        1.145888       -0.000054  1
  N          1.372915       -0.000000       -0.000009  1
  H          1.184009       -2.047017       -0.000014  1
  H         -2.423380       -0.090760        0.000008  1
  H          1.287045        2.055365       -0.000074  1
  H         -1.226866        2.121094       -0.000061  1
  C          0.984818       -0.173644        1.732007  2
  H          1.221342       -0.067817        0.676435  2
  H          1.814361        0.197513        2.328310  2
  H          0.089291        0.397912        1.961860  2
  H          0.814178       -1.222227        1.961860  2

%mem=32GB
%nprocshared= 8
#p m062x/aug-cc-pVDZ   counterpoise=2

00110 m062x/aug-cc-pVDZ   counterpoise=2

 0  1  0  1  0  1
  C          0.641439       -1.108963        0.000079  1
  N         -0.684583       -1.190065        0.000037  1
  C         -1.341137       -0.033379       -0.000011  1
  C         -0.686284        1.186519       -0.000043  1
  C          0.697649        1.145888       -0.000054  1
  N          1.372915       -0.000000       -0.000009  1
  H          1.184009       -2.047017       -0.000014  1
  H         -2.423380       -0.090760        0.000008  1
  H          1.287045        2.055365       -0.000074  1
  H         -1.226866        2.121094       -0.000061  1
  C          1.285578       -0.000000        1.532044  2
  H          1.347439       -0.000000        0.446895  2
  H          2.288034       -0.000000        1.952233  2
  H          0.753407        0.887456        1.864749  2
  H          0.753407       -0.887456        1.864749  2

%mem=32GB
%nprocshared= 8
#p m062x/aug-cc-pVDZ   counterpoise=2

00111 m062x/aug-cc-pVDZ   counterpoise=2

 0  1  0  1  0  1
  C          0.641439       -1.108963        0.000079  1
  N         -0.684583       -1.190065        0.000037  1
  C         -1.341137       -0.033379       -0.000011  1
  C         -0.686284        1.186519       -0.000043  1
  C          0.697649        1.145888       -0.000054  1
  N          1.372915       -0.000000       -0.000009  1
  H          1.184009       -2.047017       -0.000014  1
  H         -2.423380       -0.090760        0.000008  1
  H          1.287045        2.055365       -0.000074  1
  H         -1.226866        2.121094       -0.000061  1
  C          1.266048        0.223231        1.532044  2
  H          1.340894        0.066887        0.459044  2
  H          1.677910       -0.637093        2.053282  2
  H          1.823136        1.114801        1.808149  2
  H          0.222219        0.348395        1.808149  2

%mem=32GB
%nprocshared= 8
#p m062x/aug-cc-pVDZ   counterpoise=2

00112 m062x/aug-cc-pVDZ   counterpoise=2

 0  1  0  1  0  1
  C          0.641439       -1.108963        0.000079  1
  N         -0.684583       -1.190065        0.000037  1
  C         -1.341137       -0.033379       -0.000011  1
  C         -0.686284        1.186519       -0.000043  1
  C          0.697649        1.145888       -0.000054  1
  N          1.372915       -0.000000       -0.000009  1
  H          1.184009       -2.047017       -0.000014  1
  H         -2.423380       -0.090760        0.000008  1
  H          1.287045        2.055365       -0.000074  1
  H         -1.226866        2.121094       -0.000061  1
  C          1.208050        0.439680        1.532046  2
  H          1.319878        0.141445        0.492851  2
  H          1.514747       -0.378254        2.178883  2
  H          1.829725        1.309408        1.728440  2
  H          0.167804        0.686246        1.728440  2

%mem=32GB
%nprocshared= 8
#p m062x/aug-cc-pVDZ   counterpoise=2

00113 m062x/aug-cc-pVDZ   counterpoise=2

 0  1  0  1  0  1
  C          0.641439       -1.108963        0.000079  1
  N         -0.684583       -1.190065        0.000037  1
  C         -1.341137       -0.033379       -0.000011  1
  C         -0.686284        1.186519       -0.000043  1
  C          0.697649        1.145888       -0.000054  1
  N          1.372915       -0.000000       -0.000009  1
  H          1.184009       -2.047017       -0.000014  1
  H         -2.423380       -0.090760        0.000008  1
  H          1.287045        2.055365       -0.000074  1
  H         -1.226866        2.121094       -0.000061  1
  C          1.113330        0.642801        1.532047  2
  H          0.842022        0.971157        0.532072  2
  H          0.603287        1.260091        2.267090  2
  H          0.819924       -0.395364        1.664721  2
  H          2.188197        0.735185        1.664721  2

%mem=32GB
%nprocshared= 8
#p m062x/aug-cc-pVDZ   counterpoise=2

00114 m062x/aug-cc-pVDZ   counterpoise=2

 0  1  0  1  0  1
  C          0.641439       -1.108963        0.000079  1
  N         -0.684583       -1.190065        0.000037  1
  C         -1.341137       -0.033379       -0.000011  1
  C         -0.686284        1.186519       -0.000043  1
  C          0.697649        1.145888       -0.000054  1
  N          1.372915       -0.000000       -0.000009  1
  H          1.184009       -2.047017       -0.000014  1
  H         -2.423380       -0.090760        0.000008  1
  H          1.287045        2.055365       -0.000074  1
  H         -1.226866        2.121094       -0.000061  1
  C          0.984800        0.826361        1.532046  2
  H          0.788652        1.044624        0.485497  2
  H          0.390685        1.487462        2.157705  2
  H          0.719895       -0.206560        1.742707  2
  H          2.040047        0.979826        1.742707  2

%mem=32GB
%nprocshared= 8
#p m062x/aug-cc-pVDZ   counterpoise=2

00115 m062x/aug-cc-pVDZ   counterpoise=2

 0  1  0  1  0  1
  C          0.641439       -1.108963        0.000079  1
  N         -0.684583       -1.190065        0.000037  1
  C         -1.341137       -0.033379       -0.000011  1
  C         -0.686284        1.186519       -0.000043  1
  C          0.697649        1.145888       -0.000054  1
  N          1.372915       -0.000000       -0.000009  1
  H          1.184009       -2.047017       -0.000014  1
  H         -2.423380       -0.090760        0.000008  1
  H          1.287045        2.055365       -0.000074  1
  H         -1.226866        2.121094       -0.000061  1
  C          0.826348        0.984812        1.532044  2
  H          0.735861        1.098063        0.454843  2
  H          0.222573        1.740478        2.027930  2
  H          0.480173       -0.003635        1.822926  2
  H          1.866823        1.104297        1.822926  2

%mem=32GB
%nprocshared= 8
#p m062x/aug-cc-pVDZ   counterpoise=2

00116 m062x/aug-cc-pVDZ   counterpoise=2

 0  1  0  1  0  1
  C          0.641439       -1.108963        0.000079  1
  N         -0.684583       -1.190065        0.000037  1
  C         -1.341137       -0.033379       -0.000011  1
  C         -0.686284        1.186519       -0.000043  1
  C          0.697649        1.145888       -0.000054  1
  N          1.372915       -0.000000       -0.000009  1
  H          1.184009       -2.047017       -0.000014  1
  H         -2.423380       -0.090760        0.000008  1
  H          1.287045        2.055365       -0.000074  1
  H         -1.226866        2.121094       -0.000061  1
  C          0.642789        1.113342        1.532044  2
  H          0.681675        1.136411        0.446074  2
  H          1.510381        1.628051        1.936812  2
  H         -0.263263        1.607694        1.872870  2
  H          0.642348        0.081201        1.872870  2

%mem=32GB
%nprocshared= 8
#p m062x/aug-cc-pVDZ   counterpoise=2

00117 m062x/aug-cc-pVDZ   counterpoise=2

 0  1  0  1  0  1
  C          0.641439       -1.108963        0.000079  1
  N         -0.684583       -1.190065        0.000037  1
  C         -1.341137       -0.033379       -0.000011  1
  C         -0.686284        1.186519       -0.000043  1
  C          0.697649        1.145888       -0.000054  1
  N          1.372915       -0.000000       -0.000009  1
  H          1.184009       -2.047017       -0.000014  1
  H         -2.423380       -0.090760        0.000008  1
  H          1.287045        2.055365       -0.000074  1
  H         -1.226866        2.121094       -0.000061  1
  C          0.439700        1.208044        1.532045  2
  H          0.620012        1.164596        0.461075  2
  H          1.361192        0.986000        2.064047  2
  H          0.096653        2.203561        1.801750  2
  H         -0.319132        0.478037        1.801750  2

%mem=32GB
%nprocshared= 8
#p m062x/aug-cc-pVDZ   counterpoise=2

00118 m062x/aug-cc-pVDZ   counterpoise=2

 0  1  0  1  0  1
  C          0.641439       -1.108963        0.000079  1
  N         -0.684583       -1.190065        0.000037  1
  C         -1.341137       -0.033379       -0.000011  1
  C         -0.686284        1.186519       -0.000043  1
  C          0.697649        1.145888       -0.000054  1
  N          1.372915       -0.000000       -0.000009  1
  H          1.184009       -2.047017       -0.000014  1
  H         -2.423380       -0.090760        0.000008  1
  H          1.287045        2.055365       -0.000074  1
  H         -1.226866        2.121094       -0.000061  1
  C          0.223251        1.266041        1.532046  2
  H          0.543844        1.184843        0.496670  2
  H          1.062621        1.053450        2.189115  2
  H         -0.138907        2.273244        1.721414  2
  H         -0.574687        0.552661        1.721414  2

%mem=32GB
%nprocshared= 8
#p m062x/aug-cc-pVDZ   counterpoise=2

00119 m062x/aug-cc-pVDZ   counterpoise=2

 0  1  0  1  0  1
  C          0.641439       -1.108963        0.000079  1
  N         -0.684583       -1.190065        0.000037  1
  C         -1.341137       -0.033379       -0.000011  1
  C         -0.686284        1.186519       -0.000043  1
  C          0.697649        1.145888       -0.000054  1
  N          1.372915       -0.000000       -0.000009  1
  H          1.184009       -2.047017       -0.000014  1
  H         -2.423380       -0.090760        0.000008  1
  H          1.287045        2.055365       -0.000074  1
  H         -1.226866        2.121094       -0.000061  1
  C         -0.000018        1.285573        1.532048  2
  H         -0.443567        1.221552        0.541825  2
  H         -0.776120        1.173552        2.284773  2
  H          0.736678        0.495253        1.651003  2
  H          0.483120        2.251960        1.651003  2

%mem=32GB
%nprocshared= 8
#p m062x/aug-cc-pVDZ   counterpoise=2

00120 m062x/aug-cc-pVDZ   counterpoise=2

 0  1  0  1  0  1
  C          0.641439       -1.108963        0.000079  1
  N         -0.684583       -1.190065        0.000037  1
  C         -1.341137       -0.033379       -0.000011  1
  C         -0.686284        1.186519       -0.000043  1
  C          0.697649        1.145888       -0.000054  1
  N          1.372915       -0.000000       -0.000009  1
  H          1.184009       -2.047017       -0.000014  1
  H         -2.423380       -0.090760        0.000008  1
  H          1.287045        2.055365       -0.000074  1
  H         -1.226866        2.121094       -0.000061  1
  C         -0.223251        1.266042        1.532046  2
  H         -0.537307        1.212105        0.492895  2
  H         -1.084103        1.118196        2.179002  2
  H          0.514484        0.492295        1.728359  2
  H          0.214052        2.241596        1.728359  2

%mem=32GB
%nprocshared= 8
#p m062x/aug-cc-pVDZ   counterpoise=2

00121 m062x/aug-cc-pVDZ   counterpoise=2

 0  1  0  1  0  1
  C          0.641439       -1.108963        0.000079  1
  N         -0.684583       -1.190065        0.000037  1
  C         -1.341137       -0.033379       -0.000011  1
  C         -0.686284        1.186519       -0.000043  1
  C          0.697649        1.145888       -0.000054  1
  N          1.372915       -0.000000       -0.000009  1
  H          1.184009       -2.047017       -0.000014  1
  H         -2.423380       -0.090760        0.000008  1
  H          1.287045        2.055365       -0.000074  1
  H         -1.226866        2.121094       -0.000061  1
  C         -0.439700        1.208045        1.532044  2
  H         -0.612395        1.192969        0.459047  2
  H         -1.389907        1.125095        2.053296  2
  H          0.198965        0.372967        1.808140  2
  H          0.044609        2.141154        1.808140  2

%mem=32GB
%nprocshared= 8
#p m062x/aug-cc-pVDZ   counterpoise=2

00122 m062x/aug-cc-pVDZ   counterpoise=2

 0  1  0  1  0  1
  C          0.641439       -1.108963        0.000079  1
  N         -0.684583       -1.190065        0.000037  1
  C         -1.341137       -0.033379       -0.000011  1
  C         -0.686284        1.186519       -0.000043  1
  C          0.697649        1.145888       -0.000054  1
  N          1.372915       -0.000000       -0.000009  1
  H          1.184009       -2.047017       -0.000014  1
  H         -2.423380       -0.090760        0.000008  1
  H          1.287045        2.055365       -0.000074  1
  H         -1.226866        2.121094       -0.000061  1
  C         -0.642789        1.113343        1.532044  2
  H         -0.673598        1.165176        0.446807  2
  H         -1.155298        1.975586        1.950790  2
  H         -1.133992        0.202852        1.865515  2
  H          0.391745        1.109735        1.865515  2

%mem=32GB
%nprocshared= 8
#p m062x/aug-cc-pVDZ   counterpoise=2

00123 m062x/aug-cc-pVDZ   counterpoise=2

 0  1  0  1  0  1
  C          0.641439       -1.108963        0.000079  1
  N         -0.684583       -1.190065        0.000037  1
  C         -1.341137       -0.033379       -0.000011  1
  C         -0.686284        1.186519       -0.000043  1
  C          0.697649        1.145888       -0.000054  1
  N          1.372915       -0.000000       -0.000009  1
  H          1.184009       -2.047017       -0.000014  1
  H         -2.423380       -0.090760        0.000008  1
  H          1.287045        2.055365       -0.000074  1
  H         -1.226866        2.121094       -0.000061  1
  C         -0.826348        0.984814        1.532044  2
  H         -0.728234        1.126106        0.458832  2
  H         -0.281948        1.768802        2.052109  2
  H         -1.876570        1.028322        1.808841  2
  H         -0.418679        0.015965        1.808841  2

%mem=32GB
%nprocshared= 8
#p m062x/aug-cc-pVDZ   counterpoise=2

00124 m062x/aug-cc-pVDZ   counterpoise=2

 0  1  0  1  0  1
  C          0.641439       -1.108963        0.000079  1
  N         -0.684583       -1.190065        0.000037  1
  C         -1.341137       -0.033379       -0.000011  1
  C         -0.686284        1.186519       -0.000043  1
  C          0.697649        1.145888       -0.000054  1
  N          1.372915       -0.000000       -0.000009  1
  H          1.184009       -2.047017       -0.000014  1
  H         -2.423380       -0.090760        0.000008  1
  H          1.287045        2.055365       -0.000074  1
  H         -1.226866        2.121094       -0.000061  1
  C         -0.984799        0.826362        1.532046  2
  H         -0.782254        1.070732        0.492510  2
  H         -0.426910        1.499452        2.177946  2
  H         -2.048326        0.933906        1.729079  2
  H         -0.681791       -0.198743        1.729079  2

%mem=32GB
%nprocshared= 8
#p m062x/aug-cc-pVDZ   counterpoise=2

00125 m062x/aug-cc-pVDZ   counterpoise=2

 0  1  0  1  0  1
  C          0.641439       -1.108963        0.000079  1
  N         -0.684583       -1.190065        0.000037  1
  C         -1.341137       -0.033379       -0.000011  1
  C         -0.686284        1.186519       -0.000043  1
  C          0.697649        1.145888       -0.000054  1
  N          1.372915       -0.000000       -0.000009  1
  H          1.184009       -2.047017       -0.000014  1
  H         -2.423380       -0.090760        0.000008  1
  H          1.287045        2.055365       -0.000074  1
  H         -1.226866        2.121094       -0.000061  1
  C         -1.113329        0.642802        1.532048  2
  H         -0.837185        0.994391        0.541338  2
  H         -0.628476        1.260121        2.283920  2
  H         -2.191809        0.706437        1.651672  2
  H         -0.795962       -0.389886        1.651672  2

%mem=32GB
%nprocshared= 8
#p m062x/aug-cc-pVDZ   counterpoise=2

00126 m062x/aug-cc-pVDZ   counterpoise=2

 0  1  0  1  0  1
  C          0.641439       -1.108963        0.000079  1
  N         -0.684583       -1.190065        0.000037  1
  C         -1.341137       -0.033379       -0.000011  1
  C         -0.686284        1.186519       -0.000043  1
  C          0.697649        1.145888       -0.000054  1
  N          1.372915       -0.000000       -0.000009  1
  H          1.184009       -2.047017       -0.000014  1
  H         -2.423380       -0.090760        0.000008  1
  H          1.287045        2.055365       -0.000074  1
  H         -1.226866        2.121094       -0.000061  1
  C         -1.208049        0.439679        1.532046  2
  H         -1.297956        0.120108        0.497074  2
  H         -1.442329       -0.393065        2.190170  2
  H         -0.191646        0.775562        1.720684  2
  H         -1.900229        1.256245        1.720684  2

%mem=32GB
%nprocshared= 8
#p m062x/aug-cc-pVDZ   counterpoise=2

00127 m062x/aug-cc-pVDZ   counterpoise=2

 0  1  0  1  0  1
  C          0.641439       -1.108963        0.000079  1
  N         -0.684583       -1.190065        0.000037  1
  C         -1.341137       -0.033379       -0.000011  1
  C         -0.686284        1.186519       -0.000043  1
  C          0.697649        1.145888       -0.000054  1
  N          1.372915       -0.000000       -0.000009  1
  H          1.184009       -2.047017       -0.000014  1
  H         -2.423380       -0.090760        0.000008  1
  H          1.287045        2.055365       -0.000074  1
  H         -1.226866        2.121094       -0.000061  1
  C         -1.266047        0.223230        1.532045  2
  H         -1.318526        0.043890        0.461316  2
  H         -1.532059       -0.685824        2.065275  2
  H         -0.255052        0.518225        1.801015  2
  H         -1.958528        1.016705        1.801015  2

%mem=32GB
%nprocshared= 8
#p m062x/aug-cc-pVDZ   counterpoise=2

00128 m062x/aug-cc-pVDZ   counterpoise=2

 0  1  0  1  0  1
  C          0.641439       -1.108963        0.000079  1
  N         -0.684583       -1.190065        0.000037  1
  C         -1.341137       -0.033379       -0.000011  1
  C         -0.686284        1.186519       -0.000043  1
  C          0.697649        1.145888       -0.000054  1
  N          1.372915       -0.000000       -0.000009  1
  H          1.184009       -2.047017       -0.000014  1
  H         -2.423380       -0.090760        0.000008  1
  H          1.287045        2.055365       -0.000074  1
  H         -1.226866        2.121094       -0.000061  1
  C         -1.285577       -0.000001        1.532044  2
  H         -1.324959       -0.023660        0.446104  2
  H         -2.150079       -0.519355        1.937488  2
  H         -0.376612       -0.489224        1.872517  2
  H         -1.290641        1.032244        1.872517  2

%mem=32GB
%nprocshared= 8
#p m062x/aug-cc-pVDZ   counterpoise=2

00129 m062x/aug-cc-pVDZ   counterpoise=2

 0  1  0  1  0  1
  C          0.641439       -1.108963        0.000079  1
  N         -0.684583       -1.190065        0.000037  1
  C         -1.341137       -0.033379       -0.000011  1
  C         -0.686284        1.186519       -0.000043  1
  C          0.697649        1.145888       -0.000054  1
  N          1.372915       -0.000000       -0.000009  1
  H          1.184009       -2.047017       -0.000014  1
  H         -2.423380       -0.090760        0.000008  1
  H          1.287045        2.055365       -0.000074  1
  H         -1.226866        2.121094       -0.000061  1
  C         -1.266047       -0.223232        1.532044  2
  H         -1.318852       -0.089722        0.454658  2
  H         -1.622031        0.676814        2.026685  2
  H         -1.886892       -1.066440        1.823641  2
  H         -0.236389       -0.413637        1.823641  2

%mem=32GB
%nprocshared= 8
#p m062x/aug-cc-pVDZ   counterpoise=2

00130 m062x/aug-cc-pVDZ   counterpoise=2

 0  1  0  1  0  1
  C          0.641439       -1.108963        0.000079  1
  N         -0.684583       -1.190065        0.000037  1
  C         -1.341137       -0.033379       -0.000011  1
  C         -0.686284        1.186519       -0.000043  1
  C          0.697649        1.145888       -0.000054  1
  N          1.372915       -0.000000       -0.000009  1
  H          1.184009       -2.047017       -0.000014  1
  H         -2.423380       -0.090760        0.000008  1
  H          1.287045        2.055365       -0.000074  1
  H         -1.226866        2.121094       -0.000061  1
  C         -1.208049       -0.439681        1.532046  2
  H         -1.298993       -0.162040        0.485136  2
  H         -1.484970        0.405727        2.156607  2
  H         -1.867463       -1.277515        1.743437  2
  H         -0.180734       -0.725012        1.743437  2

%mem=32GB
%nprocshared= 8
#p m062x/aug-cc-pVDZ   counterpoise=2

00131 m062x/aug-cc-pVDZ   counterpoise=2

 0  1  0  1  0  1
  C          0.641439       -1.108963        0.000079  1
  N         -0.684583       -1.190065        0.000037  1
  C         -1.341137       -0.033379       -0.000011  1
  C         -0.686284        1.186519       -0.000043  1
  C          0.697649        1.145888       -0.000054  1
  N          1.372915       -0.000000       -0.000009  1
  H          1.184009       -2.047017       -0.000014  1
  H         -2.423380       -0.090760        0.000008  1
  H          1.287045        2.055365       -0.000074  1
  H         -1.226866        2.121094       -0.000061  1
  C         -1.113347       -0.642771        1.532047  2
  H         -1.262096       -0.244833        0.531600  2
  H         -1.394002        0.108047        2.266201  2
  H         -1.729893       -1.527963        1.665402  2
  H         -0.067335       -0.906501        1.665402  2

%mem=32GB
%nprocshared= 8
#p m062x/aug-cc-pVDZ   counterpoise=2

00132 m062x/aug-cc-pVDZ   counterpoise=2

 0  1  0  1  0  1
  C          0.641439       -1.108963        0.000079  1
  N         -0.684583       -1.190065        0.000037  1
  C         -1.341137       -0.033379       -0.000011  1
  C         -0.686284        1.186519       -0.000043  1
  C          0.697649        1.145888       -0.000054  1
  N          1.372915       -0.000000       -0.000009  1
  H          1.184009       -2.047017       -0.000014  1
  H         -2.423380       -0.090760        0.000008  1
  H          1.287045        2.055365       -0.000074  1
  H         -1.226866        2.121094       -0.000061  1
  C         -0.984799       -0.826362        1.532046  2
  H         -0.781232       -1.072977        0.493240  2
  H         -0.429215       -1.499435        2.179947  2
  H         -0.680006        0.198476        1.727713  2
  H         -2.048828       -0.931409        1.727713  2

%mem=32GB
%nprocshared= 8
#p m062x/aug-cc-pVDZ   counterpoise=2

00133 m062x/aug-cc-pVDZ   counterpoise=2

 0  1  0  1  0  1
  C          0.641439       -1.108963        0.000079  1
  N         -0.684583       -1.190065        0.000037  1
  C         -1.341137       -0.033379       -0.000011  1
  C         -0.686284        1.186519       -0.000043  1
  C          0.697649        1.145888       -0.000054  1
  N          1.372915       -0.000000       -0.000009  1
  H          1.184009       -2.047017       -0.000014  1
  H         -2.423380       -0.090760        0.000008  1
  H          1.287045        2.055365       -0.000074  1
  H         -1.226866        2.121094       -0.000061  1
  C         -0.826348       -0.984814        1.532044  2
  H         -0.727077       -1.128540        0.459261  2
  H         -0.284649       -1.769102        2.054473  2
  H         -0.416641       -0.016427        1.807444  2
  H         -1.877065       -1.025126        1.807444  2

%mem=32GB
%nprocshared= 8
#p m062x/aug-cc-pVDZ   counterpoise=2

00134 m062x/aug-cc-pVDZ   counterpoise=2

 0  1  0  1  0  1
  C          0.641439       -1.108963        0.000079  1
  N         -0.684583       -1.190065        0.000037  1
  C         -1.341137       -0.033379       -0.000011  1
  C         -0.686284        1.186519       -0.000043  1
  C          0.697649        1.145888       -0.000054  1
  N          1.372915       -0.000000       -0.000009  1
  H          1.184009       -2.047017       -0.000014  1
  H         -2.423380       -0.090760        0.000008  1
  H          1.287045        2.055365       -0.000074  1
  H         -1.226866        2.121094       -0.000061  1
  C         -0.642789       -1.113343        1.532044  2
  H         -0.672392       -1.167687        0.446896  2
  H         -1.122334       -1.993648        1.952254  2
  H          0.391116       -1.070543        1.864738  2
  H         -1.167533       -0.221471        1.864738  2

%mem=32GB
%nprocshared= 8
#p m062x/aug-cc-pVDZ   counterpoise=2

00135 m062x/aug-cc-pVDZ   counterpoise=2

 0  1  0  1  0  1
  C          0.641439       -1.108963        0.000079  1
  N         -0.684583       -1.190065        0.000037  1
  C         -1.341137       -0.033379       -0.000011  1
  C         -0.686284        1.186519       -0.000043  1
  C          0.697649        1.145888       -0.000054  1
  N          1.372915       -0.000000       -0.000009  1
  H          1.184009       -2.047017       -0.000014  1
  H         -2.423380       -0.090760        0.000008  1
  H          1.287045        2.055365       -0.000074  1
  H         -1.226866        2.121094       -0.000061  1
  C         -0.439700       -1.208045        1.532044  2
  H         -0.611247       -1.195450        0.458830  2
  H         -1.391609       -1.138153        2.052102  2
  H          0.057080       -2.134365        1.808845  2
  H          0.187049       -0.364218        1.808845  2

%mem=32GB
%nprocshared= 8
#p m062x/aug-cc-pVDZ   counterpoise=2

00136 m062x/aug-cc-pVDZ   counterpoise=2

 0  1  0  1  0  1
  C          0.641439       -1.108963        0.000079  1
  N         -0.684583       -1.190065        0.000037  1
  C         -1.341137       -0.033379       -0.000011  1
  C         -0.686284        1.186519       -0.000043  1
  C          0.697649        1.145888       -0.000054  1
  N          1.372915       -0.000000       -0.000009  1
  H          1.184009       -2.047017       -0.000014  1
  H         -2.423380       -0.090760        0.000008  1
  H          1.287045        2.055365       -0.000074  1
  H         -1.226866        2.121094       -0.000061  1
  C         -0.223251       -1.266042        1.532046  2
  H         -0.536297       -1.214486        0.492469  2
  H         -1.085950       -1.123963        2.177833  2
  H          0.220474       -2.238531        1.729156  2
  H          0.508900       -0.487210        1.729156  2

%mem=32GB
%nprocshared= 8
#p m062x/aug-cc-pVDZ   counterpoise=2

00137 m062x/aug-cc-pVDZ   counterpoise=2

 0  1  0  1  0  1
  C          0.641439       -1.108963        0.000079  1
  N         -0.684583       -1.190065        0.000037  1
  C         -1.341137       -0.033379       -0.000011  1
  C         -0.686284        1.186519       -0.000043  1
  C          0.697649        1.145888       -0.000054  1
  N          1.372915       -0.000000       -0.000009  1
  H          1.184009       -2.047017       -0.000014  1
  H         -2.423380       -0.090760        0.000008  1
  H          1.287045        2.055365       -0.000074  1
  H         -1.226866        2.121094       -0.000061  1
  C          0.000017       -1.285570        1.532048  2
  H          0.417435       -1.170640        0.535088  2
  H          0.767036       -1.074381        2.272695  2
  H         -0.827871       -0.593038        1.660411  2
  H         -0.356705       -2.304270        1.660411  2

%mem=32GB
%nprocshared= 8
#p m062x/aug-cc-pVDZ   counterpoise=2

00138 m062x/aug-cc-pVDZ   counterpoise=2

 0  1  0  1  0  1
  C          0.641439       -1.108963        0.000079  1
  N         -0.684583       -1.190065        0.000037  1
  C         -1.341137       -0.033379       -0.000011  1
  C         -0.686284        1.186519       -0.000043  1
  C          0.697649        1.145888       -0.000054  1
  N          1.372915       -0.000000       -0.000009  1
  H          1.184009       -2.047017       -0.000014  1
  H         -2.423380       -0.090760        0.000008  1
  H          1.287045        2.055365       -0.000074  1
  H         -1.226866        2.121094       -0.000061  1
  C          0.223250       -1.266040        1.532046  2
  H          0.508087       -1.159052        0.488592  2
  H          1.049216       -0.955797        2.166874  2
  H         -0.644264       -0.643894        1.736575  2
  H         -0.020159       -2.305462        1.736575  2

%mem=32GB
%nprocshared= 8
#p m062x/aug-cc-pVDZ   counterpoise=2

00139 m062x/aug-cc-pVDZ   counterpoise=2

 0  1  0  1  0  1
  C          0.641439       -1.108963        0.000079  1
  N         -0.684583       -1.190065        0.000037  1
  C         -1.341137       -0.033379       -0.000011  1
  C         -0.686284        1.186519       -0.000043  1
  C          0.697649        1.145888       -0.000054  1
  N          1.372915       -0.000000       -0.000009  1
  H          1.184009       -2.047017       -0.000014  1
  H         -2.423380       -0.090760        0.000008  1
  H          1.287045        2.055365       -0.000074  1
  H         -1.226866        2.121094       -0.000061  1
  C          0.439698       -1.208043        1.532044  2
  H          0.581315       -1.138491        0.456645  2
  H          1.302534       -0.784283        2.039410  2
  H         -0.453773       -0.658140        1.816284  2
  H          0.328659       -2.251285        1.816284  2

%mem=32GB
%nprocshared= 8
#p m062x/aug-cc-pVDZ   counterpoise=2

00140 m062x/aug-cc-pVDZ   counterpoise=2

 0  1  0  1  0  1
  C          0.641439       -1.108963        0.000079  1
  N         -0.684583       -1.190065        0.000037  1
  C         -1.341137       -0.033379       -0.000011  1
  C         -0.686284        1.186519       -0.000043  1
  C          0.697649        1.145888       -0.000054  1
  N          1.372915       -0.000000       -0.000009  1
  H          1.184009       -2.047017       -0.000014  1
  H         -2.423380       -0.090760        0.000008  1
  H          1.287045        2.055365       -0.000074  1
  H         -1.226866        2.121094       -0.000061  1
  C          0.642788       -1.113341        1.532044  2
  H          0.641831       -1.110235        0.445138  2
  H          0.341419       -0.135050        1.897560  2
  H         -0.054174       -1.865310        1.892964  2
  H          1.642075       -1.342769        1.892964  2

%mem=32GB
%nprocshared= 8
#p m062x/aug-cc-pVDZ   counterpoise=2

00141 m062x/aug-cc-pVDZ   counterpoise=2

 0  1  0  1  0  1
  C          0.641439       -1.108963        0.000079  1
  N         -0.684583       -1.190065        0.000037  1
  C         -1.341137       -0.033379       -0.000011  1
  C         -0.686284        1.186519       -0.000043  1
  C          0.697649        1.145888       -0.000054  1
  N          1.372915       -0.000000       -0.000009  1
  H          1.184009       -2.047017       -0.000014  1
  H         -2.423380       -0.090760        0.000008  1
  H          1.287045        2.055365       -0.000074  1
  H         -1.226866        2.121094       -0.000061  1
  C          0.826346       -0.984811        1.532044  2
  H          0.696522       -1.071979        0.456441  2
  H          0.027723       -1.521028        2.038158  2
  H          1.785294       -1.409887        1.817013  2
  H          0.795900        0.063684        1.817013  2

%mem=32GB
%nprocshared= 8
#p m062x/aug-cc-pVDZ   counterpoise=2

00142 m062x/aug-cc-pVDZ   counterpoise=2

 0  1  0  1  0  1
  C          0.641439       -1.108963        0.000079  1
  N         -0.684583       -1.190065        0.000037  1
  C         -1.341137       -0.033379       -0.000011  1
  C         -0.686284        1.186519       -0.000043  1
  C          0.697649        1.145888       -0.000054  1
  N          1.372915       -0.000000       -0.000009  1
  H          1.184009       -2.047017       -0.000014  1
  H         -2.423380       -0.090760        0.000008  1
  H          1.287045        2.055365       -0.000074  1
  H         -1.226866        2.121094       -0.000061  1
  C          0.984798       -0.826360        1.532046  2
  H          0.750847       -1.018915        0.488223  2
  H          0.302964       -1.387546        2.165803  2
  H          2.006708       -1.134663        1.737294  2
  H          0.878771        0.235765        1.737294  2

%mem=32GB
%nprocshared= 8
#p m062x/aug-cc-pVDZ   counterpoise=2

00143 m062x/aug-cc-pVDZ   counterpoise=2

 0  1  0  1  0  1
  C          0.641439       -1.108963        0.000079  1
  N         -0.684583       -1.190065        0.000037  1
  C         -1.341137       -0.033379       -0.000011  1
  C         -0.686284        1.186519       -0.000043  1
  C          0.697649        1.145888       -0.000054  1
  N          1.372915       -0.000000       -0.000009  1
  H          1.184009       -2.047017       -0.000014  1
  H         -2.423380       -0.090760        0.000008  1
  H          1.287045        2.055365       -0.000074  1
  H         -1.226866        2.121094       -0.000061  1
  C          1.113328       -0.642800        1.532048  2
  H          0.806092       -0.946308        0.534619  2
  H          0.546786       -1.202468        2.271831  2
  H          2.173965       -0.842495        1.661078  2
  H          0.926597        0.420196        1.661078  2

%mem=32GB
%nprocshared= 8
#p m062x/aug-cc-pVDZ   counterpoise=2

00144 m062x/aug-cc-pVDZ   counterpoise=2

 0  1  0  1  0  1
  C          0.641439       -1.108963        0.000079  1
  N         -0.684583       -1.190065        0.000037  1
  C         -1.341137       -0.033379       -0.000011  1
  C         -0.686284        1.186519       -0.000043  1
  C          0.697649        1.145888       -0.000054  1
  N          1.372915       -0.000000       -0.000009  1
  H          1.184009       -2.047017       -0.000014  1
  H         -2.423380       -0.090760        0.000008  1
  H          1.287045        2.055365       -0.000074  1
  H         -1.226866        2.121094       -0.000061  1
  C          1.208050       -0.439680        1.532046  2
  H          1.319878       -0.141445        0.492851  2
  H          1.514747        0.378254        2.178883  2
  H          0.167804       -0.686246        1.728440  2
  H          1.829725       -1.309408        1.728440  2

%mem=32GB
%nprocshared= 8
#p m062x/aug-cc-pVDZ   counterpoise=2

00145 m062x/aug-cc-pVDZ   counterpoise=2

 0  1  0  1  0  1
  C          0.641439       -1.108963        0.000079  1
  N         -0.684583       -1.190065        0.000037  1
  C         -1.341137       -0.033379       -0.000011  1
  C         -0.686284        1.186519       -0.000043  1
  C          0.697649        1.145888       -0.000054  1
  N          1.372915       -0.000000       -0.000009  1
  H          1.184009       -2.047017       -0.000014  1
  H         -2.423380       -0.090760        0.000008  1
  H          1.287045        2.055365       -0.000074  1
  H         -1.226866        2.121094       -0.000061  1
  C          1.266048       -0.223231        1.532044  2
  H          1.340894       -0.066887        0.459044  2
  H          1.677910        0.637093        2.053282  2
  H          0.222219       -0.348395        1.808149  2
  H          1.823136       -1.114801        1.808149  2

%mem=32GB
%nprocshared= 8
#p m062x/aug-cc-pVDZ   counterpoise=2

00146 m062x/aug-cc-pVDZ   counterpoise=2

 0  1  0  1  0  1
  C          0.641439       -1.108963        0.000079  1
  N         -0.684583       -1.190065        0.000037  1
  C         -1.341137       -0.033379       -0.000011  1
  C         -0.686284        1.186519       -0.000043  1
  C          0.697649        1.145888       -0.000054  1
  N          1.372915       -0.000000       -0.000009  1
  H          1.184009       -2.047017       -0.000014  1
  H         -2.423380       -0.090760        0.000008  1
  H          1.287045        2.055365       -0.000074  1
  H         -1.226866        2.121094       -0.000061  1
  C          1.532083        0.000000        1.285531  2
  H          1.398528        0.000000        0.206856  2
  H          0.559640        0.000000        1.771155  2
  H          2.085111       -0.887456        1.582279  2
  H          2.085111        0.887456        1.582279  2

%mem=32GB
%nprocshared= 8
#p m062x/aug-cc-pVDZ   counterpoise=2

00147 m062x/aug-cc-pVDZ   counterpoise=2

 0  1  0  1  0  1
  C          0.641439       -1.108963        0.000079  1
  N         -0.684583       -1.190065        0.000037  1
  C         -1.341137       -0.033379       -0.000011  1
  C         -0.686284        1.186519       -0.000043  1
  C          0.697649        1.145888       -0.000054  1
  N          1.372915       -0.000000       -0.000009  1
  H          1.184009       -2.047017       -0.000014  1
  H         -2.423380       -0.090760        0.000008  1
  H          1.287045        2.055365       -0.000074  1
  H         -1.226866        2.121094       -0.000061  1
  C          1.508808        0.266035        1.285531  2
  H          1.396894        0.046943        0.226830  2
  H          1.092072       -0.549800        1.870528  2
  H          2.563475        0.379843        1.522603  2
  H          0.982839        1.187247        1.522603  2

%mem=32GB
%nprocshared= 8
#p m062x/aug-cc-pVDZ   counterpoise=2

00148 m062x/aug-cc-pVDZ   counterpoise=2

 0  1  0  1  0  1
  C          0.641439       -1.108963        0.000079  1
  N         -0.684583       -1.190065        0.000037  1
  C         -1.341137       -0.033379       -0.000011  1
  C         -0.686284        1.186519       -0.000043  1
  C          0.697649        1.145888       -0.000054  1
  N          1.372915       -0.000000       -0.000009  1
  H          1.184009       -2.047017       -0.000014  1
  H         -2.423380       -0.090760        0.000008  1
  H          1.287045        2.055365       -0.000074  1
  H         -1.226866        2.121094       -0.000061  1
  C          1.439690        0.523988        1.285534  2
  H          1.387469        0.114207        0.280184  2
  H          1.337283       -0.279607        2.010258  2
  H          2.397352        1.018574        1.426055  2
  H          0.636679        1.242949        1.426055  2

%mem=32GB
%nprocshared= 8
#p m062x/aug-cc-pVDZ   counterpoise=2

00149 m062x/aug-cc-pVDZ   counterpoise=2

 0  1  0  1  0  1
  C          0.641439       -1.108963        0.000079  1
  N         -0.684583       -1.190065        0.000037  1
  C         -1.341137       -0.033379       -0.000011  1
  C         -0.686284        1.186519       -0.000043  1
  C          0.697649        1.145888       -0.000054  1
  N          1.372915       -0.000000       -0.000009  1
  H          1.184009       -2.047017       -0.000014  1
  H         -2.423380       -0.090760        0.000008  1
  H          1.287045        2.055365       -0.000074  1
  H         -1.226866        2.121094       -0.000061  1
  C          1.326809        0.766056        1.285536  2
  H          0.865013        1.044848        0.341929  2
  H          0.719196        1.132880        2.108776  2
  H          1.402944       -0.316550        1.345916  2
  H          2.320274        1.202930        1.345916  2

%mem=32GB
%nprocshared= 8
#p m062x/aug-cc-pVDZ   counterpoise=2

00150 m062x/aug-cc-pVDZ   counterpoise=2

 0  1  0  1  0  1
  C          0.641439       -1.108963        0.000079  1
  N         -0.684583       -1.190065        0.000037  1
  C         -1.341137       -0.033379       -0.000011  1
  C         -0.686284        1.186519       -0.000043  1
  C          0.697649        1.145888       -0.000054  1
  N          1.372915       -0.000000       -0.000009  1
  H          1.184009       -2.047017       -0.000014  1
  H         -2.423380       -0.090760        0.000008  1
  H          1.287045        2.055365       -0.000074  1
  H         -1.226866        2.121094       -0.000061  1
  C          1.173633        0.984813        1.285533  2
  H          0.798823        1.111650        0.273207  2
  H          0.394557        1.248456        1.996174  2
  H          1.466182       -0.051080        1.436586  2
  H          2.035125        1.630174        1.436586  2

%mem=32GB
%nprocshared= 8
#p m062x/aug-cc-pVDZ   counterpoise=2

00151 m062x/aug-cc-pVDZ   counterpoise=2

 0  1  0  1  0  1
  C          0.641439       -1.108963        0.000079  1
  N         -0.684583       -1.190065        0.000037  1
  C         -1.341137       -0.033379       -0.000011  1
  C         -0.686284        1.186519       -0.000043  1
  C          0.697649        1.145888       -0.000054  1
  N          1.372915       -0.000000       -0.000009  1
  H          1.184009       -2.047017       -0.000014  1
  H         -2.423380       -0.090760        0.000008  1
  H          1.287045        2.055365       -0.000074  1
  H         -1.226866        2.121094       -0.000061  1
  C          0.984798        1.173647        1.285531  2
  H          0.747916        1.150747        0.224995  2
  H          0.068551        1.085072        1.863565  2
  H          1.646806        0.346052        1.527003  2
  H          1.476018        2.112728        1.527003  2

%mem=32GB
%nprocshared= 8
#p m062x/aug-cc-pVDZ   counterpoise=2

00152 m062x/aug-cc-pVDZ   counterpoise=2

 0  1  0  1  0  1
  C          0.641439       -1.108963        0.000079  1
  N         -0.684583       -1.190065        0.000037  1
  C         -1.341137       -0.033379       -0.000011  1
  C         -0.686284        1.186519       -0.000043  1
  C          0.697649        1.145888       -0.000054  1
  N          1.372915       -0.000000       -0.000009  1
  H          1.184009       -2.047017       -0.000014  1
  H         -2.423380       -0.090760        0.000008  1
  H          1.287045        2.055365       -0.000074  1
  H         -1.226866        2.121094       -0.000061  1
  C          0.766042        1.326822        1.285531  2
  H          0.708862        1.175552        0.210717  2
  H          0.426810        0.429384        1.796417  2
  H          1.794389        1.537417        1.567717  2
  H          0.134131        2.164996        1.567717  2

%mem=32GB
%nprocshared= 8
#p m062x/aug-cc-pVDZ   counterpoise=2

00153 m062x/aug-cc-pVDZ   counterpoise=2

 0  1  0  1  0  1
  C          0.641439       -1.108963        0.000079  1
  N         -0.684583       -1.190065        0.000037  1
  C         -1.341137       -0.033379       -0.000011  1
  C         -0.686284        1.186519       -0.000043  1
  C          0.697649        1.145888       -0.000054  1
  N          1.372915       -0.000000       -0.000009  1
  H          1.184009       -2.047017       -0.000014  1
  H         -2.423380       -0.090760        0.000008  1
  H          1.287045        2.055365       -0.000074  1
  H         -1.226866        2.121094       -0.000061  1
  C          0.524011        1.439683        1.285532  2
  H          0.665901        1.199606        0.235005  2
  H          0.980631        0.667084        1.898774  2
  H          0.988725        2.397607        1.504392  2
  H         -0.539271        1.494534        1.504392  2

%mem=32GB
%nprocshared= 8
#p m062x/aug-cc-pVDZ   counterpoise=2

00154 m062x/aug-cc-pVDZ   counterpoise=2

 0  1  0  1  0  1
  C          0.641439       -1.108963        0.000079  1
  N         -0.684583       -1.190065        0.000037  1
  C         -1.341137       -0.033379       -0.000011  1
  C         -0.686284        1.186519       -0.000043  1
  C          0.697649        1.145888       -0.000054  1
  N          1.372915       -0.000000       -0.000009  1
  H          1.184009       -2.047017       -0.000014  1
  H         -2.423380       -0.090760        0.000008  1
  H          1.287045        2.055365       -0.000074  1
  H         -1.226866        2.121094       -0.000061  1
  C          0.266058        1.508801        1.285534  2
  H          0.600218        1.227815        0.290165  2
  H          0.872884        0.998537        2.029087  2
  H          0.366649        2.583722        1.411649  2
  H         -0.775656        1.225248        1.411649  2

%mem=32GB
%nprocshared= 8
#p m062x/aug-cc-pVDZ   counterpoise=2

00155 m062x/aug-cc-pVDZ   counterpoise=2

 0  1  0  1  0  1
  C          0.641439       -1.108963        0.000079  1
  N         -0.684583       -1.190065        0.000037  1
  C         -1.341137       -0.033379       -0.000011  1
  C         -0.686284        1.186519       -0.000043  1
  C          0.697649        1.145888       -0.000054  1
  N          1.372915       -0.000000       -0.000009  1
  H          1.184009       -2.047017       -0.000014  1
  H         -2.423380       -0.090760        0.000008  1
  H          1.287045        2.055365       -0.000074  1
  H         -1.226866        2.121094       -0.000061  1
  C         -0.000021        1.532079        1.285537  2
  H         -0.498058        1.281298        0.352561  2
  H         -0.619576        1.220109        2.122378  2
  H          0.958003        1.020866        1.333797  2
  H          0.159755        2.606145        1.333797  2

%mem=32GB
%nprocshared= 8
#p m062x/aug-cc-pVDZ   counterpoise=2

00156 m062x/aug-cc-pVDZ   counterpoise=2

 0  1  0  1  0  1
  C          0.641439       -1.108963        0.000079  1
  N         -0.684583       -1.190065        0.000037  1
  C         -1.341137       -0.033379       -0.000011  1
  C         -0.686284        1.186519       -0.000043  1
  C          0.697649        1.145888       -0.000054  1
  N          1.372915       -0.000000       -0.000009  1
  H          1.184009       -2.047017       -0.000014  1
  H         -2.423380       -0.090760        0.000008  1
  H          1.287045        2.055365       -0.000074  1
  H         -1.226866        2.121094       -0.000061  1
  C         -0.266058        1.508803        1.285534  2
  H         -0.594563        1.256862        0.280553  2
  H         -0.908359        1.016203        2.010981  2
  H          0.759486        1.176923        1.425509  2
  H         -0.320660        2.585326        1.425509  2

%mem=32GB
%nprocshared= 8
#p m062x/aug-cc-pVDZ   counterpoise=2

00157 m062x/aug-cc-pVDZ   counterpoise=2

 0  1  0  1  0  1
  C          0.641439       -1.108963        0.000079  1
  N         -0.684583       -1.190065        0.000037  1
  C         -1.341137       -0.033379       -0.000011  1
  C         -0.686284        1.186519       -0.000043  1
  C          0.697649        1.145888       -0.000054  1
  N          1.372915       -0.000000       -0.000009  1
  H          1.184009       -2.047017       -0.000014  1
  H         -2.423380       -0.090760        0.000008  1
  H          1.287045        2.055365       -0.000074  1
  H         -1.226866        2.121094       -0.000061  1
  C         -0.524011        1.439684        1.285531  2
  H         -0.657602        1.231267        0.227188  2
  H         -1.017919        0.669129        1.871857  2
  H          0.536913        1.450308        1.521760  2
  H         -0.957380        2.408118        1.521760  2

%mem=32GB
%nprocshared= 8
#p m062x/aug-cc-pVDZ   counterpoise=2

00158 m062x/aug-cc-pVDZ   counterpoise=2

 0  1  0  1  0  1
  C          0.641439       -1.108963        0.000079  1
  N         -0.684583       -1.190065        0.000037  1
  C         -1.341137       -0.033379       -0.000011  1
  C         -0.686284        1.186519       -0.000043  1
  C          0.697649        1.145888       -0.000054  1
  N          1.372915       -0.000000       -0.000009  1
  H          1.184009       -2.047017       -0.000014  1
  H         -2.423380       -0.090760        0.000008  1
  H          1.287045        2.055365       -0.000074  1
  H         -1.226866        2.121094       -0.000061  1
  C         -0.766042        1.326823        1.285531  2
  H         -0.699134        1.209124        0.207084  2
  H         -0.285874        0.482146        1.772805  2
  H         -0.268082        2.246611        1.581340  2
  H         -1.811104        1.369460        1.581340  2

%mem=32GB
%nprocshared= 8
#p m062x/aug-cc-pVDZ   counterpoise=2

00159 m062x/aug-cc-pVDZ   counterpoise=2

 0  1  0  1  0  1
  C          0.641439       -1.108963        0.000079  1
  N         -0.684583       -1.190065        0.000037  1
  C         -1.341137       -0.033379       -0.000011  1
  C         -0.686284        1.186519       -0.000043  1
  C          0.697649        1.145888       -0.000054  1
  N          1.372915       -0.000000       -0.000009  1
  H          1.184009       -2.047017       -0.000014  1
  H         -2.423380       -0.090760        0.000008  1
  H          1.287045        2.055365       -0.000074  1
  H         -1.226866        2.121094       -0.000061  1
  C         -0.984798        1.173649        1.285531  2
  H         -0.738966        1.184248        0.226839  2
  H         -0.069560        1.213109        1.870562  2
  H         -1.603610        2.035249        1.522582  2
  H         -1.527156        0.261984        1.522582  2

%mem=32GB
%nprocshared= 8
#p m062x/aug-cc-pVDZ   counterpoise=2

00160 m062x/aug-cc-pVDZ   counterpoise=2

 0  1  0  1  0  1
  C          0.641439       -1.108963        0.000079  1
  N         -0.684583       -1.190065        0.000037  1
  C         -1.341137       -0.033379       -0.000011  1
  C         -0.686284        1.186519       -0.000043  1
  C          0.697649        1.145888       -0.000054  1
  N          1.372915       -0.000000       -0.000009  1
  H          1.184009       -2.047017       -0.000014  1
  H         -2.423380       -0.090760        0.000008  1
  H          1.287045        2.055365       -0.000074  1
  H         -1.226866        2.121094       -0.000061  1
  C         -1.173632        0.984814        1.285534  2
  H         -0.792432        1.142586        0.279964  2
  H         -0.424759        1.294759        2.009827  2
  H         -2.078131        1.570922        1.426380  2
  H         -1.399366       -0.069076        1.426380  2

%mem=32GB
%nprocshared= 8
#p m062x/aug-cc-pVDZ   counterpoise=2

00161 m062x/aug-cc-pVDZ   counterpoise=2

 0  1  0  1  0  1
  C          0.641439       -1.108963        0.000079  1
  N         -0.684583       -1.190065        0.000037  1
  C         -1.341137       -0.033379       -0.000011  1
  C         -0.686284        1.186519       -0.000043  1
  C          0.697649        1.145888       -0.000054  1
  N          1.372915       -0.000000       -0.000009  1
  H          1.184009       -2.047017       -0.000014  1
  H         -2.423380       -0.090760        0.000008  1
  H          1.287045        2.055365       -0.000074  1
  H         -1.226866        2.121094       -0.000061  1
  C         -1.326809        0.766057        1.285537  2
  H         -0.861622        1.071422        0.351872  2
  H         -0.746054        1.147284        2.121520  2
  H         -2.336880        1.164591        1.334571  2
  H         -1.362872       -0.319195        1.334571  2

%mem=32GB
%nprocshared= 8
#p m062x/aug-cc-pVDZ   counterpoise=2

00162 m062x/aug-cc-pVDZ   counterpoise=2

 0  1  0  1  0  1
  C          0.641439       -1.108963        0.000079  1
  N         -0.684583       -1.190065        0.000037  1
  C         -1.341137       -0.033379       -0.000011  1
  C         -0.686284        1.186519       -0.000043  1
  C          0.697649        1.145888       -0.000054  1
  N          1.372915       -0.000000       -0.000009  1
  H          1.184009       -2.047017       -0.000014  1
  H         -2.423380       -0.090760        0.000008  1
  H          1.287045        2.055365       -0.000074  1
  H         -1.226866        2.121094       -0.000061  1
  C         -1.439689        0.523987        1.285534  2
  H         -1.363429        0.092695        0.290774  2
  H         -1.301822       -0.255728        2.030191  2
  H         -0.672869        1.284102        1.410792  2
  H         -2.420669        0.975059        1.410792  2

%mem=32GB
%nprocshared= 8
#p m062x/aug-cc-pVDZ   counterpoise=2

00163 m062x/aug-cc-pVDZ   counterpoise=2

 0  1  0  1  0  1
  C          0.641439       -1.108963        0.000079  1
  N         -0.684583       -1.190065        0.000037  1
  C         -1.341137       -0.033379       -0.000011  1
  C         -0.686284        1.186519       -0.000043  1
  C          0.697649        1.145888       -0.000054  1
  N          1.372915       -0.000000       -0.000009  1
  H          1.184009       -2.047017       -0.000014  1
  H         -2.423380       -0.090760        0.000008  1
  H          1.287045        2.055365       -0.000074  1
  H         -1.226866        2.121094       -0.000061  1
  C         -1.508807        0.266034        1.285532  2
  H         -1.371840        0.021448        0.235392  2
  H         -1.070729       -0.516253        1.900016  2
  H         -1.022047        1.213134        1.503577  2
  H         -2.570670        0.345910        1.503577  2

%mem=32GB
%nprocshared= 8
#p m062x/aug-cc-pVDZ   counterpoise=2

00164 m062x/aug-cc-pVDZ   counterpoise=2

 0  1  0  1  0  1
  C          0.641439       -1.108963        0.000079  1
  N         -0.684583       -1.190065        0.000037  1
  C         -1.341137       -0.033379       -0.000011  1
  C         -0.686284        1.186519       -0.000043  1
  C          0.697649        1.145888       -0.000054  1
  N          1.372915       -0.000000       -0.000009  1
  H          1.184009       -2.047017       -0.000014  1
  H         -2.423380       -0.090760        0.000008  1
  H          1.287045        2.055365       -0.000074  1
  H         -1.226866        2.121094       -0.000061  1
  C         -1.532082       -0.000001        1.285531  2
  H         -1.372445       -0.027906        0.210769  2
  H         -0.587160       -0.165177        1.796723  2
  H         -1.931582        0.970745        1.567539  2
  H         -2.237208       -0.777656        1.567539  2

%mem=32GB
%nprocshared= 8
#p m062x/aug-cc-pVDZ   counterpoise=2

00165 m062x/aug-cc-pVDZ   counterpoise=2

 0  1  0  1  0  1
  C          0.641439       -1.108963        0.000079  1
  N         -0.684583       -1.190065        0.000037  1
  C         -1.341137       -0.033379       -0.000011  1
  C         -0.686284        1.186519       -0.000043  1
  C          0.697649        1.145888       -0.000054  1
  N          1.372915       -0.000000       -0.000009  1
  H          1.184009       -2.047017       -0.000014  1
  H         -2.423380       -0.090760        0.000008  1
  H          1.287045        2.055365       -0.000074  1
  H         -1.226866        2.121094       -0.000061  1
  C         -1.508807       -0.266036        1.285531  2
  H         -1.370445       -0.074047        0.224696  2
  H         -0.970188        0.481346        1.862407  2
  H         -2.567298       -0.216898        1.527731  2
  H         -1.127356       -1.254627        1.527731  2

%mem=32GB
%nprocshared= 8
#p m062x/aug-cc-pVDZ   counterpoise=2

00166 m062x/aug-cc-pVDZ   counterpoise=2

 0  1  0  1  0  1
  C          0.641439       -1.108963        0.000079  1
  N         -0.684583       -1.190065        0.000037  1
  C         -1.341137       -0.033379       -0.000011  1
  C         -0.686284        1.186519       -0.000043  1
  C          0.697649        1.145888       -0.000054  1
  N          1.372915       -0.000000       -0.000009  1
  H          1.184009       -2.047017       -0.000014  1
  H         -2.423380       -0.090760        0.000008  1
  H          1.287045        2.055365       -0.000074  1
  H         -1.226866        2.121094       -0.000061  1
  C         -1.439689       -0.523989        1.285533  2
  H         -1.362040       -0.137438        0.272654  2
  H         -1.277513        0.283352        1.995023  2
  H         -2.429694       -0.946238        1.437438  2
  H         -0.689543       -1.295794        1.437438  2

%mem=32GB
%nprocshared= 8
#p m062x/aug-cc-pVDZ   counterpoise=2

00167 m062x/aug-cc-pVDZ   counterpoise=2

 0  1  0  1  0  1
  C          0.641439       -1.108963        0.000079  1
  N         -0.684583       -1.190065        0.000037  1
  C         -1.341137       -0.033379       -0.000011  1
  C         -0.686284        1.186519       -0.000043  1
  C          0.697649        1.145888       -0.000054  1
  N          1.372915       -0.000000       -0.000009  1
  H          1.184009       -2.047017       -0.000014  1
  H         -2.423380       -0.090760        0.000008  1
  H          1.287045        2.055365       -0.000074  1
  H         -1.226866        2.121094       -0.000061  1
  C         -1.326828       -0.766022        1.285536  2
  H         -1.337339       -0.227871        0.341259  2
  H         -1.340707       -0.055380        2.107894  2
  H         -2.201918       -1.407859        1.346692  2
  H         -0.427345       -1.373201        1.346692  2

%mem=32GB
%nprocshared= 8
#p m062x/aug-cc-pVDZ   counterpoise=2

00168 m062x/aug-cc-pVDZ   counterpoise=2

 0  1  0  1  0  1
  C          0.641439       -1.108963        0.000079  1
  N         -0.684583       -1.190065        0.000037  1
  C         -1.341137       -0.033379       -0.000011  1
  C         -0.686284        1.186519       -0.000043  1
  C          0.697649        1.145888       -0.000054  1
  N          1.372915       -0.000000       -0.000009  1
  H          1.184009       -2.047017       -0.000014  1
  H         -2.423380       -0.090760        0.000008  1
  H          1.287045        2.055365       -0.000074  1
  H         -1.226866        2.121094       -0.000061  1
  C         -1.173632       -0.984814        1.285534  2
  H         -0.791388       -1.145240        0.280781  2
  H         -0.427623       -1.297909        2.011425  2
  H         -1.394400        0.070287        1.425173  2
  H         -2.081277       -1.566329        1.425173  2

%mem=32GB
%nprocshared= 8
#p m062x/aug-cc-pVDZ   counterpoise=2

00169 m062x/aug-cc-pVDZ   counterpoise=2

 0  1  0  1  0  1
  C          0.641439       -1.108963        0.000079  1
  N         -0.684583       -1.190065        0.000037  1
  C         -1.341137       -0.033379       -0.000011  1
  C         -0.686284        1.186519       -0.000043  1
  C          0.697649        1.145888       -0.000054  1
  N          1.372915       -0.000000       -0.000009  1
  H          1.184009       -2.047017       -0.000014  1
  H         -2.423380       -0.090760        0.000008  1
  H          1.287045        2.055365       -0.000074  1
  H         -1.226866        2.121094       -0.000061  1
  C         -0.984798       -1.173649        1.285531  2
  H         -0.737631       -1.187164        0.227183  2
  H         -0.070892       -1.223623        1.871839  2
  H         -1.516930       -0.255769        1.521771  2
  H         -1.613840       -2.028033        1.521771  2

%mem=32GB
%nprocshared= 8
#p m062x/aug-cc-pVDZ   counterpoise=2

00170 m062x/aug-cc-pVDZ   counterpoise=2

 0  1  0  1  0  1
  C          0.641439       -1.108963        0.000079  1
  N         -0.684583       -1.190065        0.000037  1
  C         -1.341137       -0.033379       -0.000011  1
  C         -0.686284        1.186519       -0.000043  1
  C          0.697649        1.145888       -0.000054  1
  N          1.372915       -0.000000       -0.000009  1
  H          1.184009       -2.047017       -0.000014  1
  H         -2.423380       -0.090760        0.000008  1
  H          1.287045        2.055365       -0.000074  1
  H         -1.226866        2.121094       -0.000061  1
  C         -0.766042       -1.326823        1.285531  2
  H         -0.697689       -1.212068        0.206858  2
  H         -0.268408       -0.491363        1.771168  2
  H         -1.811499       -1.347809        1.582272  2
  H         -0.286599       -2.256101        1.582272  2

%mem=32GB
%nprocshared= 8
#p m062x/aug-cc-pVDZ   counterpoise=2

00171 m062x/aug-cc-pVDZ   counterpoise=2

 0  1  0  1  0  1
  C          0.641439       -1.108963        0.000079  1
  N         -0.684583       -1.190065        0.000037  1
  C         -1.341137       -0.033379       -0.000011  1
  C         -0.686284        1.186519       -0.000043  1
  C          0.697649        1.145888       -0.000054  1
  N          1.372915       -0.000000       -0.000009  1
  H          1.184009       -2.047017       -0.000014  1
  H         -2.423380       -0.090760        0.000008  1
  H          1.287045        2.055365       -0.000074  1
  H         -1.226866        2.121094       -0.000061  1
  C         -0.524011       -1.439684        1.285531  2
  H         -0.656298       -1.234036        0.226482  2
  H         -1.020076       -0.668521        1.869230  2
  H         -0.956176       -2.408248        1.523426  2
  H          0.536562       -1.448016        1.523426  2

%mem=32GB
%nprocshared= 8
#p m062x/aug-cc-pVDZ   counterpoise=2

00172 m062x/aug-cc-pVDZ   counterpoise=2

 0  1  0  1  0  1
  C          0.641439       -1.108963        0.000079  1
  N         -0.684583       -1.190065        0.000037  1
  C         -1.341137       -0.033379       -0.000011  1
  C         -0.686284        1.186519       -0.000043  1
  C          0.697649        1.145888       -0.000054  1
  N          1.372915       -0.000000       -0.000009  1
  H          1.184009       -2.047017       -0.000014  1
  H         -2.423380       -0.090760        0.000008  1
  H          1.287045        2.055365       -0.000074  1
  H         -1.226866        2.121094       -0.000061  1
  C         -0.266058       -1.508803        1.285534  2
  H         -0.593565       -1.259382        0.279599  2
  H         -0.911352       -1.017363        2.009108  2
  H         -0.317278       -2.585308        1.426922  2
  H          0.758099       -1.173261        1.426922  2

%mem=32GB
%nprocshared= 8
#p m062x/aug-cc-pVDZ   counterpoise=2

00173 m062x/aug-cc-pVDZ   counterpoise=2

 0  1  0  1  0  1
  C          0.641439       -1.108963        0.000079  1
  N         -0.684583       -1.190065        0.000037  1
  C         -1.341137       -0.033379       -0.000011  1
  C         -0.686284        1.186519       -0.000043  1
  C          0.697649        1.145888       -0.000054  1
  N          1.372915       -0.000000       -0.000009  1
  H          1.184009       -2.047017       -0.000014  1
  H         -2.423380       -0.090760        0.000008  1
  H          1.287045        2.055365       -0.000074  1
  H         -1.226866        2.121094       -0.000061  1
  C         -0.000021       -1.532079        1.285537  2
  H         -0.497376       -1.283596        0.351583  2
  H         -0.621866       -1.221399        2.121158  2
  H          0.163049       -2.605600        1.334896  2
  H          0.956317       -1.017823        1.334896  2

%mem=32GB
%nprocshared= 8
#p m062x/aug-cc-pVDZ   counterpoise=2

00174 m062x/aug-cc-pVDZ   counterpoise=2

 0  1  0  1  0  1
  C          0.641439       -1.108963        0.000079  1
  N         -0.684583       -1.190065        0.000037  1
  C         -1.341137       -0.033379       -0.000011  1
  C         -0.686284        1.186519       -0.000043  1
  C          0.697649        1.145888       -0.000054  1
  N          1.372915       -0.000000       -0.000009  1
  H          1.184009       -2.047017       -0.000014  1
  H         -2.423380       -0.090760        0.000008  1
  H          1.287045        2.055365       -0.000074  1
  H         -1.226866        2.121094       -0.000061  1
  C          0.266057       -1.508800        1.285534  2
  H          0.557999       -1.197839        0.285810  2
  H          0.813837       -0.925334        2.021048  2
  H         -0.800865       -1.348650        1.417846  2
  H          0.493134       -2.563507        1.417846  2

%mem=32GB
%nprocshared= 8
#p m062x/aug-cc-pVDZ   counterpoise=2

00175 m062x/aug-cc-pVDZ   counterpoise=2

 0  1  0  1  0  1
  C          0.641439       -1.108963        0.000079  1
  N         -0.684583       -1.190065        0.000037  1
  C         -1.341137       -0.033379       -0.000011  1
  C         -0.686284        1.186519       -0.000043  1
  C          0.697649        1.145888       -0.000054  1
  N          1.372915       -0.000000       -0.000009  1
  H          1.184009       -2.047017       -0.000014  1
  H         -2.423380       -0.090760        0.000008  1
  H          1.287045        2.055365       -0.000074  1
  H         -1.226866        2.121094       -0.000061  1
  C          0.524009       -1.439681        1.285532  2
  H          0.619796       -1.169916        0.236996  2
  H          0.822848       -0.598058        1.905082  2
  H         -0.509625       -1.698482        1.500242  2
  H          1.162977       -2.292381        1.500242  2

%mem=32GB
%nprocshared= 8
#p m062x/aug-cc-pVDZ   counterpoise=2

00176 m062x/aug-cc-pVDZ   counterpoise=2

 0  1  0  1  0  1
  C          0.641439       -1.108963        0.000079  1
  N         -0.684583       -1.190065        0.000037  1
  C         -1.341137       -0.033379       -0.000011  1
  C         -0.686284        1.186519       -0.000043  1
  C          0.697649        1.145888       -0.000054  1
  N          1.372915       -0.000000       -0.000009  1
  H          1.184009       -2.047017       -0.000014  1
  H         -2.423380       -0.090760        0.000008  1
  H          1.287045        2.055365       -0.000074  1
  H         -1.226866        2.121094       -0.000061  1
  C          0.766040       -1.326820        1.285531  2
  H          0.662636       -1.146025        0.218762  2
  H          0.301192       -0.514062        1.837633  2
  H          0.279830       -2.264233        1.543086  2
  H          1.820546       -1.383037        1.543086  2

%mem=32GB
%nprocshared= 8
#p m062x/aug-cc-pVDZ   counterpoise=2

00177 m062x/aug-cc-pVDZ   counterpoise=2

 0  1  0  1  0  1
  C          0.641439       -1.108963        0.000079  1
  N         -0.684583       -1.190065        0.000037  1
  C         -1.341137       -0.033379       -0.000011  1
  C         -0.686284        1.186519       -0.000043  1
  C          0.697649        1.145888       -0.000054  1
  N          1.372915       -0.000000       -0.000009  1
  H          1.184009       -2.047017       -0.000014  1
  H         -2.423380       -0.090760        0.000008  1
  H          1.287045        2.055365       -0.000074  1
  H         -1.226866        2.121094       -0.000061  1
  C          0.984796       -1.173646        1.285532  2
  H          0.704636       -1.120868        0.236675  2
  H          0.106446       -1.008179        1.904078  2
  H          1.399816       -2.154895        1.500905  2
  H          1.728402       -0.410663        1.500905  2

%mem=32GB
%nprocshared= 8
#p m062x/aug-cc-pVDZ   counterpoise=2

00178 m062x/aug-cc-pVDZ   counterpoise=2

 0  1  0  1  0  1
  C          0.641439       -1.108963        0.000079  1
  N         -0.684583       -1.190065        0.000037  1
  C         -1.341137       -0.033379       -0.000011  1
  C         -0.686284        1.186519       -0.000043  1
  C          0.697649        1.145888       -0.000054  1
  N          1.372915       -0.000000       -0.000009  1
  H          1.184009       -2.047017       -0.000014  1
  H         -2.423380       -0.090760        0.000008  1
  H          1.287045        2.055365       -0.000074  1
  H         -1.226866        2.121094       -0.000061  1
  C          1.173631       -0.984812        1.285534  2
  H          0.759508       -1.081420        0.285262  2
  H          0.393326       -1.166843        2.020017  2
  H          1.972546       -1.709723        1.418636  2
  H          1.569316        0.018779        1.418636  2

%mem=32GB
%nprocshared= 8
#p m062x/aug-cc-pVDZ   counterpoise=2

00179 m062x/aug-cc-pVDZ   counterpoise=2

 0  1  0  1  0  1
  C          0.641439       -1.108963        0.000079  1
  N         -0.684583       -1.190065        0.000037  1
  C         -1.341137       -0.033379       -0.000011  1
  C         -0.686284        1.186519       -0.000043  1
  C          0.697649        1.145888       -0.000054  1
  N          1.372915       -0.000000       -0.000009  1
  H          1.184009       -2.047017       -0.000014  1
  H         -2.423380       -0.090760        0.000008  1
  H          1.287045        2.055365       -0.000074  1
  H         -1.226866        2.121094       -0.000061  1
  C          1.326807       -0.766055        1.285537  2
  H          0.829046       -1.015098        0.351949  2
  H          0.705632       -1.076846        2.121615  2
  H          2.283469       -1.279747        1.334485  2
  H          1.489289        0.307575        1.334485  2

%mem=32GB
%nprocshared= 8
#p m062x/aug-cc-pVDZ   counterpoise=2

00180 m062x/aug-cc-pVDZ   counterpoise=2

 0  1  0  1  0  1
  C          0.641439       -1.108963        0.000079  1
  N         -0.684583       -1.190065        0.000037  1
  C         -1.341137       -0.033379       -0.000011  1
  C         -0.686284        1.186519       -0.000043  1
  C          0.697649        1.145888       -0.000054  1
  N          1.372915       -0.000000       -0.000009  1
  H          1.184009       -2.047017       -0.000014  1
  H         -2.423380       -0.090760        0.000008  1
  H          1.287045        2.055365       -0.000074  1
  H         -1.226866        2.121094       -0.000061  1
  C          1.439690       -0.523988        1.285534  2
  H          1.387469       -0.114207        0.280184  2
  H          1.337283        0.279607        2.010258  2
  H          0.636679       -1.242949        1.426055  2
  H          2.397352       -1.018574        1.426055  2

%mem=32GB
%nprocshared= 8
#p m062x/aug-cc-pVDZ   counterpoise=2

00181 m062x/aug-cc-pVDZ   counterpoise=2

 0  1  0  1  0  1
  C          0.641439       -1.108963        0.000079  1
  N         -0.684583       -1.190065        0.000037  1
  C         -1.341137       -0.033379       -0.000011  1
  C         -0.686284        1.186519       -0.000043  1
  C          0.697649        1.145888       -0.000054  1
  N          1.372915       -0.000000       -0.000009  1
  H          1.184009       -2.047017       -0.000014  1
  H         -2.423380       -0.090760        0.000008  1
  H          1.287045        2.055365       -0.000074  1
  H         -1.226866        2.121094       -0.000061  1
  C          1.508808       -0.266035        1.285531  2
  H          1.396894       -0.046943        0.226830  2
  H          1.092072        0.549800        1.870528  2
  H          0.982839       -1.187247        1.522603  2
  H          2.563475       -0.379843        1.522603  2

%mem=32GB
%nprocshared= 8
#p m062x/aug-cc-pVDZ   counterpoise=2

00182 m062x/aug-cc-pVDZ   counterpoise=2

 0  1  0  1  0  1
  C          0.641439       -1.108963        0.000079  1
  N         -0.684583       -1.190065        0.000037  1
  C         -1.341137       -0.033379       -0.000011  1
  C         -0.686284        1.186519       -0.000043  1
  C          0.697649        1.145888       -0.000054  1
  N          1.372915       -0.000000       -0.000009  1
  H          1.184009       -2.047017       -0.000014  1
  H         -2.423380       -0.090760        0.000008  1
  H          1.287045        2.055365       -0.000074  1
  H         -1.226866        2.121094       -0.000061  1
  C          1.732036        0.000000        0.999958  2
  H          1.364663        0.000000       -0.022986  2
  H          0.890107        0.000000        1.687441  2
  H          2.336762       -0.887456        1.167900  2
  H          2.336762        0.887456        1.167900  2

%mem=32GB
%nprocshared= 8
#p m062x/aug-cc-pVDZ   counterpoise=2

00183 m062x/aug-cc-pVDZ   counterpoise=2

 0  1  0  1  0  1
  C          0.641439       -1.108963        0.000079  1
  N         -0.684583       -1.190065        0.000037  1
  C         -1.341137       -0.033379       -0.000011  1
  C         -0.686284        1.186519       -0.000043  1
  C          0.697649        1.145888       -0.000054  1
  N          1.372915       -0.000000       -0.000009  1
  H          1.184009       -2.047017       -0.000014  1
  H         -2.423380       -0.090760        0.000008  1
  H          1.287045        2.055365       -0.000074  1
  H         -1.226866        2.121094       -0.000061  1
  C          1.705723        0.300755        0.999959  2
  H          1.375666        0.002486        0.008257  2
  H          1.122095       -0.226663        1.750082  2
  H          2.757652        0.055229        1.120954  2
  H          1.567618        1.372093        1.120954  2

%mem=32GB
%nprocshared= 8
#p m062x/aug-cc-pVDZ   counterpoise=2

00184 m062x/aug-cc-pVDZ   counterpoise=2

 0  1  0  1  0  1
  C          0.641439       -1.108963        0.000079  1
  N         -0.684583       -1.190065        0.000037  1
  C         -1.341137       -0.033379       -0.000011  1
  C         -0.686284        1.186519       -0.000043  1
  C          0.697649        1.145888       -0.000054  1
  N          1.372915       -0.000000       -0.000009  1
  H          1.184009       -2.047017       -0.000014  1
  H         -2.423380       -0.090760        0.000008  1
  H          1.287045        2.055365       -0.000074  1
  H         -1.226866        2.121094       -0.000061  1
  C          1.627586        0.592374        0.999962  2
  H          1.394945        0.051242        0.086491  2
  H          1.365013       -0.018380        1.859911  2
  H          2.690544        0.817917        1.026913  2
  H          1.059937        1.518941        1.026913  2

%mem=32GB
%nprocshared= 8
#p m062x/aug-cc-pVDZ   counterpoise=2

00185 m062x/aug-cc-pVDZ   counterpoise=2

 0  1  0  1  0  1
  C          0.641439       -1.108963        0.000079  1
  N         -0.684583       -1.190065        0.000037  1
  C         -1.341137       -0.033379       -0.000011  1
  C         -0.686284        1.186519       -0.000043  1
  C          0.697649        1.145888       -0.000054  1
  N          1.372915       -0.000000       -0.000009  1
  H          1.184009       -2.047017       -0.000014  1
  H         -2.423380       -0.090760        0.000008  1
  H          1.287045        2.055365       -0.000074  1
  H         -1.226866        2.121094       -0.000061  1
  C          1.499972        0.866035        0.999966  2
  H          0.835439        1.097826        0.171688  2
  H          0.984237        1.045925        1.939718  2
  H          1.797967       -0.177799        0.944400  2
  H          2.382523        1.498091        0.944400  2

%mem=32GB
%nprocshared= 8
#p m062x/aug-cc-pVDZ   counterpoise=2

00186 m062x/aug-cc-pVDZ   counterpoise=2

 0  1  0  1  0  1
  C          0.641439       -1.108963        0.000079  1
  N         -0.684583       -1.190065        0.000037  1
  C         -1.341137       -0.033379       -0.000011  1
  C         -0.686284        1.186519       -0.000043  1
  C          0.697649        1.145888       -0.000054  1
  N          1.372915       -0.000000       -0.000009  1
  H          1.184009       -2.047017       -0.000014  1
  H         -2.423380       -0.090760        0.000008  1
  H          1.287045        2.055365       -0.000074  1
  H         -1.226866        2.121094       -0.000061  1
  C          1.326804        1.113342        0.999962  2
  H          0.748222        1.143272        0.080330  2
  H          0.653868        1.148153        1.852853  2
  H          1.906836        0.194695        1.033523  2
  H          1.998529        1.967237        1.033523  2

%mem=32GB
%nprocshared= 8
#p m062x/aug-cc-pVDZ   counterpoise=2

00187 m062x/aug-cc-pVDZ   counterpoise=2

 0  1  0  1  0  1
  C          0.641439       -1.108963        0.000079  1
  N         -0.684583       -1.190065        0.000037  1
  C         -1.341137       -0.033379       -0.000011  1
  C         -0.686284        1.186519       -0.000043  1
  C          0.697649        1.145888       -0.000054  1
  N          1.372915       -0.000000       -0.000009  1
  H          1.184009       -2.047017       -0.000014  1
  H         -2.423380       -0.090760        0.000008  1
  H          1.287045        2.055365       -0.000074  1
  H         -1.226866        2.121094       -0.000061  1
  C          1.113324        1.326820        0.999959  2
  H          0.701837        1.147711        0.010022  2
  H          0.394779        1.014056        1.753185  2
  H          2.032613        0.759081        1.118520  2
  H          1.324237        2.386507        1.118520  2

%mem=32GB
%nprocshared= 8
#p m062x/aug-cc-pVDZ   counterpoise=2

00188 m062x/aug-cc-pVDZ   counterpoise=2

 0  1  0  1  0  1
  C          0.641439       -1.108963        0.000079  1
  N         -0.684583       -1.190065        0.000037  1
  C         -1.341137       -0.033379       -0.000011  1
  C         -0.686284        1.186519       -0.000043  1
  C          0.697649        1.145888       -0.000054  1
  N          1.372915       -0.000000       -0.000009  1
  H          1.184009       -2.047017       -0.000014  1
  H         -2.423380       -0.090760        0.000008  1
  H          1.287045        2.055365       -0.000074  1
  H         -1.226866        2.121094       -0.000061  1
  C          0.866018        1.499985        0.999958  2
  H          0.695646        1.141675       -0.011952  2
  H          0.513154        0.757877        1.711463  2
  H          1.929139        1.669180        1.150371  2
  H          0.326205        2.431358        1.150371  2

%mem=32GB
%nprocshared= 8
#p m062x/aug-cc-pVDZ   counterpoise=2

00189 m062x/aug-cc-pVDZ   counterpoise=2

 0  1  0  1  0  1
  C          0.641439       -1.108963        0.000079  1
  N         -0.684583       -1.190065        0.000037  1
  C         -1.341137       -0.033379       -0.000011  1
  C         -0.686284        1.186519       -0.000043  1
  C          0.697649        1.145888       -0.000054  1
  N          1.372915       -0.000000       -0.000009  1
  H          1.184009       -2.047017       -0.000014  1
  H         -2.423380       -0.090760        0.000008  1
  H          1.287045        2.055365       -0.000074  1
  H         -1.226866        2.121094       -0.000061  1
  C          0.592401        1.627576        0.999960  2
  H          0.695002        1.158004        0.025100  2
  H          0.754381        0.886246        1.778207  2
  H          1.327090        2.422563        1.098468  2
  H         -0.406913        2.043685        1.098468  2

%mem=32GB
%nprocshared= 8
#p m062x/aug-cc-pVDZ   counterpoise=2

00190 m062x/aug-cc-pVDZ   counterpoise=2

 0  1  0  1  0  1
  C          0.641439       -1.108963        0.000079  1
  N         -0.684583       -1.190065        0.000037  1
  C         -1.341137       -0.033379       -0.000011  1
  C         -0.686284        1.186519       -0.000043  1
  C          0.697649        1.145888       -0.000054  1
  N          1.372915       -0.000000       -0.000009  1
  H          1.184009       -2.047017       -0.000014  1
  H         -2.423380       -0.090760        0.000008  1
  H          1.287045        2.055365       -0.000074  1
  H         -1.226866        2.121094       -0.000061  1
  C          0.300782        1.705716        0.999963  2
  H          0.656447        1.204009        0.103767  2
  H          0.670831        1.183718        1.878631  2
  H          0.661841        2.730916        1.008913  2
  H         -0.786138        1.704432        1.008913  2

%mem=32GB
%nprocshared= 8
#p m062x/aug-cc-pVDZ   counterpoise=2

00191 m062x/aug-cc-pVDZ   counterpoise=2

 0  1  0  1  0  1
  C          0.641439       -1.108963        0.000079  1
  N         -0.684583       -1.190065        0.000037  1
  C         -1.341137       -0.033379       -0.000011  1
  C         -0.686284        1.186519       -0.000043  1
  C          0.697649        1.145888       -0.000054  1
  N          1.372915       -0.000000       -0.000009  1
  H          1.184009       -2.047017       -0.000014  1
  H         -2.423380       -0.090760        0.000008  1
  H          1.287045        2.055365       -0.000074  1
  H         -1.226866        2.121094       -0.000061  1
  C         -0.000023        1.732032        0.999966  2
  H         -0.560908        1.286181        0.182653  2
  H         -0.416192        1.401217        1.948039  2
  H          1.040849        1.425749        0.934756  2
  H         -0.063609        2.815167        0.934756  2

%mem=32GB
%nprocshared= 8
#p m062x/aug-cc-pVDZ   counterpoise=2

00192 m062x/aug-cc-pVDZ   counterpoise=2

 0  1  0  1  0  1
  C          0.641439       -1.108963        0.000079  1
  N         -0.684583       -1.190065        0.000037  1
  C         -1.341137       -0.033379       -0.000011  1
  C         -0.686284        1.186519       -0.000043  1
  C          0.697649        1.145888       -0.000054  1
  N          1.372915       -0.000000       -0.000009  1
  H          1.184009       -2.047017       -0.000014  1
  H         -2.423380       -0.090760        0.000008  1
  H          1.287045        2.055365       -0.000074  1
  H         -1.226866        2.121094       -0.000061  1
  C         -0.300782        1.705717        0.999962  2
  H         -0.652629        1.231846        0.087260  2
  H         -0.696427        1.172858        1.860778  2
  H          0.785560        1.680136        1.026095  2
  H         -0.639487        2.738226        1.026095  2

%mem=32GB
%nprocshared= 8
#p m062x/aug-cc-pVDZ   counterpoise=2

00193 m062x/aug-cc-pVDZ   counterpoise=2

 0  1  0  1  0  1
  C          0.641439       -1.108963        0.000079  1
  N         -0.684583       -1.190065        0.000037  1
  C         -1.341137       -0.033379       -0.000011  1
  C         -0.686284        1.186519       -0.000043  1
  C          0.697649        1.145888       -0.000054  1
  N          1.372915       -0.000000       -0.000009  1
  H          1.184009       -2.047017       -0.000014  1
  H         -2.423380       -0.090760        0.000008  1
  H          1.287045        2.055365       -0.000074  1
  H         -1.226866        2.121094       -0.000061  1
  C         -0.592400        1.627577        0.999959  2
  H         -0.685423        1.190565        0.009130  2
  H         -0.755868        0.859619        1.751621  2
  H          0.403874        2.045388        1.119748  2
  H         -1.332145        2.414918        1.119748  2

%mem=32GB
%nprocshared= 8
#p m062x/aug-cc-pVDZ   counterpoise=2

00194 m062x/aug-cc-pVDZ   counterpoise=2

 0  1  0  1  0  1
  C          0.641439       -1.108963        0.000079  1
  N         -0.684583       -1.190065        0.000037  1
  C         -1.341137       -0.033379       -0.000011  1
  C         -0.686284        1.186519       -0.000043  1
  C          0.697649        1.145888       -0.000054  1
  N          1.372915       -0.000000       -0.000009  1
  H          1.184009       -2.047017       -0.000014  1
  H         -2.423380       -0.090760        0.000008  1
  H          1.287045        2.055365       -0.000074  1
  H         -1.226866        2.121094       -0.000061  1
  C         -0.866018        1.499987        0.999958  2
  H         -0.682290        1.179553       -0.022266  2
  H         -0.447903        0.770767        1.689084  2
  H         -0.397095        2.466309        1.166718  2
  H         -1.936859        1.583451        1.166718  2

%mem=32GB
%nprocshared= 8
#p m062x/aug-cc-pVDZ   counterpoise=2

00195 m062x/aug-cc-pVDZ   counterpoise=2

 0  1  0  1  0  1
  C          0.641439       -1.108963        0.000079  1
  N         -0.684583       -1.190065        0.000037  1
  C         -1.341137       -0.033379       -0.000011  1
  C         -0.686284        1.186519       -0.000043  1
  C          0.697649        1.145888       -0.000054  1
  N          1.372915       -0.000000       -0.000009  1
  H          1.184009       -2.047017       -0.000014  1
  H         -2.423380       -0.090760        0.000008  1
  H          1.287045        2.055365       -0.000074  1
  H         -1.226866        2.121094       -0.000061  1
  C         -1.113323        1.326822        0.999959  2
  H         -0.689973        1.187731        0.008595  2
  H         -0.366532        1.081465        1.750679  2
  H         -1.421477        2.362192        1.120487  2
  H         -1.975487        0.675958        1.120487  2

%mem=32GB
%nprocshared= 8
#p m062x/aug-cc-pVDZ   counterpoise=2

00196 m062x/aug-cc-pVDZ   counterpoise=2

 0  1  0  1  0  1
  C          0.641439       -1.108963        0.000079  1
  N         -0.684583       -1.190065        0.000037  1
  C         -1.341137       -0.033379       -0.000011  1
  C         -0.686284        1.186519       -0.000043  1
  C          0.697649        1.145888       -0.000054  1
  N          1.372915       -0.000000       -0.000009  1
  H          1.184009       -2.047017       -0.000014  1
  H         -2.423380       -0.090760        0.000008  1
  H          1.287045        2.055365       -0.000074  1
  H         -1.226866        2.121094       -0.000061  1
  C         -1.326804        1.113344        0.999962  2
  H         -0.741675        1.180191        0.086435  2
  H         -0.666215        1.188812        1.859849  2
  H         -2.050515        1.923893        1.026972  2
  H         -1.849052        0.160451        1.026972  2

%mem=32GB
%nprocshared= 8
#p m062x/aug-cc-pVDZ   counterpoise=2

00197 m062x/aug-cc-pVDZ   counterpoise=2

 0  1  0  1  0  1
  C          0.641439       -1.108963        0.000079  1
  N         -0.684583       -1.190065        0.000037  1
  C         -1.341137       -0.033379       -0.000011  1
  C         -0.686284        1.186519       -0.000043  1
  C          0.697649        1.145888       -0.000054  1
  N          1.372915       -0.000000       -0.000009  1
  H          1.184009       -2.047017       -0.000014  1
  H         -2.423380       -0.090760        0.000008  1
  H          1.287045        2.055365       -0.000074  1
  H         -1.226866        2.121094       -0.000061  1
  C         -1.499972        0.866036        0.999966  2
  H         -0.834236        1.128246        0.181787  2
  H         -1.004256        1.061281        1.947395  2
  H         -2.406057        1.462972        0.935511  2
  H         -1.755616       -0.188463        0.935511  2

%mem=32GB
%nprocshared= 8
#p m062x/aug-cc-pVDZ   counterpoise=2

00198 m062x/aug-cc-pVDZ   counterpoise=2

 0  1  0  1  0  1
  C          0.641439       -1.108963        0.000079  1
  N         -0.684583       -1.190065        0.000037  1
  C         -1.341137       -0.033379       -0.000011  1
  C         -0.686284        1.186519       -0.000043  1
  C          0.697649        1.145888       -0.000054  1
  N          1.372915       -0.000000       -0.000009  1
  H          1.184009       -2.047017       -0.000014  1
  H         -2.423380       -0.090760        0.000008  1
  H          1.287045        2.055365       -0.000074  1
  H         -1.226866        2.121094       -0.000061  1
  C         -1.627585        0.592373        0.999963  2
  H         -1.371104        0.032085        0.104603  2
  H         -1.361754        0.011660        1.879499  2
  H         -1.081865        1.532374        1.008061  2
  H         -2.695722        0.793606        1.008061  2

%mem=32GB
%nprocshared= 8
#p m062x/aug-cc-pVDZ   counterpoise=2

00199 m062x/aug-cc-pVDZ   counterpoise=2

 0  1  0  1  0  1
  C          0.641439       -1.108963        0.000079  1
  N         -0.684583       -1.190065        0.000037  1
  C         -1.341137       -0.033379       -0.000011  1
  C         -0.686284        1.186519       -0.000043  1
  C          0.697649        1.145888       -0.000054  1
  N          1.372915       -0.000000       -0.000009  1
  H          1.184009       -2.047017       -0.000014  1
  H         -2.423380       -0.090760        0.000008  1
  H          1.287045        2.055365       -0.000074  1
  H         -1.226866        2.121094       -0.000061  1
  C         -1.705722        0.300754        0.999960  2
  H         -1.350505       -0.024794        0.025683  2
  H         -1.146997       -0.211304        1.779126  2
  H         -1.563160        1.373879        1.097717  2
  H         -2.762375        0.065369        1.097717  2

%mem=32GB
%nprocshared= 8
#p m062x/aug-cc-pVDZ   counterpoise=2

00200 m062x/aug-cc-pVDZ   counterpoise=2

 0  1  0  1  0  1
  C          0.641439       -1.108963        0.000079  1
  N         -0.684583       -1.190065        0.000037  1
  C         -1.341137       -0.033379       -0.000011  1
  C         -0.686284        1.186519       -0.000043  1
  C          0.697649        1.145888       -0.000054  1
  N          1.372915       -0.000000       -0.000009  1
  H          1.184009       -2.047017       -0.000014  1
  H         -2.423380       -0.090760        0.000008  1
  H          1.287045        2.055365       -0.000074  1
  H         -1.226866        2.121094       -0.000061  1
  C         -1.732034       -0.000001        0.999958  2
  H         -1.336503       -0.033775       -0.011867  2
  H         -0.913438       -0.069899        1.711640  2
  H         -2.263678        0.936079        1.150240  2
  H         -2.414683       -0.832397        1.150240  2

%mem=32GB
%nprocshared= 8
#p m062x/aug-cc-pVDZ   counterpoise=2

00201 m062x/aug-cc-pVDZ   counterpoise=2

 0  1  0  1  0  1
  C          0.641439       -1.108963        0.000079  1
  N         -0.684583       -1.190065        0.000037  1
  C         -1.341137       -0.033379       -0.000011  1
  C         -0.686284        1.186519       -0.000043  1
  C          0.697649        1.145888       -0.000054  1
  N          1.372915       -0.000000       -0.000009  1
  H          1.184009       -2.047017       -0.000014  1
  H         -2.423380       -0.090760        0.000008  1
  H          1.287045        2.055365       -0.000074  1
  H         -1.226866        2.121094       -0.000061  1
  C         -1.705722       -0.300757        0.999959  2
  H         -1.344632       -0.035942        0.009574  2
  H         -1.073177        0.163136        1.752400  2
  H         -2.727443        0.050470        1.119136  2
  H         -1.677786       -1.380800        1.119136  2

%mem=32GB
%nprocshared= 8
#p m062x/aug-cc-pVDZ   counterpoise=2

00202 m062x/aug-cc-pVDZ   counterpoise=2

 0  1  0  1  0  1
  C          0.641439       -1.108963        0.000079  1
  N         -0.684583       -1.190065        0.000037  1
  C         -1.341137       -0.033379       -0.000011  1
  C         -0.686284        1.186519       -0.000043  1
  C          0.697649        1.145888       -0.000054  1
  N          1.372915       -0.000000       -0.000009  1
  H          1.184009       -2.047017       -0.000014  1
  H         -2.423380       -0.090760        0.000008  1
  H          1.287045        2.055365       -0.000074  1
  H         -1.226866        2.121094       -0.000061  1
  C         -1.627584       -0.592375        0.999962  2
  H         -1.363931       -0.077861        0.079561  2
  H         -1.319770        0.008318        1.851957  2
  H         -2.703172       -0.745367        1.034356  2
  H         -1.123575       -1.554803        1.034356  2

%mem=32GB
%nprocshared= 8
#p m062x/aug-cc-pVDZ   counterpoise=2

00203 m062x/aug-cc-pVDZ   counterpoise=2

 0  1  0  1  0  1
  C          0.641439       -1.108963        0.000079  1
  N         -0.684583       -1.190065        0.000037  1
  C         -1.341137       -0.033379       -0.000011  1
  C         -0.686284        1.186519       -0.000043  1
  C          0.697649        1.145888       -0.000054  1
  N          1.372915       -0.000000       -0.000009  1
  H          1.184009       -2.047017       -0.000014  1
  H         -2.423380       -0.090760        0.000008  1
  H          1.287045        2.055365       -0.000074  1
  H         -1.226866        2.121094       -0.000061  1
  C         -1.499995       -0.865997        0.999966  2
  H         -1.368280       -0.175642        0.170847  2
  H         -1.397418       -0.328364        1.939064  2
  H         -2.488899       -1.313814        0.945148  2
  H         -0.745436       -1.646454        0.945148  2

%mem=32GB
%nprocshared= 8
#p m062x/aug-cc-pVDZ   counterpoise=2

00204 m062x/aug-cc-pVDZ   counterpoise=2

 0  1  0  1  0  1
  C          0.641439       -1.108963        0.000079  1
  N         -0.684583       -1.190065        0.000037  1
  C         -1.341137       -0.033379       -0.000011  1
  C         -0.686284        1.186519       -0.000043  1
  C          0.697649        1.145888       -0.000054  1
  N          1.372915       -0.000000       -0.000009  1
  H          1.184009       -2.047017       -0.000014  1
  H         -2.423380       -0.090760        0.000008  1
  H          1.287045        2.055365       -0.000074  1
  H         -1.226866        2.121094       -0.000061  1
  C         -1.326804       -1.113344        0.999962  2
  H         -0.740649       -1.183367        0.087331  2
  H         -0.667910       -1.192057        1.860858  2
  H         -1.844180       -0.157770        1.026019  2
  H         -2.054718       -1.920151        1.026019  2

%mem=32GB
%nprocshared= 8
#p m062x/aug-cc-pVDZ   counterpoise=2

00205 m062x/aug-cc-pVDZ   counterpoise=2

 0  1  0  1  0  1
  C          0.641439       -1.108963        0.000079  1
  N         -0.684583       -1.190065        0.000037  1
  C         -1.341137       -0.033379       -0.000011  1
  C         -0.686284        1.186519       -0.000043  1
  C          0.697649        1.145888       -0.000054  1
  N          1.372915       -0.000000       -0.000009  1
  H          1.184009       -2.047017       -0.000014  1
  H         -2.423380       -0.090760        0.000008  1
  H          1.287045        2.055365       -0.000074  1
  H         -1.226866        2.121094       -0.000061  1
  C         -1.113323       -1.326822        0.999959  2
  H         -0.688342       -1.191264        0.008803  2
  H         -0.364768       -1.088052        1.751046  2
  H         -1.969868       -0.668529        1.120199  2
  H         -1.430491       -2.359500        1.120199  2

%mem=32GB
%nprocshared= 8
#p m062x/aug-cc-pVDZ   counterpoise=2

00206 m062x/aug-cc-pVDZ   counterpoise=2

 0  1  0  1  0  1
  C          0.641439       -1.108963        0.000079  1
  N         -0.684583       -1.190065        0.000037  1
  C         -1.341137       -0.033379       -0.000011  1
  C         -0.686284        1.186519       -0.000043  1
  C          0.697649        1.145888       -0.000054  1
  N          1.372915       -0.000000       -0.000009  1
  H          1.184009       -2.047017       -0.000014  1
  H         -2.423380       -0.090760        0.000008  1
  H          1.287045        2.055365       -0.000074  1
  H         -1.226866        2.121094       -0.000061  1
  C         -0.866018       -1.499987        0.999958  2
  H         -0.680407       -1.182931       -0.022979  2
  H         -0.440669       -0.773418        1.687456  2
  H         -1.937405       -1.573509        1.167889  2
  H         -0.405667       -2.470221        1.167889  2

%mem=32GB
%nprocshared= 8
#p m062x/aug-cc-pVDZ   counterpoise=2

00207 m062x/aug-cc-pVDZ   counterpoise=2

 0  1  0  1  0  1
  C          0.641439       -1.108963        0.000079  1
  N         -0.684583       -1.190065        0.000037  1
  C         -1.341137       -0.033379       -0.000011  1
  C         -0.686284        1.186519       -0.000043  1
  C          0.697649        1.145888       -0.000054  1
  N          1.372915       -0.000000       -0.000009  1
  H          1.184009       -2.047017       -0.000014  1
  H         -2.423380       -0.090760        0.000008  1
  H          1.287045        2.055365       -0.000074  1
  H         -1.226866        2.121094       -0.000061  1
  C         -0.592400       -1.627577        0.999959  2
  H         -0.683874       -1.193430        0.007727  2
  H         -0.754766       -0.856969        1.749144  2
  H         -1.333851       -2.413013        1.121688  2
  H          0.402928       -2.047077        1.121688  2

%mem=32GB
%nprocshared= 8
#p m062x/aug-cc-pVDZ   counterpoise=2

00208 m062x/aug-cc-pVDZ   counterpoise=2

 0  1  0  1  0  1
  C          0.641439       -1.108963        0.000079  1
  N         -0.684583       -1.190065        0.000037  1
  C         -1.341137       -0.033379       -0.000011  1
  C         -0.686284        1.186519       -0.000043  1
  C          0.697649        1.145888       -0.000054  1
  N          1.372915       -0.000000       -0.000009  1
  H          1.184009       -2.047017       -0.000014  1
  H         -2.423380       -0.090760        0.000008  1
  H          1.287045        2.055365       -0.000074  1
  H         -1.226866        2.121094       -0.000061  1
  C         -0.300782       -1.705718        0.999962  2
  H         -0.651713       -1.234228        0.085675  2
  H         -0.698428       -1.171463        1.858989  2
  H         -0.638328       -2.738561        1.027782  2
  H          0.785487       -1.678814        1.027782  2

%mem=32GB
%nprocshared= 8
#p m062x/aug-cc-pVDZ   counterpoise=2

00209 m062x/aug-cc-pVDZ   counterpoise=2

 0  1  0  1  0  1
  C          0.641439       -1.108963        0.000079  1
  N         -0.684583       -1.190065        0.000037  1
  C         -1.341137       -0.033379       -0.000011  1
  C         -0.686284        1.186519       -0.000043  1
  C          0.697649        1.145888       -0.000054  1
  N          1.372915       -0.000000       -0.000009  1
  H          1.184009       -2.047017       -0.000014  1
  H         -2.423380       -0.090760        0.000008  1
  H          1.287045        2.055365       -0.000074  1
  H         -1.226866        2.121094       -0.000061  1
  C         -0.000023       -1.732032        0.999966  2
  H         -0.560525       -1.288282        0.181248  2
  H         -0.418300       -1.400881        1.946993  2
  H         -0.061379       -2.815369        0.935982  2
  H          1.040344       -1.423781        0.935982  2

%mem=32GB
%nprocshared= 8
#p m062x/aug-cc-pVDZ   counterpoise=2

00210 m062x/aug-cc-pVDZ   counterpoise=2

 0  1  0  1  0  1
  C          0.641439       -1.108963        0.000079  1
  N         -0.684583       -1.190065        0.000037  1
  C         -1.341137       -0.033379       -0.000011  1
  C         -0.686284        1.186519       -0.000043  1
  C          0.697649        1.145888       -0.000054  1
  N          1.372915       -0.000000       -0.000009  1
  H          1.184009       -2.047017       -0.000014  1
  H         -2.423380       -0.090760        0.000008  1
  H          1.287045        2.055365       -0.000074  1
  H         -1.226866        2.121094       -0.000061  1
  C          0.300780       -1.705715        0.999963  2
  H          0.605970       -1.171096        0.104186  2
  H          0.617702       -1.150544        1.879067  2
  H         -0.781057       -1.810752        1.008486  2
  H          0.760379       -2.690689        1.008486  2

%mem=32GB
%nprocshared= 8
#p m062x/aug-cc-pVDZ   counterpoise=2

00211 m062x/aug-cc-pVDZ   counterpoise=2

 0  1  0  1  0  1
  C          0.641439       -1.108963        0.000079  1
  N         -0.684583       -1.190065        0.000037  1
  C         -1.341137       -0.033379       -0.000011  1
  C         -0.686284        1.186519       -0.000043  1
  C          0.697649        1.145888       -0.000054  1
  N          1.372915       -0.000000       -0.000009  1
  H          1.184009       -2.047017       -0.000014  1
  H         -2.423380       -0.090760        0.000008  1
  H          1.287045        2.055365       -0.000074  1
  H         -1.226866        2.121094       -0.000061  1
  C          0.592398       -1.627575        0.999960  2
  H          0.639676       -1.127607        0.036024  2
  H          0.662189       -0.889532        1.794881  2
  H         -0.349660       -2.163137        1.084668  2
  H          1.417369       -2.330230        1.084668  2

%mem=32GB
%nprocshared= 8
#p m062x/aug-cc-pVDZ   counterpoise=2

00212 m062x/aug-cc-pVDZ   counterpoise=2

 0  1  0  1  0  1
  C          0.641439       -1.108963        0.000079  1
  N         -0.684583       -1.190065        0.000037  1
  C         -1.341137       -0.033379       -0.000011  1
  C         -0.686284        1.186519       -0.000043  1
  C          0.697649        1.145888       -0.000054  1
  N          1.372915       -0.000000       -0.000009  1
  H          1.184009       -2.047017       -0.000014  1
  H         -2.423380       -0.090760        0.000008  1
  H          1.287045        2.055365       -0.000074  1
  H         -1.226866        2.121094       -0.000061  1
  C          0.866016       -1.499984        0.999959  2
  H          0.643475       -1.112508        0.009144  2
  H          0.474987       -0.819147        1.751647  2
  H          0.403285       -2.476208        1.119728  2
  H          1.942409       -1.592234        1.119728  2

%mem=32GB
%nprocshared= 8
#p m062x/aug-cc-pVDZ   counterpoise=2

00213 m062x/aug-cc-pVDZ   counterpoise=2

 0  1  0  1  0  1
  C          0.641439       -1.108963        0.000079  1
  N         -0.684583       -1.190065        0.000037  1
  C         -1.341137       -0.033379       -0.000011  1
  C         -0.686284        1.186519       -0.000043  1
  C          0.697649        1.145888       -0.000054  1
  N          1.372915       -0.000000       -0.000009  1
  H          1.184009       -2.047017       -0.000014  1
  H         -2.423380       -0.090760        0.000008  1
  H          1.287045        2.055365       -0.000074  1
  H         -1.226866        2.121094       -0.000061  1
  C          1.113322       -1.326819        0.999960  2
  H          0.658183       -1.116693        0.035558  2
  H          0.439584       -1.015772        1.794192  2
  H          1.305869       -2.393182        1.085245  2
  H          2.049841       -0.781717        1.085245  2

%mem=32GB
%nprocshared= 8
#p m062x/aug-cc-pVDZ   counterpoise=2

00214 m062x/aug-cc-pVDZ   counterpoise=2

 0  1  0  1  0  1
  C          0.641439       -1.108963        0.000079  1
  N         -0.684583       -1.190065        0.000037  1
  C         -1.341137       -0.033379       -0.000011  1
  C         -0.686284        1.186519       -0.000043  1
  C          0.697649        1.145888       -0.000054  1
  N          1.372915       -0.000000       -0.000009  1
  H          1.184009       -2.047017       -0.000014  1
  H         -2.423380       -0.090760        0.000008  1
  H          1.287045        2.055365       -0.000074  1
  H         -1.226866        2.121094       -0.000061  1
  C          1.326802       -1.113341        0.999963  2
  H          0.712293       -1.109416        0.103448  2
  H          0.686502       -1.109251        1.878300  2
  H          1.948667       -2.004787        1.009238  2
  H          1.960003       -0.229911        1.009238  2

%mem=32GB
%nprocshared= 8
#p m062x/aug-cc-pVDZ   counterpoise=2

00215 m062x/aug-cc-pVDZ   counterpoise=2

 0  1  0  1  0  1
  C          0.641439       -1.108963        0.000079  1
  N         -0.684583       -1.190065        0.000037  1
  C         -1.341137       -0.033379       -0.000011  1
  C         -0.686284        1.186519       -0.000043  1
  C          0.697649        1.145888       -0.000054  1
  N          1.372915       -0.000000       -0.000009  1
  H          1.184009       -2.047017       -0.000014  1
  H         -2.423380       -0.090760        0.000008  1
  H          1.287045        2.055365       -0.000074  1
  H         -1.226866        2.121094       -0.000061  1
  C          1.499996       -0.865996        0.999966  2
  H          1.396058       -0.157710        0.182101  2
  H          1.422701       -0.339272        1.947629  2
  H          0.712581       -1.612498        0.935237  2
  H          2.468685       -1.354798        0.935237  2

%mem=32GB
%nprocshared= 8
#p m062x/aug-cc-pVDZ   counterpoise=2

00216 m062x/aug-cc-pVDZ   counterpoise=2

 0  1  0  1  0  1
  C          0.641439       -1.108963        0.000079  1
  N         -0.684583       -1.190065        0.000037  1
  C         -1.341137       -0.033379       -0.000011  1
  C         -0.686284        1.186519       -0.000043  1
  C          0.697649        1.145888       -0.000054  1
  N          1.372915       -0.000000       -0.000009  1
  H          1.184009       -2.047017       -0.000014  1
  H         -2.423380       -0.090760        0.000008  1
  H          1.287045        2.055365       -0.000074  1
  H         -1.226866        2.121094       -0.000061  1
  C          1.627586       -0.592374        0.999962  2
  H          1.394945       -0.051242        0.086491  2
  H          1.365013        0.018380        1.859911  2
  H          1.059937       -1.518941        1.026913  2
  H          2.690544       -0.817917        1.026913  2

%mem=32GB
%nprocshared= 8
#p m062x/aug-cc-pVDZ   counterpoise=2

00217 m062x/aug-cc-pVDZ   counterpoise=2

 0  1  0  1  0  1
  C          0.641439       -1.108963        0.000079  1
  N         -0.684583       -1.190065        0.000037  1
  C         -1.341137       -0.033379       -0.000011  1
  C         -0.686284        1.186519       -0.000043  1
  C          0.697649        1.145888       -0.000054  1
  N          1.372915       -0.000000       -0.000009  1
  H          1.184009       -2.047017       -0.000014  1
  H         -2.423380       -0.090760        0.000008  1
  H          1.287045        2.055365       -0.000074  1
  H         -1.226866        2.121094       -0.000061  1
  C          1.705723       -0.300755        0.999959  2
  H          1.375666       -0.002486        0.008257  2
  H          1.122095        0.226663        1.750082  2
  H          1.567618       -1.372093        1.120954  2
  H          2.757652       -0.055229        1.120954  2

%mem=32GB
%nprocshared= 8
#p m062x/aug-cc-pVDZ   counterpoise=2

00218 m062x/aug-cc-pVDZ   counterpoise=2

 0  1  0  1  0  1
  C          0.641439       -1.108963        0.000079  1
  N         -0.684583       -1.190065        0.000037  1
  C         -1.341137       -0.033379       -0.000011  1
  C         -0.686284        1.186519       -0.000043  1
  C          0.697649        1.145888       -0.000054  1
  N          1.372915       -0.000000       -0.000009  1
  H          1.184009       -2.047017       -0.000014  1
  H         -2.423380       -0.090760        0.000008  1
  H          1.287045        2.055365       -0.000074  1
  H         -1.226866        2.121094       -0.000061  1
  C          1.879358        0.000000        0.684004  2
  H          1.232591        0.000000       -0.189533  2
  H          1.271461        0.000000        1.585080  2
  H          2.506825       -0.887456        0.670416  2
  H          2.506825        0.887456        0.670416  2

%mem=32GB
%nprocshared= 8
#p m062x/aug-cc-pVDZ   counterpoise=2

00219 m062x/aug-cc-pVDZ   counterpoise=2

 0  1  0  1  0  1
  C          0.641439       -1.108963        0.000079  1
  N         -0.684583       -1.190065        0.000037  1
  C         -1.341137       -0.033379       -0.000011  1
  C         -0.686284        1.186519       -0.000043  1
  C          0.697649        1.145888       -0.000054  1
  N          1.372915       -0.000000       -0.000009  1
  H          1.184009       -2.047017       -0.000014  1
  H         -2.423380       -0.090760        0.000008  1
  H          1.287045        2.055365       -0.000074  1
  H         -1.226866        2.121094       -0.000061  1
  C          1.850809        0.326335        0.684006  2
  H          1.271068       -0.069548       -0.145784  2
  H          1.398067        0.017175        1.622580  2
  H          2.867630       -0.053945        0.629786  2
  H          1.866713        1.411824        0.629786  2

%mem=32GB
%nprocshared= 8
#p m062x/aug-cc-pVDZ   counterpoise=2

00220 m062x/aug-cc-pVDZ   counterpoise=2

 0  1  0  1  0  1
  C          0.641439       -1.108963        0.000079  1
  N         -0.684583       -1.190065        0.000037  1
  C         -1.341137       -0.033379       -0.000011  1
  C         -0.686284        1.186519       -0.000043  1
  C          0.697649        1.145888       -0.000054  1
  N          1.372915       -0.000000       -0.000009  1
  H          1.184009       -2.047017       -0.000014  1
  H         -2.423380       -0.090760        0.000008  1
  H          1.287045        2.055365       -0.000074  1
  H         -1.226866        2.121094       -0.000061  1
  C          1.766027        0.642759        0.684010  2
  H          1.346149       -0.043764       -0.046582  2
  H          1.546657        0.284077        1.686358  2
  H          2.842823        0.702470        0.548284  2
  H          1.328653        1.628538        0.548284  2

%mem=32GB
%nprocshared= 8
#p m062x/aug-cc-pVDZ   counterpoise=2

00221 m062x/aug-cc-pVDZ   counterpoise=2

 0  1  0  1  0  1
  C          0.641439       -1.108963        0.000079  1
  N         -0.684583       -1.190065        0.000037  1
  C         -1.341137       -0.033379       -0.000011  1
  C         -0.686284        1.186519       -0.000043  1
  C          0.697649        1.145888       -0.000054  1
  N          1.372915       -0.000000       -0.000009  1
  H          1.184009       -2.047017       -0.000014  1
  H         -2.423380       -0.090760        0.000008  1
  H          1.287045        2.055365       -0.000074  1
  H         -1.226866        2.121094       -0.000061  1
  C          1.627560        0.939701        0.684014  2
  H          0.765668        1.130806        0.049982  2
  H          1.331381        1.005372        1.727778  2
  H          2.014665       -0.055141        0.479280  2
  H          2.398882        1.677686        0.479280  2

%mem=32GB
%nprocshared= 8
#p m062x/aug-cc-pVDZ   counterpoise=2

00222 m062x/aug-cc-pVDZ   counterpoise=2

 0  1  0  1  0  1
  C          0.641439       -1.108963        0.000079  1
  N         -0.684583       -1.190065        0.000037  1
  C         -1.341137       -0.033379       -0.000011  1
  C         -0.686284        1.186519       -0.000043  1
  C          0.697649        1.145888       -0.000054  1
  N          1.372915       -0.000000       -0.000009  1
  H          1.184009       -2.047017       -0.000014  1
  H         -2.423380       -0.090760        0.000008  1
  H          1.287045        2.055365       -0.000074  1
  H         -1.226866        2.121094       -0.000061  1
  C          1.439660        1.208043        0.684010  2
  H          0.642039        1.141230       -0.051322  2
  H          1.014788        1.172453        1.683857  2
  H          2.125150        0.374899        0.551904  2
  H          1.976993        2.143617        0.551904  2

%mem=32GB
%nprocshared= 8
#p m062x/aug-cc-pVDZ   counterpoise=2

00223 m062x/aug-cc-pVDZ   counterpoise=2

 0  1  0  1  0  1
  C          0.641439       -1.108963        0.000079  1
  N         -0.684583       -1.190065        0.000037  1
  C         -1.341137       -0.033379       -0.000011  1
  C         -0.686284        1.186519       -0.000043  1
  C          0.697649        1.145888       -0.000054  1
  N          1.372915       -0.000000       -0.000009  1
  H          1.184009       -2.047017       -0.000014  1
  H         -2.423380       -0.090760        0.000008  1
  H          1.287045        2.055365       -0.000074  1
  H         -1.226866        2.121094       -0.000061  1
  C          1.208020        1.439678        0.684006  2
  H          0.593447        1.085905       -0.139718  2
  H          0.739900        1.170209        1.627260  2
  H          2.192235        0.982244        0.624412  2
  H          1.306753        2.520501        0.624412  2

%mem=32GB
%nprocshared= 8
#p m062x/aug-cc-pVDZ   counterpoise=2

00224 m062x/aug-cc-pVDZ   counterpoise=2

 0  1  0  1  0  1
  C          0.641439       -1.108963        0.000079  1
  N         -0.684583       -1.190065        0.000037  1
  C         -1.341137       -0.033379       -0.000011  1
  C         -0.686284        1.186519       -0.000043  1
  C          0.697649        1.145888       -0.000054  1
  N          1.372915       -0.000000       -0.000009  1
  H          1.184009       -2.047017       -0.000014  1
  H         -2.423380       -0.090760        0.000008  1
  H          1.287045        2.055365       -0.000074  1
  H         -1.226866        2.121094       -0.000061  1
  C          0.939680        1.627570        0.684005  2
  H          0.637631        1.026442       -0.169685  2
  H          0.679038        1.108850        1.602957  2
  H          2.014068        1.789171        0.651551  2
  H          0.428109        2.586068        0.651551  2

%mem=32GB
%nprocshared= 8
#p m062x/aug-cc-pVDZ   counterpoise=2

00225 m062x/aug-cc-pVDZ   counterpoise=2

 0  1  0  1  0  1
  C          0.641439       -1.108963        0.000079  1
  N         -0.684583       -1.190065        0.000037  1
  C         -1.341137       -0.033379       -0.000011  1
  C         -0.686284        1.186519       -0.000043  1
  C          0.697649        1.145888       -0.000054  1
  N          1.372915       -0.000000       -0.000009  1
  H          1.184009       -2.047017       -0.000014  1
  H         -2.423380       -0.090760        0.000008  1
  H          1.287045        2.055365       -0.000074  1
  H         -1.226866        2.121094       -0.000061  1
  C          0.642790        1.766014        0.684007  2
  H          0.707256        1.037291       -0.119847  2
  H          0.688077        1.254092        1.641797  2
  H          1.471905        2.464690        0.607206  2
  H         -0.296103        2.308286        0.607206  2

%mem=32GB
%nprocshared= 8
#p m062x/aug-cc-pVDZ   counterpoise=2

00226 m062x/aug-cc-pVDZ   counterpoise=2

 0  1  0  1  0  1
  C          0.641439       -1.108963        0.000079  1
  N         -0.684583       -1.190065        0.000037  1
  C         -1.341137       -0.033379       -0.000011  1
  C         -0.686284        1.186519       -0.000043  1
  C          0.697649        1.145888       -0.000054  1
  N          1.372915       -0.000000       -0.000009  1
  H          1.184009       -2.047017       -0.000014  1
  H         -2.423380       -0.090760        0.000008  1
  H          1.287045        2.055365       -0.000074  1
  H         -1.226866        2.121094       -0.000061  1
  C          0.326368        1.850803        0.684011  2
  H          0.710666        1.121174       -0.024037  2
  H          0.509304        1.503479        1.697607  2
  H          0.827871        2.802999        0.531384  2
  H         -0.742530        1.975863        0.531384  2

%mem=32GB
%nprocshared= 8
#p m062x/aug-cc-pVDZ   counterpoise=2

00227 m062x/aug-cc-pVDZ   counterpoise=2

 0  1  0  1  0  1
  C          0.641439       -1.108963        0.000079  1
  N         -0.684583       -1.190065        0.000037  1
  C         -1.341137       -0.033379       -0.000011  1
  C         -0.686284        1.186519       -0.000043  1
  C          0.697649        1.145888       -0.000054  1
  N          1.372915       -0.000000       -0.000009  1
  H          1.184009       -2.047017       -0.000014  1
  H         -2.423380       -0.090760        0.000008  1
  H          1.287045        2.055365       -0.000074  1
  H         -1.226866        2.121094       -0.000061  1
  C         -0.000026        1.879359        0.684014  2
  H         -0.626212        1.247167        0.059836  2
  H         -0.205337        1.672078        1.731086  2
  H          1.046367        1.674703        0.472697  2
  H         -0.214661        2.923751        0.472697  2

%mem=32GB
%nprocshared= 8
#p m062x/aug-cc-pVDZ   counterpoise=2

00228 m062x/aug-cc-pVDZ   counterpoise=2

 0  1  0  1  0  1
  C          0.641439       -1.108963        0.000079  1
  N         -0.684583       -1.190065        0.000037  1
  C         -1.341137       -0.033379       -0.000011  1
  C         -0.686284        1.186519       -0.000043  1
  C          0.697649        1.145888       -0.000054  1
  N          1.372915       -0.000000       -0.000009  1
  H          1.184009       -2.047017       -0.000014  1
  H         -2.423380       -0.090760        0.000008  1
  H          1.287045        2.055365       -0.000074  1
  H         -1.226866        2.121094       -0.000061  1
  C         -0.326368        1.850804        0.684010  2
  H         -0.710200        1.142378       -0.045497  2
  H         -0.526018        1.482317        1.686923  2
  H          0.745739        1.966640        0.547459  2
  H         -0.814833        2.812174        0.547459  2

%mem=32GB
%nprocshared= 8
#p m062x/aug-cc-pVDZ   counterpoise=2

00229 m062x/aug-cc-pVDZ   counterpoise=2

 0  1  0  1  0  1
  C          0.641439       -1.108963        0.000079  1
  N         -0.684583       -1.190065        0.000037  1
  C         -1.341137       -0.033379       -0.000011  1
  C         -0.686284        1.186519       -0.000043  1
  C          0.697649        1.145888       -0.000054  1
  N          1.372915       -0.000000       -0.000009  1
  H          1.184009       -2.047017       -0.000014  1
  H         -2.423380       -0.090760        0.000008  1
  H          1.287045        2.055365       -0.000074  1
  H         -1.226866        2.121094       -0.000061  1
  C         -0.642790        1.766015        0.684006  2
  H         -0.695459        1.064275       -0.144343  2
  H         -0.683678        1.221245        1.623703  2
  H          0.288967        2.322995        0.628504  2
  H         -1.480967        2.455838        0.628504  2

%mem=32GB
%nprocshared= 8
#p m062x/aug-cc-pVDZ   counterpoise=2

00230 m062x/aug-cc-pVDZ   counterpoise=2

 0  1  0  1  0  1
  C          0.641439       -1.108963        0.000079  1
  N         -0.684583       -1.190065        0.000037  1
  C         -1.341137       -0.033379       -0.000011  1
  C         -0.686284        1.186519       -0.000043  1
  C          0.697649        1.145888       -0.000054  1
  N          1.372915       -0.000000       -0.000009  1
  H          1.184009       -2.047017       -0.000014  1
  H         -2.423380       -0.090760        0.000008  1
  H          1.287045        2.055365       -0.000074  1
  H         -1.226866        2.121094       -0.000061  1
  C         -0.939679        1.627572        0.684004  2
  H         -0.616586        1.065205       -0.188194  2
  H         -0.637778        1.102090        1.586335  2
  H         -0.482744        2.613709        0.669119  2
  H         -2.021743        1.729518        0.669119  2

%mem=32GB
%nprocshared= 8
#p m062x/aug-cc-pVDZ   counterpoise=2

00231 m062x/aug-cc-pVDZ   counterpoise=2

 0  1  0  1  0  1
  C          0.641439       -1.108963        0.000079  1
  N         -0.684583       -1.190065        0.000037  1
  C         -1.341137       -0.033379       -0.000011  1
  C         -0.686284        1.186519       -0.000043  1
  C          0.697649        1.145888       -0.000054  1
  N          1.372915       -0.000000       -0.000009  1
  H          1.184009       -2.047017       -0.000014  1
  H         -2.423380       -0.090760        0.000008  1
  H          1.287045        2.055365       -0.000074  1
  H         -1.226866        2.121094       -0.000061  1
  C         -1.208019        1.439680        0.684006  2
  H         -0.575671        1.132846       -0.145068  2
  H         -0.715650        1.200768        1.623139  2
  H         -1.383090        2.511043        0.629149  2
  H         -2.157929        0.914190        0.629149  2

%mem=32GB
%nprocshared= 8
#p m062x/aug-cc-pVDZ   counterpoise=2

00232 m062x/aug-cc-pVDZ   counterpoise=2

 0  1  0  1  0  1
  C          0.641439       -1.108963        0.000079  1
  N         -0.684583       -1.190065        0.000037  1
  C         -1.341137       -0.033379       -0.000011  1
  C         -0.686284        1.186519       -0.000043  1
  C          0.697649        1.145888       -0.000054  1
  N          1.372915       -0.000000       -0.000009  1
  H          1.184009       -2.047017       -0.000014  1
  H         -2.423380       -0.090760        0.000008  1
  H          1.287045        2.055365       -0.000074  1
  H         -1.226866        2.121094       -0.000061  1
  C         -1.439659        1.208045        0.684010  2
  H         -0.635147        1.185058       -0.046474  2
  H         -1.019517        1.196040        1.686414  2
  H         -2.026807        2.112639        0.548202  2
  H         -2.077500        0.338451        0.548202  2

%mem=32GB
%nprocshared= 8
#p m062x/aug-cc-pVDZ   counterpoise=2

00233 m062x/aug-cc-pVDZ   counterpoise=2

 0  1  0  1  0  1
  C          0.641439       -1.108963        0.000079  1
  N         -0.684583       -1.190065        0.000037  1
  C         -1.341137       -0.033379       -0.000011  1
  C         -0.686284        1.186519       -0.000043  1
  C          0.697649        1.145888       -0.000054  1
  N          1.372915       -0.000000       -0.000009  1
  H          1.184009       -2.047017       -0.000014  1
  H         -2.423380       -0.090760        0.000008  1
  H          1.287045        2.055365       -0.000074  1
  H         -1.226866        2.121094       -0.000061  1
  C         -1.627560        0.939702        0.684014  2
  H         -0.767447        1.165237        0.058941  2
  H         -1.344332        1.013969        1.730792  2
  H         -2.424503        1.648189        0.473292  2
  H         -1.974313       -0.068680        0.473292  2

%mem=32GB
%nprocshared= 8
#p m062x/aug-cc-pVDZ   counterpoise=2

00234 m062x/aug-cc-pVDZ   counterpoise=2

 0  1  0  1  0  1
  C          0.641439       -1.108963        0.000079  1
  N         -0.684583       -1.190065        0.000037  1
  C         -1.341137       -0.033379       -0.000011  1
  C         -0.686284        1.186519       -0.000043  1
  C          0.697649        1.145888       -0.000054  1
  N          1.372915       -0.000000       -0.000009  1
  H          1.184009       -2.047017       -0.000014  1
  H         -2.423380       -0.090760        0.000008  1
  H          1.287045        2.055365       -0.000074  1
  H         -1.226866        2.121094       -0.000061  1
  C         -1.766026        0.642759        0.684011  2
  H         -1.326814       -0.056172       -0.023070  2
  H         -1.557791        0.311389        1.698067  2
  H         -1.338433        1.630244        0.530670  2
  H         -2.841250        0.685864        0.530670  2

%mem=32GB
%nprocshared= 8
#p m062x/aug-cc-pVDZ   counterpoise=2

00235 m062x/aug-cc-pVDZ   counterpoise=2

 0  1  0  1  0  1
  C          0.641439       -1.108963        0.000079  1
  N         -0.684583       -1.190065        0.000037  1
  C         -1.341137       -0.033379       -0.000011  1
  C         -0.686284        1.186519       -0.000043  1
  C          0.697649        1.145888       -0.000054  1
  N          1.372915       -0.000000       -0.000009  1
  H          1.184009       -2.047017       -0.000014  1
  H         -2.423380       -0.090760        0.000008  1
  H          1.287045        2.055365       -0.000074  1
  H         -1.226866        2.121094       -0.000061  1
  C         -1.850808        0.326334        0.684007  2
  H         -1.252419       -0.095994       -0.119077  2
  H         -1.431754        0.030576        1.642338  2
  H         -1.847926        1.410525        0.606551  2
  H         -2.871384       -0.039594        0.606551  2

%mem=32GB
%nprocshared= 8
#p m062x/aug-cc-pVDZ   counterpoise=2

00236 m062x/aug-cc-pVDZ   counterpoise=2

 0  1  0  1  0  1
  C          0.641439       -1.108963        0.000079  1
  N         -0.684583       -1.190065        0.000037  1
  C         -1.341137       -0.033379       -0.000011  1
  C         -0.686284        1.186519       -0.000043  1
  C          0.697649        1.145888       -0.000054  1
  N          1.372915       -0.000000       -0.000009  1
  H          1.184009       -2.047017       -0.000014  1
  H         -2.423380       -0.090760        0.000008  1
  H          1.287045        2.055365       -0.000074  1
  H         -1.226866        2.121094       -0.000061  1
  C         -1.879357       -0.000002        0.684005  2
  H         -1.207732       -0.041652       -0.169553  2
  H         -1.300129       -0.035922        1.603071  2
  H         -2.449994        0.924547        0.651428  2
  H         -2.559853       -0.846962        0.651428  2

%mem=32GB
%nprocshared= 8
#p m062x/aug-cc-pVDZ   counterpoise=2

00237 m062x/aug-cc-pVDZ   counterpoise=2

 0  1  0  1  0  1
  C          0.641439       -1.108963        0.000079  1
  N         -0.684583       -1.190065        0.000037  1
  C         -1.341137       -0.033379       -0.000011  1
  C         -0.686284        1.186519       -0.000043  1
  C          0.697649        1.145888       -0.000054  1
  N          1.372915       -0.000000       -0.000009  1
  H          1.184009       -2.047017       -0.000014  1
  H         -2.423380       -0.090760        0.000008  1
  H          1.287045        2.055365       -0.000074  1
  H         -1.226866        2.121094       -0.000061  1
  C         -1.850808       -0.326337        0.684006  2
  H         -1.236603        0.026707       -0.140304  2
  H         -1.381840       -0.056775        1.626812  2
  H         -2.834776        0.131694        0.624929  2
  H         -1.950266       -1.407122        0.624929  2

%mem=32GB
%nprocshared= 8
#p m062x/aug-cc-pVDZ   counterpoise=2

00238 m062x/aug-cc-pVDZ   counterpoise=2

 0  1  0  1  0  1
  C          0.641439       -1.108963        0.000079  1
  N         -0.684583       -1.190065        0.000037  1
  C         -1.341137       -0.033379       -0.000011  1
  C         -0.686284        1.186519       -0.000043  1
  C          0.697649        1.145888       -0.000054  1
  N          1.372915       -0.000000       -0.000009  1
  H          1.184009       -2.047017       -0.000014  1
  H         -2.423380       -0.090760        0.000008  1
  H          1.287045        2.055365       -0.000074  1
  H         -1.226866        2.121094       -0.000061  1
  C         -1.766026       -0.642760        0.684010  2
  H         -1.308706        0.013134       -0.052221  2
  H         -1.521528       -0.292099        1.683377  2
  H         -2.845002       -0.638599        0.552594  2
  H         -1.389056       -1.653751        0.552594  2

%mem=32GB
%nprocshared= 8
#p m062x/aug-cc-pVDZ   counterpoise=2

00239 m062x/aug-cc-pVDZ   counterpoise=2

 0  1  0  1  0  1
  C          0.641439       -1.108963        0.000079  1
  N         -0.684583       -1.190065        0.000037  1
  C         -1.341137       -0.033379       -0.000011  1
  C         -0.686284        1.186519       -0.000043  1
  C          0.697649        1.145888       -0.000054  1
  N          1.372915       -0.000000       -0.000009  1
  H          1.184009       -2.047017       -0.000014  1
  H         -2.423380       -0.090760        0.000008  1
  H          1.287045        2.055365       -0.000074  1
  H         -1.226866        2.121094       -0.000061  1
  C         -1.627584       -0.939658        0.684014  2
  H         -1.361711       -0.098472        0.049118  2
  H         -1.535848       -0.649417        1.727480  2
  H         -2.652639       -1.238089        0.479860  2
  H         -0.960250       -1.773002        0.479860  2

%mem=32GB
%nprocshared= 8
#p m062x/aug-cc-pVDZ   counterpoise=2

00240 m062x/aug-cc-pVDZ   counterpoise=2

 0  1  0  1  0  1
  C          0.641439       -1.108963        0.000079  1
  N         -0.684583       -1.190065        0.000037  1
  C         -1.341137       -0.033379       -0.000011  1
  C         -0.686284        1.186519       -0.000043  1
  C          0.697649        1.145888       -0.000054  1
  N          1.372915       -0.000000       -0.000009  1
  H          1.184009       -2.047017       -0.000014  1
  H         -2.423380       -0.090760        0.000008  1
  H          1.287045        2.055365       -0.000074  1
  H         -1.226866        2.121094       -0.000061  1
  C         -1.439659       -1.208045        0.684010  2
  H         -0.634231       -1.188866       -0.045574  2
  H         -1.020586       -1.198066        1.686884  2
  H         -2.073203       -0.335423        0.547517  2
  H         -2.030951       -2.109832        0.547517  2

%mem=32GB
%nprocshared= 8
#p m062x/aug-cc-pVDZ   counterpoise=2

00241 m062x/aug-cc-pVDZ   counterpoise=2

 0  1  0  1  0  1
  C          0.641439       -1.108963        0.000079  1
  N         -0.684583       -1.190065        0.000037  1
  C         -1.341137       -0.033379       -0.000011  1
  C         -0.686284        1.186519       -0.000043  1
  C          0.697649        1.145888       -0.000054  1
  N          1.372915       -0.000000       -0.000009  1
  H          1.184009       -2.047017       -0.000014  1
  H         -2.423380       -0.090760        0.000008  1
  H          1.287045        2.055365       -0.000074  1
  H         -1.226866        2.121094       -0.000061  1
  C         -1.208019       -1.439680        0.684006  2
  H         -0.573564       -1.137123       -0.145030  2
  H         -0.714086       -1.204135        1.623168  2
  H         -2.154341       -0.907759        0.629115  2
  H         -1.390349       -2.509830        0.629115  2

%mem=32GB
%nprocshared= 8
#p m062x/aug-cc-pVDZ   counterpoise=2

00242 m062x/aug-cc-pVDZ   counterpoise=2

 0  1  0  1  0  1
  C          0.641439       -1.108963        0.000079  1
  N         -0.684583       -1.190065        0.000037  1
  C         -1.341137       -0.033379       -0.000011  1
  C         -0.686284        1.186519       -0.000043  1
  C          0.697649        1.145888       -0.000054  1
  N          1.372915       -0.000000       -0.000009  1
  H          1.184009       -2.047017       -0.000014  1
  H         -2.423380       -0.090760        0.000008  1
  H          1.287045        2.055365       -0.000074  1
  H         -1.226866        2.121094       -0.000061  1
  C         -0.939679       -1.627572        0.684004  2
  H         -0.613888       -1.068818       -0.189511  2
  H         -0.633497       -1.102449        1.585101  2
  H         -2.022388       -1.722616        0.670395  2
  H         -0.489079       -2.616638        0.670395  2

%mem=32GB
%nprocshared= 8
#p m062x/aug-cc-pVDZ   counterpoise=2

00243 m062x/aug-cc-pVDZ   counterpoise=2

 0  1  0  1  0  1
  C          0.641439       -1.108963        0.000079  1
  N         -0.684583       -1.190065        0.000037  1
  C         -1.341137       -0.033379       -0.000011  1
  C         -0.686284        1.186519       -0.000043  1
  C          0.697649        1.145888       -0.000054  1
  N          1.372915       -0.000000       -0.000009  1
  H          1.184009       -2.047017       -0.000014  1
  H         -2.423380       -0.090760        0.000008  1
  H          1.287045        2.055365       -0.000074  1
  H         -1.226866        2.121094       -0.000061  1
  C         -0.642790       -1.766015        0.684006  2
  H         -0.693537       -1.066677       -0.146492  2
  H         -0.682536       -1.218280        1.622027  2
  H         -1.482662       -2.453926        0.630416  2
  H          0.287596       -2.325469        0.630416  2

%mem=32GB
%nprocshared= 8
#p m062x/aug-cc-pVDZ   counterpoise=2

00244 m062x/aug-cc-pVDZ   counterpoise=2

 0  1  0  1  0  1
  C          0.641439       -1.108963        0.000079  1
  N         -0.684583       -1.190065        0.000037  1
  C         -1.341137       -0.033379       -0.000011  1
  C         -0.686284        1.186519       -0.000043  1
  C          0.697649        1.145888       -0.000054  1
  N          1.372915       -0.000000       -0.000009  1
  H          1.184009       -2.047017       -0.000014  1
  H         -2.423380       -0.090760        0.000008  1
  H          1.287045        2.055365       -0.000074  1
  H         -1.226866        2.121094       -0.000061  1
  C         -0.326368       -1.850804        0.684010  2
  H         -0.709500       -1.144106       -0.047538  2
  H         -0.527324       -1.480134        1.685857  2
  H         -0.814421       -2.812603        0.549012  2
  H          0.745933       -1.966667        0.549012  2

%mem=32GB
%nprocshared= 8
#p m062x/aug-cc-pVDZ   counterpoise=2

00245 m062x/aug-cc-pVDZ   counterpoise=2

 0  1  0  1  0  1
  C          0.641439       -1.108963        0.000079  1
  N         -0.684583       -1.190065        0.000037  1
  C         -1.341137       -0.033379       -0.000011  1
  C         -0.686284        1.186519       -0.000043  1
  C          0.697649        1.145888       -0.000054  1
  N          1.372915       -0.000000       -0.000009  1
  H          1.184009       -2.047017       -0.000014  1
  H         -2.423380       -0.090760        0.000008  1
  H          1.287045        2.055365       -0.000074  1
  H         -1.226866        2.121094       -0.000061  1
  C         -0.000026       -1.879359        0.684014  2
  H         -0.626283       -1.248769        0.058288  2
  H         -0.206896       -1.671058        1.730577  2
  H         -0.213019       -2.924295        0.473726  2
  H          1.046353       -1.673577        0.473726  2

%mem=32GB
%nprocshared= 8
#p m062x/aug-cc-pVDZ   counterpoise=2

00246 m062x/aug-cc-pVDZ   counterpoise=2

 0  1  0  1  0  1
  C          0.641439       -1.108963        0.000079  1
  N         -0.684583       -1.190065        0.000037  1
  C         -1.341137       -0.033379       -0.000011  1
  C         -0.686284        1.186519       -0.000043  1
  C          0.697649        1.145888       -0.000054  1
  N          1.372915       -0.000000       -0.000009  1
  H          1.184009       -2.047017       -0.000014  1
  H         -2.423380       -0.090760        0.000008  1
  H          1.287045        2.055365       -0.000074  1
  H         -1.226866        2.121094       -0.000061  1
  C          0.326365       -1.850802        0.684011  2
  H          0.650339       -1.088008       -0.019240  2
  H          0.477522       -1.494904        1.699868  2
  H         -0.728103       -2.063379        0.527854  2
  H          0.905568       -2.757232        0.527854  2

%mem=32GB
%nprocshared= 8
#p m062x/aug-cc-pVDZ   counterpoise=2

00247 m062x/aug-cc-pVDZ   counterpoise=2

 0  1  0  1  0  1
  C          0.641439       -1.108963        0.000079  1
  N         -0.684583       -1.190065        0.000037  1
  C         -1.341137       -0.033379       -0.000011  1
  C         -0.686284        1.186519       -0.000043  1
  C          0.697649        1.145888       -0.000054  1
  N          1.372915       -0.000000       -0.000009  1
  H          1.184009       -2.047017       -0.000014  1
  H         -2.423380       -0.090760        0.000008  1
  H          1.287045        2.055365       -0.000074  1
  H         -1.226866        2.121094       -0.000061  1
  C          0.642814       -1.766058        0.684007  2
  H          1.284736       -2.099309       -0.127323  2
  H          1.107645       -2.007373        1.636465  2
  H          0.498205       -0.691065        0.613611  2
  H         -0.319595       -2.266348        0.613611  2

%mem=32GB
%nprocshared= 8
#p m062x/aug-cc-pVDZ   counterpoise=2

00248 m062x/aug-cc-pVDZ   counterpoise=2

 0  1  0  1  0  1
  C          0.641439       -1.108963        0.000079  1
  N         -0.684583       -1.190065        0.000037  1
  C         -1.341137       -0.033379       -0.000011  1
  C         -0.686284        1.186519       -0.000043  1
  C          0.697649        1.145888       -0.000054  1
  N          1.372915       -0.000000       -0.000009  1
  H          1.184009       -2.047017       -0.000014  1
  H         -2.423380       -0.090760        0.000008  1
  H          1.287045        2.055365       -0.000074  1
  H         -1.226866        2.121094       -0.000061  1
  C          0.939706       -1.627618        0.684004  2
  H          1.256300       -2.171121       -0.202421  2
  H          1.254784       -2.168517        1.572616  2
  H          1.390645       -0.638613        0.683094  2
  H         -0.143037       -1.531995        0.683094  2

%mem=32GB
%nprocshared= 8
#p m062x/aug-cc-pVDZ   counterpoise=2

00249 m062x/aug-cc-pVDZ   counterpoise=2

 0  1  0  1  0  1
  C          0.641439       -1.108963        0.000079  1
  N         -0.684583       -1.190065        0.000037  1
  C         -1.341137       -0.033379       -0.000011  1
  C         -0.686284        1.186519       -0.000043  1
  C          0.697649        1.145888       -0.000054  1
  N          1.372915       -0.000000       -0.000009  1
  H          1.184009       -2.047017       -0.000014  1
  H         -2.423380       -0.090760        0.000008  1
  H          1.287045        2.055365       -0.000074  1
  H         -1.226866        2.121094       -0.000061  1
  C          1.208044       -1.439722        0.684007  2
  H          1.179494       -2.161097       -0.128507  2
  H          1.187271       -1.964608        1.635606  2
  H          2.119474       -0.851539        0.614633  2
  H          0.345951       -0.781347        0.614633  2

%mem=32GB
%nprocshared= 8
#p m062x/aug-cc-pVDZ   counterpoise=2

00250 m062x/aug-cc-pVDZ   counterpoise=2

 0  1  0  1  0  1
  C          0.641439       -1.108963        0.000079  1
  N         -0.684583       -1.190065        0.000037  1
  C         -1.341137       -0.033379       -0.000011  1
  C         -0.686284        1.186519       -0.000043  1
  C          0.697649        1.145888       -0.000054  1
  N          1.372915       -0.000000       -0.000009  1
  H          1.184009       -2.047017       -0.000014  1
  H         -2.423380       -0.090760        0.000008  1
  H          1.287045        2.055365       -0.000074  1
  H         -1.226866        2.121094       -0.000061  1
  C          1.439659       -1.208041        0.684011  2
  H          0.617926       -1.106044       -0.020068  2
  H          1.054929       -1.160287        1.699481  2
  H          1.933745       -2.163636        0.528462  2
  H          2.152376       -0.402240        0.528462  2

%mem=32GB
%nprocshared= 8
#p m062x/aug-cc-pVDZ   counterpoise=2

00251 m062x/aug-cc-pVDZ   counterpoise=2

 0  1  0  1  0  1
  C          0.641439       -1.108963        0.000079  1
  N         -0.684583       -1.190065        0.000037  1
  C         -1.341137       -0.033379       -0.000011  1
  C         -0.686284        1.186519       -0.000043  1
  C          0.697649        1.145888       -0.000054  1
  N          1.372915       -0.000000       -0.000009  1
  H          1.184009       -2.047017       -0.000014  1
  H         -2.423380       -0.090760        0.000008  1
  H          1.287045        2.055365       -0.000074  1
  H         -1.226866        2.121094       -0.000061  1
  C          1.627586       -0.939657        0.684014  2
  H          1.394944       -0.081281        0.059159  2
  H          1.551059       -0.657298        1.730864  2
  H          0.925664       -1.742351        0.473147  2
  H          2.638773       -1.278055        0.473147  2

%mem=32GB
%nprocshared= 8
#p m062x/aug-cc-pVDZ   counterpoise=2

00252 m062x/aug-cc-pVDZ   counterpoise=2

 0  1  0  1  0  1
  C          0.641439       -1.108963        0.000079  1
  N         -0.684583       -1.190065        0.000037  1
  C         -1.341137       -0.033379       -0.000011  1
  C         -0.686284        1.186519       -0.000043  1
  C          0.697649        1.145888       -0.000054  1
  N          1.372915       -0.000000       -0.000009  1
  H          1.184009       -2.047017       -0.000014  1
  H         -2.423380       -0.090760        0.000008  1
  H          1.287045        2.055365       -0.000074  1
  H         -1.226866        2.121094       -0.000061  1
  C          1.766027       -0.642759        0.684010  2
  H          1.346149        0.043764       -0.046582  2
  H          1.546657       -0.284077        1.686358  2
  H          1.328653       -1.628538        0.548284  2
  H          2.842823       -0.702470        0.548284  2

%mem=32GB
%nprocshared= 8
#p m062x/aug-cc-pVDZ   counterpoise=2

00253 m062x/aug-cc-pVDZ   counterpoise=2

 0  1  0  1  0  1
  C          0.641439       -1.108963        0.000079  1
  N         -0.684583       -1.190065        0.000037  1
  C         -1.341137       -0.033379       -0.000011  1
  C         -0.686284        1.186519       -0.000043  1
  C          0.697649        1.145888       -0.000054  1
  N          1.372915       -0.000000       -0.000009  1
  H          1.184009       -2.047017       -0.000014  1
  H         -2.423380       -0.090760        0.000008  1
  H          1.287045        2.055365       -0.000074  1
  H         -1.226866        2.121094       -0.000061  1
  C          1.850809       -0.326335        0.684006  2
  H          1.271068        0.069548       -0.145784  2
  H          1.398067       -0.017175        1.622580  2
  H          1.866713       -1.411824        0.629786  2
  H          2.867630        0.053945        0.629786  2

%mem=32GB
%nprocshared= 8
#p m062x/aug-cc-pVDZ   counterpoise=2

00254 m062x/aug-cc-pVDZ   counterpoise=2

 0  1  0  1  0  1
  C          0.641439       -1.108963        0.000079  1
  N         -0.684583       -1.190065        0.000037  1
  C         -1.341137       -0.033379       -0.000011  1
  C         -0.686284        1.186519       -0.000043  1
  C          0.697649        1.145888       -0.000054  1
  N          1.372915       -0.000000       -0.000009  1
  H          1.184009       -2.047017       -0.000014  1
  H         -2.423380       -0.090760        0.000008  1
  H          1.287045        2.055365       -0.000074  1
  H         -1.226866        2.121094       -0.000061  1
  C          1.969577        0.000000        0.347274  2
  H          1.030199        0.000000       -0.199485  2
  H          1.767346        0.000000        1.415253  2
  H          2.540576       -0.887456        0.086777  2
  H          2.540576        0.887456        0.086777  2

%mem=32GB
%nprocshared= 8
#p m062x/aug-cc-pVDZ   counterpoise=2

00255 m062x/aug-cc-pVDZ   counterpoise=2

 0  1  0  1  0  1
  C          0.641439       -1.108963        0.000079  1
  N         -0.684583       -1.190065        0.000037  1
  C         -1.341137       -0.033379       -0.000011  1
  C         -0.686284        1.186519       -0.000043  1
  C          0.697649        1.145888       -0.000054  1
  N          1.372915       -0.000000       -0.000009  1
  H          1.184009       -2.047017       -0.000014  1
  H         -2.423380       -0.090760        0.000008  1
  H          1.287045        2.055365       -0.000074  1
  H         -1.226866        2.121094       -0.000061  1
  C          1.939659        0.342000        0.347275  2
  H          1.115588       -0.155283       -0.157692  2
  H          1.806843        0.261853        1.423107  2
  H          2.876789       -0.129012        0.061948  2
  H          1.959756        1.390647        0.061948  2

%mem=32GB
%nprocshared= 8
#p m062x/aug-cc-pVDZ   counterpoise=2

00256 m062x/aug-cc-pVDZ   counterpoise=2

 0  1  0  1  0  1
  C          0.641439       -1.108963        0.000079  1
  N         -0.684583       -1.190065        0.000037  1
  C         -1.341137       -0.033379       -0.000011  1
  C         -0.686284        1.186519       -0.000043  1
  C          0.697649        1.145888       -0.000054  1
  N          1.372915       -0.000000       -0.000009  1
  H          1.184009       -2.047017       -0.000014  1
  H         -2.423380       -0.090760        0.000008  1
  H          1.287045        2.055365       -0.000074  1
  H         -1.226866        2.121094       -0.000061  1
  C          1.850809        0.673614        0.347279  2
  H          1.271065       -0.143562       -0.074024  2
  H          1.814305        0.622160        1.432404  2
  H          2.882859        0.594597        0.015455  2
  H          1.435248        1.621601        0.015455  2

%mem=32GB
%nprocshared= 8
#p m062x/aug-cc-pVDZ   counterpoise=2

00257 m062x/aug-cc-pVDZ   counterpoise=2

 0  1  0  1  0  1
  C          0.641439       -1.108963        0.000079  1
  N         -0.684583       -1.190065        0.000037  1
  C         -1.341137       -0.033379       -0.000011  1
  C         -0.686284        1.186519       -0.000043  1
  C          0.697649        1.145888       -0.000054  1
  N          1.372915       -0.000000       -0.000009  1
  H          1.184009       -2.047017       -0.000014  1
  H         -2.423380       -0.090760        0.000008  1
  H          1.287045        2.055365       -0.000074  1
  H         -1.226866        2.121094       -0.000061  1
  C          1.705695        0.984814        0.347282  2
  H          0.689605        1.147173       -0.002826  2
  H          1.718584        0.982755        1.434161  2
  H          2.067478        0.028292       -0.021031  2
  H          2.347535        1.780970       -0.021031  2

%mem=32GB
%nprocshared= 8
#p m062x/aug-cc-pVDZ   counterpoise=2

00258 m062x/aug-cc-pVDZ   counterpoise=2

 0  1  0  1  0  1
  C          0.641439       -1.108963        0.000079  1
  N         -0.684583       -1.190065        0.000037  1
  C         -1.341137       -0.033379       -0.000011  1
  C         -0.686284        1.186519       -0.000043  1
  C          0.697649        1.145888       -0.000054  1
  N          1.372915       -0.000000       -0.000009  1
  H          1.184009       -2.047017       -0.000014  1
  H         -2.423380       -0.090760        0.000008  1
  H          1.287045        2.055365       -0.000074  1
  H         -1.226866        2.121094       -0.000061  1
  C          1.508802        1.266084        0.347279  2
  H          1.238100        2.229570       -0.076740  2
  H          1.490941        1.329654        1.432229  2
  H          0.798764        0.512311        0.016901  2
  H          2.507514        0.992402        0.016901  2

%mem=32GB
%nprocshared= 8
#p m062x/aug-cc-pVDZ   counterpoise=2

00259 m062x/aug-cc-pVDZ   counterpoise=2

 0  1  0  1  0  1
  C          0.641439       -1.108963        0.000079  1
  N         -0.684583       -1.190065        0.000037  1
  C         -1.341137       -0.033379       -0.000011  1
  C         -0.686284        1.186519       -0.000043  1
  C          0.697649        1.145888       -0.000054  1
  N          1.372915       -0.000000       -0.000009  1
  H          1.184009       -2.047017       -0.000014  1
  H         -2.423380       -0.090760        0.000008  1
  H          1.287045        2.055365       -0.000074  1
  H         -1.226866        2.121094       -0.000061  1
  C          1.266046        1.508851        0.347272  2
  H          1.301274        2.425685       -0.235437  2
  H          1.275392        1.752089        1.406623  2
  H          0.356950        0.962699        0.109072  2
  H          2.130553        0.894550        0.109072  2

%mem=32GB
%nprocshared= 8
#p m062x/aug-cc-pVDZ   counterpoise=2

00260 m062x/aug-cc-pVDZ   counterpoise=2

 0  1  0  1  0  1
  C          0.641439       -1.108963        0.000079  1
  N         -0.684583       -1.190065        0.000037  1
  C         -1.341137       -0.033379       -0.000011  1
  C         -0.686284        1.186519       -0.000043  1
  C          0.697649        1.145888       -0.000054  1
  N          1.372915       -0.000000       -0.000009  1
  H          1.184009       -2.047017       -0.000014  1
  H         -2.423380       -0.090760        0.000008  1
  H          1.287045        2.055365       -0.000074  1
  H         -1.226866        2.121094       -0.000061  1
  C          0.984831        1.705764        0.347269  2
  H          1.553035        2.363062       -0.305784  2
  H          1.198005        1.952364        1.384199  2
  H         -0.077351        1.834052        0.155467  2
  H          1.265400        0.673306        0.155467  2

%mem=32GB
%nprocshared= 8
#p m062x/aug-cc-pVDZ   counterpoise=2

00261 m062x/aug-cc-pVDZ   counterpoise=2

 0  1  0  1  0  1
  C          0.641439       -1.108963        0.000079  1
  N         -0.684583       -1.190065        0.000037  1
  C         -1.341137       -0.033379       -0.000011  1
  C         -0.686284        1.186519       -0.000043  1
  C          0.697649        1.145888       -0.000054  1
  N          1.372915       -0.000000       -0.000009  1
  H          1.184009       -2.047017       -0.000014  1
  H         -2.423380       -0.090760        0.000008  1
  H          1.287045        2.055365       -0.000074  1
  H         -1.226866        2.121094       -0.000061  1
  C          0.673686        1.850846        0.347275  2
  H          1.582008        2.153718       -0.167113  2
  H          0.830853        1.903252        1.421533  2
  H         -0.139967        2.515031        0.067447  2
  H          0.421473        0.831256        0.067447  2

%mem=32GB
%nprocshared= 8
#p m062x/aug-cc-pVDZ   counterpoise=2

00262 m062x/aug-cc-pVDZ   counterpoise=2

 0  1  0  1  0  1
  C          0.641439       -1.108963        0.000079  1
  N         -0.684583       -1.190065        0.000037  1
  C         -1.341137       -0.033379       -0.000011  1
  C         -0.686284        1.186519       -0.000043  1
  C          0.697649        1.145888       -0.000054  1
  N          1.372915       -0.000000       -0.000009  1
  H          1.184009       -2.047017       -0.000014  1
  H         -2.423380       -0.090760        0.000008  1
  H          1.287045        2.055365       -0.000074  1
  H         -1.226866        2.121094       -0.000061  1
  C          0.342037        1.939654        0.347280  2
  H          0.754732        1.018471       -0.055809  2
  H          0.359792        1.900023        1.433370  2
  H          0.936620        2.783089        0.005862  2
  H         -0.683167        2.057416        0.005862  2

%mem=32GB
%nprocshared= 8
#p m062x/aug-cc-pVDZ   counterpoise=2

00263 m062x/aug-cc-pVDZ   counterpoise=2

 0  1  0  1  0  1
  C          0.641439       -1.108963        0.000079  1
  N         -0.684583       -1.190065        0.000037  1
  C         -1.341137       -0.033379       -0.000011  1
  C         -0.686284        1.186519       -0.000043  1
  C          0.697649        1.145888       -0.000054  1
  N          1.372915       -0.000000       -0.000009  1
  H          1.184009       -2.047017       -0.000014  1
  H         -2.423380       -0.090760        0.000008  1
  H          1.287045        2.055365       -0.000074  1
  H         -1.226866        2.121094       -0.000061  1
  C         -0.000028        1.969583        0.347282  2
  H         -0.679588        1.194160        0.003346  2
  H          0.012866        1.984297        1.434064  2
  H          1.000870        1.765187       -0.024069  2
  H         -0.333979        2.935012       -0.024069  2

%mem=32GB
%nprocshared= 8
#p m062x/aug-cc-pVDZ   counterpoise=2

00264 m062x/aug-cc-pVDZ   counterpoise=2

 0  1  0  1  0  1
  C          0.641439       -1.108963        0.000079  1
  N         -0.684583       -1.190065        0.000037  1
  C         -1.341137       -0.033379       -0.000011  1
  C         -0.686284        1.186519       -0.000043  1
  C          0.697649        1.145888       -0.000054  1
  N          1.372915       -0.000000       -0.000009  1
  H          1.184009       -2.047017       -0.000014  1
  H         -2.423380       -0.090760        0.000008  1
  H          1.287045        2.055365       -0.000074  1
  H         -1.226866        2.121094       -0.000061  1
  C         -0.342037        1.939655        0.347279  2
  H         -0.758716        1.028053       -0.073122  2
  H         -0.367859        1.883164        1.432461  2
  H          0.686435        2.054961        0.014976  2
  H         -0.927837        2.792820        0.014976  2

%mem=32GB
%nprocshared= 8
#p m062x/aug-cc-pVDZ   counterpoise=2

00265 m062x/aug-cc-pVDZ   counterpoise=2

 0  1  0  1  0  1
  C          0.641439       -1.108963        0.000079  1
  N         -0.684583       -1.190065        0.000037  1
  C         -1.341137       -0.033379       -0.000011  1
  C         -0.686284        1.186519       -0.000043  1
  C          0.697649        1.145888       -0.000054  1
  N          1.372915       -0.000000       -0.000009  1
  H          1.184009       -2.047017       -0.000014  1
  H         -2.423380       -0.090760        0.000008  1
  H          1.287045        2.055365       -0.000074  1
  H         -1.226866        2.121094       -0.000061  1
  C         -0.673683        1.850850        0.347274  2
  H         -1.524262        2.266380       -0.186792  2
  H         -0.842459        1.933302        1.417879  2
  H         -0.553375        0.804383        0.079116  2
  H          0.225716        2.399165        0.079116  2

%mem=32GB
%nprocshared= 8
#p m062x/aug-cc-pVDZ   counterpoise=2

00266 m062x/aug-cc-pVDZ   counterpoise=2

 0  1  0  1  0  1
  C          0.641439       -1.108963        0.000079  1
  N         -0.684583       -1.190065        0.000037  1
  C         -1.341137       -0.033379       -0.000011  1
  C         -0.686284        1.186519       -0.000043  1
  C          0.697649        1.145888       -0.000054  1
  N          1.372915       -0.000000       -0.000009  1
  H          1.184009       -2.047017       -0.000014  1
  H         -2.423380       -0.090760        0.000008  1
  H          1.287045        2.055365       -0.000074  1
  H         -1.226866        2.121094       -0.000061  1
  C         -0.984826        1.705769        0.347270  2
  H         -1.428418        2.466945       -0.289292  2
  H         -1.139084        1.970465        1.390159  2
  H         -1.452562        0.745832        0.144238  2
  H          0.080944        1.639516        0.144238  2

%mem=32GB
%nprocshared= 8
#p m062x/aug-cc-pVDZ   counterpoise=2

00267 m062x/aug-cc-pVDZ   counterpoise=2

 0  1  0  1  0  1
  C          0.641439       -1.108963        0.000079  1
  N         -0.684583       -1.190065        0.000037  1
  C         -1.341137       -0.033379       -0.000011  1
  C         -0.686284        1.186519       -0.000043  1
  C          0.697649        1.145888       -0.000054  1
  N          1.372915       -0.000000       -0.000009  1
  H          1.184009       -2.047017       -0.000014  1
  H         -2.423380       -0.090760        0.000008  1
  H          1.287045        2.055365       -0.000074  1
  H         -1.226866        2.121094       -0.000061  1
  C         -1.266042        1.508852        0.347274  2
  H         -1.205643        2.452764       -0.188223  2
  H         -1.253944        1.697924        1.417593  2
  H         -2.187948        0.998835        0.079974  2
  H         -0.416658        0.885494        0.079974  2

%mem=32GB
%nprocshared= 8
#p m062x/aug-cc-pVDZ   counterpoise=2

00268 m062x/aug-cc-pVDZ   counterpoise=2

 0  1  0  1  0  1
  C          0.641439       -1.108963        0.000079  1
  N         -0.684583       -1.190065        0.000037  1
  C         -1.341137       -0.033379       -0.000011  1
  C         -0.686284        1.186519       -0.000043  1
  C          0.697649        1.145888       -0.000054  1
  N          1.372915       -0.000000       -0.000009  1
  H          1.184009       -2.047017       -0.000014  1
  H         -2.423380       -0.090760        0.000008  1
  H          1.287045        2.055365       -0.000074  1
  H         -1.226866        2.121094       -0.000061  1
  C         -1.508772        1.266040        0.347279  2
  H         -0.511425        1.169613       -0.073883  2
  H         -1.446128        1.259984        1.432413  2
  H         -1.953569        2.200640        0.015380  2
  H         -2.124378        0.433966        0.015380  2

%mem=32GB
%nprocshared= 8
#p m062x/aug-cc-pVDZ   counterpoise=2

00269 m062x/aug-cc-pVDZ   counterpoise=2

 0  1  0  1  0  1
  C          0.641439       -1.108963        0.000079  1
  N         -0.684583       -1.190065        0.000037  1
  C         -1.341137       -0.033379       -0.000011  1
  C         -0.686284        1.186519       -0.000043  1
  C          0.697649        1.145888       -0.000054  1
  N          1.372915       -0.000000       -0.000009  1
  H          1.184009       -2.047017       -0.000014  1
  H         -2.423380       -0.090760        0.000008  1
  H          1.287045        2.055365       -0.000074  1
  H         -1.226866        2.121094       -0.000061  1
  C         -1.705695        0.984816        0.347282  2
  H         -0.694444        1.184904        0.002737  2
  H         -1.724258        0.981143        1.434075  2
  H         -2.374504        1.757145       -0.023771  2
  H         -2.029995        0.015988       -0.023771  2

%mem=32GB
%nprocshared= 8
#p m062x/aug-cc-pVDZ   counterpoise=2

00270 m062x/aug-cc-pVDZ   counterpoise=2

 0  1  0  1  0  1
  C          0.641439       -1.108963        0.000079  1
  N         -0.684583       -1.190065        0.000037  1
  C         -1.341137       -0.033379       -0.000011  1
  C         -0.686284        1.186519       -0.000043  1
  C          0.697649        1.145888       -0.000054  1
  N          1.372915       -0.000000       -0.000009  1
  H          1.184009       -2.047017       -0.000014  1
  H         -2.423380       -0.090760        0.000008  1
  H          1.287045        2.055365       -0.000074  1
  H         -1.226866        2.121094       -0.000061  1
  C         -1.850809        0.673614        0.347280  2
  H         -1.260349       -0.145444       -0.055060  2
  H         -1.825885        0.639041        1.433402  2
  H         -1.438729        1.619572        0.005472  2
  H         -2.878516        0.581629        0.005472  2

%mem=32GB
%nprocshared= 8
#p m062x/aug-cc-pVDZ   counterpoise=2

00271 m062x/aug-cc-pVDZ   counterpoise=2

 0  1  0  1  0  1
  C          0.641439       -1.108963        0.000079  1
  N         -0.684583       -1.190065        0.000037  1
  C         -1.341137       -0.033379       -0.000011  1
  C         -0.686284        1.186519       -0.000043  1
  C          0.697649        1.145888       -0.000054  1
  N          1.372915       -0.000000       -0.000009  1
  H          1.184009       -2.047017       -0.000014  1
  H         -2.423380       -0.090760        0.000008  1
  H          1.287045        2.055365       -0.000074  1
  H         -1.226866        2.121094       -0.000061  1
  C         -1.939722        0.341994        0.347275  2
  H         -2.653914       -0.297030       -0.165516  2
  H         -2.061853        0.232717        1.421808  2
  H         -0.929656        0.054913        0.066511  2
  H         -2.113170        1.377641        0.066511  2

%mem=32GB
%nprocshared= 8
#p m062x/aug-cc-pVDZ   counterpoise=2

00272 m062x/aug-cc-pVDZ   counterpoise=2

 0  1  0  1  0  1
  C          0.641439       -1.108963        0.000079  1
  N         -0.684583       -1.190065        0.000037  1
  C         -1.341137       -0.033379       -0.000011  1
  C         -0.686284        1.186519       -0.000043  1
  C          0.697649        1.145888       -0.000054  1
  N          1.372915       -0.000000       -0.000009  1
  H          1.184009       -2.047017       -0.000014  1
  H         -2.423380       -0.090760        0.000008  1
  H          1.287045        2.055365       -0.000074  1
  H         -1.226866        2.121094       -0.000061  1
  C         -1.969651       -0.000007        0.347269  2
  H         -2.822093       -0.170509       -0.305147  2
  H         -2.288541       -0.063790        1.384438  2
  H         -1.209750       -0.753049        0.155029  2
  H         -1.557865        0.987390        0.155029  2

%mem=32GB
%nprocshared= 8
#p m062x/aug-cc-pVDZ   counterpoise=2

00273 m062x/aug-cc-pVDZ   counterpoise=2

 0  1  0  1  0  1
  C          0.641439       -1.108963        0.000079  1
  N         -0.684583       -1.190065        0.000037  1
  C         -1.341137       -0.033379       -0.000011  1
  C         -0.686284        1.186519       -0.000043  1
  C          0.697649        1.145888       -0.000054  1
  N          1.372915       -0.000000       -0.000009  1
  H          1.184009       -2.047017       -0.000014  1
  H         -2.423380       -0.090760        0.000008  1
  H          1.287045        2.055365       -0.000074  1
  H         -1.226866        2.121094       -0.000061  1
  C         -1.939726       -0.342003        0.347272  2
  H         -2.753174        0.080557       -0.236784  2
  H         -2.157119       -0.229074        1.406265  2
  H         -1.833238       -1.397372        0.109925  2
  H         -1.015037        0.177703        0.109925  2

%mem=32GB
%nprocshared= 8
#p m062x/aug-cc-pVDZ   counterpoise=2

00274 m062x/aug-cc-pVDZ   counterpoise=2

 0  1  0  1  0  1
  C          0.641439       -1.108963        0.000079  1
  N         -0.684583       -1.190065        0.000037  1
  C         -1.341137       -0.033379       -0.000011  1
  C         -0.686284        1.186519       -0.000043  1
  C          0.697649        1.145888       -0.000054  1
  N          1.372915       -0.000000       -0.000009  1
  H          1.184009       -2.047017       -0.000014  1
  H         -2.423380       -0.090760        0.000008  1
  H          1.287045        2.055365       -0.000074  1
  H         -1.226866        2.121094       -0.000061  1
  C         -1.850862       -0.673619        0.347279  2
  H         -2.551822        0.040002       -0.077901  2
  H         -1.898016       -0.625613        1.432152  2
  H         -2.109777       -1.676464        0.017520  2
  H         -0.843543       -0.432695        0.017520  2

%mem=32GB
%nprocshared= 8
#p m062x/aug-cc-pVDZ   counterpoise=2

00275 m062x/aug-cc-pVDZ   counterpoise=2

 0  1  0  1  0  1
  C          0.641439       -1.108963        0.000079  1
  N         -0.684583       -1.190065        0.000037  1
  C         -1.341137       -0.033379       -0.000011  1
  C         -0.686284        1.186519       -0.000043  1
  C          0.697649        1.145888       -0.000054  1
  N          1.372915       -0.000000       -0.000009  1
  H          1.184009       -2.047017       -0.000014  1
  H         -2.423380       -0.090760        0.000008  1
  H          1.287045        2.055365       -0.000074  1
  H         -1.226866        2.121094       -0.000061  1
  C         -1.705722       -0.984768        0.347282  2
  H         -1.337583       -0.024105       -0.003396  2
  H         -1.710177       -0.996393        1.434168  2
  H         -2.716332       -1.141921       -0.020750  2
  H         -1.058948       -1.777052       -0.020750  2

%mem=32GB
%nprocshared= 8
#p m062x/aug-cc-pVDZ   counterpoise=2

00276 m062x/aug-cc-pVDZ   counterpoise=2

 0  1  0  1  0  1
  C          0.641439       -1.108963        0.000079  1
  N         -0.684583       -1.190065        0.000037  1
  C         -1.341137       -0.033379       -0.000011  1
  C         -0.686284        1.186519       -0.000043  1
  C          0.697649        1.145888       -0.000054  1
  N          1.372915       -0.000000       -0.000009  1
  H          1.184009       -2.047017       -0.000014  1
  H         -2.423380       -0.090760        0.000008  1
  H          1.287045        2.055365       -0.000074  1
  H         -1.226866        2.121094       -0.000061  1
  C         -1.508772       -1.266041        0.347279  2
  H         -0.510724       -1.174038       -0.073212  2
  H         -1.446825       -1.260330        1.432455  2
  H         -2.120438       -0.431207        0.015024  2
  H         -1.957514       -2.198625        0.015024  2

%mem=32GB
%nprocshared= 8
#p m062x/aug-cc-pVDZ   counterpoise=2

00277 m062x/aug-cc-pVDZ   counterpoise=2

 0  1  0  1  0  1
  C          0.641439       -1.108963        0.000079  1
  N         -0.684583       -1.190065        0.000037  1
  C         -1.341137       -0.033379       -0.000011  1
  C         -0.686284        1.186519       -0.000043  1
  C          0.697649        1.145888       -0.000054  1
  N          1.372915       -0.000000       -0.000009  1
  H          1.184009       -2.047017       -0.000014  1
  H         -2.423380       -0.090760        0.000008  1
  H          1.287045        2.055365       -0.000074  1
  H         -1.226866        2.121094       -0.000061  1
  C         -1.266009       -1.508794        0.347275  2
  H         -0.421684       -1.045948       -0.156971  2
  H         -1.130690       -1.434614        1.423223  2
  H         -2.182603       -0.999204        0.061529  2
  H         -1.329410       -2.555602        0.061529  2

%mem=32GB
%nprocshared= 8
#p m062x/aug-cc-pVDZ   counterpoise=2

00278 m062x/aug-cc-pVDZ   counterpoise=2

 0  1  0  1  0  1
  C          0.641439       -1.108963        0.000079  1
  N         -0.684583       -1.190065        0.000037  1
  C         -1.341137       -0.033379       -0.000011  1
  C         -0.686284        1.186519       -0.000043  1
  C          0.697649        1.145888       -0.000054  1
  N          1.372915       -0.000000       -0.000009  1
  H          1.184009       -2.047017       -0.000014  1
  H         -2.423380       -0.090760        0.000008  1
  H          1.287045        2.055365       -0.000074  1
  H         -1.226866        2.121094       -0.000061  1
  C         -0.984788       -1.705703        0.347274  2
  H         -0.512133       -0.893861       -0.199430  2
  H         -0.883069       -1.530988        1.415265  2
  H         -2.039017       -1.752635        0.086743  2
  H         -0.505130       -2.645666        0.086743  2

%mem=32GB
%nprocshared= 8
#p m062x/aug-cc-pVDZ   counterpoise=2

00279 m062x/aug-cc-pVDZ   counterpoise=2

 0  1  0  1  0  1
  C          0.641439       -1.108963        0.000079  1
  N         -0.684583       -1.190065        0.000037  1
  C         -1.341137       -0.033379       -0.000011  1
  C         -0.686284        1.186519       -0.000043  1
  C          0.697649        1.145888       -0.000054  1
  N          1.372915       -0.000000       -0.000009  1
  H          1.184009       -2.047017       -0.000014  1
  H         -2.423380       -0.090760        0.000008  1
  H          1.287045        2.055365       -0.000074  1
  H         -1.226866        2.121094       -0.000061  1
  C         -0.673649       -1.850793        0.347275  2
  H         -0.689569       -0.888761       -0.158310  2
  H         -0.676227       -1.695000        1.423007  2
  H         -1.551731       -2.424590        0.062307  2
  H          0.222938       -2.395221        0.062307  2

%mem=32GB
%nprocshared= 8
#p m062x/aug-cc-pVDZ   counterpoise=2

00280 m062x/aug-cc-pVDZ   counterpoise=2

 0  1  0  1  0  1
  C          0.641439       -1.108963        0.000079  1
  N         -0.684583       -1.190065        0.000037  1
  C         -1.341137       -0.033379       -0.000011  1
  C         -0.686284        1.186519       -0.000043  1
  C          0.697649        1.145888       -0.000054  1
  N          1.372915       -0.000000       -0.000009  1
  H          1.184009       -2.047017       -0.000014  1
  H         -2.423380       -0.090760        0.000008  1
  H          1.287045        2.055365       -0.000074  1
  H         -1.226866        2.121094       -0.000061  1
  C         -0.342037       -1.939655        0.347279  2
  H         -0.758352       -1.028636       -0.074744  2
  H         -0.368583       -1.881565        1.432359  2
  H         -0.927690       -2.793256        0.015838  2
  H          0.686648       -2.055540        0.015838  2

%mem=32GB
%nprocshared= 8
#p m062x/aug-cc-pVDZ   counterpoise=2

00281 m062x/aug-cc-pVDZ   counterpoise=2

 0  1  0  1  0  1
  C          0.641439       -1.108963        0.000079  1
  N         -0.684583       -1.190065        0.000037  1
  C         -1.341137       -0.033379       -0.000011  1
  C         -0.686284        1.186519       -0.000043  1
  C          0.697649        1.145888       -0.000054  1
  N          1.372915       -0.000000       -0.000009  1
  H          1.184009       -2.047017       -0.000014  1
  H         -2.423380       -0.090760        0.000008  1
  H          1.287045        2.055365       -0.000074  1
  H         -1.226866        2.121094       -0.000061  1
  C         -0.000028       -1.969583        0.347282  2
  H         -0.680145       -1.195119        0.002288  2
  H          0.012145       -1.983446        1.434083  2
  H         -0.332743       -2.935638       -0.023550  2
  H          1.000912       -1.764453       -0.023550  2

%mem=32GB
%nprocshared= 8
#p m062x/aug-cc-pVDZ   counterpoise=2

00282 m062x/aug-cc-pVDZ   counterpoise=2

 0  1  0  1  0  1
  C          0.641439       -1.108963        0.000079  1
  N         -0.684583       -1.190065        0.000037  1
  C         -1.341137       -0.033379       -0.000011  1
  C         -0.686284        1.186519       -0.000043  1
  C          0.697649        1.145888       -0.000054  1
  N          1.372915       -0.000000       -0.000009  1
  H          1.184009       -2.047017       -0.000014  1
  H         -2.423380       -0.090760        0.000008  1
  H          1.287045        2.055365       -0.000074  1
  H         -1.226866        2.121094       -0.000061  1
  C          0.342061       -1.939698        0.347279  2
  H          1.339944       -2.066893       -0.064335  2
  H          0.394254       -1.946351        1.432963  2
  H         -0.070971       -0.992414        0.010330  2
  H         -0.295395       -2.753081        0.010330  2

%mem=32GB
%nprocshared= 8
#p m062x/aug-cc-pVDZ   counterpoise=2

00283 m062x/aug-cc-pVDZ   counterpoise=2

 0  1  0  1  0  1
  C          0.641439       -1.108963        0.000079  1
  N         -0.684583       -1.190065        0.000037  1
  C         -1.341137       -0.033379       -0.000011  1
  C         -0.686284        1.186519       -0.000043  1
  C          0.697649        1.145888       -0.000054  1
  N          1.372915       -0.000000       -0.000009  1
  H          1.184009       -2.047017       -0.000014  1
  H         -2.423380       -0.090760        0.000008  1
  H          1.287045        2.055365       -0.000074  1
  H         -1.226866        2.121094       -0.000061  1
  C          0.673684       -1.850847        0.347272  2
  H          1.530058       -2.180039       -0.235507  2
  H          0.900968       -1.938215        1.406605  2
  H          0.450101       -0.814136        0.109116  2
  H         -0.186748       -2.470860        0.109116  2

%mem=32GB
%nprocshared= 8
#p m062x/aug-cc-pVDZ   counterpoise=2

00284 m062x/aug-cc-pVDZ   counterpoise=2

 0  1  0  1  0  1
  C          0.641439       -1.108963        0.000079  1
  N         -0.684583       -1.190065        0.000037  1
  C         -1.341137       -0.033379       -0.000011  1
  C         -0.686284        1.186519       -0.000043  1
  C          0.697649        1.145888       -0.000054  1
  N          1.372915       -0.000000       -0.000009  1
  H          1.184009       -2.047017       -0.000014  1
  H         -2.423380       -0.090760        0.000008  1
  H          1.287045        2.055365       -0.000074  1
  H         -1.226866        2.121094       -0.000061  1
  C          0.984825       -1.705766        0.347267  2
  H          1.396373       -2.410848       -0.370274  2
  H          1.188609       -2.054899        1.356254  2
  H          1.443520       -0.731147        0.201692  2
  H         -0.089374       -1.625880        0.201692  2

%mem=32GB
%nprocshared= 8
#p m062x/aug-cc-pVDZ   counterpoise=2

00285 m062x/aug-cc-pVDZ   counterpoise=2

 0  1  0  1  0  1
  C          0.641439       -1.108963        0.000079  1
  N         -0.684583       -1.190065        0.000037  1
  C         -1.341137       -0.033379       -0.000011  1
  C         -0.686284        1.186519       -0.000043  1
  C          0.697649        1.145888       -0.000054  1
  N          1.372915       -0.000000       -0.000009  1
  H          1.184009       -2.047017       -0.000014  1
  H         -2.423380       -0.090760        0.000008  1
  H          1.287045        2.055365       -0.000074  1
  H         -1.226866        2.121094       -0.000061  1
  C          1.266039       -1.508851        0.347272  2
  H          1.127963       -2.414716       -0.237295  2
  H          1.229036       -1.751611        1.406128  2
  H          2.230930       -1.068075        0.110249  2
  H          0.476284       -0.800624        0.110249  2

%mem=32GB
%nprocshared= 8
#p m062x/aug-cc-pVDZ   counterpoise=2

00286 m062x/aug-cc-pVDZ   counterpoise=2

 0  1  0  1  0  1
  C          0.641439       -1.108963        0.000079  1
  N         -0.684583       -1.190065        0.000037  1
  C         -1.341137       -0.033379       -0.000011  1
  C         -0.686284        1.186519       -0.000043  1
  C          0.697649        1.145888       -0.000054  1
  N          1.372915       -0.000000       -0.000009  1
  H          1.184009       -2.047017       -0.000014  1
  H         -2.423380       -0.090760        0.000008  1
  H          1.287045        2.055365       -0.000074  1
  H         -1.226866        2.121094       -0.000061  1
  C          1.508797       -1.266083        0.347279  2
  H          1.122695       -2.194442       -0.065576  2
  H          1.488078       -1.315900        1.432897  2
  H          2.531701       -1.117593        0.010984  2
  H          0.892874       -0.436010        0.010984  2

%mem=32GB
%nprocshared= 8
#p m062x/aug-cc-pVDZ   counterpoise=2

00287 m062x/aug-cc-pVDZ   counterpoise=2

 0  1  0  1  0  1
  C          0.641439       -1.108963        0.000079  1
  N         -0.684583       -1.190065        0.000037  1
  C         -1.341137       -0.033379       -0.000011  1
  C         -0.686284        1.186519       -0.000043  1
  C          0.697649        1.145888       -0.000054  1
  N          1.372915       -0.000000       -0.000009  1
  H          1.184009       -2.047017       -0.000014  1
  H         -2.423380       -0.090760        0.000008  1
  H          1.287045        2.055365       -0.000074  1
  H         -1.226866        2.121094       -0.000061  1
  C          1.705723       -0.984767        0.347282  2
  H          1.375664       -0.008135        0.002860  2
  H          1.711823       -1.002816        1.434073  2
  H          1.027030       -1.748395       -0.023831  2
  H          2.708513       -1.180128       -0.023831  2

%mem=32GB
%nprocshared= 8
#p m062x/aug-cc-pVDZ   counterpoise=2

00288 m062x/aug-cc-pVDZ   counterpoise=2

 0  1  0  1  0  1
  C          0.641439       -1.108963        0.000079  1
  N         -0.684583       -1.190065        0.000037  1
  C         -1.341137       -0.033379       -0.000011  1
  C         -0.686284        1.186519       -0.000043  1
  C          0.697649        1.145888       -0.000054  1
  N          1.372915       -0.000000       -0.000009  1
  H          1.184009       -2.047017       -0.000014  1
  H         -2.423380       -0.090760        0.000008  1
  H          1.287045        2.055365       -0.000074  1
  H         -1.226866        2.121094       -0.000061  1
  C          1.850809       -0.673614        0.347279  2
  H          1.271065        0.143562       -0.074024  2
  H          1.814305       -0.622160        1.432404  2
  H          1.435248       -1.621601        0.015455  2
  H          2.882859       -0.594597        0.015455  2

%mem=32GB
%nprocshared= 8
#p m062x/aug-cc-pVDZ   counterpoise=2

00289 m062x/aug-cc-pVDZ   counterpoise=2

 0  1  0  1  0  1
  C          0.641439       -1.108963        0.000079  1
  N         -0.684583       -1.190065        0.000037  1
  C         -1.341137       -0.033379       -0.000011  1
  C         -0.686284        1.186519       -0.000043  1
  C          0.697649        1.145888       -0.000054  1
  N          1.372915       -0.000000       -0.000009  1
  H          1.184009       -2.047017       -0.000014  1
  H         -2.423380       -0.090760        0.000008  1
  H          1.287045        2.055365       -0.000074  1
  H         -1.226866        2.121094       -0.000061  1
  C          1.939659       -0.342000        0.347275  2
  H          1.115588        0.155283       -0.157692  2
  H          1.806843       -0.261853        1.423107  2
  H          1.959756       -1.390647        0.061948  2
  H          2.876789        0.129012        0.061948  2

%mem=32GB
%nprocshared= 8
#p m062x/aug-cc-pVDZ   counterpoise=2

00290 m062x/aug-cc-pVDZ   counterpoise=2

 0  1  0  1  0  1
  C          0.641439       -1.108963        0.000079  1
  N         -0.684583       -1.190065        0.000037  1
  C         -1.341137       -0.033379       -0.000011  1
  C         -0.686284        1.186519       -0.000043  1
  C          0.697649        1.145888       -0.000054  1
  N          1.372915       -0.000000       -0.000009  1
  H          1.184009       -2.047017       -0.000014  1
  H         -2.423380       -0.090760        0.000008  1
  H          1.287045        2.055365       -0.000074  1
  H         -1.226866        2.121094       -0.000061  1
  C          1.999955        0.000000       -0.000000  2
  H          0.913044        0.000000       -0.000016  2
  H          2.362394       -0.000000        1.024751  2
  H          2.362416       -0.887456       -0.512368  2
  H          2.362416        0.887456       -0.512368  2

%mem=32GB
%nprocshared= 8
#p m062x/aug-cc-pVDZ   counterpoise=2

00291 m062x/aug-cc-pVDZ   counterpoise=2

 0  1  0  1  0  1
  C          0.641439       -1.108963        0.000079  1
  N         -0.684583       -1.190065        0.000037  1
  C         -1.341137       -0.033379       -0.000011  1
  C         -0.686284        1.186519       -0.000043  1
  C          0.697649        1.145888       -0.000054  1
  N          1.372915       -0.000000       -0.000009  1
  H          1.184009       -2.047017       -0.000014  1
  H         -2.423380       -0.090760        0.000008  1
  H          1.287045        2.055365       -0.000074  1
  H         -1.226866        2.121094       -0.000061  1
  C          1.969577        0.347274       -0.000000  2
  H          1.030193       -0.199474       -0.000014  2
  H          2.282823        0.529592        1.024751  2
  H          2.729256       -0.237399       -0.512368  2
  H          1.836424        1.296603       -0.512368  2

%mem=32GB
%nprocshared= 8
#p m062x/aug-cc-pVDZ   counterpoise=2

00292 m062x/aug-cc-pVDZ   counterpoise=2

 0  1  0  1  0  1
  C          0.641439       -1.108963        0.000079  1
  N         -0.684583       -1.190065        0.000037  1
  C         -1.341137       -0.033379       -0.000011  1
  C         -0.686284        1.186519       -0.000043  1
  C          0.697649        1.145888       -0.000054  1
  N          1.372915       -0.000000       -0.000009  1
  H          1.184009       -2.047017       -0.000014  1
  H         -2.423380       -0.090760        0.000008  1
  H          1.287045        2.055365       -0.000074  1
  H         -1.226866        2.121094       -0.000061  1
  C          1.879358        0.684004       -0.000000  2
  H          1.232586       -0.189529       -0.000011  2
  H          2.095032        0.975294        1.024750  2
  H          2.808277        0.447221       -0.512369  2
  H          1.381808        1.503393       -0.512369  2

%mem=32GB
%nprocshared= 8
#p m062x/aug-cc-pVDZ   counterpoise=2

00293 m062x/aug-cc-pVDZ   counterpoise=2

 0  1  0  1  0  1
  C          0.641439       -1.108963        0.000079  1
  N         -0.684583       -1.190065        0.000037  1
  C         -1.341137       -0.033379       -0.000011  1
  C         -0.686284        1.186519       -0.000043  1
  C          0.697649        1.145888       -0.000054  1
  N          1.372915       -0.000000       -0.000009  1
  H          1.184009       -2.047017       -0.000014  1
  H         -2.423380       -0.090760        0.000008  1
  H          1.287045        2.055365       -0.000074  1
  H         -1.226866        2.121094       -0.000061  1
  C          1.732006        1.000006       -0.000000  2
  H          0.655747        1.151798       -0.000056  2
  H          2.090856        0.949396        1.024765  2
  H          1.966998        0.070625       -0.512354  2
  H          2.214871        1.828144       -0.512354  2

%mem=32GB
%nprocshared= 8
#p m062x/aug-cc-pVDZ   counterpoise=2

00294 m062x/aug-cc-pVDZ   counterpoise=2

 0  1  0  1  0  1
  C          0.641439       -1.108963        0.000079  1
  N         -0.684583       -1.190065        0.000037  1
  C         -1.341137       -0.033379       -0.000011  1
  C         -0.686284        1.186519       -0.000043  1
  C          0.697649        1.145888       -0.000054  1
  N          1.372915       -0.000000       -0.000009  1
  H          1.184009       -2.047017       -0.000014  1
  H         -2.423380       -0.090760        0.000008  1
  H          1.287045        2.055365       -0.000074  1
  H         -1.226866        2.121094       -0.000061  1
  C          1.532075        1.285618       -0.000000  2
  H          1.202385        2.321321       -0.000100  2
  H          1.641989        0.940330        1.024779  2
  H          0.796387        0.671006       -0.512340  2
  H          2.487677        1.209386       -0.512340  2

%mem=32GB
%nprocshared= 8
#p m062x/aug-cc-pVDZ   counterpoise=2

00295 m062x/aug-cc-pVDZ   counterpoise=2

 0  1  0  1  0  1
  C          0.641439       -1.108963        0.000079  1
  N         -0.684583       -1.190065        0.000037  1
  C         -1.341137       -0.033379       -0.000011  1
  C         -0.686284        1.186519       -0.000043  1
  C          0.697649        1.145888       -0.000054  1
  N          1.372915       -0.000000       -0.000009  1
  H          1.184009       -2.047017       -0.000014  1
  H         -2.423380       -0.090760        0.000008  1
  H          1.287045        2.055365       -0.000074  1
  H         -1.226866        2.121094       -0.000061  1
  C          1.285575        1.532134       -0.000000  2
  H          1.288628        2.619041       -0.000154  2
  H          1.284558        1.169826        1.024797  2
  H          0.397105        1.172102       -0.512322  2
  H          2.172010        1.167116       -0.512322  2

%mem=32GB
%nprocshared= 8
#p m062x/aug-cc-pVDZ   counterpoise=2

00296 m062x/aug-cc-pVDZ   counterpoise=2

 0  1  0  1  0  1
  C          0.641439       -1.108963        0.000079  1
  N         -0.684583       -1.190065        0.000037  1
  C         -1.341137       -0.033379       -0.000011  1
  C         -0.686284        1.186519       -0.000043  1
  C          0.697649        1.145888       -0.000054  1
  N          1.372915       -0.000000       -0.000009  1
  H          1.184009       -2.047017       -0.000014  1
  H         -2.423380       -0.090760        0.000008  1
  H          1.287045        2.055365       -0.000074  1
  H         -1.226866        2.121094       -0.000061  1
  C          1.000030        1.732084       -0.000000  2
  H          1.721649        2.544883       -0.000186  2
  H          0.759507        1.461170        1.024808  2
  H          0.095687        2.050171       -0.512311  2
  H          1.422977        0.871776       -0.512311  2

%mem=32GB
%nprocshared= 8
#p m062x/aug-cc-pVDZ   counterpoise=2

00297 m062x/aug-cc-pVDZ   counterpoise=2

 0  1  0  1  0  1
  C          0.641439       -1.108963        0.000079  1
  N         -0.684583       -1.190065        0.000037  1
  C         -1.341137       -0.033379       -0.000011  1
  C         -0.686284        1.186519       -0.000043  1
  C          0.697649        1.145888       -0.000054  1
  N          1.372915       -0.000000       -0.000009  1
  H          1.184009       -2.047017       -0.000014  1
  H         -2.423380       -0.090760        0.000008  1
  H          1.287045        2.055365       -0.000074  1
  H         -1.226866        2.121094       -0.000061  1
  C          0.684083        1.879398       -0.000000  2
  H          1.727470        2.183898       -0.000128  2
  H          0.336260        1.777890        1.024789  2
  H          0.087463        2.629757       -0.512330  2
  H          0.584708        0.925920       -0.512330  2

%mem=32GB
%nprocshared= 8
#p m062x/aug-cc-pVDZ   counterpoise=2

00298 m062x/aug-cc-pVDZ   counterpoise=2

 0  1  0  1  0  1
  C          0.641439       -1.108963        0.000079  1
  N         -0.684583       -1.190065        0.000037  1
  C         -1.341137       -0.033379       -0.000011  1
  C         -0.686284        1.186519       -0.000043  1
  C          0.697649        1.145888       -0.000054  1
  N          1.372915       -0.000000       -0.000009  1
  H          1.184009       -2.047017       -0.000014  1
  H         -2.423380       -0.090760        0.000008  1
  H          1.287045        2.055365       -0.000074  1
  H         -1.226866        2.121094       -0.000061  1
  C          0.347314        1.969574       -0.000000  2
  H          0.772725        0.969374       -0.000066  2
  H          0.205476        2.303056        1.024768  2
  H          1.022097        2.650487       -0.512351  2
  H         -0.611218        1.955795       -0.512351  2

%mem=32GB
%nprocshared= 8
#p m062x/aug-cc-pVDZ   counterpoise=2

00299 m062x/aug-cc-pVDZ   counterpoise=2

 0  1  0  1  0  1
  C          0.641439       -1.108963        0.000079  1
  N         -0.684583       -1.190065        0.000037  1
  C         -1.341137       -0.033379       -0.000011  1
  C         -0.686284        1.186519       -0.000043  1
  C          0.697649        1.145888       -0.000054  1
  N          1.372915       -0.000000       -0.000009  1
  H          1.184009       -2.047017       -0.000014  1
  H         -2.423380       -0.090760        0.000008  1
  H          1.287045        2.055365       -0.000074  1
  H         -1.226866        2.121094       -0.000061  1
  C         -0.000029        1.999966       -0.000000  2
  H         -0.700892        1.169203       -0.000044  2
  H          0.233662        2.276970        1.024761  2
  H          0.912015        1.704767       -0.512358  2
  H         -0.444610        2.849268       -0.512358  2

%mem=32GB
%nprocshared= 8
#p m062x/aug-cc-pVDZ   counterpoise=2

00300 m062x/aug-cc-pVDZ   counterpoise=2

 0  1  0  1  0  1
  C          0.641439       -1.108963        0.000079  1
  N         -0.684583       -1.190065        0.000037  1
  C         -1.341137       -0.033379       -0.000011  1
  C         -0.686284        1.186519       -0.000043  1
  C          0.697649        1.145888       -0.000054  1
  N          1.372915       -0.000000       -0.000009  1
  H          1.184009       -2.047017       -0.000014  1
  H         -2.423380       -0.090760        0.000008  1
  H          1.287045        2.055365       -0.000074  1
  H         -1.226866        2.121094       -0.000061  1
  C         -0.347314        1.969574       -0.000000  2
  H         -0.779098        0.972108       -0.000055  2
  H         -0.203347        2.302153        1.024764  2
  H          0.611108        1.949676       -0.512355  2
  H         -1.017741        2.654773       -0.512355  2

%mem=32GB
%nprocshared= 8
#p m062x/aug-cc-pVDZ   counterpoise=2

00301 m062x/aug-cc-pVDZ   counterpoise=2

 0  1  0  1  0  1
  C          0.641439       -1.108963        0.000079  1
  N         -0.684583       -1.190065        0.000037  1
  C         -1.341137       -0.033379       -0.000011  1
  C         -0.686284        1.186519       -0.000043  1
  C          0.697649        1.145888       -0.000054  1
  N          1.372915       -0.000000       -0.000009  1
  H          1.184009       -2.047017       -0.000014  1
  H         -2.423380       -0.090760        0.000008  1
  H          1.287045        2.055365       -0.000074  1
  H         -1.226866        2.121094       -0.000061  1
  C         -0.684081        1.879404       -0.000000  2
  H         -1.677006        2.321532       -0.000112  2
  H         -0.353065        1.732009        1.024783  2
  H         -0.713916        0.921229       -0.512336  2
  H          0.008073        2.542661       -0.512336  2

%mem=32GB
%nprocshared= 8
#p m062x/aug-cc-pVDZ   counterpoise=2

00302 m062x/aug-cc-pVDZ   counterpoise=2

 0  1  0  1  0  1
  C          0.641439       -1.108963        0.000079  1
  N         -0.684583       -1.190065        0.000037  1
  C         -1.341137       -0.033379       -0.000011  1
  C         -0.686284        1.186519       -0.000043  1
  C          0.697649        1.145888       -0.000054  1
  N          1.372915       -0.000000       -0.000009  1
  H          1.184009       -2.047017       -0.000014  1
  H         -2.423380       -0.090760        0.000008  1
  H          1.287045        2.055365       -0.000074  1
  H         -1.226866        2.121094       -0.000061  1
  C         -1.000023        1.732090       -0.000000  2
  H         -1.547549        2.671020       -0.000147  2
  H         -0.817508        1.419103        1.024795  2
  H         -1.584034        0.971871       -0.512324  2
  H         -0.050772        1.865975       -0.512324  2

%mem=32GB
%nprocshared= 8
#p m062x/aug-cc-pVDZ   counterpoise=2

00303 m062x/aug-cc-pVDZ   counterpoise=2

 0  1  0  1  0  1
  C          0.641439       -1.108963        0.000079  1
  N         -0.684583       -1.190065        0.000037  1
  C         -1.341137       -0.033379       -0.000011  1
  C         -0.686284        1.186519       -0.000043  1
  C          0.697649        1.145888       -0.000054  1
  N          1.372915       -0.000000       -0.000009  1
  H          1.184009       -2.047017       -0.000014  1
  H         -2.423380       -0.090760        0.000008  1
  H          1.287045        2.055365       -0.000074  1
  H         -1.226866        2.121094       -0.000061  1
  C         -1.285571        1.532134       -0.000000  2
  H         -1.177767        2.613685       -0.000112  2
  H         -1.321510        1.171572        1.024783  2
  H         -2.204606        1.259436       -0.512336  2
  H         -0.438445        1.083393       -0.512336  2

%mem=32GB
%nprocshared= 8
#p m062x/aug-cc-pVDZ   counterpoise=2

00304 m062x/aug-cc-pVDZ   counterpoise=2

 0  1  0  1  0  1
  C          0.641439       -1.108963        0.000079  1
  N         -0.684583       -1.190065        0.000037  1
  C         -1.341137       -0.033379       -0.000011  1
  C         -0.686284        1.186519       -0.000043  1
  C          0.697649        1.145888       -0.000054  1
  N          1.372915       -0.000000       -0.000009  1
  H          1.184009       -2.047017       -0.000014  1
  H         -2.423380       -0.090760        0.000008  1
  H          1.287045        2.055365       -0.000074  1
  H         -1.226866        2.121094       -0.000061  1
  C         -1.532044        1.285570       -0.000000  2
  H         -0.452511        1.159141       -0.000055  2
  H         -1.891986        1.327725        1.024764  2
  H         -1.788835        2.209165       -0.512355  2
  H         -1.995292        0.446302       -0.512355  2

%mem=32GB
%nprocshared= 8
#p m062x/aug-cc-pVDZ   counterpoise=2

00305 m062x/aug-cc-pVDZ   counterpoise=2

 0  1  0  1  0  1
  C          0.641439       -1.108963        0.000079  1
  N         -0.684583       -1.190065        0.000037  1
  C         -1.341137       -0.033379       -0.000011  1
  C         -0.686284        1.186519       -0.000043  1
  C          0.697649        1.145888       -0.000054  1
  N          1.372915       -0.000000       -0.000009  1
  H          1.184009       -2.047017       -0.000014  1
  H         -2.423380       -0.090760        0.000008  1
  H          1.287045        2.055365       -0.000074  1
  H         -1.226866        2.121094       -0.000061  1
  C         -1.732007        1.000008       -0.000000  2
  H         -0.661982        1.190853       -0.000044  2
  H         -2.088789        0.936374        1.024761  2
  H         -2.244674        1.810031       -0.512358  2
  H         -1.933026        0.062694       -0.512358  2

%mem=32GB
%nprocshared= 8
#p m062x/aug-cc-pVDZ   counterpoise=2

00306 m062x/aug-cc-pVDZ   counterpoise=2

 0  1  0  1  0  1
  C          0.641439       -1.108963        0.000079  1
  N         -0.684583       -1.190065        0.000037  1
  C         -1.341137       -0.033379       -0.000011  1
  C         -0.686284        1.186519       -0.000043  1
  C          0.697649        1.145888       -0.000054  1
  N          1.372915       -0.000000       -0.000009  1
  H          1.184009       -2.047017       -0.000014  1
  H         -2.423380       -0.090760        0.000008  1
  H          1.287045        2.055365       -0.000074  1
  H         -1.226866        2.121094       -0.000061  1
  C         -1.879358        0.684004       -0.000000  2
  H         -1.227069       -0.185418       -0.000013  2
  H         -2.096871        0.973922        1.024750  2
  H         -1.387004        1.506527       -0.512369  2
  H         -2.806759        0.441347       -0.512369  2

%mem=32GB
%nprocshared= 8
#p m062x/aug-cc-pVDZ   counterpoise=2

00307 m062x/aug-cc-pVDZ   counterpoise=2

 0  1  0  1  0  1
  C          0.641439       -1.108963        0.000079  1
  N         -0.684583       -1.190065        0.000037  1
  C         -1.341137       -0.033379       -0.000011  1
  C         -0.686284        1.186519       -0.000043  1
  C          0.697649        1.145888       -0.000054  1
  N          1.372915       -0.000000       -0.000009  1
  H          1.184009       -2.047017       -0.000014  1
  H         -2.423380       -0.090760        0.000008  1
  H          1.287045        2.055365       -0.000074  1
  H         -1.226866        2.121094       -0.000061  1
  C         -1.969648        0.347265        0.000000  2
  H         -2.751626       -0.407643        0.000014  2
  H         -1.708871        0.599015        1.024741  2
  H         -1.092507       -0.039479       -0.512378  2
  H         -2.325263        1.237481       -0.512378  2

%mem=32GB
%nprocshared= 8
#p m062x/aug-cc-pVDZ   counterpoise=2

00308 m062x/aug-cc-pVDZ   counterpoise=2

 0  1  0  1  0  1
  C          0.641439       -1.108963        0.000079  1
  N         -0.684583       -1.190065        0.000037  1
  C         -1.341137       -0.033379       -0.000011  1
  C         -0.686284        1.186519       -0.000043  1
  C          0.697649        1.145888       -0.000054  1
  N          1.372915       -0.000000       -0.000009  1
  H          1.184009       -2.047017       -0.000014  1
  H         -2.423380       -0.090760        0.000008  1
  H          1.287045        2.055365       -0.000074  1
  H         -1.226866        2.121094       -0.000061  1
  C         -2.000044       -0.000009        0.000000  2
  H         -3.062810       -0.227835        0.000020  2
  H         -1.645623        0.075968        1.024739  2
  H         -1.459633       -0.791780       -0.512380  2
  H         -1.831669        0.943703       -0.512380  2

%mem=32GB
%nprocshared= 8
#p m062x/aug-cc-pVDZ   counterpoise=2

00309 m062x/aug-cc-pVDZ   counterpoise=2

 0  1  0  1  0  1
  C          0.641439       -1.108963        0.000079  1
  N         -0.684583       -1.190065        0.000037  1
  C         -1.341137       -0.033379       -0.000011  1
  C         -0.686284        1.186519       -0.000043  1
  C          0.697649        1.145888       -0.000054  1
  N          1.372915       -0.000000       -0.000009  1
  H          1.184009       -2.047017       -0.000014  1
  H         -2.423380       -0.090760        0.000008  1
  H          1.287045        2.055365       -0.000074  1
  H         -1.226866        2.121094       -0.000061  1
  C         -1.969655       -0.347274        0.000000  2
  H         -2.915825        0.187644        0.000017  2
  H         -1.654120       -0.525662        1.024740  2
  H         -2.090898       -1.298192       -0.512379  2
  H         -1.217383        0.246891       -0.512379  2

%mem=32GB
%nprocshared= 8
#p m062x/aug-cc-pVDZ   counterpoise=2

00310 m062x/aug-cc-pVDZ   counterpoise=2

 0  1  0  1  0  1
  C          0.641439       -1.108963        0.000079  1
  N         -0.684583       -1.190065        0.000037  1
  C         -1.341137       -0.033379       -0.000011  1
  C         -0.686284        1.186519       -0.000043  1
  C          0.697649        1.145888       -0.000054  1
  N          1.372915       -0.000000       -0.000009  1
  H          1.184009       -2.047017       -0.000014  1
  H         -2.423380       -0.090760        0.000008  1
  H          1.287045        2.055365       -0.000074  1
  H         -1.226866        2.121094       -0.000061  1
  C         -1.879416       -0.684007        0.000000  2
  H         -2.613982        0.117110        0.000011  2
  H         -1.634452       -0.951164        1.024742  2
  H         -2.288569       -1.550922       -0.512377  2
  H         -0.980355       -0.351385       -0.512377  2

%mem=32GB
%nprocshared= 8
#p m062x/aug-cc-pVDZ   counterpoise=2

00311 m062x/aug-cc-pVDZ   counterpoise=2

 0  1  0  1  0  1
  C          0.641439       -1.108963        0.000079  1
  N         -0.684583       -1.190065        0.000037  1
  C         -1.341137       -0.033379       -0.000011  1
  C         -0.686284        1.186519       -0.000043  1
  C          0.697649        1.145888       -0.000054  1
  N          1.372915       -0.000000       -0.000009  1
  H          1.184009       -2.047017       -0.000014  1
  H         -2.423380       -0.090760        0.000008  1
  H          1.287045        2.055365       -0.000074  1
  H         -1.226866        2.121094       -0.000061  1
  C         -1.732034       -0.999958       -0.000000  2
  H         -1.324535        0.007673       -0.000011  2
  H         -1.867919       -1.335965        1.024750  2
  H         -2.690650       -1.003259       -0.512369  2
  H         -1.045201       -1.668700       -0.512369  2

%mem=32GB
%nprocshared= 8
#p m062x/aug-cc-pVDZ   counterpoise=2

00312 m062x/aug-cc-pVDZ   counterpoise=2

 0  1  0  1  0  1
  C          0.641439       -1.108963        0.000079  1
  N         -0.684583       -1.190065        0.000037  1
  C         -1.341137       -0.033379       -0.000011  1
  C         -0.686284        1.186519       -0.000043  1
  C          0.697649        1.145888       -0.000054  1
  N          1.372915       -0.000000       -0.000009  1
  H          1.184009       -2.047017       -0.000014  1
  H         -2.423380       -0.090760        0.000008  1
  H          1.287045        2.055365       -0.000074  1
  H         -1.226866        2.121094       -0.000061  1
  C         -1.532044       -1.285570        0.000000  2
  H         -0.451970       -1.163851        0.000047  2
  H         -1.892262       -1.326165        1.024730  2
  H         -1.991579       -0.444284       -0.512389  2
  H         -1.792813       -2.208031       -0.512389  2

%mem=32GB
%nprocshared= 8
#p m062x/aug-cc-pVDZ   counterpoise=2

00313 m062x/aug-cc-pVDZ   counterpoise=2

 0  1  0  1  0  1
  C          0.641439       -1.108963        0.000079  1
  N         -0.684583       -1.190065        0.000037  1
  C         -1.341137       -0.033379       -0.000011  1
  C         -0.686284        1.186519       -0.000043  1
  C          0.697649        1.145888       -0.000054  1
  N          1.372915       -0.000000       -0.000009  1
  H          1.184009       -2.047017       -0.000014  1
  H         -2.423380       -0.090760        0.000008  1
  H          1.287045        2.055365       -0.000074  1
  H         -1.226866        2.121094       -0.000061  1
  C         -1.285536       -1.532067        0.000000  2
  H         -0.340886       -0.994468        0.000058  2
  H         -1.600598       -1.711368        1.024727  2
  H         -2.039472       -0.940027       -0.512392  2
  H         -1.161580       -2.482628       -0.512392  2

%mem=32GB
%nprocshared= 8
#p m062x/aug-cc-pVDZ   counterpoise=2

00314 m062x/aug-cc-pVDZ   counterpoise=2

 0  1  0  1  0  1
  C          0.641439       -1.108963        0.000079  1
  N         -0.684583       -1.190065        0.000037  1
  C         -1.341137       -0.033379       -0.000011  1
  C         -0.686284        1.186519       -0.000043  1
  C          0.697649        1.145888       -0.000054  1
  N          1.372915       -0.000000       -0.000009  1
  H          1.184009       -2.047017       -0.000014  1
  H         -2.423380       -0.090760        0.000008  1
  H          1.287045        2.055365       -0.000074  1
  H         -1.226866        2.121094       -0.000061  1
  C         -0.999977       -1.732012        0.000000  2
  H         -0.453273       -0.792602        0.000064  2
  H         -1.182318       -2.045331        1.024725  2
  H         -1.949294       -1.598872       -0.512394  2
  H         -0.415250       -2.491633       -0.512394  2

%mem=32GB
%nprocshared= 8
#p m062x/aug-cc-pVDZ   counterpoise=2

00315 m062x/aug-cc-pVDZ   counterpoise=2

 0  1  0  1  0  1
  C          0.641439       -1.108963        0.000079  1
  N         -0.684583       -1.190065        0.000037  1
  C         -1.341137       -0.033379       -0.000011  1
  C         -0.686284        1.186519       -0.000043  1
  C          0.697649        1.145888       -0.000054  1
  N          1.372915       -0.000000       -0.000009  1
  H          1.184009       -2.047017       -0.000014  1
  H         -2.423380       -0.090760        0.000008  1
  H          1.287045        2.055365       -0.000074  1
  H         -1.226866        2.121094       -0.000061  1
  C         -0.684040       -1.879340        0.000000  2
  H         -0.684896       -0.792430        0.000058  2
  H         -0.683755       -2.241849        1.024727  2
  H         -1.571211       -2.242465       -0.512392  2
  H          0.203701       -2.241068       -0.512392  2

%mem=32GB
%nprocshared= 8
#p m062x/aug-cc-pVDZ   counterpoise=2

00316 m062x/aug-cc-pVDZ   counterpoise=2

 0  1  0  1  0  1
  C          0.641439       -1.108963        0.000079  1
  N         -0.684583       -1.190065        0.000037  1
  C         -1.341137       -0.033379       -0.000011  1
  C         -0.686284        1.186519       -0.000043  1
  C          0.697649        1.145888       -0.000054  1
  N          1.372915       -0.000000       -0.000009  1
  H          1.184009       -2.047017       -0.000014  1
  H         -2.423380       -0.090760        0.000008  1
  H          1.287045        2.055365       -0.000074  1
  H         -1.226866        2.121094       -0.000061  1
  C         -0.347314       -1.969574        0.000000  2
  H         -0.778919       -0.972031        0.000047  2
  H         -0.203368       -2.302268        1.024730  2
  H         -1.017883       -2.654609       -0.512389  2
  H          0.611093       -1.949803       -0.512389  2

%mem=32GB
%nprocshared= 8
#p m062x/aug-cc-pVDZ   counterpoise=2

00317 m062x/aug-cc-pVDZ   counterpoise=2

 0  1  0  1  0  1
  C          0.641439       -1.108963        0.000079  1
  N         -0.684583       -1.190065        0.000037  1
  C         -1.341137       -0.033379       -0.000011  1
  C         -0.686284        1.186519       -0.000043  1
  C          0.697649        1.145888       -0.000054  1
  N          1.372915       -0.000000       -0.000009  1
  H          1.184009       -2.047017       -0.000014  1
  H         -2.423380       -0.090760        0.000008  1
  H          1.287045        2.055365       -0.000074  1
  H         -1.226866        2.121094       -0.000061  1
  C         -0.000029       -1.999966        0.000000  2
  H         -0.701665       -1.169855        0.000038  2
  H          0.233970       -2.276811        1.024733  2
  H         -0.443845       -2.849651       -0.512386  2
  H          0.911715       -1.703889       -0.512386  2

%mem=32GB
%nprocshared= 8
#p m062x/aug-cc-pVDZ   counterpoise=2

00318 m062x/aug-cc-pVDZ   counterpoise=2

 0  1  0  1  0  1
  C          0.641439       -1.108963        0.000079  1
  N         -0.684583       -1.190065        0.000037  1
  C         -1.341137       -0.033379       -0.000011  1
  C         -0.686284        1.186519       -0.000043  1
  C          0.697649        1.145888       -0.000054  1
  N          1.372915       -0.000000       -0.000009  1
  H          1.184009       -2.047017       -0.000014  1
  H         -2.423380       -0.090760        0.000008  1
  H          1.287045        2.055365       -0.000074  1
  H         -1.226866        2.121094       -0.000061  1
  C          0.347341       -1.969620       -0.000000  2
  H          1.429631       -2.069739       -0.000018  2
  H         -0.013555       -1.936234        1.024752  2
  H          0.068166       -1.052549       -0.512367  2
  H         -0.095327       -2.819915       -0.512367  2

%mem=32GB
%nprocshared= 8
#p m062x/aug-cc-pVDZ   counterpoise=2

00319 m062x/aug-cc-pVDZ   counterpoise=2

 0  1  0  1  0  1
  C          0.641439       -1.108963        0.000079  1
  N         -0.684583       -1.190065        0.000037  1
  C         -1.341137       -0.033379       -0.000011  1
  C         -0.686284        1.186519       -0.000043  1
  C          0.697649        1.145888       -0.000054  1
  N          1.372915       -0.000000       -0.000009  1
  H          1.184009       -2.047017       -0.000014  1
  H         -2.423380       -0.090760        0.000008  1
  H          1.287045        2.055365       -0.000074  1
  H         -1.226866        2.121094       -0.000061  1
  C          0.684083       -1.879400       -0.000000  2
  H          1.714612       -2.224920       -0.000029  2
  H          0.340456       -1.764187        1.024756  2
  H          0.622533       -0.922753       -0.512363  2
  H          0.058302       -2.605595       -0.512363  2

%mem=32GB
%nprocshared= 8
#p m062x/aug-cc-pVDZ   counterpoise=2

00320 m062x/aug-cc-pVDZ   counterpoise=2

 0  1  0  1  0  1
  C          0.641439       -1.108963        0.000079  1
  N         -0.684583       -1.190065        0.000037  1
  C         -1.341137       -0.033379       -0.000011  1
  C         -0.686284        1.186519       -0.000043  1
  C          0.697649        1.145888       -0.000054  1
  N          1.372915       -0.000000       -0.000009  1
  H          1.184009       -2.047017       -0.000014  1
  H         -2.423380       -0.090760        0.000008  1
  H          1.287045        2.055365       -0.000074  1
  H         -1.226866        2.121094       -0.000061  1
  C          1.000023       -1.732090       -0.000000  2
  H          1.548305       -2.670579       -0.000042  2
  H          0.817206       -1.419164        1.024760  2
  H          1.583447       -0.971444       -0.512359  2
  H          0.050906       -1.866782       -0.512359  2

%mem=32GB
%nprocshared= 8
#p m062x/aug-cc-pVDZ   counterpoise=2

00321 m062x/aug-cc-pVDZ   counterpoise=2

 0  1  0  1  0  1
  C          0.641439       -1.108963        0.000079  1
  N         -0.684583       -1.190065        0.000037  1
  C         -1.341137       -0.033379       -0.000011  1
  C         -0.686284        1.186519       -0.000043  1
  C          0.697649        1.145888       -0.000054  1
  N          1.372915       -0.000000       -0.000009  1
  H          1.184009       -2.047017       -0.000014  1
  H         -2.423380       -0.090760        0.000008  1
  H          1.287045        2.055365       -0.000074  1
  H         -1.226866        2.121094       -0.000061  1
  C          1.285567       -1.532133       -0.000000  2
  H          1.075233       -2.598498       -0.000029  2
  H          1.355702       -1.176557        1.024756  2
  H          2.226390       -1.348253       -0.512363  2
  H          0.485029       -1.004781       -0.512363  2

%mem=32GB
%nprocshared= 8
#p m062x/aug-cc-pVDZ   counterpoise=2

00322 m062x/aug-cc-pVDZ   counterpoise=2

 0  1  0  1  0  1
  C          0.641439       -1.108963        0.000079  1
  N         -0.684583       -1.190065        0.000037  1
  C         -1.341137       -0.033379       -0.000011  1
  C         -0.686284        1.186519       -0.000043  1
  C          0.697649        1.145888       -0.000054  1
  N          1.372915       -0.000000       -0.000009  1
  H          1.184009       -2.047017       -0.000014  1
  H         -2.423380       -0.090760        0.000008  1
  H          1.287045        2.055365       -0.000074  1
  H         -1.226866        2.121094       -0.000061  1
  C          1.532070       -1.285616       -0.000000  2
  H          1.080185       -2.274138       -0.000018  2
  H          1.682754       -0.955988        1.024752  2
  H          2.489886       -1.324926       -0.512367  2
  H          0.875643       -0.587003       -0.512367  2

%mem=32GB
%nprocshared= 8
#p m062x/aug-cc-pVDZ   counterpoise=2

00323 m062x/aug-cc-pVDZ   counterpoise=2

 0  1  0  1  0  1
  C          0.641439       -1.108963        0.000079  1
  N         -0.684583       -1.190065        0.000037  1
  C         -1.341137       -0.033379       -0.000011  1
  C         -0.686284        1.186519       -0.000043  1
  C          0.697649        1.145888       -0.000054  1
  N          1.372915       -0.000000       -0.000009  1
  H          1.184009       -2.047017       -0.000014  1
  H         -2.423380       -0.090760        0.000008  1
  H          1.287045        2.055365       -0.000074  1
  H         -1.226866        2.121094       -0.000061  1
  C          1.732036       -0.999958       -0.000000  2
  H          1.364660        0.022985       -0.000009  2
  H          1.854542       -1.341072        1.024749  2
  H          1.019320       -1.641044       -0.512370  2
  H          2.689772       -1.041124       -0.512370  2

%mem=32GB
%nprocshared= 8
#p m062x/aug-cc-pVDZ   counterpoise=2

00324 m062x/aug-cc-pVDZ   counterpoise=2

 0  1  0  1  0  1
  C          0.641439       -1.108963        0.000079  1
  N         -0.684583       -1.190065        0.000037  1
  C         -1.341137       -0.033379       -0.000011  1
  C         -0.686284        1.186519       -0.000043  1
  C          0.697649        1.145888       -0.000054  1
  N          1.372915       -0.000000       -0.000009  1
  H          1.184009       -2.047017       -0.000014  1
  H         -2.423380       -0.090760        0.000008  1
  H          1.287045        2.055365       -0.000074  1
  H         -1.226866        2.121094       -0.000061  1
  C          1.879358       -0.684004       -0.000000  2
  H          1.232586        0.189529       -0.000011  2
  H          2.095032       -0.975294        1.024750  2
  H          1.381808       -1.503393       -0.512369  2
  H          2.808277       -0.447221       -0.512369  2

%mem=32GB
%nprocshared= 8
#p m062x/aug-cc-pVDZ   counterpoise=2

00325 m062x/aug-cc-pVDZ   counterpoise=2

 0  1  0  1  0  1
  C          0.641439       -1.108963        0.000079  1
  N         -0.684583       -1.190065        0.000037  1
  C         -1.341137       -0.033379       -0.000011  1
  C         -0.686284        1.186519       -0.000043  1
  C          0.697649        1.145888       -0.000054  1
  N          1.372915       -0.000000       -0.000009  1
  H          1.184009       -2.047017       -0.000014  1
  H         -2.423380       -0.090760        0.000008  1
  H          1.287045        2.055365       -0.000074  1
  H         -1.226866        2.121094       -0.000061  1
  C          1.969577       -0.347274       -0.000000  2
  H          1.030193        0.199474       -0.000014  2
  H          2.282823       -0.529592        1.024751  2
  H          1.836424       -1.296603       -0.512368  2
  H          2.729256        0.237399       -0.512368  2

%mem=32GB
%nprocshared= 8
#p m062x/aug-cc-pVDZ   counterpoise=2

00326 m062x/aug-cc-pVDZ   counterpoise=2

 0  1  0  1  0  1
  C          0.641439       -1.108963        0.000079  1
  N         -0.684583       -1.190065        0.000037  1
  C         -1.341137       -0.033379       -0.000011  1
  C         -0.686284        1.186519       -0.000043  1
  C          0.697649        1.145888       -0.000054  1
  N          1.372915       -0.000000       -0.000009  1
  H          1.184009       -2.047017       -0.000014  1
  H         -2.423380       -0.090760        0.000008  1
  H          1.287045        2.055365       -0.000074  1
  H         -1.226866        2.121094       -0.000061  1
  C          1.969577        0.000000       -0.347274  2
  H          1.030186        0.000000        0.199463  2
  H          2.798304       -0.000000        0.356067  2
  H          2.025103       -0.887456       -0.972426  2
  H          2.025103        0.887456       -0.972426  2

%mem=32GB
%nprocshared= 8
#p m062x/aug-cc-pVDZ   counterpoise=2

00327 m062x/aug-cc-pVDZ   counterpoise=2

 0  1  0  1  0  1
  C          0.641439       -1.108963        0.000079  1
  N         -0.684583       -1.190065        0.000037  1
  C         -1.341137       -0.033379       -0.000011  1
  C         -0.686284        1.186519       -0.000043  1
  C          0.697649        1.145888       -0.000054  1
  N          1.372915       -0.000000       -0.000009  1
  H          1.184009       -2.047017       -0.000014  1
  H         -2.423380       -0.090760        0.000008  1
  H          1.287045        2.055365       -0.000074  1
  H         -1.226866        2.121094       -0.000061  1
  C          1.939659        0.342000       -0.347275  2
  H          1.115578       -0.155289        0.157672  2
  H          2.622069        0.753798        0.391789  2
  H          2.469181       -0.374982       -0.969386  2
  H          1.552148        1.144677       -0.969386  2

%mem=32GB
%nprocshared= 8
#p m062x/aug-cc-pVDZ   counterpoise=2

00328 m062x/aug-cc-pVDZ   counterpoise=2

 0  1  0  1  0  1
  C          0.641439       -1.108963        0.000079  1
  N         -0.684583       -1.190065        0.000037  1
  C         -1.341137       -0.033379       -0.000011  1
  C         -0.686284        1.186519       -0.000043  1
  C          0.697649        1.145888       -0.000054  1
  N          1.372915       -0.000000       -0.000009  1
  H          1.184009       -2.047017       -0.000014  1
  H         -2.423380       -0.090760        0.000008  1
  H          1.287045        2.055365       -0.000074  1
  H         -1.226866        2.121094       -0.000061  1
  C          1.850809        0.673614       -0.347279  2
  H          1.271061       -0.143568        0.074005  2
  H          2.273961        1.270067        0.456875  2
  H          2.653033        0.270647       -0.960085  2
  H          1.205422        1.297651       -0.960085  2

%mem=32GB
%nprocshared= 8
#p m062x/aug-cc-pVDZ   counterpoise=2

00329 m062x/aug-cc-pVDZ   counterpoise=2

 0  1  0  1  0  1
  C          0.641439       -1.108963        0.000079  1
  N         -0.684583       -1.190065        0.000037  1
  C         -1.341137       -0.033379       -0.000011  1
  C         -0.686284        1.186519       -0.000043  1
  C          0.697649        1.145888       -0.000054  1
  N          1.372915       -0.000000       -0.000009  1
  H          1.184009       -2.047017       -0.000014  1
  H         -2.423380       -0.090760        0.000008  1
  H          1.287045        2.055365       -0.000074  1
  H         -1.226866        2.121094       -0.000061  1
  C          1.705695        0.984814       -0.347282  2
  H          0.689572        1.147179        0.002728  2
  H          2.370401        0.878602        0.506159  2
  H          1.741586        0.080366       -0.949080  2
  H          2.021643        1.833044       -0.949080  2

%mem=32GB
%nprocshared= 8
#p m062x/aug-cc-pVDZ   counterpoise=2

00330 m062x/aug-cc-pVDZ   counterpoise=2

 0  1  0  1  0  1
  C          0.641439       -1.108963        0.000079  1
  N         -0.684583       -1.190065        0.000037  1
  C         -1.341137       -0.033379       -0.000011  1
  C         -0.686284        1.186519       -0.000043  1
  C          0.697649        1.145888       -0.000054  1
  N          1.372915       -0.000000       -0.000009  1
  H          1.184009       -2.047017       -0.000014  1
  H         -2.423380       -0.090760        0.000008  1
  H          1.287045        2.055365       -0.000074  1
  H         -1.226866        2.121094       -0.000061  1
  C          1.508802        1.266084       -0.347279  2
  H          1.238083        2.229632        0.076586  2
  H          1.707172        0.560042        0.454988  2
  H          0.690658        0.897086       -0.960433  2
  H          2.399407        1.377177       -0.960433  2

%mem=32GB
%nprocshared= 8
#p m062x/aug-cc-pVDZ   counterpoise=2

00331 m062x/aug-cc-pVDZ   counterpoise=2

 0  1  0  1  0  1
  C          0.641439       -1.108963        0.000079  1
  N         -0.684583       -1.190065        0.000037  1
  C         -1.341137       -0.033379       -0.000011  1
  C         -0.686284        1.186519       -0.000043  1
  C          0.697649        1.145888       -0.000054  1
  N          1.372915       -0.000000       -0.000009  1
  H          1.184009       -2.047017       -0.000014  1
  H         -2.423380       -0.090760        0.000008  1
  H          1.287045        2.055365       -0.000074  1
  H         -1.226866        2.121094       -0.000061  1
  C          1.266046        1.508851       -0.347272  2
  H          1.301278        2.425797        0.235260  2
  H          1.233210        0.654266        0.323610  2
  H          0.378039        1.511555       -0.974100  2
  H          2.151642        1.443406       -0.974100  2

%mem=32GB
%nprocshared= 8
#p m062x/aug-cc-pVDZ   counterpoise=2

00332 m062x/aug-cc-pVDZ   counterpoise=2

 0  1  0  1  0  1
  C          0.641439       -1.108963        0.000079  1
  N         -0.684583       -1.190065        0.000037  1
  C         -1.341137       -0.033379       -0.000011  1
  C         -0.686284        1.186519       -0.000043  1
  C          0.697649        1.145888       -0.000054  1
  N          1.372915       -0.000000       -0.000009  1
  H          1.184009       -2.047017       -0.000014  1
  H         -2.423380       -0.090760        0.000008  1
  H          1.287045        2.055365       -0.000074  1
  H         -1.226866        2.121094       -0.000061  1
  C          0.984831        1.705764       -0.347269  2
  H          1.553123        2.363163        0.305607  2
  H          0.392778        1.020877        0.254296  2
  H          0.325219        2.299745       -0.974625  2
  H          1.667970        1.138999       -0.974625  2

%mem=32GB
%nprocshared= 8
#p m062x/aug-cc-pVDZ   counterpoise=2

00333 m062x/aug-cc-pVDZ   counterpoise=2

 0  1  0  1  0  1
  C          0.641439       -1.108963        0.000079  1
  N         -0.684583       -1.190065        0.000037  1
  C         -1.341137       -0.033379       -0.000011  1
  C         -0.686284        1.186519       -0.000043  1
  C          0.697649        1.145888       -0.000054  1
  N          1.372915       -0.000000       -0.000009  1
  H          1.184009       -2.047017       -0.000014  1
  H         -2.423380       -0.090760        0.000008  1
  H          1.287045        2.055365       -0.000074  1
  H         -1.226866        2.121094       -0.000061  1
  C          0.673686        1.850846       -0.347275  2
  H          1.582094        2.153747        0.166943  2
  H         -0.089157        1.596482        0.384058  2
  H          0.319994        2.668401       -0.970157  2
  H          0.881434        0.984627       -0.970157  2

%mem=32GB
%nprocshared= 8
#p m062x/aug-cc-pVDZ   counterpoise=2

00334 m062x/aug-cc-pVDZ   counterpoise=2

 0  1  0  1  0  1
  C          0.641439       -1.108963        0.000079  1
  N         -0.684583       -1.190065        0.000037  1
  C         -1.341137       -0.033379       -0.000011  1
  C         -0.686284        1.186519       -0.000043  1
  C          0.697649        1.145888       -0.000054  1
  N          1.372915       -0.000000       -0.000009  1
  H          1.184009       -2.047017       -0.000014  1
  H         -2.423380       -0.090760        0.000008  1
  H          1.287045        2.055365       -0.000074  1
  H         -1.226866        2.121094       -0.000061  1
  C          0.342037        1.939654       -0.347280  2
  H          0.754750        1.018432        0.055700  2
  H          0.049074        2.593582        0.470050  2
  H          1.091970        2.436330       -0.957518  2
  H         -0.527817        1.710656       -0.957518  2

%mem=32GB
%nprocshared= 8
#p m062x/aug-cc-pVDZ   counterpoise=2

00335 m062x/aug-cc-pVDZ   counterpoise=2

 0  1  0  1  0  1
  C          0.641439       -1.108963        0.000079  1
  N         -0.684583       -1.190065        0.000037  1
  C         -1.341137       -0.033379       -0.000011  1
  C         -0.686284        1.186519       -0.000043  1
  C          0.697649        1.145888       -0.000054  1
  N          1.372915       -0.000000       -0.000009  1
  H          1.184009       -2.047017       -0.000014  1
  H         -2.423380       -0.090760        0.000008  1
  H          1.287045        2.055365       -0.000074  1
  H         -1.226866        2.121094       -0.000061  1
  C         -0.000028        1.969583       -0.347282  2
  H         -0.679605        1.194140       -0.003423  2
  H          0.440263        2.471986        0.510163  2
  H          0.787180        1.521352       -0.948006  2
  H         -0.547669        2.691177       -0.948006  2

%mem=32GB
%nprocshared= 8
#p m062x/aug-cc-pVDZ   counterpoise=2

00336 m062x/aug-cc-pVDZ   counterpoise=2

 0  1  0  1  0  1
  C          0.641439       -1.108963        0.000079  1
  N         -0.684583       -1.190065        0.000037  1
  C         -1.341137       -0.033379       -0.000011  1
  C         -0.686284        1.186519       -0.000043  1
  C          0.697649        1.145888       -0.000054  1
  N          1.372915       -0.000000       -0.000009  1
  H          1.184009       -2.047017       -0.000014  1
  H         -2.423380       -0.090760        0.000008  1
  H          1.287045        2.055365       -0.000074  1
  H         -1.226866        2.121094       -0.000061  1
  C         -0.342037        1.939655       -0.347279  2
  H         -0.758732        1.028020        0.073034  2
  H         -0.038345        2.604068        0.457584  2
  H          0.521686        1.694526       -0.959954  2
  H         -1.092587        2.432385       -0.959954  2

%mem=32GB
%nprocshared= 8
#p m062x/aug-cc-pVDZ   counterpoise=2

00337 m062x/aug-cc-pVDZ   counterpoise=2

 0  1  0  1  0  1
  C          0.641439       -1.108963        0.000079  1
  N         -0.684583       -1.190065        0.000037  1
  C         -1.341137       -0.033379       -0.000011  1
  C         -0.686284        1.186519       -0.000043  1
  C          0.697649        1.145888       -0.000054  1
  N          1.372915       -0.000000       -0.000009  1
  H          1.184009       -2.047017       -0.000014  1
  H         -2.423380       -0.090760        0.000008  1
  H          1.287045        2.055365       -0.000074  1
  H         -1.226866        2.121094       -0.000061  1
  C         -0.673683        1.850850       -0.347274  2
  H         -1.524334        2.266415        0.186649  2
  H          0.062284        1.491312        0.367262  2
  H         -1.005711        1.025360       -0.971615  2
  H         -0.226619        2.620142       -0.971615  2

%mem=32GB
%nprocshared= 8
#p m062x/aug-cc-pVDZ   counterpoise=2

00338 m062x/aug-cc-pVDZ   counterpoise=2

 0  1  0  1  0  1
  C          0.641439       -1.108963        0.000079  1
  N         -0.684583       -1.190065        0.000037  1
  C         -1.341137       -0.033379       -0.000011  1
  C         -0.686284        1.186519       -0.000043  1
  C          0.697649        1.145888       -0.000054  1
  N          1.372915       -0.000000       -0.000009  1
  H          1.184009       -2.047017       -0.000014  1
  H         -2.423380       -0.090760        0.000008  1
  H          1.287045        2.055365       -0.000074  1
  H         -1.226866        2.121094       -0.000061  1
  C         -0.984826        1.705769       -0.347270  2
  H         -1.428472        2.467037        0.289145  2
  H         -0.534770        0.933499        0.271217  2
  H         -1.754693        1.264269       -0.974853  2
  H         -0.221186        2.157953       -0.974853  2

%mem=32GB
%nprocshared= 8
#p m062x/aug-cc-pVDZ   counterpoise=2

00339 m062x/aug-cc-pVDZ   counterpoise=2

 0  1  0  1  0  1
  C          0.641439       -1.108963        0.000079  1
  N         -0.684583       -1.190065        0.000037  1
  C         -1.341137       -0.033379       -0.000011  1
  C         -0.686284        1.186519       -0.000043  1
  C          0.697649        1.145888       -0.000054  1
  N          1.372915       -0.000000       -0.000009  1
  H          1.184009       -2.047017       -0.000014  1
  H         -2.423380       -0.090760        0.000008  1
  H          1.287045        2.055365       -0.000074  1
  H         -1.226866        2.121094       -0.000061  1
  C         -1.266042        1.508852       -0.347274  2
  H         -1.205638        2.452845        0.188081  2
  H         -1.318416        0.690352        0.366022  2
  H         -2.155714        1.502580       -0.971711  2
  H         -0.384425        1.389240       -0.971711  2

%mem=32GB
%nprocshared= 8
#p m062x/aug-cc-pVDZ   counterpoise=2

00340 m062x/aug-cc-pVDZ   counterpoise=2

 0  1  0  1  0  1
  C          0.641439       -1.108963        0.000079  1
  N         -0.684583       -1.190065        0.000037  1
  C         -1.341137       -0.033379       -0.000011  1
  C         -0.686284        1.186519       -0.000043  1
  C          0.697649        1.145888       -0.000054  1
  N          1.372915       -0.000000       -0.000009  1
  H          1.184009       -2.047017       -0.000014  1
  H         -2.423380       -0.090760        0.000008  1
  H          1.287045        2.055365       -0.000074  1
  H         -1.226866        2.121094       -0.000061  1
  C         -1.508772        1.266040       -0.347279  2
  H         -0.511388        1.169609        0.073794  2
  H         -2.236518        1.336402        0.457029  2
  H         -1.558393        2.162432       -0.960057  2
  H         -1.729202        0.395758       -0.960057  2

%mem=32GB
%nprocshared= 8
#p m062x/aug-cc-pVDZ   counterpoise=2

00341 m062x/aug-cc-pVDZ   counterpoise=2

 0  1  0  1  0  1
  C          0.641439       -1.108963        0.000079  1
  N         -0.684583       -1.190065        0.000037  1
  C         -1.341137       -0.033379       -0.000011  1
  C         -0.686284        1.186519       -0.000043  1
  C          0.697649        1.145888       -0.000054  1
  N          1.372915       -0.000000       -0.000009  1
  H          1.184009       -2.047017       -0.000014  1
  H         -2.423380       -0.090760        0.000008  1
  H          1.287045        2.055365       -0.000074  1
  H         -1.226866        2.121094       -0.000061  1
  C         -1.705695        0.984816       -0.347282  2
  H         -0.694419        1.184909       -0.002814  2
  H         -2.361517        0.855054        0.509769  2
  H         -2.055887        1.820187       -0.948113  2
  H         -1.711378        0.079031       -0.948113  2

%mem=32GB
%nprocshared= 8
#p m062x/aug-cc-pVDZ   counterpoise=2

00342 m062x/aug-cc-pVDZ   counterpoise=2

 0  1  0  1  0  1
  C          0.641439       -1.108963        0.000079  1
  N         -0.684583       -1.190065        0.000037  1
  C         -1.341137       -0.033379       -0.000011  1
  C         -0.686284        1.186519       -0.000043  1
  C          0.697649        1.145888       -0.000054  1
  N          1.372915       -0.000000       -0.000009  1
  H          1.184009       -2.047017       -0.000014  1
  H         -2.423380       -0.090760        0.000008  1
  H          1.287045        2.055365       -0.000074  1
  H         -1.226866        2.121094       -0.000061  1
  C         -1.850809        0.673614       -0.347280  2
  H         -1.260344       -0.145451        0.055038  2
  H         -2.269525        1.254439        0.470520  2
  H         -1.216912        1.311876       -0.957422  2
  H         -2.656699        0.273933       -0.957422  2

%mem=32GB
%nprocshared= 8
#p m062x/aug-cc-pVDZ   counterpoise=2

00343 m062x/aug-cc-pVDZ   counterpoise=2

 0  1  0  1  0  1
  C          0.641439       -1.108963        0.000079  1
  N         -0.684583       -1.190065        0.000037  1
  C         -1.341137       -0.033379       -0.000011  1
  C         -0.686284        1.186519       -0.000043  1
  C          0.697649        1.145888       -0.000054  1
  N          1.372915       -0.000000       -0.000009  1
  H          1.184009       -2.047017       -0.000014  1
  H         -2.423380       -0.090760        0.000008  1
  H          1.287045        2.055365       -0.000074  1
  H         -1.226866        2.121094       -0.000061  1
  C         -1.939722        0.341994       -0.347275  2
  H         -2.653906       -0.297024        0.165534  2
  H         -1.341256        0.877472        0.385240  2
  H         -1.289958       -0.267468       -0.970043  2
  H         -2.473472        1.055260       -0.970043  2

%mem=32GB
%nprocshared= 8
#p m062x/aug-cc-pVDZ   counterpoise=2

00344 m062x/aug-cc-pVDZ   counterpoise=2

 0  1  0  1  0  1
  C          0.641439       -1.108963        0.000079  1
  N         -0.684583       -1.190065        0.000037  1
  C         -1.341137       -0.033379       -0.000011  1
  C         -0.686284        1.186519       -0.000043  1
  C          0.697649        1.145888       -0.000054  1
  N          1.372915       -0.000000       -0.000009  1
  H          1.184009       -2.047017       -0.000014  1
  H         -2.423380       -0.090760        0.000008  1
  H          1.287045        2.055365       -0.000074  1
  H         -1.226866        2.121094       -0.000061  1
  C         -1.969651       -0.000007       -0.347269  2
  H         -2.822079       -0.170506        0.305166  2
  H         -1.082217        0.177494        0.254755  2
  H         -1.812919       -0.873692       -0.974634  2
  H         -2.161034        0.866747       -0.974634  2

%mem=32GB
%nprocshared= 8
#p m062x/aug-cc-pVDZ   counterpoise=2

00345 m062x/aug-cc-pVDZ   counterpoise=2

 0  1  0  1  0  1
  C          0.641439       -1.108963        0.000079  1
  N         -0.684583       -1.190065        0.000037  1
  C         -1.341137       -0.033379       -0.000011  1
  C         -0.686284        1.186519       -0.000043  1
  C          0.697649        1.145888       -0.000054  1
  N          1.372915       -0.000000       -0.000009  1
  H          1.184009       -2.047017       -0.000014  1
  H         -2.423380       -0.090760        0.000008  1
  H          1.287045        2.055365       -0.000074  1
  H         -1.226866        2.121094       -0.000061  1
  C         -1.939726       -0.342003       -0.347272  2
  H         -2.753163        0.080552        0.236804  2
  H         -1.179798       -0.736761        0.322170  2
  H         -2.321904       -1.143526       -0.974152  2
  H         -1.503703        0.431549       -0.974152  2

%mem=32GB
%nprocshared= 8
#p m062x/aug-cc-pVDZ   counterpoise=2

00346 m062x/aug-cc-pVDZ   counterpoise=2

 0  1  0  1  0  1
  C          0.641439       -1.108963        0.000079  1
  N         -0.684583       -1.190065        0.000037  1
  C         -1.341137       -0.033379       -0.000011  1
  C         -0.686284        1.186519       -0.000043  1
  C          0.697649        1.145888       -0.000054  1
  N          1.372915       -0.000000       -0.000009  1
  H          1.184009       -2.047017       -0.000014  1
  H         -2.423380       -0.090760        0.000008  1
  H          1.287045        2.055365       -0.000074  1
  H         -1.226866        2.121094       -0.000061  1
  C         -1.850862       -0.673619       -0.347279  2
  H         -2.551817        0.039997        0.077917  2
  H         -1.336199       -1.197578        0.454012  2
  H         -2.390688       -1.390480       -0.960610  2
  H         -1.124454       -0.146710       -0.960610  2

%mem=32GB
%nprocshared= 8
#p m062x/aug-cc-pVDZ   counterpoise=2

00347 m062x/aug-cc-pVDZ   counterpoise=2

 0  1  0  1  0  1
  C          0.641439       -1.108963        0.000079  1
  N         -0.684583       -1.190065        0.000037  1
  C         -1.341137       -0.033379       -0.000011  1
  C         -0.686284        1.186519       -0.000043  1
  C          0.697649        1.145888       -0.000054  1
  N          1.372915       -0.000000       -0.000009  1
  H          1.184009       -2.047017       -0.000014  1
  H         -2.423380       -0.090760        0.000008  1
  H          1.287045        2.055365       -0.000074  1
  H         -1.226866        2.121094       -0.000061  1
  C         -1.705722       -0.984768       -0.347282  2
  H         -1.337581       -0.024098        0.003377  2
  H         -1.946789       -1.613836        0.505735  2
  H         -2.598027       -0.833203       -0.949192  2
  H         -0.940643       -1.468334       -0.949192  2

%mem=32GB
%nprocshared= 8
#p m062x/aug-cc-pVDZ   counterpoise=2

00348 m062x/aug-cc-pVDZ   counterpoise=2

 0  1  0  1  0  1
  C          0.641439       -1.108963        0.000079  1
  N         -0.684583       -1.190065        0.000037  1
  C         -1.341137       -0.033379       -0.000011  1
  C         -0.686284        1.186519       -0.000043  1
  C          0.697649        1.145888       -0.000054  1
  N          1.372915       -0.000000       -0.000009  1
  H          1.184009       -2.047017       -0.000014  1
  H         -2.423380       -0.090760        0.000008  1
  H          1.287045        2.055365       -0.000074  1
  H         -1.226866        2.121094       -0.000061  1
  C         -1.508772       -1.266041       -0.347279  2
  H         -0.510756       -1.174041        0.073288  2
  H         -2.236421       -1.333117        0.457398  2
  H         -1.725624       -0.394812       -0.959988  2
  H         -1.562700       -2.162230       -0.959988  2

%mem=32GB
%nprocshared= 8
#p m062x/aug-cc-pVDZ   counterpoise=2

00349 m062x/aug-cc-pVDZ   counterpoise=2

 0  1  0  1  0  1
  C          0.641439       -1.108963        0.000079  1
  N         -0.684583       -1.190065        0.000037  1
  C         -1.341137       -0.033379       -0.000011  1
  C         -0.686284        1.186519       -0.000043  1
  C          0.697649        1.145888       -0.000054  1
  N          1.372915       -0.000000       -0.000009  1
  H          1.184009       -2.047017       -0.000014  1
  H         -2.423380       -0.090760        0.000008  1
  H          1.287045        2.055365       -0.000074  1
  H         -1.226866        2.121094       -0.000061  1
  C         -1.266009       -1.508794       -0.347275  2
  H         -0.421723       -1.045969        0.157055  2
  H         -1.964503       -1.891697        0.392299  2
  H         -1.765678       -0.770652       -0.969333  2
  H         -0.912485       -2.327050       -0.969333  2

%mem=32GB
%nprocshared= 8
#p m062x/aug-cc-pVDZ   counterpoise=2

00350 m062x/aug-cc-pVDZ   counterpoise=2

 0  1  0  1  0  1
  C          0.641439       -1.108963        0.000079  1
  N         -0.684583       -1.190065        0.000037  1
  C         -1.341137       -0.033379       -0.000011  1
  C         -0.686284        1.186519       -0.000043  1
  C          0.697649        1.145888       -0.000054  1
  N          1.372915       -0.000000       -0.000009  1
  H          1.184009       -2.047017       -0.000014  1
  H         -2.423380       -0.090760        0.000008  1
  H          1.287045        2.055365       -0.000074  1
  H         -1.226866        2.121094       -0.000061  1
  C         -0.984788       -1.705703       -0.347274  2
  H         -0.512158       -0.893905        0.199517  2
  H         -1.401775       -2.421928        0.356020  2
  H         -1.779651       -1.307144       -0.972429  2
  H         -0.245764       -2.200174       -0.972429  2

%mem=32GB
%nprocshared= 8
#p m062x/aug-cc-pVDZ   counterpoise=2

00351 m062x/aug-cc-pVDZ   counterpoise=2

 0  1  0  1  0  1
  C          0.641439       -1.108963        0.000079  1
  N         -0.684583       -1.190065        0.000037  1
  C         -1.341137       -0.033379       -0.000011  1
  C         -0.686284        1.186519       -0.000043  1
  C          0.697649        1.145888       -0.000054  1
  N          1.372915       -0.000000       -0.000009  1
  H          1.184009       -2.047017       -0.000014  1
  H         -2.423380       -0.090760        0.000008  1
  H          1.287045        2.055365       -0.000074  1
  H         -1.226866        2.121094       -0.000061  1
  C         -0.673649       -1.850793       -0.347275  2
  H         -0.689568       -0.888806        0.158394  2
  H         -0.660452       -2.648272        0.391190  2
  H         -1.559619       -1.947932       -0.969448  2
  H          0.215050       -1.918563       -0.969448  2

%mem=32GB
%nprocshared= 8
#p m062x/aug-cc-pVDZ   counterpoise=2

00352 m062x/aug-cc-pVDZ   counterpoise=2

 0  1  0  1  0  1
  C          0.641439       -1.108963        0.000079  1
  N         -0.684583       -1.190065        0.000037  1
  C         -1.341137       -0.033379       -0.000011  1
  C         -0.686284        1.186519       -0.000043  1
  C          0.697649        1.145888       -0.000054  1
  N          1.372915       -0.000000       -0.000009  1
  H          1.184009       -2.047017       -0.000014  1
  H         -2.423380       -0.090760        0.000008  1
  H          1.287045        2.055365       -0.000074  1
  H         -1.226866        2.121094       -0.000061  1
  C         -0.342037       -1.939655       -0.347279  2
  H         -0.758339       -1.028666        0.074820  2
  H         -0.037808       -2.605399        0.456280  2
  H         -1.093084       -2.431325       -0.960195  2
  H          0.521254       -1.693609       -0.960195  2

%mem=32GB
%nprocshared= 8
#p m062x/aug-cc-pVDZ   counterpoise=2

00353 m062x/aug-cc-pVDZ   counterpoise=2

 0  1  0  1  0  1
  C          0.641439       -1.108963        0.000079  1
  N         -0.684583       -1.190065        0.000037  1
  C         -1.341137       -0.033379       -0.000011  1
  C         -0.686284        1.186519       -0.000043  1
  C          0.697649        1.145888       -0.000054  1
  N          1.372915       -0.000000       -0.000009  1
  H          1.184009       -2.047017       -0.000014  1
  H         -2.423380       -0.090760        0.000008  1
  H          1.287045        2.055365       -0.000074  1
  H         -1.226866        2.121094       -0.000061  1
  C         -0.000028       -1.969583       -0.347282  2
  H         -0.680130       -1.195135       -0.002222  2
  H          0.441434       -2.472286        0.509385  2
  H         -0.547395       -2.691209       -0.948217  2
  H          0.786261       -1.520024       -0.948217  2

%mem=32GB
%nprocshared= 8
#p m062x/aug-cc-pVDZ   counterpoise=2

00354 m062x/aug-cc-pVDZ   counterpoise=2

 0  1  0  1  0  1
  C          0.641439       -1.108963        0.000079  1
  N         -0.684583       -1.190065        0.000037  1
  C         -1.341137       -0.033379       -0.000011  1
  C         -0.686284        1.186519       -0.000043  1
  C          0.697649        1.145888       -0.000054  1
  N          1.372915       -0.000000       -0.000009  1
  H          1.184009       -2.047017       -0.000014  1
  H         -2.423380       -0.090760        0.000008  1
  H          1.287045        2.055365       -0.000074  1
  H         -1.226866        2.121094       -0.000061  1
  C          0.342061       -1.939698       -0.347279  2
  H          1.339956       -2.066895        0.064307  2
  H         -0.375640       -1.848216        0.463901  2
  H          0.313970       -1.041481       -0.958748  2
  H          0.089546       -2.802147       -0.958748  2

%mem=32GB
%nprocshared= 8
#p m062x/aug-cc-pVDZ   counterpoise=2

00355 m062x/aug-cc-pVDZ   counterpoise=2

 0  1  0  1  0  1
  C          0.641439       -1.108963        0.000079  1
  N         -0.684583       -1.190065        0.000037  1
  C         -1.341137       -0.033379       -0.000011  1
  C         -0.686284        1.186519       -0.000043  1
  C          0.697649        1.145888       -0.000054  1
  N          1.372915       -0.000000       -0.000009  1
  H          1.184009       -2.047017       -0.000014  1
  H         -2.423380       -0.090760        0.000008  1
  H          1.287045        2.055365       -0.000074  1
  H         -1.226866        2.121094       -0.000061  1
  C          0.673684       -1.850847       -0.347272  2
  H          1.530078       -2.180047        0.235473  2
  H         -0.124731       -1.543934        0.323411  2
  H          0.962941       -1.011272       -0.974108  2
  H          0.326092       -2.667997       -0.974108  2

%mem=32GB
%nprocshared= 8
#p m062x/aug-cc-pVDZ   counterpoise=2

00356 m062x/aug-cc-pVDZ   counterpoise=2

 0  1  0  1  0  1
  C          0.641439       -1.108963        0.000079  1
  N         -0.684583       -1.190065        0.000037  1
  C         -1.341137       -0.033379       -0.000011  1
  C         -0.686284        1.186519       -0.000043  1
  C          0.697649        1.145888       -0.000054  1
  N          1.372915       -0.000000       -0.000009  1
  H          1.184009       -2.047017       -0.000014  1
  H         -2.423380       -0.090760        0.000008  1
  H          1.287045        2.055365       -0.000074  1
  H         -1.226866        2.121094       -0.000061  1
  C          0.984825       -1.705766       -0.347267  2
  H          1.396387       -2.410872        0.370241  2
  H          0.506572       -0.886403        0.183200  2
  H          1.784532       -1.315382       -0.971403  2
  H          0.251638       -2.210115       -0.971403  2

%mem=32GB
%nprocshared= 8
#p m062x/aug-cc-pVDZ   counterpoise=2

00357 m062x/aug-cc-pVDZ   counterpoise=2

 0  1  0  1  0  1
  C          0.641439       -1.108963        0.000079  1
  N         -0.684583       -1.190065        0.000037  1
  C         -1.341137       -0.033379       -0.000011  1
  C         -0.686284        1.186519       -0.000043  1
  C          0.697649        1.145888       -0.000054  1
  N          1.372915       -0.000000       -0.000009  1
  H          1.184009       -2.047017       -0.000014  1
  H         -2.423380       -0.090760        0.000008  1
  H          1.287045        2.055365       -0.000074  1
  H         -1.226866        2.121094       -0.000061  1
  C          1.266039       -1.508851       -0.347272  2
  H          1.127960       -2.414737        0.237261  2
  H          1.395126       -0.661954        0.321742  2
  H          2.147886       -1.612893       -0.974167  2
  H          0.393240       -1.345442       -0.974167  2

%mem=32GB
%nprocshared= 8
#p m062x/aug-cc-pVDZ   counterpoise=2

00358 m062x/aug-cc-pVDZ   counterpoise=2

 0  1  0  1  0  1
  C          0.641439       -1.108963        0.000079  1
  N         -0.684583       -1.190065        0.000037  1
  C         -1.341137       -0.033379       -0.000011  1
  C         -0.686284        1.186519       -0.000043  1
  C          0.697649        1.145888       -0.000054  1
  N          1.372915       -0.000000       -0.000009  1
  H          1.184009       -2.047017       -0.000014  1
  H         -2.423380       -0.090760        0.000008  1
  H          1.287045        2.055365       -0.000074  1
  H         -1.226866        2.121094       -0.000061  1
  C          1.508797       -1.266083       -0.347279  2
  H          1.122691       -2.194453        0.065548  2
  H          1.787015       -0.597124        0.463008  2
  H          2.382235       -1.476976       -0.958922  2
  H          0.743407       -0.795393       -0.958922  2

%mem=32GB
%nprocshared= 8
#p m062x/aug-cc-pVDZ   counterpoise=2

00359 m062x/aug-cc-pVDZ   counterpoise=2

 0  1  0  1  0  1
  C          0.641439       -1.108963        0.000079  1
  N         -0.684583       -1.190065        0.000037  1
  C         -1.341137       -0.033379       -0.000011  1
  C         -0.686284        1.186519       -0.000043  1
  C          0.697649        1.145888       -0.000054  1
  N          1.372915       -0.000000       -0.000009  1
  H          1.184009       -2.047017       -0.000014  1
  H         -2.423380       -0.090760        0.000008  1
  H          1.287045        2.055365       -0.000074  1
  H         -1.226866        2.121094       -0.000061  1
  C          1.705723       -0.984767       -0.347282  2
  H          1.375663       -0.008130       -0.002876  2
  H          1.919750       -1.618064        0.509809  2
  H          0.923068       -1.440774       -0.948102  2
  H          2.604550       -0.872506       -0.948102  2

%mem=32GB
%nprocshared= 8
#p m062x/aug-cc-pVDZ   counterpoise=2

00360 m062x/aug-cc-pVDZ   counterpoise=2

 0  1  0  1  0  1
  C          0.641439       -1.108963        0.000079  1
  N         -0.684583       -1.190065        0.000037  1
  C         -1.341137       -0.033379       -0.000011  1
  C         -0.686284        1.186519       -0.000043  1
  C          0.697649        1.145888       -0.000054  1
  N          1.372915       -0.000000       -0.000009  1
  H          1.184009       -2.047017       -0.000014  1
  H         -2.423380       -0.090760        0.000008  1
  H          1.287045        2.055365       -0.000074  1
  H         -1.226866        2.121094       -0.000061  1
  C          1.850809       -0.673614       -0.347279  2
  H          1.271061        0.143568        0.074005  2
  H          2.273961       -1.270067        0.456875  2
  H          1.205422       -1.297651       -0.960085  2
  H          2.653033       -0.270647       -0.960085  2

%mem=32GB
%nprocshared= 8
#p m062x/aug-cc-pVDZ   counterpoise=2

00361 m062x/aug-cc-pVDZ   counterpoise=2

 0  1  0  1  0  1
  C          0.641439       -1.108963        0.000079  1
  N         -0.684583       -1.190065        0.000037  1
  C         -1.341137       -0.033379       -0.000011  1
  C         -0.686284        1.186519       -0.000043  1
  C          0.697649        1.145888       -0.000054  1
  N          1.372915       -0.000000       -0.000009  1
  H          1.184009       -2.047017       -0.000014  1
  H         -2.423380       -0.090760        0.000008  1
  H          1.287045        2.055365       -0.000074  1
  H         -1.226866        2.121094       -0.000061  1
  C          1.939659       -0.342000       -0.347275  2
  H          1.115578        0.155289        0.157672  2
  H          2.622069       -0.753798        0.391789  2
  H          1.552148       -1.144677       -0.969386  2
  H          2.469181        0.374982       -0.969386  2

%mem=32GB
%nprocshared= 8
#p m062x/aug-cc-pVDZ   counterpoise=2

00362 m062x/aug-cc-pVDZ   counterpoise=2

 0  1  0  1  0  1
  C          0.641439       -1.108963        0.000079  1
  N         -0.684583       -1.190065        0.000037  1
  C         -1.341137       -0.033379       -0.000011  1
  C         -0.686284        1.186519       -0.000043  1
  C          0.697649        1.145888       -0.000054  1
  N          1.372915       -0.000000       -0.000009  1
  H          1.184009       -2.047017       -0.000014  1
  H         -2.423380       -0.090760        0.000008  1
  H          1.287045        2.055365       -0.000074  1
  H         -1.226866        2.121094       -0.000061  1
  C          1.879358        0.000000       -0.684004  2
  H          1.232580        0.000000        0.189525  2
  H          2.918609       -0.000000       -0.365515  2
  H          1.683256       -0.887456       -1.280195  2
  H          1.683256        0.887456       -1.280195  2

%mem=32GB
%nprocshared= 8
#p m062x/aug-cc-pVDZ   counterpoise=2

00363 m062x/aug-cc-pVDZ   counterpoise=2

 0  1  0  1  0  1
  C          0.641439       -1.108963        0.000079  1
  N         -0.684583       -1.190065        0.000037  1
  C         -1.341137       -0.033379       -0.000011  1
  C         -0.686284        1.186519       -0.000043  1
  C          0.697649        1.145888       -0.000054  1
  N          1.372915       -0.000000       -0.000009  1
  H          1.184009       -2.047017       -0.000014  1
  H         -2.423380       -0.090760        0.000008  1
  H          1.287045        2.055365       -0.000074  1
  H         -1.226866        2.121094       -0.000061  1
  C          1.850809        0.326335       -0.684006  2
  H          1.271059       -0.069554        0.145775  2
  H          2.690202        0.899524       -0.298841  2
  H          2.221567       -0.495117       -1.291651  2
  H          1.220650        0.970652       -1.291651  2

%mem=32GB
%nprocshared= 8
#p m062x/aug-cc-pVDZ   counterpoise=2

00364 m062x/aug-cc-pVDZ   counterpoise=2

 0  1  0  1  0  1
  C          0.641439       -1.108963        0.000079  1
  N         -0.684583       -1.190065        0.000037  1
  C         -1.341137       -0.033379       -0.000011  1
  C         -0.686284        1.186519       -0.000043  1
  C          0.697649        1.145888       -0.000054  1
  N          1.372915       -0.000000       -0.000009  1
  H          1.184009       -2.047017       -0.000014  1
  H         -2.423380       -0.090760        0.000008  1
  H          1.287045        2.055365       -0.000074  1
  H         -1.226866        2.121094       -0.000061  1
  C          1.766027        0.642759       -0.684010  2
  H          1.346144       -0.043772        0.046571  2
  H          2.265428        1.459307       -0.168913  2
  H          2.483440        0.114859       -1.307001  2
  H          0.969270        1.040927       -1.307001  2

%mem=32GB
%nprocshared= 8
#p m062x/aug-cc-pVDZ   counterpoise=2

00365 m062x/aug-cc-pVDZ   counterpoise=2

 0  1  0  1  0  1
  C          0.641439       -1.108963        0.000079  1
  N         -0.684583       -1.190065        0.000037  1
  C         -1.341137       -0.033379       -0.000011  1
  C         -0.686284        1.186519       -0.000043  1
  C          0.697649        1.145888       -0.000054  1
  N          1.372915       -0.000000       -0.000009  1
  H          1.184009       -2.047017       -0.000014  1
  H         -2.423380       -0.090760        0.000008  1
  H          1.287045        2.055365       -0.000074  1
  H         -1.226866        2.121094       -0.000061  1
  C          1.627560        0.939701       -0.684014  2
  H          0.765621        1.130817       -0.050048  2
  H          2.498526        0.746583       -0.063047  2
  H          1.431116        0.074248       -1.311612  2
  H          1.815333        1.807075       -1.311612  2

%mem=32GB
%nprocshared= 8
#p m062x/aug-cc-pVDZ   counterpoise=2

00366 m062x/aug-cc-pVDZ   counterpoise=2

 0  1  0  1  0  1
  C          0.641439       -1.108963        0.000079  1
  N         -0.684583       -1.190065        0.000037  1
  C         -1.341137       -0.033379       -0.000011  1
  C         -0.686284        1.186519       -0.000043  1
  C          0.697649        1.145888       -0.000054  1
  N          1.372915       -0.000000       -0.000009  1
  H          1.184009       -2.047017       -0.000014  1
  H         -2.423380       -0.090760        0.000008  1
  H          1.287045        2.055365       -0.000074  1
  H         -1.226866        2.121094       -0.000061  1
  C          1.439660        1.208043       -0.684010  2
  H          0.641981        1.141225        0.051259  2
  H          2.396459        1.288189       -0.174511  2
  H          1.434343        0.317033       -1.306546  2
  H          1.286186        2.085751       -1.306546  2

%mem=32GB
%nprocshared= 8
#p m062x/aug-cc-pVDZ   counterpoise=2

00367 m062x/aug-cc-pVDZ   counterpoise=2

 0  1  0  1  0  1
  C          0.641439       -1.108963        0.000079  1
  N         -0.684583       -1.190065        0.000037  1
  C         -1.341137       -0.033379       -0.000011  1
  C         -0.686284        1.186519       -0.000043  1
  C          0.697649        1.145888       -0.000054  1
  N          1.372915       -0.000000       -0.000009  1
  H          1.184009       -2.047017       -0.000014  1
  H         -2.423380       -0.090760        0.000008  1
  H          1.287045        2.055365       -0.000074  1
  H         -1.226866        2.121094       -0.000061  1
  C          1.208020        1.439678       -0.684006  2
  H          0.593392        1.085873        0.139662  2
  H          2.085999        1.945078       -0.290051  2
  H          1.519213        0.594825       -1.292989  2
  H          0.633731        2.133082       -1.292989  2

%mem=32GB
%nprocshared= 8
#p m062x/aug-cc-pVDZ   counterpoise=2

00368 m062x/aug-cc-pVDZ   counterpoise=2

 0  1  0  1  0  1
  C          0.641439       -1.108963        0.000079  1
  N         -0.684583       -1.190065        0.000037  1
  C         -1.341137       -0.033379       -0.000011  1
  C         -0.686284        1.186519       -0.000043  1
  C          0.697649        1.145888       -0.000054  1
  N          1.372915       -0.000000       -0.000009  1
  H          1.184009       -2.047017       -0.000014  1
  H         -2.423380       -0.090760        0.000008  1
  H          1.287045        2.055365       -0.000074  1
  H         -1.226866        2.121094       -0.000061  1
  C          0.939680        1.627570       -0.684005  2
  H          0.637601        1.026383        0.169633  2
  H          1.401759        2.547186       -0.334337  2
  H          1.652722        1.070032       -1.285835  2
  H          0.066763        1.866930       -1.285835  2

%mem=32GB
%nprocshared= 8
#p m062x/aug-cc-pVDZ   counterpoise=2

00369 m062x/aug-cc-pVDZ   counterpoise=2

 0  1  0  1  0  1
  C          0.641439       -1.108963        0.000079  1
  N         -0.684583       -1.190065        0.000037  1
  C         -1.341137       -0.033379       -0.000011  1
  C         -0.686284        1.186519       -0.000043  1
  C          0.697649        1.145888       -0.000054  1
  N          1.372915       -0.000000       -0.000009  1
  H          1.184009       -2.047017       -0.000014  1
  H         -2.423380       -0.090760        0.000008  1
  H          1.287045        2.055365       -0.000074  1
  H         -1.226866        2.121094       -0.000061  1
  C          0.642790        1.766014       -0.684007  2
  H          0.707261        1.037228        0.119790  2
  H          0.554512        2.763920       -0.262263  2
  H          1.538684        1.709808       -1.296944  2
  H         -0.229323        1.553403       -1.296944  2

%mem=32GB
%nprocshared= 8
#p m062x/aug-cc-pVDZ   counterpoise=2

00370 m062x/aug-cc-pVDZ   counterpoise=2

 0  1  0  1  0  1
  C          0.641439       -1.108963        0.000079  1
  N         -0.684583       -1.190065        0.000037  1
  C         -1.341137       -0.033379       -0.000011  1
  C         -0.686284        1.186519       -0.000043  1
  C          0.697649        1.145888       -0.000054  1
  N          1.372915       -0.000000       -0.000009  1
  H          1.184009       -2.047017       -0.000014  1
  H         -2.423380       -0.090760        0.000008  1
  H          1.287045        2.055365       -0.000074  1
  H         -1.226866        2.121094       -0.000061  1
  C          0.326368        1.850803       -0.684011  2
  H          0.710692        1.121125        0.023973  2
  H         -0.112854        2.684710       -0.142569  2
  H          1.138937        2.212407       -1.308871  2
  H         -0.431463        1.385272       -1.308871  2

%mem=32GB
%nprocshared= 8
#p m062x/aug-cc-pVDZ   counterpoise=2

00371 m062x/aug-cc-pVDZ   counterpoise=2

 0  1  0  1  0  1
  C          0.641439       -1.108963        0.000079  1
  N         -0.684583       -1.190065        0.000037  1
  C         -1.341137       -0.033379       -0.000011  1
  C         -0.686284        1.186519       -0.000043  1
  C          0.697649        1.145888       -0.000054  1
  N          1.372915       -0.000000       -0.000009  1
  H          1.184009       -2.047017       -0.000014  1
  H         -2.423380       -0.090760        0.000008  1
  H          1.287045        2.055365       -0.000074  1
  H         -1.226866        2.121094       -0.000061  1
  C         -0.000026        1.879359       -0.684014  2
  H         -0.626238        1.247141       -0.059889  2
  H          0.622890        2.508250       -0.053182  2
  H          0.632266        1.256630       -1.311623  2
  H         -0.628762        2.505678       -1.311623  2

%mem=32GB
%nprocshared= 8
#p m062x/aug-cc-pVDZ   counterpoise=2

00372 m062x/aug-cc-pVDZ   counterpoise=2

 0  1  0  1  0  1
  C          0.641439       -1.108963        0.000079  1
  N         -0.684583       -1.190065        0.000037  1
  C         -1.341137       -0.033379       -0.000011  1
  C         -0.686284        1.186519       -0.000043  1
  C          0.697649        1.145888       -0.000054  1
  N          1.372915       -0.000000       -0.000009  1
  H          1.184009       -2.047017       -0.000014  1
  H         -2.423380       -0.090760        0.000008  1
  H          1.287045        2.055365       -0.000074  1
  H         -1.226866        2.121094       -0.000061  1
  C         -0.326368        1.850804       -0.684010  2
  H         -0.710222        1.142338        0.045447  2
  H          0.129261        2.691742       -0.167577  2
  H          0.418111        1.361948       -1.307106  2
  H         -1.142461        2.207482       -1.307106  2

%mem=32GB
%nprocshared= 8
#p m062x/aug-cc-pVDZ   counterpoise=2

00373 m062x/aug-cc-pVDZ   counterpoise=2

 0  1  0  1  0  1
  C          0.641439       -1.108963        0.000079  1
  N         -0.684583       -1.190065        0.000037  1
  C         -1.341137       -0.033379       -0.000011  1
  C         -0.686284        1.186519       -0.000043  1
  C          0.697649        1.145888       -0.000054  1
  N          1.372915       -0.000000       -0.000009  1
  H          1.184009       -2.047017       -0.000014  1
  H         -2.423380       -0.090760        0.000008  1
  H          1.287045        2.055365       -0.000074  1
  H         -1.226866        2.121094       -0.000061  1
  C         -0.642790        1.766015       -0.684006  2
  H         -0.695463        1.064223        0.144299  2
  H         -0.566776        2.778783       -0.296708  2
  H          0.230518        1.544252       -1.291979  2
  H         -1.539416        1.677094       -1.291979  2

%mem=32GB
%nprocshared= 8
#p m062x/aug-cc-pVDZ   counterpoise=2

00374 m062x/aug-cc-pVDZ   counterpoise=2

 0  1  0  1  0  1
  C          0.641439       -1.108963        0.000079  1
  N         -0.684583       -1.190065        0.000037  1
  C         -1.341137       -0.033379       -0.000011  1
  C         -0.686284        1.186519       -0.000043  1
  C          0.697649        1.145888       -0.000054  1
  N          1.372915       -0.000000       -0.000009  1
  H          1.184009       -2.047017       -0.000014  1
  H         -2.423380       -0.090760        0.000008  1
  H          1.287045        2.055365       -0.000074  1
  H         -1.226866        2.121094       -0.000061  1
  C         -0.939679        1.627572       -0.684004  2
  H         -0.616560        1.065159        0.188155  2
  H         -1.457056        2.528104       -0.363317  2
  H         -0.073118        1.900724       -1.280608  2
  H         -1.612117        1.016533       -1.280608  2

%mem=32GB
%nprocshared= 8
#p m062x/aug-cc-pVDZ   counterpoise=2

00375 m062x/aug-cc-pVDZ   counterpoise=2

 0  1  0  1  0  1
  C          0.641439       -1.108963        0.000079  1
  N         -0.684583       -1.190065        0.000037  1
  C         -1.341137       -0.033379       -0.000011  1
  C         -0.686284        1.186519       -0.000043  1
  C          0.697649        1.145888       -0.000054  1
  N          1.372915       -0.000000       -0.000009  1
  H          1.184009       -2.047017       -0.000014  1
  H         -2.423380       -0.090760        0.000008  1
  H          1.287045        2.055365       -0.000074  1
  H         -1.226866        2.121094       -0.000061  1
  C         -1.208019        1.439680       -0.684006  2
  H         -0.575625        1.132824        0.145025  2
  H         -2.122108        1.883222       -0.297756  2
  H         -0.679884        2.169827       -1.291818  2
  H         -1.454723        0.572974       -1.291818  2

%mem=32GB
%nprocshared= 8
#p m062x/aug-cc-pVDZ   counterpoise=2

00376 m062x/aug-cc-pVDZ   counterpoise=2

 0  1  0  1  0  1
  C          0.641439       -1.108963        0.000079  1
  N         -0.684583       -1.190065        0.000037  1
  C         -1.341137       -0.033379       -0.000011  1
  C         -0.686284        1.186519       -0.000043  1
  C          0.697649        1.145888       -0.000054  1
  N          1.372915       -0.000000       -0.000009  1
  H          1.184009       -2.047017       -0.000014  1
  H         -2.423380       -0.090760        0.000008  1
  H          1.287045        2.055365       -0.000074  1
  H         -1.226866        2.121094       -0.000061  1
  C         -1.439659        1.208045       -0.684010  2
  H         -0.635102        1.185057        0.046424  2
  H         -2.396333        1.235379       -0.168738  2
  H         -1.338422        2.092970       -1.307015  2
  H         -1.389114        0.318782       -1.307015  2

%mem=32GB
%nprocshared= 8
#p m062x/aug-cc-pVDZ   counterpoise=2

00377 m062x/aug-cc-pVDZ   counterpoise=2

 0  1  0  1  0  1
  C          0.641439       -1.108963        0.000079  1
  N         -0.684583       -1.190065        0.000037  1
  C         -1.341137       -0.033379       -0.000011  1
  C         -0.686284        1.186519       -0.000043  1
  C          0.697649        1.145888       -0.000054  1
  N          1.372915       -0.000000       -0.000009  1
  H          1.184009       -2.047017       -0.000014  1
  H         -2.423380       -0.090760        0.000008  1
  H          1.287045        2.055365       -0.000074  1
  H         -1.226866        2.121094       -0.000061  1
  C         -1.627560        0.939702       -0.684014  2
  H         -0.767412        1.165246       -0.058994  2
  H         -2.484398        0.715026       -0.054073  2
  H         -1.854488        1.797656       -1.311625  2
  H         -1.404298        0.080786       -1.311625  2

%mem=32GB
%nprocshared= 8
#p m062x/aug-cc-pVDZ   counterpoise=2

00378 m062x/aug-cc-pVDZ   counterpoise=2

 0  1  0  1  0  1
  C          0.641439       -1.108963        0.000079  1
  N         -0.684583       -1.190065        0.000037  1
  C         -1.341137       -0.033379       -0.000011  1
  C         -0.686284        1.186519       -0.000043  1
  C          0.697649        1.145888       -0.000054  1
  N          1.372915       -0.000000       -0.000009  1
  H          1.184009       -2.047017       -0.000014  1
  H         -2.423380       -0.090760        0.000008  1
  H          1.287045        2.055365       -0.000074  1
  H         -1.226866        2.121094       -0.000061  1
  C         -1.766026        0.642759       -0.684011  2
  H         -1.326808       -0.056182        0.023057  2
  H         -2.267187        1.440269       -0.141523  2
  H         -0.983738        1.065809       -1.308936  2
  H         -2.486555        0.121429       -1.308936  2

%mem=32GB
%nprocshared= 8
#p m062x/aug-cc-pVDZ   counterpoise=2

00379 m062x/aug-cc-pVDZ   counterpoise=2

 0  1  0  1  0  1
  C          0.641439       -1.108963        0.000079  1
  N         -0.684583       -1.190065        0.000037  1
  C         -1.341137       -0.033379       -0.000011  1
  C         -0.686284        1.186519       -0.000043  1
  C          0.697649        1.145888       -0.000054  1
  N          1.372915       -0.000000       -0.000009  1
  H          1.184009       -2.047017       -0.000014  1
  H         -2.423380       -0.090760        0.000008  1
  H          1.287045        2.055365       -0.000074  1
  H         -1.226866        2.121094       -0.000061  1
  C         -1.850808        0.326334       -0.684007  2
  H         -1.252409       -0.096001        0.119066  2
  H         -2.668949        0.903758       -0.261272  2
  H         -1.229333        0.973938       -1.297077  2
  H         -2.252791       -0.476182       -1.297077  2

%mem=32GB
%nprocshared= 8
#p m062x/aug-cc-pVDZ   counterpoise=2

00380 m062x/aug-cc-pVDZ   counterpoise=2

 0  1  0  1  0  1
  C          0.641439       -1.108963        0.000079  1
  N         -0.684583       -1.190065        0.000037  1
  C         -1.341137       -0.033379       -0.000011  1
  C         -0.686284        1.186519       -0.000043  1
  C          0.697649        1.145888       -0.000054  1
  N          1.372915       -0.000000       -0.000009  1
  H          1.184009       -2.047017       -0.000014  1
  H         -2.423380       -0.090760        0.000008  1
  H          1.287045        2.055365       -0.000074  1
  H         -1.226866        2.121094       -0.000061  1
  C         -1.879357       -0.000002       -0.684005  2
  H         -1.207719       -0.041653        0.169542  2
  H         -2.906516        0.063697       -0.334198  2
  H         -1.646807        0.874738       -1.285859  2
  H         -1.756666       -0.896771       -1.285859  2

%mem=32GB
%nprocshared= 8
#p m062x/aug-cc-pVDZ   counterpoise=2

00381 m062x/aug-cc-pVDZ   counterpoise=2

 0  1  0  1  0  1
  C          0.641439       -1.108963        0.000079  1
  N         -0.684583       -1.190065        0.000037  1
  C         -1.341137       -0.033379       -0.000011  1
  C         -0.686284        1.186519       -0.000043  1
  C          0.697649        1.145888       -0.000054  1
  N          1.372915       -0.000000       -0.000009  1
  H          1.184009       -2.047017       -0.000014  1
  H         -2.423380       -0.090760        0.000008  1
  H          1.287045        2.055365       -0.000074  1
  H         -1.226866        2.121094       -0.000061  1
  C         -1.850808       -0.326337       -0.684006  2
  H         -1.236591        0.026714        0.140293  2
  H         -2.729410       -0.831357       -0.290952  2
  H         -2.160997        0.518982       -1.292854  2
  H         -1.276488       -1.019834       -1.292854  2

%mem=32GB
%nprocshared= 8
#p m062x/aug-cc-pVDZ   counterpoise=2

00382 m062x/aug-cc-pVDZ   counterpoise=2

 0  1  0  1  0  1
  C          0.641439       -1.108963        0.000079  1
  N         -0.684583       -1.190065        0.000037  1
  C         -1.341137       -0.033379       -0.000011  1
  C         -0.686284        1.186519       -0.000043  1
  C          0.697649        1.145888       -0.000054  1
  N          1.372915       -0.000000       -0.000009  1
  H          1.184009       -2.047017       -0.000014  1
  H         -2.423380       -0.090760        0.000008  1
  H          1.287045        2.055365       -0.000074  1
  H         -1.226866        2.121094       -0.000061  1
  C         -1.766026       -0.642760       -0.684010  2
  H         -1.308699        0.013144        0.052209  2
  H         -2.315524       -1.430860       -0.175651  2
  H         -2.448007       -0.069223       -1.306451  2
  H         -0.992061       -1.084375       -1.306451  2

%mem=32GB
%nprocshared= 8
#p m062x/aug-cc-pVDZ   counterpoise=2

00383 m062x/aug-cc-pVDZ   counterpoise=2

 0  1  0  1  0  1
  C          0.641439       -1.108963        0.000079  1
  N         -0.684583       -1.190065        0.000037  1
  C         -1.341137       -0.033379       -0.000011  1
  C         -0.686284        1.186519       -0.000043  1
  C          0.697649        1.145888       -0.000054  1
  N          1.372915       -0.000000       -0.000009  1
  H          1.184009       -2.047017       -0.000014  1
  H         -2.423380       -0.090760        0.000008  1
  H          1.287045        2.055365       -0.000074  1
  H         -1.226866        2.121094       -0.000061  1
  C         -1.627584       -0.939658       -0.684014  2
  H         -1.361708       -0.098462       -0.049132  2
  H         -1.896640       -1.790913       -0.063973  2
  H         -2.472244       -0.667346       -1.311607  2
  H         -0.779855       -1.202259       -1.311607  2

%mem=32GB
%nprocshared= 8
#p m062x/aug-cc-pVDZ   counterpoise=2

00384 m062x/aug-cc-pVDZ   counterpoise=2

 0  1  0  1  0  1
  C          0.641439       -1.108963        0.000079  1
  N         -0.684583       -1.190065        0.000037  1
  C         -1.341137       -0.033379       -0.000011  1
  C         -0.686284        1.186519       -0.000043  1
  C          0.697649        1.145888       -0.000054  1
  N          1.372915       -0.000000       -0.000009  1
  H          1.184009       -2.047017       -0.000014  1
  H         -2.423380       -0.090760        0.000008  1
  H          1.287045        2.055365       -0.000074  1
  H         -1.226866        2.121094       -0.000061  1
  C         -1.439659       -1.208045       -0.684010  2
  H         -0.634270       -1.188867        0.045617  2
  H         -2.395936       -1.230815       -0.167779  2
  H         -1.385509       -0.319048       -1.307091  2
  H         -1.343257       -2.093457       -1.307091  2

%mem=32GB
%nprocshared= 8
#p m062x/aug-cc-pVDZ   counterpoise=2

00385 m062x/aug-cc-pVDZ   counterpoise=2

 0  1  0  1  0  1
  C          0.641439       -1.108963        0.000079  1
  N         -0.684583       -1.190065        0.000037  1
  C         -1.341137       -0.033379       -0.000011  1
  C         -0.686284        1.186519       -0.000043  1
  C          0.697649        1.145888       -0.000054  1
  N          1.372915       -0.000000       -0.000009  1
  H          1.184009       -2.047017       -0.000014  1
  H         -2.423380       -0.090760        0.000008  1
  H          1.287045        2.055365       -0.000074  1
  H         -1.226866        2.121094       -0.000061  1
  C         -1.208019       -1.439680       -0.684006  2
  H         -0.573604       -1.137142        0.145068  2
  H         -2.125116       -1.877023       -0.297818  2
  H         -1.448806       -0.571305       -1.291809  2
  H         -0.684814       -2.173376       -1.291809  2

%mem=32GB
%nprocshared= 8
#p m062x/aug-cc-pVDZ   counterpoise=2

00386 m062x/aug-cc-pVDZ   counterpoise=2

 0  1  0  1  0  1
  C          0.641439       -1.108963        0.000079  1
  N         -0.684583       -1.190065        0.000037  1
  C         -1.341137       -0.033379       -0.000011  1
  C         -0.686284        1.186519       -0.000043  1
  C          0.697649        1.145888       -0.000054  1
  N          1.372915       -0.000000       -0.000009  1
  H          1.184009       -2.047017       -0.000014  1
  H         -2.423380       -0.090760        0.000008  1
  H          1.287045        2.055365       -0.000074  1
  H         -1.226866        2.121094       -0.000061  1
  C         -0.939679       -1.627572       -0.684004  2
  H         -0.613911       -1.068857        0.189545  2
  H         -1.463154       -2.525367       -0.365547  2
  H         -1.607548       -1.011137       -1.280189  2
  H         -0.074239       -1.905159       -1.280189  2

%mem=32GB
%nprocshared= 8
#p m062x/aug-cc-pVDZ   counterpoise=2

00387 m062x/aug-cc-pVDZ   counterpoise=2

 0  1  0  1  0  1
  C          0.641439       -1.108963        0.000079  1
  N         -0.684583       -1.190065        0.000037  1
  C         -1.341137       -0.033379       -0.000011  1
  C         -0.686284        1.186519       -0.000043  1
  C          0.697649        1.145888       -0.000054  1
  N          1.372915       -0.000000       -0.000009  1
  H          1.184009       -2.047017       -0.000014  1
  H         -2.423380       -0.090760        0.000008  1
  H          1.287045        2.055365       -0.000074  1
  H         -1.226866        2.121094       -0.000061  1
  C         -0.642790       -1.766015       -0.684006  2
  H         -0.693533       -1.066722        0.146529  2
  H         -0.569197       -2.780190       -0.299934  2
  H         -1.539332       -1.672949       -1.291482  2
  H          0.230925       -1.544492       -1.291482  2

%mem=32GB
%nprocshared= 8
#p m062x/aug-cc-pVDZ   counterpoise=2

00388 m062x/aug-cc-pVDZ   counterpoise=2

 0  1  0  1  0  1
  C          0.641439       -1.108963        0.000079  1
  N         -0.684583       -1.190065        0.000037  1
  C         -1.341137       -0.033379       -0.000011  1
  C         -0.686284        1.186519       -0.000043  1
  C          0.697649        1.145888       -0.000054  1
  N          1.372915       -0.000000       -0.000009  1
  H          1.184009       -2.047017       -0.000014  1
  H         -2.423380       -0.090760        0.000008  1
  H          1.287045        2.055365       -0.000074  1
  H         -1.226866        2.121094       -0.000061  1
  C         -0.326368       -1.850804       -0.684010  2
  H         -0.709481       -1.144140        0.047582  2
  H          0.130129       -2.692826       -0.170116  2
  H         -1.143157       -2.206239       -1.306905  2
  H          0.417197       -1.360303       -1.306905  2

%mem=32GB
%nprocshared= 8
#p m062x/aug-cc-pVDZ   counterpoise=2

00389 m062x/aug-cc-pVDZ   counterpoise=2

 0  1  0  1  0  1
  C          0.641439       -1.108963        0.000079  1
  N         -0.684583       -1.190065        0.000037  1
  C         -1.341137       -0.033379       -0.000011  1
  C         -0.686284        1.186519       -0.000043  1
  C          0.697649        1.145888       -0.000054  1
  N          1.372915       -0.000000       -0.000009  1
  H          1.184009       -2.047017       -0.000014  1
  H         -2.423380       -0.090760        0.000008  1
  H          1.287045        2.055365       -0.000074  1
  H         -1.226866        2.121094       -0.000061  1
  C         -0.000026       -1.879359       -0.684014  2
  H         -0.626260       -1.248791       -0.058243  2
  H          0.624544       -2.508251       -0.054821  2
  H         -0.628750       -2.505687       -1.311627  2
  H          0.630622       -1.254969       -1.311627  2

%mem=32GB
%nprocshared= 8
#p m062x/aug-cc-pVDZ   counterpoise=2

00390 m062x/aug-cc-pVDZ   counterpoise=2

 0  1  0  1  0  1
  C          0.641439       -1.108963        0.000079  1
  N         -0.684583       -1.190065        0.000037  1
  C         -1.341137       -0.033379       -0.000011  1
  C         -0.686284        1.186519       -0.000043  1
  C          0.697649        1.145888       -0.000054  1
  N          1.372915       -0.000000       -0.000009  1
  H          1.184009       -2.047017       -0.000014  1
  H         -2.423380       -0.090760        0.000008  1
  H          1.287045        2.055365       -0.000074  1
  H         -1.226866        2.121094       -0.000061  1
  C          0.326365       -1.850802       -0.684011  2
  H          0.650308       -1.088082        0.019335  2
  H         -0.040888       -2.715497       -0.137290  2
  H         -0.468882       -1.453046       -1.309191  2
  H          1.164789       -2.146898       -1.309191  2

%mem=32GB
%nprocshared= 8
#p m062x/aug-cc-pVDZ   counterpoise=2

00391 m062x/aug-cc-pVDZ   counterpoise=2

 0  1  0  1  0  1
  C          0.641439       -1.108963        0.000079  1
  N         -0.684583       -1.190065        0.000037  1
  C         -1.341137       -0.033379       -0.000011  1
  C         -0.686284        1.186519       -0.000043  1
  C          0.697649        1.145888       -0.000054  1
  N          1.372915       -0.000000       -0.000009  1
  H          1.184009       -2.047017       -0.000014  1
  H         -2.423380       -0.090760        0.000008  1
  H          1.287045        2.055365       -0.000074  1
  H         -1.226866        2.121094       -0.000061  1
  C          0.642814       -1.766058       -0.684007  2
  H          1.284750       -2.099316        0.127309  2
  H         -0.250134       -1.302488       -0.272639  2
  H          1.177087       -1.043504       -1.295517  2
  H          0.359287       -2.618786       -1.295517  2

%mem=32GB
%nprocshared= 8
#p m062x/aug-cc-pVDZ   counterpoise=2

00392 m062x/aug-cc-pVDZ   counterpoise=2

 0  1  0  1  0  1
  C          0.641439       -1.108963        0.000079  1
  N         -0.684583       -1.190065        0.000037  1
  C         -1.341137       -0.033379       -0.000011  1
  C         -0.686284        1.186519       -0.000043  1
  C          0.697649        1.145888       -0.000054  1
  N          1.372915       -0.000000       -0.000009  1
  H          1.184009       -2.047017       -0.000014  1
  H         -2.423380       -0.090760        0.000008  1
  H          1.287045        2.055365       -0.000074  1
  H         -1.226866        2.121094       -0.000061  1
  C          0.939706       -1.627618       -0.684004  2
  H          1.256309       -2.171136        0.202408  2
  H          0.413480       -0.724238       -0.386566  2
  H          1.811292       -1.360745       -1.276112  2
  H          0.277610       -2.254127       -1.276112  2

%mem=32GB
%nprocshared= 8
#p m062x/aug-cc-pVDZ   counterpoise=2

00393 m062x/aug-cc-pVDZ   counterpoise=2

 0  1  0  1  0  1
  C          0.641439       -1.108963        0.000079  1
  N         -0.684583       -1.190065        0.000037  1
  C         -1.341137       -0.033379       -0.000011  1
  C         -0.686284        1.186519       -0.000043  1
  C          0.697649        1.145888       -0.000054  1
  N          1.372915       -0.000000       -0.000009  1
  H          1.184009       -2.047017       -0.000014  1
  H         -2.423380       -0.090760        0.000008  1
  H          1.287045        2.055365       -0.000074  1
  H         -1.226866        2.121094       -0.000061  1
  C          1.208044       -1.439722       -0.684007  2
  H          1.179493       -2.161114        0.128493  2
  H          1.247859       -0.433729       -0.274288  2
  H          2.089180       -1.616970       -1.295284  2
  H          0.315657       -1.546778       -1.295284  2

%mem=32GB
%nprocshared= 8
#p m062x/aug-cc-pVDZ   counterpoise=2

00394 m062x/aug-cc-pVDZ   counterpoise=2

 0  1  0  1  0  1
  C          0.641439       -1.108963        0.000079  1
  N         -0.684583       -1.190065        0.000037  1
  C         -1.341137       -0.033379       -0.000011  1
  C         -0.686284        1.186519       -0.000043  1
  C          0.697649        1.145888       -0.000054  1
  N          1.372915       -0.000000       -0.000009  1
  H          1.184009       -2.047017       -0.000014  1
  H         -2.423380       -0.090760        0.000008  1
  H          1.287045        2.055365       -0.000074  1
  H         -1.226866        2.121094       -0.000061  1
  C          1.439659       -1.208041       -0.684011  2
  H          0.618005       -1.106054        0.020162  2
  H          2.372499       -1.323829       -0.138229  2
  H          1.274919       -2.081860       -1.309135  2
  H          1.493551       -0.320464       -1.309135  2

%mem=32GB
%nprocshared= 8
#p m062x/aug-cc-pVDZ   counterpoise=2

00395 m062x/aug-cc-pVDZ   counterpoise=2

 0  1  0  1  0  1
  C          0.641439       -1.108963        0.000079  1
  N         -0.684583       -1.190065        0.000037  1
  C         -1.341137       -0.033379       -0.000011  1
  C         -0.686284        1.186519       -0.000043  1
  C          0.697649        1.145888       -0.000054  1
  N          1.372915       -0.000000       -0.000009  1
  H          1.184009       -2.047017       -0.000014  1
  H         -2.423380       -0.090760        0.000008  1
  H          1.287045        2.055365       -0.000074  1
  H         -1.226866        2.121094       -0.000061  1
  C          1.627586       -0.939657       -0.684014  2
  H          1.394942       -0.081273       -0.059170  2
  H          1.859269       -1.794497       -0.053897  2
  H          0.771560       -1.173755       -1.311625  2
  H          2.484669       -0.709459       -1.311625  2

%mem=32GB
%nprocshared= 8
#p m062x/aug-cc-pVDZ   counterpoise=2

00396 m062x/aug-cc-pVDZ   counterpoise=2

 0  1  0  1  0  1
  C          0.641439       -1.108963        0.000079  1
  N         -0.684583       -1.190065        0.000037  1
  C         -1.341137       -0.033379       -0.000011  1
  C         -0.686284        1.186519       -0.000043  1
  C          0.697649        1.145888       -0.000054  1
  N          1.372915       -0.000000       -0.000009  1
  H          1.184009       -2.047017       -0.000014  1
  H         -2.423380       -0.090760        0.000008  1
  H          1.287045        2.055365       -0.000074  1
  H         -1.226866        2.121094       -0.000061  1
  C          1.766027       -0.642759       -0.684010  2
  H          1.346144        0.043772        0.046571  2
  H          2.265428       -1.459307       -0.168913  2
  H          0.969270       -1.040927       -1.307001  2
  H          2.483440       -0.114859       -1.307001  2

%mem=32GB
%nprocshared= 8
#p m062x/aug-cc-pVDZ   counterpoise=2

00397 m062x/aug-cc-pVDZ   counterpoise=2

 0  1  0  1  0  1
  C          0.641439       -1.108963        0.000079  1
  N         -0.684583       -1.190065        0.000037  1
  C         -1.341137       -0.033379       -0.000011  1
  C         -0.686284        1.186519       -0.000043  1
  C          0.697649        1.145888       -0.000054  1
  N          1.372915       -0.000000       -0.000009  1
  H          1.184009       -2.047017       -0.000014  1
  H         -2.423380       -0.090760        0.000008  1
  H          1.287045        2.055365       -0.000074  1
  H         -1.226866        2.121094       -0.000061  1
  C          1.850809       -0.326335       -0.684006  2
  H          1.271059        0.069554        0.145775  2
  H          2.690202       -0.899524       -0.298841  2
  H          1.220650       -0.970652       -1.291651  2
  H          2.221567        0.495117       -1.291651  2

%mem=32GB
%nprocshared= 8
#p m062x/aug-cc-pVDZ   counterpoise=2

00398 m062x/aug-cc-pVDZ   counterpoise=2

 0  1  0  1  0  1
  C          0.641439       -1.108963        0.000079  1
  N         -0.684583       -1.190065        0.000037  1
  C         -1.341137       -0.033379       -0.000011  1
  C         -0.686284        1.186519       -0.000043  1
  C          0.697649        1.145888       -0.000054  1
  N          1.372915       -0.000000       -0.000009  1
  H          1.184009       -2.047017       -0.000014  1
  H         -2.423380       -0.090760        0.000008  1
  H          1.287045        2.055365       -0.000074  1
  H         -1.226866        2.121094       -0.000061  1
  C          1.732036        0.000000       -0.999958  2
  H          1.364657        0.000000        0.022984  2
  H          2.818981       -0.000000       -0.994713  2
  H          1.372328       -0.887456       -1.514263  2
  H          1.372328        0.887456       -1.514263  2

%mem=32GB
%nprocshared= 8
#p m062x/aug-cc-pVDZ   counterpoise=2

00399 m062x/aug-cc-pVDZ   counterpoise=2

 0  1  0  1  0  1
  C          0.641439       -1.108963        0.000079  1
  N         -0.684583       -1.190065        0.000037  1
  C         -1.341137       -0.033379       -0.000011  1
  C         -0.686284        1.186519       -0.000043  1
  C          0.697649        1.145888       -0.000054  1
  N          1.372915       -0.000000       -0.000009  1
  H          1.184009       -2.047017       -0.000014  1
  H         -2.423380       -0.090760        0.000008  1
  H          1.287045        2.055365       -0.000074  1
  H         -1.226866        2.121094       -0.000061  1
  C          1.705723        0.300755       -0.999959  2
  H          1.375661        0.002482       -0.008260  2
  H          2.509481        1.027102       -0.911238  2
  H          2.063962       -0.571651       -1.540375  2
  H          0.873927        0.745212       -1.540375  2

%mem=32GB
%nprocshared= 8
#p m062x/aug-cc-pVDZ   counterpoise=2

00400 m062x/aug-cc-pVDZ   counterpoise=2

 0  1  0  1  0  1
  C          0.641439       -1.108963        0.000079  1
  N         -0.684583       -1.190065        0.000037  1
  C         -1.341137       -0.033379       -0.000011  1
  C         -0.686284        1.186519       -0.000043  1
  C          0.697649        1.145888       -0.000054  1
  N          1.372915       -0.000000       -0.000009  1
  H          1.184009       -2.047017       -0.000014  1
  H         -2.423380       -0.090760        0.000008  1
  H          1.287045        2.055365       -0.000074  1
  H         -1.226866        2.121094       -0.000061  1
  C          1.627586        0.592374       -0.999962  2
  H          1.394942        0.051235       -0.086496  2
  H          2.045316        1.564030       -0.749238  2
  H          2.350394        0.026716       -1.582247  2
  H          0.719787        0.727739       -1.582247  2

%mem=32GB
%nprocshared= 8
#p m062x/aug-cc-pVDZ   counterpoise=2

00401 m062x/aug-cc-pVDZ   counterpoise=2

 0  1  0  1  0  1
  C          0.641439       -1.108963        0.000079  1
  N         -0.684583       -1.190065        0.000037  1
  C         -1.341137       -0.033379       -0.000011  1
  C         -0.686284        1.186519       -0.000043  1
  C          0.697649        1.145888       -0.000054  1
  N          1.372915       -0.000000       -0.000009  1
  H          1.184009       -2.047017       -0.000014  1
  H         -2.423380       -0.090760        0.000008  1
  H          1.287045        2.055365       -0.000074  1
  H         -1.226866        2.121094       -0.000061  1
  C          1.499972        0.866035       -0.999966  2
  H          0.835397        1.097841       -0.171726  2
  H          2.458894        0.531560       -0.612574  2
  H          1.060659        0.079376       -1.607954  2
  H          1.645215        1.755266       -1.607954  2

%mem=32GB
%nprocshared= 8
#p m062x/aug-cc-pVDZ   counterpoise=2

00402 m062x/aug-cc-pVDZ   counterpoise=2

 0  1  0  1  0  1
  C          0.641439       -1.108963        0.000079  1
  N         -0.684583       -1.190065        0.000037  1
  C         -1.341137       -0.033379       -0.000011  1
  C         -0.686284        1.186519       -0.000043  1
  C          0.697649        1.145888       -0.000054  1
  N          1.372915       -0.000000       -0.000009  1
  H          1.184009       -2.047017       -0.000014  1
  H         -2.423380       -0.090760        0.000008  1
  H          1.287045        2.055365       -0.000074  1
  H         -1.226866        2.121094       -0.000061  1
  C          1.326804        1.113342       -0.999962  2
  H          0.748177        1.143274       -0.080358  2
  H          2.385609        1.058570       -0.760362  2
  H          1.040988        0.239485       -1.579755  2
  H          1.132681        2.012027       -1.579755  2

%mem=32GB
%nprocshared= 8
#p m062x/aug-cc-pVDZ   counterpoise=2

00403 m062x/aug-cc-pVDZ   counterpoise=2

 0  1  0  1  0  1
  C          0.641439       -1.108963        0.000079  1
  N         -0.684583       -1.190065        0.000037  1
  C         -1.341137       -0.033379       -0.000011  1
  C         -0.686284        1.186519       -0.000043  1
  C          0.697649        1.145888       -0.000054  1
  N          1.372915       -0.000000       -0.000009  1
  H          1.184009       -2.047017       -0.000014  1
  H         -2.423380       -0.090760        0.000008  1
  H          1.287045        2.055365       -0.000074  1
  H         -1.226866        2.121094       -0.000061  1
  C          1.113324        1.326820       -0.999959  2
  H          0.701801        1.147695       -0.010041  2
  H          2.106303        1.759039       -0.906921  2
  H          1.176869        0.386598       -1.541643  2
  H          0.468493        2.014024       -1.541643  2

%mem=32GB
%nprocshared= 8
#p m062x/aug-cc-pVDZ   counterpoise=2

00404 m062x/aug-cc-pVDZ   counterpoise=2

 0  1  0  1  0  1
  C          0.641439       -1.108963        0.000079  1
  N         -0.684583       -1.190065        0.000037  1
  C         -1.341137       -0.033379       -0.000011  1
  C         -0.686284        1.186519       -0.000043  1
  C          0.697649        1.145888       -0.000054  1
  N          1.372915       -0.000000       -0.000009  1
  H          1.184009       -2.047017       -0.000014  1
  H         -2.423380       -0.090760        0.000008  1
  H          1.287045        2.055365       -0.000074  1
  H         -1.226866        2.121094       -0.000061  1
  C          0.866018        1.499985       -0.999958  2
  H          0.695630        1.141641        0.011938  2
  H          1.332511        2.481065       -0.963300  2
  H          1.519469        0.807603       -1.524445  2
  H         -0.083465        1.569780       -1.524445  2

%mem=32GB
%nprocshared= 8
#p m062x/aug-cc-pVDZ   counterpoise=2

00405 m062x/aug-cc-pVDZ   counterpoise=2

 0  1  0  1  0  1
  C          0.641439       -1.108963        0.000079  1
  N         -0.684583       -1.190065        0.000037  1
  C         -1.341137       -0.033379       -0.000011  1
  C         -0.686284        1.186519       -0.000043  1
  C          0.697649        1.145888       -0.000054  1
  N          1.372915       -0.000000       -0.000009  1
  H          1.184009       -2.047017       -0.000014  1
  H         -2.423380       -0.090760        0.000008  1
  H          1.287045        2.055365       -0.000074  1
  H         -1.226866        2.121094       -0.000061  1
  C          0.592401        1.627576       -0.999960  2
  H          0.695011        1.157963       -0.025121  2
  H          0.361992        2.682078       -0.871842  2
  H          1.523279        1.524668       -1.551640  2
  H         -0.210723        1.145789       -1.551640  2

%mem=32GB
%nprocshared= 8
#p m062x/aug-cc-pVDZ   counterpoise=2

00406 m062x/aug-cc-pVDZ   counterpoise=2

 0  1  0  1  0  1
  C          0.641439       -1.108963        0.000079  1
  N         -0.684583       -1.190065        0.000037  1
  C         -1.341137       -0.033379       -0.000011  1
  C         -0.686284        1.186519       -0.000043  1
  C          0.697649        1.145888       -0.000054  1
  N          1.372915       -0.000000       -0.000009  1
  H          1.184009       -2.047017       -0.000014  1
  H         -2.423380       -0.090760        0.000008  1
  H          1.287045        2.055365       -0.000074  1
  H         -1.226866        2.121094       -0.000061  1
  C          0.300782        1.705716       -0.999963  2
  H          0.656473        1.203972       -0.103798  2
  H         -0.306467        2.562314       -0.718954  2
  H          1.150477        2.041636       -1.588736  2
  H         -0.297502        1.015152       -1.588736  2

%mem=32GB
%nprocshared= 8
#p m062x/aug-cc-pVDZ   counterpoise=2

00407 m062x/aug-cc-pVDZ   counterpoise=2

 0  1  0  1  0  1
  C          0.641439       -1.108963        0.000079  1
  N         -0.684583       -1.190065        0.000037  1
  C         -1.341137       -0.033379       -0.000011  1
  C         -0.686284        1.186519       -0.000043  1
  C          0.697649        1.145888       -0.000054  1
  N          1.372915       -0.000000       -0.000009  1
  H          1.184009       -2.047017       -0.000014  1
  H         -2.423380       -0.090760        0.000008  1
  H          1.287045        2.055365       -0.000074  1
  H         -1.226866        2.121094       -0.000061  1
  C         -0.000023        1.732032       -0.999966  2
  H         -0.560935        1.286160       -0.182684  2
  H          0.790210        2.360194       -0.596952  2
  H          0.437662        0.946271       -1.610284  2
  H         -0.666797        2.335690       -1.610284  2

%mem=32GB
%nprocshared= 8
#p m062x/aug-cc-pVDZ   counterpoise=2

00408 m062x/aug-cc-pVDZ   counterpoise=2

 0  1  0  1  0  1
  C          0.641439       -1.108963        0.000079  1
  N         -0.684583       -1.190065        0.000037  1
  C         -1.341137       -0.033379       -0.000011  1
  C         -0.686284        1.186519       -0.000043  1
  C          0.697649        1.145888       -0.000054  1
  N          1.372915       -0.000000       -0.000009  1
  H          1.184009       -2.047017       -0.000014  1
  H         -2.423380       -0.090760        0.000008  1
  H          1.287045        2.055365       -0.000074  1
  H         -1.226866        2.121094       -0.000061  1
[truncated: 15,260,723 more chars]
