# Supplementary material for: Three-Dimensional CH/π and CH/N Interactions from Quantum-Mechanical and Database Analyses
Source: J Chem Inf Model. 2025 Apr 14;65(8):4116–27. doi: 10.1021/acs.jcim.5c00124 (PMC12042816; doi:10.1021/acs.jcim.5c00124)
Supplement: Supplementary file 4 — ci5c00124_si_004.zip [file ci5c00124_si_004.zip › inp_files/mif_qm_ch4_pyridazine_inp.txt]

%mem=32GB
%nprocshared= 8
#p m062x/aug-cc-pVDZ   counterpoise=2

00001 m062x/aug-cc-pVDZ   counterpoise=2

 0  1  0  1  0  1
  N          0.710243       -1.152826        0.000006  1
  N          1.354052        0.000000       -0.000003  1
  C          0.667040        1.134212       -0.000002  1
  C         -0.722866        1.190437       -0.000005  1
  C         -1.392695       -0.008981       -0.000000  1
  C         -0.615774       -1.162842        0.000003  1
  H         -1.067196       -2.146231        0.000009  1
  H          1.267504        2.034367       -0.000009  1
  H         -2.471887       -0.067869        0.000001  1
  H         -1.238804        2.140139       -0.000012  1
  C         -0.000000        0.000000        1.999955  2
  H         -0.000000        0.000000        0.913044  2
  H         -0.724605        0.724605        2.362409  2
  H         -0.265224       -0.989829        2.362409  2
  H          0.989829        0.265224        2.362409  2

%mem=32GB
%nprocshared= 8
#p m062x/aug-cc-pVDZ   counterpoise=2

00002 m062x/aug-cc-pVDZ   counterpoise=2

 0  1  0  1  0  1
  N          0.710243       -1.152826        0.000006  1
  N          1.354052        0.000000       -0.000003  1
  C          0.667040        1.134212       -0.000002  1
  C         -0.722866        1.190437       -0.000005  1
  C         -1.392695       -0.008981       -0.000000  1
  C         -0.615774       -1.162842        0.000003  1
  H         -1.067196       -2.146231        0.000009  1
  H          1.267504        2.034367       -0.000009  1
  H         -2.471887       -0.067869        0.000001  1
  H         -1.238804        2.140139       -0.000012  1
  C          0.347289        0.000000        1.969571  2
  H          0.158548        0.000000        0.899173  2
  H         -0.598950        0.000000        2.504464  2
  H          0.914817       -0.887456        2.237546  2
  H          0.914817        0.887456        2.237546  2

%mem=32GB
%nprocshared= 8
#p m062x/aug-cc-pVDZ   counterpoise=2

00003 m062x/aug-cc-pVDZ   counterpoise=2

 0  1  0  1  0  1
  N          0.710243       -1.152826        0.000006  1
  N          1.354052        0.000000       -0.000003  1
  C          0.667040        1.134212       -0.000002  1
  C         -0.722866        1.190437       -0.000005  1
  C         -1.392695       -0.008981       -0.000000  1
  C         -0.615774       -1.162842        0.000003  1
  H         -1.067196       -2.146231        0.000009  1
  H          1.267504        2.034367       -0.000009  1
  H         -2.471887       -0.067869        0.000001  1
  H         -1.238804        2.140139       -0.000012  1
  C          0.342012        0.060306        1.969571  2
  H          0.156140        0.027532        0.899173  2
  H         -0.589850       -0.104007        2.504464  2
  H          1.055024       -0.715117        2.237546  2
  H          0.746814        1.032830        2.237546  2

%mem=32GB
%nprocshared= 8
#p m062x/aug-cc-pVDZ   counterpoise=2

00004 m062x/aug-cc-pVDZ   counterpoise=2

 0  1  0  1  0  1
  N          0.710243       -1.152826        0.000006  1
  N          1.354052        0.000000       -0.000003  1
  C          0.667040        1.134212       -0.000002  1
  C         -0.722866        1.190437       -0.000005  1
  C         -1.392695       -0.008981       -0.000000  1
  C         -0.615774       -1.162842        0.000003  1
  H         -1.067196       -2.146231        0.000009  1
  H          1.267504        2.034367       -0.000009  1
  H         -2.471887       -0.067869        0.000001  1
  H         -1.238804        2.140139       -0.000012  1
  C          0.326344        0.118780        1.969571  2
  H          0.148987        0.054227        0.899173  2
  H         -0.562829       -0.204853        2.504464  2
  H          1.163175       -0.521050        2.237546  2
  H          0.556119        1.146822        2.237546  2

%mem=32GB
%nprocshared= 8
#p m062x/aug-cc-pVDZ   counterpoise=2

00005 m062x/aug-cc-pVDZ   counterpoise=2

 0  1  0  1  0  1
  N          0.710243       -1.152826        0.000006  1
  N          1.354052        0.000000       -0.000003  1
  C          0.667040        1.134212       -0.000002  1
  C         -0.722866        1.190437       -0.000005  1
  C         -1.392695       -0.008981       -0.000000  1
  C         -0.615774       -1.162842        0.000003  1
  H         -1.067196       -2.146231        0.000009  1
  H          1.267504        2.034367       -0.000009  1
  H         -2.471887       -0.067869        0.000001  1
  H         -1.238804        2.140139       -0.000012  1
  C          0.300761        0.173644        1.969571  2
  H          0.137307        0.079274        0.899173  2
  H         -0.518706       -0.299475        2.504464  2
  H          1.235983       -0.311151        2.237546  2
  H          0.348527        1.225968        2.237546  2

%mem=32GB
%nprocshared= 8
#p m062x/aug-cc-pVDZ   counterpoise=2

00006 m062x/aug-cc-pVDZ   counterpoise=2

 0  1  0  1  0  1
  N          0.710243       -1.152826        0.000006  1
  N          1.354052        0.000000       -0.000003  1
  C          0.667040        1.134212       -0.000002  1
  C         -0.722866        1.190437       -0.000005  1
  C         -1.392695       -0.008981       -0.000000  1
  C         -0.615774       -1.162842        0.000003  1
  H         -1.067196       -2.146231        0.000009  1
  H          1.267504        2.034367       -0.000009  1
  H         -2.471887       -0.067869        0.000001  1
  H         -1.238804        2.140139       -0.000012  1
  C          0.266038        0.223233        1.969571  2
  H          0.121455        0.101913        0.899173  2
  H         -0.458822       -0.384998        2.504464  2
  H          1.271236       -0.091798        2.237546  2
  H          0.130345        1.267864        2.237546  2

%mem=32GB
%nprocshared= 8
#p m062x/aug-cc-pVDZ   counterpoise=2

00007 m062x/aug-cc-pVDZ   counterpoise=2

 0  1  0  1  0  1
  N          0.710243       -1.152826        0.000006  1
  N          1.354052        0.000000       -0.000003  1
  C          0.667040        1.134212       -0.000002  1
  C         -0.722866        1.190437       -0.000005  1
  C         -1.392695       -0.008981       -0.000000  1
  C         -0.615774       -1.162842        0.000003  1
  H         -1.067196       -2.146231        0.000009  1
  H          1.267504        2.034367       -0.000009  1
  H         -2.471887       -0.067869        0.000001  1
  H         -1.238804        2.140139       -0.000012  1
  C          0.223233        0.266038        1.969571  2
  H          0.101913        0.121455        0.899173  2
  H         -0.384998       -0.458822        2.504464  2
  H          1.267864        0.130345        2.237546  2
  H         -0.091798        1.271236        2.237546  2

%mem=32GB
%nprocshared= 8
#p m062x/aug-cc-pVDZ   counterpoise=2

00008 m062x/aug-cc-pVDZ   counterpoise=2

 0  1  0  1  0  1
  N          0.710243       -1.152826        0.000006  1
  N          1.354052        0.000000       -0.000003  1
  C          0.667040        1.134212       -0.000002  1
  C         -0.722866        1.190437       -0.000005  1
  C         -1.392695       -0.008981       -0.000000  1
  C         -0.615774       -1.162842        0.000003  1
  H         -1.067196       -2.146231        0.000009  1
  H          1.267504        2.034367       -0.000009  1
  H         -2.471887       -0.067869        0.000001  1
  H         -1.238804        2.140139       -0.000012  1
  C          0.173644        0.300761        1.969571  2
  H          0.079274        0.137307        0.899173  2
  H         -0.299475       -0.518706        2.504464  2
  H          1.225968        0.348527        2.237546  2
  H         -0.311151        1.235983        2.237546  2

%mem=32GB
%nprocshared= 8
#p m062x/aug-cc-pVDZ   counterpoise=2

00009 m062x/aug-cc-pVDZ   counterpoise=2

 0  1  0  1  0  1
  N          0.710243       -1.152826        0.000006  1
  N          1.354052        0.000000       -0.000003  1
  C          0.667040        1.134212       -0.000002  1
  C         -0.722866        1.190437       -0.000005  1
  C         -1.392695       -0.008981       -0.000000  1
  C         -0.615774       -1.162842        0.000003  1
  H         -1.067196       -2.146231        0.000009  1
  H          1.267504        2.034367       -0.000009  1
  H         -2.471887       -0.067869        0.000001  1
  H         -1.238804        2.140139       -0.000012  1
  C          0.118780        0.326344        1.969571  2
  H          0.054227        0.148987        0.899173  2
  H         -0.204853       -0.562829        2.504464  2
  H          1.146822        0.556119        2.237546  2
  H         -0.521050        1.163175        2.237546  2

%mem=32GB
%nprocshared= 8
#p m062x/aug-cc-pVDZ   counterpoise=2

00010 m062x/aug-cc-pVDZ   counterpoise=2

 0  1  0  1  0  1
  N          0.710243       -1.152826        0.000006  1
  N          1.354052        0.000000       -0.000003  1
  C          0.667040        1.134212       -0.000002  1
  C         -0.722866        1.190437       -0.000005  1
  C         -1.392695       -0.008981       -0.000000  1
  C         -0.615774       -1.162842        0.000003  1
  H         -1.067196       -2.146231        0.000009  1
  H          1.267504        2.034367       -0.000009  1
  H         -2.471887       -0.067869        0.000001  1
  H         -1.238804        2.140139       -0.000012  1
  C          0.060306        0.342012        1.969571  2
  H          0.027532        0.156140        0.899173  2
  H         -0.104007       -0.589850        2.504464  2
  H          1.032830        0.746814        2.237546  2
  H         -0.715117        1.055024        2.237546  2

%mem=32GB
%nprocshared= 8
#p m062x/aug-cc-pVDZ   counterpoise=2

00011 m062x/aug-cc-pVDZ   counterpoise=2

 0  1  0  1  0  1
  N          0.710243       -1.152826        0.000006  1
  N          1.354052        0.000000       -0.000003  1
  C          0.667040        1.134212       -0.000002  1
  C         -0.722866        1.190437       -0.000005  1
  C         -1.392695       -0.008981       -0.000000  1
  C         -0.615774       -1.162842        0.000003  1
  H         -1.067196       -2.146231        0.000009  1
  H          1.267504        2.034367       -0.000009  1
  H         -2.471887       -0.067869        0.000001  1
  H         -1.238804        2.140139       -0.000012  1
  C          0.000000        0.347289        1.969571  2
  H         -0.000000        0.158548        0.899173  2
  H         -0.000000       -0.598950        2.504464  2
  H          0.887456        0.914817        2.237546  2
  H         -0.887456        0.914817        2.237546  2

%mem=32GB
%nprocshared= 8
#p m062x/aug-cc-pVDZ   counterpoise=2

00012 m062x/aug-cc-pVDZ   counterpoise=2

 0  1  0  1  0  1
  N          0.710243       -1.152826        0.000006  1
  N          1.354052        0.000000       -0.000003  1
  C          0.667040        1.134212       -0.000002  1
  C         -0.722866        1.190437       -0.000005  1
  C         -1.392695       -0.008981       -0.000000  1
  C         -0.615774       -1.162842        0.000003  1
  H         -1.067196       -2.146231        0.000009  1
  H          1.267504        2.034367       -0.000009  1
  H         -2.471887       -0.067869        0.000001  1
  H         -1.238804        2.140139       -0.000012  1
  C         -0.060306        0.342012        1.969571  2
  H         -0.027532        0.156140        0.899173  2
  H          0.104007       -0.589850        2.504464  2
  H          0.715117        1.055024        2.237546  2
  H         -1.032830        0.746814        2.237546  2

%mem=32GB
%nprocshared= 8
#p m062x/aug-cc-pVDZ   counterpoise=2

00013 m062x/aug-cc-pVDZ   counterpoise=2

 0  1  0  1  0  1
  N          0.710243       -1.152826        0.000006  1
  N          1.354052        0.000000       -0.000003  1
  C          0.667040        1.134212       -0.000002  1
  C         -0.722866        1.190437       -0.000005  1
  C         -1.392695       -0.008981       -0.000000  1
  C         -0.615774       -1.162842        0.000003  1
  H         -1.067196       -2.146231        0.000009  1
  H          1.267504        2.034367       -0.000009  1
  H         -2.471887       -0.067869        0.000001  1
  H         -1.238804        2.140139       -0.000012  1
  C         -0.118780        0.326344        1.969571  2
  H         -0.054227        0.148987        0.899173  2
  H          0.204853       -0.562829        2.504464  2
  H          0.521050        1.163175        2.237546  2
  H         -1.146822        0.556119        2.237546  2

%mem=32GB
%nprocshared= 8
#p m062x/aug-cc-pVDZ   counterpoise=2

00014 m062x/aug-cc-pVDZ   counterpoise=2

 0  1  0  1  0  1
  N          0.710243       -1.152826        0.000006  1
  N          1.354052        0.000000       -0.000003  1
  C          0.667040        1.134212       -0.000002  1
  C         -0.722866        1.190437       -0.000005  1
  C         -1.392695       -0.008981       -0.000000  1
  C         -0.615774       -1.162842        0.000003  1
  H         -1.067196       -2.146231        0.000009  1
  H          1.267504        2.034367       -0.000009  1
  H         -2.471887       -0.067869        0.000001  1
  H         -1.238804        2.140139       -0.000012  1
  C         -0.173644        0.300761        1.969571  2
  H         -0.079274        0.137307        0.899173  2
  H          0.299475       -0.518706        2.504464  2
  H          0.311151        1.235983        2.237546  2
  H         -1.225968        0.348527        2.237546  2

%mem=32GB
%nprocshared= 8
#p m062x/aug-cc-pVDZ   counterpoise=2

00015 m062x/aug-cc-pVDZ   counterpoise=2

 0  1  0  1  0  1
  N          0.710243       -1.152826        0.000006  1
  N          1.354052        0.000000       -0.000003  1
  C          0.667040        1.134212       -0.000002  1
  C         -0.722866        1.190437       -0.000005  1
  C         -1.392695       -0.008981       -0.000000  1
  C         -0.615774       -1.162842        0.000003  1
  H         -1.067196       -2.146231        0.000009  1
  H          1.267504        2.034367       -0.000009  1
  H         -2.471887       -0.067869        0.000001  1
  H         -1.238804        2.140139       -0.000012  1
  C         -0.223233        0.266038        1.969571  2
  H         -0.101913        0.121455        0.899173  2
  H          0.384998       -0.458822        2.504464  2
  H          0.091798        1.271236        2.237546  2
  H         -1.267864        0.130345        2.237546  2

%mem=32GB
%nprocshared= 8
#p m062x/aug-cc-pVDZ   counterpoise=2

00016 m062x/aug-cc-pVDZ   counterpoise=2

 0  1  0  1  0  1
  N          0.710243       -1.152826        0.000006  1
  N          1.354052        0.000000       -0.000003  1
  C          0.667040        1.134212       -0.000002  1
  C         -0.722866        1.190437       -0.000005  1
  C         -1.392695       -0.008981       -0.000000  1
  C         -0.615774       -1.162842        0.000003  1
  H         -1.067196       -2.146231        0.000009  1
  H          1.267504        2.034367       -0.000009  1
  H         -2.471887       -0.067869        0.000001  1
  H         -1.238804        2.140139       -0.000012  1
  C         -0.266038        0.223233        1.969571  2
  H         -0.121455        0.101913        0.899173  2
  H          0.458822       -0.384998        2.504464  2
  H         -0.130345        1.267864        2.237546  2
  H         -1.271236       -0.091798        2.237546  2

%mem=32GB
%nprocshared= 8
#p m062x/aug-cc-pVDZ   counterpoise=2

00017 m062x/aug-cc-pVDZ   counterpoise=2

 0  1  0  1  0  1
  N          0.710243       -1.152826        0.000006  1
  N          1.354052        0.000000       -0.000003  1
  C          0.667040        1.134212       -0.000002  1
  C         -0.722866        1.190437       -0.000005  1
  C         -1.392695       -0.008981       -0.000000  1
  C         -0.615774       -1.162842        0.000003  1
  H         -1.067196       -2.146231        0.000009  1
  H          1.267504        2.034367       -0.000009  1
  H         -2.471887       -0.067869        0.000001  1
  H         -1.238804        2.140139       -0.000012  1
  C         -0.300761        0.173644        1.969571  2
  H         -0.137307        0.079274        0.899173  2
  H          0.518706       -0.299475        2.504464  2
  H         -0.348527        1.225968        2.237546  2
  H         -1.235983       -0.311151        2.237546  2

%mem=32GB
%nprocshared= 8
#p m062x/aug-cc-pVDZ   counterpoise=2

00018 m062x/aug-cc-pVDZ   counterpoise=2

 0  1  0  1  0  1
  N          0.710243       -1.152826        0.000006  1
  N          1.354052        0.000000       -0.000003  1
  C          0.667040        1.134212       -0.000002  1
  C         -0.722866        1.190437       -0.000005  1
  C         -1.392695       -0.008981       -0.000000  1
  C         -0.615774       -1.162842        0.000003  1
  H         -1.067196       -2.146231        0.000009  1
  H          1.267504        2.034367       -0.000009  1
  H         -2.471887       -0.067869        0.000001  1
  H         -1.238804        2.140139       -0.000012  1
  C         -0.326344        0.118780        1.969571  2
  H         -0.148987        0.054227        0.899173  2
  H          0.562829       -0.204853        2.504464  2
  H         -0.556119        1.146822        2.237546  2
  H         -1.163175       -0.521050        2.237546  2

%mem=32GB
%nprocshared= 8
#p m062x/aug-cc-pVDZ   counterpoise=2

00019 m062x/aug-cc-pVDZ   counterpoise=2

 0  1  0  1  0  1
  N          0.710243       -1.152826        0.000006  1
  N          1.354052        0.000000       -0.000003  1
  C          0.667040        1.134212       -0.000002  1
  C         -0.722866        1.190437       -0.000005  1
  C         -1.392695       -0.008981       -0.000000  1
  C         -0.615774       -1.162842        0.000003  1
  H         -1.067196       -2.146231        0.000009  1
  H          1.267504        2.034367       -0.000009  1
  H         -2.471887       -0.067869        0.000001  1
  H         -1.238804        2.140139       -0.000012  1
  C         -0.342012        0.060306        1.969571  2
  H         -0.156140        0.027532        0.899173  2
  H          0.589850       -0.104007        2.504464  2
  H         -0.746814        1.032830        2.237546  2
  H         -1.055024       -0.715117        2.237546  2

%mem=32GB
%nprocshared= 8
#p m062x/aug-cc-pVDZ   counterpoise=2

00020 m062x/aug-cc-pVDZ   counterpoise=2

 0  1  0  1  0  1
  N          0.710243       -1.152826        0.000006  1
  N          1.354052        0.000000       -0.000003  1
  C          0.667040        1.134212       -0.000002  1
  C         -0.722866        1.190437       -0.000005  1
  C         -1.392695       -0.008981       -0.000000  1
  C         -0.615774       -1.162842        0.000003  1
  H         -1.067196       -2.146231        0.000009  1
  H          1.267504        2.034367       -0.000009  1
  H         -2.471887       -0.067869        0.000001  1
  H         -1.238804        2.140139       -0.000012  1
  C         -0.347289        0.000000        1.969571  2
  H         -0.158548       -0.000000        0.899173  2
  H          0.598950       -0.000000        2.504464  2
  H         -0.914817        0.887456        2.237546  2
  H         -0.914817       -0.887456        2.237546  2

%mem=32GB
%nprocshared= 8
#p m062x/aug-cc-pVDZ   counterpoise=2

00021 m062x/aug-cc-pVDZ   counterpoise=2

 0  1  0  1  0  1
  N          0.710243       -1.152826        0.000006  1
  N          1.354052        0.000000       -0.000003  1
  C          0.667040        1.134212       -0.000002  1
  C         -0.722866        1.190437       -0.000005  1
  C         -1.392695       -0.008981       -0.000000  1
  C         -0.615774       -1.162842        0.000003  1
  H         -1.067196       -2.146231        0.000009  1
  H          1.267504        2.034367       -0.000009  1
  H         -2.471887       -0.067869        0.000001  1
  H         -1.238804        2.140139       -0.000012  1
  C         -0.342012       -0.060306        1.969571  2
  H         -0.156140       -0.027532        0.899173  2
  H          0.589850        0.104007        2.504464  2
  H         -1.055024        0.715117        2.237546  2
  H         -0.746814       -1.032830        2.237546  2

%mem=32GB
%nprocshared= 8
#p m062x/aug-cc-pVDZ   counterpoise=2

00022 m062x/aug-cc-pVDZ   counterpoise=2

 0  1  0  1  0  1
  N          0.710243       -1.152826        0.000006  1
  N          1.354052        0.000000       -0.000003  1
  C          0.667040        1.134212       -0.000002  1
  C         -0.722866        1.190437       -0.000005  1
  C         -1.392695       -0.008981       -0.000000  1
  C         -0.615774       -1.162842        0.000003  1
  H         -1.067196       -2.146231        0.000009  1
  H          1.267504        2.034367       -0.000009  1
  H         -2.471887       -0.067869        0.000001  1
  H         -1.238804        2.140139       -0.000012  1
  C         -0.326344       -0.118780        1.969571  2
  H         -0.148987       -0.054227        0.899173  2
  H          0.562829        0.204853        2.504464  2
  H         -1.163175        0.521050        2.237546  2
  H         -0.556119       -1.146822        2.237546  2

%mem=32GB
%nprocshared= 8
#p m062x/aug-cc-pVDZ   counterpoise=2

00023 m062x/aug-cc-pVDZ   counterpoise=2

 0  1  0  1  0  1
  N          0.710243       -1.152826        0.000006  1
  N          1.354052        0.000000       -0.000003  1
  C          0.667040        1.134212       -0.000002  1
  C         -0.722866        1.190437       -0.000005  1
  C         -1.392695       -0.008981       -0.000000  1
  C         -0.615774       -1.162842        0.000003  1
  H         -1.067196       -2.146231        0.000009  1
  H          1.267504        2.034367       -0.000009  1
  H         -2.471887       -0.067869        0.000001  1
  H         -1.238804        2.140139       -0.000012  1
  C         -0.300761       -0.173644        1.969571  2
  H         -0.137307       -0.079274        0.899173  2
  H          0.518706        0.299475        2.504464  2
  H         -1.235983        0.311151        2.237546  2
  H         -0.348527       -1.225968        2.237546  2

%mem=32GB
%nprocshared= 8
#p m062x/aug-cc-pVDZ   counterpoise=2

00024 m062x/aug-cc-pVDZ   counterpoise=2

 0  1  0  1  0  1
  N          0.710243       -1.152826        0.000006  1
  N          1.354052        0.000000       -0.000003  1
  C          0.667040        1.134212       -0.000002  1
  C         -0.722866        1.190437       -0.000005  1
  C         -1.392695       -0.008981       -0.000000  1
  C         -0.615774       -1.162842        0.000003  1
  H         -1.067196       -2.146231        0.000009  1
  H          1.267504        2.034367       -0.000009  1
  H         -2.471887       -0.067869        0.000001  1
  H         -1.238804        2.140139       -0.000012  1
  C         -0.266038       -0.223233        1.969571  2
  H         -0.121455       -0.101913        0.899173  2
  H          0.458822        0.384998        2.504464  2
  H         -1.271236        0.091798        2.237546  2
  H         -0.130345       -1.267864        2.237546  2

%mem=32GB
%nprocshared= 8
#p m062x/aug-cc-pVDZ   counterpoise=2

00025 m062x/aug-cc-pVDZ   counterpoise=2

 0  1  0  1  0  1
  N          0.710243       -1.152826        0.000006  1
  N          1.354052        0.000000       -0.000003  1
  C          0.667040        1.134212       -0.000002  1
  C         -0.722866        1.190437       -0.000005  1
  C         -1.392695       -0.008981       -0.000000  1
  C         -0.615774       -1.162842        0.000003  1
  H         -1.067196       -2.146231        0.000009  1
  H          1.267504        2.034367       -0.000009  1
  H         -2.471887       -0.067869        0.000001  1
  H         -1.238804        2.140139       -0.000012  1
  C         -0.223233       -0.266038        1.969571  2
  H         -0.101913       -0.121455        0.899173  2
  H          0.384998        0.458822        2.504464  2
  H         -1.267864       -0.130345        2.237546  2
  H          0.091798       -1.271236        2.237546  2

%mem=32GB
%nprocshared= 8
#p m062x/aug-cc-pVDZ   counterpoise=2

00026 m062x/aug-cc-pVDZ   counterpoise=2

 0  1  0  1  0  1
  N          0.710243       -1.152826        0.000006  1
  N          1.354052        0.000000       -0.000003  1
  C          0.667040        1.134212       -0.000002  1
  C         -0.722866        1.190437       -0.000005  1
  C         -1.392695       -0.008981       -0.000000  1
  C         -0.615774       -1.162842        0.000003  1
  H         -1.067196       -2.146231        0.000009  1
  H          1.267504        2.034367       -0.000009  1
  H         -2.471887       -0.067869        0.000001  1
  H         -1.238804        2.140139       -0.000012  1
  C         -0.173644       -0.300761        1.969571  2
  H         -0.079274       -0.137307        0.899173  2
  H          0.299475        0.518706        2.504464  2
  H         -1.225968       -0.348527        2.237546  2
  H          0.311151       -1.235983        2.237546  2

%mem=32GB
%nprocshared= 8
#p m062x/aug-cc-pVDZ   counterpoise=2

00027 m062x/aug-cc-pVDZ   counterpoise=2

 0  1  0  1  0  1
  N          0.710243       -1.152826        0.000006  1
  N          1.354052        0.000000       -0.000003  1
  C          0.667040        1.134212       -0.000002  1
  C         -0.722866        1.190437       -0.000005  1
  C         -1.392695       -0.008981       -0.000000  1
  C         -0.615774       -1.162842        0.000003  1
  H         -1.067196       -2.146231        0.000009  1
  H          1.267504        2.034367       -0.000009  1
  H         -2.471887       -0.067869        0.000001  1
  H         -1.238804        2.140139       -0.000012  1
  C         -0.118780       -0.326344        1.969571  2
  H         -0.054227       -0.148987        0.899173  2
  H          0.204853        0.562829        2.504464  2
  H         -1.146822       -0.556119        2.237546  2
  H          0.521050       -1.163175        2.237546  2

%mem=32GB
%nprocshared= 8
#p m062x/aug-cc-pVDZ   counterpoise=2

00028 m062x/aug-cc-pVDZ   counterpoise=2

 0  1  0  1  0  1
  N          0.710243       -1.152826        0.000006  1
  N          1.354052        0.000000       -0.000003  1
  C          0.667040        1.134212       -0.000002  1
  C         -0.722866        1.190437       -0.000005  1
  C         -1.392695       -0.008981       -0.000000  1
  C         -0.615774       -1.162842        0.000003  1
  H         -1.067196       -2.146231        0.000009  1
  H          1.267504        2.034367       -0.000009  1
  H         -2.471887       -0.067869        0.000001  1
  H         -1.238804        2.140139       -0.000012  1
  C         -0.060306       -0.342012        1.969571  2
  H         -0.027532       -0.156140        0.899173  2
  H          0.104007        0.589850        2.504464  2
  H         -1.032830       -0.746814        2.237546  2
  H          0.715117       -1.055024        2.237546  2

%mem=32GB
%nprocshared= 8
#p m062x/aug-cc-pVDZ   counterpoise=2

00029 m062x/aug-cc-pVDZ   counterpoise=2

 0  1  0  1  0  1
  N          0.710243       -1.152826        0.000006  1
  N          1.354052        0.000000       -0.000003  1
  C          0.667040        1.134212       -0.000002  1
  C         -0.722866        1.190437       -0.000005  1
  C         -1.392695       -0.008981       -0.000000  1
  C         -0.615774       -1.162842        0.000003  1
  H         -1.067196       -2.146231        0.000009  1
  H          1.267504        2.034367       -0.000009  1
  H         -2.471887       -0.067869        0.000001  1
  H         -1.238804        2.140139       -0.000012  1
  C         -0.000000       -0.347289        1.969571  2
  H         -0.000000       -0.158548        0.899173  2
  H          0.000000        0.598950        2.504464  2
  H         -0.887456       -0.914817        2.237546  2
  H          0.887456       -0.914817        2.237546  2

%mem=32GB
%nprocshared= 8
#p m062x/aug-cc-pVDZ   counterpoise=2

00030 m062x/aug-cc-pVDZ   counterpoise=2

 0  1  0  1  0  1
  N          0.710243       -1.152826        0.000006  1
  N          1.354052        0.000000       -0.000003  1
  C          0.667040        1.134212       -0.000002  1
  C         -0.722866        1.190437       -0.000005  1
  C         -1.392695       -0.008981       -0.000000  1
  C         -0.615774       -1.162842        0.000003  1
  H         -1.067196       -2.146231        0.000009  1
  H          1.267504        2.034367       -0.000009  1
  H         -2.471887       -0.067869        0.000001  1
  H         -1.238804        2.140139       -0.000012  1
  C          0.060306       -0.342012        1.969571  2
  H          0.027532       -0.156140        0.899173  2
  H         -0.104007        0.589850        2.504464  2
  H         -0.715117       -1.055024        2.237546  2
  H          1.032830       -0.746814        2.237546  2

%mem=32GB
%nprocshared= 8
#p m062x/aug-cc-pVDZ   counterpoise=2

00031 m062x/aug-cc-pVDZ   counterpoise=2

 0  1  0  1  0  1
  N          0.710243       -1.152826        0.000006  1
  N          1.354052        0.000000       -0.000003  1
  C          0.667040        1.134212       -0.000002  1
  C         -0.722866        1.190437       -0.000005  1
  C         -1.392695       -0.008981       -0.000000  1
  C         -0.615774       -1.162842        0.000003  1
  H         -1.067196       -2.146231        0.000009  1
  H          1.267504        2.034367       -0.000009  1
  H         -2.471887       -0.067869        0.000001  1
  H         -1.238804        2.140139       -0.000012  1
  C          0.118780       -0.326344        1.969571  2
  H          0.054227       -0.148987        0.899173  2
  H         -0.204853        0.562829        2.504464  2
  H         -0.521050       -1.163175        2.237546  2
  H          1.146822       -0.556119        2.237546  2

%mem=32GB
%nprocshared= 8
#p m062x/aug-cc-pVDZ   counterpoise=2

00032 m062x/aug-cc-pVDZ   counterpoise=2

 0  1  0  1  0  1
  N          0.710243       -1.152826        0.000006  1
  N          1.354052        0.000000       -0.000003  1
  C          0.667040        1.134212       -0.000002  1
  C         -0.722866        1.190437       -0.000005  1
  C         -1.392695       -0.008981       -0.000000  1
  C         -0.615774       -1.162842        0.000003  1
  H         -1.067196       -2.146231        0.000009  1
  H          1.267504        2.034367       -0.000009  1
  H         -2.471887       -0.067869        0.000001  1
  H         -1.238804        2.140139       -0.000012  1
  C          0.173644       -0.300761        1.969571  2
  H          0.079274       -0.137307        0.899173  2
  H         -0.299475        0.518706        2.504464  2
  H         -0.311151       -1.235983        2.237546  2
  H          1.225968       -0.348527        2.237546  2

%mem=32GB
%nprocshared= 8
#p m062x/aug-cc-pVDZ   counterpoise=2

00033 m062x/aug-cc-pVDZ   counterpoise=2

 0  1  0  1  0  1
  N          0.710243       -1.152826        0.000006  1
  N          1.354052        0.000000       -0.000003  1
  C          0.667040        1.134212       -0.000002  1
  C         -0.722866        1.190437       -0.000005  1
  C         -1.392695       -0.008981       -0.000000  1
  C         -0.615774       -1.162842        0.000003  1
  H         -1.067196       -2.146231        0.000009  1
  H          1.267504        2.034367       -0.000009  1
  H         -2.471887       -0.067869        0.000001  1
  H         -1.238804        2.140139       -0.000012  1
  C          0.223233       -0.266038        1.969571  2
  H          0.101913       -0.121455        0.899173  2
  H         -0.384998        0.458822        2.504464  2
  H         -0.091798       -1.271236        2.237546  2
  H          1.267864       -0.130345        2.237546  2

%mem=32GB
%nprocshared= 8
#p m062x/aug-cc-pVDZ   counterpoise=2

00034 m062x/aug-cc-pVDZ   counterpoise=2

 0  1  0  1  0  1
  N          0.710243       -1.152826        0.000006  1
  N          1.354052        0.000000       -0.000003  1
  C          0.667040        1.134212       -0.000002  1
  C         -0.722866        1.190437       -0.000005  1
  C         -1.392695       -0.008981       -0.000000  1
  C         -0.615774       -1.162842        0.000003  1
  H         -1.067196       -2.146231        0.000009  1
  H          1.267504        2.034367       -0.000009  1
  H         -2.471887       -0.067869        0.000001  1
  H         -1.238804        2.140139       -0.000012  1
  C          0.266038       -0.223233        1.969571  2
  H          0.121455       -0.101913        0.899173  2
  H         -0.458822        0.384998        2.504464  2
  H          0.130345       -1.267864        2.237546  2
  H          1.271236        0.091798        2.237546  2

%mem=32GB
%nprocshared= 8
#p m062x/aug-cc-pVDZ   counterpoise=2

00035 m062x/aug-cc-pVDZ   counterpoise=2

 0  1  0  1  0  1
  N          0.710243       -1.152826        0.000006  1
  N          1.354052        0.000000       -0.000003  1
  C          0.667040        1.134212       -0.000002  1
  C         -0.722866        1.190437       -0.000005  1
  C         -1.392695       -0.008981       -0.000000  1
  C         -0.615774       -1.162842        0.000003  1
  H         -1.067196       -2.146231        0.000009  1
  H          1.267504        2.034367       -0.000009  1
  H         -2.471887       -0.067869        0.000001  1
  H         -1.238804        2.140139       -0.000012  1
  C          0.300761       -0.173644        1.969571  2
  H          0.137307       -0.079274        0.899173  2
  H         -0.518706        0.299475        2.504464  2
  H          0.348527       -1.225968        2.237546  2
  H          1.235983        0.311151        2.237546  2

%mem=32GB
%nprocshared= 8
#p m062x/aug-cc-pVDZ   counterpoise=2

00036 m062x/aug-cc-pVDZ   counterpoise=2

 0  1  0  1  0  1
  N          0.710243       -1.152826        0.000006  1
  N          1.354052        0.000000       -0.000003  1
  C          0.667040        1.134212       -0.000002  1
  C         -0.722866        1.190437       -0.000005  1
  C         -1.392695       -0.008981       -0.000000  1
  C         -0.615774       -1.162842        0.000003  1
  H         -1.067196       -2.146231        0.000009  1
  H          1.267504        2.034367       -0.000009  1
  H         -2.471887       -0.067869        0.000001  1
  H         -1.238804        2.140139       -0.000012  1
  C          0.326344       -0.118780        1.969571  2
  H          0.148987       -0.054227        0.899173  2
  H         -0.562829        0.204853        2.504464  2
  H          0.556119       -1.146822        2.237546  2
  H          1.163175        0.521050        2.237546  2

%mem=32GB
%nprocshared= 8
#p m062x/aug-cc-pVDZ   counterpoise=2

00037 m062x/aug-cc-pVDZ   counterpoise=2

 0  1  0  1  0  1
  N          0.710243       -1.152826        0.000006  1
  N          1.354052        0.000000       -0.000003  1
  C          0.667040        1.134212       -0.000002  1
  C         -0.722866        1.190437       -0.000005  1
  C         -1.392695       -0.008981       -0.000000  1
  C         -0.615774       -1.162842        0.000003  1
  H         -1.067196       -2.146231        0.000009  1
  H          1.267504        2.034367       -0.000009  1
  H         -2.471887       -0.067869        0.000001  1
  H         -1.238804        2.140139       -0.000012  1
  C          0.342012       -0.060306        1.969571  2
  H          0.156140       -0.027532        0.899173  2
  H         -0.589850        0.104007        2.504464  2
  H          0.746814       -1.032830        2.237546  2
  H          1.055024        0.715117        2.237546  2

%mem=32GB
%nprocshared= 8
#p m062x/aug-cc-pVDZ   counterpoise=2

00038 m062x/aug-cc-pVDZ   counterpoise=2

 0  1  0  1  0  1
  N          0.710243       -1.152826        0.000006  1
  N          1.354052        0.000000       -0.000003  1
  C          0.667040        1.134212       -0.000002  1
  C         -0.722866        1.190437       -0.000005  1
  C         -1.392695       -0.008981       -0.000000  1
  C         -0.615774       -1.162842        0.000003  1
  H         -1.067196       -2.146231        0.000009  1
  H          1.267504        2.034367       -0.000009  1
  H         -2.471887       -0.067869        0.000001  1
  H         -1.238804        2.140139       -0.000012  1
  C          0.684055       -0.000000        1.879343  2
  H          1.049044       -0.000000        0.855547  2
  H          1.527583       -0.000000        2.564863  2
  H          0.079721        0.887456        2.048693  2
  H          0.079721       -0.887456        2.048693  2

%mem=32GB
%nprocshared= 8
#p m062x/aug-cc-pVDZ   counterpoise=2

00039 m062x/aug-cc-pVDZ   counterpoise=2

 0  1  0  1  0  1
  N          0.710243       -1.152826        0.000006  1
  N          1.354052        0.000000       -0.000003  1
  C          0.667040        1.134212       -0.000002  1
  C         -0.722866        1.190437       -0.000005  1
  C         -1.392695       -0.008981       -0.000000  1
  C         -0.615774       -1.162842        0.000003  1
  H         -1.067196       -2.146231        0.000009  1
  H          1.267504        2.034367       -0.000009  1
  H         -2.471887       -0.067869        0.000001  1
  H         -1.238804        2.140139       -0.000012  1
  C          0.673633        0.118780        1.879343  2
  H          0.307535        0.054227        0.857981  2
  H         -0.152601       -0.026908        2.570422  2
  H          1.423980       -0.650060        2.044696  2
  H          1.115770        1.097887        2.044696  2

%mem=32GB
%nprocshared= 8
#p m062x/aug-cc-pVDZ   counterpoise=2

00040 m062x/aug-cc-pVDZ   counterpoise=2

 0  1  0  1  0  1
  N          0.710243       -1.152826        0.000006  1
  N          1.354052        0.000000       -0.000003  1
  C          0.667040        1.134212       -0.000002  1
  C         -0.722866        1.190437       -0.000005  1
  C         -1.392695       -0.008981       -0.000000  1
  C         -0.615774       -1.162842        0.000003  1
  H         -1.067196       -2.146231        0.000009  1
  H          1.267504        2.034367       -0.000009  1
  H         -2.471887       -0.067869        0.000001  1
  H         -1.238804        2.140139       -0.000012  1
  C          0.642773        0.233950        1.879343  2
  H          0.293447        0.106806        0.857981  2
  H         -0.145610       -0.052998        2.570422  2
  H          1.515228       -0.392913        2.044696  2
  H          0.908173        1.274959        2.044696  2

%mem=32GB
%nprocshared= 8
#p m062x/aug-cc-pVDZ   counterpoise=2

00041 m062x/aug-cc-pVDZ   counterpoise=2

 0  1  0  1  0  1
  N          0.710243       -1.152826        0.000006  1
  N          1.354052        0.000000       -0.000003  1
  C          0.667040        1.134212       -0.000002  1
  C         -0.722866        1.190437       -0.000005  1
  C         -1.392695       -0.008981       -0.000000  1
  C         -0.615774       -1.162842        0.000003  1
  H         -1.067196       -2.146231        0.000009  1
  H          1.267504        2.034367       -0.000009  1
  H         -2.471887       -0.067869        0.000001  1
  H         -1.238804        2.140139       -0.000012  1
  C          0.592383        0.342012        1.879343  2
  H          0.270442        0.156140        0.857981  2
  H         -0.134195       -0.077477        2.570422  2
  H          1.560437       -0.123827        2.044696  2
  H          0.672981        1.413292        2.044696  2

%mem=32GB
%nprocshared= 8
#p m062x/aug-cc-pVDZ   counterpoise=2

00042 m062x/aug-cc-pVDZ   counterpoise=2

 0  1  0  1  0  1
  N          0.710243       -1.152826        0.000006  1
  N          1.354052        0.000000       -0.000003  1
  C          0.667040        1.134212       -0.000002  1
  C         -0.722866        1.190437       -0.000005  1
  C         -1.392695       -0.008981       -0.000000  1
  C         -0.615774       -1.162842        0.000003  1
  H         -1.067196       -2.146231        0.000009  1
  H          1.267504        2.034367       -0.000009  1
  H         -2.471887       -0.067869        0.000001  1
  H         -1.238804        2.140139       -0.000012  1
  C          0.523993        0.439683        1.879343  2
  H          0.239220        0.200729        0.857981  2
  H         -0.118702       -0.099603        2.570422  2
  H          1.558233        0.149021        2.044696  2
  H          0.417341        1.508683        2.044696  2

%mem=32GB
%nprocshared= 8
#p m062x/aug-cc-pVDZ   counterpoise=2

00043 m062x/aug-cc-pVDZ   counterpoise=2

 0  1  0  1  0  1
  N          0.710243       -1.152826        0.000006  1
  N          1.354052        0.000000       -0.000003  1
  C          0.667040        1.134212       -0.000002  1
  C         -0.722866        1.190437       -0.000005  1
  C         -1.392695       -0.008981       -0.000000  1
  C         -0.615774       -1.162842        0.000003  1
  H         -1.067196       -2.146231        0.000009  1
  H          1.267504        2.034367       -0.000009  1
  H         -2.471887       -0.067869        0.000001  1
  H         -1.238804        2.140139       -0.000012  1
  C          0.439698        0.524019        1.879343  2
  H          0.563934        0.857473        0.852333  2
  H          0.736321        1.320164        2.557315  2
  H         -0.602370        0.268988        2.054075  2
  H          1.060855       -0.350687        2.054075  2

%mem=32GB
%nprocshared= 8
#p m062x/aug-cc-pVDZ   counterpoise=2

00044 m062x/aug-cc-pVDZ   counterpoise=2

 0  1  0  1  0  1
  N          0.710243       -1.152826        0.000006  1
  N          1.354052        0.000000       -0.000003  1
  C          0.667040        1.134212       -0.000002  1
  C         -0.722866        1.190437       -0.000005  1
  C         -1.392695       -0.008981       -0.000000  1
  C         -0.615774       -1.162842        0.000003  1
  H         -1.067196       -2.146231        0.000009  1
  H          1.267504        2.034367       -0.000009  1
  H         -2.471887       -0.067869        0.000001  1
  H         -1.238804        2.140139       -0.000012  1
  C          0.342028        0.592409        1.879343  2
  H          0.520198        0.889423        0.849093  2
  H          0.782277        1.326314        2.549448  2
  H         -0.728250        0.533407        2.059628  2
  H          0.793811       -0.379633        2.059628  2

%mem=32GB
%nprocshared= 8
#p m062x/aug-cc-pVDZ   counterpoise=2

00045 m062x/aug-cc-pVDZ   counterpoise=2

 0  1  0  1  0  1
  N          0.710243       -1.152826        0.000006  1
  N          1.354052        0.000000       -0.000003  1
  C          0.667040        1.134212       -0.000002  1
  C         -0.722866        1.190437       -0.000005  1
  C         -1.392695       -0.008981       -0.000000  1
  C         -0.615774       -1.162842        0.000003  1
  H         -1.067196       -2.146231        0.000009  1
  H          1.267504        2.034367       -0.000009  1
  H         -2.471887       -0.067869        0.000001  1
  H         -1.238804        2.140139       -0.000012  1
  C          0.233965        0.642799        1.879343  2
  H          0.470479        0.911172        0.852984  2
  H          0.794881        1.279275        2.558864  2
  H         -0.830599        0.777078        2.052975  2
  H          0.501003       -0.396441        2.052975  2

%mem=32GB
%nprocshared= 8
#p m062x/aug-cc-pVDZ   counterpoise=2

00046 m062x/aug-cc-pVDZ   counterpoise=2

 0  1  0  1  0  1
  N          0.710243       -1.152826        0.000006  1
  N          1.354052        0.000000       -0.000003  1
  C          0.667040        1.134212       -0.000002  1
  C         -0.722866        1.190437       -0.000005  1
  C         -1.392695       -0.008981       -0.000000  1
  C         -0.615774       -1.162842        0.000003  1
  H         -1.067196       -2.146231        0.000009  1
  H          1.267504        2.034367       -0.000009  1
  H         -2.471887       -0.067869        0.000001  1
  H         -1.238804        2.140139       -0.000012  1
  C          0.118780        0.673633        1.879343  2
  H          0.054227        0.307535        0.857981  2
  H         -0.026908       -0.152601        2.570422  2
  H          1.097887        1.115770        2.044696  2
  H         -0.650060        1.423980        2.044696  2

%mem=32GB
%nprocshared= 8
#p m062x/aug-cc-pVDZ   counterpoise=2

00047 m062x/aug-cc-pVDZ   counterpoise=2

 0  1  0  1  0  1
  N          0.710243       -1.152826        0.000006  1
  N          1.354052        0.000000       -0.000003  1
  C          0.667040        1.134212       -0.000002  1
  C         -0.722866        1.190437       -0.000005  1
  C         -1.392695       -0.008981       -0.000000  1
  C         -0.615774       -1.162842        0.000003  1
  H         -1.067196       -2.146231        0.000009  1
  H          1.267504        2.034367       -0.000009  1
  H         -2.471887       -0.067869        0.000001  1
  H         -1.238804        2.140139       -0.000012  1
  C          0.000000        0.684025        1.879343  2
  H         -0.000000        0.312279        0.857981  2
  H         -0.000000       -0.154955        2.570422  2
  H          0.887456        1.289465        2.044696  2
  H         -0.887456        1.289465        2.044696  2

%mem=32GB
%nprocshared= 8
#p m062x/aug-cc-pVDZ   counterpoise=2

00048 m062x/aug-cc-pVDZ   counterpoise=2

 0  1  0  1  0  1
  N          0.710243       -1.152826        0.000006  1
  N          1.354052        0.000000       -0.000003  1
  C          0.667040        1.134212       -0.000002  1
  C         -0.722866        1.190437       -0.000005  1
  C         -1.392695       -0.008981       -0.000000  1
  C         -0.615774       -1.162842        0.000003  1
  H         -1.067196       -2.146231        0.000009  1
  H          1.267504        2.034367       -0.000009  1
  H         -2.471887       -0.067869        0.000001  1
  H         -1.238804        2.140139       -0.000012  1
  C         -0.118780        0.673633        1.879343  2
  H         -0.054227        0.307535        0.857981  2
  H          0.026908       -0.152601        2.570422  2
  H          0.650060        1.423980        2.044696  2
  H         -1.097887        1.115770        2.044696  2

%mem=32GB
%nprocshared= 8
#p m062x/aug-cc-pVDZ   counterpoise=2

00049 m062x/aug-cc-pVDZ   counterpoise=2

 0  1  0  1  0  1
  N          0.710243       -1.152826        0.000006  1
  N          1.354052        0.000000       -0.000003  1
  C          0.667040        1.134212       -0.000002  1
  C         -0.722866        1.190437       -0.000005  1
  C         -1.392695       -0.008981       -0.000000  1
  C         -0.615774       -1.162842        0.000003  1
  H         -1.067196       -2.146231        0.000009  1
  H          1.267504        2.034367       -0.000009  1
  H         -2.471887       -0.067869        0.000001  1
  H         -1.238804        2.140139       -0.000012  1
  C         -0.233950        0.642773        1.879343  2
  H         -0.106806        0.293447        0.857981  2
  H          0.052998       -0.145610        2.570422  2
  H          0.392913        1.515228        2.044696  2
  H         -1.274959        0.908173        2.044696  2

%mem=32GB
%nprocshared= 8
#p m062x/aug-cc-pVDZ   counterpoise=2

00050 m062x/aug-cc-pVDZ   counterpoise=2

 0  1  0  1  0  1
  N          0.710243       -1.152826        0.000006  1
  N          1.354052        0.000000       -0.000003  1
  C          0.667040        1.134212       -0.000002  1
  C         -0.722866        1.190437       -0.000005  1
  C         -1.392695       -0.008981       -0.000000  1
  C         -0.615774       -1.162842        0.000003  1
  H         -1.067196       -2.146231        0.000009  1
  H          1.267504        2.034367       -0.000009  1
  H         -2.471887       -0.067869        0.000001  1
  H         -1.238804        2.140139       -0.000012  1
  C         -0.342012        0.592383        1.879343  2
  H         -0.156140        0.270442        0.857981  2
  H          0.077477       -0.134195        2.570422  2
  H          0.123827        1.560437        2.044696  2
  H         -1.413292        0.672981        2.044696  2

%mem=32GB
%nprocshared= 8
#p m062x/aug-cc-pVDZ   counterpoise=2

00051 m062x/aug-cc-pVDZ   counterpoise=2

 0  1  0  1  0  1
  N          0.710243       -1.152826        0.000006  1
  N          1.354052        0.000000       -0.000003  1
  C          0.667040        1.134212       -0.000002  1
  C         -0.722866        1.190437       -0.000005  1
  C         -1.392695       -0.008981       -0.000000  1
  C         -0.615774       -1.162842        0.000003  1
  H         -1.067196       -2.146231        0.000009  1
  H          1.267504        2.034367       -0.000009  1
  H         -2.471887       -0.067869        0.000001  1
  H         -1.238804        2.140139       -0.000012  1
  C         -0.439683        0.523993        1.879343  2
  H         -0.200729        0.239220        0.857981  2
  H          0.099603       -0.118702        2.570422  2
  H         -0.149021        1.558233        2.044696  2
  H         -1.508683        0.417341        2.044696  2

%mem=32GB
%nprocshared= 8
#p m062x/aug-cc-pVDZ   counterpoise=2

00052 m062x/aug-cc-pVDZ   counterpoise=2

 0  1  0  1  0  1
  N          0.710243       -1.152826        0.000006  1
  N          1.354052        0.000000       -0.000003  1
  C          0.667040        1.134212       -0.000002  1
  C         -0.722866        1.190437       -0.000005  1
  C         -1.392695       -0.008981       -0.000000  1
  C         -0.615774       -1.162842        0.000003  1
  H         -1.067196       -2.146231        0.000009  1
  H          1.267504        2.034367       -0.000009  1
  H         -2.471887       -0.067869        0.000001  1
  H         -1.238804        2.140139       -0.000012  1
  C         -0.523993        0.439683        1.879343  2
  H         -0.239220        0.200729        0.857981  2
  H          0.118702       -0.099603        2.570422  2
  H         -0.417341        1.508683        2.044696  2
  H         -1.558233        0.149021        2.044696  2

%mem=32GB
%nprocshared= 8
#p m062x/aug-cc-pVDZ   counterpoise=2

00053 m062x/aug-cc-pVDZ   counterpoise=2

 0  1  0  1  0  1
  N          0.710243       -1.152826        0.000006  1
  N          1.354052        0.000000       -0.000003  1
  C          0.667040        1.134212       -0.000002  1
  C         -0.722866        1.190437       -0.000005  1
  C         -1.392695       -0.008981       -0.000000  1
  C         -0.615774       -1.162842        0.000003  1
  H         -1.067196       -2.146231        0.000009  1
  H          1.267504        2.034367       -0.000009  1
  H         -2.471887       -0.067869        0.000001  1
  H         -1.238804        2.140139       -0.000012  1
  C         -0.592383        0.342012        1.879343  2
  H         -0.270442        0.156140        0.857981  2
  H          0.134195       -0.077477        2.570422  2
  H         -0.672981        1.413292        2.044696  2
  H         -1.560437       -0.123827        2.044696  2

%mem=32GB
%nprocshared= 8
#p m062x/aug-cc-pVDZ   counterpoise=2

00054 m062x/aug-cc-pVDZ   counterpoise=2

 0  1  0  1  0  1
  N          0.710243       -1.152826        0.000006  1
  N          1.354052        0.000000       -0.000003  1
  C          0.667040        1.134212       -0.000002  1
  C         -0.722866        1.190437       -0.000005  1
  C         -1.392695       -0.008981       -0.000000  1
  C         -0.615774       -1.162842        0.000003  1
  H         -1.067196       -2.146231        0.000009  1
  H          1.267504        2.034367       -0.000009  1
  H         -2.471887       -0.067869        0.000001  1
  H         -1.238804        2.140139       -0.000012  1
  C         -0.642773        0.233950        1.879343  2
  H         -0.293447        0.106806        0.857981  2
  H          0.145610       -0.052998        2.570422  2
  H         -0.908173        1.274959        2.044696  2
  H         -1.515228       -0.392913        2.044696  2

%mem=32GB
%nprocshared= 8
#p m062x/aug-cc-pVDZ   counterpoise=2

00055 m062x/aug-cc-pVDZ   counterpoise=2

 0  1  0  1  0  1
  N          0.710243       -1.152826        0.000006  1
  N          1.354052        0.000000       -0.000003  1
  C          0.667040        1.134212       -0.000002  1
  C         -0.722866        1.190437       -0.000005  1
  C         -1.392695       -0.008981       -0.000000  1
  C         -0.615774       -1.162842        0.000003  1
  H         -1.067196       -2.146231        0.000009  1
  H          1.267504        2.034367       -0.000009  1
  H         -2.471887       -0.067869        0.000001  1
  H         -1.238804        2.140139       -0.000012  1
  C         -0.673633        0.118780        1.879343  2
  H         -0.307535        0.054227        0.857981  2
  H          0.152601       -0.026908        2.570422  2
  H         -1.115770        1.097887        2.044696  2
  H         -1.423980       -0.650060        2.044696  2

%mem=32GB
%nprocshared= 8
#p m062x/aug-cc-pVDZ   counterpoise=2

00056 m062x/aug-cc-pVDZ   counterpoise=2

 0  1  0  1  0  1
  N          0.710243       -1.152826        0.000006  1
  N          1.354052        0.000000       -0.000003  1
  C          0.667040        1.134212       -0.000002  1
  C         -0.722866        1.190437       -0.000005  1
  C         -1.392695       -0.008981       -0.000000  1
  C         -0.615774       -1.162842        0.000003  1
  H         -1.067196       -2.146231        0.000009  1
  H          1.267504        2.034367       -0.000009  1
  H         -2.471887       -0.067869        0.000001  1
  H         -1.238804        2.140139       -0.000012  1
  C         -0.684025        0.000000        1.879343  2
  H         -0.312279       -0.000000        0.857981  2
  H          0.154955       -0.000000        2.570422  2
  H         -1.289465        0.887456        2.044696  2
  H         -1.289465       -0.887456        2.044696  2

%mem=32GB
%nprocshared= 8
#p m062x/aug-cc-pVDZ   counterpoise=2

00057 m062x/aug-cc-pVDZ   counterpoise=2

 0  1  0  1  0  1
  N          0.710243       -1.152826        0.000006  1
  N          1.354052        0.000000       -0.000003  1
  C          0.667040        1.134212       -0.000002  1
  C         -0.722866        1.190437       -0.000005  1
  C         -1.392695       -0.008981       -0.000000  1
  C         -0.615774       -1.162842        0.000003  1
  H         -1.067196       -2.146231        0.000009  1
  H          1.267504        2.034367       -0.000009  1
  H         -2.471887       -0.067869        0.000001  1
  H         -1.238804        2.140139       -0.000012  1
  C         -0.673633       -0.118780        1.879343  2
  H         -0.307535       -0.054227        0.857981  2
  H          0.152601        0.026908        2.570422  2
  H         -1.423980        0.650060        2.044696  2
  H         -1.115770       -1.097887        2.044696  2

%mem=32GB
%nprocshared= 8
#p m062x/aug-cc-pVDZ   counterpoise=2

00058 m062x/aug-cc-pVDZ   counterpoise=2

 0  1  0  1  0  1
  N          0.710243       -1.152826        0.000006  1
  N          1.354052        0.000000       -0.000003  1
  C          0.667040        1.134212       -0.000002  1
  C         -0.722866        1.190437       -0.000005  1
  C         -1.392695       -0.008981       -0.000000  1
  C         -0.615774       -1.162842        0.000003  1
  H         -1.067196       -2.146231        0.000009  1
  H          1.267504        2.034367       -0.000009  1
  H         -2.471887       -0.067869        0.000001  1
  H         -1.238804        2.140139       -0.000012  1
  C         -0.642773       -0.233950        1.879343  2
  H         -0.293447       -0.106806        0.857981  2
  H          0.145610        0.052998        2.570422  2
  H         -1.515228        0.392913        2.044696  2
  H         -0.908173       -1.274959        2.044696  2

%mem=32GB
%nprocshared= 8
#p m062x/aug-cc-pVDZ   counterpoise=2

00059 m062x/aug-cc-pVDZ   counterpoise=2

 0  1  0  1  0  1
  N          0.710243       -1.152826        0.000006  1
  N          1.354052        0.000000       -0.000003  1
  C          0.667040        1.134212       -0.000002  1
  C         -0.722866        1.190437       -0.000005  1
  C         -1.392695       -0.008981       -0.000000  1
  C         -0.615774       -1.162842        0.000003  1
  H         -1.067196       -2.146231        0.000009  1
  H          1.267504        2.034367       -0.000009  1
  H         -2.471887       -0.067869        0.000001  1
  H         -1.238804        2.140139       -0.000012  1
  C         -0.592383       -0.342012        1.879343  2
  H         -0.270442       -0.156140        0.857981  2
  H          0.134195        0.077477        2.570422  2
  H         -1.560437        0.123827        2.044696  2
  H         -0.672981       -1.413292        2.044696  2

%mem=32GB
%nprocshared= 8
#p m062x/aug-cc-pVDZ   counterpoise=2

00060 m062x/aug-cc-pVDZ   counterpoise=2

 0  1  0  1  0  1
  N          0.710243       -1.152826        0.000006  1
  N          1.354052        0.000000       -0.000003  1
  C          0.667040        1.134212       -0.000002  1
  C         -0.722866        1.190437       -0.000005  1
  C         -1.392695       -0.008981       -0.000000  1
  C         -0.615774       -1.162842        0.000003  1
  H         -1.067196       -2.146231        0.000009  1
  H          1.267504        2.034367       -0.000009  1
  H         -2.471887       -0.067869        0.000001  1
  H         -1.238804        2.140139       -0.000012  1
  C         -0.523993       -0.439683        1.879343  2
  H         -0.239220       -0.200729        0.857981  2
  H          0.118702        0.099603        2.570422  2
  H         -1.558233       -0.149021        2.044696  2
  H         -0.417341       -1.508683        2.044696  2

%mem=32GB
%nprocshared= 8
#p m062x/aug-cc-pVDZ   counterpoise=2

00061 m062x/aug-cc-pVDZ   counterpoise=2

 0  1  0  1  0  1
  N          0.710243       -1.152826        0.000006  1
  N          1.354052        0.000000       -0.000003  1
  C          0.667040        1.134212       -0.000002  1
  C         -0.722866        1.190437       -0.000005  1
  C         -1.392695       -0.008981       -0.000000  1
  C         -0.615774       -1.162842        0.000003  1
  H         -1.067196       -2.146231        0.000009  1
  H          1.267504        2.034367       -0.000009  1
  H         -2.471887       -0.067869        0.000001  1
  H         -1.238804        2.140139       -0.000012  1
  C         -0.439697       -0.524020        1.879343  2
  H         -0.535735       -0.872456        0.854285  2
  H         -0.664470       -1.339514        2.561928  2
  H          0.576282       -0.177796        2.050792  2
  H         -1.134823        0.293832        2.050792  2

%mem=32GB
%nprocshared= 8
#p m062x/aug-cc-pVDZ   counterpoise=2

00062 m062x/aug-cc-pVDZ   counterpoise=2

 0  1  0  1  0  1
  N          0.710243       -1.152826        0.000006  1
  N          1.354052        0.000000       -0.000003  1
  C          0.667040        1.134212       -0.000002  1
  C         -0.722866        1.190437       -0.000005  1
  C         -1.392695       -0.008981       -0.000000  1
  C         -0.615774       -1.162842        0.000003  1
  H         -1.067196       -2.146231        0.000009  1
  H          1.267504        2.034367       -0.000009  1
  H         -2.471887       -0.067869        0.000001  1
  H         -1.238804        2.140139       -0.000012  1
  C         -0.342026       -0.592409        1.879343  2
  H         -0.492072       -0.905073        0.849244  2
  H         -0.712176       -1.363724        2.549819  2
  H          0.718198       -0.434316        2.059367  2
  H         -0.881992        0.333607        2.059367  2

%mem=32GB
%nprocshared= 8
#p m062x/aug-cc-pVDZ   counterpoise=2

00063 m062x/aug-cc-pVDZ   counterpoise=2

 0  1  0  1  0  1
  N          0.710243       -1.152826        0.000006  1
  N          1.354052        0.000000       -0.000003  1
  C          0.667040        1.134212       -0.000002  1
  C         -0.722866        1.190437       -0.000005  1
  C         -1.392695       -0.008981       -0.000000  1
  C         -0.615774       -1.162842        0.000003  1
  H         -1.067196       -2.146231        0.000009  1
  H          1.267504        2.034367       -0.000009  1
  H         -2.471887       -0.067869        0.000001  1
  H         -1.238804        2.140139       -0.000012  1
  C         -0.233964       -0.642799        1.879343  2
  H         -0.442819       -0.927269        0.851319  2
  H         -0.737917       -1.329207        2.554882  2
  H          0.837840       -0.682509        2.055798  2
  H         -0.592874        0.367906        2.055798  2

%mem=32GB
%nprocshared= 8
#p m062x/aug-cc-pVDZ   counterpoise=2

00064 m062x/aug-cc-pVDZ   counterpoise=2

 0  1  0  1  0  1
  N          0.710243       -1.152826        0.000006  1
  N          1.354052        0.000000       -0.000003  1
  C          0.667040        1.134212       -0.000002  1
  C         -0.722866        1.190437       -0.000005  1
  C         -1.392695       -0.008981       -0.000000  1
  C         -0.615774       -1.162842        0.000003  1
  H         -1.067196       -2.146231        0.000009  1
  H          1.267504        2.034367       -0.000009  1
  H         -2.471887       -0.067869        0.000001  1
  H         -1.238804        2.140139       -0.000012  1
  C         -0.118780       -0.673633        1.879343  2
  H         -0.054227       -0.307535        0.857981  2
  H          0.026908        0.152601        2.570422  2
  H         -1.097887       -1.115770        2.044696  2
  H          0.650060       -1.423980        2.044696  2

%mem=32GB
%nprocshared= 8
#p m062x/aug-cc-pVDZ   counterpoise=2

00065 m062x/aug-cc-pVDZ   counterpoise=2

 0  1  0  1  0  1
  N          0.710243       -1.152826        0.000006  1
  N          1.354052        0.000000       -0.000003  1
  C          0.667040        1.134212       -0.000002  1
  C         -0.722866        1.190437       -0.000005  1
  C         -1.392695       -0.008981       -0.000000  1
  C         -0.615774       -1.162842        0.000003  1
  H         -1.067196       -2.146231        0.000009  1
  H          1.267504        2.034367       -0.000009  1
  H         -2.471887       -0.067869        0.000001  1
  H         -1.238804        2.140139       -0.000012  1
  C         -0.000000       -0.684025        1.879343  2
  H         -0.000000       -0.312279        0.857981  2
  H          0.000000        0.154955        2.570422  2
  H         -0.887456       -1.289465        2.044696  2
  H          0.887456       -1.289465        2.044696  2

%mem=32GB
%nprocshared= 8
#p m062x/aug-cc-pVDZ   counterpoise=2

00066 m062x/aug-cc-pVDZ   counterpoise=2

 0  1  0  1  0  1
  N          0.710243       -1.152826        0.000006  1
  N          1.354052        0.000000       -0.000003  1
  C          0.667040        1.134212       -0.000002  1
  C         -0.722866        1.190437       -0.000005  1
  C         -1.392695       -0.008981       -0.000000  1
  C         -0.615774       -1.162842        0.000003  1
  H         -1.067196       -2.146231        0.000009  1
  H          1.267504        2.034367       -0.000009  1
  H         -2.471887       -0.067869        0.000001  1
  H         -1.238804        2.140139       -0.000012  1
  C          0.118780       -0.673633        1.879343  2
  H          0.054227       -0.307535        0.857981  2
  H         -0.026908        0.152601        2.570422  2
  H         -0.650060       -1.423980        2.044696  2
  H          1.097887       -1.115770        2.044696  2

%mem=32GB
%nprocshared= 8
#p m062x/aug-cc-pVDZ   counterpoise=2

00067 m062x/aug-cc-pVDZ   counterpoise=2

 0  1  0  1  0  1
  N          0.710243       -1.152826        0.000006  1
  N          1.354052        0.000000       -0.000003  1
  C          0.667040        1.134212       -0.000002  1
  C         -0.722866        1.190437       -0.000005  1
  C         -1.392695       -0.008981       -0.000000  1
  C         -0.615774       -1.162842        0.000003  1
  H         -1.067196       -2.146231        0.000009  1
  H          1.267504        2.034367       -0.000009  1
  H         -2.471887       -0.067869        0.000001  1
  H         -1.238804        2.140139       -0.000012  1
  C          0.233950       -0.642773        1.879343  2
  H          0.106806       -0.293447        0.857981  2
  H         -0.052998        0.145610        2.570422  2
  H         -0.392913       -1.515228        2.044696  2
  H          1.274959       -0.908173        2.044696  2

%mem=32GB
%nprocshared= 8
#p m062x/aug-cc-pVDZ   counterpoise=2

00068 m062x/aug-cc-pVDZ   counterpoise=2

 0  1  0  1  0  1
  N          0.710243       -1.152826        0.000006  1
  N          1.354052        0.000000       -0.000003  1
  C          0.667040        1.134212       -0.000002  1
  C         -0.722866        1.190437       -0.000005  1
  C         -1.392695       -0.008981       -0.000000  1
  C         -0.615774       -1.162842        0.000003  1
  H         -1.067196       -2.146231        0.000009  1
  H          1.267504        2.034367       -0.000009  1
  H         -2.471887       -0.067869        0.000001  1
  H         -1.238804        2.140139       -0.000012  1
  C          0.342028       -0.592409        1.879343  2
  H          0.542600       -0.897675        0.855644  2
  H          0.805122       -1.297231        2.565089  2
  H          0.751842        0.400015        2.048532  2
  H         -0.731534       -0.574618        2.048532  2

%mem=32GB
%nprocshared= 8
#p m062x/aug-cc-pVDZ   counterpoise=2

00069 m062x/aug-cc-pVDZ   counterpoise=2

 0  1  0  1  0  1
  N          0.710243       -1.152826        0.000006  1
  N          1.354052        0.000000       -0.000003  1
  C          0.667040        1.134212       -0.000002  1
  C         -0.722866        1.190437       -0.000005  1
  C         -1.392695       -0.008981       -0.000000  1
  C         -0.615774       -1.162842        0.000003  1
  H         -1.067196       -2.146231        0.000009  1
  H          1.267504        2.034367       -0.000009  1
  H         -2.471887       -0.067869        0.000001  1
  H         -1.238804        2.140139       -0.000012  1
  C          0.439683       -0.523993        1.879343  2
  H          0.200729       -0.239220        0.857981  2
  H         -0.099603        0.118702        2.570422  2
  H          0.149021       -1.558233        2.044696  2
  H          1.508683       -0.417341        2.044696  2

%mem=32GB
%nprocshared= 8
#p m062x/aug-cc-pVDZ   counterpoise=2

00070 m062x/aug-cc-pVDZ   counterpoise=2

 0  1  0  1  0  1
  N          0.710243       -1.152826        0.000006  1
  N          1.354052        0.000000       -0.000003  1
  C          0.667040        1.134212       -0.000002  1
  C         -0.722866        1.190437       -0.000005  1
  C         -1.392695       -0.008981       -0.000000  1
  C         -0.615774       -1.162842        0.000003  1
  H         -1.067196       -2.146231        0.000009  1
  H          1.267504        2.034367       -0.000009  1
  H         -2.471887       -0.067869        0.000001  1
  H         -1.238804        2.140139       -0.000012  1
  C          0.523993       -0.439683        1.879343  2
  H          0.239220       -0.200729        0.857981  2
  H         -0.118702        0.099603        2.570422  2
  H          0.417341       -1.508683        2.044696  2
  H          1.558233       -0.149021        2.044696  2

%mem=32GB
%nprocshared= 8
#p m062x/aug-cc-pVDZ   counterpoise=2

00071 m062x/aug-cc-pVDZ   counterpoise=2

 0  1  0  1  0  1
  N          0.710243       -1.152826        0.000006  1
  N          1.354052        0.000000       -0.000003  1
  C          0.667040        1.134212       -0.000002  1
  C         -0.722866        1.190437       -0.000005  1
  C         -1.392695       -0.008981       -0.000000  1
  C         -0.615774       -1.162842        0.000003  1
  H         -1.067196       -2.146231        0.000009  1
  H          1.267504        2.034367       -0.000009  1
  H         -2.471887       -0.067869        0.000001  1
  H         -1.238804        2.140139       -0.000012  1
  C          0.592383       -0.342012        1.879343  2
  H          0.270442       -0.156140        0.857981  2
  H         -0.134195        0.077477        2.570422  2
  H          0.672981       -1.413292        2.044696  2
  H          1.560437        0.123827        2.044696  2

%mem=32GB
%nprocshared= 8
#p m062x/aug-cc-pVDZ   counterpoise=2

00072 m062x/aug-cc-pVDZ   counterpoise=2

 0  1  0  1  0  1
  N          0.710243       -1.152826        0.000006  1
  N          1.354052        0.000000       -0.000003  1
  C          0.667040        1.134212       -0.000002  1
  C         -0.722866        1.190437       -0.000005  1
  C         -1.392695       -0.008981       -0.000000  1
  C         -0.615774       -1.162842        0.000003  1
  H         -1.067196       -2.146231        0.000009  1
  H          1.267504        2.034367       -0.000009  1
  H         -2.471887       -0.067869        0.000001  1
  H         -1.238804        2.140139       -0.000012  1
  C          0.642773       -0.233950        1.879343  2
  H          0.293447       -0.106806        0.857981  2
  H         -0.145610        0.052998        2.570422  2
  H          0.908173       -1.274959        2.044696  2
  H          1.515228        0.392913        2.044696  2

%mem=32GB
%nprocshared= 8
#p m062x/aug-cc-pVDZ   counterpoise=2

00073 m062x/aug-cc-pVDZ   counterpoise=2

 0  1  0  1  0  1
  N          0.710243       -1.152826        0.000006  1
  N          1.354052        0.000000       -0.000003  1
  C          0.667040        1.134212       -0.000002  1
  C         -0.722866        1.190437       -0.000005  1
  C         -1.392695       -0.008981       -0.000000  1
  C         -0.615774       -1.162842        0.000003  1
  H         -1.067196       -2.146231        0.000009  1
  H          1.267504        2.034367       -0.000009  1
  H         -2.471887       -0.067869        0.000001  1
  H         -1.238804        2.140139       -0.000012  1
  C          0.673633       -0.118780        1.879343  2
  H          0.307535       -0.054227        0.857981  2
  H         -0.152601        0.026908        2.570422  2
  H          1.115770       -1.097887        2.044696  2
  H          1.423980        0.650060        2.044696  2

%mem=32GB
%nprocshared= 8
#p m062x/aug-cc-pVDZ   counterpoise=2

00074 m062x/aug-cc-pVDZ   counterpoise=2

 0  1  0  1  0  1
  N          0.710243       -1.152826        0.000006  1
  N          1.354052        0.000000       -0.000003  1
  C          0.667040        1.134212       -0.000002  1
  C         -0.722866        1.190437       -0.000005  1
  C         -1.392695       -0.008981       -0.000000  1
  C         -0.615774       -1.162842        0.000003  1
  H         -1.067196       -2.146231        0.000009  1
  H          1.267504        2.034367       -0.000009  1
  H         -2.471887       -0.067869        0.000001  1
  H         -1.238804        2.140139       -0.000012  1
  C          1.000009       -0.000000        1.732007  2
  H          1.217685       -0.000000        0.667116  2
  H          1.931406       -0.000000        2.292344  2
  H          0.425428        0.887456        1.984504  2
  H          0.425428       -0.887456        1.984504  2

%mem=32GB
%nprocshared= 8
#p m062x/aug-cc-pVDZ   counterpoise=2

00075 m062x/aug-cc-pVDZ   counterpoise=2

 0  1  0  1  0  1
  N          0.710243       -1.152826        0.000006  1
  N          1.354052        0.000000       -0.000003  1
  C          0.667040        1.134212       -0.000002  1
  C         -0.722866        1.190437       -0.000005  1
  C         -1.392695       -0.008981       -0.000000  1
  C         -0.615774       -1.162842        0.000003  1
  H         -1.067196       -2.146231        0.000009  1
  H          1.267504        2.034367       -0.000009  1
  H         -2.471887       -0.067869        0.000001  1
  H         -1.238804        2.140139       -0.000012  1
  C          0.984817        0.173644        1.732007  2
  H          1.210354        0.067578        0.674057  2
  H          1.812218       -0.215466        2.319781  2
  H          0.835975        1.224336        1.967315  2
  H          0.080628       -0.381829        1.967315  2

%mem=32GB
%nprocshared= 8
#p m062x/aug-cc-pVDZ   counterpoise=2

00076 m062x/aug-cc-pVDZ   counterpoise=2

 0  1  0  1  0  1
  N          0.710243       -1.152826        0.000006  1
  N          1.354052        0.000000       -0.000003  1
  C          0.667040        1.134212       -0.000002  1
  C         -0.722866        1.190437       -0.000005  1
  C         -1.392695       -0.008981       -0.000000  1
  C         -0.615774       -1.162842        0.000003  1
  H         -1.067196       -2.146231        0.000009  1
  H          1.267504        2.034367       -0.000009  1
  H         -2.471887       -0.067869        0.000001  1
  H         -1.238804        2.140139       -0.000012  1
  C          0.939703        0.342012        1.732008  2
  H          1.188051        0.137021        0.693895  2
  H          1.611703       -0.212670        2.381793  2
  H          1.044410        1.406310        1.926387  2
  H         -0.085455        0.037472        1.926387  2

%mem=32GB
%nprocshared= 8
#p m062x/aug-cc-pVDZ   counterpoise=2

00077 m062x/aug-cc-pVDZ   counterpoise=2

 0  1  0  1  0  1
  N          0.710243       -1.152826        0.000006  1
  N          1.354052        0.000000       -0.000003  1
  C          0.667040        1.134212       -0.000002  1
  C         -0.722866        1.190437       -0.000005  1
  C         -1.392695       -0.008981       -0.000000  1
  C         -0.615774       -1.162842        0.000003  1
  H         -1.067196       -2.146231        0.000009  1
  H          1.267504        2.034367       -0.000009  1
  H         -2.471887       -0.067869        0.000001  1
  H         -1.238804        2.140139       -0.000012  1
  C          0.866021        0.500015        1.732009  2
  H          0.749441        0.871580        0.717255  2
  H          0.618491        1.288949        2.437551  2
  H          0.201343       -0.345982        1.886825  2
  H          1.894856        0.185361        1.886825  2

%mem=32GB
%nprocshared= 8
#p m062x/aug-cc-pVDZ   counterpoise=2

00078 m062x/aug-cc-pVDZ   counterpoise=2

 0  1  0  1  0  1
  N          0.710243       -1.152826        0.000006  1
  N          1.354052        0.000000       -0.000003  1
  C          0.667040        1.134212       -0.000002  1
  C         -0.722866        1.190437       -0.000005  1
  C         -1.392695       -0.008981       -0.000000  1
  C         -0.615774       -1.162842        0.000003  1
  H         -1.067196       -2.146231        0.000009  1
  H          1.267504        2.034367       -0.000009  1
  H         -2.471887       -0.067869        0.000001  1
  H         -1.238804        2.140139       -0.000012  1
  C          0.766042        0.642800        1.732008  2
  H          0.706363        0.939025        0.687946  2
  H          0.591538        1.508977        2.365067  2
  H          0.013169       -0.113732        1.937726  2
  H          1.753122        0.236807        1.937726  2

%mem=32GB
%nprocshared= 8
#p m062x/aug-cc-pVDZ   counterpoise=2

00079 m062x/aug-cc-pVDZ   counterpoise=2

 0  1  0  1  0  1
  N          0.710243       -1.152826        0.000006  1
  N          1.354052        0.000000       -0.000003  1
  C          0.667040        1.134212       -0.000002  1
  C         -0.722866        1.190437       -0.000005  1
  C         -1.392695       -0.008981       -0.000000  1
  C         -0.615774       -1.162842        0.000003  1
  H         -1.067196       -2.146231        0.000009  1
  H          1.267504        2.034367       -0.000009  1
  H         -2.471887       -0.067869        0.000001  1
  H         -1.238804        2.140139       -0.000012  1
  C          0.642788        0.766054        1.732007  2
  H          0.657673        0.992019        0.668948  2
  H          0.703704        1.690791        2.300010  2
  H         -0.280652        0.248989        1.979755  2
  H          1.490422        0.132322        1.979755  2

%mem=32GB
%nprocshared= 8
#p m062x/aug-cc-pVDZ   counterpoise=2

00080 m062x/aug-cc-pVDZ   counterpoise=2

 0  1  0  1  0  1
  N          0.710243       -1.152826        0.000006  1
  N          1.354052        0.000000       -0.000003  1
  C          0.667040        1.134212       -0.000002  1
  C         -0.722866        1.190437       -0.000005  1
  C         -1.392695       -0.008981       -0.000000  1
  C         -0.615774       -1.162842        0.000003  1
  H         -1.067196       -2.146231        0.000009  1
  H          1.267504        2.034367       -0.000009  1
  H         -2.471887       -0.067869        0.000001  1
  H         -1.238804        2.140139       -0.000012  1
  C          0.500004        0.866032        1.732007  2
  H          0.603125        1.031595        0.662740  2
  H          0.998590        1.666524        2.272472  2
  H         -0.554159        0.852156        1.996629  2
  H          0.952418       -0.086215        1.996629  2

%mem=32GB
%nprocshared= 8
#p m062x/aug-cc-pVDZ   counterpoise=2

00081 m062x/aug-cc-pVDZ   counterpoise=2

 0  1  0  1  0  1
  N          0.710243       -1.152826        0.000006  1
  N          1.354052        0.000000       -0.000003  1
  C          0.667040        1.134212       -0.000002  1
  C         -0.722866        1.190437       -0.000005  1
  C         -1.392695       -0.008981       -0.000000  1
  C         -0.615774       -1.162842        0.000003  1
  H         -1.067196       -2.146231        0.000009  1
  H          1.267504        2.034367       -0.000009  1
  H         -2.471887       -0.067869        0.000001  1
  H         -1.238804        2.140139       -0.000012  1
  C          0.342028        0.939698        1.732007  2
  H          0.541278        1.058946        0.670190  2
  H          1.134583        1.414029        2.305020  2
  H         -0.609659        1.404379        1.976629  2
  H          0.301828       -0.118613        1.976629  2

%mem=32GB
%nprocshared= 8
#p m062x/aug-cc-pVDZ   counterpoise=2

00082 m062x/aug-cc-pVDZ   counterpoise=2

 0  1  0  1  0  1
  N          0.710243       -1.152826        0.000006  1
  N          1.354052        0.000000       -0.000003  1
  C          0.667040        1.134212       -0.000002  1
  C         -0.722866        1.190437       -0.000005  1
  C         -1.392695       -0.008981       -0.000000  1
  C         -0.615774       -1.162842        0.000003  1
  H         -1.067196       -2.146231        0.000009  1
  H          1.267504        2.034367       -0.000009  1
  H         -2.471887       -0.067869        0.000001  1
  H         -1.238804        2.140139       -0.000012  1
  C          0.173660        0.984811        1.732008  2
  H          0.470412        1.074671        0.690260  2
  H          1.014716        1.239492        2.371726  2
  H         -0.652503        1.661892        1.933239  2
  H         -0.138107       -0.036846        1.933239  2

%mem=32GB
%nprocshared= 8
#p m062x/aug-cc-pVDZ   counterpoise=2

00083 m062x/aug-cc-pVDZ   counterpoise=2

 0  1  0  1  0  1
  N          0.710243       -1.152826        0.000006  1
  N          1.354052        0.000000       -0.000003  1
  C          0.667040        1.134212       -0.000002  1
  C         -0.722866        1.190437       -0.000005  1
  C         -1.392695       -0.008981       -0.000000  1
  C         -0.615774       -1.162842        0.000003  1
  H         -1.067196       -2.146231        0.000009  1
  H          1.267504        2.034367       -0.000009  1
  H         -2.471887       -0.067869        0.000001  1
  H         -1.238804        2.140139       -0.000012  1
  C          0.000016        1.000003        1.732009  2
  H          0.389619        1.078393        0.720357  2
  H          0.805147        1.162000        2.444047  2
  H         -0.772484        1.749814        1.882026  2
  H         -0.422379        0.009774        1.882026  2

%mem=32GB
%nprocshared= 8
#p m062x/aug-cc-pVDZ   counterpoise=2

00084 m062x/aug-cc-pVDZ   counterpoise=2

 0  1  0  1  0  1
  N          0.710243       -1.152826        0.000006  1
  N          1.354052        0.000000       -0.000003  1
  C          0.667040        1.134212       -0.000002  1
  C         -0.722866        1.190437       -0.000005  1
  C         -1.392695       -0.008981       -0.000000  1
  C         -0.615774       -1.162842        0.000003  1
  H         -1.067196       -2.146231        0.000009  1
  H          1.267504        2.034367       -0.000009  1
  H         -2.471887       -0.067869        0.000001  1
  H         -1.238804        2.140139       -0.000012  1
  C         -0.173662        0.984813        1.732008  2
  H         -0.500106        1.107035        0.702508  2
  H         -0.973799        1.284387        2.403956  2
  H          0.078525       -0.057224        1.910998  2
  H          0.700869        1.605003        1.910998  2

%mem=32GB
%nprocshared= 8
#p m062x/aug-cc-pVDZ   counterpoise=2

00085 m062x/aug-cc-pVDZ   counterpoise=2

 0  1  0  1  0  1
  N          0.710243       -1.152826        0.000006  1
  N          1.354052        0.000000       -0.000003  1
  C          0.667040        1.134212       -0.000002  1
  C         -0.722866        1.190437       -0.000005  1
  C         -1.392695       -0.008981       -0.000000  1
  C         -0.615774       -1.162842        0.000003  1
  H         -1.067196       -2.146231        0.000009  1
  H          1.267504        2.034367       -0.000009  1
  H         -2.471887       -0.067869        0.000001  1
  H         -1.238804        2.140139       -0.000012  1
  C         -0.342030        0.939699        1.732007  2
  H         -0.573146        1.091863        0.680909  2
  H         -1.092654        1.433901        2.343403  2
  H         -0.339127       -0.124744        1.952077  2
  H          0.636904        1.357712        1.952077  2

%mem=32GB
%nprocshared= 8
#p m062x/aug-cc-pVDZ   counterpoise=2

00086 m062x/aug-cc-pVDZ   counterpoise=2

 0  1  0  1  0  1
  N          0.710243       -1.152826        0.000006  1
  N          1.354052        0.000000       -0.000003  1
  C          0.667040        1.134212       -0.000002  1
  C         -0.722866        1.190437       -0.000005  1
  C         -1.392695       -0.008981       -0.000000  1
  C         -0.615774       -1.162842        0.000003  1
  H         -1.067196       -2.146231        0.000009  1
  H          1.267504        2.034367       -0.000009  1
  H         -2.471887       -0.067869        0.000001  1
  H         -1.238804        2.140139       -0.000012  1
  C         -0.500006        0.866034        1.732007  2
  H         -0.636383        1.064550        0.672116  2
  H         -1.020356        1.623473        2.312523  2
  H         -0.903090       -0.114499        1.971914  2
  H          0.559863        0.890528        1.971914  2

%mem=32GB
%nprocshared= 8
#p m062x/aug-cc-pVDZ   counterpoise=2

00087 m062x/aug-cc-pVDZ   counterpoise=2

 0  1  0  1  0  1
  N          0.710243       -1.152826        0.000006  1
  N          1.354052        0.000000       -0.000003  1
  C          0.667040        1.134212       -0.000002  1
  C         -0.722866        1.190437       -0.000005  1
  C         -1.392695       -0.008981       -0.000000  1
  C         -0.615774       -1.162842        0.000003  1
  H         -1.067196       -2.146231        0.000009  1
  H          1.267504        2.034367       -0.000009  1
  H         -2.471887       -0.067869        0.000001  1
  H         -1.238804        2.140139       -0.000012  1
  C         -0.642790        0.766055        1.732007  2
  H         -0.691548        1.024461        0.677387  2
  H         -0.810891        1.656945        2.331619  2
  H         -1.406417        0.026804        1.959730  2
  H          0.337718        0.355904        1.959730  2

%mem=32GB
%nprocshared= 8
#p m062x/aug-cc-pVDZ   counterpoise=2

00088 m062x/aug-cc-pVDZ   counterpoise=2

 0  1  0  1  0  1
  N          0.710243       -1.152826        0.000006  1
  N          1.354052        0.000000       -0.000003  1
  C          0.667040        1.134212       -0.000002  1
  C         -0.722866        1.190437       -0.000005  1
  C         -1.392695       -0.008981       -0.000000  1
  C         -0.615774       -1.162842        0.000003  1
  H         -1.067196       -2.146231        0.000009  1
  H          1.267504        2.034367       -0.000009  1
  H         -2.471887       -0.067869        0.000001  1
  H         -1.238804        2.140139       -0.000012  1
  C         -0.766043        0.642801        1.732008  2
  H         -0.740216        0.970384        0.695959  2
  H         -0.697881        1.507333        2.387306  2
  H         -1.697754        0.116429        1.922598  2
  H          0.071667       -0.023077        1.922598  2

%mem=32GB
%nprocshared= 8
#p m062x/aug-cc-pVDZ   counterpoise=2

00089 m062x/aug-cc-pVDZ   counterpoise=2

 0  1  0  1  0  1
  N          0.710243       -1.152826        0.000006  1
  N          1.354052        0.000000       -0.000003  1
  C          0.667040        1.134212       -0.000002  1
  C         -0.722866        1.190437       -0.000005  1
  C         -1.392695       -0.008981       -0.000000  1
  C         -0.615774       -1.162842        0.000003  1
  H         -1.067196       -2.146231        0.000009  1
  H          1.267504        2.034367       -0.000009  1
  H         -2.471887       -0.067869        0.000001  1
  H         -1.238804        2.140139       -0.000012  1
  C         -0.866022        0.500017        1.732009  2
  H         -0.782816        0.901305        0.725322  2
  H         -0.701073        1.295542        2.454095  2
  H         -1.859090        0.081705        1.874519  2
  H         -0.121144       -0.278652        1.874519  2

%mem=32GB
%nprocshared= 8
#p m062x/aug-cc-pVDZ   counterpoise=2

00090 m062x/aug-cc-pVDZ   counterpoise=2

 0  1  0  1  0  1
  N          0.710243       -1.152826        0.000006  1
  N          1.354052        0.000000       -0.000003  1
  C          0.667040        1.134212       -0.000002  1
  C         -0.722866        1.190437       -0.000005  1
  C         -1.392695       -0.008981       -0.000000  1
  C         -0.615774       -1.162842        0.000003  1
  H         -1.067196       -2.146231        0.000009  1
  H          1.267504        2.034367       -0.000009  1
  H         -2.471887       -0.067869        0.000001  1
  H         -1.238804        2.140139       -0.000012  1
  C         -0.939704        0.342011        1.732008  2
  H         -1.209587        0.132897        0.700112  2
  H         -1.618745       -0.184132        2.398006  2
  H          0.078371        0.008168        1.915171  2
  H         -1.008743        1.411199        1.915171  2

%mem=32GB
%nprocshared= 8
#p m062x/aug-cc-pVDZ   counterpoise=2

00091 m062x/aug-cc-pVDZ   counterpoise=2

 0  1  0  1  0  1
  N          0.710243       -1.152826        0.000006  1
  N          1.354052        0.000000       -0.000003  1
  C          0.667040        1.134212       -0.000002  1
  C         -0.722866        1.190437       -0.000005  1
  C         -1.392695       -0.008981       -0.000000  1
  C         -0.615774       -1.162842        0.000003  1
  H         -1.067196       -2.146231        0.000009  1
  H          1.267504        2.034367       -0.000009  1
  H         -2.471887       -0.067869        0.000001  1
  H         -1.238804        2.140139       -0.000012  1
  C         -0.984818        0.173644        1.732007  2
  H         -1.232662        0.062673        0.679565  2
  H         -1.807785       -0.194835        2.338988  2
  H         -0.086701       -0.396581        1.954956  2
  H         -0.812022        1.223364        1.954956  2

%mem=32GB
%nprocshared= 8
#p m062x/aug-cc-pVDZ   counterpoise=2

00092 m062x/aug-cc-pVDZ   counterpoise=2

 0  1  0  1  0  1
  N          0.710243       -1.152826        0.000006  1
  N          1.354052        0.000000       -0.000003  1
  C          0.667040        1.134212       -0.000002  1
  C         -0.722866        1.190437       -0.000005  1
  C         -1.392695       -0.008981       -0.000000  1
  C         -0.615774       -1.162842        0.000003  1
  H         -1.067196       -2.146231        0.000009  1
  H          1.267504        2.034367       -0.000009  1
  H         -2.471887       -0.067869        0.000001  1
  H         -1.238804        2.140139       -0.000012  1
  C         -1.000010       -0.000000        1.732007  2
  H         -1.240335       -0.005496        0.672012  2
  H         -1.918977       -0.021017        2.312124  2
  H         -0.400023       -0.873966        1.972166  2
  H         -0.440605        0.900482        1.972166  2

%mem=32GB
%nprocshared= 8
#p m062x/aug-cc-pVDZ   counterpoise=2

00093 m062x/aug-cc-pVDZ   counterpoise=2

 0  1  0  1  0  1
  N          0.710243       -1.152826        0.000006  1
  N          1.354052        0.000000       -0.000003  1
  C          0.667040        1.134212       -0.000002  1
  C         -0.722866        1.190437       -0.000005  1
  C         -1.392695       -0.008981       -0.000000  1
  C         -0.615774       -1.162842        0.000003  1
  H         -1.067196       -2.146231        0.000009  1
  H          1.267504        2.034367       -0.000009  1
  H         -2.471887       -0.067869        0.000001  1
  H         -1.238804        2.140139       -0.000012  1
  C         -0.984818       -0.173644        1.732007  2
  H         -1.232904       -0.073490        0.678538  2
  H         -1.823085        0.164771        2.335547  2
  H         -0.773812       -1.215875        1.957191  2
  H         -0.109369        0.429977        1.957191  2

%mem=32GB
%nprocshared= 8
#p m062x/aug-cc-pVDZ   counterpoise=2

00094 m062x/aug-cc-pVDZ   counterpoise=2

 0  1  0  1  0  1
  N          0.710243       -1.152826        0.000006  1
  N          1.354052        0.000000       -0.000003  1
  C          0.667040        1.134212       -0.000002  1
  C         -0.722866        1.190437       -0.000005  1
  C         -1.392695       -0.008981       -0.000000  1
  C         -0.615774       -1.162842        0.000003  1
  H         -1.067196       -2.146231        0.000009  1
  H          1.267504        2.034367       -0.000009  1
  H         -2.471887       -0.067869        0.000001  1
  H         -1.238804        2.140139       -0.000012  1
  C         -0.939704       -0.342012        1.732008  2
  H         -1.210087       -0.143231        0.698202  2
  H         -1.634832        0.169033        2.393149  2
  H         -0.982561       -1.411984        1.918555  2
  H          0.068776        0.018052        1.918555  2

%mem=32GB
%nprocshared= 8
#p m062x/aug-cc-pVDZ   counterpoise=2

00095 m062x/aug-cc-pVDZ   counterpoise=2

 0  1  0  1  0  1
  N          0.710243       -1.152826        0.000006  1
  N          1.354052        0.000000       -0.000003  1
  C          0.667040        1.134212       -0.000002  1
  C         -0.722866        1.190437       -0.000005  1
  C         -1.392695       -0.008981       -0.000000  1
  C         -0.615774       -1.162842        0.000003  1
  H         -1.067196       -2.146231        0.000009  1
  H          1.267504        2.034367       -0.000009  1
  H         -2.471887       -0.067869        0.000001  1
  H         -1.238804        2.140139       -0.000012  1
  C         -0.866019       -0.500016        1.732009  2
  H         -0.720670       -0.885004        0.726011  2
  H         -0.579485       -1.258961        2.455457  2
  H         -0.251737        0.385488        1.873493  2
  H         -1.912246       -0.241426        1.873493  2

%mem=32GB
%nprocshared= 8
#p m062x/aug-cc-pVDZ   counterpoise=2

00096 m062x/aug-cc-pVDZ   counterpoise=2

 0  1  0  1  0  1
  N          0.710243       -1.152826        0.000006  1
  N          1.354052        0.000000       -0.000003  1
  C          0.667040        1.134212       -0.000002  1
  C         -0.722866        1.190437       -0.000005  1
  C         -1.392695       -0.008981       -0.000000  1
  C         -0.615774       -1.162842        0.000003  1
  H         -1.067196       -2.146231        0.000009  1
  H          1.267504        2.034367       -0.000009  1
  H         -2.471887       -0.067869        0.000001  1
  H         -1.238804        2.140139       -0.000012  1
  C         -0.766041       -0.642801        1.732008  2
  H         -0.676035       -0.954291        0.694584  2
  H         -0.524542       -1.478576        2.383649  2
  H         -0.079234        0.177250        1.925115  2
  H         -1.784389       -0.315456        1.925115  2

%mem=32GB
%nprocshared= 8
#p m062x/aug-cc-pVDZ   counterpoise=2

00097 m062x/aug-cc-pVDZ   counterpoise=2

 0  1  0  1  0  1
  N          0.710243       -1.152826        0.000006  1
  N          1.354052        0.000000       -0.000003  1
  C          0.667040        1.134212       -0.000002  1
  C         -0.722866        1.190437       -0.000005  1
  C         -1.392695       -0.008981       -0.000000  1
  C         -0.615774       -1.162842        0.000003  1
  H         -1.067196       -2.146231        0.000009  1
  H          1.267504        2.034367       -0.000009  1
  H         -2.471887       -0.067869        0.000001  1
  H         -1.238804        2.140139       -0.000012  1
  C         -0.642787       -0.766054        1.732007  2
  H         -0.626265       -1.008741        0.672665  2
  H         -0.580459       -1.681573        2.314603  2
  H          0.203191       -0.126624        1.970600  2
  H         -1.567622       -0.247179        1.970600  2

%mem=32GB
%nprocshared= 8
#p m062x/aug-cc-pVDZ   counterpoise=2

00098 m062x/aug-cc-pVDZ   counterpoise=2

 0  1  0  1  0  1
  N          0.710243       -1.152826        0.000006  1
  N          1.354052        0.000000       -0.000003  1
  C          0.667040        1.134212       -0.000002  1
  C         -0.722866        1.190437       -0.000005  1
  C         -1.392695       -0.008981       -0.000000  1
  C         -0.615774       -1.162842        0.000003  1
  H         -1.067196       -2.146231        0.000009  1
  H          1.267504        2.034367       -0.000009  1
  H         -2.471887       -0.067869        0.000001  1
  H         -1.238804        2.140139       -0.000012  1
  C         -0.500003       -0.866033        1.732007  2
  H         -0.571456       -1.049221        0.663029  2
  H         -0.842411       -1.743885        2.273864  2
  H          0.533730       -0.657965        1.995788  2
  H         -1.119845       -0.012984        1.995788  2

%mem=32GB
%nprocshared= 8
#p m062x/aug-cc-pVDZ   counterpoise=2

00099 m062x/aug-cc-pVDZ   counterpoise=2

 0  1  0  1  0  1
  N          0.710243       -1.152826        0.000006  1
  N          1.354052        0.000000       -0.000003  1
  C          0.667040        1.134212       -0.000002  1
  C         -0.722866        1.190437       -0.000005  1
  C         -1.392695       -0.008981       -0.000000  1
  C         -0.615774       -1.162842        0.000003  1
  H         -1.067196       -2.146231        0.000009  1
  H          1.267504        2.034367       -0.000009  1
  H         -2.471887       -0.067869        0.000001  1
  H         -1.238804        2.140139       -0.000012  1
  C         -0.342027       -0.939698        1.732007  2
  H         -0.510352       -1.076908        0.667011  2
  H         -1.064170       -1.528351        2.291895  2
  H          0.663961       -1.264614        1.984781  2
  H         -0.457477        0.111136        1.984781  2

%mem=32GB
%nprocshared= 8
#p m062x/aug-cc-pVDZ   counterpoise=2

00100 m062x/aug-cc-pVDZ   counterpoise=2

 0  1  0  1  0  1
  N          0.710243       -1.152826        0.000006  1
  N          1.354052        0.000000       -0.000003  1
  C          0.667040        1.134212       -0.000002  1
  C         -0.722866        1.190437       -0.000005  1
  C         -1.392695       -0.008981       -0.000000  1
  C         -0.615774       -1.162842        0.000003  1
  H         -1.067196       -2.146231        0.000009  1
  H          1.267504        2.034367       -0.000009  1
  H         -2.471887       -0.067869        0.000001  1
  H         -1.238804        2.140139       -0.000012  1
  C         -0.173659       -0.984812        1.732007  2
  H         -0.441163       -1.092530        0.684050  2
  H         -1.000959       -1.317948        2.353355  2
  H          0.705290       -1.587583        1.945530  2
  H          0.042306        0.058857        1.945530  2

%mem=32GB
%nprocshared= 8
#p m062x/aug-cc-pVDZ   counterpoise=2

00101 m062x/aug-cc-pVDZ   counterpoise=2

 0  1  0  1  0  1
  N          0.710243       -1.152826        0.000006  1
  N          1.354052        0.000000       -0.000003  1
  C          0.667040        1.134212       -0.000002  1
  C         -0.722866        1.190437       -0.000005  1
  C         -1.392695       -0.008981       -0.000000  1
  C         -0.615774       -1.162842        0.000003  1
  H         -1.067196       -2.146231        0.000009  1
  H          1.267504        2.034367       -0.000009  1
  H         -2.471887       -0.067869        0.000001  1
  H         -1.238804        2.140139       -0.000012  1
  C         -0.000015       -1.000004        1.732009  2
  H         -0.362686       -1.095913        0.711888  2
  H         -0.808887       -1.213911        2.425873  2
  H          0.812721       -1.703039        1.895349  2
  H          0.358943        0.012886        1.895349  2

%mem=32GB
%nprocshared= 8
#p m062x/aug-cc-pVDZ   counterpoise=2

00102 m062x/aug-cc-pVDZ   counterpoise=2

 0  1  0  1  0  1
  N          0.710243       -1.152826        0.000006  1
  N          1.354052        0.000000       -0.000003  1
  C          0.667040        1.134212       -0.000002  1
  C         -0.722866        1.190437       -0.000005  1
  C         -1.392695       -0.008981       -0.000000  1
  C         -0.615774       -1.162842        0.000003  1
  H         -1.067196       -2.146231        0.000009  1
  H          1.267504        2.034367       -0.000009  1
  H         -2.471887       -0.067869        0.000001  1
  H         -1.238804        2.140139       -0.000012  1
  C          0.173661       -0.984812        1.732008  2
  H          0.493937       -1.085096        0.698208  2
  H          0.997000       -1.242615        2.393165  2
  H         -0.133028        0.041162        1.918544  2
  H         -0.663396       -1.652657        1.918544  2

%mem=32GB
%nprocshared= 8
#p m062x/aug-cc-pVDZ   counterpoise=2

00103 m062x/aug-cc-pVDZ   counterpoise=2

 0  1  0  1  0  1
  N          0.710243       -1.152826        0.000006  1
  N          1.354052        0.000000       -0.000003  1
  C          0.667040        1.134212       -0.000002  1
  C         -0.722866        1.190437       -0.000005  1
  C         -1.392695       -0.008981       -0.000000  1
  C         -0.615774       -1.162842        0.000003  1
  H         -1.067196       -2.146231        0.000009  1
  H          1.267504        2.034367       -0.000009  1
  H         -2.471887       -0.067869        0.000001  1
  H         -1.238804        2.140139       -0.000012  1
  C          0.342029       -0.939698        1.732007  2
  H          0.566430       -1.069585        0.676474  2
  H          1.128487       -1.394912        2.328448  2
  H          0.281126        0.120951        1.961772  2
  H         -0.608018       -1.415192        1.961772  2

%mem=32GB
%nprocshared= 8
#p m062x/aug-cc-pVDZ   counterpoise=2

00104 m062x/aug-cc-pVDZ   counterpoise=2

 0  1  0  1  0  1
  N          0.710243       -1.152826        0.000006  1
  N          1.354052        0.000000       -0.000003  1
  C          0.667040        1.134212       -0.000002  1
  C         -0.722866        1.190437       -0.000005  1
  C         -1.392695       -0.008981       -0.000000  1
  C         -0.615774       -1.162842        0.000003  1
  H         -1.067196       -2.146231        0.000009  1
  H          1.267504        2.034367       -0.000009  1
  H         -2.471887       -0.067869        0.000001  1
  H         -1.238804        2.140139       -0.000012  1
  C          0.500005       -0.866033        1.732007  2
  H          0.629244       -1.042331        0.667304  2
  H          1.050381       -1.616822        2.293147  2
  H          0.875913        0.122231        1.984009  2
  H         -0.555570       -0.927136        1.984009  2

%mem=32GB
%nprocshared= 8
#p m062x/aug-cc-pVDZ   counterpoise=2

00105 m062x/aug-cc-pVDZ   counterpoise=2

 0  1  0  1  0  1
  N          0.710243       -1.152826        0.000006  1
  N          1.354052        0.000000       -0.000003  1
  C          0.667040        1.134212       -0.000002  1
  C         -0.722866        1.190437       -0.000005  1
  C         -1.392695       -0.008981       -0.000000  1
  C         -0.615774       -1.162842        0.000003  1
  H         -1.067196       -2.146231        0.000009  1
  H          1.267504        2.034367       -0.000009  1
  H         -2.471887       -0.067869        0.000001  1
  H         -1.238804        2.140139       -0.000012  1
  C          0.642789       -0.766054        1.732007  2
  H          0.684072       -1.002766        0.671989  2
  H          0.800727       -1.671648        2.312035  2
  H          1.417431       -0.042380        1.972222  2
  H         -0.331089       -0.347325        1.972222  2

%mem=32GB
%nprocshared= 8
#p m062x/aug-cc-pVDZ   counterpoise=2

00106 m062x/aug-cc-pVDZ   counterpoise=2

 0  1  0  1  0  1
  N          0.710243       -1.152826        0.000006  1
  N          1.354052        0.000000       -0.000003  1
  C          0.667040        1.134212       -0.000002  1
  C         -0.722866        1.190437       -0.000005  1
  C         -1.392695       -0.008981       -0.000000  1
  C         -0.615774       -1.162842        0.000003  1
  H         -1.067196       -2.146231        0.000009  1
  H          1.267504        2.034367       -0.000009  1
  H         -2.471887       -0.067869        0.000001  1
  H         -1.238804        2.140139       -0.000012  1
  C          0.766043       -0.642800        1.732008  2
  H          0.732468       -0.949683        0.689860  2
  H          0.670381       -1.517178        2.370592  2
  H          1.712861       -0.148624        1.934005  2
  H         -0.051523        0.044411        1.934005  2

%mem=32GB
%nprocshared= 8
#p m062x/aug-cc-pVDZ   counterpoise=2

00107 m062x/aug-cc-pVDZ   counterpoise=2

 0  1  0  1  0  1
  N          0.710243       -1.152826        0.000006  1
  N          1.354052        0.000000       -0.000003  1
  C          0.667040        1.134212       -0.000002  1
  C         -0.722866        1.190437       -0.000005  1
  C         -1.392695       -0.008981       -0.000000  1
  C         -0.615774       -1.162842        0.000003  1
  H         -1.067196       -2.146231        0.000009  1
  H          1.267504        2.034367       -0.000009  1
  H         -2.471887       -0.067869        0.000001  1
  H         -1.238804        2.140139       -0.000012  1
  C          0.866022       -0.500016        1.732009  2
  H          0.774868       -0.882008        0.718526  2
  H          0.674633       -1.302054        2.440233  2
  H          1.870531       -0.113909        1.884848  2
  H          0.144093        0.298067        1.884848  2

%mem=32GB
%nprocshared= 8
#p m062x/aug-cc-pVDZ   counterpoise=2

00108 m062x/aug-cc-pVDZ   counterpoise=2

 0  1  0  1  0  1
  N          0.710243       -1.152826        0.000006  1
  N          1.354052        0.000000       -0.000003  1
  C          0.667040        1.134212       -0.000002  1
  C         -0.722866        1.190437       -0.000005  1
  C         -1.392695       -0.008981       -0.000000  1
  C         -0.615774       -1.162842        0.000003  1
  H         -1.067196       -2.146231        0.000009  1
  H          1.267504        2.034367       -0.000009  1
  H         -2.471887       -0.067869        0.000001  1
  H         -1.238804        2.140139       -0.000012  1
  C          0.939703       -0.342012        1.732008  2
  H          1.188051       -0.137021        0.693895  2
  H          1.611703        0.212670        2.381793  2
  H         -0.085455       -0.037472        1.926387  2
  H          1.044410       -1.406310        1.926387  2

%mem=32GB
%nprocshared= 8
#p m062x/aug-cc-pVDZ   counterpoise=2

00109 m062x/aug-cc-pVDZ   counterpoise=2

 0  1  0  1  0  1
  N          0.710243       -1.152826        0.000006  1
  N          1.354052        0.000000       -0.000003  1
  C          0.667040        1.134212       -0.000002  1
  C         -0.722866        1.190437       -0.000005  1
  C         -1.392695       -0.008981       -0.000000  1
  C         -0.615774       -1.162842        0.000003  1
  H         -1.067196       -2.146231        0.000009  1
  H          1.267504        2.034367       -0.000009  1
  H         -2.471887       -0.067869        0.000001  1
  H         -1.238804        2.140139       -0.000012  1
  C          0.984817       -0.173644        1.732007  2
  H          1.210354       -0.067578        0.674057  2
  H          1.812218        0.215466        2.319781  2
  H          0.080628        0.381829        1.967315  2
  H          0.835975       -1.224336        1.967315  2

%mem=32GB
%nprocshared= 8
#p m062x/aug-cc-pVDZ   counterpoise=2

00110 m062x/aug-cc-pVDZ   counterpoise=2

 0  1  0  1  0  1
  N          0.710243       -1.152826        0.000006  1
  N          1.354052        0.000000       -0.000003  1
  C          0.667040        1.134212       -0.000002  1
  C         -0.722866        1.190437       -0.000005  1
  C         -1.392695       -0.008981       -0.000000  1
  C         -0.615774       -1.162842        0.000003  1
  H         -1.067196       -2.146231        0.000009  1
  H          1.267504        2.034367       -0.000009  1
  H         -2.471887       -0.067869        0.000001  1
  H         -1.238804        2.140139       -0.000012  1
  C          1.285577       -0.000000        1.532044  2
  H          1.334108       -0.000000        0.446217  2
  H          2.293118       -0.000000        1.939892  2
  H          0.757532        0.887456        1.871259  2
  H          0.757532       -0.887456        1.871259  2

%mem=32GB
%nprocshared= 8
#p m062x/aug-cc-pVDZ   counterpoise=2

00111 m062x/aug-cc-pVDZ   counterpoise=2

 0  1  0  1  0  1
  N          0.710243       -1.152826        0.000006  1
  N          1.354052        0.000000       -0.000003  1
  C          0.667040        1.134212       -0.000002  1
  C         -0.722866        1.190437       -0.000005  1
  C         -1.392695       -0.008981       -0.000000  1
  C         -0.615774       -1.162842        0.000003  1
  H         -1.067196       -2.146231        0.000009  1
  H          1.267504        2.034367       -0.000009  1
  H         -2.471887       -0.067869        0.000001  1
  H         -1.238804        2.140139       -0.000012  1
  C          1.266047        0.223231        1.532044  2
  H          1.327730        0.066767        0.458224  2
  H          1.616787       -0.666447        2.048698  2
  H          1.885437        1.071819        1.810851  2
  H          0.234209        0.420851        1.810851  2

%mem=32GB
%nprocshared= 8
#p m062x/aug-cc-pVDZ   counterpoise=2

00112 m062x/aug-cc-pVDZ   counterpoise=2

 0  1  0  1  0  1
  N          0.710243       -1.152826        0.000006  1
  N          1.354052        0.000000       -0.000003  1
  C          0.667040        1.134212       -0.000002  1
  C         -0.722866        1.190437       -0.000005  1
  C         -1.392695       -0.008981       -0.000000  1
  C         -0.615774       -1.162842        0.000003  1
  H         -1.067196       -2.146231        0.000009  1
  H          1.267504        2.034367       -0.000009  1
  H         -2.471887       -0.067869        0.000001  1
  H         -1.238804        2.140139       -0.000012  1
  C          1.208050        0.439680        1.532046  2
  H          1.307197        0.141102        0.491663  2
  H          1.484105       -0.391650        2.175599  2
  H          1.862662        1.284373        1.730676  2
  H          0.178193        0.725020        1.730676  2

%mem=32GB
%nprocshared= 8
#p m062x/aug-cc-pVDZ   counterpoise=2

00113 m062x/aug-cc-pVDZ   counterpoise=2

 0  1  0  1  0  1
  N          0.710243       -1.152826        0.000006  1
  N          1.354052        0.000000       -0.000003  1
  C          0.667040        1.134212       -0.000002  1
  C         -0.722866        1.190437       -0.000005  1
  C         -1.392695       -0.008981       -0.000000  1
  C         -0.615774       -1.162842        0.000003  1
  H         -1.067196       -2.146231        0.000009  1
  H          1.267504        2.034367       -0.000009  1
  H         -2.471887       -0.067869        0.000001  1
  H         -1.238804        2.140139       -0.000012  1
  C          1.113329        0.642801        1.532048  2
  H          0.822808        0.962694        0.534730  2
  H          0.578059        1.232190        2.272037  2
  H          0.869322       -0.408546        1.660919  2
  H          2.183247        0.784732        1.660919  2

%mem=32GB
%nprocshared= 8
#p m062x/aug-cc-pVDZ   counterpoise=2

00114 m062x/aug-cc-pVDZ   counterpoise=2

 0  1  0  1  0  1
  N          0.710243       -1.152826        0.000006  1
  N          1.354052        0.000000       -0.000003  1
  C          0.667040        1.134212       -0.000002  1
  C         -0.722866        1.190437       -0.000005  1
  C         -1.392695       -0.008981       -0.000000  1
  C         -0.615774       -1.162842        0.000003  1
  H         -1.067196       -2.146231        0.000009  1
  H          1.267504        2.034367       -0.000009  1
  H         -2.471887       -0.067869        0.000001  1
  H         -1.238804        2.140139       -0.000012  1
  C          0.984799        0.826361        1.532046  2
  H          0.768215        1.036191        0.487805  2
  H          0.349930        1.441435        2.164581  2
  H          0.793059       -0.223520        1.738115  2
  H          2.028081        1.051248        1.738115  2

%mem=32GB
%nprocshared= 8
#p m062x/aug-cc-pVDZ   counterpoise=2

00115 m062x/aug-cc-pVDZ   counterpoise=2

 0  1  0  1  0  1
  N          0.710243       -1.152826        0.000006  1
  N          1.354052        0.000000       -0.000003  1
  C          0.667040        1.134212       -0.000002  1
  C         -0.722866        1.190437       -0.000005  1
  C         -1.392695       -0.008981       -0.000000  1
  C         -0.615774       -1.162842        0.000003  1
  H         -1.067196       -2.146231        0.000009  1
  H          1.267504        2.034367       -0.000009  1
  H         -2.471887       -0.067869        0.000001  1
  H         -1.238804        2.140139       -0.000012  1
  C          0.826347        0.984812        1.532044  2
  H          0.714458        1.089743        0.456012  2
  H          0.123666        1.643794        2.035491  2
  H          0.626581       -0.044498        1.818560  2
  H          1.840730        1.250166        1.818560  2

%mem=32GB
%nprocshared= 8
#p m062x/aug-cc-pVDZ   counterpoise=2

00116 m062x/aug-cc-pVDZ   counterpoise=2

 0  1  0  1  0  1
  N          0.710243       -1.152826        0.000006  1
  N          1.354052        0.000000       -0.000003  1
  C          0.667040        1.134212       -0.000002  1
  C         -0.722866        1.190437       -0.000005  1
  C         -1.392695       -0.008981       -0.000000  1
  C         -0.615774       -1.162842        0.000003  1
  H         -1.067196       -2.146231        0.000009  1
  H          1.267504        2.034367       -0.000009  1
  H         -2.471887       -0.067869        0.000001  1
  H         -1.238804        2.140139       -0.000012  1
  C          0.642788        1.113341        1.532044  2
  H          0.659990        1.128145        0.445370  2
  H          1.413606        1.776694        1.915815  2
  H         -0.330107        1.446922        1.883721  2
  H          0.827657        0.101598        1.883721  2

%mem=32GB
%nprocshared= 8
#p m062x/aug-cc-pVDZ   counterpoise=2

00117 m062x/aug-cc-pVDZ   counterpoise=2

 0  1  0  1  0  1
  N          0.710243       -1.152826        0.000006  1
  N          1.354052        0.000000       -0.000003  1
  C          0.667040        1.134212       -0.000002  1
  C         -0.722866        1.190437       -0.000005  1
  C         -1.392695       -0.008981       -0.000000  1
  C         -0.615774       -1.162842        0.000003  1
  H         -1.067196       -2.146231        0.000009  1
  H          1.267504        2.034367       -0.000009  1
  H         -2.471887       -0.067869        0.000001  1
  H         -1.238804        2.140139       -0.000012  1
  C          0.439699        1.208043        1.532044  2
  H          0.599058        1.156290        0.458126  2
  H          1.349544        0.912561        2.048135  2
  H          0.179182        2.225732        1.811181  2
  H         -0.369054        0.537612        1.811181  2

%mem=32GB
%nprocshared= 8
#p m062x/aug-cc-pVDZ   counterpoise=2

00118 m062x/aug-cc-pVDZ   counterpoise=2

 0  1  0  1  0  1
  N          0.710243       -1.152826        0.000006  1
  N          1.354052        0.000000       -0.000003  1
  C          0.667040        1.134212       -0.000002  1
  C         -0.722866        1.190437       -0.000005  1
  C         -1.392695       -0.008981       -0.000000  1
  C         -0.615774       -1.162842        0.000003  1
  H         -1.067196       -2.146231        0.000009  1
  H          1.267504        2.034367       -0.000009  1
  H         -2.471887       -0.067869        0.000001  1
  H         -1.238804        2.140139       -0.000012  1
  C          0.223250        1.266041        1.532046  2
  H          0.524637        1.176513        0.491601  2
  H          1.063074        1.016569        2.175426  2
  H         -0.094710        2.286275        1.730794  2
  H         -0.600124        0.584843        1.730794  2

%mem=32GB
%nprocshared= 8
#p m062x/aug-cc-pVDZ   counterpoise=2

00119 m062x/aug-cc-pVDZ   counterpoise=2

 0  1  0  1  0  1
  N          0.710243       -1.152826        0.000006  1
  N          1.354052        0.000000       -0.000003  1
  C          0.667040        1.134212       -0.000002  1
  C         -0.722866        1.190437       -0.000005  1
  C         -1.392695       -0.008981       -0.000000  1
  C         -0.615774       -1.162842        0.000003  1
  H         -1.067196       -2.146231        0.000009  1
  H          1.267504        2.034367       -0.000009  1
  H         -2.471887       -0.067869        0.000001  1
  H         -1.238804        2.140139       -0.000012  1
  C          0.000018        1.285571        1.532048  2
  H          0.432128        1.187518        0.539555  2
  H          0.768450        1.111200        2.280769  2
  H         -0.403956        2.287258        1.654139  2
  H         -0.796730        0.556350        1.654139  2

%mem=32GB
%nprocshared= 8
#p m062x/aug-cc-pVDZ   counterpoise=2

00120 m062x/aug-cc-pVDZ   counterpoise=2

 0  1  0  1  0  1
  N          0.710243       -1.152826        0.000006  1
  N          1.354052        0.000000       -0.000003  1
  C          0.667040        1.134212       -0.000002  1
  C         -0.722866        1.190437       -0.000005  1
  C         -1.392695       -0.008981       -0.000000  1
  C         -0.615774       -1.162842        0.000003  1
  H         -1.067196       -2.146231        0.000009  1
  H          1.267504        2.034367       -0.000009  1
  H         -2.471887       -0.067869        0.000001  1
  H         -1.238804        2.140139       -0.000012  1
  C         -0.223252        1.266042        1.532046  2
  H         -0.559866        1.215103        0.499829  2
  H         -1.073225        1.137418        2.197236  2
  H          0.502897        0.478369        1.715774  2
  H          0.237327        2.233300        1.715774  2

%mem=32GB
%nprocshared= 8
#p m062x/aug-cc-pVDZ   counterpoise=2

00121 m062x/aug-cc-pVDZ   counterpoise=2

 0  1  0  1  0  1
  N          0.710243       -1.152826        0.000006  1
  N          1.354052        0.000000       -0.000003  1
  C          0.667040        1.134212       -0.000002  1
  C         -0.722866        1.190437       -0.000005  1
  C         -1.392695       -0.008981       -0.000000  1
  C         -0.615774       -1.162842        0.000003  1
  H         -1.067196       -2.146231        0.000009  1
  H          1.267504        2.034367       -0.000009  1
  H         -2.471887       -0.067869        0.000001  1
  H         -1.238804        2.140139       -0.000012  1
  C         -0.439701        1.208045        1.532045  2
  H         -0.637234        1.195762        0.463305  2
  H         -1.379501        1.149606        2.075034  2
  H          0.184085        0.357664        1.795142  2
  H          0.073929        2.129154        1.795142  2

%mem=32GB
%nprocshared= 8
#p m062x/aug-cc-pVDZ   counterpoise=2

00122 m062x/aug-cc-pVDZ   counterpoise=2

 0  1  0  1  0  1
  N          0.710243       -1.152826        0.000006  1
  N          1.354052        0.000000       -0.000003  1
  C          0.667040        1.134212       -0.000002  1
  C         -0.722866        1.190437       -0.000005  1
  C         -1.392695       -0.008981       -0.000000  1
  C         -0.615774       -1.162842        0.000003  1
  H         -1.067196       -2.146231        0.000009  1
  H          1.267504        2.034367       -0.000009  1
  H         -2.471887       -0.067869        0.000001  1
  H         -1.238804        2.140139       -0.000012  1
  C         -0.642790        1.113343        1.532044  2
  H         -0.699451        1.167894        0.447983  2
  H         -1.360180        1.804017        1.967702  2
  H         -0.871261        0.101402        1.856471  2
  H          0.359756        1.380037        1.856471  2

%mem=32GB
%nprocshared= 8
#p m062x/aug-cc-pVDZ   counterpoise=2

00123 m062x/aug-cc-pVDZ   counterpoise=2

 0  1  0  1  0  1
  N          0.710243       -1.152826        0.000006  1
  N          1.354052        0.000000       -0.000003  1
  C          0.667040        1.134212       -0.000002  1
  C         -0.722866        1.190437       -0.000005  1
  C         -1.392695       -0.008981       -0.000000  1
  C         -0.615774       -1.162842        0.000003  1
  H         -1.067196       -2.146231        0.000009  1
  H          1.267504        2.034367       -0.000009  1
  H         -2.471887       -0.067869        0.000001  1
  H         -1.238804        2.140139       -0.000012  1
  C         -0.826349        0.984814        1.532044  2
  H         -0.753748        1.129074        0.457198  2
  H         -0.395004        1.841909        2.042737  2
  H         -1.871064        0.883057        1.814344  2
  H         -0.285610        0.085155        1.814344  2

%mem=32GB
%nprocshared= 8
#p m062x/aug-cc-pVDZ   counterpoise=2

00124 m062x/aug-cc-pVDZ   counterpoise=2

 0  1  0  1  0  1
  N          0.710243       -1.152826        0.000006  1
  N          1.354052        0.000000       -0.000003  1
  C          0.667040        1.134212       -0.000002  1
  C         -0.722866        1.190437       -0.000005  1
  C         -1.392695       -0.008981       -0.000000  1
  C         -0.615774       -1.162842        0.000003  1
  H         -1.067196       -2.146231        0.000009  1
  H          1.267504        2.034367       -0.000009  1
  H         -2.471887       -0.067869        0.000001  1
  H         -1.238804        2.140139       -0.000012  1
  C         -0.984800        0.826362        1.532046  2
  H         -0.806457        1.074250        0.488916  2
  H         -0.469916        1.542025        2.167811  2
  H         -2.051840        0.862820        1.735944  2
  H         -0.611063       -0.173749        1.735944  2

%mem=32GB
%nprocshared= 8
#p m062x/aug-cc-pVDZ   counterpoise=2

00125 m062x/aug-cc-pVDZ   counterpoise=2

 0  1  0  1  0  1
  N          0.710243       -1.152826        0.000006  1
  N          1.354052        0.000000       -0.000003  1
  C          0.667040        1.134212       -0.000002  1
  C         -0.722866        1.190437       -0.000005  1
  C         -1.392695       -0.008981       -0.000000  1
  C         -0.615774       -1.162842        0.000003  1
  H         -1.067196       -2.146231        0.000009  1
  H          1.267504        2.034367       -0.000009  1
  H         -2.471887       -0.067869        0.000001  1
  H         -1.238804        2.140139       -0.000012  1
  C         -1.113330        0.642802        1.532048  2
  H         -0.859683        0.998549        0.536818  2
  H         -0.653184        1.288168        2.275853  2
  H         -2.192871        0.657381        1.657967  2
  H         -0.747689       -0.373036        1.657967  2

%mem=32GB
%nprocshared= 8
#p m062x/aug-cc-pVDZ   counterpoise=2

00126 m062x/aug-cc-pVDZ   counterpoise=2

 0  1  0  1  0  1
  N          0.710243       -1.152826        0.000006  1
  N          1.354052        0.000000       -0.000003  1
  C          0.667040        1.134212       -0.000002  1
  C         -0.722866        1.190437       -0.000005  1
  C         -1.392695       -0.008981       -0.000000  1
  C         -0.615774       -1.162842        0.000003  1
  H         -1.067196       -2.146231        0.000009  1
  H          1.267504        2.034367       -0.000009  1
  H         -2.471887       -0.067869        0.000001  1
  H         -1.238804        2.140139       -0.000012  1
  C         -1.208051        0.439680        1.532046  2
  H         -1.332934        0.136230        0.495852  2
  H         -1.538202       -0.362543        2.186963  2
  H         -0.159833        0.654835        1.722900  2
  H         -1.801182        1.330324        1.722900  2

%mem=32GB
%nprocshared= 8
#p m062x/aug-cc-pVDZ   counterpoise=2

00127 m062x/aug-cc-pVDZ   counterpoise=2

 0  1  0  1  0  1
  N          0.710243       -1.152826        0.000006  1
  N          1.354052        0.000000       -0.000003  1
  C          0.667040        1.134212       -0.000002  1
  C         -0.722866        1.190437       -0.000005  1
  C         -1.392695       -0.008981       -0.000000  1
  C         -0.615774       -1.162842        0.000003  1
  H         -1.067196       -2.146231        0.000009  1
  H          1.267504        2.034367       -0.000009  1
  H         -2.471887       -0.067869        0.000001  1
  H         -1.238804        2.140139       -0.000012  1
  C         -1.266048        0.223231        1.532045  2
  H         -1.354588        0.060890        0.460979  2
  H         -1.720029       -0.609160        2.063555  2
  H         -0.215656        0.295708        1.802044  2
  H         -1.773883        1.145555        1.802044  2

%mem=32GB
%nprocshared= 8
#p m062x/aug-cc-pVDZ   counterpoise=2

00128 m062x/aug-cc-pVDZ   counterpoise=2

 0  1  0  1  0  1
  N          0.710243       -1.152826        0.000006  1
  N          1.354052        0.000000       -0.000003  1
  C          0.667040        1.134212       -0.000002  1
  C         -0.722866        1.190437       -0.000005  1
  C         -1.392695       -0.008981       -0.000000  1
  C         -0.615774       -1.162842        0.000003  1
  H         -1.067196       -2.146231        0.000009  1
  H          1.267504        2.034367       -0.000009  1
  H         -2.471887       -0.067869        0.000001  1
  H         -1.238804        2.140139       -0.000012  1
  C         -1.285578       -0.000000        1.532044  2
  H         -1.361386       -0.006356        0.447798  2
  H         -2.278958       -0.083286        1.965332  2
  H         -0.676824       -0.839532        1.857748  2
  H         -0.825114        0.929175        1.857748  2

%mem=32GB
%nprocshared= 8
#p m062x/aug-cc-pVDZ   counterpoise=2

00129 m062x/aug-cc-pVDZ   counterpoise=2

 0  1  0  1  0  1
  N          0.710243       -1.152826        0.000006  1
  N          1.354052        0.000000       -0.000003  1
  C          0.667040        1.134212       -0.000002  1
  C         -0.722866        1.190437       -0.000005  1
  C         -1.392695       -0.008981       -0.000000  1
  C         -0.615774       -1.162842        0.000003  1
  H         -1.067196       -2.146231        0.000009  1
  H          1.267504        2.034367       -0.000009  1
  H         -2.471887       -0.067869        0.000001  1
  H         -1.238804        2.140139       -0.000012  1
  C         -1.266048       -0.223232        1.532044  2
  H         -1.354735       -0.073198        0.459198  2
  H         -1.751179        0.597473        2.054126  2
  H         -1.743086       -1.160224        1.807650  2
  H         -0.215155       -0.257040        1.807650  2

%mem=32GB
%nprocshared= 8
#p m062x/aug-cc-pVDZ   counterpoise=2

00130 m062x/aug-cc-pVDZ   counterpoise=2

 0  1  0  1  0  1
  N          0.710243       -1.152826        0.000006  1
  N          1.354052        0.000000       -0.000003  1
  C          0.667040        1.134212       -0.000002  1
  C         -0.722866        1.190437       -0.000005  1
  C         -1.392695       -0.008981       -0.000000  1
  C         -0.615774       -1.162842        0.000003  1
  H         -1.067196       -2.146231        0.000009  1
  H          1.267504        2.034367       -0.000009  1
  H         -2.471887       -0.067869        0.000001  1
  H         -1.238804        2.140139       -0.000012  1
  C         -1.208051       -0.439681        1.532046  2
  H         -1.333318       -0.147484        0.492669  2
  H         -1.552395        0.363534        2.178382  2
  H         -1.788879       -1.337127        1.728782  2
  H         -0.157559       -0.637767        1.728782  2

%mem=32GB
%nprocshared= 8
#p m062x/aug-cc-pVDZ   counterpoise=2

00131 m062x/aug-cc-pVDZ   counterpoise=2

 0  1  0  1  0  1
  N          0.710243       -1.152826        0.000006  1
  N          1.354052        0.000000       -0.000003  1
  C          0.667040        1.134212       -0.000002  1
  C         -0.722866        1.190437       -0.000005  1
  C         -1.392695       -0.008981       -0.000000  1
  C         -0.615774       -1.162842        0.000003  1
  H         -1.067196       -2.146231        0.000009  1
  H          1.267504        2.034367       -0.000009  1
  H         -2.471887       -0.067869        0.000001  1
  H         -1.238804        2.140139       -0.000012  1
  C         -1.113348       -0.642771        1.532048  2
  H         -1.293934       -0.233053        0.541646  2
  H         -1.429729        0.075043        2.284459  2
  H         -1.676903       -1.564549        1.651249  2
  H         -0.052752       -0.848694        1.651249  2

%mem=32GB
%nprocshared= 8
#p m062x/aug-cc-pVDZ   counterpoise=2

00132 m062x/aug-cc-pVDZ   counterpoise=2

 0  1  0  1  0  1
  N          0.710243       -1.152826        0.000006  1
  N          1.354052        0.000000       -0.000003  1
  C          0.667040        1.134212       -0.000002  1
  C         -0.722866        1.190437       -0.000005  1
  C         -1.392695       -0.008981       -0.000000  1
  C         -0.615774       -1.162842        0.000003  1
  H         -1.067196       -2.146231        0.000009  1
  H          1.267504        2.034367       -0.000009  1
  H         -2.471887       -0.067869        0.000001  1
  H         -1.238804        2.140139       -0.000012  1
  C         -0.984797       -0.826361        1.532046  2
  H         -0.735883       -1.053324        0.498651  2
  H         -0.347863       -1.407127        2.194242  2
  H         -0.829829        0.233325        1.717860  2
  H         -2.025718       -1.078224        1.717860  2

%mem=32GB
%nprocshared= 8
#p m062x/aug-cc-pVDZ   counterpoise=2

00133 m062x/aug-cc-pVDZ   counterpoise=2

 0  1  0  1  0  1
  N          0.710243       -1.152826        0.000006  1
  N          1.354052        0.000000       -0.000003  1
  C          0.667040        1.134212       -0.000002  1
  C         -0.722866        1.190437       -0.000005  1
  C         -1.392695       -0.008981       -0.000000  1
  C         -0.615774       -1.162842        0.000003  1
  H         -1.067196       -2.146231        0.000009  1
  H          1.267504        2.034367       -0.000009  1
  H         -2.471887       -0.067869        0.000001  1
  H         -1.238804        2.140139       -0.000012  1
  C         -0.826346       -0.984813        1.532045  2
  H         -0.679318       -1.109119        0.462322  2
  H         -0.105204       -1.594506        2.070289  2
  H         -0.687491        0.059917        1.798006  2
  H         -1.833431       -1.295493        1.798006  2

%mem=32GB
%nprocshared= 8
#p m062x/aug-cc-pVDZ   counterpoise=2

00134 m062x/aug-cc-pVDZ   counterpoise=2

 0  1  0  1  0  1
  N          0.710243       -1.152826        0.000006  1
  N          1.354052        0.000000       -0.000003  1
  C          0.667040        1.134212       -0.000002  1
  C         -0.722866        1.190437       -0.000005  1
  C         -1.392695       -0.008981       -0.000000  1
  C         -0.615774       -1.162842        0.000003  1
  H         -1.067196       -2.146231        0.000009  1
  H          1.267504        2.034367       -0.000009  1
  H         -2.471887       -0.067869        0.000001  1
  H         -1.238804        2.140139       -0.000012  1
  C         -0.642787       -1.113342        1.532044  2
  H         -0.623635       -1.148436        0.445868  2
  H         -0.158622       -2.000552        1.931946  2
  H         -0.115441       -0.227066        1.875406  2
  H         -1.673457       -1.077301        1.875406  2

%mem=32GB
%nprocshared= 8
#p m062x/aug-cc-pVDZ   counterpoise=2

00135 m062x/aug-cc-pVDZ   counterpoise=2

 0  1  0  1  0  1
  N          0.710243       -1.152826        0.000006  1
  N          1.354052        0.000000       -0.000003  1
  C          0.667040        1.134212       -0.000002  1
  C         -0.722866        1.190437       -0.000005  1
  C         -1.392695       -0.008981       -0.000000  1
  C         -0.615774       -1.162842        0.000003  1
  H         -1.067196       -2.146231        0.000009  1
  H          1.267504        2.034367       -0.000009  1
  H         -2.471887       -0.067869        0.000001  1
  H         -1.238804        2.140139       -0.000012  1
  C         -0.439698       -1.208044        1.532044  2
  H         -0.563745       -1.176199        0.452705  2
  H         -1.383978       -0.965629        2.012718  2
  H         -0.126180       -2.204764        1.831601  2
  H          0.315163       -0.485599        1.831601  2

%mem=32GB
%nprocshared= 8
#p m062x/aug-cc-pVDZ   counterpoise=2

00136 m062x/aug-cc-pVDZ   counterpoise=2

 0  1  0  1  0  1
  N          0.710243       -1.152826        0.000006  1
  N          1.354052        0.000000       -0.000003  1
  C          0.667040        1.134212       -0.000002  1
  C         -0.722866        1.190437       -0.000005  1
  C         -1.392695       -0.008981       -0.000000  1
  C         -0.615774       -1.162842        0.000003  1
  H         -1.067196       -2.146231        0.000009  1
  H          1.267504        2.034367       -0.000009  1
  H         -2.471887       -0.067869        0.000001  1
  H         -1.238804        2.140139       -0.000012  1
  C         -0.223249       -1.266042        1.532045  2
  H         -0.492441       -1.195268        0.481378  2
  H         -1.091499       -1.037768        2.144834  2
  H          0.119874       -2.273868        1.751203  2
  H          0.571182       -0.557292        1.751203  2

%mem=32GB
%nprocshared= 8
#p m062x/aug-cc-pVDZ   counterpoise=2

00137 m062x/aug-cc-pVDZ   counterpoise=2

 0  1  0  1  0  1
  N          0.710243       -1.152826        0.000006  1
  N          1.354052        0.000000       -0.000003  1
  C          0.667040        1.134212       -0.000002  1
  C         -0.722866        1.190437       -0.000005  1
  C         -1.392695       -0.008981       -0.000000  1
  C         -0.615774       -1.162842        0.000003  1
  H         -1.067196       -2.146231        0.000009  1
  H          1.267504        2.034367       -0.000009  1
  H         -2.471887       -0.067869        0.000001  1
  H         -1.238804        2.140139       -0.000012  1
  C         -0.000017       -1.285572        1.532047  2
  H         -0.404238       -1.205004        0.526319  2
  H         -0.795136       -1.127092        2.256027  2
  H          0.426266       -2.275449        1.673130  2
  H          0.773209       -0.534775        1.673130  2

%mem=32GB
%nprocshared= 8
#p m062x/aug-cc-pVDZ   counterpoise=2

00138 m062x/aug-cc-pVDZ   counterpoise=2

 0  1  0  1  0  1
  N          0.710243       -1.152826        0.000006  1
  N          1.354052        0.000000       -0.000003  1
  C          0.667040        1.134212       -0.000002  1
  C         -0.722866        1.190437       -0.000005  1
  C         -1.392695       -0.008981       -0.000000  1
  C         -0.615774       -1.162842        0.000003  1
  H         -1.067196       -2.146231        0.000009  1
  H          1.267504        2.034367       -0.000009  1
  H         -2.471887       -0.067869        0.000001  1
  H         -1.238804        2.140139       -0.000012  1
  C          0.223251       -1.266041        1.532046  2
  H          0.551701       -1.189684        0.498767  2
  H          1.062600       -1.070910        2.194538  2
  H         -0.561672       -0.537397        1.717654  2
  H         -0.159760       -2.266206        1.717654  2

%mem=32GB
%nprocshared= 8
#p m062x/aug-cc-pVDZ   counterpoise=2

00139 m062x/aug-cc-pVDZ   counterpoise=2

 0  1  0  1  0  1
  N          0.710243       -1.152826        0.000006  1
  N          1.354052        0.000000       -0.000003  1
  C          0.667040        1.134212       -0.000002  1
  C         -0.722866        1.190437       -0.000005  1
  C         -1.392695       -0.008981       -0.000000  1
  C         -0.615774       -1.162842        0.000003  1
  H         -1.067196       -2.146231        0.000009  1
  H          1.267504        2.034367       -0.000009  1
  H         -2.471887       -0.067869        0.000001  1
  H         -1.238804        2.140139       -0.000012  1
  C          0.439700       -1.208044        1.532045  2
  H          0.628595       -1.169491        0.462368  2
  H          1.364836       -1.019223        2.070513  2
  H         -0.294825       -0.452209        1.797870  2
  H          0.060118       -2.191269        1.797870  2

%mem=32GB
%nprocshared= 8
#p m062x/aug-cc-pVDZ   counterpoise=2

00140 m062x/aug-cc-pVDZ   counterpoise=2

 0  1  0  1  0  1
  N          0.710243       -1.152826        0.000006  1
  N          1.354052        0.000000       -0.000003  1
  C          0.667040        1.134212       -0.000002  1
  C         -0.722866        1.190437       -0.000005  1
  C         -1.392695       -0.008981       -0.000000  1
  C         -0.615774       -1.162842        0.000003  1
  H         -1.067196       -2.146231        0.000009  1
  H          1.267504        2.034367       -0.000009  1
  H         -2.471887       -0.067869        0.000001  1
  H         -1.238804        2.140139       -0.000012  1
  C          0.642790       -1.113342        1.532044  2
  H          0.690583       -1.141318        0.446545  2
  H          1.510079       -1.621012        1.946239  2
  H          0.633555       -0.079621        1.867921  2
  H         -0.263078       -1.611405        1.867921  2

%mem=32GB
%nprocshared= 8
#p m062x/aug-cc-pVDZ   counterpoise=2

00141 m062x/aug-cc-pVDZ   counterpoise=2

 0  1  0  1  0  1
  N          0.710243       -1.152826        0.000006  1
  N          1.354052        0.000000       -0.000003  1
  C          0.667040        1.134212       -0.000002  1
  C         -0.722866        1.190437       -0.000005  1
  C         -1.392695       -0.008981       -0.000000  1
  C         -0.615774       -1.162842        0.000003  1
  H         -1.067196       -2.146231        0.000009  1
  H          1.267504        2.034367       -0.000009  1
  H         -2.471887       -0.067869        0.000001  1
  H         -1.238804        2.140139       -0.000012  1
  C          0.826348       -0.984813        1.532044  2
  H          0.744699       -1.102965        0.454664  2
  H          0.276106       -1.781055        2.026726  2
  H          1.872400       -1.032118        1.823617  2
  H          0.412222       -0.023064        1.823617  2

%mem=32GB
%nprocshared= 8
#p m062x/aug-cc-pVDZ   counterpoise=2

00142 m062x/aug-cc-pVDZ   counterpoise=2

 0  1  0  1  0  1
  N          0.710243       -1.152826        0.000006  1
  N          1.354052        0.000000       -0.000003  1
  C          0.667040        1.134212       -0.000002  1
  C         -0.722866        1.190437       -0.000005  1
  C         -1.392695       -0.008981       -0.000000  1
  C         -0.615774       -1.162842        0.000003  1
  H         -1.067196       -2.146231        0.000009  1
  H          1.267504        2.034367       -0.000009  1
  H         -2.471887       -0.067869        0.000001  1
  H         -1.238804        2.140139       -0.000012  1
  C          0.984800       -0.826361        1.532046  2
  H          0.797152       -1.049485        0.484964  2
  H          0.411977       -1.507483        2.156084  2
  H          2.044269       -0.945394        1.743784  2
  H          0.685880        0.197011        1.743784  2

%mem=32GB
%nprocshared= 8
#p m062x/aug-cc-pVDZ   counterpoise=2

00143 m062x/aug-cc-pVDZ   counterpoise=2

 0  1  0  1  0  1
  N          0.710243       -1.152826        0.000006  1
  N          1.354052        0.000000       -0.000003  1
  C          0.667040        1.134212       -0.000002  1
  C         -0.722866        1.190437       -0.000005  1
  C         -1.392695       -0.008981       -0.000000  1
  C         -0.615774       -1.162842        0.000003  1
  H         -1.067196       -2.146231        0.000009  1
  H          1.267504        2.034367       -0.000009  1
  H         -2.471887       -0.067869        0.000001  1
  H         -1.238804        2.140139       -0.000012  1
  C          1.113330       -0.642801        1.532047  2
  H          0.850078       -0.975894        0.531486  2
  H          0.616195       -1.271824        2.265985  2
  H          2.189837       -0.711948        1.665567  2
  H          0.797319        0.388599        1.665567  2

%mem=32GB
%nprocshared= 8
#p m062x/aug-cc-pVDZ   counterpoise=2

00144 m062x/aug-cc-pVDZ   counterpoise=2

 0  1  0  1  0  1
  N          0.710243       -1.152826        0.000006  1
  N          1.354052        0.000000       -0.000003  1
  C          0.667040        1.134212       -0.000002  1
  C         -0.722866        1.190437       -0.000005  1
  C         -1.392695       -0.008981       -0.000000  1
  C         -0.615774       -1.162842        0.000003  1
  H         -1.067196       -2.146231        0.000009  1
  H          1.267504        2.034367       -0.000009  1
  H         -2.471887       -0.067869        0.000001  1
  H         -1.238804        2.140139       -0.000012  1
  C          1.208050       -0.439680        1.532046  2
  H          1.307197       -0.141102        0.491663  2
  H          1.484105        0.391650        2.175599  2
  H          0.178193       -0.725020        1.730676  2
  H          1.862662       -1.284373        1.730676  2

%mem=32GB
%nprocshared= 8
#p m062x/aug-cc-pVDZ   counterpoise=2

00145 m062x/aug-cc-pVDZ   counterpoise=2

 0  1  0  1  0  1
  N          0.710243       -1.152826        0.000006  1
  N          1.354052        0.000000       -0.000003  1
  C          0.667040        1.134212       -0.000002  1
  C         -0.722866        1.190437       -0.000005  1
  C         -1.392695       -0.008981       -0.000000  1
  C         -0.615774       -1.162842        0.000003  1
  H         -1.067196       -2.146231        0.000009  1
  H          1.267504        2.034367       -0.000009  1
  H         -2.471887       -0.067869        0.000001  1
  H         -1.238804        2.140139       -0.000012  1
  C          1.266047       -0.223231        1.532044  2
  H          1.327730       -0.066767        0.458224  2
  H          1.616787        0.666447        2.048698  2
  H          0.234209       -0.420851        1.810851  2
  H          1.885437       -1.071819        1.810851  2

%mem=32GB
%nprocshared= 8
#p m062x/aug-cc-pVDZ   counterpoise=2

00146 m062x/aug-cc-pVDZ   counterpoise=2

 0  1  0  1  0  1
  N          0.710243       -1.152826        0.000006  1
  N          1.354052        0.000000       -0.000003  1
  C          0.667040        1.134212       -0.000002  1
  C         -0.722866        1.190437       -0.000005  1
  C         -1.392695       -0.008981       -0.000000  1
  C         -0.615774       -1.162842        0.000003  1
  H         -1.067196       -2.146231        0.000009  1
  H          1.267504        2.034367       -0.000009  1
  H         -2.471887       -0.067869        0.000001  1
  H         -1.238804        2.140139       -0.000012  1
  C          1.532083        0.000000        1.285531  2
  H          1.382982        0.000000        0.208895  2
  H          0.566745        0.000000        1.785131  2
  H          2.089333       -0.887456        1.574272  2
  H          2.089333        0.887456        1.574272  2

%mem=32GB
%nprocshared= 8
#p m062x/aug-cc-pVDZ   counterpoise=2

00147 m062x/aug-cc-pVDZ   counterpoise=2

 0  1  0  1  0  1
  N          0.710243       -1.152826        0.000006  1
  N          1.354052        0.000000       -0.000003  1
  C          0.667040        1.134212       -0.000002  1
  C         -0.722866        1.190437       -0.000005  1
  C         -1.392695       -0.008981       -0.000000  1
  C         -0.615774       -1.162842        0.000003  1
  H         -1.067196       -2.146231        0.000009  1
  H          1.267504        2.034367       -0.000009  1
  H         -2.471887       -0.067869        0.000001  1
  H         -1.238804        2.140139       -0.000012  1
  C          1.508808        0.266035        1.285531  2
  H          1.381559        0.047286        0.228492  2
  H          1.050136       -0.522453        1.876618  2
  H          2.568902        0.323465        1.518727  2
  H          1.034688        1.215934        1.518727  2

%mem=32GB
%nprocshared= 8
#p m062x/aug-cc-pVDZ   counterpoise=2

00148 m062x/aug-cc-pVDZ   counterpoise=2

 0  1  0  1  0  1
  N          0.710243       -1.152826        0.000006  1
  N          1.354052        0.000000       -0.000003  1
  C          0.667040        1.134212       -0.000002  1
  C         -0.722866        1.190437       -0.000005  1
  C         -1.392695       -0.008981       -0.000000  1
  C         -0.615774       -1.162842        0.000003  1
  H         -1.067196       -2.146231        0.000009  1
  H          1.267504        2.034367       -0.000009  1
  H         -2.471887       -0.067869        0.000001  1
  H         -1.238804        2.140139       -0.000012  1
  C          1.439690        0.523988        1.285534  2
  H          1.372767        0.114510        0.280932  2
  H          1.309237       -0.274205        2.011720  2
  H          2.414227        0.984767        1.424949  2
  H          0.662556        1.271051        1.424949  2

%mem=32GB
%nprocshared= 8
#p m062x/aug-cc-pVDZ   counterpoise=2

00149 m062x/aug-cc-pVDZ   counterpoise=2

 0  1  0  1  0  1
  N          0.710243       -1.152826        0.000006  1
  N          1.354052        0.000000       -0.000003  1
  C          0.667040        1.134212       -0.000002  1
  C         -0.722866        1.190437       -0.000005  1
  C         -1.392695       -0.008981       -0.000000  1
  C         -0.615774       -1.162842        0.000003  1
  H         -1.067196       -2.146231        0.000009  1
  H          1.267504        2.034367       -0.000009  1
  H         -2.471887       -0.067869        0.000001  1
  H         -1.238804        2.140139       -0.000012  1
  C          1.326808        0.766056        1.285536  2
  H          0.845889        1.034413        0.348479  2
  H          0.715700        1.107059        2.117246  2
  H          1.440483       -0.313648        1.338405  2
  H          2.305360        1.236287        1.338405  2

%mem=32GB
%nprocshared= 8
#p m062x/aug-cc-pVDZ   counterpoise=2

00150 m062x/aug-cc-pVDZ   counterpoise=2

 0  1  0  1  0  1
  N          0.710243       -1.152826        0.000006  1
  N          1.354052        0.000000       -0.000003  1
  C          0.667040        1.134212       -0.000002  1
  C         -0.722866        1.190437       -0.000005  1
  C         -1.392695       -0.008981       -0.000000  1
  C         -0.615774       -1.162842        0.000003  1
  H         -1.067196       -2.146231        0.000009  1
  H          1.267504        2.034367       -0.000009  1
  H         -2.471887       -0.067869        0.000001  1
  H         -1.238804        2.140139       -0.000012  1
  C          1.173632        0.984813        1.285534  2
  H          0.777446        1.101652        0.280167  2
  H          0.396595        1.213969        2.010225  2
  H          1.509294       -0.039421        1.426080  2
  H          2.011357        1.663002        1.426080  2

%mem=32GB
%nprocshared= 8
#p m062x/aug-cc-pVDZ   counterpoise=2

00151 m062x/aug-cc-pVDZ   counterpoise=2

 0  1  0  1  0  1
  N          0.710243       -1.152826        0.000006  1
  N          1.354052        0.000000       -0.000003  1
  C          0.667040        1.134212       -0.000002  1
  C         -0.722866        1.190437       -0.000005  1
  C         -1.392695       -0.008981       -0.000000  1
  C         -0.615774       -1.162842        0.000003  1
  H         -1.067196       -2.146231        0.000009  1
  H          1.267504        2.034367       -0.000009  1
  H         -2.471887       -0.067869        0.000001  1
  H         -1.238804        2.140139       -0.000012  1
  C          0.984797        1.173647        1.285532  2
  H          0.724100        1.141293        0.230844  2
  H          0.084936        1.061971        1.884912  2
  H          1.674428        0.364969        1.513404  2
  H          1.455831        2.126368        1.513404  2

%mem=32GB
%nprocshared= 8
#p m062x/aug-cc-pVDZ   counterpoise=2

00152 m062x/aug-cc-pVDZ   counterpoise=2

 0  1  0  1  0  1
  N          0.710243       -1.152826        0.000006  1
  N          1.354052        0.000000       -0.000003  1
  C          0.667040        1.134212       -0.000002  1
  C         -0.722866        1.190437       -0.000005  1
  C         -1.392695       -0.008981       -0.000000  1
  C         -0.615774       -1.162842        0.000003  1
  H         -1.067196       -2.146231        0.000009  1
  H          1.267504        2.034367       -0.000009  1
  H         -2.471887       -0.067869        0.000001  1
  H         -1.238804        2.140139       -0.000012  1
  C          0.766041        1.326821        1.285531  2
  H          0.683499        1.166234        0.213722  2
  H          0.331616        0.481636        1.813180  2
  H          1.813837        1.424043        1.557833  2
  H          0.235246        2.235438        1.557833  2

%mem=32GB
%nprocshared= 8
#p m062x/aug-cc-pVDZ   counterpoise=2

00153 m062x/aug-cc-pVDZ   counterpoise=2

 0  1  0  1  0  1
  N          0.710243       -1.152826        0.000006  1
  N          1.354052        0.000000       -0.000003  1
  C          0.667040        1.134212       -0.000002  1
  C         -0.722866        1.190437       -0.000005  1
  C         -1.392695       -0.008981       -0.000000  1
  C         -0.615774       -1.162842        0.000003  1
  H         -1.067196       -2.146231        0.000009  1
  H          1.267504        2.034367       -0.000009  1
  H         -2.471887       -0.067869        0.000001  1
  H         -1.238804        2.140139       -0.000012  1
  C          0.524010        1.439682        1.285532  2
  H          0.640982        1.189865        0.234207  2
  H          0.905316        0.625323        1.896188  2
  H          1.078563        2.348145        1.506084  2
  H         -0.528869        1.595500        1.506084  2

%mem=32GB
%nprocshared= 8
#p m062x/aug-cc-pVDZ   counterpoise=2

00154 m062x/aug-cc-pVDZ   counterpoise=2

 0  1  0  1  0  1
  N          0.710243       -1.152826        0.000006  1
  N          1.354052        0.000000       -0.000003  1
  C          0.667040        1.134212       -0.000002  1
  C         -0.722866        1.190437       -0.000005  1
  C         -1.392695       -0.008981       -0.000000  1
  C         -0.615774       -1.162842        0.000003  1
  H         -1.067196       -2.146231        0.000009  1
  H          1.267504        2.034367       -0.000009  1
  H         -2.471887       -0.067869        0.000001  1
  H         -1.238804        2.140139       -0.000012  1
  C          0.266057        1.508801        1.285534  2
  H          0.577867        1.217515        0.285883  2
  H          0.850790        0.962557        2.021184  2
  H          0.423541        2.576133        1.417742  2
  H         -0.788099        1.279120        1.417742  2

%mem=32GB
%nprocshared= 8
#p m062x/aug-cc-pVDZ   counterpoise=2

00155 m062x/aug-cc-pVDZ   counterpoise=2

 0  1  0  1  0  1
  N          0.710243       -1.152826        0.000006  1
  N          1.354052        0.000000       -0.000003  1
  C          0.667040        1.134212       -0.000002  1
  C         -0.722866        1.190437       -0.000005  1
  C         -1.392695       -0.008981       -0.000000  1
  C         -0.615774       -1.162842        0.000003  1
  H         -1.067196       -2.146231        0.000009  1
  H          1.267504        2.034367       -0.000009  1
  H         -2.471887       -0.067869        0.000001  1
  H         -1.238804        2.140139       -0.000012  1
  C          0.000020        1.532077        1.285537  2
  H          0.482723        1.244153        0.355229  2
  H          0.592326        1.178778        2.125674  2
  H         -0.082966        2.614916        1.330815  2
  H         -0.992204        1.090580        1.330815  2

%mem=32GB
%nprocshared= 8
#p m062x/aug-cc-pVDZ   counterpoise=2

00156 m062x/aug-cc-pVDZ   counterpoise=2

 0  1  0  1  0  1
  N          0.710243       -1.152826        0.000006  1
  N          1.354052        0.000000       -0.000003  1
  C          0.667040        1.134212       -0.000002  1
  C         -0.722866        1.190437       -0.000005  1
  C         -1.392695       -0.008981       -0.000000  1
  C         -0.615774       -1.162842        0.000003  1
  H         -1.067196       -2.146231        0.000009  1
  H          1.267504        2.034367       -0.000009  1
  H         -2.471887       -0.067869        0.000001  1
  H         -1.238804        2.140139       -0.000012  1
  C         -0.266059        1.508803        1.285534  2
  H         -0.620469        1.261801        0.288158  2
  H         -0.919332        1.053513        2.025415  2
  H          0.745281        1.131922        1.414489  2
  H         -0.269569        2.588078        1.414489  2

%mem=32GB
%nprocshared= 8
#p m062x/aug-cc-pVDZ   counterpoise=2

00157 m062x/aug-cc-pVDZ   counterpoise=2

 0  1  0  1  0  1
  N          0.710243       -1.152826        0.000006  1
  N          1.354052        0.000000       -0.000003  1
  C          0.667040        1.134212       -0.000002  1
  C         -0.722866        1.190437       -0.000005  1
  C         -1.392695       -0.008981       -0.000000  1
  C         -0.615774       -1.162842        0.000003  1
  H         -1.067196       -2.146231        0.000009  1
  H          1.267504        2.034367       -0.000009  1
  H         -2.471887       -0.067869        0.000001  1
  H         -1.238804        2.140139       -0.000012  1
  C         -0.524012        1.439684        1.285532  2
  H         -0.687197        1.235145        0.230586  2
  H         -1.089887        0.730406        1.884020  2
  H          0.534276        1.343169        1.513979  2
  H         -0.853173        2.450101        1.513979  2

%mem=32GB
%nprocshared= 8
#p m062x/aug-cc-pVDZ   counterpoise=2

00158 m062x/aug-cc-pVDZ   counterpoise=2

 0  1  0  1  0  1
  N          0.710243       -1.152826        0.000006  1
  N          1.354052        0.000000       -0.000003  1
  C          0.667040        1.134212       -0.000002  1
  C         -0.722866        1.190437       -0.000005  1
  C         -1.392695       -0.008981       -0.000000  1
  C         -0.615774       -1.162842        0.000003  1
  H         -1.067196       -2.146231        0.000009  1
  H          1.267504        2.034367       -0.000009  1
  H         -2.471887       -0.067869        0.000001  1
  H         -1.238804        2.140139       -0.000012  1
  C         -0.766043        1.326823        1.285530  2
  H         -0.729761        1.212217        0.205288  2
  H         -0.470755        0.394076        1.759097  2
  H         -0.085765        2.118371        1.589093  2
  H         -1.777906        1.582676        1.589093  2

%mem=32GB
%nprocshared= 8
#p m062x/aug-cc-pVDZ   counterpoise=2

00159 m062x/aug-cc-pVDZ   counterpoise=2

 0  1  0  1  0  1
  N          0.710243       -1.152826        0.000006  1
  N          1.354052        0.000000       -0.000003  1
  C          0.667040        1.134212       -0.000002  1
  C         -0.722866        1.190437       -0.000005  1
  C         -1.392695       -0.008981       -0.000000  1
  C         -0.615774       -1.162842        0.000003  1
  H         -1.067196       -2.146231        0.000009  1
  H          1.267504        2.034367       -0.000009  1
  H         -2.471887       -0.067869        0.000001  1
  H         -1.238804        2.140139       -0.000012  1
  C         -0.984799        1.173649        1.285531  2
  H         -0.767813        1.187556        0.220590  2
  H         -0.055181        1.233231        1.845654  2
  H         -1.614910        2.022540        1.538161  2
  H         -1.501382        0.251262        1.538161  2

%mem=32GB
%nprocshared= 8
#p m062x/aug-cc-pVDZ   counterpoise=2

00160 m062x/aug-cc-pVDZ   counterpoise=2

 0  1  0  1  0  1
  N          0.710243       -1.152826        0.000006  1
  N          1.354052        0.000000       -0.000003  1
  C          0.667040        1.134212       -0.000002  1
  C         -0.722866        1.190437       -0.000005  1
  C         -1.392695       -0.008981       -0.000000  1
  C         -0.615774       -1.162842        0.000003  1
  H         -1.067196       -2.146231        0.000009  1
  H          1.267504        2.034367       -0.000009  1
  H         -2.471887       -0.067869        0.000001  1
  H         -1.238804        2.140139       -0.000012  1
  C         -1.173633        0.984814        1.285533  2
  H         -0.818011        1.147036        0.271338  2
  H         -0.422271        1.327557        1.992258  2
  H         -2.095512        1.539717        1.439479  2
  H         -1.358887       -0.075119        1.439479  2

%mem=32GB
%nprocshared= 8
#p m062x/aug-cc-pVDZ   counterpoise=2

00161 m062x/aug-cc-pVDZ   counterpoise=2

 0  1  0  1  0  1
  N          0.710243       -1.152826        0.000006  1
  N          1.354052        0.000000       -0.000003  1
  C          0.667040        1.134212       -0.000002  1
  C         -0.722866        1.190437       -0.000005  1
  C         -1.392695       -0.008981       -0.000000  1
  C         -0.615774       -1.162842        0.000003  1
  H         -1.067196       -2.146231        0.000009  1
  H          1.267504        2.034367       -0.000009  1
  H         -2.471887       -0.067869        0.000001  1
  H         -1.238804        2.140139       -0.000012  1
  C         -1.326810        0.766057        1.285536  2
  H         -0.883987        1.077220        0.342954  2
  H         -0.747367        1.173221        2.110122  2
  H         -2.348262        1.132946        1.344730  2
  H         -1.327806       -0.319287        1.344730  2

%mem=32GB
%nprocshared= 8
#p m062x/aug-cc-pVDZ   counterpoise=2

00162 m062x/aug-cc-pVDZ   counterpoise=2

 0  1  0  1  0  1
  N          0.710243       -1.152826        0.000006  1
  N          1.354052        0.000000       -0.000003  1
  C          0.667040        1.134212       -0.000002  1
  C         -0.722866        1.190437       -0.000005  1
  C         -1.392695       -0.008981       -0.000000  1
  C         -0.615774       -1.162842        0.000003  1
  H         -1.067196       -2.146231        0.000009  1
  H          1.267504        2.034367       -0.000009  1
  H         -2.471887       -0.067869        0.000001  1
  H         -1.238804        2.140139       -0.000012  1
  C         -1.439691        0.523988        1.285534  2
  H         -1.403007        0.107960        0.282064  2
  H         -1.368824       -0.279698        2.013918  2
  H         -0.609449        1.211883        1.423284  2
  H         -2.377501        1.055980        1.423284  2

%mem=32GB
%nprocshared= 8
#p m062x/aug-cc-pVDZ   counterpoise=2

00163 m062x/aug-cc-pVDZ   counterpoise=2

 0  1  0  1  0  1
  N          0.710243       -1.152826        0.000006  1
  N          1.354052        0.000000       -0.000003  1
  C          0.667040        1.134212       -0.000002  1
  C         -0.722866        1.190437       -0.000005  1
  C         -1.392695       -0.008981       -0.000000  1
  C         -0.615774       -1.162842        0.000003  1
  H         -1.067196       -2.146231        0.000009  1
  H          1.267504        2.034367       -0.000009  1
  H         -2.471887       -0.067869        0.000001  1
  H         -1.238804        2.140139       -0.000012  1
  C         -1.508809        0.266035        1.285531  2
  H         -1.413180        0.039537        0.226792  2
  H         -1.152443       -0.578017        1.870388  2
  H         -0.917254        1.146543        1.522693  2
  H         -2.552399        0.456171        1.522693  2

%mem=32GB
%nprocshared= 8
#p m062x/aug-cc-pVDZ   counterpoise=2

00164 m062x/aug-cc-pVDZ   counterpoise=2

 0  1  0  1  0  1
  N          0.710243       -1.152826        0.000006  1
  N          1.354052        0.000000       -0.000003  1
  C          0.667040        1.134212       -0.000002  1
  C         -0.722866        1.190437       -0.000005  1
  C         -1.392695       -0.008981       -0.000000  1
  C         -0.615774       -1.162842        0.000003  1
  H         -1.067196       -2.146231        0.000009  1
  H          1.267504        2.034367       -0.000009  1
  H         -2.471887       -0.067869        0.000001  1
  H         -1.238804        2.140139       -0.000012  1
  C         -1.532084       -0.000000        1.285530  2
  H         -1.414921       -0.007549        0.204979  2
  H         -0.554512       -0.062984        1.756555  2
  H         -2.022416        0.920887        1.590518  2
  H         -2.136535       -0.850352        1.590518  2

%mem=32GB
%nprocshared= 8
#p m062x/aug-cc-pVDZ   counterpoise=2

00165 m062x/aug-cc-pVDZ   counterpoise=2

 0  1  0  1  0  1
  N          0.710243       -1.152826        0.000006  1
  N          1.354052        0.000000       -0.000003  1
  C          0.667040        1.134212       -0.000002  1
  C         -0.722866        1.190437       -0.000005  1
  C         -1.392695       -0.008981       -0.000000  1
  C         -0.615774       -1.162842        0.000003  1
  H         -1.067196       -2.146231        0.000009  1
  H          1.267504        2.034367       -0.000009  1
  H         -2.471887       -0.067869        0.000001  1
  H         -1.238804        2.140139       -0.000012  1
  C         -1.508809       -0.266036        1.285531  2
  H         -1.412916       -0.053747        0.223875  2
  H         -1.128742        0.575362        1.859182  2
  H         -2.555581       -0.427593        1.529754  2
  H         -0.938037       -1.158253        1.529754  2

%mem=32GB
%nprocshared= 8
#p m062x/aug-cc-pVDZ   counterpoise=2

00166 m062x/aug-cc-pVDZ   counterpoise=2

 0  1  0  1  0  1
  N          0.710243       -1.152826        0.000006  1
  N          1.354052        0.000000       -0.000003  1
  C          0.667040        1.134212       -0.000002  1
  C         -0.722866        1.190437       -0.000005  1
  C         -1.392695       -0.008981       -0.000000  1
  C         -0.615774       -1.162842        0.000003  1
  H         -1.067196       -2.146231        0.000009  1
  H          1.267504        2.034367       -0.000009  1
  H         -2.471887       -0.067869        0.000001  1
  H         -1.238804        2.140139       -0.000012  1
  C         -1.439691       -0.523989        1.285533  2
  H         -1.402827       -0.120015        0.277157  2
  H         -1.365588        0.288067        2.004249  2
  H         -2.378966       -1.051439        1.430573  2
  H         -0.611398       -1.212735        1.430573  2

%mem=32GB
%nprocshared= 8
#p m062x/aug-cc-pVDZ   counterpoise=2

00167 m062x/aug-cc-pVDZ   counterpoise=2

 0  1  0  1  0  1
  N          0.710243       -1.152826        0.000006  1
  N          1.354052        0.000000       -0.000003  1
  C          0.667040        1.134212       -0.000002  1
  C         -0.722866        1.190437       -0.000005  1
  C         -1.392695       -0.008981       -0.000000  1
  C         -0.615774       -1.162842        0.000003  1
  H         -1.067196       -2.146231        0.000009  1
  H          1.267504        2.034367       -0.000009  1
  H         -2.471887       -0.067869        0.000001  1
  H         -1.238804        2.140139       -0.000012  1
  C         -1.326830       -0.766022        1.285536  2
  H         -1.374769       -0.215017        0.349871  2
  H         -1.387305       -0.070935        2.119008  2
  H         -2.156729       -1.466103        1.336828  2
  H         -0.388497       -1.312261        1.336828  2

%mem=32GB
%nprocshared= 8
#p m062x/aug-cc-pVDZ   counterpoise=2

00168 m062x/aug-cc-pVDZ   counterpoise=2

 0  1  0  1  0  1
  N          0.710243       -1.152826        0.000006  1
  N          1.354052        0.000000       -0.000003  1
  C          0.667040        1.134212       -0.000002  1
  C         -0.722866        1.190437       -0.000005  1
  C         -1.392695       -0.008981       -0.000000  1
  C         -0.615774       -1.162842        0.000003  1
  H         -1.067196       -2.146231        0.000009  1
  H          1.267504        2.034367       -0.000009  1
  H         -2.471887       -0.067869        0.000001  1
  H         -1.238804        2.140139       -0.000012  1
  C         -1.173630       -0.984813        1.285534  2
  H         -0.744399       -1.121794        0.296407  2
  H         -0.428355       -1.222653        2.040170  2
  H         -1.491165        0.048073        1.402985  2
  H         -2.030780       -1.642823        1.402985  2

%mem=32GB
%nprocshared= 8
#p m062x/aug-cc-pVDZ   counterpoise=2

00169 m062x/aug-cc-pVDZ   counterpoise=2

 0  1  0  1  0  1
  N          0.710243       -1.152826        0.000006  1
  N          1.354052        0.000000       -0.000003  1
  C          0.667040        1.134212       -0.000002  1
  C         -0.722866        1.190437       -0.000005  1
  C         -1.392695       -0.008981       -0.000000  1
  C         -0.615774       -1.162842        0.000003  1
  H         -1.067196       -2.146231        0.000009  1
  H          1.267504        2.034367       -0.000009  1
  H         -2.471887       -0.067869        0.000001  1
  H         -1.238804        2.140139       -0.000012  1
  C         -0.984795       -1.173648        1.285532  2
  H         -0.684910       -1.164866        0.240847  2
  H         -0.100285       -1.147747        1.916760  2
  H         -1.603031       -0.303915        1.492478  2
  H         -1.551080       -2.078066        1.492478  2

%mem=32GB
%nprocshared= 8
#p m062x/aug-cc-pVDZ   counterpoise=2

00170 m062x/aug-cc-pVDZ   counterpoise=2

 0  1  0  1  0  1
  N          0.710243       -1.152826        0.000006  1
  N          1.354052        0.000000       -0.000003  1
  C          0.667040        1.134212       -0.000002  1
  C         -0.722866        1.190437       -0.000005  1
  C         -1.392695       -0.008981       -0.000000  1
  C         -0.615774       -1.162842        0.000003  1
  H         -1.067196       -2.146231        0.000009  1
  H          1.267504        2.034367       -0.000009  1
  H         -2.471887       -0.067869        0.000001  1
  H         -1.238804        2.140139       -0.000012  1
  C         -0.766039       -1.326822        1.285531  2
  H         -0.640850       -1.190207        0.214532  2
  H         -0.125600       -0.627929        1.817381  2
  H         -1.803170       -1.145037        1.555328  2
  H         -0.494588       -2.344172        1.555328  2

%mem=32GB
%nprocshared= 8
#p m062x/aug-cc-pVDZ   counterpoise=2

00171 m062x/aug-cc-pVDZ   counterpoise=2

 0  1  0  1  0  1
  N          0.710243       -1.152826        0.000006  1
  N          1.354052        0.000000       -0.000003  1
  C          0.667040        1.134212       -0.000002  1
  C         -0.722866        1.190437       -0.000005  1
  C         -1.392695       -0.008981       -0.000000  1
  C         -0.615774       -1.162842        0.000003  1
  H         -1.067196       -2.146231        0.000009  1
  H          1.267504        2.034367       -0.000009  1
  H         -2.471887       -0.067869        0.000001  1
  H         -1.238804        2.140139       -0.000012  1
  C         -0.524008       -1.439683        1.285531  2
  H         -0.599673       -1.211416        0.225558  2
  H         -0.813210       -0.567210        1.865730  2
  H         -1.183943       -2.269329        1.525639  2
  H          0.500824       -1.710873        1.525639  2

%mem=32GB
%nprocshared= 8
#p m062x/aug-cc-pVDZ   counterpoise=2

00172 m062x/aug-cc-pVDZ   counterpoise=2

 0  1  0  1  0  1
  N          0.710243       -1.152826        0.000006  1
  N          1.354052        0.000000       -0.000003  1
  C          0.667040        1.134212       -0.000002  1
  C         -0.722866        1.190437       -0.000005  1
  C         -1.392695       -0.008981       -0.000000  1
  C         -0.615774       -1.162842        0.000003  1
  H         -1.067196       -2.146231        0.000009  1
  H          1.267504        2.034367       -0.000009  1
  H         -2.471887       -0.067869        0.000001  1
  H         -1.238804        2.140139       -0.000012  1
  C         -0.266056       -1.508802        1.285533  2
  H         -0.542213       -1.235613        0.270407  2
  H         -0.854360       -0.926820        1.990284  2
  H         -0.457895       -2.567351        1.440932  2
  H          0.790359       -1.305536        1.440932  2

%mem=32GB
%nprocshared= 8
#p m062x/aug-cc-pVDZ   counterpoise=2

00173 m062x/aug-cc-pVDZ   counterpoise=2

 0  1  0  1  0  1
  N          0.710243       -1.152826        0.000006  1
  N          1.354052        0.000000       -0.000003  1
  C          0.667040        1.134212       -0.000002  1
  C         -0.722866        1.190437       -0.000005  1
  C         -1.392695       -0.008981       -0.000000  1
  C         -0.615774       -1.162842        0.000003  1
  H         -1.067196       -2.146231        0.000009  1
  H          1.267504        2.034367       -0.000009  1
  H         -2.471887       -0.067869        0.000001  1
  H         -1.238804        2.140139       -0.000012  1
  C         -0.000019       -1.532078        1.285536  2
  H         -0.454550       -1.259519        0.336595  2
  H         -0.615736       -1.162865        2.101656  2
  H          0.078805       -2.614125        1.352143  2
  H          0.991594       -1.091914        1.352143  2

%mem=32GB
%nprocshared= 8
#p m062x/aug-cc-pVDZ   counterpoise=2

00174 m062x/aug-cc-pVDZ   counterpoise=2

 0  1  0  1  0  1
  N          0.710243       -1.152826        0.000006  1
  N          1.354052        0.000000       -0.000003  1
  C          0.667040        1.134212       -0.000002  1
  C         -0.722866        1.190437       -0.000005  1
  C         -1.392695       -0.008981       -0.000000  1
  C         -0.615774       -1.162842        0.000003  1
  H         -1.067196       -2.146231        0.000009  1
  H          1.267504        2.034367       -0.000009  1
  H         -2.471887       -0.067869        0.000001  1
  H         -1.238804        2.140139       -0.000012  1
  C          0.266059       -1.508802        1.285534  2
  H          0.609457       -1.233598        0.291695  2
  H          0.882712       -1.014607        2.031849  2
  H         -0.769025       -1.201050        1.409502  2
  H          0.340948       -2.586067        1.409502  2

%mem=32GB
%nprocshared= 8
#p m062x/aug-cc-pVDZ   counterpoise=2

00175 m062x/aug-cc-pVDZ   counterpoise=2

 0  1  0  1  0  1
  N          0.710243       -1.152826        0.000006  1
  N          1.354052        0.000000       -0.000003  1
  C          0.667040        1.134212       -0.000002  1
  C         -0.722866        1.190437       -0.000005  1
  C         -1.392695       -0.008981       -0.000000  1
  C         -0.615774       -1.162842        0.000003  1
  H         -1.067196       -2.146231        0.000009  1
  H          1.267504        2.034367       -0.000009  1
  H         -2.471887       -0.067869        0.000001  1
  H         -1.238804        2.140139       -0.000012  1
  C          0.524012       -1.439683        1.285532  2
  H          0.676177       -1.205299        0.235158  2
  H          1.012511       -0.687236        1.899265  2
  H         -0.540701       -1.449906        1.504070  2
  H          0.947997       -2.416389        1.504070  2

%mem=32GB
%nprocshared= 8
#p m062x/aug-cc-pVDZ   counterpoise=2

00176 m062x/aug-cc-pVDZ   counterpoise=2

 0  1  0  1  0  1
  N          0.710243       -1.152826        0.000006  1
  N          1.354052        0.000000       -0.000003  1
  C          0.667040        1.134212       -0.000002  1
  C         -0.722866        1.190437       -0.000005  1
  C         -1.392695       -0.008981       -0.000000  1
  C         -0.615774       -1.162842        0.000003  1
  H         -1.067196       -2.146231        0.000009  1
  H          1.267504        2.034367       -0.000009  1
  H         -2.471887       -0.067869        0.000001  1
  H         -1.238804        2.140139       -0.000012  1
  C          0.766043       -1.326822        1.285531  2
  H          0.719334       -1.181172        0.209436  2
  H          0.471800       -0.409306        1.788585  2
  H          0.091464       -2.129442        1.572274  2
  H          1.781592       -1.587427        1.572274  2

%mem=32GB
%nprocshared= 8
#p m062x/aug-cc-pVDZ   counterpoise=2

00177 m062x/aug-cc-pVDZ   counterpoise=2

 0  1  0  1  0  1
  N          0.710243       -1.152826        0.000006  1
  N          1.354052        0.000000       -0.000003  1
  C          0.667040        1.134212       -0.000002  1
  C         -0.722866        1.190437       -0.000005  1
  C         -1.392695       -0.008981       -0.000000  1
  C         -0.615774       -1.162842        0.000003  1
  H         -1.067196       -2.146231        0.000009  1
  H          1.267504        2.034367       -0.000009  1
  H         -2.471887       -0.067869        0.000001  1
  H         -1.238804        2.140139       -0.000012  1
  C          0.984798       -1.173647        1.285531  2
  H          0.757810       -1.156433        0.222726  2
  H          0.061342       -1.103615        1.854567  2
  H          1.492958       -2.102189        1.532637  2
  H          1.627177       -0.332359        1.532637  2

%mem=32GB
%nprocshared= 8
#p m062x/aug-cc-pVDZ   counterpoise=2

00178 m062x/aug-cc-pVDZ   counterpoise=2

 0  1  0  1  0  1
  N          0.710243       -1.152826        0.000006  1
  N          1.354052        0.000000       -0.000003  1
  C          0.667040        1.134212       -0.000002  1
  C         -0.722866        1.190437       -0.000005  1
  C         -1.392695       -0.008981       -0.000000  1
  C         -0.615774       -1.162842        0.000003  1
  H         -1.067196       -2.146231        0.000009  1
  H          1.267504        2.034367       -0.000009  1
  H         -2.471887       -0.067869        0.000001  1
  H         -1.238804        2.140139       -0.000012  1
  C          1.173633       -0.984813        1.285533  2
  H          0.807807       -1.117452        0.270667  2
  H          0.396104       -1.266724        1.990836  2
  H          2.047885       -1.611821        1.440526  2
  H          1.442888        0.056799        1.440526  2

%mem=32GB
%nprocshared= 8
#p m062x/aug-cc-pVDZ   counterpoise=2

00179 m062x/aug-cc-pVDZ   counterpoise=2

 0  1  0  1  0  1
  N          0.710243       -1.152826        0.000006  1
  N          1.354052        0.000000       -0.000003  1
  C          0.667040        1.134212       -0.000002  1
  C         -0.722866        1.190437       -0.000005  1
  C         -1.392695       -0.008981       -0.000000  1
  C         -0.615774       -1.162842        0.000003  1
  H         -1.067196       -2.146231        0.000009  1
  H          1.267504        2.034367       -0.000009  1
  H         -2.471887       -0.067869        0.000001  1
  H         -1.238804        2.140139       -0.000012  1
  C          1.326809       -0.766056        1.285536  2
  H          0.873167       -1.050624        0.339700  2
  H          0.722673       -1.145029        2.105827  2
  H          2.327384       -1.186011        1.348505  2
  H          1.384201        0.317557        1.348505  2

%mem=32GB
%nprocshared= 8
#p m062x/aug-cc-pVDZ   counterpoise=2

00180 m062x/aug-cc-pVDZ   counterpoise=2

 0  1  0  1  0  1
  N          0.710243       -1.152826        0.000006  1
  N          1.354052        0.000000       -0.000003  1
  C          0.667040        1.134212       -0.000002  1
  C         -0.722866        1.190437       -0.000005  1
  C         -1.392695       -0.008981       -0.000000  1
  C         -0.615774       -1.162842        0.000003  1
  H         -1.067196       -2.146231        0.000009  1
  H          1.267504        2.034367       -0.000009  1
  H         -2.471887       -0.067869        0.000001  1
  H         -1.238804        2.140139       -0.000012  1
  C          1.439690       -0.523988        1.285534  2
  H          1.372767       -0.114510        0.280932  2
  H          1.309237        0.274205        2.011720  2
  H          0.662556       -1.271051        1.424949  2
  H          2.414227       -0.984767        1.424949  2

%mem=32GB
%nprocshared= 8
#p m062x/aug-cc-pVDZ   counterpoise=2

00181 m062x/aug-cc-pVDZ   counterpoise=2

 0  1  0  1  0  1
  N          0.710243       -1.152826        0.000006  1
  N          1.354052        0.000000       -0.000003  1
  C          0.667040        1.134212       -0.000002  1
  C         -0.722866        1.190437       -0.000005  1
  C         -1.392695       -0.008981       -0.000000  1
  C         -0.615774       -1.162842        0.000003  1
  H         -1.067196       -2.146231        0.000009  1
  H          1.267504        2.034367       -0.000009  1
  H         -2.471887       -0.067869        0.000001  1
  H         -1.238804        2.140139       -0.000012  1
  C          1.508808       -0.266035        1.285531  2
  H          1.381559       -0.047286        0.228492  2
  H          1.050136        0.522453        1.876618  2
  H          1.034688       -1.215934        1.518727  2
  H          2.568902       -0.323465        1.518727  2

%mem=32GB
%nprocshared= 8
#p m062x/aug-cc-pVDZ   counterpoise=2

00182 m062x/aug-cc-pVDZ   counterpoise=2

 0  1  0  1  0  1
  N          0.710243       -1.152826        0.000006  1
  N          1.354052        0.000000       -0.000003  1
  C          0.667040        1.134212       -0.000002  1
  C         -0.722866        1.190437       -0.000005  1
  C         -1.392695       -0.008981       -0.000000  1
  C         -0.615774       -1.162842        0.000003  1
  H         -1.067196       -2.146231        0.000009  1
  H          1.267504        2.034367       -0.000009  1
  H         -2.471887       -0.067869        0.000001  1
  H         -1.238804        2.140139       -0.000012  1
  C          1.732035        0.000000        0.999958  2
  H          1.347724        0.000000       -0.016743  2
  H          0.901640        0.000000        1.701329  2
  H          2.339467       -0.887456        1.157834  2
  H          2.339467        0.887456        1.157834  2

%mem=32GB
%nprocshared= 8
#p m062x/aug-cc-pVDZ   counterpoise=2

00183 m062x/aug-cc-pVDZ   counterpoise=2

 0  1  0  1  0  1
  N          0.710243       -1.152826        0.000006  1
  N          1.354052        0.000000       -0.000003  1
  C          0.667040        1.134212       -0.000002  1
  C         -0.722866        1.190437       -0.000005  1
  C         -1.392695       -0.008981       -0.000000  1
  C         -0.615774       -1.162842        0.000003  1
  H         -1.067196       -2.146231        0.000009  1
  H          1.267504        2.034367       -0.000009  1
  H         -2.471887       -0.067869        0.000001  1
  H         -1.238804        2.140139       -0.000012  1
  C          1.705723        0.300755        0.999959  2
  H          1.358817        0.004075        0.013545  2
  H          1.114628       -0.204760        1.759261  2
  H          2.751595        0.027467        1.113720  2
  H          1.597995        1.376362        1.113720  2

%mem=32GB
%nprocshared= 8
#p m062x/aug-cc-pVDZ   counterpoise=2

00184 m062x/aug-cc-pVDZ   counterpoise=2

 0  1  0  1  0  1
  N          0.710243       -1.152826        0.000006  1
  N          1.354052        0.000000       -0.000003  1
  C          0.667040        1.134212       -0.000002  1
  C         -0.722866        1.190437       -0.000005  1
  C         -1.392695       -0.008981       -0.000000  1
  C         -0.615774       -1.162842        0.000003  1
  H         -1.067196       -2.146231        0.000009  1
  H          1.267504        2.034367       -0.000009  1
  H         -2.471887       -0.067869        0.000001  1
  H         -1.238804        2.140139       -0.000012  1
  C          1.627585        0.592374        0.999962  2
  H          1.378587        0.053134        0.089690  2
  H          1.350838       -0.006960        1.863495  2
  H          2.696216        0.789732        1.023521  2
  H          1.084802        1.533814        1.023521  2

%mem=32GB
%nprocshared= 8
#p m062x/aug-cc-pVDZ   counterpoise=2

00185 m062x/aug-cc-pVDZ   counterpoise=2

 0  1  0  1  0  1
  N          0.710243       -1.152826        0.000006  1
  N          1.354052        0.000000       -0.000003  1
  C          0.667040        1.134212       -0.000002  1
  C         -0.722866        1.190437       -0.000005  1
  C         -1.392695       -0.008981       -0.000000  1
  C         -0.615774       -1.162842        0.000003  1
  H         -1.067196       -2.146231        0.000009  1
  H          1.267504        2.034367       -0.000009  1
  H         -2.471887       -0.067869        0.000001  1
  H         -1.238804        2.140139       -0.000012  1
  C          1.499972        0.866034        0.999966  2
  H          0.818648        1.085399        0.182010  2
  H          0.993110        1.029228        1.947561  2
  H          1.822223       -0.170041        0.935317  2
  H          2.366189        1.519461        0.935317  2

%mem=32GB
%nprocshared= 8
#p m062x/aug-cc-pVDZ   counterpoise=2

00186 m062x/aug-cc-pVDZ   counterpoise=2

 0  1  0  1  0  1
  N          0.710243       -1.152826        0.000006  1
  N          1.354052        0.000000       -0.000003  1
  C          0.667040        1.134212       -0.000002  1
  C         -0.722866        1.190437       -0.000005  1
  C         -1.392695       -0.008981       -0.000000  1
  C         -0.615774       -1.162842        0.000003  1
  H         -1.067196       -2.146231        0.000009  1
  H          1.267504        2.034367       -0.000009  1
  H         -2.471887       -0.067869        0.000001  1
  H         -1.238804        2.140139       -0.000012  1
  C          1.326803        1.113342        0.999962  2
  H          0.728312        1.132274        0.092865  2
  H          0.671594        1.134068        1.866997  2
  H          1.925718        0.206496        1.020182  2
  H          1.981836        1.980521        1.020182  2

%mem=32GB
%nprocshared= 8
#p m062x/aug-cc-pVDZ   counterpoise=2

00187 m062x/aug-cc-pVDZ   counterpoise=2

 0  1  0  1  0  1
  N          0.710243       -1.152826        0.000006  1
  N          1.354052        0.000000       -0.000003  1
  C          0.667040        1.134212       -0.000002  1
  C         -0.722866        1.190437       -0.000005  1
  C         -1.392695       -0.008981       -0.000000  1
  C         -0.615774       -1.162842        0.000003  1
  H         -1.067196       -2.146231        0.000009  1
  H          1.267504        2.034367       -0.000009  1
  H         -2.471887       -0.067869        0.000001  1
  H         -1.238804        2.140139       -0.000012  1
  C          1.113323        1.326820        0.999960  2
  H          0.677046        1.138531        0.022419  2
  H          0.412621        1.024409        1.773938  2
  H          2.033560        0.757400        1.101943  2
  H          1.330244        2.387019        1.101943  2

%mem=32GB
%nprocshared= 8
#p m062x/aug-cc-pVDZ   counterpoise=2

00188 m062x/aug-cc-pVDZ   counterpoise=2

 0  1  0  1  0  1
  N          0.710243       -1.152826        0.000006  1
  N          1.354052        0.000000       -0.000003  1
  C          0.667040        1.134212       -0.000002  1
  C         -0.722866        1.190437       -0.000005  1
  C         -1.392695       -0.008981       -0.000000  1
  C         -0.615774       -1.162842        0.000003  1
  H         -1.067196       -2.146231        0.000009  1
  H          1.267504        2.034367       -0.000009  1
  H         -2.471887       -0.067869        0.000001  1
  H         -1.238804        2.140139       -0.000012  1
  C          0.866017        1.499985        0.999958  2
  H          0.666357        1.132956       -0.003436  2
  H          0.480539        0.791373        1.728486  2
  H          1.938201        1.613801        1.137600  2
  H          0.379055        2.461962        1.137600  2

%mem=32GB
%nprocshared= 8
#p m062x/aug-cc-pVDZ   counterpoise=2

00189 m062x/aug-cc-pVDZ   counterpoise=2

 0  1  0  1  0  1
  N          0.710243       -1.152826        0.000006  1
  N          1.354052        0.000000       -0.000003  1
  C          0.667040        1.134212       -0.000002  1
  C         -0.722866        1.190437       -0.000005  1
  C         -1.392695       -0.008981       -0.000000  1
  C         -0.615774       -1.162842        0.000003  1
  H         -1.067196       -2.146231        0.000009  1
  H          1.267504        2.034367       -0.000009  1
  H         -2.471887       -0.067869        0.000001  1
  H         -1.238804        2.140139       -0.000012  1
  C          0.592399        1.627575        0.999960  2
  H          0.664994        1.147735        0.027407  2
  H          0.705352        0.880977        1.781823  2
  H          1.377081        2.373647        1.095506  2
  H         -0.377860        2.108142        1.095506  2

%mem=32GB
%nprocshared= 8
#p m062x/aug-cc-pVDZ   counterpoise=2

00190 m062x/aug-cc-pVDZ   counterpoise=2

 0  1  0  1  0  1
  N          0.710243       -1.152826        0.000006  1
  N          1.354052        0.000000       -0.000003  1
  C          0.667040        1.134212       -0.000002  1
  C         -0.722866        1.190437       -0.000005  1
  C         -1.392695       -0.008981       -0.000000  1
  C         -0.615774       -1.162842        0.000003  1
  H         -1.067196       -2.146231        0.000009  1
  H          1.267504        2.034367       -0.000009  1
  H         -2.471887       -0.067869        0.000001  1
  H         -1.238804        2.140139       -0.000012  1
  C          0.300781        1.705716        0.999963  2
  H          0.630165        1.191750        0.100674  2
  H          0.648420        1.163266        1.875390  2
  H          0.709385        2.712877        1.012080  2
  H         -0.784983        1.755183        1.012080  2

%mem=32GB
%nprocshared= 8
#p m062x/aug-cc-pVDZ   counterpoise=2

00191 m062x/aug-cc-pVDZ   counterpoise=2

 0  1  0  1  0  1
  N          0.710243       -1.152826        0.000006  1
  N          1.354052        0.000000       -0.000003  1
  C          0.667040        1.134212       -0.000002  1
  C         -0.722866        1.190437       -0.000005  1
  C         -1.392695       -0.008981       -0.000000  1
  C         -0.615774       -1.162842        0.000003  1
  H         -1.067196       -2.146231        0.000009  1
  H          1.267504        2.034367       -0.000009  1
  H         -2.471887       -0.067869        0.000001  1
  H         -1.238804        2.140139       -0.000012  1
  C          0.000022        1.732031        0.999966  2
  H          0.540062        1.248017        0.190359  2
  H          0.388350        1.383990        1.953668  2
  H          0.128036        2.809028        0.928087  2
  H         -1.056582        1.487289        0.928087  2

%mem=32GB
%nprocshared= 8
#p m062x/aug-cc-pVDZ   counterpoise=2

00192 m062x/aug-cc-pVDZ   counterpoise=2

 0  1  0  1  0  1
  N          0.710243       -1.152826        0.000006  1
  N          1.354052        0.000000       -0.000003  1
  C          0.667040        1.134212       -0.000002  1
  C         -0.722866        1.190437       -0.000005  1
  C         -1.392695       -0.008981       -0.000000  1
  C         -0.615774       -1.162842        0.000003  1
  H         -1.067196       -2.146231        0.000009  1
  H          1.267504        2.034367       -0.000009  1
  H         -2.471887       -0.067869        0.000001  1
  H         -1.238804        2.140139       -0.000012  1
  C         -0.300783        1.705718        0.999963  2
  H         -0.682611        1.239580        0.095364  2
  H         -0.713894        1.201391        1.869716  2
  H          0.783298        1.628686        1.017573  2
  H         -0.589768        2.753408        1.017573  2

%mem=32GB
%nprocshared= 8
#p m062x/aug-cc-pVDZ   counterpoise=2

00193 m062x/aug-cc-pVDZ   counterpoise=2

 0  1  0  1  0  1
  N          0.710243       -1.152826        0.000006  1
  N          1.354052        0.000000       -0.000003  1
  C          0.667040        1.134212       -0.000002  1
  C         -0.722866        1.190437       -0.000005  1
  C         -1.392695       -0.008981       -0.000000  1
  C         -0.615774       -1.162842        0.000003  1
  H         -1.067196       -2.146231        0.000009  1
  H          1.267504        2.034367       -0.000009  1
  H         -2.471887       -0.067869        0.000001  1
  H         -1.238804        2.140139       -0.000012  1
  C         -0.592402        1.627577        0.999959  2
  H         -0.721418        1.195288        0.011093  2
  H         -0.816004        0.878363        1.755047  2
  H          0.434325        1.964620        1.117054  2
  H         -1.266456        2.472217        1.117054  2

%mem=32GB
%nprocshared= 8
#p m062x/aug-cc-pVDZ   counterpoise=2

00194 m062x/aug-cc-pVDZ   counterpoise=2

 0  1  0  1  0  1
  N          0.710243       -1.152826        0.000006  1
  N          1.354052        0.000000       -0.000003  1
  C          0.667040        1.134212       -0.000002  1
  C         -0.722866        1.190437       -0.000005  1
  C         -1.392695       -0.008981       -0.000000  1
  C         -0.615774       -1.162842        0.000003  1
  H         -1.067196       -2.146231        0.000009  1
  H          1.267504        2.034367       -0.000009  1
  H         -2.471887       -0.067869        0.000001  1
  H         -1.238804        2.140139       -0.000012  1
  C         -0.866019        1.499987        0.999957  2
  H         -0.718748        1.181533       -0.028767  2
  H         -0.508025        0.725871        1.673799  2
  H         -0.313190        2.418843        1.177612  2
  H         -1.924175        1.673832        1.177612  2

%mem=32GB
%nprocshared= 8
#p m062x/aug-cc-pVDZ   counterpoise=2

00195 m062x/aug-cc-pVDZ   counterpoise=2

 0  1  0  1  0  1
  N          0.710243       -1.152826        0.000006  1
  N          1.354052        0.000000       -0.000003  1
  C          0.667040        1.134212       -0.000002  1
  C         -0.722866        1.190437       -0.000005  1
  C         -1.392695       -0.008981       -0.000000  1
  C         -0.615774       -1.162842        0.000003  1
  H         -1.067196       -2.146231        0.000009  1
  H          1.267504        2.034367       -0.000009  1
  H         -2.471887       -0.067869        0.000001  1
  H         -1.238804        2.140139       -0.000012  1
  C         -1.113325        1.326822        0.999958  2
  H         -0.721138        1.189833       -0.004431  2
  H         -0.350130        1.060242        1.726558  2
  H         -1.398452        2.366452        1.139062  2
  H         -1.983742        0.690818        1.139062  2

%mem=32GB
%nprocshared= 8
#p m062x/aug-cc-pVDZ   counterpoise=2

00196 m062x/aug-cc-pVDZ   counterpoise=2

 0  1  0  1  0  1
  N          0.710243       -1.152826        0.000006  1
  N          1.354052        0.000000       -0.000003  1
  C          0.667040        1.134212       -0.000002  1
  C         -0.722866        1.190437       -0.000005  1
  C         -1.392695       -0.008981       -0.000000  1
  C         -0.615774       -1.162842        0.000003  1
  H         -1.067196       -2.146231        0.000009  1
  H          1.267504        2.034367       -0.000009  1
  H         -2.471887       -0.067869        0.000001  1
  H         -1.238804        2.140139       -0.000012  1
  C         -1.326805        1.113344        0.999962  2
  H         -0.766107        1.184917        0.071591  2
  H         -0.645554        1.200306        1.842465  2
  H         -2.060268        1.914374        1.043088  2
  H         -1.835523        0.153748        1.043088  2

%mem=32GB
%nprocshared= 8
#p m062x/aug-cc-pVDZ   counterpoise=2

00197 m062x/aug-cc-pVDZ   counterpoise=2

 0  1  0  1  0  1
  N          0.710243       -1.152826        0.000006  1
  N          1.354052        0.000000       -0.000003  1
  C          0.667040        1.134212       -0.000002  1
  C         -0.722866        1.190437       -0.000005  1
  C         -1.392695       -0.008981       -0.000000  1
  C         -0.615774       -1.162842        0.000003  1
  H         -1.067196       -2.146231        0.000009  1
  H          1.267504        2.034367       -0.000009  1
  H         -2.471887       -0.067869        0.000001  1
  H         -1.238804        2.140139       -0.000012  1
  C         -1.499973        0.866037        0.999966  2
  H         -0.853881        1.135745        0.168583  2
  H         -0.992090        1.078051        1.937292  2
  H         -2.418969        1.444082        0.947166  2
  H         -1.735222       -0.193844        0.947166  2

%mem=32GB
%nprocshared= 8
#p m062x/aug-cc-pVDZ   counterpoise=2

00198 m062x/aug-cc-pVDZ   counterpoise=2

 0  1  0  1  0  1
  N          0.710243       -1.152826        0.000006  1
  N          1.354052        0.000000       -0.000003  1
  C          0.667040        1.134212       -0.000002  1
  C         -0.722866        1.190437       -0.000005  1
  C         -1.392695       -0.008981       -0.000000  1
  C         -0.615774       -1.162842        0.000003  1
  H         -1.067196       -2.146231        0.000009  1
  H          1.267504        2.034367       -0.000009  1
  H         -2.471887       -0.067869        0.000001  1
  H         -1.238804        2.140139       -0.000012  1
  C         -1.627586        0.592374        0.999962  2
  H         -1.413091        0.043235        0.086828  2
  H         -1.385887       -0.026410        1.860291  2
  H         -1.029095        1.499334        1.026554  2
  H         -2.682362        0.853562        1.026554  2

%mem=32GB
%nprocshared= 8
#p m062x/aug-cc-pVDZ   counterpoise=2

00199 m062x/aug-cc-pVDZ   counterpoise=2

 0  1  0  1  0  1
  N          0.710243       -1.152826        0.000006  1
  N          1.354052        0.000000       -0.000003  1
  C          0.667040        1.134212       -0.000002  1
  C         -0.722866        1.190437       -0.000005  1
  C         -1.392695       -0.008981       -0.000000  1
  C         -0.615774       -1.162842        0.000003  1
  H         -1.067196       -2.146231        0.000009  1
  H          1.267504        2.034367       -0.000009  1
  H         -2.471887       -0.067869        0.000001  1
  H         -1.238804        2.140139       -0.000012  1
  C         -1.705724        0.300755        0.999959  2
  H         -1.394334       -0.007360        0.005234  2
  H         -1.142919       -0.256129        1.744679  2
  H         -1.518688        1.364154        1.125167  2
  H         -2.767085        0.102482        1.125167  2

%mem=32GB
%nprocshared= 8
#p m062x/aug-cc-pVDZ   counterpoise=2

00200 m062x/aug-cc-pVDZ   counterpoise=2

 0  1  0  1  0  1
  N          0.710243       -1.152826        0.000006  1
  N          1.354052        0.000000       -0.000003  1
  C          0.667040        1.134212       -0.000002  1
  C         -0.722866        1.190437       -0.000005  1
  C         -1.392695       -0.008981       -0.000000  1
  C         -0.615774       -1.162842        0.000003  1
  H         -1.067196       -2.146231        0.000009  1
  H          1.267504        2.034367       -0.000009  1
  H         -2.471887       -0.067869        0.000001  1
  H         -1.238804        2.140139       -0.000012  1
  C         -1.732036       -0.000000        0.999957  2
  H         -1.382764       -0.009244       -0.029265  2
  H         -0.878492       -0.022589        1.672585  2
  H         -2.310039        0.903063        1.178468  2
  H         -2.356996       -0.871228        1.178468  2

%mem=32GB
%nprocshared= 8
#p m062x/aug-cc-pVDZ   counterpoise=2

00201 m062x/aug-cc-pVDZ   counterpoise=2

 0  1  0  1  0  1
  N          0.710243       -1.152826        0.000006  1
  N          1.354052        0.000000       -0.000003  1
  C          0.667040        1.134212       -0.000002  1
  C         -0.722866        1.190437       -0.000005  1
  C         -1.392695       -0.008981       -0.000000  1
  C         -0.615774       -1.162842        0.000003  1
  H         -1.067196       -2.146231        0.000009  1
  H          1.267504        2.034367       -0.000009  1
  H         -2.471887       -0.067869        0.000001  1
  H         -1.238804        2.140139       -0.000012  1
  C         -1.705724       -0.300755        0.999959  2
  H         -1.392915       -0.009186        0.000702  2
  H         -1.120883        0.244375        1.736349  2
  H         -2.759714       -0.069987        1.131599  2
  H         -1.549515       -1.368345        1.131599  2

%mem=32GB
%nprocshared= 8
#p m062x/aug-cc-pVDZ   counterpoise=2

00202 m062x/aug-cc-pVDZ   counterpoise=2

 0  1  0  1  0  1
  N          0.710243       -1.152826        0.000006  1
  N          1.354052        0.000000       -0.000003  1
  C          0.667040        1.134212       -0.000002  1
  C         -0.722866        1.190437       -0.000005  1
  C         -1.392695       -0.008981       -0.000000  1
  C         -0.615774       -1.162842        0.000003  1
  H         -1.067196       -2.146231        0.000009  1
  H          1.267504        2.034367       -0.000009  1
  H         -2.471887       -0.067869        0.000001  1
  H         -1.238804        2.140139       -0.000012  1
  C         -1.627586       -0.592374        0.999962  2
  H         -1.411462       -0.055591        0.079892  2
  H         -1.375673        0.033297        1.852342  2
  H         -2.684884       -0.842254        1.033998  2
  H         -1.038417       -1.505171        1.033998  2

%mem=32GB
%nprocshared= 8
#p m062x/aug-cc-pVDZ   counterpoise=2

00203 m062x/aug-cc-pVDZ   counterpoise=2

 0  1  0  1  0  1
  N          0.710243       -1.152826        0.000006  1
  N          1.354052        0.000000       -0.000003  1
  C          0.667040        1.134212       -0.000002  1
  C         -0.722866        1.190437       -0.000005  1
  C         -1.392695       -0.008981       -0.000000  1
  C         -0.615774       -1.162842        0.000003  1
  H         -1.067196       -2.146231        0.000009  1
  H          1.267504        2.034367       -0.000009  1
  H         -2.471887       -0.067869        0.000001  1
  H         -1.238804        2.140139       -0.000012  1
  C         -1.499996       -0.865996        0.999966  2
  H         -1.411732       -0.161027        0.177407  2
  H         -1.433085       -0.331578        1.944104  2
  H         -2.458183       -1.375584        0.939347  2
  H         -0.697022       -1.596088        0.939347  2

%mem=32GB
%nprocshared= 8
#p m062x/aug-cc-pVDZ   counterpoise=2

00204 m062x/aug-cc-pVDZ   counterpoise=2

 0  1  0  1  0  1
  N          0.710243       -1.152826        0.000006  1
  N          1.354052        0.000000       -0.000003  1
  C          0.667040        1.134212       -0.000002  1
  C         -0.722866        1.190437       -0.000005  1
  C         -1.392695       -0.008981       -0.000000  1
  C         -0.615774       -1.162842        0.000003  1
  H         -1.067196       -2.146231        0.000009  1
  H          1.267504        2.034367       -0.000009  1
  H         -2.471887       -0.067869        0.000001  1
  H         -1.238804        2.140139       -0.000012  1
  C         -1.326802       -1.113343        0.999963  2
  H         -0.697455       -1.157156        0.114876  2
  H         -0.704221       -1.156685        1.889902  2
  H         -1.891264       -0.184443        0.997721  2
  H         -2.014529       -1.955069        0.997721  2

%mem=32GB
%nprocshared= 8
#p m062x/aug-cc-pVDZ   counterpoise=2

00205 m062x/aug-cc-pVDZ   counterpoise=2

 0  1  0  1  0  1
  N          0.710243       -1.152826        0.000006  1
  N          1.354052        0.000000       -0.000003  1
  C          0.667040        1.134212       -0.000002  1
  C         -0.722866        1.190437       -0.000005  1
  C         -1.392695       -0.008981       -0.000000  1
  C         -0.615774       -1.162842        0.000003  1
  H         -1.067196       -2.146231        0.000009  1
  H          1.267504        2.034367       -0.000009  1
  H         -2.471887       -0.067869        0.000001  1
  H         -1.238804        2.140139       -0.000012  1
  C         -1.113321       -1.326821        0.999960  2
  H         -0.634269       -1.168938        0.037174  2
  H         -0.410965       -1.095342        1.796572  2
  H         -1.981910       -0.678676        1.083247  2
  H         -1.426338       -2.364396        1.083247  2

%mem=32GB
%nprocshared= 8
#p m062x/aug-cc-pVDZ   counterpoise=2

00206 m062x/aug-cc-pVDZ   counterpoise=2

 0  1  0  1  0  1
  N          0.710243       -1.152826        0.000006  1
  N          1.354052        0.000000       -0.000003  1
  C          0.667040        1.134212       -0.000002  1
  C         -0.722866        1.190437       -0.000005  1
  C         -1.392695       -0.008981       -0.000000  1
  C         -0.615774       -1.162842        0.000003  1
  H         -1.067196       -2.146231        0.000009  1
  H          1.267504        2.034367       -0.000009  1
  H         -2.471887       -0.067869        0.000001  1
  H         -1.238804        2.140139       -0.000012  1
  C         -0.866015       -1.499986        0.999959  2
  H         -0.615224       -1.162101       -0.002196  2
  H         -0.386521       -0.853974        1.730870  2
  H         -1.943821       -1.463078        1.135788  2
  H         -0.518599       -2.520931        1.135788  2

%mem=32GB
%nprocshared= 8
#p m062x/aug-cc-pVDZ   counterpoise=2

00207 m062x/aug-cc-pVDZ   counterpoise=2

 0  1  0  1  0  1
  N          0.710243       -1.152826        0.000006  1
  N          1.354052        0.000000       -0.000003  1
  C          0.667040        1.134212       -0.000002  1
  C         -0.722866        1.190437       -0.000005  1
  C         -1.392695       -0.008981       -0.000000  1
  C         -0.615774       -1.162842        0.000003  1
  H         -1.067196       -2.146231        0.000009  1
  H          1.267504        2.034367       -0.000009  1
  H         -2.471887       -0.067869        0.000001  1
  H         -1.238804        2.140139       -0.000012  1
  C         -0.592397       -1.627576        0.999959  2
  H         -0.615435       -1.169588        0.014519  2
  H         -0.631390       -0.852397        1.760915  2
  H         -1.447713       -2.288839        1.112406  2
  H          0.324958       -2.199671        1.112406  2

%mem=32GB
%nprocshared= 8
#p m062x/aug-cc-pVDZ   counterpoise=2

00208 m062x/aug-cc-pVDZ   counterpoise=2

 0  1  0  1  0  1
  N          0.710243       -1.152826        0.000006  1
  N          1.354052        0.000000       -0.000003  1
  C          0.667040        1.134212       -0.000002  1
  C         -0.722866        1.190437       -0.000005  1
  C         -1.392695       -0.008981       -0.000000  1
  C         -0.615774       -1.162842        0.000003  1
  H         -1.067196       -2.146231        0.000009  1
  H          1.267504        2.034367       -0.000009  1
  H         -2.471887       -0.067869        0.000001  1
  H         -1.238804        2.140139       -0.000012  1
  C         -0.300779       -1.705716        0.999962  2
  H         -0.590773       -1.205929        0.079369  2
  H         -0.639668       -1.121662        1.851732  2
  H         -0.753877       -2.693128        1.034565  2
  H          0.781321       -1.802353        1.034565  2

%mem=32GB
%nprocshared= 8
#p m062x/aug-cc-pVDZ   counterpoise=2

00209 m062x/aug-cc-pVDZ   counterpoise=2

 0  1  0  1  0  1
  N          0.710243       -1.152826        0.000006  1
  N          1.354052        0.000000       -0.000003  1
  C          0.667040        1.134212       -0.000002  1
  C         -0.722866        1.190437       -0.000005  1
  C         -1.392695       -0.008981       -0.000000  1
  C         -0.615774       -1.162842        0.000003  1
  H         -1.067196       -2.146231        0.000009  1
  H          1.267504        2.034367       -0.000009  1
  H         -2.471887       -0.067869        0.000001  1
  H         -1.238804        2.140139       -0.000012  1
  C         -0.000021       -1.732031        0.999966  2
  H         -0.512866       -1.257968        0.167122  2
  H         -0.405603       -1.357120        1.936140  2
  H         -0.143103       -2.808299        0.948473  2
  H          1.061700       -1.504934        0.948473  2

%mem=32GB
%nprocshared= 8
#p m062x/aug-cc-pVDZ   counterpoise=2

00210 m062x/aug-cc-pVDZ   counterpoise=2

 0  1  0  1  0  1
  N          0.710243       -1.152826        0.000006  1
  N          1.354052        0.000000       -0.000003  1
  C          0.667040        1.134212       -0.000002  1
  C         -0.722866        1.190437       -0.000005  1
  C         -1.392695       -0.008981       -0.000000  1
  C         -0.615774       -1.162842        0.000003  1
  H         -1.067196       -2.146231        0.000009  1
  H          1.267504        2.034367       -0.000009  1
  H         -2.471887       -0.067869        0.000001  1
  H         -1.238804        2.140139       -0.000012  1
  C          0.300783       -1.705717        0.999963  2
  H          0.667445       -1.210616        0.104525  2
  H          0.680947       -1.192384        1.879419  2
  H         -0.785883       -1.681871        1.008140  2
  H          0.640469       -2.738201        1.008140  2

%mem=32GB
%nprocshared= 8
#p m062x/aug-cc-pVDZ   counterpoise=2

00211 m062x/aug-cc-pVDZ   counterpoise=2

 0  1  0  1  0  1
  N          0.710243       -1.152826        0.000006  1
  N          1.354052        0.000000       -0.000003  1
  C          0.667040        1.134212       -0.000002  1
  C         -0.722866        1.190437       -0.000005  1
  C         -1.392695       -0.008981       -0.000000  1
  C         -0.615774       -1.162842        0.000003  1
  H         -1.067196       -2.146231        0.000009  1
  H          1.267504        2.034367       -0.000009  1
  H         -2.471887       -0.067869        0.000001  1
  H         -1.238804        2.140139       -0.000012  1
  C          0.592401       -1.627576        0.999960  2
  H          0.707462       -1.164031        0.023608  2
  H          0.775790       -0.888756        1.775840  2
  H         -0.418166       -2.015059        1.100398  2
  H          1.304471       -2.442650        1.100398  2

%mem=32GB
%nprocshared= 8
#p m062x/aug-cc-pVDZ   counterpoise=2

00212 m062x/aug-cc-pVDZ   counterpoise=2

 0  1  0  1  0  1
  N          0.710243       -1.152826        0.000006  1
  N          1.354052        0.000000       -0.000003  1
  C          0.667040        1.134212       -0.000002  1
  C         -0.722866        1.190437       -0.000005  1
  C         -1.392695       -0.008981       -0.000000  1
  C         -0.615774       -1.162842        0.000003  1
  H         -1.067196       -2.146231        0.000009  1
  H          1.267504        2.034367       -0.000009  1
  H         -2.471887       -0.067869        0.000001  1
  H         -1.238804        2.140139       -0.000012  1
  C          0.866019       -1.499985        0.999958  2
  H          0.707766       -1.147307       -0.015891  2
  H          0.526699       -0.743783        1.703163  2
  H          0.305159       -2.417815        1.156491  2
  H          1.924517       -1.691184        1.156491  2

%mem=32GB
%nprocshared= 8
#p m062x/aug-cc-pVDZ   counterpoise=2

00213 m062x/aug-cc-pVDZ   counterpoise=2

 0  1  0  1  0  1
  N          0.710243       -1.152826        0.000006  1
  N          1.354052        0.000000       -0.000003  1
  C          0.667040        1.134212       -0.000002  1
  C         -0.722866        1.190437       -0.000005  1
  C         -1.392695       -0.008981       -0.000000  1
  C         -0.615774       -1.162842        0.000003  1
  H         -1.067196       -2.146231        0.000009  1
  H          1.267504        2.034367       -0.000009  1
  H         -2.471887       -0.067869        0.000001  1
  H         -1.238804        2.140139       -0.000012  1
  C          1.113324       -1.326821        0.999959  2
  H          0.712153       -1.153651        0.004745  2
  H          0.385643       -1.012708        1.743794  2
  H          1.326121       -2.385284        1.125854  2
  H          2.029546       -0.755711        1.125854  2

%mem=32GB
%nprocshared= 8
#p m062x/aug-cc-pVDZ   counterpoise=2

00214 m062x/aug-cc-pVDZ   counterpoise=2

 0  1  0  1  0  1
  N          0.710243       -1.152826        0.000006  1
  N          1.354052        0.000000       -0.000003  1
  C          0.667040        1.134212       -0.000002  1
  C         -0.722866        1.190437       -0.000005  1
  C         -1.392695       -0.008981       -0.000000  1
  C         -0.615774       -1.162842        0.000003  1
  H         -1.067196       -2.146231        0.000009  1
  H          1.267504        2.034367       -0.000009  1
  H         -2.471887       -0.067869        0.000001  1
  H         -1.238804        2.140139       -0.000012  1
  C          1.326804       -1.113342        0.999962  2
  H          0.756671       -1.149853        0.075305  2
  H          0.646937       -1.156880        1.846934  2
  H          2.008638       -1.958953        1.038996  2
  H          1.895207       -0.187669        1.038996  2

%mem=32GB
%nprocshared= 8
#p m062x/aug-cc-pVDZ   counterpoise=2

00215 m062x/aug-cc-pVDZ   counterpoise=2

 0  1  0  1  0  1
  N          0.710243       -1.152826        0.000006  1
  N          1.354052        0.000000       -0.000003  1
  C          0.667040        1.134212       -0.000002  1
  C         -0.722866        1.190437       -0.000005  1
  C         -1.392695       -0.008981       -0.000000  1
  C         -0.615774       -1.162842        0.000003  1
  H         -1.067196       -2.146231        0.000009  1
  H          1.267504        2.034367       -0.000009  1
  H         -2.471887       -0.067869        0.000001  1
  H         -1.238804        2.140139       -0.000012  1
  C          1.499973       -0.866035        0.999966  2
  H          0.842764       -1.104701        0.167805  2
  H          0.981688       -1.054250        1.936680  2
  H          2.390780       -1.486701        0.947861  2
  H          1.784932        0.181610        0.947861  2

%mem=32GB
%nprocshared= 8
#p m062x/aug-cc-pVDZ   counterpoise=2

00216 m062x/aug-cc-pVDZ   counterpoise=2

 0  1  0  1  0  1
  N          0.710243       -1.152826        0.000006  1
  N          1.354052        0.000000       -0.000003  1
  C          0.667040        1.134212       -0.000002  1
  C         -0.722866        1.190437       -0.000005  1
  C         -1.392695       -0.008981       -0.000000  1
  C         -0.615774       -1.162842        0.000003  1
  H         -1.067196       -2.146231        0.000009  1
  H          1.267504        2.034367       -0.000009  1
  H         -2.471887       -0.067869        0.000001  1
  H         -1.238804        2.140139       -0.000012  1
  C          1.627585       -0.592374        0.999962  2
  H          1.378587       -0.053134        0.089690  2
  H          1.350838        0.006960        1.863495  2
  H          1.084802       -1.533814        1.023521  2
  H          2.696216       -0.789732        1.023521  2

%mem=32GB
%nprocshared= 8
#p m062x/aug-cc-pVDZ   counterpoise=2

00217 m062x/aug-cc-pVDZ   counterpoise=2

 0  1  0  1  0  1
  N          0.710243       -1.152826        0.000006  1
  N          1.354052        0.000000       -0.000003  1
  C          0.667040        1.134212       -0.000002  1
  C         -0.722866        1.190437       -0.000005  1
  C         -1.392695       -0.008981       -0.000000  1
  C         -0.615774       -1.162842        0.000003  1
  H         -1.067196       -2.146231        0.000009  1
  H          1.267504        2.034367       -0.000009  1
  H         -2.471887       -0.067869        0.000001  1
  H         -1.238804        2.140139       -0.000012  1
  C          1.705723       -0.300755        0.999959  2
  H          1.358817       -0.004075        0.013545  2
  H          1.114628        0.204760        1.759261  2
  H          1.597995       -1.376362        1.113720  2
  H          2.751595       -0.027467        1.113720  2

%mem=32GB
%nprocshared= 8
#p m062x/aug-cc-pVDZ   counterpoise=2

00218 m062x/aug-cc-pVDZ   counterpoise=2

 0  1  0  1  0  1
  N          0.710243       -1.152826        0.000006  1
  N          1.354052        0.000000       -0.000003  1
  C          0.667040        1.134212       -0.000002  1
  C         -0.722866        1.190437       -0.000005  1
  C         -1.392695       -0.008981       -0.000000  1
  C         -0.615774       -1.162842        0.000003  1
  H         -1.067196       -2.146231        0.000009  1
  H          1.267504        2.034367       -0.000009  1
  H         -2.471887       -0.067869        0.000001  1
  H         -1.238804        2.140139       -0.000012  1
  C          1.879358        0.000000        0.684005  2
  H          1.217333        0.000000       -0.178027  2
  H          1.287396        0.000000        1.595629  2
  H          2.506489       -0.887456        0.659387  2
  H          2.506489        0.887456        0.659387  2

%mem=32GB
%nprocshared= 8
#p m062x/aug-cc-pVDZ   counterpoise=2

00219 m062x/aug-cc-pVDZ   counterpoise=2

 0  1  0  1  0  1
  N          0.710243       -1.152826        0.000006  1
  N          1.354052        0.000000       -0.000003  1
  C          0.667040        1.134212       -0.000002  1
  C         -0.722866        1.190437       -0.000005  1
  C         -1.392695       -0.008981       -0.000000  1
  C         -0.615774       -1.162842        0.000003  1
  H         -1.067196       -2.146231        0.000009  1
  H          1.267504        2.034367       -0.000009  1
  H         -2.471887       -0.067869        0.000001  1
  H         -1.238804        2.140139       -0.000012  1
  C          1.850808        0.326336        0.684006  2
  H          1.254966       -0.065093       -0.136439  2
  H          1.403007        0.032160        1.629740  2
  H          2.860016       -0.072505        0.621533  2
  H          1.885492        1.410942        0.621533  2

%mem=32GB
%nprocshared= 8
#p m062x/aug-cc-pVDZ   counterpoise=2

00220 m062x/aug-cc-pVDZ   counterpoise=2

 0  1  0  1  0  1
  N          0.710243       -1.152826        0.000006  1
  N          1.354052        0.000000       -0.000003  1
  C          0.667040        1.134212       -0.000002  1
  C         -0.722866        1.190437       -0.000005  1
  C         -1.392695       -0.008981       -0.000000  1
  C         -0.615774       -1.162842        0.000003  1
  H         -1.067196       -2.146231        0.000009  1
  H          1.267504        2.034367       -0.000009  1
  H         -2.471887       -0.067869        0.000001  1
  H         -1.238804        2.140139       -0.000012  1
  C          1.766026        0.642759        0.684010  2
  H          1.329192       -0.038787       -0.041280  2
  H          1.542703        0.294332        1.689098  2
  H          2.843354        0.679000        0.544262  2
  H          1.349039        1.636776        0.544262  2

%mem=32GB
%nprocshared= 8
#p m062x/aug-cc-pVDZ   counterpoise=2

00221 m062x/aug-cc-pVDZ   counterpoise=2

 0  1  0  1  0  1
  N          0.710243       -1.152826        0.000006  1
  N          1.354052        0.000000       -0.000003  1
  C          0.667040        1.134212       -0.000002  1
  C         -0.722866        1.190437       -0.000005  1
  C         -1.392695       -0.008981       -0.000000  1
  C         -0.615774       -1.162842        0.000003  1
  H         -1.067196       -2.146231        0.000009  1
  H          1.267504        2.034367       -0.000009  1
  H         -2.471887       -0.067869        0.000001  1
  H         -1.238804        2.140139       -0.000012  1
  C          1.627585        0.939657        0.684015  2
  H          1.378587        0.084283        0.061350  2
  H          1.546540        0.661245        1.731581  2
  H          2.644746        1.258686        0.471693  2
  H          0.940571        1.754770        0.471693  2

%mem=32GB
%nprocshared= 8
#p m062x/aug-cc-pVDZ   counterpoise=2

00222 m062x/aug-cc-pVDZ   counterpoise=2

 0  1  0  1  0  1
  N          0.710243       -1.152826        0.000006  1
  N          1.354052        0.000000       -0.000003  1
  C          0.667040        1.134212       -0.000002  1
  C         -0.722866        1.190437       -0.000005  1
  C         -1.392695       -0.008981       -0.000000  1
  C         -0.615774       -1.162842        0.000003  1
  H         -1.067196       -2.146231        0.000009  1
  H          1.267504        2.034367       -0.000009  1
  H         -2.471887       -0.067869        0.000001  1
  H         -1.238804        2.140139       -0.000012  1
  C          1.439659        1.208042        0.684011  2
  H          0.627925        1.130474       -0.034631  2
  H          1.035882        1.169458        1.692451  2
  H          2.132002        0.382703        0.539260  2
  H          1.963164        2.149566        0.539260  2

%mem=32GB
%nprocshared= 8
#p m062x/aug-cc-pVDZ   counterpoise=2

00223 m062x/aug-cc-pVDZ   counterpoise=2

 0  1  0  1  0  1
  N          0.710243       -1.152826        0.000006  1
  N          1.354052        0.000000       -0.000003  1
  C          0.667040        1.134212       -0.000002  1
  C         -0.722866        1.190437       -0.000005  1
  C         -1.392695       -0.008981       -0.000000  1
  C         -0.615774       -1.162842        0.000003  1
  H         -1.067196       -2.146231        0.000009  1
  H          1.267504        2.034367       -0.000009  1
  H         -2.471887       -0.067869        0.000001  1
  H         -1.238804        2.140139       -0.000012  1
  C          1.208048        1.439722        0.684006  2
  H          1.279195        2.151297       -0.134513  2
  H          1.261099        1.970308        1.631182  2
  H          0.262882        0.906786        0.619848  2
  H          2.028988        0.730202        0.619848  2

%mem=32GB
%nprocshared= 8
#p m062x/aug-cc-pVDZ   counterpoise=2

00224 m062x/aug-cc-pVDZ   counterpoise=2

 0  1  0  1  0  1
  N          0.710243       -1.152826        0.000006  1
  N          1.354052        0.000000       -0.000003  1
  C          0.667040        1.134212       -0.000002  1
  C         -0.722866        1.190437       -0.000005  1
  C         -1.392695       -0.008981       -0.000000  1
  C         -0.615774       -1.162842        0.000003  1
  H         -1.067196       -2.146231        0.000009  1
  H          1.267504        2.034367       -0.000009  1
  H         -2.471887       -0.067869        0.000001  1
  H         -1.238804        2.140139       -0.000012  1
  C          0.939710        1.627617        0.684005  2
  H          1.353665        2.141282       -0.179803  2
  H          1.312693        2.090441        1.594034  2
  H         -0.144844        1.696131        0.661073  2
  H          1.237153        0.582399        0.661073  2

%mem=32GB
%nprocshared= 8
#p m062x/aug-cc-pVDZ   counterpoise=2

00225 m062x/aug-cc-pVDZ   counterpoise=2

 0  1  0  1  0  1
  N          0.710243       -1.152826        0.000006  1
  N          1.354052        0.000000       -0.000003  1
  C          0.667040        1.134212       -0.000002  1
  C         -0.722866        1.190437       -0.000005  1
  C         -1.392695       -0.008981       -0.000000  1
  C         -0.615774       -1.162842        0.000003  1
  H         -1.067196       -2.146231        0.000009  1
  H          1.267504        2.034367       -0.000009  1
  H         -2.471887       -0.067869        0.000001  1
  H         -1.238804        2.140139       -0.000012  1
  C          0.642789        1.766014        0.684007  2
  H          0.671087        1.028776       -0.114150  2
  H          0.662215        1.259908        1.645754  2
  H          1.505723        2.421878        0.602378  2
  H         -0.267882        2.353799        0.602378  2

%mem=32GB
%nprocshared= 8
#p m062x/aug-cc-pVDZ   counterpoise=2

00226 m062x/aug-cc-pVDZ   counterpoise=2

 0  1  0  1  0  1
  N          0.710243       -1.152826        0.000006  1
  N          1.354052        0.000000       -0.000003  1
  C          0.667040        1.134212       -0.000002  1
  C         -0.722866        1.190437       -0.000005  1
  C         -1.392695       -0.008981       -0.000000  1
  C         -0.615774       -1.162842        0.000003  1
  H         -1.067196       -2.146231        0.000009  1
  H          1.267504        2.034367       -0.000009  1
  H         -2.471887       -0.067869        0.000001  1
  H         -1.238804        2.140139       -0.000012  1
  C          0.326366        1.850802        0.684011  2
  H          0.679829        1.107311       -0.025680  2
  H          0.495781        1.494448        1.696823  2
  H          0.866347        2.781916        0.532598  2
  H         -0.736637        2.019843        0.532598  2

%mem=32GB
%nprocshared= 8
#p m062x/aug-cc-pVDZ   counterpoise=2

00227 m062x/aug-cc-pVDZ   counterpoise=2

 0  1  0  1  0  1
  N          0.710243       -1.152826        0.000006  1
  N          1.354052        0.000000       -0.000003  1
  C          0.667040        1.134212       -0.000002  1
  C         -0.722866        1.190437       -0.000005  1
  C         -1.392695       -0.008981       -0.000000  1
  C         -0.615774       -1.162842        0.000003  1
  H         -1.067196       -2.146231        0.000009  1
  H          1.267504        2.034367       -0.000009  1
  H         -2.471887       -0.067869        0.000001  1
  H         -1.238804        2.140139       -0.000012  1
  C         -0.000027        1.879360        0.684015  2
  H         -0.649136        1.260707        0.069765  2
  H         -0.202783        1.686118        1.734265  2
  H          1.038314        1.643018        0.466142  2
  H         -0.186233        2.927852        0.466142  2

%mem=32GB
%nprocshared= 8
#p m062x/aug-cc-pVDZ   counterpoise=2

00228 m062x/aug-cc-pVDZ   counterpoise=2

 0  1  0  1  0  1
  N          0.710243       -1.152826        0.000006  1
  N          1.354052        0.000000       -0.000003  1
  C          0.667040        1.134212       -0.000002  1
  C         -0.722866        1.190437       -0.000005  1
  C         -1.392695       -0.008981       -0.000000  1
  C         -0.615774       -1.162842        0.000003  1
  H         -1.067196       -2.146231        0.000009  1
  H          1.267504        2.034367       -0.000009  1
  H         -2.471887       -0.067869        0.000001  1
  H         -1.238804        2.140139       -0.000012  1
  C         -0.326369        1.850804        0.684010  2
  H         -0.744720        1.154039       -0.037707  2
  H         -0.537124        1.499792        1.690912  2
  H          0.749117        1.918011        0.541568  2
  H         -0.772576        2.831664        0.541568  2

%mem=32GB
%nprocshared= 8
#p m062x/aug-cc-pVDZ   counterpoise=2

00229 m062x/aug-cc-pVDZ   counterpoise=2

 0  1  0  1  0  1
  N          0.710243       -1.152826        0.000006  1
  N          1.354052        0.000000       -0.000003  1
  C          0.667040        1.134212       -0.000002  1
  C         -0.722866        1.190437       -0.000005  1
  C         -1.392695       -0.008981       -0.000000  1
  C         -0.615774       -1.162842        0.000003  1
  H         -1.067196       -2.146231        0.000009  1
  H          1.267504        2.034367       -0.000009  1
  H         -2.471887       -0.067869        0.000001  1
  H         -1.238804        2.140139       -0.000012  1
  C         -0.642792        1.766016        0.684006  2
  H         -0.739761        1.068994       -0.144326  2
  H         -0.718065        1.224946        1.623716  2
  H          0.322341        2.262921        0.628489  2
  H         -1.435641        2.507491        0.628489  2

%mem=32GB
%nprocshared= 8
#p m062x/aug-cc-pVDZ   counterpoise=2

00230 m062x/aug-cc-pVDZ   counterpoise=2

 0  1  0  1  0  1
  N          0.710243       -1.152826        0.000006  1
  N          1.354052        0.000000       -0.000003  1
  C          0.667040        1.134212       -0.000002  1
  C         -0.722866        1.190437       -0.000005  1
  C         -1.392695       -0.008981       -0.000000  1
  C         -0.615774       -1.162842        0.000003  1
  H         -1.067196       -2.146231        0.000009  1
  H          1.267504        2.034367       -0.000009  1
  H         -2.471887       -0.067869        0.000001  1
  H         -1.238804        2.140139       -0.000012  1
  C         -0.939681        1.627572        0.684004  2
  H         -0.659207        1.062090       -0.200836  2
  H         -0.662530        1.068790        1.574187  2
  H         -0.423516        2.584152        0.681515  2
  H         -2.013587        1.795491        0.681515  2

%mem=32GB
%nprocshared= 8
#p m062x/aug-cc-pVDZ   counterpoise=2

00231 m062x/aug-cc-pVDZ   counterpoise=2

 0  1  0  1  0  1
  N          0.710243       -1.152826        0.000006  1
  N          1.354052        0.000000       -0.000003  1
  C          0.667040        1.134212       -0.000002  1
  C         -0.722866        1.190437       -0.000005  1
  C         -1.392695       -0.008981       -0.000000  1
  C         -0.615774       -1.162842        0.000003  1
  H         -1.067196       -2.146231        0.000009  1
  H          1.267504        2.034367       -0.000009  1
  H         -2.471887       -0.067869        0.000001  1
  H         -1.238804        2.140139       -0.000012  1
  C         -1.208021        1.439680        0.684005  2
  H         -0.605268        1.130022       -0.165805  2
  H         -0.696361        1.176820        1.606278  2
  H         -1.359817        2.515382        0.647950  2
  H         -2.170887        0.936623        0.647950  2

%mem=32GB
%nprocshared= 8
#p m062x/aug-cc-pVDZ   counterpoise=2

00232 m062x/aug-cc-pVDZ   counterpoise=2

 0  1  0  1  0  1
  N          0.710243       -1.152826        0.000006  1
  N          1.354052        0.000000       -0.000003  1
  C          0.667040        1.134212       -0.000002  1
  C         -0.722866        1.190437       -0.000005  1
  C         -1.392695       -0.008981       -0.000000  1
  C         -0.615774       -1.162842        0.000003  1
  H         -1.067196       -2.146231        0.000009  1
  H          1.267504        2.034367       -0.000009  1
  H         -2.471887       -0.067869        0.000001  1
  H         -1.238804        2.140139       -0.000012  1
  C         -1.439660        1.208045        0.684009  2
  H         -0.653452        1.188732       -0.066244  2
  H         -0.994708        1.197115        1.675662  2
  H         -2.033610        2.110359        0.563465  2
  H         -2.077196        0.335982        0.563465  2

%mem=32GB
%nprocshared= 8
#p m062x/aug-cc-pVDZ   counterpoise=2

00233 m062x/aug-cc-pVDZ   counterpoise=2

 0  1  0  1  0  1
  N          0.710243       -1.152826        0.000006  1
  N          1.354052        0.000000       -0.000003  1
  C          0.667040        1.134212       -0.000002  1
  C         -0.722866        1.190437       -0.000005  1
  C         -1.392695       -0.008981       -0.000000  1
  C         -0.615774       -1.162842        0.000003  1
  H         -1.067196       -2.146231        0.000009  1
  H          1.267504        2.034367       -0.000009  1
  H         -2.471887       -0.067869        0.000001  1
  H         -1.238804        2.140139       -0.000012  1
  C         -1.627560        0.939702        0.684014  2
  H         -0.781007        1.174323        0.043954  2
  H         -1.328331        1.022633        1.725677  2
  H         -2.437650        1.636096        0.483345  2
  H         -1.963605       -0.074341        0.483345  2

%mem=32GB
%nprocshared= 8
#p m062x/aug-cc-pVDZ   counterpoise=2

00234 m062x/aug-cc-pVDZ   counterpoise=2

 0  1  0  1  0  1
  N          0.710243       -1.152826        0.000006  1
  N          1.354052        0.000000       -0.000003  1
  C          0.667040        1.134212       -0.000002  1
  C         -0.722866        1.190437       -0.000005  1
  C         -1.392695       -0.008981       -0.000000  1
  C         -0.615774       -1.162842        0.000003  1
  H         -1.067196       -2.146231        0.000009  1
  H          1.267504        2.034367       -0.000009  1
  H         -2.471887       -0.067869        0.000001  1
  H         -1.238804        2.140139       -0.000012  1
  C         -1.766028        0.642759        0.684010  2
  H         -1.366591       -0.054551       -0.047827  2
  H         -1.556273        0.276582        1.685706  2
  H         -1.300643        1.615759        0.549232  2
  H         -2.840771        0.733535        0.549232  2

%mem=32GB
%nprocshared= 8
#p m062x/aug-cc-pVDZ   counterpoise=2

00235 m062x/aug-cc-pVDZ   counterpoise=2

 0  1  0  1  0  1
  N          0.710243       -1.152826        0.000006  1
  N          1.354052        0.000000       -0.000003  1
  C          0.667040        1.134212       -0.000002  1
  C         -0.722866        1.190437       -0.000005  1
  C         -1.392695       -0.008981       -0.000000  1
  C         -0.615774       -1.162842        0.000003  1
  H         -1.067196       -2.146231        0.000009  1
  H          1.267504        2.034367       -0.000009  1
  H         -2.471887       -0.067869        0.000001  1
  H         -1.238804        2.140139       -0.000012  1
  C         -1.850810        0.326335        0.684006  2
  H         -1.290655       -0.083669       -0.152355  2
  H         -1.401315       -0.002672        1.617379  2
  H         -1.831588        1.412047        0.635673  2
  H         -2.879915       -0.020197        0.635673  2

%mem=32GB
%nprocshared= 8
#p m062x/aug-cc-pVDZ   counterpoise=2

00236 m062x/aug-cc-pVDZ   counterpoise=2

 0  1  0  1  0  1
  N          0.710243       -1.152826        0.000006  1
  N          1.354052        0.000000       -0.000003  1
  C          0.667040        1.134212       -0.000002  1
  C         -0.722866        1.190437       -0.000005  1
  C         -1.392695       -0.008981       -0.000000  1
  C         -0.615774       -1.162842        0.000003  1
  H         -1.067196       -2.146231        0.000009  1
  H          1.267504        2.034367       -0.000009  1
  H         -2.471887       -0.067869        0.000001  1
  H         -1.238804        2.140139       -0.000012  1
  C         -1.879359       -0.000000        0.684004  2
  H         -1.249280       -0.011627       -0.201570  2
  H         -1.254691       -0.011528        1.573461  2
  H         -2.490490        0.898884        0.682245  2
  H         -2.523237       -0.875726        0.682245  2

%mem=32GB
%nprocshared= 8
#p m062x/aug-cc-pVDZ   counterpoise=2

00237 m062x/aug-cc-pVDZ   counterpoise=2

 0  1  0  1  0  1
  N          0.710243       -1.152826        0.000006  1
  N          1.354052        0.000000       -0.000003  1
  C          0.667040        1.134212       -0.000002  1
  C         -0.722866        1.190437       -0.000005  1
  C         -1.392695       -0.008981       -0.000000  1
  C         -0.615774       -1.162842        0.000003  1
  H         -1.067196       -2.146231        0.000009  1
  H          1.267504        2.034367       -0.000009  1
  H         -2.471887       -0.067869        0.000001  1
  H         -1.238804        2.140139       -0.000012  1
  C         -1.850810       -0.326336        0.684005  2
  H         -1.286453        0.064617       -0.158629  2
  H         -1.385956       -0.004313        1.612278  2
  H         -2.870894        0.046607        0.641361  2
  H         -1.860170       -1.412416        0.641361  2

%mem=32GB
%nprocshared= 8
#p m062x/aug-cc-pVDZ   counterpoise=2

00238 m062x/aug-cc-pVDZ   counterpoise=2

 0  1  0  1  0  1
  N          0.710243       -1.152826        0.000006  1
  N          1.354052        0.000000       -0.000003  1
  C          0.667040        1.134212       -0.000002  1
  C         -0.722866        1.190437       -0.000005  1
  C         -1.392695       -0.008981       -0.000000  1
  C         -0.615774       -1.162842        0.000003  1
  H         -1.067196       -2.146231        0.000009  1
  H          1.267504        2.034367       -0.000009  1
  H         -2.471887       -0.067869        0.000001  1
  H         -1.238804        2.140139       -0.000012  1
  C         -1.766028       -0.642759        0.684010  2
  H         -1.362046        0.043049       -0.056154  2
  H         -1.546562       -0.270190        1.681258  2
  H         -2.842488       -0.721665        0.555621  2
  H         -1.313182       -1.622516        0.555621  2

%mem=32GB
%nprocshared= 8
#p m062x/aug-cc-pVDZ   counterpoise=2

00239 m062x/aug-cc-pVDZ   counterpoise=2

 0  1  0  1  0  1
  N          0.710243       -1.152826        0.000006  1
  N          1.354052        0.000000       -0.000003  1
  C          0.667040        1.134212       -0.000002  1
  C         -0.722866        1.190437       -0.000005  1
  C         -1.392695       -0.008981       -0.000000  1
  C         -0.615774       -1.162842        0.000003  1
  H         -1.067196       -2.146231        0.000009  1
  H          1.267504        2.034367       -0.000009  1
  H         -2.471887       -0.067869        0.000001  1
  H         -1.238804        2.140139       -0.000012  1
  C         -1.627586       -0.939657        0.684014  2
  H         -1.410977       -0.081417        0.053238  2
  H         -1.554288       -0.649238        1.728888  2
  H         -2.633058       -1.296992        0.477096  2
  H         -0.912112       -1.731338        0.477096  2

%mem=32GB
%nprocshared= 8
#p m062x/aug-cc-pVDZ   counterpoise=2

00240 m062x/aug-cc-pVDZ   counterpoise=2

 0  1  0  1  0  1
  N          0.710243       -1.152826        0.000006  1
  N          1.354052        0.000000       -0.000003  1
  C          0.667040        1.134212       -0.000002  1
  C         -0.722866        1.190437       -0.000005  1
  C         -1.392695       -0.008981       -0.000000  1
  C         -0.615774       -1.162842        0.000003  1
  H         -1.067196       -2.146231        0.000009  1
  H          1.267504        2.034367       -0.000009  1
  H         -2.471887       -0.067869        0.000001  1
  H         -1.238804        2.140139       -0.000012  1
  C         -1.439658       -1.208044        0.684012  2
  H         -0.604137       -1.162204       -0.009659  2
  H         -1.065267       -1.187503        1.704250  2
  H         -2.093404       -0.355120        0.520871  2
  H         -1.996171       -2.127367        0.520871  2

%mem=32GB
%nprocshared= 8
#p m062x/aug-cc-pVDZ   counterpoise=2

00241 m062x/aug-cc-pVDZ   counterpoise=2

 0  1  0  1  0  1
  N          0.710243       -1.152826        0.000006  1
  N          1.354052        0.000000       -0.000003  1
  C          0.667040        1.134212       -0.000002  1
  C         -0.722866        1.190437       -0.000005  1
  C         -1.392695       -0.008981       -0.000000  1
  C         -0.615774       -1.162842        0.000003  1
  H         -1.067196       -2.146231        0.000009  1
  H          1.267504        2.034367       -0.000009  1
  H         -2.471887       -0.067869        0.000001  1
  H         -1.238804        2.140139       -0.000012  1
  C         -1.208017       -1.439679        0.684008  2
  H         -0.527685       -1.121666       -0.101734  2
  H         -0.763785       -1.232028        1.654067  2
  H         -2.146243       -0.898618        0.592012  2
  H         -1.394639       -2.506538        0.592012  2

%mem=32GB
%nprocshared= 8
#p m062x/aug-cc-pVDZ   counterpoise=2

00242 m062x/aug-cc-pVDZ   counterpoise=2

 0  1  0  1  0  1
  N          0.710243       -1.152826        0.000006  1
  N          1.354052        0.000000       -0.000003  1
  C          0.667040        1.134212       -0.000002  1
  C         -0.722866        1.190437       -0.000005  1
  C         -1.392695       -0.008981       -0.000000  1
  C         -0.615774       -1.162842        0.000003  1
  H         -1.067196       -2.146231        0.000009  1
  H          1.267504        2.034367       -0.000009  1
  H         -2.471887       -0.067869        0.000001  1
  H         -1.238804        2.140139       -0.000012  1
  C         -0.939699       -1.627622        0.684005  2
  H         -1.099389       -2.277182       -0.172702  2
  H         -1.079276       -2.195366        1.600336  2
  H          0.071762       -1.230703        0.654371  2
  H         -1.651828       -0.806969        0.654371  2

%mem=32GB
%nprocshared= 8
#p m062x/aug-cc-pVDZ   counterpoise=2

00243 m062x/aug-cc-pVDZ   counterpoise=2

 0  1  0  1  0  1
  N          0.710243       -1.152826        0.000006  1
  N          1.354052        0.000000       -0.000003  1
  C          0.667040        1.134212       -0.000002  1
  C         -0.722866        1.190437       -0.000005  1
  C         -1.392695       -0.008981       -0.000000  1
  C         -0.615774       -1.162842        0.000003  1
  H         -1.067196       -2.146231        0.000009  1
  H          1.267504        2.034367       -0.000009  1
  H         -2.471887       -0.067869        0.000001  1
  H         -1.238804        2.140139       -0.000012  1
  C         -0.642809       -1.766064        0.684006  2
  H         -1.160966       -2.230230       -0.151122  2
  H         -1.056483       -2.136635        1.618365  2
  H          0.415356       -2.009617        0.634563  2
  H         -0.768929       -0.687580        0.634563  2

%mem=32GB
%nprocshared= 8
#p m062x/aug-cc-pVDZ   counterpoise=2

00244 m062x/aug-cc-pVDZ   counterpoise=2

 0  1  0  1  0  1
  N          0.710243       -1.152826        0.000006  1
  N          1.354052        0.000000       -0.000003  1
  C          0.667040        1.134212       -0.000002  1
  C         -0.722866        1.190437       -0.000005  1
  C         -1.392695       -0.008981       -0.000000  1
  C         -0.615774       -1.162842        0.000003  1
  H         -1.067196       -2.146231        0.000009  1
  H          1.267504        2.034367       -0.000009  1
  H         -2.471887       -0.067869        0.000001  1
  H         -1.238804        2.140139       -0.000012  1
  C         -0.326365       -1.850803        0.684010  2
  H         -0.637080       -1.112195       -0.050353  2
  H         -0.491222       -1.458916        1.684372  2
  H         -0.906534       -2.760326        0.551163  2
  H          0.729507       -2.072080        0.551163  2

%mem=32GB
%nprocshared= 8
#p m062x/aug-cc-pVDZ   counterpoise=2

00245 m062x/aug-cc-pVDZ   counterpoise=2

 0  1  0  1  0  1
  N          0.710243       -1.152826        0.000006  1
  N          1.354052        0.000000       -0.000003  1
  C          0.667040        1.134212       -0.000002  1
  C         -0.722866        1.190437       -0.000005  1
  C         -1.392695       -0.008981       -0.000000  1
  C         -0.615774       -1.162842        0.000003  1
  H         -1.067196       -2.146231        0.000009  1
  H          1.267504        2.034367       -0.000009  1
  H         -2.471887       -0.067869        0.000001  1
  H         -1.238804        2.140139       -0.000012  1
  C         -0.000024       -1.879358        0.684014  2
  H         -0.573827       -1.211653        0.046600  2
  H         -0.200359       -1.646238        1.726606  2
  H         -0.285902       -2.908319        0.481557  2
  H          1.060231       -1.751496        0.481557  2

%mem=32GB
%nprocshared= 8
#p m062x/aug-cc-pVDZ   counterpoise=2

00246 m062x/aug-cc-pVDZ   counterpoise=2

 0  1  0  1  0  1
  N          0.710243       -1.152826        0.000006  1
  N          1.354052        0.000000       -0.000003  1
  C          0.667040        1.134212       -0.000002  1
  C         -0.722866        1.190437       -0.000005  1
  C         -1.392695       -0.008981       -0.000000  1
  C         -0.615774       -1.162842        0.000003  1
  H         -1.067196       -2.146231        0.000009  1
  H          1.267504        2.034367       -0.000009  1
  H         -2.471887       -0.067869        0.000001  1
  H         -1.238804        2.140139       -0.000012  1
  C          0.326368       -1.850803        0.684011  2
  H          0.723756       -1.128255       -0.024073  2
  H          0.515564       -1.506799        1.697590  2
  H         -0.744615       -1.956558        0.531410  2
  H          0.810603       -2.811900        0.531410  2

%mem=32GB
%nprocshared= 8
#p m062x/aug-cc-pVDZ   counterpoise=2

00247 m062x/aug-cc-pVDZ   counterpoise=2

 0  1  0  1  0  1
  N          0.710243       -1.152826        0.000006  1
  N          1.354052        0.000000       -0.000003  1
  C          0.667040        1.134212       -0.000002  1
  C         -0.722866        1.190437       -0.000005  1
  C         -1.392695       -0.008981       -0.000000  1
  C         -0.615774       -1.162842        0.000003  1
  H         -1.067196       -2.146231        0.000009  1
  H          1.267504        2.034367       -0.000009  1
  H         -2.471887       -0.067869        0.000001  1
  H         -1.238804        2.140139       -0.000012  1
  C          0.642791       -1.766014        0.684007  2
  H          0.722386       -1.042436       -0.123132  2
  H          0.699455       -1.250895        1.639474  2
  H         -0.307490       -2.288477        0.610010  2
  H          1.456780       -2.482551        0.610010  2

%mem=32GB
%nprocshared= 8
#p m062x/aug-cc-pVDZ   counterpoise=2

00248 m062x/aug-cc-pVDZ   counterpoise=2

 0  1  0  1  0  1
  N          0.710243       -1.152826        0.000006  1
  N          1.354052        0.000000       -0.000003  1
  C          0.667040        1.134212       -0.000002  1
  C         -0.722866        1.190437       -0.000005  1
  C         -1.392695       -0.008981       -0.000000  1
  C         -0.615774       -1.162842        0.000003  1
  H         -1.067196       -2.146231        0.000009  1
  H          1.267504        2.034367       -0.000009  1
  H         -2.471887       -0.067869        0.000001  1
  H         -1.238804        2.140139       -0.000012  1
  C          0.939681       -1.627571        0.684005  2
  H          0.650929       -1.030095       -0.176821  2
  H          0.682820       -1.096083        1.596704  2
  H          0.413512       -2.578339        0.658246  2
  H          2.011582       -1.806014        0.658246  2

%mem=32GB
%nprocshared= 8
#p m062x/aug-cc-pVDZ   counterpoise=2

00249 m062x/aug-cc-pVDZ   counterpoise=2

 0  1  0  1  0  1
  N          0.710243       -1.152826        0.000006  1
  N          1.354052        0.000000       -0.000003  1
  C          0.667040        1.134212       -0.000002  1
  C         -0.722866        1.190437       -0.000005  1
  C         -1.392695       -0.008981       -0.000000  1
  C         -0.615774       -1.162842        0.000003  1
  H         -1.067196       -2.146231        0.000009  1
  H          1.267504        2.034367       -0.000009  1
  H         -2.471887       -0.067869        0.000001  1
  H         -1.238804        2.140139       -0.000012  1
  C          1.208020       -1.439678        0.684006  2
  H          0.602333       -1.090641       -0.148275  2
  H          0.730129       -1.164286        1.620626  2
  H          1.306833       -2.520886        0.632009  2
  H          2.193038       -0.983045        0.632009  2

%mem=32GB
%nprocshared= 8
#p m062x/aug-cc-pVDZ   counterpoise=2

00250 m062x/aug-cc-pVDZ   counterpoise=2

 0  1  0  1  0  1
  N          0.710243       -1.152826        0.000006  1
  N          1.354052        0.000000       -0.000003  1
  C          0.667040        1.134212       -0.000002  1
  C         -0.722866        1.190437       -0.000005  1
  C         -1.392695       -0.008981       -0.000000  1
  C         -0.615774       -1.162842        0.000003  1
  H         -1.067196       -2.146231        0.000009  1
  H          1.267504        2.034367       -0.000009  1
  H         -2.471887       -0.067869        0.000001  1
  H         -1.238804        2.140139       -0.000012  1
  C          1.439660       -1.208043        0.684010  2
  H          0.648019       -1.148116       -0.058344  2
  H          1.005751       -1.175196        1.680063  2
  H          1.985610       -2.139367        0.557314  2
  H          2.119588       -0.369519        0.557314  2

%mem=32GB
%nprocshared= 8
#p m062x/aug-cc-pVDZ   counterpoise=2

00251 m062x/aug-cc-pVDZ   counterpoise=2

 0  1  0  1  0  1
  N          0.710243       -1.152826        0.000006  1
  N          1.354052        0.000000       -0.000003  1
  C          0.667040        1.134212       -0.000002  1
  C         -0.722866        1.190437       -0.000005  1
  C         -1.392695       -0.008981       -0.000000  1
  C         -0.615774       -1.162842        0.000003  1
  H         -1.067196       -2.146231        0.000009  1
  H          1.267504        2.034367       -0.000009  1
  H         -2.471887       -0.067869        0.000001  1
  H         -1.238804        2.140139       -0.000012  1
  C          1.627560       -0.939701        0.684014  2
  H          0.770952       -1.138721        0.045274  2
  H          1.326631       -1.009617        1.726142  2
  H          2.407344       -1.669623        0.482452  2
  H          2.005668        0.059241        0.482452  2

%mem=32GB
%nprocshared= 8
#p m062x/aug-cc-pVDZ   counterpoise=2

00252 m062x/aug-cc-pVDZ   counterpoise=2

 0  1  0  1  0  1
  N          0.710243       -1.152826        0.000006  1
  N          1.354052        0.000000       -0.000003  1
  C          0.667040        1.134212       -0.000002  1
  C         -0.722866        1.190437       -0.000005  1
  C         -1.392695       -0.008981       -0.000000  1
  C         -0.615774       -1.162842        0.000003  1
  H         -1.067196       -2.146231        0.000009  1
  H          1.267504        2.034367       -0.000009  1
  H         -2.471887       -0.067869        0.000001  1
  H         -1.238804        2.140139       -0.000012  1
  C          1.766026       -0.642759        0.684010  2
  H          1.329192        0.038787       -0.041280  2
  H          1.542703       -0.294332        1.689098  2
  H          1.349038       -1.636776        0.544262  2
  H          2.843354       -0.679000        0.544262  2

%mem=32GB
%nprocshared= 8
#p m062x/aug-cc-pVDZ   counterpoise=2

00253 m062x/aug-cc-pVDZ   counterpoise=2

 0  1  0  1  0  1
  N          0.710243       -1.152826        0.000006  1
  N          1.354052        0.000000       -0.000003  1
  C          0.667040        1.134212       -0.000002  1
  C         -0.722866        1.190437       -0.000005  1
  C         -1.392695       -0.008981       -0.000000  1
  C         -0.615774       -1.162842        0.000003  1
  H         -1.067196       -2.146231        0.000009  1
  H          1.267504        2.034367       -0.000009  1
  H         -2.471887       -0.067869        0.000001  1
  H         -1.238804        2.140139       -0.000012  1
  C          1.850808       -0.326336        0.684006  2
  H          1.254966        0.065093       -0.136439  2
  H          1.403007       -0.032160        1.629740  2
  H          1.885492       -1.410942        0.621533  2
  H          2.860016        0.072505        0.621533  2

%mem=32GB
%nprocshared= 8
#p m062x/aug-cc-pVDZ   counterpoise=2

00254 m062x/aug-cc-pVDZ   counterpoise=2

 0  1  0  1  0  1
  N          0.710243       -1.152826        0.000006  1
  N          1.354052        0.000000       -0.000003  1
  C          0.667040        1.134212       -0.000002  1
  C         -0.722866        1.190437       -0.000005  1
  C         -1.392695       -0.008981       -0.000000  1
  C         -0.615774       -1.162842        0.000003  1
  H         -1.067196       -2.146231        0.000009  1
  H          1.267504        2.034367       -0.000009  1
  H         -2.471887       -0.067869        0.000001  1
  H         -1.238804        2.140139       -0.000012  1
  C          1.969576        0.000000        0.347274  2
  H          1.022939        0.000000       -0.186816  2
  H          1.781709        0.000000        1.417874  2
  H          2.537025       -0.887456        0.079131  2
  H          2.537025        0.887456        0.079131  2

%mem=32GB
%nprocshared= 8
#p m062x/aug-cc-pVDZ   counterpoise=2

00255 m062x/aug-cc-pVDZ   counterpoise=2

 0  1  0  1  0  1
  N          0.710243       -1.152826        0.000006  1
  N          1.354052        0.000000       -0.000003  1
  C          0.667040        1.134212       -0.000002  1
  C         -0.722866        1.190437       -0.000005  1
  C         -1.392695       -0.008981       -0.000000  1
  C         -0.615774       -1.162842        0.000003  1
  H         -1.067196       -2.146231        0.000009  1
  H          1.267504        2.034367       -0.000009  1
  H         -2.471887       -0.067869        0.000001  1
  H         -1.238804        2.140139       -0.000012  1
  C          1.939658        0.342000        0.347276  2
  H          1.104251       -0.145886       -0.148141  2
  H          1.814906        0.269143        1.424590  2
  H          2.867461       -0.143867        0.056430  2
  H          1.972360        1.388812        0.056430  2

%mem=32GB
%nprocshared= 8
#p m062x/aug-cc-pVDZ   counterpoise=2

00256 m062x/aug-cc-pVDZ   counterpoise=2

 0  1  0  1  0  1
  N          0.710243       -1.152826        0.000006  1
  N          1.354052        0.000000       -0.000003  1
  C          0.667040        1.134212       -0.000002  1
  C         -0.722866        1.190437       -0.000005  1
  C         -1.392695       -0.008981       -0.000000  1
  C         -0.615774       -1.162842        0.000003  1
  H         -1.067196       -2.146231        0.000009  1
  H          1.267504        2.034367       -0.000009  1
  H         -2.471887       -0.067869        0.000001  1
  H         -1.238804        2.140139       -0.000012  1
  C          1.850808        0.673615        0.347279  2
  H          1.254965       -0.134364       -0.069274  2
  H          1.816414        0.626976        1.432691  2
  H          2.880295        0.574372        0.012936  2
  H          1.451806        1.627810        0.012936  2

%mem=32GB
%nprocshared= 8
#p m062x/aug-cc-pVDZ   counterpoise=2

00257 m062x/aug-cc-pVDZ   counterpoise=2

 0  1  0  1  0  1
  N          0.710243       -1.152826        0.000006  1
  N          1.354052        0.000000       -0.000003  1
  C          0.667040        1.134212       -0.000002  1
  C         -0.722866        1.190437       -0.000005  1
  C         -1.392695       -0.008981       -0.000000  1
  C         -0.615774       -1.162842        0.000003  1
  H         -1.067196       -2.146231        0.000009  1
  H          1.267504        2.034367       -0.000009  1
  H         -2.471887       -0.067869        0.000001  1
  H         -1.238804        2.140139       -0.000012  1
  C          1.705723        0.984768        0.347282  2
  H          1.358816        0.013341        0.004702  2
  H          1.712783        1.004537        1.434037  2
  H          2.711481        1.162338       -0.024734  2
  H          1.039955        1.759257       -0.024734  2

%mem=32GB
%nprocshared= 8
#p m062x/aug-cc-pVDZ   counterpoise=2

00258 m062x/aug-cc-pVDZ   counterpoise=2

 0  1  0  1  0  1
  N          0.710243       -1.152826        0.000006  1
  N          1.354052        0.000000       -0.000003  1
  C          0.667040        1.134212       -0.000002  1
  C         -0.722866        1.190437       -0.000005  1
  C         -1.392695       -0.008981       -0.000000  1
  C         -0.615774       -1.162842        0.000003  1
  H         -1.067196       -2.146231        0.000009  1
  H          1.267504        2.034367       -0.000009  1
  H         -2.471887       -0.067869        0.000001  1
  H         -1.238804        2.140139       -0.000012  1
  C          1.508801        1.266084        0.347279  2
  H          1.209742        2.218280       -0.083143  2
  H          1.486932        1.335712        1.431783  2
  H          0.822647        0.489056        0.020326  2
  H          2.516005        1.020893        0.020326  2

%mem=32GB
%nprocshared= 8
#p m062x/aug-cc-pVDZ   counterpoise=2

00259 m062x/aug-cc-pVDZ   counterpoise=2

 0  1  0  1  0  1
  N          0.710243       -1.152826        0.000006  1
  N          1.354052        0.000000       -0.000003  1
  C          0.667040        1.134212       -0.000002  1
  C         -0.722866        1.190437       -0.000005  1
  C         -1.392695       -0.008981       -0.000000  1
  C         -0.615774       -1.162842        0.000003  1
  H         -1.067196       -2.146231        0.000009  1
  H          1.267504        2.034367       -0.000009  1
  H         -2.471887       -0.067869        0.000001  1
  H         -1.238804        2.140139       -0.000012  1
  C          1.266045        1.508851        0.347272  2
  H          1.268563        2.415645       -0.251972  2
  H          1.266774        1.771428        1.402037  2
  H          0.376968        0.926441        0.119635  2
  H          2.151873        0.921512        0.119635  2

%mem=32GB
%nprocshared= 8
#p m062x/aug-cc-pVDZ   counterpoise=2

00260 m062x/aug-cc-pVDZ   counterpoise=2

 0  1  0  1  0  1
  N          0.710243       -1.152826        0.000006  1
  N          1.354052        0.000000       -0.000003  1
  C          0.667040        1.134212       -0.000002  1
  C         -0.722866        1.190437       -0.000005  1
  C         -1.392695       -0.008981       -0.000000  1
  C         -0.615774       -1.162842        0.000003  1
  H         -1.067196       -2.146231        0.000009  1
  H          1.267504        2.034367       -0.000009  1
  H         -2.471887       -0.067869        0.000001  1
  H         -1.238804        2.140139       -0.000012  1
  C          0.984831        1.705764        0.347268  2
  H          1.538004        2.348819       -0.332331  2
  H          1.218207        1.977060        1.373626  2
  H         -0.081340        1.827198        0.174030  2
  H          1.264221        0.669710        0.174030  2

%mem=32GB
%nprocshared= 8
#p m062x/aug-cc-pVDZ   counterpoise=2

00261 m062x/aug-cc-pVDZ   counterpoise=2

 0  1  0  1  0  1
  N          0.710243       -1.152826        0.000006  1
  N          1.354052        0.000000       -0.000003  1
  C          0.667040        1.134212       -0.000002  1
  C         -0.722866        1.190437       -0.000005  1
  C         -1.392695       -0.008981       -0.000000  1
  C         -0.615774       -1.162842        0.000003  1
  H         -1.067196       -2.146231        0.000009  1
  H          1.267504        2.034367       -0.000009  1
  H         -2.471887       -0.067869        0.000001  1
  H         -1.238804        2.140139       -0.000012  1
  C          0.673686        1.850845        0.347274  2
  H          1.580219        2.131013       -0.182894  2
  H          0.848942        1.905008        1.418642  2
  H         -0.129440        2.531507        0.076785  2
  H          0.394646        0.835734        0.076785  2

%mem=32GB
%nprocshared= 8
#p m062x/aug-cc-pVDZ   counterpoise=2

00262 m062x/aug-cc-pVDZ   counterpoise=2

 0  1  0  1  0  1
  N          0.710243       -1.152826        0.000006  1
  N          1.354052        0.000000       -0.000003  1
  C          0.667040        1.134212       -0.000002  1
  C         -0.722866        1.190437       -0.000005  1
  C         -1.392695       -0.008981       -0.000000  1
  C         -0.615774       -1.162842        0.000003  1
  H         -1.067196       -2.146231        0.000009  1
  H          1.267504        2.034367       -0.000009  1
  H         -2.471887       -0.067869        0.000001  1
  H         -1.238804        2.140139       -0.000012  1
  C          0.342036        1.939654        0.347280  2
  H          0.719683        1.003749       -0.056254  2
  H          0.358465        1.898938        1.433350  2
  H          0.967901        2.760240        0.006095  2
  H         -0.678063        2.096077        0.006095  2

%mem=32GB
%nprocshared= 8
#p m062x/aug-cc-pVDZ   counterpoise=2

00263 m062x/aug-cc-pVDZ   counterpoise=2

 0  1  0  1  0  1
  N          0.710243       -1.152826        0.000006  1
  N          1.354052        0.000000       -0.000003  1
  C          0.667040        1.134212       -0.000002  1
  C         -0.722866        1.190437       -0.000005  1
  C         -1.392695       -0.008981       -0.000000  1
  C         -0.615774       -1.162842        0.000003  1
  H         -1.067196       -2.146231        0.000009  1
  H          1.267504        2.034367       -0.000009  1
  H         -2.471887       -0.067869        0.000001  1
  H         -1.238804        2.140139       -0.000012  1
  C         -0.000029        1.969584        0.347282  2
  H         -0.702696        1.212178        0.009686  2
  H          0.017817        1.988820        1.433923  2
  H          0.993123        1.735250       -0.027170  2
  H         -0.308068        2.942402       -0.027170  2

%mem=32GB
%nprocshared= 8
#p m062x/aug-cc-pVDZ   counterpoise=2

00264 m062x/aug-cc-pVDZ   counterpoise=2

 0  1  0  1  0  1
  N          0.710243       -1.152826        0.000006  1
  N          1.354052        0.000000       -0.000003  1
  C          0.667040        1.134212       -0.000002  1
  C         -0.722866        1.190437       -0.000005  1
  C         -1.392695       -0.008981       -0.000000  1
  C         -0.615774       -1.162842        0.000003  1
  H         -1.067196       -2.146231        0.000009  1
  H          1.267504        2.034367       -0.000009  1
  H         -2.471887       -0.067869        0.000001  1
  H         -1.238804        2.140139       -0.000012  1
  C         -0.342039        1.939656        0.347279  2
  H         -0.797214        1.044169       -0.067805  2
  H         -0.367577        1.889413        1.432775  2
  H          0.689533        2.010580        0.012159  2
  H         -0.892709        2.814832        0.012159  2

%mem=32GB
%nprocshared= 8
#p m062x/aug-cc-pVDZ   counterpoise=2

00265 m062x/aug-cc-pVDZ   counterpoise=2

 0  1  0  1  0  1
  N          0.710243       -1.152826        0.000006  1
  N          1.354052        0.000000       -0.000003  1
  C          0.667040        1.134212       -0.000002  1
  C         -0.722866        1.190437       -0.000005  1
  C         -1.392695       -0.008981       -0.000000  1
  C         -0.615774       -1.162842        0.000003  1
  H         -1.067196       -2.146231        0.000009  1
  H          1.267504        2.034367       -0.000009  1
  H         -2.471887       -0.067869        0.000001  1
  H         -1.238804        2.140139       -0.000012  1
  C         -0.673683        1.850851        0.347275  2
  H         -1.522496        2.285362       -0.174351  2
  H         -0.828396        1.930049        1.420247  2
  H         -0.576133        0.803939        0.071710  2
  H          0.232643        2.383874        0.071710  2

%mem=32GB
%nprocshared= 8
#p m062x/aug-cc-pVDZ   counterpoise=2

00266 m062x/aug-cc-pVDZ   counterpoise=2

 0  1  0  1  0  1
  N          0.710243       -1.152826        0.000006  1
  N          1.354052        0.000000       -0.000003  1
  C          0.667040        1.134212       -0.000002  1
  C         -0.722866        1.190437       -0.000005  1
  C         -1.392695       -0.008981       -0.000000  1
  C         -0.615774       -1.162842        0.000003  1
  H         -1.067196       -2.146231        0.000009  1
  H          1.267504        2.034367       -0.000009  1
  H         -2.471887       -0.067869        0.000001  1
  H         -1.238804        2.140139       -0.000012  1
  C         -0.984826        1.705769        0.347271  2
  H         -1.436347        2.477990       -0.270127  2
  H         -1.128067        1.950749        1.396530  2
  H         -1.453461        0.749062        0.131468  2
  H          0.078756        1.644955        0.131468  2

%mem=32GB
%nprocshared= 8
#p m062x/aug-cc-pVDZ   counterpoise=2

00267 m062x/aug-cc-pVDZ   counterpoise=2

 0  1  0  1  0  1
  N          0.710243       -1.152826        0.000006  1
  N          1.354052        0.000000       -0.000003  1
  C          0.667040        1.134212       -0.000002  1
  C         -0.722866        1.190437       -0.000005  1
  C         -1.392695       -0.008981       -0.000000  1
  C         -0.615774       -1.162842        0.000003  1
  H         -1.067196       -2.146231        0.000009  1
  H          1.267504        2.034367       -0.000009  1
  H         -2.471887       -0.067869        0.000001  1
  H         -1.238804        2.140139       -0.000012  1
  C         -1.266010        1.508793        0.347275  2
  H         -0.444939        1.027534       -0.177708  2
  H         -1.112803        1.418993        1.419627  2
  H         -1.304557        2.560053        0.073698  2
  H         -2.202083        1.028792        0.073698  2

%mem=32GB
%nprocshared= 8
#p m062x/aug-cc-pVDZ   counterpoise=2

00268 m062x/aug-cc-pVDZ   counterpoise=2

 0  1  0  1  0  1
  N          0.710243       -1.152826        0.000006  1
  N          1.354052        0.000000       -0.000003  1
  C          0.667040        1.134212       -0.000002  1
  C         -0.722866        1.190437       -0.000005  1
  C         -1.392695       -0.008981       -0.000000  1
  C         -0.615774       -1.162842        0.000003  1
  H         -1.067196       -2.146231        0.000009  1
  H          1.267504        2.034367       -0.000009  1
  H         -2.471887       -0.067869        0.000001  1
  H         -1.238804        2.140139       -0.000012  1
  C         -1.508772        1.266040        0.347278  2
  H         -0.518426        1.170770       -0.090345  2
  H         -1.428327        1.258302        1.431227  2
  H         -1.959393        2.200943        0.024206  2
  H         -2.129353        0.434187        0.024206  2

%mem=32GB
%nprocshared= 8
#p m062x/aug-cc-pVDZ   counterpoise=2

00269 m062x/aug-cc-pVDZ   counterpoise=2

 0  1  0  1  0  1
  N          0.710243       -1.152826        0.000006  1
  N          1.354052        0.000000       -0.000003  1
  C          0.667040        1.134212       -0.000002  1
  C         -0.722866        1.190437       -0.000005  1
  C         -1.392695       -0.008981       -0.000000  1
  C         -0.615774       -1.162842        0.000003  1
  H         -1.067196       -2.146231        0.000009  1
  H          1.267504        2.034367       -0.000009  1
  H         -2.471887       -0.067869        0.000001  1
  H         -1.238804        2.140139       -0.000012  1
  C         -1.705695        0.984816        0.347282  2
  H         -0.700257        1.195167       -0.007994  2
  H         -1.713123        0.983263        1.434213  2
  H         -2.386642        1.749024       -0.018472  2
  H         -2.023177        0.011725       -0.018472  2

%mem=32GB
%nprocshared= 8
#p m062x/aug-cc-pVDZ   counterpoise=2

00270 m062x/aug-cc-pVDZ   counterpoise=2

 0  1  0  1  0  1
  N          0.710243       -1.152826        0.000006  1
  N          1.354052        0.000000       -0.000003  1
  C          0.667040        1.134212       -0.000002  1
  C         -0.722866        1.190437       -0.000005  1
  C         -1.392695       -0.008981       -0.000000  1
  C         -0.615774       -1.162842        0.000003  1
  H         -1.067196       -2.146231        0.000009  1
  H          1.267504        2.034367       -0.000009  1
  H         -2.471887       -0.067869        0.000001  1
  H         -1.238804        2.140139       -0.000012  1
  C         -1.850810        0.673614        0.347279  2
  H         -1.292853       -0.157746       -0.075686  2
  H         -1.814649        0.619734        1.432298  2
  H         -1.411101        1.610957        0.016340  2
  H         -2.884869        0.621856        0.016340  2

%mem=32GB
%nprocshared= 8
#p m062x/aug-cc-pVDZ   counterpoise=2

00271 m062x/aug-cc-pVDZ   counterpoise=2

 0  1  0  1  0  1
  N          0.710243       -1.152826        0.000006  1
  N          1.354052        0.000000       -0.000003  1
  C          0.667040        1.134212       -0.000002  1
  C         -0.722866        1.190437       -0.000005  1
  C         -1.392695       -0.008981       -0.000000  1
  C         -0.615774       -1.162842        0.000003  1
  H         -1.067196       -2.146231        0.000009  1
  H          1.267504        2.034367       -0.000009  1
  H         -2.471887       -0.067869        0.000001  1
  H         -1.238804        2.140139       -0.000012  1
  C         -1.939659        0.341999        0.347275  2
  H         -1.132851       -0.175719       -0.164979  2
  H         -1.802239        0.253818        1.421899  2
  H         -1.932661        1.391962        0.066196  2
  H         -2.891221       -0.101851        0.066196  2

%mem=32GB
%nprocshared= 8
#p m062x/aug-cc-pVDZ   counterpoise=2

00272 m062x/aug-cc-pVDZ   counterpoise=2

 0  1  0  1  0  1
  N          0.710243       -1.152826        0.000006  1
  N          1.354052        0.000000       -0.000003  1
  C          0.667040        1.134212       -0.000002  1
  C         -0.722866        1.190437       -0.000005  1
  C         -1.392695       -0.008981       -0.000000  1
  C         -0.615774       -1.162842        0.000003  1
  H         -1.067196       -2.146231        0.000009  1
  H          1.267504        2.034367       -0.000009  1
  H         -2.471887       -0.067869        0.000001  1
  H         -1.238804        2.140139       -0.000012  1
  C         -1.969652       -0.000005        0.347271  2
  H         -2.858190       -0.120068       -0.267108  2
  H         -2.247373       -0.037532        1.397480  2
  H         -1.267502       -0.800649        0.129483  2
  H         -1.505175        0.958278        0.129483  2

%mem=32GB
%nprocshared= 8
#p m062x/aug-cc-pVDZ   counterpoise=2

00273 m062x/aug-cc-pVDZ   counterpoise=2

 0  1  0  1  0  1
  N          0.710243       -1.152826        0.000006  1
  N          1.354052        0.000000       -0.000003  1
  C          0.667040        1.134212       -0.000002  1
  C         -0.722866        1.190437       -0.000005  1
  C         -1.392695       -0.008981       -0.000000  1
  C         -0.615774       -1.162842        0.000003  1
  H         -1.067196       -2.146231        0.000009  1
  H          1.267504        2.034367       -0.000009  1
  H         -2.471887       -0.067869        0.000001  1
  H         -1.238804        2.140139       -0.000012  1
  C         -1.939727       -0.342002        0.347274  2
  H         -2.775513        0.088539       -0.198137  2
  H         -2.118145       -0.250093        1.415542  2
  H         -1.838857       -1.392248        0.085958  2
  H         -1.026047        0.185615        0.085958  2

%mem=32GB
%nprocshared= 8
#p m062x/aug-cc-pVDZ   counterpoise=2

00274 m062x/aug-cc-pVDZ   counterpoise=2

 0  1  0  1  0  1
  N          0.710243       -1.152826        0.000006  1
  N          1.354052        0.000000       -0.000003  1
  C          0.667040        1.134212       -0.000002  1
  C         -0.722866        1.190437       -0.000005  1
  C         -1.392695       -0.008981       -0.000000  1
  C         -0.615774       -1.162842        0.000003  1
  H         -1.067196       -2.146231        0.000009  1
  H          1.267504        2.034367       -0.000009  1
  H         -2.471887       -0.067869        0.000001  1
  H         -1.238804        2.140139       -0.000012  1
  C         -1.850810       -0.673614        0.347279  2
  H         -1.284178        0.148456       -0.082262  2
  H         -1.809934       -0.614312        1.431847  2
  H         -2.885376       -0.610821        0.019854  2
  H         -1.423986       -1.618120        0.019854  2

%mem=32GB
%nprocshared= 8
#p m062x/aug-cc-pVDZ   counterpoise=2

00275 m062x/aug-cc-pVDZ   counterpoise=2

 0  1  0  1  0  1
  N          0.710243       -1.152826        0.000006  1
  N          1.354052        0.000000       -0.000003  1
  C          0.667040        1.134212       -0.000002  1
  C         -0.722866        1.190437       -0.000005  1
  C         -1.392695       -0.008981       -0.000000  1
  C         -0.615774       -1.162842        0.000003  1
  H         -1.067196       -2.146231        0.000009  1
  H          1.267504        2.034367       -0.000009  1
  H         -2.471887       -0.067869        0.000001  1
  H         -1.238804        2.140139       -0.000012  1
  C         -1.705724       -0.984767        0.347282  2
  H         -1.391278       -0.004563       -0.001572  2
  H         -1.710115       -0.998456        1.434145  2
  H         -2.705856       -1.197142       -0.021650  2
  H         -1.015778       -1.739314       -0.021650  2

%mem=32GB
%nprocshared= 8
#p m062x/aug-cc-pVDZ   counterpoise=2

00276 m062x/aug-cc-pVDZ   counterpoise=2

 0  1  0  1  0  1
  N          0.710243       -1.152826        0.000006  1
  N          1.354052        0.000000       -0.000003  1
  C          0.667040        1.134212       -0.000002  1
  C         -0.722866        1.190437       -0.000005  1
  C         -1.392695       -0.008981       -0.000000  1
  C         -0.615774       -1.162842        0.000003  1
  H         -1.067196       -2.146231        0.000009  1
  H          1.267504        2.034367       -0.000009  1
  H         -2.471887       -0.067869        0.000001  1
  H         -1.238804        2.140139       -0.000012  1
  C         -1.508771       -1.266040        0.347280  2
  H         -0.501590       -1.149647       -0.044402  2
  H         -1.477799       -1.262460        1.433791  2
  H         -2.129936       -0.444461       -0.000053  2
  H         -1.926178       -2.207639       -0.000053  2

%mem=32GB
%nprocshared= 8
#p m062x/aug-cc-pVDZ   counterpoise=2

00277 m062x/aug-cc-pVDZ   counterpoise=2

 0  1  0  1  0  1
  N          0.710243       -1.152826        0.000006  1
  N          1.354052        0.000000       -0.000003  1
  C          0.667040        1.134212       -0.000002  1
  C         -0.722866        1.190437       -0.000005  1
  C         -1.392695       -0.008981       -0.000000  1
  C         -0.615774       -1.162842        0.000003  1
  H         -1.067196       -2.146231        0.000009  1
  H          1.267504        2.034367       -0.000009  1
  H         -2.471887       -0.067869        0.000001  1
  H         -1.238804        2.140139       -0.000012  1
  C         -1.266033       -1.508851        0.347276  2
  H         -0.978865       -2.429379       -0.154260  2
  H         -1.220978       -1.653277        1.423653  2
  H         -0.585014       -0.711894        0.059959  2
  H         -2.279393       -1.240472        0.059959  2

%mem=32GB
%nprocshared= 8
#p m062x/aug-cc-pVDZ   counterpoise=2

00278 m062x/aug-cc-pVDZ   counterpoise=2

 0  1  0  1  0  1
  N          0.710243       -1.152826        0.000006  1
  N          1.354052        0.000000       -0.000003  1
  C          0.667040        1.134212       -0.000002  1
  C         -0.722866        1.190437       -0.000005  1
  C         -1.392695       -0.008981       -0.000000  1
  C         -0.615774       -1.162842        0.000003  1
  H         -1.067196       -2.146231        0.000009  1
  H          1.267504        2.034367       -0.000009  1
  H         -2.471887       -0.067869        0.000001  1
  H         -1.238804        2.140139       -0.000012  1
  C         -0.984814       -1.705772        0.347269  2
  H         -1.142763       -2.550253       -0.318524  2
  H         -1.047547       -2.041175        1.379280  2
  H         -0.002112       -1.278812        0.164298  2
  H         -1.746770       -0.952498        0.164298  2

%mem=32GB
%nprocshared= 8
#p m062x/aug-cc-pVDZ   counterpoise=2

00279 m062x/aug-cc-pVDZ   counterpoise=2

 0  1  0  1  0  1
  N          0.710243       -1.152826        0.000006  1
  N          1.354052        0.000000       -0.000003  1
  C          0.667040        1.134212       -0.000002  1
  C         -0.722866        1.190437       -0.000005  1
  C         -1.392695       -0.008981       -0.000000  1
  C         -0.615774       -1.162842        0.000003  1
  H         -1.067196       -2.146231        0.000009  1
  H          1.267504        2.034367       -0.000009  1
  H         -2.471887       -0.067869        0.000001  1
  H         -1.238804        2.140139       -0.000012  1
  C         -0.673678       -1.850855        0.347270  2
  H         -1.383891       -2.383943       -0.279459  2
  H         -0.909412       -2.027798        1.393501  2
  H          0.332191       -2.205489        0.137650  2
  H         -0.733303       -0.785970        0.137650  2

%mem=32GB
%nprocshared= 8
#p m062x/aug-cc-pVDZ   counterpoise=2

00280 m062x/aug-cc-pVDZ   counterpoise=2

 0  1  0  1  0  1
  N          0.710243       -1.152826        0.000006  1
  N          1.354052        0.000000       -0.000003  1
  C          0.667040        1.134212       -0.000002  1
  C         -0.722866        1.190437       -0.000005  1
  C         -1.392695       -0.008981       -0.000000  1
  C         -0.615774       -1.162842        0.000003  1
  H         -1.067196       -2.146231        0.000009  1
  H          1.267504        2.034367       -0.000009  1
  H         -2.471887       -0.067869        0.000001  1
  H         -1.238804        2.140139       -0.000012  1
  C         -0.342059       -1.939704        0.347278  2
  H         -1.291530       -2.210124       -0.107425  2
  H         -0.437738       -1.966954        1.429673  2
  H          0.423802       -2.644326        0.033525  2
  H         -0.062379       -0.937299        0.033525  2

%mem=32GB
%nprocshared= 8
#p m062x/aug-cc-pVDZ   counterpoise=2

00281 m062x/aug-cc-pVDZ   counterpoise=2

 0  1  0  1  0  1
  N          0.710243       -1.152826        0.000006  1
  N          1.354052        0.000000       -0.000003  1
  C          0.667040        1.134212       -0.000002  1
  C         -0.722866        1.190437       -0.000005  1
  C         -1.392695       -0.008981       -0.000000  1
  C         -0.615774       -1.162842        0.000003  1
  H         -1.067196       -2.146231        0.000009  1
  H          1.267504        2.034367       -0.000009  1
  H         -2.471887       -0.067869        0.000001  1
  H         -1.238804        2.140139       -0.000012  1
  C         -0.000026       -1.969582        0.347282  2
  H         -0.623961       -1.152116       -0.004614  2
  H          0.006747       -1.978455        1.434182  2
  H         -0.396766       -2.912487       -0.020147  2
  H          1.014136       -1.835608       -0.020147  2

%mem=32GB
%nprocshared= 8
#p m062x/aug-cc-pVDZ   counterpoise=2

00282 m062x/aug-cc-pVDZ   counterpoise=2

 0  1  0  1  0  1
  N          0.710243       -1.152826        0.000006  1
  N          1.354052        0.000000       -0.000003  1
  C          0.667040        1.134212       -0.000002  1
  C         -0.722866        1.190437       -0.000005  1
  C         -1.392695       -0.008981       -0.000000  1
  C         -0.615774       -1.162842        0.000003  1
  H         -1.067196       -2.146231        0.000009  1
  H          1.267504        2.034367       -0.000009  1
  H         -2.471887       -0.067869        0.000001  1
  H         -1.238804        2.140139       -0.000012  1
  C          0.342038       -1.939655        0.347280  2
  H          0.769809       -1.025537       -0.056174  2
  H          0.360611       -1.899966        1.433354  2
  H         -0.685022       -2.040602        0.006053  2
  H          0.922575       -2.792894        0.006053  2

%mem=32GB
%nprocshared= 8
#p m062x/aug-cc-pVDZ   counterpoise=2

00283 m062x/aug-cc-pVDZ   counterpoise=2

 0  1  0  1  0  1
  N          0.710243       -1.152826        0.000006  1
  N          1.354052        0.000000       -0.000003  1
  C          0.667040        1.134212       -0.000002  1
  C         -0.722866        1.190437       -0.000005  1
  C         -1.392695       -0.008981       -0.000000  1
  C         -0.615774       -1.162842        0.000003  1
  H         -1.067196       -2.146231        0.000009  1
  H          1.267504        2.034367       -0.000009  1
  H         -2.471887       -0.067869        0.000001  1
  H         -1.238804        2.140139       -0.000012  1
  C          0.673650       -1.850793        0.347276  2
  H          0.724612       -0.878747       -0.136361  2
  H          0.680529       -1.719592        1.426265  2
  H         -0.241519       -2.356155        0.049701  2
  H          1.530958       -2.449081        0.049701  2

%mem=32GB
%nprocshared= 8
#p m062x/aug-cc-pVDZ   counterpoise=2

00284 m062x/aug-cc-pVDZ   counterpoise=2

 0  1  0  1  0  1
  N          0.710243       -1.152826        0.000006  1
  N          1.354052        0.000000       -0.000003  1
  C          0.667040        1.134212       -0.000002  1
  C         -0.722866        1.190437       -0.000005  1
  C         -1.392695       -0.008981       -0.000000  1
  C         -0.615774       -1.162842        0.000003  1
  H         -1.067196       -2.146231        0.000009  1
  H          1.267504        2.034367       -0.000009  1
  H         -2.471887       -0.067869        0.000001  1
  H         -1.238804        2.140139       -0.000012  1
  C          0.984790       -1.705702        0.347274  2
  H          0.563469       -0.857256       -0.185645  2
  H          0.901823       -1.538625        1.418105  2
  H          0.442173       -2.608346        0.078429  2
  H          2.031871       -1.818933        0.078429  2

%mem=32GB
%nprocshared= 8
#p m062x/aug-cc-pVDZ   counterpoise=2

00285 m062x/aug-cc-pVDZ   counterpoise=2

 0  1  0  1  0  1
  N          0.710243       -1.152826        0.000006  1
  N          1.354052        0.000000       -0.000003  1
  C          0.667040        1.134212       -0.000002  1
  C         -0.722866        1.190437       -0.000005  1
  C         -1.392695       -0.008981       -0.000000  1
  C         -0.615774       -1.162842        0.000003  1
  H         -1.067196       -2.146231        0.000009  1
  H          1.267504        2.034367       -0.000009  1
  H         -2.471887       -0.067869        0.000001  1
  H         -1.238804        2.140139       -0.000012  1
  C          1.266011       -1.508792        0.347275  2
  H          0.456025       -0.990001       -0.158841  2
  H          1.134302       -1.424433        1.422921  2
  H          1.258379       -2.557785        0.062616  2
  H          2.215674       -1.063162        0.062616  2

%mem=32GB
%nprocshared= 8
#p m062x/aug-cc-pVDZ   counterpoise=2

00286 m062x/aug-cc-pVDZ   counterpoise=2

 0  1  0  1  0  1
  N          0.710243       -1.152826        0.000006  1
  N          1.354052        0.000000       -0.000003  1
  C          0.667040        1.134212       -0.000002  1
  C         -0.722866        1.190437       -0.000005  1
  C         -1.392695       -0.008981       -0.000000  1
  C         -0.615774       -1.162842        0.000003  1
  H         -1.067196       -2.146231        0.000009  1
  H          1.267504        2.034367       -0.000009  1
  H         -2.471887       -0.067869        0.000001  1
  H         -1.238804        2.140139       -0.000012  1
  C          1.508772       -1.266039        0.347279  2
  H          0.520357       -1.125905       -0.082574  2
  H          1.437126       -1.255881        1.431825  2
  H          1.914433       -2.219883        0.020021  2
  H          2.163582       -0.462545        0.020021  2

%mem=32GB
%nprocshared= 8
#p m062x/aug-cc-pVDZ   counterpoise=2

00287 m062x/aug-cc-pVDZ   counterpoise=2

 0  1  0  1  0  1
  N          0.710243       -1.152826        0.000006  1
  N          1.354052        0.000000       -0.000003  1
  C          0.667040        1.134212       -0.000002  1
  C         -0.722866        1.190437       -0.000005  1
  C         -1.392695       -0.008981       -0.000000  1
  C         -0.615774       -1.162842        0.000003  1
  H         -1.067196       -2.146231        0.000009  1
  H          1.267504        2.034367       -0.000009  1
  H         -2.471887       -0.067869        0.000001  1
  H         -1.238804        2.140139       -0.000012  1
  C          1.705695       -0.984815        0.347282  2
  H          0.692230       -1.155866       -0.006278  2
  H          1.714967       -0.983250        1.434199  2
  H          2.355697       -1.775116       -0.019324  2
  H          2.060307       -0.024956       -0.019324  2

%mem=32GB
%nprocshared= 8
#p m062x/aug-cc-pVDZ   counterpoise=2

00288 m062x/aug-cc-pVDZ   counterpoise=2

 0  1  0  1  0  1
  N          0.710243       -1.152826        0.000006  1
  N          1.354052        0.000000       -0.000003  1
  C          0.667040        1.134212       -0.000002  1
  C         -0.722866        1.190437       -0.000005  1
  C         -1.392695       -0.008981       -0.000000  1
  C         -0.615774       -1.162842        0.000003  1
  H         -1.067196       -2.146231        0.000009  1
  H          1.267504        2.034367       -0.000009  1
  H         -2.471887       -0.067869        0.000001  1
  H         -1.238804        2.140139       -0.000012  1
  C          1.850808       -0.673615        0.347279  2
  H          1.254965        0.134364       -0.069274  2
  H          1.816414       -0.626976        1.432691  2
  H          1.451806       -1.627810        0.012936  2
  H          2.880295       -0.574372        0.012936  2

%mem=32GB
%nprocshared= 8
#p m062x/aug-cc-pVDZ   counterpoise=2

00289 m062x/aug-cc-pVDZ   counterpoise=2

 0  1  0  1  0  1
  N          0.710243       -1.152826        0.000006  1
  N          1.354052        0.000000       -0.000003  1
  C          0.667040        1.134212       -0.000002  1
  C         -0.722866        1.190437       -0.000005  1
  C         -1.392695       -0.008981       -0.000000  1
  C         -0.615774       -1.162842        0.000003  1
  H         -1.067196       -2.146231        0.000009  1
  H          1.267504        2.034367       -0.000009  1
  H         -2.471887       -0.067869        0.000001  1
  H         -1.238804        2.140139       -0.000012  1
  C          1.939658       -0.342000        0.347276  2
  H          1.104251        0.145886       -0.148141  2
  H          1.814906       -0.269143        1.424590  2
  H          1.972360       -1.388812        0.056430  2
  H          2.867461        0.143867        0.056430  2

%mem=32GB
%nprocshared= 8
#p m062x/aug-cc-pVDZ   counterpoise=2

00290 m062x/aug-cc-pVDZ   counterpoise=2

 0  1  0  1  0  1
  N          0.710243       -1.152826        0.000006  1
  N          1.354052        0.000000       -0.000003  1
  C          0.667040        1.134212       -0.000002  1
  C         -0.722866        1.190437       -0.000005  1
  C         -1.392695       -0.008981       -0.000000  1
  C         -0.615774       -1.162842        0.000003  1
  H         -1.067196       -2.146231        0.000009  1
  H          1.267504        2.034367       -0.000009  1
  H         -2.471887       -0.067869        0.000001  1
  H         -1.238804        2.140139       -0.000012  1
  C          1.999955        0.000000       -0.000000  2
  H          0.913044        0.000000       -0.000005  2
  H          2.362404       -0.000000        1.024748  2
  H          2.362411       -0.887456       -0.512371  2
  H          2.362411        0.887456       -0.512371  2

%mem=32GB
%nprocshared= 8
#p m062x/aug-cc-pVDZ   counterpoise=2

00291 m062x/aug-cc-pVDZ   counterpoise=2

 0  1  0  1  0  1
  N          0.710243       -1.152826        0.000006  1
  N          1.354052        0.000000       -0.000003  1
  C          0.667040        1.134212       -0.000002  1
  C         -0.722866        1.190437       -0.000005  1
  C         -1.392695       -0.008981       -0.000000  1
  C         -0.615774       -1.162842        0.000003  1
  H         -1.067196       -2.146231        0.000009  1
  H          1.267504        2.034367       -0.000009  1
  H         -2.471887       -0.067869        0.000001  1
  H         -1.238804        2.140139       -0.000012  1
  C          1.969576        0.347274       -0.000000  2
  H          1.022937       -0.186813       -0.000005  2
  H          2.285250        0.525375        1.024748  2
  H          2.721334       -0.247547       -0.512371  2
  H          1.849177        1.298303       -0.512371  2

%mem=32GB
%nprocshared= 8
#p m062x/aug-cc-pVDZ   counterpoise=2

00292 m062x/aug-cc-pVDZ   counterpoise=2

 0  1  0  1  0  1
  N          0.710243       -1.152826        0.000006  1
  N          1.354052        0.000000       -0.000003  1
  C          0.667040        1.134212       -0.000002  1
  C         -0.722866        1.190437       -0.000005  1
  C         -1.392695       -0.008981       -0.000000  1
  C         -0.615774       -1.162842        0.000003  1
  H         -1.067196       -2.146231        0.000009  1
  H          1.267504        2.034367       -0.000009  1
  H         -2.471887       -0.067869        0.000001  1
  H         -1.238804        2.140139       -0.000012  1
  C          1.879358        0.684005       -0.000000  2
  H          1.217331       -0.178026       -0.000004  2
  H          2.100123        0.971464        1.024747  2
  H          2.803968        0.430928       -0.512372  2
  H          1.396284        1.512009       -0.512372  2

%mem=32GB
%nprocshared= 8
#p m062x/aug-cc-pVDZ   counterpoise=2

00293 m062x/aug-cc-pVDZ   counterpoise=2

 0  1  0  1  0  1
  N          0.710243       -1.152826        0.000006  1
  N          1.354052        0.000000       -0.000003  1
  C          0.667040        1.134212       -0.000002  1
  C         -0.722866        1.190437       -0.000005  1
  C         -1.392695       -0.008981       -0.000000  1
  C         -0.615774       -1.162842        0.000003  1
  H         -1.067196       -2.146231        0.000009  1
  H          1.267504        2.034367       -0.000009  1
  H         -2.471887       -0.067869        0.000001  1
  H         -1.238804        2.140139       -0.000012  1
  C          1.732035        0.999958       -0.000000  2
  H          1.347723       -0.016743       -0.000003  2
  H          1.860191        1.338996        1.024747  2
  H          2.690322        1.025212       -0.512372  2
  H          1.030063        1.652788       -0.512372  2

%mem=32GB
%nprocshared= 8
#p m062x/aug-cc-pVDZ   counterpoise=2

00294 m062x/aug-cc-pVDZ   counterpoise=2

 0  1  0  1  0  1
  N          0.710243       -1.152826        0.000006  1
  N          1.354052        0.000000       -0.000003  1
  C          0.667040        1.134212       -0.000002  1
  C         -0.722866        1.190437       -0.000005  1
  C         -1.392695       -0.008981       -0.000000  1
  C         -0.615774       -1.162842        0.000003  1
  H         -1.067196       -2.146231        0.000009  1
  H          1.267504        2.034367       -0.000009  1
  H         -2.471887       -0.067869        0.000001  1
  H         -1.238804        2.140139       -0.000012  1
  C          1.532074        1.285618       -0.000000  2
  H          1.169956        2.310433       -0.000012  2
  H          1.652826        0.943882        1.024750  2
  H          0.816077        0.648199       -0.512369  2
  H          2.489587        1.239532       -0.512369  2

%mem=32GB
%nprocshared= 8
#p m062x/aug-cc-pVDZ   counterpoise=2

00295 m062x/aug-cc-pVDZ   counterpoise=2

 0  1  0  1  0  1
  N          0.710243       -1.152826        0.000006  1
  N          1.354052        0.000000       -0.000003  1
  C          0.667040        1.134212       -0.000002  1
  C         -0.722866        1.190437       -0.000005  1
  C         -1.392695       -0.008981       -0.000000  1
  C         -0.615774       -1.162842        0.000003  1
  H         -1.067196       -2.146231        0.000009  1
  H          1.267504        2.034367       -0.000009  1
  H         -2.471887       -0.067869        0.000001  1
  H         -1.238804        2.140139       -0.000012  1
  C          1.285574        1.532134       -0.000000  2
  H          1.246493        2.618342       -0.000019  2
  H          1.298605        1.169933        1.024752  2
  H          0.411724        1.137996       -0.512367  2
  H          2.185488        1.201814       -0.512367  2

%mem=32GB
%nprocshared= 8
#p m062x/aug-cc-pVDZ   counterpoise=2

00296 m062x/aug-cc-pVDZ   counterpoise=2

 0  1  0  1  0  1
  N          0.710243       -1.152826        0.000006  1
  N          1.354052        0.000000       -0.000003  1
  C          0.667040        1.134212       -0.000002  1
  C         -0.722866        1.190437       -0.000005  1
  C         -1.392695       -0.008981       -0.000000  1
  C         -0.615774       -1.162842        0.000003  1
  H         -1.067196       -2.146231        0.000009  1
  H          1.267504        2.034367       -0.000009  1
  H         -2.471887       -0.067869        0.000001  1
  H         -1.238804        2.140139       -0.000012  1
  C          1.000030        1.732085       -0.000000  2
  H          1.720295        2.546083       -0.000024  2
  H          0.759857        1.460656        1.024754  2
  H          0.095210        2.048723       -0.512365  2
  H          1.424459        0.872539       -0.512365  2

%mem=32GB
%nprocshared= 8
#p m062x/aug-cc-pVDZ   counterpoise=2

00297 m062x/aug-cc-pVDZ   counterpoise=2

 0  1  0  1  0  1
  N          0.710243       -1.152826        0.000006  1
  N          1.354052        0.000000       -0.000003  1
  C          0.667040        1.134212       -0.000002  1
  C         -0.722866        1.190437       -0.000005  1
  C         -1.392695       -0.008981       -0.000000  1
  C         -0.615774       -1.162842        0.000003  1
  H         -1.067196       -2.146231        0.000009  1
  H          1.267504        2.034367       -0.000009  1
  H         -2.471887       -0.067869        0.000001  1
  H         -1.238804        2.140139       -0.000012  1
  C          0.684084        1.879397       -0.000000  2
  H          1.734567        2.158430       -0.000016  2
  H          0.333792        1.786351        1.024751  2
  H          0.105941        2.644058       -0.512368  2
  H          0.561599        0.928632       -0.512368  2

%mem=32GB
%nprocshared= 8
#p m062x/aug-cc-pVDZ   counterpoise=2

00298 m062x/aug-cc-pVDZ   counterpoise=2

 0  1  0  1  0  1
  N          0.710243       -1.152826        0.000006  1
  N          1.354052        0.000000       -0.000003  1
  C          0.667040        1.134212       -0.000002  1
  C         -0.722866        1.190437       -0.000005  1
  C         -1.392695       -0.008981       -0.000000  1
  C         -0.615774       -1.162842        0.000003  1
  H         -1.067196       -2.146231        0.000009  1
  H          1.267504        2.034367       -0.000009  1
  H         -2.471887       -0.067869        0.000001  1
  H         -1.238804        2.140139       -0.000012  1
  C          0.347312        1.969573       -0.000000  2
  H          0.735833        0.954474       -0.000002  2
  H          0.217753        2.308078        1.024747  2
  H          1.046574        2.625306       -0.512372  2
  H         -0.611071        1.990857       -0.512372  2

%mem=32GB
%nprocshared= 8
#p m062x/aug-cc-pVDZ   counterpoise=2

00299 m062x/aug-cc-pVDZ   counterpoise=2

 0  1  0  1  0  1
  N          0.710243       -1.152826        0.000006  1
  N          1.354052        0.000000       -0.000003  1
  C          0.667040        1.134212       -0.000002  1
  C         -0.722866        1.190437       -0.000005  1
  C         -1.392695       -0.008981       -0.000000  1
  C         -0.615774       -1.162842        0.000003  1
  H         -1.067196       -2.146231        0.000009  1
  H          1.267504        2.034367       -0.000009  1
  H         -2.471887       -0.067869        0.000001  1
  H         -1.238804        2.140139       -0.000012  1
  C         -0.000030        1.999966       -0.000000  2
  H         -0.723953        1.189219       -0.000005  2
  H          0.241375        2.270324        1.024748  2
  H          0.903349        1.679251       -0.512371  2
  H         -0.420590        2.861408       -0.512371  2

%mem=32GB
%nprocshared= 8
#p m062x/aug-cc-pVDZ   counterpoise=2

00300 m062x/aug-cc-pVDZ   counterpoise=2

 0  1  0  1  0  1
  N          0.710243       -1.152826        0.000006  1
  N          1.354052        0.000000       -0.000003  1
  C          0.667040        1.134212       -0.000002  1
  C         -0.722866        1.190437       -0.000005  1
  C         -1.392695       -0.008981       -0.000000  1
  C         -0.615774       -1.162842        0.000003  1
  H         -1.067196       -2.146231        0.000009  1
  H          1.267504        2.034367       -0.000009  1
  H         -2.471887       -0.067869        0.000001  1
  H         -1.238804        2.140139       -0.000012  1
  C         -0.347316        1.969575       -0.000000  2
  H         -0.819253        0.990468       -0.000006  2
  H         -0.189941        2.296074        1.024748  2
  H          0.609498        1.910749       -0.512371  2
  H         -0.989372        2.681416       -0.512371  2

%mem=32GB
%nprocshared= 8
#p m062x/aug-cc-pVDZ   counterpoise=2

00301 m062x/aug-cc-pVDZ   counterpoise=2

 0  1  0  1  0  1
  N          0.710243       -1.152826        0.000006  1
  N          1.354052        0.000000       -0.000003  1
  C          0.667040        1.134212       -0.000002  1
  C         -0.722866        1.190437       -0.000005  1
  C         -1.392695       -0.008981       -0.000000  1
  C         -0.615774       -1.162842        0.000003  1
  H         -1.067196       -2.146231        0.000009  1
  H          1.267504        2.034367       -0.000009  1
  H         -2.471887       -0.067869        0.000001  1
  H         -1.238804        2.140139       -0.000012  1
  C         -0.684081        1.879404       -0.000000  2
  H         -1.667751        2.341756       -0.000021  2
  H         -0.356073        1.725232        1.024753  2
  H         -0.733553        0.922059       -0.512366  2
  H          0.021461        2.528380       -0.512366  2

%mem=32GB
%nprocshared= 8
#p m062x/aug-cc-pVDZ   counterpoise=2

00302 m062x/aug-cc-pVDZ   counterpoise=2

 0  1  0  1  0  1
  N          0.710243       -1.152826        0.000006  1
  N          1.354052        0.000000       -0.000003  1
  C          0.667040        1.134212       -0.000002  1
  C         -0.722866        1.190437       -0.000005  1
  C         -1.392695       -0.008981       -0.000000  1
  C         -0.615774       -1.162842        0.000003  1
  H         -1.067196       -2.146231        0.000009  1
  H          1.267504        2.034367       -0.000009  1
  H         -2.471887       -0.067869        0.000001  1
  H         -1.238804        2.140139       -0.000012  1
  C         -1.000023        1.732090       -0.000000  2
  H         -1.548976        2.670187       -0.000028  2
  H         -0.816976        1.419283        1.024755  2
  H         -1.582906        0.971033       -0.512364  2
  H         -0.051006        1.867467       -0.512364  2

%mem=32GB
%nprocshared= 8
#p m062x/aug-cc-pVDZ   counterpoise=2

00303 m062x/aug-cc-pVDZ   counterpoise=2

 0  1  0  1  0  1
  N          0.710243       -1.152826        0.000006  1
  N          1.354052        0.000000       -0.000003  1
  C          0.667040        1.134212       -0.000002  1
  C         -0.722866        1.190437       -0.000005  1
  C         -1.392695       -0.008981       -0.000000  1
  C         -0.615774       -1.162842        0.000003  1
  H         -1.067196       -2.146231        0.000009  1
  H          1.267504        2.034367       -0.000009  1
  H         -2.471887       -0.067869        0.000001  1
  H         -1.238804        2.140139       -0.000012  1
  C         -1.285572        1.532134       -0.000000  2
  H         -1.202213        2.615843       -0.000021  2
  H         -1.313368        1.170767        1.024753  2
  H         -2.198213        1.238799       -0.512366  2
  H         -0.428528        1.102675       -0.512366  2

%mem=32GB
%nprocshared= 8
#p m062x/aug-cc-pVDZ   counterpoise=2

00304 m062x/aug-cc-pVDZ   counterpoise=2

 0  1  0  1  0  1
  N          0.710243       -1.152826        0.000006  1
  N          1.354052        0.000000       -0.000003  1
  C          0.667040        1.134212       -0.000002  1
  C         -0.722866        1.190437       -0.000005  1
  C         -1.392695       -0.008981       -0.000000  1
  C         -0.615774       -1.162842        0.000003  1
  H         -1.067196       -2.146231        0.000009  1
  H          1.267504        2.034367       -0.000009  1
  H         -2.471887       -0.067869        0.000001  1
  H         -1.238804        2.140139       -0.000012  1
  C         -1.532044        1.285570       -0.000000  2
  H         -0.452568        1.158659       -0.000007  2
  H         -1.892013        1.327891        1.024748  2
  H         -1.788400        2.209277       -0.512371  2
  H         -1.995644        0.446506       -0.512371  2

%mem=32GB
%nprocshared= 8
#p m062x/aug-cc-pVDZ   counterpoise=2

00305 m062x/aug-cc-pVDZ   counterpoise=2

 0  1  0  1  0  1
  N          0.710243       -1.152826        0.000006  1
  N          1.354052        0.000000       -0.000003  1
  C          0.667040        1.134212       -0.000002  1
  C         -0.722866        1.190437       -0.000005  1
  C         -1.392695       -0.008981       -0.000000  1
  C         -0.615774       -1.162842        0.000003  1
  H         -1.067196       -2.146231        0.000009  1
  H          1.267504        2.034367       -0.000009  1
  H         -2.471887       -0.067869        0.000001  1
  H         -1.238804        2.140139       -0.000012  1
  C         -1.732007        1.000008       -0.000000  2
  H         -0.663946        1.201556       -0.000005  2
  H         -2.088170        0.932799        1.024748  2
  H         -2.252739        1.804863       -0.512371  2
  H         -1.923615        0.060733       -0.512371  2

%mem=32GB
%nprocshared= 8
#p m062x/aug-cc-pVDZ   counterpoise=2

00306 m062x/aug-cc-pVDZ   counterpoise=2

 0  1  0  1  0  1
  N          0.710243       -1.152826        0.000006  1
  N          1.354052        0.000000       -0.000003  1
  C          0.667040        1.134212       -0.000002  1
  C         -0.722866        1.190437       -0.000005  1
  C         -1.392695       -0.008981       -0.000000  1
  C         -0.615774       -1.162842        0.000003  1
  H         -1.067196       -2.146231        0.000009  1
  H          1.267504        2.034367       -0.000009  1
  H         -2.471887       -0.067869        0.000001  1
  H         -1.238804        2.140139       -0.000012  1
  C         -1.879359        0.684003        0.000000  2
  H         -1.254701       -0.205478       -0.000000  2
  H         -2.087665        0.980620        1.024746  2
  H         -1.361410        1.490650       -0.512373  2
  H         -2.813921        0.470590       -0.512373  2

%mem=32GB
%nprocshared= 8
#p m062x/aug-cc-pVDZ   counterpoise=2

00307 m062x/aug-cc-pVDZ   counterpoise=2

 0  1  0  1  0  1
  N          0.710243       -1.152826        0.000006  1
  N          1.354052        0.000000       -0.000003  1
  C          0.667040        1.134212       -0.000002  1
  C         -0.722866        1.190437       -0.000005  1
  C         -1.392695       -0.008981       -0.000000  1
  C         -0.615774       -1.162842        0.000003  1
  H         -1.067196       -2.146231        0.000009  1
  H          1.267504        2.034367       -0.000009  1
  H         -2.471887       -0.067869        0.000001  1
  H         -1.238804        2.140139       -0.000012  1
  C         -1.969650        0.347268        0.000000  2
  H         -2.807416       -0.345209        0.000002  2
  H         -1.690278        0.578190        1.024745  2
  H         -1.124877       -0.105842       -0.512374  2
  H         -2.255683        1.262219       -0.512374  2

%mem=32GB
%nprocshared= 8
#p m062x/aug-cc-pVDZ   counterpoise=2

00308 m062x/aug-cc-pVDZ   counterpoise=2

 0  1  0  1  0  1
  N          0.710243       -1.152826        0.000006  1
  N          1.354052        0.000000       -0.000003  1
  C          0.667040        1.134212       -0.000002  1
  C         -0.722866        1.190437       -0.000005  1
  C         -1.392695       -0.008981       -0.000000  1
  C         -0.615774       -1.162842        0.000003  1
  H         -1.067196       -2.146231        0.000009  1
  H          1.267504        2.034367       -0.000009  1
  H         -2.471887       -0.067869        0.000001  1
  H         -1.238804        2.140139       -0.000012  1
  C         -2.000045       -0.000006        0.000000  2
  H         -3.075885       -0.154739        0.000002  2
  H         -1.641280        0.051593        1.024745  2
  H         -1.514945       -0.826825       -0.512374  2
  H         -1.767621        0.930010       -0.512374  2

%mem=32GB
%nprocshared= 8
#p m062x/aug-cc-pVDZ   counterpoise=2

00309 m062x/aug-cc-pVDZ   counterpoise=2

 0  1  0  1  0  1
  N          0.710243       -1.152826        0.000006  1
  N          1.354052        0.000000       -0.000003  1
  C          0.667040        1.134212       -0.000002  1
  C         -0.722866        1.190437       -0.000005  1
  C         -1.392695       -0.008981       -0.000000  1
  C         -0.615774       -1.162842        0.000003  1
  H         -1.067196       -2.146231        0.000009  1
  H          1.267504        2.034367       -0.000009  1
  H         -2.471887       -0.067869        0.000001  1
  H         -1.238804        2.140139       -0.000012  1
  C         -1.969655       -0.347274        0.000000  2
  H         -2.919475        0.181136        0.000002  2
  H         -1.652915       -0.523485        1.024745  2
  H         -2.084362       -1.299006       -0.512374  2
  H         -1.221474        0.252038       -0.512374  2

%mem=32GB
%nprocshared= 8
#p m062x/aug-cc-pVDZ   counterpoise=2

00310 m062x/aug-cc-pVDZ   counterpoise=2

 0  1  0  1  0  1
  N          0.710243       -1.152826        0.000006  1
  N          1.354052        0.000000       -0.000003  1
  C          0.667040        1.134212       -0.000002  1
  C         -0.722866        1.190437       -0.000005  1
  C         -1.392695       -0.008981       -0.000000  1
  C         -0.615774       -1.162842        0.000003  1
  H         -1.067196       -2.146231        0.000009  1
  H          1.267504        2.034367       -0.000009  1
  H         -2.471887       -0.067869        0.000001  1
  H         -1.238804        2.140139       -0.000012  1
  C         -1.879359       -0.684004        0.000000  2
  H         -1.243715        0.197661       -0.000000  2
  H         -2.091328       -0.978014        1.024746  2
  H         -2.811202       -0.459014       -0.512373  2
  H         -1.371455       -1.497013       -0.512373  2

%mem=32GB
%nprocshared= 8
#p m062x/aug-cc-pVDZ   counterpoise=2

00311 m062x/aug-cc-pVDZ   counterpoise=2

 0  1  0  1  0  1
  N          0.710243       -1.152826        0.000006  1
  N          1.354052        0.000000       -0.000003  1
  C          0.667040        1.134212       -0.000002  1
  C         -0.722866        1.190437       -0.000005  1
  C         -1.392695       -0.008981       -0.000000  1
  C         -0.615774       -1.162842        0.000003  1
  H         -1.067196       -2.146231        0.000009  1
  H          1.267504        2.034367       -0.000009  1
  H         -2.471887       -0.067869        0.000001  1
  H         -1.238804        2.140139       -0.000012  1
  C         -1.732036       -0.999957        0.000000  2
  H         -1.379917        0.028336       -0.000000  2
  H         -1.849458       -1.342864        1.024746  2
  H         -2.689053       -1.055361       -0.512373  2
  H         -1.009863       -1.630368       -0.512373  2

%mem=32GB
%nprocshared= 8
#p m062x/aug-cc-pVDZ   counterpoise=2

00312 m062x/aug-cc-pVDZ   counterpoise=2

 0  1  0  1  0  1
  N          0.710243       -1.152826        0.000006  1
  N          1.354052        0.000000       -0.000003  1
  C          0.667040        1.134212       -0.000002  1
  C         -0.722866        1.190437       -0.000005  1
  C         -1.392695       -0.008981       -0.000000  1
  C         -0.615774       -1.162842        0.000003  1
  H         -1.067196       -2.146231        0.000009  1
  H          1.267504        2.034367       -0.000009  1
  H         -2.471887       -0.067869        0.000001  1
  H         -1.238804        2.140139       -0.000012  1
  C         -1.532044       -1.285569        0.000000  2
  H         -0.454754       -1.141275        0.000004  2
  H         -1.891293       -1.333688        1.024745  2
  H         -2.009104       -0.454086       -0.512374  2
  H         -1.773473       -2.213288       -0.512374  2

%mem=32GB
%nprocshared= 8
#p m062x/aug-cc-pVDZ   counterpoise=2

00313 m062x/aug-cc-pVDZ   counterpoise=2

 0  1  0  1  0  1
  N          0.710243       -1.152826        0.000006  1
  N          1.354052        0.000000       -0.000003  1
  C          0.667040        1.134212       -0.000002  1
  C         -0.722866        1.190437       -0.000005  1
  C         -1.392695       -0.008981       -0.000000  1
  C         -0.615774       -1.162842        0.000003  1
  H         -1.067196       -2.146231        0.000009  1
  H          1.267504        2.034367       -0.000009  1
  H         -2.471887       -0.067869        0.000001  1
  H         -1.238804        2.140139       -0.000012  1
  C         -1.285560       -1.532131        0.000000  2
  H         -0.921408       -2.556226        0.000015  2
  H         -1.406999       -1.190612        1.024741  2
  H         -0.570826       -0.893304       -0.512378  2
  H         -2.243159       -1.487959       -0.512378  2

%mem=32GB
%nprocshared= 8
#p m062x/aug-cc-pVDZ   counterpoise=2

00314 m062x/aug-cc-pVDZ   counterpoise=2

 0  1  0  1  0  1
  N          0.710243       -1.152826        0.000006  1
  N          1.354052        0.000000       -0.000003  1
  C          0.667040        1.134212       -0.000002  1
  C         -0.722866        1.190437       -0.000005  1
  C         -1.392695       -0.008981       -0.000000  1
  C         -0.615774       -1.162842        0.000003  1
  H         -1.067196       -2.146231        0.000009  1
  H          1.267504        2.034367       -0.000009  1
  H         -2.471887       -0.067869        0.000001  1
  H         -1.238804        2.140139       -0.000012  1
  C         -1.000007       -1.732095        0.000000  2
  H         -1.174070       -2.804978        0.000023  2
  H         -0.941959       -1.374298        1.024738  2
  H         -0.065962       -1.516451       -0.512381  2
  H         -1.817966       -1.232209       -0.512381  2

%mem=32GB
%nprocshared= 8
#p m062x/aug-cc-pVDZ   counterpoise=2

00315 m062x/aug-cc-pVDZ   counterpoise=2

 0  1  0  1  0  1
  N          0.710243       -1.152826        0.000006  1
  N          1.354052        0.000000       -0.000003  1
  C          0.667040        1.134212       -0.000002  1
  C         -0.722866        1.190437       -0.000005  1
  C         -1.392695       -0.008981       -0.000000  1
  C         -0.615774       -1.162842        0.000003  1
  H         -1.067196       -2.146231        0.000009  1
  H          1.267504        2.034367       -0.000009  1
  H         -2.471887       -0.067869        0.000001  1
  H         -1.238804        2.140139       -0.000012  1
  C         -0.684077       -1.879411        0.000000  2
  H         -1.575998       -2.500582        0.000021  2
  H         -0.386631       -1.672257        1.024739  2
  H          0.120527       -2.400521       -0.512380  2
  H         -0.893837       -0.944026       -0.512380  2

%mem=32GB
%nprocshared= 8
#p m062x/aug-cc-pVDZ   counterpoise=2

00316 m062x/aug-cc-pVDZ   counterpoise=2

 0  1  0  1  0  1
  N          0.710243       -1.152826        0.000006  1
  N          1.354052        0.000000       -0.000003  1
  C          0.667040        1.134212       -0.000002  1
  C         -0.722866        1.190437       -0.000005  1
  C         -1.392695       -0.008981       -0.000000  1
  C         -0.615774       -1.162842        0.000003  1
  H         -1.067196       -2.146231        0.000009  1
  H          1.267504        2.034367       -0.000009  1
  H         -2.471887       -0.067869        0.000001  1
  H         -1.238804        2.140139       -0.000012  1
  C         -0.347340       -1.969626        0.000000  2
  H         -1.402947       -2.228602        0.000013  2
  H          0.004687       -1.883262        1.024742  2
  H          0.216121       -2.745163       -0.512377  2
  H         -0.206783       -1.021370       -0.512377  2

%mem=32GB
%nprocshared= 8
#p m062x/aug-cc-pVDZ   counterpoise=2

00317 m062x/aug-cc-pVDZ   counterpoise=2

 0  1  0  1  0  1
  N          0.710243       -1.152826        0.000006  1
  N          1.354052        0.000000       -0.000003  1
  C          0.667040        1.134212       -0.000002  1
  C         -0.722866        1.190437       -0.000005  1
  C         -1.392695       -0.008981       -0.000000  1
  C         -0.615774       -1.162842        0.000003  1
  H         -1.067196       -2.146231        0.000009  1
  H          1.267504        2.034367       -0.000009  1
  H         -2.471887       -0.067869        0.000001  1
  H         -1.238804        2.140139       -0.000012  1
  C         -0.000027       -1.999964        0.000000  2
  H         -0.644049       -1.124401        0.000003  2
  H          0.214738       -2.291941        1.024745  2
  H         -0.500156       -2.817778       -0.512374  2
  H          0.929627       -1.766097       -0.512374  2

%mem=32GB
%nprocshared= 8
#p m062x/aug-cc-pVDZ   counterpoise=2

00318 m062x/aug-cc-pVDZ   counterpoise=2

 0  1  0  1  0  1
  N          0.710243       -1.152826        0.000006  1
  N          1.354052        0.000000       -0.000003  1
  C          0.667040        1.134212       -0.000002  1
  C         -0.722866        1.190437       -0.000005  1
  C         -1.392695       -0.008981       -0.000000  1
  C         -0.615774       -1.162842        0.000003  1
  H         -1.067196       -2.146231        0.000009  1
  H          1.267504        2.034367       -0.000009  1
  H         -2.471887       -0.067869        0.000001  1
  H         -1.238804        2.140139       -0.000012  1
  C          0.347315       -1.969574        0.000000  2
  H          0.788679       -0.976311        0.000007  2
  H          0.200129       -2.300806        1.024744  2
  H         -0.610860       -1.940425       -0.512375  2
  H          1.011127       -2.661168       -0.512375  2

%mem=32GB
%nprocshared= 8
#p m062x/aug-cc-pVDZ   counterpoise=2

00319 m062x/aug-cc-pVDZ   counterpoise=2

 0  1  0  1  0  1
  N          0.710243       -1.152826        0.000006  1
  N          1.354052        0.000000       -0.000003  1
  C          0.667040        1.134212       -0.000002  1
  C         -0.722866        1.190437       -0.000005  1
  C         -1.392695       -0.008981       -0.000000  1
  C         -0.615774       -1.162842        0.000003  1
  H         -1.067196       -2.146231        0.000009  1
  H          1.267504        2.034367       -0.000009  1
  H         -2.471887       -0.067869        0.000001  1
  H         -1.238804        2.140139       -0.000012  1
  C          0.684042       -1.879340        0.000000  2
  H          0.723215       -0.793135        0.000009  2
  H          0.670979       -2.241567        1.024743  2
  H         -0.215900       -2.209570       -0.512376  2
  H          1.557858       -2.273539       -0.512376  2

%mem=32GB
%nprocshared= 8
#p m062x/aug-cc-pVDZ   counterpoise=2

00320 m062x/aug-cc-pVDZ   counterpoise=2

 0  1  0  1  0  1
  N          0.710243       -1.152826        0.000006  1
  N          1.354052        0.000000       -0.000003  1
  C          0.667040        1.134212       -0.000002  1
  C         -0.722866        1.190437       -0.000005  1
  C         -1.392695       -0.008981       -0.000000  1
  C         -0.615774       -1.162842        0.000003  1
  H         -1.067196       -2.146231        0.000009  1
  H          1.267504        2.034367       -0.000009  1
  H         -2.471887       -0.067869        0.000001  1
  H         -1.238804        2.140139       -0.000012  1
  C          0.999980       -1.732011        0.000000  2
  H          0.513704       -0.759945        0.000010  2
  H          1.162143       -2.056175        1.024743  2
  H          0.368451       -2.453204       -0.512376  2
  H          1.955822       -1.659122       -0.512376  2

%mem=32GB
%nprocshared= 8
#p m062x/aug-cc-pVDZ   counterpoise=2

00321 m062x/aug-cc-pVDZ   counterpoise=2

 0  1  0  1  0  1
  N          0.710243       -1.152826        0.000006  1
  N          1.354052        0.000000       -0.000003  1
  C          0.667040        1.134212       -0.000002  1
  C         -0.722866        1.190437       -0.000005  1
  C         -1.392695       -0.008981       -0.000000  1
  C         -0.615774       -1.162842        0.000003  1
  H         -1.067196       -2.146231        0.000009  1
  H          1.267504        2.034367       -0.000009  1
  H         -2.471887       -0.067869        0.000001  1
  H         -1.238804        2.140139       -0.000012  1
  C          1.285538       -1.532064        0.000000  2
  H          0.378061       -0.933849        0.000009  2
  H          1.588163       -1.731557        1.024743  2
  H          1.099713       -2.472499       -0.512376  2
  H          2.076590       -0.990600       -0.512376  2

%mem=32GB
%nprocshared= 8
#p m062x/aug-cc-pVDZ   counterpoise=2

00322 m062x/aug-cc-pVDZ   counterpoise=2

 0  1  0  1  0  1
  N          0.710243       -1.152826        0.000006  1
  N          1.354052        0.000000       -0.000003  1
  C          0.667040        1.134212       -0.000002  1
  C         -0.722866        1.190437       -0.000005  1
  C         -1.392695       -0.008981       -0.000000  1
  C         -0.615774       -1.162842        0.000003  1
  H         -1.067196       -2.146231        0.000009  1
  H          1.267504        2.034367       -0.000009  1
  H         -2.471887       -0.067869        0.000001  1
  H         -1.238804        2.140139       -0.000012  1
  C          1.532044       -1.285568        0.000000  2
  H          0.459041       -1.112250        0.000008  2
  H          1.889868       -1.343366        1.024743  2
  H          1.748344       -2.219465       -0.512376  2
  H          2.031370       -0.467263       -0.512376  2

%mem=32GB
%nprocshared= 8
#p m062x/aug-cc-pVDZ   counterpoise=2

00323 m062x/aug-cc-pVDZ   counterpoise=2

 0  1  0  1  0  1
  N          0.710243       -1.152826        0.000006  1
  N          1.354052        0.000000       -0.000003  1
  C          0.667040        1.134212       -0.000002  1
  C         -0.722866        1.190437       -0.000005  1
  C         -1.392695       -0.008981       -0.000000  1
  C         -0.615774       -1.162842        0.000003  1
  H         -1.067196       -2.146231        0.000009  1
  H          1.267504        2.034367       -0.000009  1
  H         -2.471887       -0.067869        0.000001  1
  H         -1.238804        2.140139       -0.000012  1
  C          1.732006       -1.000007        0.000000  2
  H          0.657052       -1.160781        0.000006  2
  H          2.090479       -0.946392        1.024744  2
  H          2.221742       -1.824087       -0.512375  2
  H          1.959199       -0.068700       -0.512375  2

%mem=32GB
%nprocshared= 8
#p m062x/aug-cc-pVDZ   counterpoise=2

00324 m062x/aug-cc-pVDZ   counterpoise=2

 0  1  0  1  0  1
  N          0.710243       -1.152826        0.000006  1
  N          1.354052        0.000000       -0.000003  1
  C          0.667040        1.134212       -0.000002  1
  C         -0.722866        1.190437       -0.000005  1
  C         -1.392695       -0.008981       -0.000000  1
  C         -0.615774       -1.162842        0.000003  1
  H         -1.067196       -2.146231        0.000009  1
  H          1.267504        2.034367       -0.000009  1
  H         -2.471887       -0.067869        0.000001  1
  H         -1.238804        2.140139       -0.000012  1
  C          1.879358       -0.684005       -0.000000  2
  H          1.217331        0.178026       -0.000004  2
  H          2.100123       -0.971464        1.024747  2
  H          1.396284       -1.512009       -0.512372  2
  H          2.803968       -0.430928       -0.512372  2

%mem=32GB
%nprocshared= 8
#p m062x/aug-cc-pVDZ   counterpoise=2

00325 m062x/aug-cc-pVDZ   counterpoise=2

 0  1  0  1  0  1
  N          0.710243       -1.152826        0.000006  1
  N          1.354052        0.000000       -0.000003  1
  C          0.667040        1.134212       -0.000002  1
  C         -0.722866        1.190437       -0.000005  1
  C         -1.392695       -0.008981       -0.000000  1
  C         -0.615774       -1.162842        0.000003  1
  H         -1.067196       -2.146231        0.000009  1
  H          1.267504        2.034367       -0.000009  1
  H         -2.471887       -0.067869        0.000001  1
  H         -1.238804        2.140139       -0.000012  1
  C          1.969576       -0.347274       -0.000000  2
  H          1.022937        0.186813       -0.000005  2
  H          2.285250       -0.525375        1.024748  2
  H          1.849177       -1.298303       -0.512371  2
  H          2.721334        0.247547       -0.512371  2

%mem=32GB
%nprocshared= 8
#p m062x/aug-cc-pVDZ   counterpoise=2

00326 m062x/aug-cc-pVDZ   counterpoise=2

 0  1  0  1  0  1
  N          0.710243       -1.152826        0.000006  1
  N          1.354052        0.000000       -0.000003  1
  C          0.667040        1.134212       -0.000002  1
  C         -0.722866        1.190437       -0.000005  1
  C         -1.392695       -0.008981       -0.000000  1
  C         -0.615774       -1.162842        0.000003  1
  H         -1.067196       -2.146231        0.000009  1
  H          1.267504        2.034367       -0.000009  1
  H         -2.471887       -0.067869        0.000001  1
  H         -1.238804        2.140139       -0.000012  1
  C          1.969576        0.000000       -0.347274  2
  H          1.022935        0.000000        0.186809  2
  H          2.788791       -0.000000        0.367123  2
  H          2.033486       -0.887456       -0.971626  2
  H          2.033486        0.887456       -0.971626  2

%mem=32GB
%nprocshared= 8
#p m062x/aug-cc-pVDZ   counterpoise=2

00327 m062x/aug-cc-pVDZ   counterpoise=2

 0  1  0  1  0  1
  N          0.710243       -1.152826        0.000006  1
  N          1.354052        0.000000       -0.000003  1
  C          0.667040        1.134212       -0.000002  1
  C         -0.722866        1.190437       -0.000005  1
  C         -1.392695       -0.008981       -0.000000  1
  C         -0.615774       -1.162842        0.000003  1
  H         -1.067196       -2.146231        0.000009  1
  H          1.267504        2.034367       -0.000009  1
  H         -2.471887       -0.067869        0.000001  1
  H         -1.238804        2.140139       -0.000012  1
  C          1.939658        0.342000       -0.347276  2
  H          1.104248       -0.145888        0.148134  2
  H          2.621575        0.740246        0.399629  2
  H          2.464128       -0.379418       -0.968536  2
  H          1.569028        1.153262       -0.968536  2

%mem=32GB
%nprocshared= 8
#p m062x/aug-cc-pVDZ   counterpoise=2

00328 m062x/aug-cc-pVDZ   counterpoise=2

 0  1  0  1  0  1
  N          0.710243       -1.152826        0.000006  1
  N          1.354052        0.000000       -0.000003  1
  C          0.667040        1.134212       -0.000002  1
  C         -0.722866        1.190437       -0.000005  1
  C         -1.392695       -0.008981       -0.000000  1
  C         -0.615774       -1.162842        0.000003  1
  H         -1.067196       -2.146231        0.000009  1
  H          1.267504        2.034367       -0.000009  1
  H         -2.471887       -0.067869        0.000001  1
  H         -1.238804        2.140139       -0.000012  1
  C          1.850808        0.673615       -0.347279  2
  H          1.254964       -0.134366        0.069268  2
  H          2.282593        1.259126        0.460320  2
  H          2.647207        0.258298       -0.959439  2
  H          1.218718        1.311736       -0.959439  2

%mem=32GB
%nprocshared= 8
#p m062x/aug-cc-pVDZ   counterpoise=2

00329 m062x/aug-cc-pVDZ   counterpoise=2

 0  1  0  1  0  1
  N          0.710243       -1.152826        0.000006  1
  N          1.354052        0.000000       -0.000003  1
  C          0.667040        1.134212       -0.000002  1
  C         -0.722866        1.190437       -0.000005  1
  C         -1.392695       -0.008981       -0.000000  1
  C         -0.615774       -1.162842        0.000003  1
  H         -1.067196       -2.146231        0.000009  1
  H          1.267504        2.034367       -0.000009  1
  H         -2.471887       -0.067869        0.000001  1
  H         -1.238804        2.140139       -0.000012  1
  C          1.705723        0.984768       -0.347282  2
  H          1.358816        0.013339       -0.004707  2
  H          1.930028        1.612880        0.510995  2
  H          2.602859        0.858167       -0.947779  2
  H          0.931332        1.455087       -0.947779  2

%mem=32GB
%nprocshared= 8
#p m062x/aug-cc-pVDZ   counterpoise=2

00330 m062x/aug-cc-pVDZ   counterpoise=2

 0  1  0  1  0  1
  N          0.710243       -1.152826        0.000006  1
  N          1.354052        0.000000       -0.000003  1
  C          0.667040        1.134212       -0.000002  1
  C         -0.722866        1.190437       -0.000005  1
  C         -1.392695       -0.008981       -0.000000  1
  C         -0.615774       -1.162842        0.000003  1
  H         -1.067196       -2.146231        0.000009  1
  H          1.267504        2.034367       -0.000009  1
  H         -2.471887       -0.067869        0.000001  1
  H         -1.238804        2.140139       -0.000012  1
  C          1.508801        1.266084       -0.347279  2
  H          1.209740        2.218287        0.083124  2
  H          1.730119        0.561410        0.450174  2
  H          0.701055        0.876203       -0.961295  2
  H          2.394413        1.408040       -0.961295  2

%mem=32GB
%nprocshared= 8
#p m062x/aug-cc-pVDZ   counterpoise=2

00331 m062x/aug-cc-pVDZ   counterpoise=2

 0  1  0  1  0  1
  N          0.710243       -1.152826        0.000006  1
  N          1.354052        0.000000       -0.000003  1
  C          0.667040        1.134212       -0.000002  1
  C         -0.722866        1.190437       -0.000005  1
  C         -1.392695       -0.008981       -0.000000  1
  C         -0.615774       -1.162842        0.000003  1
  H         -1.067196       -2.146231        0.000009  1
  H          1.267504        2.034367       -0.000009  1
  H         -2.471887       -0.067869        0.000001  1
  H         -1.238804        2.140139       -0.000012  1
  C          1.266045        1.508851       -0.347272  2
  H          1.268563        2.415660        0.251950  2
  H          1.263636        0.641508        0.307853  2
  H          0.378537        1.491394       -0.974569  2
  H          2.153442        1.486465       -0.974569  2

%mem=32GB
%nprocshared= 8
#p m062x/aug-cc-pVDZ   counterpoise=2

00332 m062x/aug-cc-pVDZ   counterpoise=2

 0  1  0  1  0  1
  N          0.710243       -1.152826        0.000006  1
  N          1.354052        0.000000       -0.000003  1
  C          0.667040        1.134212       -0.000002  1
  C         -0.722866        1.190437       -0.000005  1
  C         -1.392695       -0.008981       -0.000000  1
  C         -0.615774       -1.162842        0.000003  1
  H         -1.067196       -2.146231        0.000009  1
  H          1.267504        2.034367       -0.000009  1
  H         -2.471887       -0.067869        0.000001  1
  H         -1.238804        2.140139       -0.000012  1
  C          0.984831        1.705764       -0.347268  2
  H          1.538015        2.348832        0.332309  2
  H          0.382528        1.005597        0.225859  2
  H          0.336494        2.312924       -0.973762  2
  H          1.682055        1.155436       -0.973762  2

%mem=32GB
%nprocshared= 8
#p m062x/aug-cc-pVDZ   counterpoise=2

00333 m062x/aug-cc-pVDZ   counterpoise=2

 0  1  0  1  0  1
  N          0.710243       -1.152826        0.000006  1
  N          1.354052        0.000000       -0.000003  1
  C          0.667040        1.134212       -0.000002  1
  C         -0.722866        1.190437       -0.000005  1
  C         -1.392695       -0.008981       -0.000000  1
  C         -0.615774       -1.162842        0.000003  1
  H         -1.067196       -2.146231        0.000009  1
  H          1.267504        2.034367       -0.000009  1
  H         -2.471887       -0.067869        0.000001  1
  H         -1.238804        2.140139       -0.000012  1
  C          0.673686        1.850845       -0.347274  2
  H          1.580230        2.131016        0.182873  2
  H         -0.106162        1.609829        0.370519  2
  H          0.348106        2.679095       -0.971355  2
  H          0.872192        0.983322       -0.971355  2

%mem=32GB
%nprocshared= 8
#p m062x/aug-cc-pVDZ   counterpoise=2

00334 m062x/aug-cc-pVDZ   counterpoise=2

 0  1  0  1  0  1
  N          0.710243       -1.152826        0.000006  1
  N          1.354052        0.000000       -0.000003  1
  C          0.667040        1.134212       -0.000002  1
  C         -0.722866        1.190437       -0.000005  1
  C         -1.392695       -0.008981       -0.000000  1
  C         -0.615774       -1.162842        0.000003  1
  H         -1.067196       -2.146231        0.000009  1
  H          1.267504        2.034367       -0.000009  1
  H         -2.471887       -0.067869        0.000001  1
  H         -1.238804        2.140139       -0.000012  1
  C          0.342036        1.939654       -0.347280  2
  H          0.719684        1.003747        0.056250  2
  H          0.073738        2.604562        0.469660  2
  H          1.110264        2.407429       -0.957598  2
  H         -0.535700        1.743265       -0.957598  2

%mem=32GB
%nprocshared= 8
#p m062x/aug-cc-pVDZ   counterpoise=2

00335 m062x/aug-cc-pVDZ   counterpoise=2

 0  1  0  1  0  1
  N          0.710243       -1.152826        0.000006  1
  N          1.354052        0.000000       -0.000003  1
  C          0.667040        1.134212       -0.000002  1
  C         -0.722866        1.190437       -0.000005  1
  C         -1.392695       -0.008981       -0.000000  1
  C         -0.615774       -1.162842        0.000003  1
  H         -1.067196       -2.146231        0.000009  1
  H          1.267504        2.034367       -0.000009  1
  H         -2.471887       -0.067869        0.000001  1
  H         -1.238804        2.140139       -0.000012  1
  C         -0.000029        1.969584       -0.347282  2
  H         -0.702698        1.212176       -0.009695  2
  H          0.450759        2.455490        0.514207  2
  H          0.776652        1.501917       -0.946891  2
  H         -0.524538        2.709068       -0.946891  2

%mem=32GB
%nprocshared= 8
#p m062x/aug-cc-pVDZ   counterpoise=2

00336 m062x/aug-cc-pVDZ   counterpoise=2

 0  1  0  1  0  1
  N          0.710243       -1.152826        0.000006  1
  N          1.354052        0.000000       -0.000003  1
  C          0.667040        1.134212       -0.000002  1
  C         -0.722866        1.190437       -0.000005  1
  C         -1.392695       -0.008981       -0.000000  1
  C         -0.615774       -1.162842        0.000003  1
  H         -1.067196       -2.146231        0.000009  1
  H          1.267504        2.034367       -0.000009  1
  H         -2.471887       -0.067869        0.000001  1
  H         -1.238804        2.140139       -0.000012  1
  C         -0.342039        1.939656       -0.347279  2
  H         -0.797216        1.044165        0.067794  2
  H         -0.012928        2.587130        0.461387  2
  H          0.512210        1.661723       -0.959235  2
  H         -1.070033        2.465975       -0.959235  2

%mem=32GB
%nprocshared= 8
#p m062x/aug-cc-pVDZ   counterpoise=2

00337 m062x/aug-cc-pVDZ   counterpoise=2

 0  1  0  1  0  1
  N          0.710243       -1.152826        0.000006  1
  N          1.354052        0.000000       -0.000003  1
  C          0.667040        1.134212       -0.000002  1
  C         -0.722866        1.190437       -0.000005  1
  C         -1.392695       -0.008981       -0.000000  1
  C         -0.615774       -1.162842        0.000003  1
  H         -1.067196       -2.146231        0.000009  1
  H          1.267504        2.034367       -0.000009  1
  H         -2.471887       -0.067869        0.000001  1
  H         -1.238804        2.140139       -0.000012  1
  C         -0.673683        1.850851       -0.347275  2
  H         -1.522509        2.285369        0.174323  2
  H          0.047120        1.481869        0.377826  2
  H         -1.013884        1.028026       -0.970732  2
  H         -0.205108        2.607961       -0.970732  2

%mem=32GB
%nprocshared= 8
#p m062x/aug-cc-pVDZ   counterpoise=2

00338 m062x/aug-cc-pVDZ   counterpoise=2

 0  1  0  1  0  1
  N          0.710243       -1.152826        0.000006  1
  N          1.354052        0.000000       -0.000003  1
  C          0.667040        1.134212       -0.000002  1
  C         -0.722866        1.190437       -0.000005  1
  C         -1.392695       -0.008981       -0.000000  1
  C         -0.615774       -1.162842        0.000003  1
  H         -1.067196       -2.146231        0.000009  1
  H          1.267504        2.034367       -0.000009  1
  H         -2.471887       -0.067869        0.000001  1
  H         -1.238804        2.140139       -0.000012  1
  C         -0.984826        1.705769       -0.347271  2
  H         -1.436357        2.478007        0.270098  2
  H         -0.540458        0.945779        0.290247  2
  H         -1.747261        1.251538       -0.974842  2
  H         -0.215043        2.147431       -0.974842  2

%mem=32GB
%nprocshared= 8
#p m062x/aug-cc-pVDZ   counterpoise=2

00339 m062x/aug-cc-pVDZ   counterpoise=2

 0  1  0  1  0  1
  N          0.710243       -1.152826        0.000006  1
  N          1.354052        0.000000       -0.000003  1
  C          0.667040        1.134212       -0.000002  1
  C         -0.722866        1.190437       -0.000005  1
  C         -1.392695       -0.008981       -0.000000  1
  C         -0.615774       -1.162842        0.000003  1
  H         -1.067196       -2.146231        0.000009  1
  H          1.267504        2.034367       -0.000009  1
  H         -2.471887       -0.067869        0.000001  1
  H         -1.238804        2.140139       -0.000012  1
  C         -1.266010        1.508793       -0.347275  2
  H         -0.444933        1.027531        0.177696  2
  H         -1.966818        1.919561        0.374954  2
  H         -0.877552        2.309770       -0.970984  2
  H         -1.775078        0.778509       -0.970984  2

%mem=32GB
%nprocshared= 8
#p m062x/aug-cc-pVDZ   counterpoise=2

00340 m062x/aug-cc-pVDZ   counterpoise=2

 0  1  0  1  0  1
  N          0.710243       -1.152826        0.000006  1
  N          1.354052        0.000000       -0.000003  1
  C          0.667040        1.134212       -0.000002  1
  C         -0.722866        1.190437       -0.000005  1
  C         -1.392695       -0.008981       -0.000000  1
  C         -0.615774       -1.162842        0.000003  1
  H         -1.067196       -2.146231        0.000009  1
  H          1.267504        2.034367       -0.000009  1
  H         -2.471887       -0.067869        0.000001  1
  H         -1.238804        2.140139       -0.000012  1
  C         -1.508772        1.266040       -0.347278  2
  H         -0.518421        1.170770        0.090334  2
  H         -2.249713        1.337318        0.444809  2
  H         -1.548702        2.161435       -0.962219  2
  H         -1.718662        0.394679       -0.962219  2

%mem=32GB
%nprocshared= 8
#p m062x/aug-cc-pVDZ   counterpoise=2

00341 m062x/aug-cc-pVDZ   counterpoise=2

 0  1  0  1  0  1
  N          0.710243       -1.152826        0.000006  1
  N          1.354052        0.000000       -0.000003  1
  C          0.667040        1.134212       -0.000002  1
  C         -0.722866        1.190437       -0.000005  1
  C         -1.392695       -0.008981       -0.000000  1
  C         -0.615774       -1.162842        0.000003  1
  H         -1.067196       -2.146231        0.000009  1
  H          1.267504        2.034367       -0.000009  1
  H         -2.471887       -0.067869        0.000001  1
  H         -1.238804        2.140139       -0.000012  1
  C         -1.705695        0.984816       -0.347282  2
  H         -0.700254        1.195168        0.007985  2
  H         -2.368831        0.846080        0.502707  2
  H         -2.058790        1.817615       -0.949983  2
  H         -1.695325        0.080316       -0.949983  2

%mem=32GB
%nprocshared= 8
#p m062x/aug-cc-pVDZ   counterpoise=2

00342 m062x/aug-cc-pVDZ   counterpoise=2

 0  1  0  1  0  1
  N          0.710243       -1.152826        0.000006  1
  N          1.354052        0.000000       -0.000003  1
  C          0.667040        1.134212       -0.000002  1
  C         -0.722866        1.190437       -0.000005  1
  C         -1.392695       -0.008981       -0.000000  1
  C         -0.615774       -1.162842        0.000003  1
  H         -1.067196       -2.146231        0.000009  1
  H          1.267504        2.034367       -0.000009  1
  H         -2.471887       -0.067869        0.000001  1
  H         -1.238804        2.140139       -0.000012  1
  C         -1.850810        0.673614       -0.347279  2
  H         -1.292853       -0.157746        0.075686  2
  H         -2.259097        1.281964        0.455647  2
  H         -1.188877        1.279842       -0.960312  2
  H         -2.662645        0.290741       -0.960312  2

%mem=32GB
%nprocshared= 8
#p m062x/aug-cc-pVDZ   counterpoise=2

00343 m062x/aug-cc-pVDZ   counterpoise=2

 0  1  0  1  0  1
  N          0.710243       -1.152826        0.000006  1
  N          1.354052        0.000000       -0.000003  1
  C          0.667040        1.134212       -0.000002  1
  C         -0.722866        1.190437       -0.000005  1
  C         -1.392695       -0.008981       -0.000000  1
  C         -0.615774       -1.162842        0.000003  1
  H         -1.067196       -2.146231        0.000009  1
  H          1.267504        2.034367       -0.000009  1
  H         -2.471887       -0.067869        0.000001  1
  H         -1.238804        2.140139       -0.000012  1
  C         -1.939659        0.341999       -0.347275  2
  H         -1.132851       -0.175719        0.164979  2
  H         -2.615175        0.775468        0.385705  2
  H         -1.526193        1.131137       -0.969998  2
  H         -2.484753       -0.362676       -0.969998  2

%mem=32GB
%nprocshared= 8
#p m062x/aug-cc-pVDZ   counterpoise=2

00344 m062x/aug-cc-pVDZ   counterpoise=2

 0  1  0  1  0  1
  N          0.710243       -1.152826        0.000006  1
  N          1.354052        0.000000       -0.000003  1
  C          0.667040        1.134212       -0.000002  1
  C         -0.722866        1.190437       -0.000005  1
  C         -1.392695       -0.008981       -0.000000  1
  C         -0.615774       -1.162842        0.000003  1
  H         -1.067196       -2.146231        0.000009  1
  H          1.267504        2.034367       -0.000009  1
  H         -2.471887       -0.067869        0.000001  1
  H         -1.238804        2.140139       -0.000012  1
  C         -1.969652       -0.000005       -0.347271  2
  H         -2.858188       -0.120068        0.267110  2
  H         -1.099325        0.117597        0.293180  2
  H         -1.841527       -0.878213       -0.974815  2
  H         -2.079200        0.880714       -0.974815  2

%mem=32GB
%nprocshared= 8
#p m062x/aug-cc-pVDZ   counterpoise=2

00345 m062x/aug-cc-pVDZ   counterpoise=2

 0  1  0  1  0  1
  N          0.710243       -1.152826        0.000006  1
  N          1.354052        0.000000       -0.000003  1
  C          0.667040        1.134212       -0.000002  1
  C         -0.722866        1.190437       -0.000005  1
  C         -1.392695       -0.008981       -0.000000  1
  C         -0.615774       -1.162842        0.000003  1
  H         -1.067196       -2.146231        0.000009  1
  H          1.267504        2.034367       -0.000009  1
  H         -2.471887       -0.067869        0.000001  1
  H         -1.238804        2.140139       -0.000012  1
  C         -1.939727       -0.342002       -0.347274  2
  H         -2.775511        0.088538        0.198139  2
  H         -1.203886       -0.721059        0.357235  2
  H         -2.295987       -1.156765       -0.972348  2
  H         -1.483177        0.421098       -0.972348  2

%mem=32GB
%nprocshared= 8
#p m062x/aug-cc-pVDZ   counterpoise=2

00346 m062x/aug-cc-pVDZ   counterpoise=2

 0  1  0  1  0  1
  N          0.710243       -1.152826        0.000006  1
  N          1.354052        0.000000       -0.000003  1
  C          0.667040        1.134212       -0.000002  1
  C         -0.722866        1.190437       -0.000005  1
  C         -1.392695       -0.008981       -0.000000  1
  C         -0.615774       -1.162842        0.000003  1
  H         -1.067196       -2.146231        0.000009  1
  H          1.267504        2.034367       -0.000009  1
  H         -2.471887       -0.067869        0.000001  1
  H         -1.238804        2.140139       -0.000012  1
  C         -1.850810       -0.673614       -0.347279  2
  H         -1.284178        0.148456        0.082262  2
  H         -2.269596       -1.281190        0.450811  2
  H         -2.655545       -0.277382       -0.961183  2
  H         -1.194155       -1.284681       -0.961183  2

%mem=32GB
%nprocshared= 8
#p m062x/aug-cc-pVDZ   counterpoise=2

00347 m062x/aug-cc-pVDZ   counterpoise=2

 0  1  0  1  0  1
  N          0.710243       -1.152826        0.000006  1
  N          1.354052        0.000000       -0.000003  1
  C          0.667040        1.134212       -0.000002  1
  C         -0.722866        1.190437       -0.000005  1
  C         -1.392695       -0.008981       -0.000000  1
  C         -0.615774       -1.162842        0.000003  1
  H         -1.067196       -2.146231        0.000009  1
  H          1.267504        2.034367       -0.000009  1
  H         -2.471887       -0.067869        0.000001  1
  H         -1.238804        2.140139       -0.000012  1
  C         -1.705724       -0.984767       -0.347282  2
  H         -1.391278       -0.004563        0.001572  2
  H         -1.911051       -1.624819        0.506915  2
  H         -2.605388       -0.883961       -0.948880  2
  H         -0.915310       -1.426132       -0.948880  2

%mem=32GB
%nprocshared= 8
#p m062x/aug-cc-pVDZ   counterpoise=2

00348 m062x/aug-cc-pVDZ   counterpoise=2

 0  1  0  1  0  1
  N          0.710243       -1.152826        0.000006  1
  N          1.354052        0.000000       -0.000003  1
  C          0.667040        1.134212       -0.000002  1
  C         -0.722866        1.190437       -0.000005  1
  C         -1.392695       -0.008981       -0.000000  1
  C         -0.615774       -1.162842        0.000003  1
  H         -1.067196       -2.146231        0.000009  1
  H          1.267504        2.034367       -0.000009  1
  H         -2.471887       -0.067869        0.000001  1
  H         -1.238804        2.140139       -0.000012  1
  C         -1.508771       -1.266040       -0.347280  2
  H         -0.501593       -1.149647        0.044408  2
  H         -2.211481       -1.347247        0.477997  2
  H         -1.763094       -0.402068       -0.955844  2
  H         -1.559336       -2.165245       -0.955844  2

%mem=32GB
%nprocshared= 8
#p m062x/aug-cc-pVDZ   counterpoise=2

00349 m062x/aug-cc-pVDZ   counterpoise=2

 0  1  0  1  0  1
  N          0.710243       -1.152826        0.000006  1
  N          1.354052        0.000000       -0.000003  1
  C          0.667040        1.134212       -0.000002  1
  C         -0.722866        1.190437       -0.000005  1
  C         -1.392695       -0.008981       -0.000000  1
  C         -0.615774       -1.162842        0.000003  1
  H         -1.067196       -2.146231        0.000009  1
  H          1.267504        2.034367       -0.000009  1
  H         -2.471887       -0.067869        0.000001  1
  H         -1.238804        2.140139       -0.000012  1
  C         -1.266033       -1.508851       -0.347276  2
  H         -0.978868       -2.429369        0.154281  2
  H         -1.502617       -0.750470        0.394589  2
  H         -0.444193       -1.163303       -0.969090  2
  H         -2.138572       -1.691880       -0.969090  2

%mem=32GB
%nprocshared= 8
#p m062x/aug-cc-pVDZ   counterpoise=2

00350 m062x/aug-cc-pVDZ   counterpoise=2

 0  1  0  1  0  1
  N          0.710243       -1.152826        0.000006  1
  N          1.354052        0.000000       -0.000003  1
  C          0.667040        1.134212       -0.000002  1
  C         -0.722866        1.190437       -0.000005  1
  C         -1.392695       -0.008981       -0.000000  1
  C         -0.615774       -1.162842        0.000003  1
  H         -1.067196       -2.146231        0.000009  1
  H          1.267504        2.034367       -0.000009  1
  H         -2.471887       -0.067869        0.000001  1
  H         -1.238804        2.140139       -0.000012  1
  C         -0.984814       -1.705772       -0.347269  2
  H         -1.142760       -2.550237        0.318545  2
  H         -0.816737       -0.807134        0.240673  2
  H         -0.117519       -1.895841       -0.974285  2
  H         -1.862177       -1.569527       -0.974285  2

%mem=32GB
%nprocshared= 8
#p m062x/aug-cc-pVDZ   counterpoise=2

00351 m062x/aug-cc-pVDZ   counterpoise=2

 0  1  0  1  0  1
  N          0.710243       -1.152826        0.000006  1
  N          1.354052        0.000000       -0.000003  1
  C          0.667040        1.134212       -0.000002  1
  C         -0.722866        1.190437       -0.000005  1
  C         -1.392695       -0.008981       -0.000000  1
  C         -0.615774       -1.162842        0.000003  1
  H         -1.067196       -2.146231        0.000009  1
  H          1.267504        2.034367       -0.000009  1
  H         -2.471887       -0.067869        0.000001  1
  H         -1.238804        2.140139       -0.000012  1
  C         -0.673678       -1.850855       -0.347270  2
  H         -1.383879       -2.383934        0.279481  2
  H          0.035742       -1.318364        0.280945  2
  H         -0.140392       -2.560211       -0.974884  2
  H         -1.205886       -1.140692       -0.974884  2

%mem=32GB
%nprocshared= 8
#p m062x/aug-cc-pVDZ   counterpoise=2

00352 m062x/aug-cc-pVDZ   counterpoise=2

 0  1  0  1  0  1
  N          0.710243       -1.152826        0.000006  1
  N          1.354052        0.000000       -0.000003  1
  C          0.667040        1.134212       -0.000002  1
  C         -0.722866        1.190437       -0.000005  1
  C         -1.392695       -0.008981       -0.000000  1
  C         -0.615774       -1.162842        0.000003  1
  H         -1.067196       -2.146231        0.000009  1
  H          1.267504        2.034367       -0.000009  1
  H         -2.471887       -0.067869        0.000001  1
  H         -1.238804        2.140139       -0.000012  1
  C         -0.342059       -1.939704       -0.347278  2
  H         -1.291521       -2.210121        0.107444  2
  H          0.386876       -1.732095        0.431843  2
  H          0.011491       -2.761757       -0.964293  2
  H         -0.474690       -1.054730       -0.964293  2

%mem=32GB
%nprocshared= 8
#p m062x/aug-cc-pVDZ   counterpoise=2

00353 m062x/aug-cc-pVDZ   counterpoise=2

 0  1  0  1  0  1
  N          0.710243       -1.152826        0.000006  1
  N          1.354052        0.000000       -0.000003  1
  C          0.667040        1.134212       -0.000002  1
  C         -0.722866        1.190437       -0.000005  1
  C         -1.392695       -0.008981       -0.000000  1
  C         -0.615774       -1.162842        0.000003  1
  H         -1.067196       -2.146231        0.000009  1
  H          1.267504        2.034367       -0.000009  1
  H         -2.471887       -0.067869        0.000001  1
  H         -1.238804        2.140139       -0.000012  1
  C         -0.000026       -1.969582       -0.347282  2
  H         -0.623960       -1.152118        0.004620  2
  H          0.409333       -2.505915        0.504920  2
  H         -0.598060       -2.648756       -0.949407  2
  H          0.812842       -1.571877       -0.949407  2

%mem=32GB
%nprocshared= 8
#p m062x/aug-cc-pVDZ   counterpoise=2

00354 m062x/aug-cc-pVDZ   counterpoise=2

 0  1  0  1  0  1
  N          0.710243       -1.152826        0.000006  1
  N          1.354052        0.000000       -0.000003  1
  C          0.667040        1.134212       -0.000002  1
  C         -0.722866        1.190437       -0.000005  1
  C         -1.392695       -0.008981       -0.000000  1
  C         -0.615774       -1.162842        0.000003  1
  H         -1.067196       -2.146231        0.000009  1
  H          1.267504        2.034367       -0.000009  1
  H         -2.471887       -0.067869        0.000001  1
  H         -1.238804        2.140139       -0.000012  1
  C          0.342038       -1.939655       -0.347280  2
  H          0.769807       -1.025541        0.056186  2
  H          0.038161       -2.589018        0.469705  2
  H         -0.523796       -1.696073       -0.957589  2
  H          1.083801       -2.448366       -0.957589  2

%mem=32GB
%nprocshared= 8
#p m062x/aug-cc-pVDZ   counterpoise=2

00355 m062x/aug-cc-pVDZ   counterpoise=2

 0  1  0  1  0  1
  N          0.710243       -1.152826        0.000006  1
  N          1.354052        0.000000       -0.000003  1
  C          0.667040        1.134212       -0.000002  1
  C         -0.722866        1.190437       -0.000005  1
  C         -1.392695       -0.008981       -0.000000  1
  C         -0.615774       -1.162842        0.000003  1
  H         -1.067196       -2.146231        0.000009  1
  H          1.267504        2.034367       -0.000009  1
  H         -2.471887       -0.067869        0.000001  1
  H         -1.238804        2.140139       -0.000012  1
  C          0.673650       -1.850793       -0.347276  2
  H          0.724612       -0.878754        0.136374  2
  H          0.632782       -2.630304        0.409143  2
  H         -0.217646       -1.900796       -0.967412  2
  H          1.554832       -1.993722       -0.967412  2

%mem=32GB
%nprocshared= 8
#p m062x/aug-cc-pVDZ   counterpoise=2

00356 m062x/aug-cc-pVDZ   counterpoise=2

 0  1  0  1  0  1
  N          0.710243       -1.152826        0.000006  1
  N          1.354052        0.000000       -0.000003  1
  C          0.667040        1.134212       -0.000002  1
  C         -0.722866        1.190437       -0.000005  1
  C         -1.392695       -0.008981       -0.000000  1
  C         -0.615774       -1.162842        0.000003  1
  H         -1.067196       -2.146231        0.000009  1
  H          1.267504        2.034367       -0.000009  1
  H         -2.471887       -0.067869        0.000001  1
  H         -1.238804        2.140139       -0.000012  1
  C          0.984790       -1.705702       -0.347274  2
  H          0.563472       -0.857263        0.185659  2
  H          1.348760       -2.438654        0.368118  2
  H          0.218703       -2.158328       -0.971548  2
  H          1.808401       -1.368915       -0.971548  2

%mem=32GB
%nprocshared= 8
#p m062x/aug-cc-pVDZ   counterpoise=2

00357 m062x/aug-cc-pVDZ   counterpoise=2

 0  1  0  1  0  1
  N          0.710243       -1.152826        0.000006  1
  N          1.354052        0.000000       -0.000003  1
  C          0.667040        1.134212       -0.000002  1
  C         -0.722866        1.190437       -0.000005  1
  C         -1.392695       -0.008981       -0.000000  1
  C         -0.615774       -1.162842        0.000003  1
  H         -1.067196       -2.146231        0.000009  1
  H          1.267504        2.034367       -0.000009  1
  H         -2.471887       -0.067869        0.000001  1
  H         -1.238804        2.140139       -0.000012  1
  C          1.266011       -1.508792       -0.347275  2
  H          0.456031       -0.990005        0.158855  2
  H          1.937944       -1.939160        0.390808  2
  H          0.856555       -2.300420       -0.969487  2
  H          1.813851       -0.805797       -0.969487  2

%mem=32GB
%nprocshared= 8
#p m062x/aug-cc-pVDZ   counterpoise=2

00358 m062x/aug-cc-pVDZ   counterpoise=2

 0  1  0  1  0  1
  N          0.710243       -1.152826        0.000006  1
  N          1.354052        0.000000       -0.000003  1
  C          0.667040        1.134212       -0.000002  1
  C         -0.722866        1.190437       -0.000005  1
  C         -1.392695       -0.008981       -0.000000  1
  C         -0.615774       -1.162842        0.000003  1
  H         -1.067196       -2.146231        0.000009  1
  H          1.267504        2.034367       -0.000009  1
  H         -2.471887       -0.067869        0.000001  1
  H         -1.238804        2.140139       -0.000012  1
  C          1.508772       -1.266039       -0.347279  2
  H          0.520362       -1.125905        0.082586  2
  H          2.239645       -1.369659        0.450572  2
  H          1.513171       -2.162993       -0.961225  2
  H          1.762320       -0.405655       -0.961225  2

%mem=32GB
%nprocshared= 8
#p m062x/aug-cc-pVDZ   counterpoise=2

00359 m062x/aug-cc-pVDZ   counterpoise=2

 0  1  0  1  0  1
  N          0.710243       -1.152826        0.000006  1
  N          1.354052        0.000000       -0.000003  1
  C          0.667040        1.134212       -0.000002  1
  C         -0.722866        1.190437       -0.000005  1
  C         -1.392695       -0.008981       -0.000000  1
  C         -0.615774       -1.162842        0.000003  1
  H         -1.067196       -2.146231        0.000009  1
  H          1.267504        2.034367       -0.000009  1
  H         -2.471887       -0.067869        0.000001  1
  H         -1.238804        2.140139       -0.000012  1
  C          1.705695       -0.984815       -0.347282  2
  H          0.692233       -1.155866        0.006289  2
  H          2.372356       -0.872297        0.503824  2
  H          2.027001       -1.830593       -0.949693  2
  H          1.731611       -0.080433       -0.949693  2

%mem=32GB
%nprocshared= 8
#p m062x/aug-cc-pVDZ   counterpoise=2

00360 m062x/aug-cc-pVDZ   counterpoise=2

 0  1  0  1  0  1
  N          0.710243       -1.152826        0.000006  1
  N          1.354052        0.000000       -0.000003  1
  C          0.667040        1.134212       -0.000002  1
  C         -0.722866        1.190437       -0.000005  1
  C         -1.392695       -0.008981       -0.000000  1
  C         -0.615774       -1.162842        0.000003  1
  H         -1.067196       -2.146231        0.000009  1
  H          1.267504        2.034367       -0.000009  1
  H         -2.471887       -0.067869        0.000001  1
  H         -1.238804        2.140139       -0.000012  1
  C          1.850808       -0.673615       -0.347279  2
  H          1.254964        0.134366        0.069268  2
  H          2.282593       -1.259126        0.460320  2
  H          1.218718       -1.311736       -0.959439  2
  H          2.647207       -0.258298       -0.959439  2

%mem=32GB
%nprocshared= 8
#p m062x/aug-cc-pVDZ   counterpoise=2

00361 m062x/aug-cc-pVDZ   counterpoise=2

 0  1  0  1  0  1
  N          0.710243       -1.152826        0.000006  1
  N          1.354052        0.000000       -0.000003  1
  C          0.667040        1.134212       -0.000002  1
  C         -0.722866        1.190437       -0.000005  1
  C         -1.392695       -0.008981       -0.000000  1
  C         -0.615774       -1.162842        0.000003  1
  H         -1.067196       -2.146231        0.000009  1
  H          1.267504        2.034367       -0.000009  1
  H         -2.471887       -0.067869        0.000001  1
  H         -1.238804        2.140139       -0.000012  1
  C          1.939658       -0.342000       -0.347276  2
  H          1.104248        0.145888        0.148134  2
  H          2.621575       -0.740246        0.399629  2
  H          1.569028       -1.153262       -0.968536  2
  H          2.464128        0.379418       -0.968536  2

%mem=32GB
%nprocshared= 8
#p m062x/aug-cc-pVDZ   counterpoise=2

00362 m062x/aug-cc-pVDZ   counterpoise=2

 0  1  0  1  0  1
  N          0.710243       -1.152826        0.000006  1
  N          1.354052        0.000000       -0.000003  1
  C          0.667040        1.134212       -0.000002  1
  C         -0.722866        1.190437       -0.000005  1
  C         -1.392695       -0.008981       -0.000000  1
  C         -0.615774       -1.162842        0.000003  1
  H         -1.067196       -2.146231        0.000009  1
  H          1.267504        2.034367       -0.000009  1
  H         -2.471887       -0.067869        0.000001  1
  H         -1.238804        2.140139       -0.000012  1
  C          1.879358        0.000000       -0.684005  2
  H          1.217329        0.000000        0.178024  2
  H          2.912851       -0.000000       -0.347302  2
  H          1.693763       -0.887456       -1.283549  2
  H          1.693763        0.887456       -1.283549  2

%mem=32GB
%nprocshared= 8
#p m062x/aug-cc-pVDZ   counterpoise=2

00363 m062x/aug-cc-pVDZ   counterpoise=2

 0  1  0  1  0  1
  N          0.710243       -1.152826        0.000006  1
  N          1.354052        0.000000       -0.000003  1
  C          0.667040        1.134212       -0.000002  1
  C         -0.722866        1.190437       -0.000005  1
  C         -1.392695       -0.008981       -0.000000  1
  C         -0.615774       -1.162842        0.000003  1
  H         -1.067196       -2.146231        0.000009  1
  H          1.267504        2.034367       -0.000009  1
  H         -2.471887       -0.067869        0.000001  1
  H         -1.238804        2.140139       -0.000012  1
  C          1.850808        0.326336       -0.684006  2
  H          1.254963       -0.065095        0.136436  2
  H          2.696002        0.881571       -0.285459  2
  H          2.213521       -0.497209       -1.293671  2
  H          1.238996        0.986238       -1.293671  2

%mem=32GB
%nprocshared= 8
#p m062x/aug-cc-pVDZ   counterpoise=2

00364 m062x/aug-cc-pVDZ   counterpoise=2

 0  1  0  1  0  1
  N          0.710243       -1.152826        0.000006  1
  N          1.354052        0.000000       -0.000003  1
  C          0.667040        1.134212       -0.000002  1
  C         -0.722866        1.190437       -0.000005  1
  C         -1.392695       -0.008981       -0.000000  1
  C         -0.615774       -1.162842        0.000003  1
  H         -1.067196       -2.146231        0.000009  1
  H          1.267504        2.034367       -0.000009  1
  H         -2.471887       -0.067869        0.000001  1
  H         -1.238804        2.140139       -0.000012  1
  C          1.766026        0.642759       -0.684010  2
  H          1.329190       -0.038790        0.041276  2
  H          2.280693        1.445738       -0.162645  2
  H          2.474360        0.103298       -1.307486  2
  H          0.980045        1.061074       -1.307486  2

%mem=32GB
%nprocshared= 8
#p m062x/aug-cc-pVDZ   counterpoise=2

00365 m062x/aug-cc-pVDZ   counterpoise=2

 0  1  0  1  0  1
  N          0.710243       -1.152826        0.000006  1
  N          1.354052        0.000000       -0.000003  1
  C          0.667040        1.134212       -0.000002  1
  C         -0.722866        1.190437       -0.000005  1
  C         -1.392695       -0.008981       -0.000000  1
  C         -0.615774       -1.162842        0.000003  1
  H         -1.067196       -2.146231        0.000009  1
  H          1.267504        2.034367       -0.000009  1
  H         -2.471887       -0.067869        0.000001  1
  H         -1.238804        2.140139       -0.000012  1
  C          1.627585        0.939657       -0.684015  2
  H          1.378586        0.084281       -0.061354  2
  H          1.874698        1.788553       -0.051726  2
  H          2.480668        0.695033       -1.311618  2
  H          0.776492        1.191117       -1.311618  2

%mem=32GB
%nprocshared= 8
#p m062x/aug-cc-pVDZ   counterpoise=2

00366 m062x/aug-cc-pVDZ   counterpoise=2

 0  1  0  1  0  1
  N          0.710243       -1.152826        0.000006  1
  N          1.354052        0.000000       -0.000003  1
  C          0.667040        1.134212       -0.000002  1
  C         -0.722866        1.190437       -0.000005  1
  C         -1.392695       -0.008981       -0.000000  1
  C         -0.615774       -1.162842        0.000003  1
  H         -1.067196       -2.146231        0.000009  1
  H          1.267504        2.034367       -0.000009  1
  H         -2.471887       -0.067869        0.000001  1
  H         -1.238804        2.140139       -0.000012  1
  C          1.439659        1.208042       -0.684011  2
  H          0.627923        1.130474        0.034629  2
  H          2.384815        1.298360       -0.154860  2
  H          1.457537        0.318252       -1.308054  2
  H          1.288698        2.085115       -1.308054  2

%mem=32GB
%nprocshared= 8
#p m062x/aug-cc-pVDZ   counterpoise=2

00367 m062x/aug-cc-pVDZ   counterpoise=2

 0  1  0  1  0  1
  N          0.710243       -1.152826        0.000006  1
  N          1.354052        0.000000       -0.000003  1
  C          0.667040        1.134212       -0.000002  1
  C         -0.722866        1.190437       -0.000005  1
  C         -1.392695       -0.008981       -0.000000  1
  C         -0.615774       -1.162842        0.000003  1
  H         -1.067196       -2.146231        0.000009  1
  H          1.267504        2.034367       -0.000009  1
  H         -2.471887       -0.067869        0.000001  1
  H         -1.238804        2.140139       -0.000012  1
  C          1.208048        1.439722       -0.684006  2
  H          1.279196        2.151308        0.134504  2
  H          1.107548        0.434561       -0.282724  2
  H          0.339657        1.674654       -1.294073  2
  H          2.105763        1.498070       -1.294073  2

%mem=32GB
%nprocshared= 8
#p m062x/aug-cc-pVDZ   counterpoise=2

00368 m062x/aug-cc-pVDZ   counterpoise=2

 0  1  0  1  0  1
  N          0.710243       -1.152826        0.000006  1
  N          1.354052        0.000000       -0.000003  1
  C          0.667040        1.134212       -0.000002  1
  C         -0.722866        1.190437       -0.000005  1
  C         -1.392695       -0.008981       -0.000000  1
  C         -0.615774       -1.162842        0.000003  1
  H         -1.067196       -2.146231        0.000009  1
  H          1.267504        2.034367       -0.000009  1
  H         -2.471887       -0.067869        0.000001  1
  H         -1.238804        2.140139       -0.000012  1
  C          0.939710        1.627617       -0.684005  2
  H          1.353672        2.141291        0.179795  2
  H          0.290644        0.822210       -0.350073  2
  H          0.366177        2.330242       -1.283049  2
  H          1.748174        1.216511       -1.283049  2

%mem=32GB
%nprocshared= 8
#p m062x/aug-cc-pVDZ   counterpoise=2

00369 m062x/aug-cc-pVDZ   counterpoise=2

 0  1  0  1  0  1
  N          0.710243       -1.152826        0.000006  1
  N          1.354052        0.000000       -0.000003  1
  C          0.667040        1.134212       -0.000002  1
  C         -0.722866        1.190437       -0.000005  1
  C         -1.392695       -0.008981       -0.000000  1
  C         -0.615774       -1.162842        0.000003  1
  H         -1.067196       -2.146231        0.000009  1
  H          1.267504        2.034367       -0.000009  1
  H         -2.471887       -0.067869        0.000001  1
  H         -1.238804        2.140139       -0.000012  1
  C          0.642789        1.766014       -0.684007  2
  H          0.671087        1.028774        0.114148  2
  H          0.604489        2.763814       -0.254583  2
  H          1.534587        1.669926       -1.297962  2
  H         -0.239019        1.601847       -1.297962  2

%mem=32GB
%nprocshared= 8
#p m062x/aug-cc-pVDZ   counterpoise=2

00370 m062x/aug-cc-pVDZ   counterpoise=2

 0  1  0  1  0  1
  N          0.710243       -1.152826        0.000006  1
  N          1.354052        0.000000       -0.000003  1
  C          0.667040        1.134212       -0.000002  1
  C         -0.722866        1.190437       -0.000005  1
  C         -1.392695       -0.008981       -0.000000  1
  C         -0.615774       -1.162842        0.000003  1
  H         -1.067196       -2.146231        0.000009  1
  H          1.267504        2.034367       -0.000009  1
  H         -2.471887       -0.067869        0.000001  1
  H         -1.238804        2.140139       -0.000012  1
  C          0.326366        1.850802       -0.684011  2
  H          0.679830        1.107309        0.025677  2
  H         -0.078786        2.703022       -0.144520  2
  H          1.153630        2.177630       -1.308748  2
  H         -0.449354        1.415557       -1.308748  2

%mem=32GB
%nprocshared= 8
#p m062x/aug-cc-pVDZ   counterpoise=2

00371 m062x/aug-cc-pVDZ   counterpoise=2

 0  1  0  1  0  1
  N          0.710243       -1.152826        0.000006  1
  N          1.354052        0.000000       -0.000003  1
  C          0.667040        1.134212       -0.000002  1
  C         -0.722866        1.190437       -0.000005  1
  C         -1.392695       -0.008981       -0.000000  1
  C         -0.615774       -1.162842        0.000003  1
  H         -1.067196       -2.146231        0.000009  1
  H          1.267504        2.034367       -0.000009  1
  H         -2.471887       -0.067869        0.000001  1
  H         -1.238804        2.140139       -0.000012  1
  C         -0.000027        1.879360       -0.684015  2
  H         -0.649139        1.260705       -0.069772  2
  H          0.635645        2.485205       -0.043429  2
  H          0.619102        1.243476       -1.311557  2
  H         -0.605446        2.528310       -1.311557  2

%mem=32GB
%nprocshared= 8
#p m062x/aug-cc-pVDZ   counterpoise=2

00372 m062x/aug-cc-pVDZ   counterpoise=2

 0  1  0  1  0  1
  N          0.710243       -1.152826        0.000006  1
  N          1.354052        0.000000       -0.000003  1
  C          0.667040        1.134212       -0.000002  1
  C         -0.722866        1.190437       -0.000005  1
  C         -1.392695       -0.008981       -0.000000  1
  C         -0.615774       -1.162842        0.000003  1
  H         -1.067196       -2.146231        0.000009  1
  H          1.267504        2.034367       -0.000009  1
  H         -2.471887       -0.067869        0.000001  1
  H         -1.238804        2.140139       -0.000012  1
  C         -0.326369        1.850804       -0.684010  2
  H         -0.744723        1.154034        0.037701  2
  H          0.163400        2.666517       -0.158447  2
  H          0.398857        1.334651       -1.307798  2
  H         -1.122837        2.248304       -1.307798  2

%mem=32GB
%nprocshared= 8
#p m062x/aug-cc-pVDZ   counterpoise=2

00373 m062x/aug-cc-pVDZ   counterpoise=2

 0  1  0  1  0  1
  N          0.710243       -1.152826        0.000006  1
  N          1.354052        0.000000       -0.000003  1
  C          0.667040        1.134212       -0.000002  1
  C         -0.722866        1.190437       -0.000005  1
  C         -1.392695       -0.008981       -0.000000  1
  C         -0.615774       -1.162842        0.000003  1
  H         -1.067196       -2.146231        0.000009  1
  H          1.267504        2.034367       -0.000009  1
  H         -2.471887       -0.067869        0.000001  1
  H         -1.238804        2.140139       -0.000012  1
  C         -0.642792        1.766016       -0.684006  2
  H         -0.739762        1.068988        0.144321  2
  H         -0.502845        2.771956       -0.296739  2
  H          0.214731        1.489418       -1.291975  2
  H         -1.543250        1.733988       -1.291975  2

%mem=32GB
%nprocshared= 8
#p m062x/aug-cc-pVDZ   counterpoise=2

00374 m062x/aug-cc-pVDZ   counterpoise=2

 0  1  0  1  0  1
  N          0.710243       -1.152826        0.000006  1
  N          1.354052        0.000000       -0.000003  1
  C          0.667040        1.134212       -0.000002  1
  C         -0.722866        1.190437       -0.000005  1
  C         -1.392695       -0.008981       -0.000000  1
  C         -0.615774       -1.162842        0.000003  1
  H         -1.067196       -2.146231        0.000009  1
  H          1.267504        2.034367       -0.000009  1
  H         -2.471887       -0.067869        0.000001  1
  H         -1.238804        2.140139       -0.000012  1
  C         -0.939681        1.627572       -0.684004  2
  H         -0.659205        1.062085        0.200831  2
  H         -1.403891        2.563496       -0.383950  2
  H         -0.052837        1.836801       -1.276631  2
  H         -1.642908        1.048140       -1.276631  2

%mem=32GB
%nprocshared= 8
#p m062x/aug-cc-pVDZ   counterpoise=2

00375 m062x/aug-cc-pVDZ   counterpoise=2

 0  1  0  1  0  1
  N          0.710243       -1.152826        0.000006  1
  N          1.354052        0.000000       -0.000003  1
  C          0.667040        1.134212       -0.000002  1
  C         -0.722866        1.190437       -0.000005  1
  C         -1.392695       -0.008981       -0.000000  1
  C         -0.615774       -1.162842        0.000003  1
  H         -1.067196       -2.146231        0.000009  1
  H          1.267504        2.034367       -0.000009  1
  H         -2.471887       -0.067869        0.000001  1
  H         -1.238804        2.140139       -0.000012  1
  C         -1.208021        1.439680       -0.684005  2
  H         -0.605262        1.130019        0.165800  2
  H         -2.121680        1.909062       -0.328500  2
  H         -0.647160        2.149262       -1.286836  2
  H         -1.458230        0.570504       -1.286836  2

%mem=32GB
%nprocshared= 8
#p m062x/aug-cc-pVDZ   counterpoise=2

00376 m062x/aug-cc-pVDZ   counterpoise=2

 0  1  0  1  0  1
  N          0.710243       -1.152826        0.000006  1
  N          1.354052        0.000000       -0.000003  1
  C          0.667040        1.134212       -0.000002  1
  C         -0.722866        1.190437       -0.000005  1
  C         -1.392695       -0.008981       -0.000000  1
  C         -0.615774       -1.162842        0.000003  1
  H         -1.067196       -2.146231        0.000009  1
  H          1.267504        2.034367       -0.000009  1
  H         -2.471887       -0.067869        0.000001  1
  H         -1.238804        2.140139       -0.000012  1
  C         -1.439660        1.208045       -0.684009  2
  H         -0.653447        1.188732        0.066238  2
  H         -2.408964        1.231855       -0.192726  2
  H         -1.326484        2.092988       -1.304930  2
  H         -1.370071        0.318612       -1.304930  2

%mem=32GB
%nprocshared= 8
#p m062x/aug-cc-pVDZ   counterpoise=2

00377 m062x/aug-cc-pVDZ   counterpoise=2

 0  1  0  1  0  1
  N          0.710243       -1.152826        0.000006  1
  N          1.354052        0.000000       -0.000003  1
  C          0.667040        1.134212       -0.000002  1
  C         -0.722866        1.190437       -0.000005  1
  C         -1.392695       -0.008981       -0.000000  1
  C         -0.615774       -1.162842        0.000003  1
  H         -1.067196       -2.146231        0.000009  1
  H          1.267504        2.034367       -0.000009  1
  H         -2.471887       -0.067869        0.000001  1
  H         -1.238804        2.140139       -0.000012  1
  C         -1.627560        0.939702       -0.684014  2
  H         -0.781003        1.174324       -0.043960  2
  H         -2.491389        0.700294       -0.069228  2
  H         -1.856123        1.797265       -1.311566  2
  H         -1.382078        0.086829       -1.311566  2

%mem=32GB
%nprocshared= 8
#p m062x/aug-cc-pVDZ   counterpoise=2

00378 m062x/aug-cc-pVDZ   counterpoise=2

 0  1  0  1  0  1
  N          0.710243       -1.152826        0.000006  1
  N          1.354052        0.000000       -0.000003  1
  C          0.667040        1.134212       -0.000002  1
  C         -0.722866        1.190437       -0.000005  1
  C         -1.392695       -0.008981       -0.000000  1
  C         -0.615774       -1.162842        0.000003  1
  H         -1.067196       -2.146231        0.000009  1
  H          1.267504        2.034367       -0.000009  1
  H         -2.471887       -0.067869        0.000001  1
  H         -1.238804        2.140139       -0.000012  1
  C         -1.766028        0.642759       -0.684010  2
  H         -1.366591       -0.054551        0.047827  2
  H         -2.242185        1.474001       -0.170408  2
  H         -0.957687        1.017049       -1.306881  2
  H         -2.497815        0.134825       -1.306881  2

%mem=32GB
%nprocshared= 8
#p m062x/aug-cc-pVDZ   counterpoise=2

00379 m062x/aug-cc-pVDZ   counterpoise=2

 0  1  0  1  0  1
  N          0.710243       -1.152826        0.000006  1
  N          1.354052        0.000000       -0.000003  1
  C          0.667040        1.134212       -0.000002  1
  C         -0.722866        1.190437       -0.000005  1
  C         -1.392695       -0.008981       -0.000000  1
  C         -0.615774       -1.162842        0.000003  1
  H         -1.067196       -2.146231        0.000009  1
  H          1.267504        2.034367       -0.000009  1
  H         -2.471887       -0.067869        0.000001  1
  H         -1.238804        2.140139       -0.000012  1
  C         -1.850810        0.326335       -0.684006  2
  H         -1.290655       -0.083669        0.152355  2
  H         -2.673897        0.928791       -0.308437  2
  H         -1.195297        0.946316       -1.290144  2
  H         -2.243624       -0.485928       -1.290144  2

%mem=32GB
%nprocshared= 8
#p m062x/aug-cc-pVDZ   counterpoise=2

00380 m062x/aug-cc-pVDZ   counterpoise=2

 0  1  0  1  0  1
  N          0.710243       -1.152826        0.000006  1
  N          1.354052        0.000000       -0.000003  1
  C          0.667040        1.134212       -0.000002  1
  C         -0.722866        1.190437       -0.000005  1
  C         -1.392695       -0.008981       -0.000000  1
  C         -0.615774       -1.162842        0.000003  1
  H         -1.067196       -2.146231        0.000009  1
  H          1.267504        2.034367       -0.000009  1
  H         -2.471887       -0.067869        0.000001  1
  H         -1.238804        2.140139       -0.000012  1
  C         -1.879359       -0.000000       -0.684004  2
  H         -1.249280       -0.011627        0.201570  2
  H         -2.924254        0.019281       -0.385173  2
  H         -1.655708        0.883480       -1.276389  2
  H         -1.688456       -0.891130       -1.276389  2

%mem=32GB
%nprocshared= 8
#p m062x/aug-cc-pVDZ   counterpoise=2

00381 m062x/aug-cc-pVDZ   counterpoise=2

 0  1  0  1  0  1
  N          0.710243       -1.152826        0.000006  1
  N          1.354052        0.000000       -0.000003  1
  C          0.667040        1.134212       -0.000002  1
  C         -0.722866        1.190437       -0.000005  1
  C         -1.392695       -0.008981       -0.000000  1
  C         -0.615774       -1.162842        0.000003  1
  H         -1.067196       -2.146231        0.000009  1
  H          1.267504        2.034367       -0.000009  1
  H         -2.471887       -0.067869        0.000001  1
  H         -1.238804        2.140139       -0.000012  1
  C         -1.850810       -0.326336       -0.684005  2
  H         -1.286453        0.064617        0.158629  2
  H         -2.692057       -0.909102       -0.317722  2
  H         -2.217844        0.499002       -1.288639  2
  H         -1.207119       -0.960022       -1.288639  2

%mem=32GB
%nprocshared= 8
#p m062x/aug-cc-pVDZ   counterpoise=2

00382 m062x/aug-cc-pVDZ   counterpoise=2

 0  1  0  1  0  1
  N          0.710243       -1.152826        0.000006  1
  N          1.354052        0.000000       -0.000003  1
  C          0.667040        1.134212       -0.000002  1
  C         -0.722866        1.190437       -0.000005  1
  C         -1.392695       -0.008981       -0.000000  1
  C         -0.615774       -1.162842        0.000003  1
  H         -1.067196       -2.146231        0.000009  1
  H          1.267504        2.034367       -0.000009  1
  H         -2.471887       -0.067869        0.000001  1
  H         -1.238804        2.140139       -0.000012  1
  C         -1.766028       -0.642759       -0.684010  2
  H         -1.362046        0.043049        0.056154  2
  H         -2.254926       -1.472724       -0.180408  2
  H         -2.488306       -0.120397       -1.306045  2
  H         -0.959000       -1.021249       -1.306045  2

%mem=32GB
%nprocshared= 8
#p m062x/aug-cc-pVDZ   counterpoise=2

00383 m062x/aug-cc-pVDZ   counterpoise=2

 0  1  0  1  0  1
  N          0.710243       -1.152826        0.000006  1
  N          1.354052        0.000000       -0.000003  1
  C          0.667040        1.134212       -0.000002  1
  C         -0.722866        1.190437       -0.000005  1
  C         -1.392695       -0.008981       -0.000000  1
  C         -0.615774       -1.162842        0.000003  1
  H         -1.067196       -2.146231        0.000009  1
  H          1.267504        2.034367       -0.000009  1
  H         -2.471887       -0.067869        0.000001  1
  H         -1.238804        2.140139       -0.000012  1
  C         -1.627586       -0.939657       -0.684014  2
  H         -1.410977       -0.081417       -0.053238  2
  H         -1.845351       -1.802474       -0.059833  2
  H         -2.487527       -0.720374       -1.311624  2
  H         -0.766581       -1.154720       -1.311624  2

%mem=32GB
%nprocshared= 8
#p m062x/aug-cc-pVDZ   counterpoise=2

00384 m062x/aug-cc-pVDZ   counterpoise=2

 0  1  0  1  0  1
  N          0.710243       -1.152826        0.000006  1
  N          1.354052        0.000000       -0.000003  1
  C          0.667040        1.134212       -0.000002  1
  C         -0.722866        1.190437       -0.000005  1
  C         -1.392695       -0.008981       -0.000000  1
  C         -0.615774       -1.162842        0.000003  1
  H         -1.067196       -2.146231        0.000009  1
  H          1.267504        2.034367       -0.000009  1
  H         -2.471887       -0.067869        0.000001  1
  H         -1.238804        2.140139       -0.000012  1
  C         -1.439658       -1.208044       -0.684012  2
  H         -0.604140       -1.162204        0.009662  2
  H         -2.371297       -1.259157       -0.126416  2
  H         -1.440387       -0.319293       -1.309790  2
  H         -1.343155       -2.091540       -1.309790  2

%mem=32GB
%nprocshared= 8
#p m062x/aug-cc-pVDZ   counterpoise=2

00385 m062x/aug-cc-pVDZ   counterpoise=2

 0  1  0  1  0  1
  N          0.710243       -1.152826        0.000006  1
  N          1.354052        0.000000       -0.000003  1
  C          0.667040        1.134212       -0.000002  1
  C         -0.722866        1.190437       -0.000005  1
  C         -1.392695       -0.008981       -0.000000  1
  C         -0.615774       -1.162842        0.000003  1
  H         -1.067196       -2.146231        0.000009  1
  H          1.267504        2.034367       -0.000009  1
  H         -2.471887       -0.067869        0.000001  1
  H         -1.238804        2.140139       -0.000012  1
  C         -1.208017       -1.439679       -0.684008  2
  H         -0.527688       -1.121667        0.101738  2
  H         -2.105995       -1.859429       -0.237998  2
  H         -1.475136       -0.584917       -1.300048  2
  H         -0.723533       -2.192837       -1.300048  2

%mem=32GB
%nprocshared= 8
#p m062x/aug-cc-pVDZ   counterpoise=2

00386 m062x/aug-cc-pVDZ   counterpoise=2

 0  1  0  1  0  1
  N          0.710243       -1.152826        0.000006  1
  N          1.354052        0.000000       -0.000003  1
  C          0.667040        1.134212       -0.000002  1
  C         -0.722866        1.190437       -0.000005  1
  C         -1.392695       -0.008981       -0.000000  1
  C         -0.615774       -1.162842        0.000003  1
  H         -1.067196       -2.146231        0.000009  1
  H          1.267504        2.034367       -0.000009  1
  H         -2.471887       -0.067869        0.000001  1
  H         -1.238804        2.140139       -0.000012  1
  C         -0.939699       -1.627622       -0.684005  2
  H         -1.099387       -2.277171        0.172711  2
  H         -0.693618       -0.626655       -0.339062  2
  H         -0.121068       -2.015064       -1.285012  2
  H         -1.844658       -1.591330       -1.285012  2

%mem=32GB
%nprocshared= 8
#p m062x/aug-cc-pVDZ   counterpoise=2

00387 m062x/aug-cc-pVDZ   counterpoise=2

 0  1  0  1  0  1
  N          0.710243       -1.152826        0.000006  1
  N          1.354052        0.000000       -0.000003  1
  C          0.667040        1.134212       -0.000002  1
  C         -0.722866        1.190437       -0.000005  1
  C         -1.392695       -0.008981       -0.000000  1
  C         -0.615774       -1.162842        0.000003  1
  H         -1.067196       -2.146231        0.000009  1
  H          1.267504        2.034367       -0.000009  1
  H         -2.471887       -0.067869        0.000001  1
  H         -1.238804        2.140139       -0.000012  1
  C         -0.642809       -1.766064       -0.684006  2
  H         -1.160958       -2.230223        0.151131  2
  H          0.116450       -1.085917       -0.306642  2
  H         -0.171114       -2.534980       -1.290429  2
  H         -1.355399       -1.212943       -1.290429  2

%mem=32GB
%nprocshared= 8
#p m062x/aug-cc-pVDZ   counterpoise=2

00388 m062x/aug-cc-pVDZ   counterpoise=2

 0  1  0  1  0  1
  N          0.710243       -1.152826        0.000006  1
  N          1.354052        0.000000       -0.000003  1
  C          0.667040        1.134212       -0.000002  1
  C         -0.722866        1.190437       -0.000005  1
  C         -1.392695       -0.008981       -0.000000  1
  C         -0.615774       -1.162842        0.000003  1
  H         -1.067196       -2.146231        0.000009  1
  H          1.267504        2.034367       -0.000009  1
  H         -2.471887       -0.067869        0.000001  1
  H         -1.238804        2.140139       -0.000012  1
  C         -0.326365       -1.850803       -0.684010  2
  H         -0.637079       -1.112197        0.050357  2
  H          0.045723       -2.735300       -0.173431  2
  H         -1.175008       -2.122132       -1.306635  2
  H          0.461034       -1.433887       -1.306635  2

%mem=32GB
%nprocshared= 8
#p m062x/aug-cc-pVDZ   counterpoise=2

00389 m062x/aug-cc-pVDZ   counterpoise=2

 0  1  0  1  0  1
  N          0.710243       -1.152826        0.000006  1
  N          1.354052        0.000000       -0.000003  1
  C          0.667040        1.134212       -0.000002  1
  C         -0.722866        1.190437       -0.000005  1
  C         -1.392695       -0.008981       -0.000000  1
  C         -0.615774       -1.162842        0.000003  1
  H         -1.067196       -2.146231        0.000009  1
  H          1.267504        2.034367       -0.000009  1
  H         -2.471887       -0.067869        0.000001  1
  H         -1.238804        2.140139       -0.000012  1
  C         -0.000024       -1.879358       -0.684014  2
  H         -0.573825       -1.211655       -0.046596  2
  H          0.583007       -2.557799       -0.066544  2
  H         -0.677586       -2.452538       -1.311590  2
  H          0.668547       -1.295715       -1.311590  2

%mem=32GB
%nprocshared= 8
#p m062x/aug-cc-pVDZ   counterpoise=2

00390 m062x/aug-cc-pVDZ   counterpoise=2

 0  1  0  1  0  1
  N          0.710243       -1.152826        0.000006  1
  N          1.354052        0.000000       -0.000003  1
  C          0.667040        1.134212       -0.000002  1
  C         -0.722866        1.190437       -0.000005  1
  C         -1.392695       -0.008981       -0.000000  1
  C         -0.615774       -1.162842        0.000003  1
  H         -1.067196       -2.146231        0.000009  1
  H          1.267504        2.034367       -0.000009  1
  H         -2.471887       -0.067869        0.000001  1
  H         -1.238804        2.140139       -0.000012  1
  C          0.326368       -1.850803       -0.684011  2
  H          0.723753       -1.128261        0.024080  2
  H         -0.127865       -2.676710       -0.142692  2
  H         -0.422899       -1.371600       -1.308863  2
  H          1.132319       -2.226942       -1.308863  2

%mem=32GB
%nprocshared= 8
#p m062x/aug-cc-pVDZ   counterpoise=2

00391 m062x/aug-cc-pVDZ   counterpoise=2

 0  1  0  1  0  1
  N          0.710243       -1.152826        0.000006  1
  N          1.354052        0.000000       -0.000003  1
  C          0.667040        1.134212       -0.000002  1
  C         -0.722866        1.190437       -0.000005  1
  C         -1.392695       -0.008981       -0.000000  1
  C         -0.615774       -1.162842        0.000003  1
  H         -1.067196       -2.146231        0.000009  1
  H          1.267504        2.034367       -0.000009  1
  H         -2.471887       -0.067869        0.000001  1
  H         -1.238804        2.140139       -0.000012  1
  C          0.642791       -1.766014       -0.684007  2
  H          0.722385       -1.042443        0.123139  2
  H          0.533041       -2.763724       -0.266864  2
  H         -0.224283       -1.532059       -1.296318  2
  H          1.539987       -1.726133       -1.296318  2

%mem=32GB
%nprocshared= 8
#p m062x/aug-cc-pVDZ   counterpoise=2

00392 m062x/aug-cc-pVDZ   counterpoise=2

 0  1  0  1  0  1
  N          0.710243       -1.152826        0.000006  1
  N          1.354052        0.000000       -0.000003  1
  C          0.667040        1.134212       -0.000002  1
  C         -0.722866        1.190437       -0.000005  1
  C         -1.392695       -0.008981       -0.000000  1
  C         -0.615774       -1.162842        0.000003  1
  H         -1.067196       -2.146231        0.000009  1
  H          1.267504        2.034367       -0.000009  1
  H         -2.471887       -0.067869        0.000001  1
  H         -1.238804        2.140139       -0.000012  1
  C          0.939681       -1.627571       -0.684005  2
  H          0.650932       -1.030102        0.176827  2
  H          1.389124       -2.557543       -0.345436  2
  H          0.060359       -1.847605       -1.283883  2
  H          1.658428       -1.075280       -1.283883  2

%mem=32GB
%nprocshared= 8
#p m062x/aug-cc-pVDZ   counterpoise=2

00393 m062x/aug-cc-pVDZ   counterpoise=2

 0  1  0  1  0  1
  N          0.710243       -1.152826        0.000006  1
  N          1.354052        0.000000       -0.000003  1
  C          0.667040        1.134212       -0.000002  1
  C         -0.722866        1.190437       -0.000005  1
  C         -1.392695       -0.008981       -0.000000  1
  C         -0.615774       -1.162842        0.000003  1
  H         -1.067196       -2.146231        0.000009  1
  H          1.267504        2.034367       -0.000009  1
  H         -2.471887       -0.067869        0.000001  1
  H         -1.238804        2.140139       -0.000012  1
  C          1.208020       -1.439678       -0.684006  2
  H          0.602339       -1.090644        0.148281  2
  H          2.089874       -1.947860       -0.302479  2
  H          0.626958       -2.129097       -1.291085  2
  H          1.513163       -0.591256       -1.291085  2

%mem=32GB
%nprocshared= 8
#p m062x/aug-cc-pVDZ   counterpoise=2

00394 m062x/aug-cc-pVDZ   counterpoise=2

 0  1  0  1  0  1
  N          0.710243       -1.152826        0.000006  1
  N          1.354052        0.000000       -0.000003  1
  C          0.667040        1.134212       -0.000002  1
  C         -0.722866        1.190437       -0.000005  1
  C         -1.392695       -0.008981       -0.000000  1
  C         -0.615774       -1.162842        0.000003  1
  H         -1.067196       -2.146231        0.000009  1
  H          1.267504        2.034367       -0.000009  1
  H         -2.471887       -0.067869        0.000001  1
  H         -1.238804        2.140139       -0.000012  1
  C          1.439660       -1.208043       -0.684010  2
  H          0.648025       -1.148116        0.058351  2
  H          2.401552       -1.280859       -0.183073  2
  H          1.287706       -2.086535       -1.305812  2
  H          1.421684       -0.316687       -1.305812  2

%mem=32GB
%nprocshared= 8
#p m062x/aug-cc-pVDZ   counterpoise=2

00395 m062x/aug-cc-pVDZ   counterpoise=2

 0  1  0  1  0  1
  N          0.710243       -1.152826        0.000006  1
  N          1.354052        0.000000       -0.000003  1
  C          0.667040        1.134212       -0.000002  1
  C         -0.722866        1.190437       -0.000005  1
  C         -1.392695       -0.008981       -0.000000  1
  C         -0.615774       -1.162842        0.000003  1
  H         -1.067196       -2.146231        0.000009  1
  H          1.267504        2.034367       -0.000009  1
  H         -2.471887       -0.067869        0.000001  1
  H         -1.238804        2.140139       -0.000012  1
  C          1.627560       -0.939701       -0.684014  2
  H          0.770957       -1.138720       -0.045267  2
  H          2.499803       -0.737048       -0.067897  2
  H          1.820756       -1.805908       -1.311579  2
  H          1.419079       -0.077045       -1.311579  2

%mem=32GB
%nprocshared= 8
#p m062x/aug-cc-pVDZ   counterpoise=2

00396 m062x/aug-cc-pVDZ   counterpoise=2

 0  1  0  1  0  1
  N          0.710243       -1.152826        0.000006  1
  N          1.354052        0.000000       -0.000003  1
  C          0.667040        1.134212       -0.000002  1
  C         -0.722866        1.190437       -0.000005  1
  C         -1.392695       -0.008981       -0.000000  1
  C         -0.615774       -1.162842        0.000003  1
  H         -1.067196       -2.146231        0.000009  1
  H          1.267504        2.034367       -0.000009  1
  H         -2.471887       -0.067869        0.000001  1
  H         -1.238804        2.140139       -0.000012  1
  C          1.766026       -0.642759       -0.684010  2
  H          1.329190        0.038790        0.041276  2
  H          2.280693       -1.445738       -0.162645  2
  H          0.980045       -1.061074       -1.307486  2
  H          2.474360       -0.103298       -1.307486  2

%mem=32GB
%nprocshared= 8
#p m062x/aug-cc-pVDZ   counterpoise=2

00397 m062x/aug-cc-pVDZ   counterpoise=2

 0  1  0  1  0  1
  N          0.710243       -1.152826        0.000006  1
  N          1.354052        0.000000       -0.000003  1
  C          0.667040        1.134212       -0.000002  1
  C         -0.722866        1.190437       -0.000005  1
  C         -1.392695       -0.008981       -0.000000  1
  C         -0.615774       -1.162842        0.000003  1
  H         -1.067196       -2.146231        0.000009  1
  H          1.267504        2.034367       -0.000009  1
  H         -2.471887       -0.067869        0.000001  1
  H         -1.238804        2.140139       -0.000012  1
  C          1.850808       -0.326336       -0.684006  2
  H          1.254963        0.065095        0.136436  2
  H          2.696002       -0.881571       -0.285459  2
  H          1.238996       -0.986238       -1.293671  2
  H          2.213521        0.497209       -1.293671  2

%mem=32GB
%nprocshared= 8
#p m062x/aug-cc-pVDZ   counterpoise=2

00398 m062x/aug-cc-pVDZ   counterpoise=2

 0  1  0  1  0  1
  N          0.710243       -1.152826        0.000006  1
  N          1.354052        0.000000       -0.000003  1
  C          0.667040        1.134212       -0.000002  1
  C         -0.722866        1.190437       -0.000005  1
  C         -1.392695       -0.008981       -0.000000  1
  C         -0.615774       -1.162842        0.000003  1
  H         -1.067196       -2.146231        0.000009  1
  H          1.267504        2.034367       -0.000009  1
  H         -2.471887       -0.067869        0.000001  1
  H         -1.238804        2.140139       -0.000012  1
  C          1.732035        0.000000       -0.999958  2
  H          1.347722        0.000000        0.016742  2
  H          2.818743       -0.000000       -0.976666  2
  H          1.380917       -0.887456       -1.520165  2
  H          1.380917        0.887456       -1.520165  2

%mem=32GB
%nprocshared= 8
#p m062x/aug-cc-pVDZ   counterpoise=2

00399 m062x/aug-cc-pVDZ   counterpoise=2

 0  1  0  1  0  1
  N          0.710243       -1.152826        0.000006  1
  N          1.354052        0.000000       -0.000003  1
  C          0.667040        1.134212       -0.000002  1
  C         -0.722866        1.190437       -0.000005  1
  C         -1.392695       -0.008981       -0.000000  1
  C         -0.615774       -1.162842        0.000003  1
  H         -1.067196       -2.146231        0.000009  1
  H          1.267504        2.034367       -0.000009  1
  H         -2.471887       -0.067869        0.000001  1
  H         -1.238804        2.140139       -0.000012  1
  C          1.705723        0.300755       -0.999959  2
  H          1.358815        0.004073       -0.013546  2
  H          2.528184        1.004139       -0.898537  2
  H          2.044818       -0.576982       -1.544081  2
  H          0.891218        0.771914       -1.544081  2

%mem=32GB
%nprocshared= 8
#p m062x/aug-cc-pVDZ   counterpoise=2

00400 m062x/aug-cc-pVDZ   counterpoise=2

 0  1  0  1  0  1
  N          0.710243       -1.152826        0.000006  1
  N          1.354052        0.000000       -0.000003  1
  C          0.667040        1.134212       -0.000002  1
  C         -0.722866        1.190437       -0.000005  1
  C         -1.392695       -0.008981       -0.000000  1
  C         -0.615774       -1.162842        0.000003  1
  H         -1.067196       -2.146231        0.000009  1
  H          1.267504        2.034367       -0.000009  1
  H         -2.471887       -0.067869        0.000001  1
  H         -1.238804        2.140139       -0.000012  1
  C          1.627585        0.592374       -0.999962  2
  H          1.378586        0.053131       -0.089692  2
  H          2.070399        1.551349       -0.743527  2
  H          2.336436        0.010578       -1.583504  2
  H          0.725022        0.754660       -1.583504  2

%mem=32GB
%nprocshared= 8
#p m062x/aug-cc-pVDZ   counterpoise=2

00401 m062x/aug-cc-pVDZ   counterpoise=2

 0  1  0  1  0  1
  N          0.710243       -1.152826        0.000006  1
  N          1.354052        0.000000       -0.000003  1
  C          0.667040        1.134212       -0.000002  1
  C         -0.722866        1.190437       -0.000005  1
  C         -1.392695       -0.008981       -0.000000  1
  C         -0.615774       -1.162842        0.000003  1
  H         -1.067196       -2.146231        0.000009  1
  H          1.267504        2.034367       -0.000009  1
  H         -2.471887       -0.067869        0.000001  1
  H         -1.238804        2.140139       -0.000012  1
  C          1.499972        0.866034       -0.999966  2
  H          0.818647        1.085400       -0.182011  2
  H          2.461237        0.556538       -0.597900  2
  H          1.088160        0.066304       -1.610146  2
  H          1.632126        1.755805       -1.610146  2

%mem=32GB
%nprocshared= 8
#p m062x/aug-cc-pVDZ   counterpoise=2

00402 m062x/aug-cc-pVDZ   counterpoise=2

 0  1  0  1  0  1
  N          0.710243       -1.152826        0.000006  1
  N          1.354052        0.000000       -0.000003  1
  C          0.667040        1.134212       -0.000002  1
  C         -0.722866        1.190437       -0.000005  1
  C         -1.392695       -0.008981       -0.000000  1
  C         -0.615774       -1.162842        0.000003  1
  H         -1.067196       -2.146231        0.000009  1
  H          1.267504        2.034367       -0.000009  1
  H         -2.471887       -0.067869        0.000001  1
  H         -1.238804        2.140139       -0.000012  1
  C          1.326803        1.113342       -0.999962  2
  H          0.728311        1.132274       -0.092866  2
  H          2.381172        1.079989       -0.737909  2
  H          1.070930        0.233536       -1.584726  2
  H          1.127048        2.007560       -1.584726  2

%mem=32GB
%nprocshared= 8
#p m062x/aug-cc-pVDZ   counterpoise=2

00403 m062x/aug-cc-pVDZ   counterpoise=2

 0  1  0  1  0  1
  N          0.710243       -1.152826        0.000006  1
  N          1.354052        0.000000       -0.000003  1
  C          0.667040        1.134212       -0.000002  1
  C         -0.722866        1.190437       -0.000005  1
  C         -1.392695       -0.008981       -0.000000  1
  C         -0.615774       -1.162842        0.000003  1
  H         -1.067196       -2.146231        0.000009  1
  H          1.267504        2.034367       -0.000009  1
  H         -2.471887       -0.067869        0.000001  1
  H         -1.238804        2.140139       -0.000012  1
  C          1.113323        1.326820       -0.999960  2
  H          0.677045        1.138530       -0.022420  2
  H          2.104995        1.754809       -0.877944  2
  H          1.187374        0.392200       -1.549940  2
  H          0.484058        2.021819       -1.549940  2

%mem=32GB
%nprocshared= 8
#p m062x/aug-cc-pVDZ   counterpoise=2

00404 m062x/aug-cc-pVDZ   counterpoise=2

 0  1  0  1  0  1
  N          0.710243       -1.152826        0.000006  1
  N          1.354052        0.000000       -0.000003  1
  C          0.667040        1.134212       -0.000002  1
  C         -0.722866        1.190437       -0.000005  1
  C         -1.392695       -0.008981       -0.000000  1
  C         -0.615774       -1.162842        0.000003  1
  H         -1.067196       -2.146231        0.000009  1
  H          1.267504        2.034367       -0.000009  1
  H         -2.471887       -0.067869        0.000001  1
  H         -1.238804        2.140139       -0.000012  1
  C          0.866017        1.499985       -0.999958  2
  H          0.666356        1.132955        0.003436  2
  H          1.384658        2.453384       -0.940636  2
  H          1.486142        0.782796       -1.531525  2
  H         -0.073004        1.630957       -1.531525  2

%mem=32GB
%nprocshared= 8
#p m062x/aug-cc-pVDZ   counterpoise=2

00405 m062x/aug-cc-pVDZ   counterpoise=2

 0  1  0  1  0  1
  N          0.710243       -1.152826        0.000006  1
  N          1.354052        0.000000       -0.000003  1
  C          0.667040        1.134212       -0.000002  1
  C         -0.722866        1.190437       -0.000005  1
  C         -1.392695       -0.008981       -0.000000  1
  C         -0.615774       -1.162842        0.000003  1
  H         -1.067196       -2.146231        0.000009  1
  H          1.267504        2.034367       -0.000009  1
  H         -2.471887       -0.067869        0.000001  1
  H         -1.238804        2.140139       -0.000012  1
  C          0.592399        1.627575       -0.999960  2
  H          0.664994        1.147734       -0.027408  2
  H          0.431030        2.694200       -0.866732  2
  H          1.514242        1.467036       -1.553051  2
  H         -0.240700        1.201532       -1.553051  2

%mem=32GB
%nprocshared= 8
#p m062x/aug-cc-pVDZ   counterpoise=2

00406 m062x/aug-cc-pVDZ   counterpoise=2

 0  1  0  1  0  1
  N          0.710243       -1.152826        0.000006  1
  N          1.354052        0.000000       -0.000003  1
  C          0.667040        1.134212       -0.000002  1
  C         -0.722866        1.190437       -0.000005  1
  C         -1.392695       -0.008981       -0.000000  1
  C         -0.615774       -1.162842        0.000003  1
  H         -1.067196       -2.146231        0.000009  1
  H          1.267504        2.034367       -0.000009  1
  H         -2.471887       -0.067869        0.000001  1
  H         -1.238804        2.140139       -0.000012  1
  C          0.300781        1.705716       -0.999963  2
  H          0.630166        1.191749       -0.100675  2
  H         -0.266538        2.590951       -0.724308  2
  H          1.166864        1.999035       -1.587621  2
  H         -0.327504        1.041342       -1.587621  2

%mem=32GB
%nprocshared= 8
#p m062x/aug-cc-pVDZ   counterpoise=2

00407 m062x/aug-cc-pVDZ   counterpoise=2

 0  1  0  1  0  1
  N          0.710243       -1.152826        0.000006  1
  N          1.354052        0.000000       -0.000003  1
  C          0.667040        1.134212       -0.000002  1
  C         -0.722866        1.190437       -0.000005  1
  C         -1.392695       -0.008981       -0.000000  1
  C         -0.615774       -1.162842        0.000003  1
  H         -1.067196       -2.146231        0.000009  1
  H          1.267504        2.034367       -0.000009  1
  H         -2.471887       -0.067869        0.000001  1
  H         -1.238804        2.140139       -0.000012  1
  C          0.000022        1.732031       -0.999966  2
  H          0.540063        1.248016       -0.190361  2
  H         -0.748480        2.402881       -0.586225  2
  H          0.696450        2.299583       -1.611808  2
  H         -0.488167        0.977844       -1.611808  2

%mem=32GB
%nprocshared= 8
#p m062x/aug-cc-pVDZ   counterpoise=2

00408 m062x/aug-cc-pVDZ   counterpoise=2

 0  1  0  1  0  1
  N          0.710243       -1.152826        0.000006  1
  N          1.354052        0.000000       -0.000003  1
  C          0.667040        1.134212       -0.000002  1
  C         -0.722866        1.190437       -0.000005  1
  C         -1.392695       -0.008981       -0.000000  1
  C         -0.615774       -1.162842        0.000003  1
  H         -1.067196       -2.146231        0.000009  1
  H          1.267504        2.034367       -0.000009  1
  H         -2.471887       -0.067869        0.000001  1
  H         -1.238804        2.140139       -0.000012  1
[truncated: 15,260,723 more chars]
