# Supplementary material for: Three-Dimensional CH/π and CH/N Interactions from Quantum-Mechanical and Database Analyses
Source: J Chem Inf Model. 2025 Apr 14;65(8):4116–27. doi: 10.1021/acs.jcim.5c00124 (PMC12042816; doi:10.1021/acs.jcim.5c00124)
Supplement: Supplementary file 4 — ci5c00124_si_004.zip [file ci5c00124_si_004.zip › inp_files/mif_qm_ch2ch2_pyrimidine_inp.txt]

%mem=32GB
%nprocshared= 8
#p m062x/aug-cc-pVDZ   counterpoise=2

00001 m062x/aug-cc-pVDZ   counterpoise=2

 0  1  0  1  0  1
  C          0.641439       -1.108963        0.000079  1
  N         -0.684583       -1.190065        0.000037  1
  C         -1.341137       -0.033379       -0.000011  1
  C         -0.686284        1.186519       -0.000043  1
  C          0.697649        1.145888       -0.000054  1
  N          1.372915       -0.000000       -0.000009  1
  H          1.184009       -2.047017       -0.000014  1
  H         -2.423380       -0.090760        0.000008  1
  H          1.287045        2.055365       -0.000074  1
  H         -1.226866        2.121094       -0.000061  1
  C          0.000000        0.000000        2.000000  2
  C          0.000000       -1.126216        2.692270  2
  H         -0.000000        0.000000        0.917890  2
  H          0.000000        0.965509        2.488625  2
  H          0.000000       -1.126216        3.774379  2
  H          0.000000       -2.091725        2.203645  2

%mem=32GB
%nprocshared= 8
#p m062x/aug-cc-pVDZ   counterpoise=2

00002 m062x/aug-cc-pVDZ   counterpoise=2

 0  1  0  1  0  1
  C          0.641439       -1.108963        0.000079  1
  N         -0.684583       -1.190065        0.000037  1
  C         -1.341137       -0.033379       -0.000011  1
  C         -0.686284        1.186519       -0.000043  1
  C          0.697649        1.145888       -0.000054  1
  N          1.372915       -0.000000       -0.000009  1
  H          1.184009       -2.047017       -0.000014  1
  H         -2.423380       -0.090760        0.000008  1
  H          1.287045        2.055365       -0.000074  1
  H         -1.226866        2.121094       -0.000061  1
  C          0.347296        0.000000        1.969616  2
  C          0.467508       -1.126216        2.651368  2
  H          0.159390        0.000000        0.903945  2
  H          0.432145        0.965509        2.450817  2
  H          0.655414       -1.126216        3.717038  2
  H          0.382659       -2.091725        2.170167  2

%mem=32GB
%nprocshared= 8
#p m062x/aug-cc-pVDZ   counterpoise=2

00003 m062x/aug-cc-pVDZ   counterpoise=2

 0  1  0  1  0  1
  C          0.641439       -1.108963        0.000079  1
  N         -0.684583       -1.190065        0.000037  1
  C         -1.341137       -0.033379       -0.000011  1
  C         -0.686284        1.186519       -0.000043  1
  C          0.697649        1.145888       -0.000054  1
  N          1.372915       -0.000000       -0.000009  1
  H          1.184009       -2.047017       -0.000014  1
  H         -2.423380       -0.090760        0.000008  1
  H          1.287045        2.055365       -0.000074  1
  H         -1.226866        2.121094       -0.000061  1
  C          0.342020        0.060307        1.969616  2
  C          0.655971       -1.027924        2.651368  2
  H          0.156968        0.027678        0.903945  2
  H          0.257921        1.025882        2.450817  2
  H          0.841022       -0.995295        3.717038  2
  H          0.740070       -1.993499        2.170167  2

%mem=32GB
%nprocshared= 8
#p m062x/aug-cc-pVDZ   counterpoise=2

00004 m062x/aug-cc-pVDZ   counterpoise=2

 0  1  0  1  0  1
  C          0.641439       -1.108963        0.000079  1
  N         -0.684583       -1.190065        0.000037  1
  C         -1.341137       -0.033379       -0.000011  1
  C         -0.686284        1.186519       -0.000043  1
  C          0.697649        1.145888       -0.000054  1
  N          1.372915       -0.000000       -0.000009  1
  H          1.184009       -2.047017       -0.000014  1
  H         -2.423380       -0.090760        0.000008  1
  H          1.287045        2.055365       -0.000074  1
  H         -1.226866        2.121094       -0.000061  1
  C          0.326352        0.118782        1.969616  2
  C          0.824502       -0.898400        2.651368  2
  H          0.149777        0.054515        0.903945  2
  H          0.075860        1.055084        2.450817  2
  H          1.001076       -0.834132        3.717038  2
  H          1.074994       -1.834702        2.170167  2

%mem=32GB
%nprocshared= 8
#p m062x/aug-cc-pVDZ   counterpoise=2

00005 m062x/aug-cc-pVDZ   counterpoise=2

 0  1  0  1  0  1
  C          0.641439       -1.108963        0.000079  1
  N         -0.684583       -1.190065        0.000037  1
  C         -1.341137       -0.033379       -0.000011  1
  C         -0.686284        1.186519       -0.000043  1
  C          0.697649        1.145888       -0.000054  1
  N          1.372915       -0.000000       -0.000009  1
  H          1.184009       -2.047017       -0.000014  1
  H         -2.423380       -0.090760        0.000008  1
  H          1.287045        2.055365       -0.000074  1
  H         -1.226866        2.121094       -0.000061  1
  C          0.300767        0.173648        1.969616  2
  C          0.967981       -0.741578        2.651368  2
  H          0.138036        0.079695        0.903945  2
  H         -0.108506        1.052228        2.450817  2
  H          1.130713       -0.647625        3.717038  2
  H          1.377254       -1.620158        2.170167  2

%mem=32GB
%nprocshared= 8
#p m062x/aug-cc-pVDZ   counterpoise=2

00006 m062x/aug-cc-pVDZ   counterpoise=2

 0  1  0  1  0  1
  C          0.641439       -1.108963        0.000079  1
  N         -0.684583       -1.190065        0.000037  1
  C         -1.341137       -0.033379       -0.000011  1
  C         -0.686284        1.186519       -0.000043  1
  C          0.697649        1.145888       -0.000054  1
  N          1.372915       -0.000000       -0.000009  1
  H          1.184009       -2.047017       -0.000014  1
  H         -2.423380       -0.090760        0.000008  1
  H          1.287045        2.055365       -0.000074  1
  H         -1.226866        2.121094       -0.000061  1
  C          0.266044        0.223238        1.969616  2
  C          1.082049       -0.562224        2.651368  2
  H          0.122100        0.102454        0.903945  2
  H         -0.289575        1.017401        2.450817  2
  H          1.225994       -0.441440        3.717038  2
  H          1.637668       -1.356386        2.170167  2

%mem=32GB
%nprocshared= 8
#p m062x/aug-cc-pVDZ   counterpoise=2

00007 m062x/aug-cc-pVDZ   counterpoise=2

 0  1  0  1  0  1
  C          0.641439       -1.108963        0.000079  1
  N         -0.684583       -1.190065        0.000037  1
  C         -1.341137       -0.033379       -0.000011  1
  C         -0.686284        1.186519       -0.000043  1
  C          0.697649        1.145888       -0.000054  1
  N          1.372915       -0.000000       -0.000009  1
  H          1.184009       -2.047017       -0.000014  1
  H         -2.423380       -0.090760        0.000008  1
  H          1.287045        2.055365       -0.000074  1
  H         -1.226866        2.121094       -0.000061  1
  C          0.223238        0.266044        1.969616  2
  C          1.163240       -0.365786        2.651368  2
  H          0.102454        0.122100        0.903945  2
  H         -0.461845        0.951660        2.450817  2
  H          1.284023       -0.221842        3.717038  2
  H          1.848322       -1.051402        2.170167  2

%mem=32GB
%nprocshared= 8
#p m062x/aug-cc-pVDZ   counterpoise=2

00008 m062x/aug-cc-pVDZ   counterpoise=2

 0  1  0  1  0  1
  C          0.641439       -1.108963        0.000079  1
  N         -0.684583       -1.190065        0.000037  1
  C         -1.341137       -0.033379       -0.000011  1
  C         -0.686284        1.186519       -0.000043  1
  C          0.697649        1.145888       -0.000054  1
  N          1.372915       -0.000000       -0.000009  1
  H          1.184009       -2.047017       -0.000014  1
  H         -2.423380       -0.090760        0.000008  1
  H          1.287045        2.055365       -0.000074  1
  H         -1.226866        2.121094       -0.000061  1
  C          0.173648        0.300767        1.969616  2
  C          1.209085       -0.158235        2.651368  2
  H          0.079695        0.138036        0.903945  2
  H         -0.620082        0.857004        2.450817  2
  H          1.303039        0.004497        3.717038  2
  H          2.002816       -0.714471        2.170167  2

%mem=32GB
%nprocshared= 8
#p m062x/aug-cc-pVDZ   counterpoise=2

00009 m062x/aug-cc-pVDZ   counterpoise=2

 0  1  0  1  0  1
  C          0.641439       -1.108963        0.000079  1
  N         -0.684583       -1.190065        0.000037  1
  C         -1.341137       -0.033379       -0.000011  1
  C         -0.686284        1.186519       -0.000043  1
  C          0.697649        1.145888       -0.000054  1
  N          1.372915       -0.000000       -0.000009  1
  H          1.184009       -2.047017       -0.000014  1
  H         -2.423380       -0.090760        0.000008  1
  H          1.287045        2.055365       -0.000074  1
  H         -1.226866        2.121094       -0.000061  1
  C          0.118782        0.326352        1.969616  2
  C          1.218194        0.054125        2.651368  2
  H          0.054514        0.149778        0.903945  2
  H         -0.759479        0.736308        2.450817  2
  H          1.282462        0.230699        3.717038  2
  H          2.096455       -0.355831        2.170167  2

%mem=32GB
%nprocshared= 8
#p m062x/aug-cc-pVDZ   counterpoise=2

00010 m062x/aug-cc-pVDZ   counterpoise=2

 0  1  0  1  0  1
  C          0.641439       -1.108963        0.000079  1
  N         -0.684583       -1.190065        0.000037  1
  C         -1.341137       -0.033379       -0.000011  1
  C         -0.686284        1.186519       -0.000043  1
  C          0.697649        1.145888       -0.000054  1
  N          1.372915       -0.000000       -0.000009  1
  H          1.184009       -2.047017       -0.000014  1
  H         -2.423380       -0.090760        0.000008  1
  H          1.287045        2.055365       -0.000074  1
  H         -1.226866        2.121094       -0.000061  1
  C          0.060307        0.342020        1.969616  2
  C          1.190288        0.264839        2.651368  2
  H          0.027678        0.156968        0.903945  2
  H         -0.875799        0.593239        2.450817  2
  H          1.222918        0.449891        3.717038  2
  H          2.126395        0.013620        2.170167  2

%mem=32GB
%nprocshared= 8
#p m062x/aug-cc-pVDZ   counterpoise=2

00011 m062x/aug-cc-pVDZ   counterpoise=2

 0  1  0  1  0  1
  C          0.641439       -1.108963        0.000079  1
  N         -0.684583       -1.190065        0.000037  1
  C         -1.341137       -0.033379       -0.000011  1
  C         -0.686284        1.186519       -0.000043  1
  C          0.697649        1.145888       -0.000054  1
  N          1.372915       -0.000000       -0.000009  1
  H          1.184009       -2.047017       -0.000014  1
  H         -2.423380       -0.090760        0.000008  1
  H          1.287045        2.055365       -0.000074  1
  H         -1.226866        2.121094       -0.000061  1
  C          0.000000        0.347296        1.969616  2
  C          1.126216        0.467507        2.651368  2
  H         -0.000000        0.159390        0.903945  2
  H         -0.965509        0.432146        2.450817  2
  H          1.126216        0.655413        3.717038  2
  H          2.091725        0.382658        2.170167  2

%mem=32GB
%nprocshared= 8
#p m062x/aug-cc-pVDZ   counterpoise=2

00012 m062x/aug-cc-pVDZ   counterpoise=2

 0  1  0  1  0  1
  C          0.641439       -1.108963        0.000079  1
  N         -0.684583       -1.190065        0.000037  1
  C         -1.341137       -0.033379       -0.000011  1
  C         -0.686284        1.186519       -0.000043  1
  C          0.697649        1.145888       -0.000054  1
  N          1.372915       -0.000000       -0.000009  1
  H          1.184009       -2.047017       -0.000014  1
  H         -2.423380       -0.090760        0.000008  1
  H          1.287045        2.055365       -0.000074  1
  H         -1.226866        2.121094       -0.000061  1
  C         -0.060307        0.342020        1.969616  2
  C          1.027925        0.655970        2.651368  2
  H         -0.027678        0.156968        0.903945  2
  H         -1.025882        0.257922        2.450817  2
  H          0.995295        0.841022        3.717038  2
  H          1.993499        0.740069        2.170167  2

%mem=32GB
%nprocshared= 8
#p m062x/aug-cc-pVDZ   counterpoise=2

00013 m062x/aug-cc-pVDZ   counterpoise=2

 0  1  0  1  0  1
  C          0.641439       -1.108963        0.000079  1
  N         -0.684583       -1.190065        0.000037  1
  C         -1.341137       -0.033379       -0.000011  1
  C         -0.686284        1.186519       -0.000043  1
  C          0.697649        1.145888       -0.000054  1
  N          1.372915       -0.000000       -0.000009  1
  H          1.184009       -2.047017       -0.000014  1
  H         -2.423380       -0.090760        0.000008  1
  H          1.287045        2.055365       -0.000074  1
  H         -1.226866        2.121094       -0.000061  1
  C         -0.118782        0.326352        1.969616  2
  C          0.898400        0.824502        2.651368  2
  H         -0.054515        0.149778        0.903945  2
  H         -1.055084        0.075861        2.450817  2
  H          0.834132        1.001076        3.717038  2
  H          1.834702        1.074993        2.170167  2

%mem=32GB
%nprocshared= 8
#p m062x/aug-cc-pVDZ   counterpoise=2

00014 m062x/aug-cc-pVDZ   counterpoise=2

 0  1  0  1  0  1
  C          0.641439       -1.108963        0.000079  1
  N         -0.684583       -1.190065        0.000037  1
  C         -1.341137       -0.033379       -0.000011  1
  C         -0.686284        1.186519       -0.000043  1
  C          0.697649        1.145888       -0.000054  1
  N          1.372915       -0.000000       -0.000009  1
  H          1.184009       -2.047017       -0.000014  1
  H         -2.423380       -0.090760        0.000008  1
  H          1.287045        2.055365       -0.000074  1
  H         -1.226866        2.121094       -0.000061  1
  C         -0.173648        0.300767        1.969616  2
  C          0.741578        0.967981        2.651368  2
  H         -0.079695        0.138036        0.903945  2
  H         -1.052228       -0.108505        2.450817  2
  H          0.647625        1.130713        3.717038  2
  H          1.620158        1.377254        2.170167  2

%mem=32GB
%nprocshared= 8
#p m062x/aug-cc-pVDZ   counterpoise=2

00015 m062x/aug-cc-pVDZ   counterpoise=2

 0  1  0  1  0  1
  C          0.641439       -1.108963        0.000079  1
  N         -0.684583       -1.190065        0.000037  1
  C         -1.341137       -0.033379       -0.000011  1
  C         -0.686284        1.186519       -0.000043  1
  C          0.697649        1.145888       -0.000054  1
  N          1.372915       -0.000000       -0.000009  1
  H          1.184009       -2.047017       -0.000014  1
  H         -2.423380       -0.090760        0.000008  1
  H          1.287045        2.055365       -0.000074  1
  H         -1.226866        2.121094       -0.000061  1
  C         -0.223238        0.266044        1.969616  2
  C          0.562224        1.082049        2.651368  2
  H         -0.102454        0.122100        0.903945  2
  H         -1.017401       -0.289575        2.450817  2
  H          0.441440        1.225994        3.717038  2
  H          1.356386        1.637668        2.170167  2

%mem=32GB
%nprocshared= 8
#p m062x/aug-cc-pVDZ   counterpoise=2

00016 m062x/aug-cc-pVDZ   counterpoise=2

 0  1  0  1  0  1
  C          0.641439       -1.108963        0.000079  1
  N         -0.684583       -1.190065        0.000037  1
  C         -1.341137       -0.033379       -0.000011  1
  C         -0.686284        1.186519       -0.000043  1
  C          0.697649        1.145888       -0.000054  1
  N          1.372915       -0.000000       -0.000009  1
  H          1.184009       -2.047017       -0.000014  1
  H         -2.423380       -0.090760        0.000008  1
  H          1.287045        2.055365       -0.000074  1
  H         -1.226866        2.121094       -0.000061  1
  C         -0.266044        0.223238        1.969616  2
  C          0.365786        1.163239        2.651368  2
  H         -0.122100        0.102454        0.903945  2
  H         -0.951660       -0.461845        2.450817  2
  H          0.221842        1.284023        3.717038  2
  H          1.051402        1.848322        2.170167  2

%mem=32GB
%nprocshared= 8
#p m062x/aug-cc-pVDZ   counterpoise=2

00017 m062x/aug-cc-pVDZ   counterpoise=2

 0  1  0  1  0  1
  C          0.641439       -1.108963        0.000079  1
  N         -0.684583       -1.190065        0.000037  1
  C         -1.341137       -0.033379       -0.000011  1
  C         -0.686284        1.186519       -0.000043  1
  C          0.697649        1.145888       -0.000054  1
  N          1.372915       -0.000000       -0.000009  1
  H          1.184009       -2.047017       -0.000014  1
  H         -2.423380       -0.090760        0.000008  1
  H          1.287045        2.055365       -0.000074  1
  H         -1.226866        2.121094       -0.000061  1
  C         -0.300767        0.173648        1.969616  2
  C          0.158235        1.209085        2.651368  2
  H         -0.138036        0.079695        0.903945  2
  H         -0.857003       -0.620083        2.450817  2
  H         -0.004497        1.303039        3.717038  2
  H          0.714471        2.002816        2.170167  2

%mem=32GB
%nprocshared= 8
#p m062x/aug-cc-pVDZ   counterpoise=2

00018 m062x/aug-cc-pVDZ   counterpoise=2

 0  1  0  1  0  1
  C          0.641439       -1.108963        0.000079  1
  N         -0.684583       -1.190065        0.000037  1
  C         -1.341137       -0.033379       -0.000011  1
  C         -0.686284        1.186519       -0.000043  1
  C          0.697649        1.145888       -0.000054  1
  N          1.372915       -0.000000       -0.000009  1
  H          1.184009       -2.047017       -0.000014  1
  H         -2.423380       -0.090760        0.000008  1
  H          1.287045        2.055365       -0.000074  1
  H         -1.226866        2.121094       -0.000061  1
  C         -0.326352        0.118782        1.969616  2
  C         -0.054125        1.218194        2.651368  2
  H         -0.149778        0.054515        0.903945  2
  H         -0.736307       -0.759479        2.450817  2
  H         -0.230699        1.282462        3.717038  2
  H          0.355831        2.096455        2.170167  2

%mem=32GB
%nprocshared= 8
#p m062x/aug-cc-pVDZ   counterpoise=2

00019 m062x/aug-cc-pVDZ   counterpoise=2

 0  1  0  1  0  1
  C          0.641439       -1.108963        0.000079  1
  N         -0.684583       -1.190065        0.000037  1
  C         -1.341137       -0.033379       -0.000011  1
  C         -0.686284        1.186519       -0.000043  1
  C          0.697649        1.145888       -0.000054  1
  N          1.372915       -0.000000       -0.000009  1
  H          1.184009       -2.047017       -0.000014  1
  H         -2.423380       -0.090760        0.000008  1
  H          1.287045        2.055365       -0.000074  1
  H         -1.226866        2.121094       -0.000061  1
  C         -0.342020        0.060307        1.969616  2
  C         -0.264840        1.190288        2.651368  2
  H         -0.156969        0.027678        0.903945  2
  H         -0.593239       -0.875800        2.450817  2
  H         -0.449891        1.222918        3.717038  2
  H         -0.013621        2.126395        2.170167  2

%mem=32GB
%nprocshared= 8
#p m062x/aug-cc-pVDZ   counterpoise=2

00020 m062x/aug-cc-pVDZ   counterpoise=2

 0  1  0  1  0  1
  C          0.641439       -1.108963        0.000079  1
  N         -0.684583       -1.190065        0.000037  1
  C         -1.341137       -0.033379       -0.000011  1
  C         -0.686284        1.186519       -0.000043  1
  C          0.697649        1.145888       -0.000054  1
  N          1.372915       -0.000000       -0.000009  1
  H          1.184009       -2.047017       -0.000014  1
  H         -2.423380       -0.090760        0.000008  1
  H          1.287045        2.055365       -0.000074  1
  H         -1.226866        2.121094       -0.000061  1
  C         -0.347296        0.000000        1.969616  2
  C         -0.467508        1.126216        2.651368  2
  H         -0.159390       -0.000000        0.903945  2
  H         -0.432145       -0.965509        2.450817  2
  H         -0.655414        1.126216        3.717038  2
  H         -0.382659        2.091725        2.170167  2

%mem=32GB
%nprocshared= 8
#p m062x/aug-cc-pVDZ   counterpoise=2

00021 m062x/aug-cc-pVDZ   counterpoise=2

 0  1  0  1  0  1
  C          0.641439       -1.108963        0.000079  1
  N         -0.684583       -1.190065        0.000037  1
  C         -1.341137       -0.033379       -0.000011  1
  C         -0.686284        1.186519       -0.000043  1
  C          0.697649        1.145888       -0.000054  1
  N          1.372915       -0.000000       -0.000009  1
  H          1.184009       -2.047017       -0.000014  1
  H         -2.423380       -0.090760        0.000008  1
  H          1.287045        2.055365       -0.000074  1
  H         -1.226866        2.121094       -0.000061  1
  C         -0.342020       -0.060307        1.969616  2
  C         -0.655971        1.027924        2.651368  2
  H         -0.156969       -0.027678        0.903945  2
  H         -0.257921       -1.025882        2.450817  2
  H         -0.841022        0.995295        3.717038  2
  H         -0.740070        1.993499        2.170167  2

%mem=32GB
%nprocshared= 8
#p m062x/aug-cc-pVDZ   counterpoise=2

00022 m062x/aug-cc-pVDZ   counterpoise=2

 0  1  0  1  0  1
  C          0.641439       -1.108963        0.000079  1
  N         -0.684583       -1.190065        0.000037  1
  C         -1.341137       -0.033379       -0.000011  1
  C         -0.686284        1.186519       -0.000043  1
  C          0.697649        1.145888       -0.000054  1
  N          1.372915       -0.000000       -0.000009  1
  H          1.184009       -2.047017       -0.000014  1
  H         -2.423380       -0.090760        0.000008  1
  H          1.287045        2.055365       -0.000074  1
  H         -1.226866        2.121094       -0.000061  1
  C         -0.326352       -0.118782        1.969616  2
  C         -0.824502        0.898400        2.651368  2
  H         -0.149778       -0.054515        0.903945  2
  H         -0.075860       -1.055084        2.450817  2
  H         -1.001076        0.834132        3.717038  2
  H         -1.074994        1.834701        2.170167  2

%mem=32GB
%nprocshared= 8
#p m062x/aug-cc-pVDZ   counterpoise=2

00023 m062x/aug-cc-pVDZ   counterpoise=2

 0  1  0  1  0  1
  C          0.641439       -1.108963        0.000079  1
  N         -0.684583       -1.190065        0.000037  1
  C         -1.341137       -0.033379       -0.000011  1
  C         -0.686284        1.186519       -0.000043  1
  C          0.697649        1.145888       -0.000054  1
  N          1.372915       -0.000000       -0.000009  1
  H          1.184009       -2.047017       -0.000014  1
  H         -2.423380       -0.090760        0.000008  1
  H          1.287045        2.055365       -0.000074  1
  H         -1.226866        2.121094       -0.000061  1
  C         -0.300767       -0.173648        1.969616  2
  C         -0.967982        0.741578        2.651368  2
  H         -0.138036       -0.079695        0.903945  2
  H          0.108506       -1.052228        2.450817  2
  H         -1.130713        0.647625        3.717038  2
  H         -1.377255        1.620157        2.170167  2

%mem=32GB
%nprocshared= 8
#p m062x/aug-cc-pVDZ   counterpoise=2

00024 m062x/aug-cc-pVDZ   counterpoise=2

 0  1  0  1  0  1
  C          0.641439       -1.108963        0.000079  1
  N         -0.684583       -1.190065        0.000037  1
  C         -1.341137       -0.033379       -0.000011  1
  C         -0.686284        1.186519       -0.000043  1
  C          0.697649        1.145888       -0.000054  1
  N          1.372915       -0.000000       -0.000009  1
  H          1.184009       -2.047017       -0.000014  1
  H         -2.423380       -0.090760        0.000008  1
  H          1.287045        2.055365       -0.000074  1
  H         -1.226866        2.121094       -0.000061  1
  C         -0.266044       -0.223238        1.969616  2
  C         -1.082050        0.562223        2.651368  2
  H         -0.122100       -0.102454        0.903945  2
  H          0.289575       -1.017400        2.450817  2
  H         -1.225994        0.441439        3.717038  2
  H         -1.637669        1.356385        2.170167  2

%mem=32GB
%nprocshared= 8
#p m062x/aug-cc-pVDZ   counterpoise=2

00025 m062x/aug-cc-pVDZ   counterpoise=2

 0  1  0  1  0  1
  C          0.641439       -1.108963        0.000079  1
  N         -0.684583       -1.190065        0.000037  1
  C         -1.341137       -0.033379       -0.000011  1
  C         -0.686284        1.186519       -0.000043  1
  C          0.697649        1.145888       -0.000054  1
  N          1.372915       -0.000000       -0.000009  1
  H          1.184009       -2.047017       -0.000014  1
  H         -2.423380       -0.090760        0.000008  1
  H          1.287045        2.055365       -0.000074  1
  H         -1.226866        2.121094       -0.000061  1
  C         -0.223238       -0.266044        1.969616  2
  C         -1.163240        0.365786        2.651368  2
  H         -0.102454       -0.122100        0.903945  2
  H          0.461845       -0.951659        2.450817  2
  H         -1.284024        0.221841        3.717038  2
  H         -1.848323        1.051401        2.170167  2

%mem=32GB
%nprocshared= 8
#p m062x/aug-cc-pVDZ   counterpoise=2

00026 m062x/aug-cc-pVDZ   counterpoise=2

 0  1  0  1  0  1
  C          0.641439       -1.108963        0.000079  1
  N         -0.684583       -1.190065        0.000037  1
  C         -1.341137       -0.033379       -0.000011  1
  C         -0.686284        1.186519       -0.000043  1
  C          0.697649        1.145888       -0.000054  1
  N          1.372915       -0.000000       -0.000009  1
  H          1.184009       -2.047017       -0.000014  1
  H         -2.423380       -0.090760        0.000008  1
  H          1.287045        2.055365       -0.000074  1
  H         -1.226866        2.121094       -0.000061  1
  C         -0.173648       -0.300767        1.969616  2
  C         -1.209086        0.158234        2.651368  2
  H         -0.079695       -0.138036        0.903945  2
  H          0.620083       -0.857003        2.450817  2
  H         -1.303039       -0.004498        3.717038  2
  H         -2.002817        0.714469        2.170167  2

%mem=32GB
%nprocshared= 8
#p m062x/aug-cc-pVDZ   counterpoise=2

00027 m062x/aug-cc-pVDZ   counterpoise=2

 0  1  0  1  0  1
  C          0.641439       -1.108963        0.000079  1
  N         -0.684583       -1.190065        0.000037  1
  C         -1.341137       -0.033379       -0.000011  1
  C         -0.686284        1.186519       -0.000043  1
  C          0.697649        1.145888       -0.000054  1
  N          1.372915       -0.000000       -0.000009  1
  H          1.184009       -2.047017       -0.000014  1
  H         -2.423380       -0.090760        0.000008  1
  H          1.287045        2.055365       -0.000074  1
  H         -1.226866        2.121094       -0.000061  1
  C         -0.118782       -0.326352        1.969616  2
  C         -1.218194       -0.054126        2.651368  2
  H         -0.054515       -0.149778        0.903945  2
  H          0.759480       -0.736307        2.450817  2
  H         -1.282462       -0.230700        3.717038  2
  H         -2.096456        0.355829        2.170167  2

%mem=32GB
%nprocshared= 8
#p m062x/aug-cc-pVDZ   counterpoise=2

00028 m062x/aug-cc-pVDZ   counterpoise=2

 0  1  0  1  0  1
  C          0.641439       -1.108963        0.000079  1
  N         -0.684583       -1.190065        0.000037  1
  C         -1.341137       -0.033379       -0.000011  1
  C         -0.686284        1.186519       -0.000043  1
  C          0.697649        1.145888       -0.000054  1
  N          1.372915       -0.000000       -0.000009  1
  H          1.184009       -2.047017       -0.000014  1
  H         -2.423380       -0.090760        0.000008  1
  H          1.287045        2.055365       -0.000074  1
  H         -1.226866        2.121094       -0.000061  1
  C         -0.060307       -0.342020        1.969616  2
  C         -1.190288       -0.264840        2.651368  2
  H         -0.027678       -0.156968        0.903945  2
  H          0.875800       -0.593238        2.450817  2
  H         -1.222918       -0.449892        3.717038  2
  H         -2.126395       -0.013622        2.170167  2

%mem=32GB
%nprocshared= 8
#p m062x/aug-cc-pVDZ   counterpoise=2

00029 m062x/aug-cc-pVDZ   counterpoise=2

 0  1  0  1  0  1
  C          0.641439       -1.108963        0.000079  1
  N         -0.684583       -1.190065        0.000037  1
  C         -1.341137       -0.033379       -0.000011  1
  C         -0.686284        1.186519       -0.000043  1
  C          0.697649        1.145888       -0.000054  1
  N          1.372915       -0.000000       -0.000009  1
  H          1.184009       -2.047017       -0.000014  1
  H         -2.423380       -0.090760        0.000008  1
  H          1.287045        2.055365       -0.000074  1
  H         -1.226866        2.121094       -0.000061  1
  C         -0.000000       -0.347296        1.969616  2
  C         -1.126216       -0.467508        2.651368  2
  H         -0.000000       -0.159390        0.903945  2
  H          0.965509       -0.432145        2.450817  2
  H         -1.126216       -0.655415        3.717038  2
  H         -2.091725       -0.382660        2.170167  2

%mem=32GB
%nprocshared= 8
#p m062x/aug-cc-pVDZ   counterpoise=2

00030 m062x/aug-cc-pVDZ   counterpoise=2

 0  1  0  1  0  1
  C          0.641439       -1.108963        0.000079  1
  N         -0.684583       -1.190065        0.000037  1
  C         -1.341137       -0.033379       -0.000011  1
  C         -0.686284        1.186519       -0.000043  1
  C          0.697649        1.145888       -0.000054  1
  N          1.372915       -0.000000       -0.000009  1
  H          1.184009       -2.047017       -0.000014  1
  H         -2.423380       -0.090760        0.000008  1
  H          1.287045        2.055365       -0.000074  1
  H         -1.226866        2.121094       -0.000061  1
  C          0.060307       -0.342020        1.969616  2
  C         -1.027924       -0.655971        2.651368  2
  H          0.027678       -0.156968        0.903945  2
  H          1.025882       -0.257921        2.450817  2
  H         -0.995295       -0.841023        3.717038  2
  H         -1.993499       -0.740071        2.170167  2

%mem=32GB
%nprocshared= 8
#p m062x/aug-cc-pVDZ   counterpoise=2

00031 m062x/aug-cc-pVDZ   counterpoise=2

 0  1  0  1  0  1
  C          0.641439       -1.108963        0.000079  1
  N         -0.684583       -1.190065        0.000037  1
  C         -1.341137       -0.033379       -0.000011  1
  C         -0.686284        1.186519       -0.000043  1
  C          0.697649        1.145888       -0.000054  1
  N          1.372915       -0.000000       -0.000009  1
  H          1.184009       -2.047017       -0.000014  1
  H         -2.423380       -0.090760        0.000008  1
  H          1.287045        2.055365       -0.000074  1
  H         -1.226866        2.121094       -0.000061  1
  C          0.118782       -0.326352        1.969616  2
  C         -0.898400       -0.824503        2.651368  2
  H          0.054514       -0.149778        0.903945  2
  H          1.055084       -0.075860        2.450817  2
  H         -0.834132       -1.001077        3.717038  2
  H         -1.834701       -1.074995        2.170167  2

%mem=32GB
%nprocshared= 8
#p m062x/aug-cc-pVDZ   counterpoise=2

00032 m062x/aug-cc-pVDZ   counterpoise=2

 0  1  0  1  0  1
  C          0.641439       -1.108963        0.000079  1
  N         -0.684583       -1.190065        0.000037  1
  C         -1.341137       -0.033379       -0.000011  1
  C         -0.686284        1.186519       -0.000043  1
  C          0.697649        1.145888       -0.000054  1
  N          1.372915       -0.000000       -0.000009  1
  H          1.184009       -2.047017       -0.000014  1
  H         -2.423380       -0.090760        0.000008  1
  H          1.287045        2.055365       -0.000074  1
  H         -1.226866        2.121094       -0.000061  1
  C          0.173648       -0.300767        1.969616  2
  C         -0.741577       -0.967982        2.651368  2
  H          0.079695       -0.138036        0.903945  2
  H          1.052228        0.108506        2.450817  2
  H         -0.647624       -1.130714        3.717038  2
  H         -1.620157       -1.377256        2.170167  2

%mem=32GB
%nprocshared= 8
#p m062x/aug-cc-pVDZ   counterpoise=2

00033 m062x/aug-cc-pVDZ   counterpoise=2

 0  1  0  1  0  1
  C          0.641439       -1.108963        0.000079  1
  N         -0.684583       -1.190065        0.000037  1
  C         -1.341137       -0.033379       -0.000011  1
  C         -0.686284        1.186519       -0.000043  1
  C          0.697649        1.145888       -0.000054  1
  N          1.372915       -0.000000       -0.000009  1
  H          1.184009       -2.047017       -0.000014  1
  H         -2.423380       -0.090760        0.000008  1
  H          1.287045        2.055365       -0.000074  1
  H         -1.226866        2.121094       -0.000061  1
  C          0.223238       -0.266044        1.969616  2
  C         -0.562223       -1.082050        2.651368  2
  H          0.102454       -0.122100        0.903945  2
  H          1.017400        0.289575        2.450817  2
  H         -0.441439       -1.225994        3.717038  2
  H         -1.356385       -1.637669        2.170167  2

%mem=32GB
%nprocshared= 8
#p m062x/aug-cc-pVDZ   counterpoise=2

00034 m062x/aug-cc-pVDZ   counterpoise=2

 0  1  0  1  0  1
  C          0.641439       -1.108963        0.000079  1
  N         -0.684583       -1.190065        0.000037  1
  C         -1.341137       -0.033379       -0.000011  1
  C         -0.686284        1.186519       -0.000043  1
  C          0.697649        1.145888       -0.000054  1
  N          1.372915       -0.000000       -0.000009  1
  H          1.184009       -2.047017       -0.000014  1
  H         -2.423380       -0.090760        0.000008  1
  H          1.287045        2.055365       -0.000074  1
  H         -1.226866        2.121094       -0.000061  1
  C          0.266044       -0.223238        1.969616  2
  C         -0.365786       -1.163240        2.651368  2
  H          0.122100       -0.102454        0.903945  2
  H          0.951659        0.461845        2.450817  2
  H         -0.221841       -1.284024        3.717038  2
  H         -1.051401       -1.848323        2.170167  2

%mem=32GB
%nprocshared= 8
#p m062x/aug-cc-pVDZ   counterpoise=2

00035 m062x/aug-cc-pVDZ   counterpoise=2

 0  1  0  1  0  1
  C          0.641439       -1.108963        0.000079  1
  N         -0.684583       -1.190065        0.000037  1
  C         -1.341137       -0.033379       -0.000011  1
  C         -0.686284        1.186519       -0.000043  1
  C          0.697649        1.145888       -0.000054  1
  N          1.372915       -0.000000       -0.000009  1
  H          1.184009       -2.047017       -0.000014  1
  H         -2.423380       -0.090760        0.000008  1
  H          1.287045        2.055365       -0.000074  1
  H         -1.226866        2.121094       -0.000061  1
  C          0.300767       -0.173648        1.969616  2
  C         -0.158234       -1.209086        2.651368  2
  H          0.138036       -0.079695        0.903945  2
  H          0.857003        0.620083        2.450817  2
  H          0.004498       -1.303039        3.717038  2
  H         -0.714470       -2.002817        2.170167  2

%mem=32GB
%nprocshared= 8
#p m062x/aug-cc-pVDZ   counterpoise=2

00036 m062x/aug-cc-pVDZ   counterpoise=2

 0  1  0  1  0  1
  C          0.641439       -1.108963        0.000079  1
  N         -0.684583       -1.190065        0.000037  1
  C         -1.341137       -0.033379       -0.000011  1
  C         -0.686284        1.186519       -0.000043  1
  C          0.697649        1.145888       -0.000054  1
  N          1.372915       -0.000000       -0.000009  1
  H          1.184009       -2.047017       -0.000014  1
  H         -2.423380       -0.090760        0.000008  1
  H          1.287045        2.055365       -0.000074  1
  H         -1.226866        2.121094       -0.000061  1
  C          0.326352       -0.118782        1.969616  2
  C          0.054125       -1.218194        2.651368  2
  H          0.149777       -0.054515        0.903945  2
  H          0.736307        0.759479        2.450817  2
  H          0.230699       -1.282462        3.717038  2
  H         -0.355830       -2.096456        2.170167  2

%mem=32GB
%nprocshared= 8
#p m062x/aug-cc-pVDZ   counterpoise=2

00037 m062x/aug-cc-pVDZ   counterpoise=2

 0  1  0  1  0  1
  C          0.641439       -1.108963        0.000079  1
  N         -0.684583       -1.190065        0.000037  1
  C         -1.341137       -0.033379       -0.000011  1
  C         -0.686284        1.186519       -0.000043  1
  C          0.697649        1.145888       -0.000054  1
  N          1.372915       -0.000000       -0.000009  1
  H          1.184009       -2.047017       -0.000014  1
  H         -2.423380       -0.090760        0.000008  1
  H          1.287045        2.055365       -0.000074  1
  H         -1.226866        2.121094       -0.000061  1
  C          0.342020       -0.060307        1.969616  2
  C          0.264840       -1.190288        2.651368  2
  H          0.156968       -0.027678        0.903945  2
  H          0.593239        0.875800        2.450817  2
  H          0.449892       -1.222918        3.717038  2
  H          0.013621       -2.126395        2.170167  2

%mem=32GB
%nprocshared= 8
#p m062x/aug-cc-pVDZ   counterpoise=2

00038 m062x/aug-cc-pVDZ   counterpoise=2

 0  1  0  1  0  1
  C          0.641439       -1.108963        0.000079  1
  N         -0.684583       -1.190065        0.000037  1
  C         -1.341137       -0.033379       -0.000011  1
  C         -0.686284        1.186519       -0.000043  1
  C          0.697649        1.145888       -0.000054  1
  N          1.372915       -0.000000       -0.000009  1
  H          1.184009       -2.047017       -0.000014  1
  H         -2.423380       -0.090760        0.000008  1
  H          1.287045        2.055365       -0.000074  1
  H         -1.226866        2.121094       -0.000061  1
  C          0.684040        0.000000        1.879385  2
  C          0.920811       -1.126216        2.529906  2
  H          0.313937        0.000000        0.862534  2
  H          0.851160        0.965509        2.338543  2
  H          1.290914       -1.126216        3.546756  2
  H          0.753691       -2.091725        2.070749  2

%mem=32GB
%nprocshared= 8
#p m062x/aug-cc-pVDZ   counterpoise=2

00039 m062x/aug-cc-pVDZ   counterpoise=2

 0  1  0  1  0  1
  C          0.641439       -1.108963        0.000079  1
  N         -0.684583       -1.190065        0.000037  1
  C         -1.341137       -0.033379       -0.000011  1
  C         -0.686284        1.186519       -0.000043  1
  C          0.697649        1.145888       -0.000054  1
  N          1.372915       -0.000000       -0.000009  1
  H          1.184009       -2.047017       -0.000014  1
  H         -2.423380       -0.090760        0.000008  1
  H          1.287045        2.055365       -0.000074  1
  H         -1.226866        2.121094       -0.000061  1
  C          0.673648        0.118782        1.879385  2
  C          1.102387       -0.949209        2.529906  2
  H          0.309167        0.054515        0.862534  2
  H          0.670570        1.098643        2.338543  2
  H          1.466867       -0.884941        3.546756  2
  H          1.105465       -1.929070        2.070749  2

%mem=32GB
%nprocshared= 8
#p m062x/aug-cc-pVDZ   counterpoise=2

00040 m062x/aug-cc-pVDZ   counterpoise=2

 0  1  0  1  0  1
  C          0.641439       -1.108963        0.000079  1
  N         -0.684583       -1.190065        0.000037  1
  C         -1.341137       -0.033379       -0.000011  1
  C         -0.686284        1.186519       -0.000043  1
  C          0.697649        1.145888       -0.000054  1
  N          1.372915       -0.000000       -0.000009  1
  H          1.184009       -2.047017       -0.000014  1
  H         -2.423380       -0.090760        0.000008  1
  H          1.287045        2.055365       -0.000074  1
  H         -1.226866        2.121094       -0.000061  1
  C          0.642788        0.233956        1.879385  2
  C          1.250467       -0.743361        2.529906  2
  H          0.295004        0.107373        0.862534  2
  H          0.469605        1.198396        2.338543  2
  H          1.598251       -0.616778        3.546756  2
  H          1.423650       -1.707801        2.070749  2

%mem=32GB
%nprocshared= 8
#p m062x/aug-cc-pVDZ   counterpoise=2

00041 m062x/aug-cc-pVDZ   counterpoise=2

 0  1  0  1  0  1
  C          0.641439       -1.108963        0.000079  1
  N         -0.684583       -1.190065        0.000037  1
  C         -1.341137       -0.033379       -0.000011  1
  C         -0.686284        1.186519       -0.000043  1
  C          0.697649        1.145888       -0.000054  1
  N          1.372915       -0.000000       -0.000009  1
  H          1.184009       -2.047017       -0.000014  1
  H         -2.423380       -0.090760        0.000008  1
  H          1.287045        2.055365       -0.000074  1
  H         -1.226866        2.121094       -0.000061  1
  C          0.592396        0.342020        1.879385  2
  C          1.360553       -0.514926        2.529906  2
  H          0.271877        0.156968        0.862534  2
  H          0.254372        1.261735        2.338543  2
  H          1.681072       -0.329875        3.546756  2
  H          1.698578       -1.434642        2.070749  2

%mem=32GB
%nprocshared= 8
#p m062x/aug-cc-pVDZ   counterpoise=2

00042 m062x/aug-cc-pVDZ   counterpoise=2

 0  1  0  1  0  1
  C          0.641439       -1.108963        0.000079  1
  N         -0.684583       -1.190065        0.000037  1
  C         -1.341137       -0.033379       -0.000011  1
  C         -0.686284        1.186519       -0.000043  1
  C          0.697649        1.145888       -0.000054  1
  N          1.372915       -0.000000       -0.000009  1
  H          1.184009       -2.047017       -0.000014  1
  H         -2.423380       -0.090760        0.000008  1
  H          1.287045        2.055365       -0.000074  1
  H         -1.226866        2.121094       -0.000061  1
  C          0.524005        0.439693        1.879385  2
  C          1.429299       -0.270846        2.529906  2
  H          0.240490        0.201795        0.862534  2
  H          0.031409        1.286738        2.338543  2
  H          1.712815       -0.032948        3.546756  2
  H          1.921895       -1.117891        2.070749  2

%mem=32GB
%nprocshared= 8
#p m062x/aug-cc-pVDZ   counterpoise=2

00043 m062x/aug-cc-pVDZ   counterpoise=2

 0  1  0  1  0  1
  C          0.641439       -1.108963        0.000079  1
  N         -0.684583       -1.190065        0.000037  1
  C         -1.341137       -0.033379       -0.000011  1
  C         -0.686284        1.186519       -0.000043  1
  C          0.697649        1.145888       -0.000054  1
  N          1.372915       -0.000000       -0.000009  1
  H          1.184009       -2.047017       -0.000014  1
  H         -2.423380       -0.090760        0.000008  1
  H          1.287045        2.055365       -0.000074  1
  H         -1.226866        2.121094       -0.000061  1
  C          0.439693        0.524005        1.879385  2
  C         -0.690029        0.739865        2.531101  2
  H          0.579514        0.861087        0.860666  2
  H          1.268386        0.001867        2.339386  2
  H         -0.829850        0.402784        3.549819  2
  H         -1.518722        1.262003        2.071101  2

%mem=32GB
%nprocshared= 8
#p m062x/aug-cc-pVDZ   counterpoise=2

00044 m062x/aug-cc-pVDZ   counterpoise=2

 0  1  0  1  0  1
  C          0.641439       -1.108963        0.000079  1
  N         -0.684583       -1.190065        0.000037  1
  C         -1.341137       -0.033379       -0.000011  1
  C         -0.686284        1.186519       -0.000043  1
  C          0.697649        1.145888       -0.000054  1
  N          1.372915       -0.000000       -0.000009  1
  H          1.184009       -2.047017       -0.000014  1
  H         -2.423380       -0.090760        0.000008  1
  H          1.287045        2.055365       -0.000074  1
  H         -1.226866        2.121094       -0.000061  1
  C          0.342020        0.592396        1.879385  2
  C         -0.729110        1.008756        2.532780  2
  H          0.535279        0.893180        0.858042  2
  H          1.067045       -0.065334        2.340571  2
  H         -0.922369        0.707972        3.554123  2
  H         -1.454135        1.666486        2.071594  2

%mem=32GB
%nprocshared= 8
#p m062x/aug-cc-pVDZ   counterpoise=2

00045 m062x/aug-cc-pVDZ   counterpoise=2

 0  1  0  1  0  1
  C          0.641439       -1.108963        0.000079  1
  N         -0.684583       -1.190065        0.000037  1
  C         -1.341137       -0.033379       -0.000011  1
  C         -0.686284        1.186519       -0.000043  1
  C          0.697649        1.145888       -0.000054  1
  N          1.372915       -0.000000       -0.000009  1
  H          1.184009       -2.047017       -0.000014  1
  H         -2.423380       -0.090760        0.000008  1
  H          1.287045        2.055365       -0.000074  1
  H         -1.226866        2.121094       -0.000061  1
  C          0.233956        0.642788        1.879385  2
  C          1.373233        0.480090        2.529906  2
  H          0.107373        0.295004        0.862534  2
  H         -0.616168        1.130052        2.338543  2
  H          1.499815        0.827873        3.546756  2
  H          2.223356       -0.007175        2.070749  2

%mem=32GB
%nprocshared= 8
#p m062x/aug-cc-pVDZ   counterpoise=2

00046 m062x/aug-cc-pVDZ   counterpoise=2

 0  1  0  1  0  1
  C          0.641439       -1.108963        0.000079  1
  N         -0.684583       -1.190065        0.000037  1
  C         -1.341137       -0.033379       -0.000011  1
  C         -0.686284        1.186519       -0.000043  1
  C          0.697649        1.145888       -0.000054  1
  N          1.372915       -0.000000       -0.000009  1
  H          1.184009       -2.047017       -0.000014  1
  H         -2.423380       -0.090760        0.000008  1
  H          1.287045        2.055365       -0.000074  1
  H         -1.226866        2.121094       -0.000061  1
  C          0.118782        0.673648        1.879385  2
  C          1.269003        0.711256        2.529906  2
  H          0.054514        0.309167        0.862534  2
  H         -0.803038        1.005888        2.338543  2
  H          1.333271        1.075736        3.546756  2
  H          2.190824        0.379016        2.070749  2

%mem=32GB
%nprocshared= 8
#p m062x/aug-cc-pVDZ   counterpoise=2

00047 m062x/aug-cc-pVDZ   counterpoise=2

 0  1  0  1  0  1
  C          0.641439       -1.108963        0.000079  1
  N         -0.684583       -1.190065        0.000037  1
  C         -1.341137       -0.033379       -0.000011  1
  C         -0.686284        1.186519       -0.000043  1
  C          0.697649        1.145888       -0.000054  1
  N          1.372915       -0.000000       -0.000009  1
  H          1.184009       -2.047017       -0.000014  1
  H         -2.423380       -0.090760        0.000008  1
  H          1.287045        2.055365       -0.000074  1
  H         -1.226866        2.121094       -0.000061  1
  C          0.000000        0.684040        1.879385  2
  C          1.126216        0.920810        2.529906  2
  H         -0.000000        0.313937        0.862534  2
  H         -0.965509        0.851160        2.338543  2
  H          1.126216        1.290913        3.546756  2
  H          2.091725        0.753690        2.070749  2

%mem=32GB
%nprocshared= 8
#p m062x/aug-cc-pVDZ   counterpoise=2

00048 m062x/aug-cc-pVDZ   counterpoise=2

 0  1  0  1  0  1
  C          0.641439       -1.108963        0.000079  1
  N         -0.684583       -1.190065        0.000037  1
  C         -1.341137       -0.033379       -0.000011  1
  C         -0.686284        1.186519       -0.000043  1
  C          0.697649        1.145888       -0.000054  1
  N          1.372915       -0.000000       -0.000009  1
  H          1.184009       -2.047017       -0.000014  1
  H         -2.423380       -0.090760        0.000008  1
  H          1.287045        2.055365       -0.000074  1
  H         -1.226866        2.121094       -0.000061  1
  C         -0.118782        0.673648        1.879385  2
  C          0.949209        1.102386        2.529906  2
  H         -0.054515        0.309167        0.862534  2
  H         -1.098643        0.670570        2.338543  2
  H          0.884942        1.466867        3.546756  2
  H          1.929070        1.105464        2.070749  2

%mem=32GB
%nprocshared= 8
#p m062x/aug-cc-pVDZ   counterpoise=2

00049 m062x/aug-cc-pVDZ   counterpoise=2

 0  1  0  1  0  1
  C          0.641439       -1.108963        0.000079  1
  N         -0.684583       -1.190065        0.000037  1
  C         -1.341137       -0.033379       -0.000011  1
  C         -0.686284        1.186519       -0.000043  1
  C          0.697649        1.145888       -0.000054  1
  N          1.372915       -0.000000       -0.000009  1
  H          1.184009       -2.047017       -0.000014  1
  H         -2.423380       -0.090760        0.000008  1
  H          1.287045        2.055365       -0.000074  1
  H         -1.226866        2.121094       -0.000061  1
  C         -0.233956        0.642788        1.879385  2
  C          0.743361        1.250467        2.529906  2
  H         -0.107373        0.295004        0.862534  2
  H         -1.198396        0.469605        2.338543  2
  H          0.616779        1.598250        3.546756  2
  H          1.707801        1.423649        2.070749  2

%mem=32GB
%nprocshared= 8
#p m062x/aug-cc-pVDZ   counterpoise=2

00050 m062x/aug-cc-pVDZ   counterpoise=2

 0  1  0  1  0  1
  C          0.641439       -1.108963        0.000079  1
  N         -0.684583       -1.190065        0.000037  1
  C         -1.341137       -0.033379       -0.000011  1
  C         -0.686284        1.186519       -0.000043  1
  C          0.697649        1.145888       -0.000054  1
  N          1.372915       -0.000000       -0.000009  1
  H          1.184009       -2.047017       -0.000014  1
  H         -2.423380       -0.090760        0.000008  1
  H          1.287045        2.055365       -0.000074  1
  H         -1.226866        2.121094       -0.000061  1
  C         -0.342020        0.592396        1.879385  2
  C          0.514927        1.360553        2.529906  2
  H         -0.156969        0.271877        0.862534  2
  H         -1.261735        0.254372        2.338543  2
  H          0.329875        1.681072        3.546756  2
  H          1.434642        1.698578        2.070749  2

%mem=32GB
%nprocshared= 8
#p m062x/aug-cc-pVDZ   counterpoise=2

00051 m062x/aug-cc-pVDZ   counterpoise=2

 0  1  0  1  0  1
  C          0.641439       -1.108963        0.000079  1
  N         -0.684583       -1.190065        0.000037  1
  C         -1.341137       -0.033379       -0.000011  1
  C         -0.686284        1.186519       -0.000043  1
  C          0.697649        1.145888       -0.000054  1
  N          1.372915       -0.000000       -0.000009  1
  H          1.184009       -2.047017       -0.000014  1
  H         -2.423380       -0.090760        0.000008  1
  H          1.287045        2.055365       -0.000074  1
  H         -1.226866        2.121094       -0.000061  1
  C         -0.439693        0.524005        1.879385  2
  C          0.270846        1.429299        2.529906  2
  H         -0.201795        0.240490        0.862534  2
  H         -1.286738        0.031409        2.338543  2
  H          0.032949        1.712815        3.546756  2
  H          1.117891        1.921895        2.070749  2

%mem=32GB
%nprocshared= 8
#p m062x/aug-cc-pVDZ   counterpoise=2

00052 m062x/aug-cc-pVDZ   counterpoise=2

 0  1  0  1  0  1
  C          0.641439       -1.108963        0.000079  1
  N         -0.684583       -1.190065        0.000037  1
  C         -1.341137       -0.033379       -0.000011  1
  C         -0.686284        1.186519       -0.000043  1
  C          0.697649        1.145888       -0.000054  1
  N          1.372915       -0.000000       -0.000009  1
  H          1.184009       -2.047017       -0.000014  1
  H         -2.423380       -0.090760        0.000008  1
  H          1.287045        2.055365       -0.000074  1
  H         -1.226866        2.121094       -0.000061  1
  C         -0.524005        0.439693        1.879385  2
  C          0.018536        1.454617        2.529906  2
  H         -0.240490        0.201795        0.862534  2
  H         -1.272644       -0.192508        2.338543  2
  H         -0.264979        1.692515        3.546756  2
  H          0.767174        2.086817        2.070749  2

%mem=32GB
%nprocshared= 8
#p m062x/aug-cc-pVDZ   counterpoise=2

00053 m062x/aug-cc-pVDZ   counterpoise=2

 0  1  0  1  0  1
  C          0.641439       -1.108963        0.000079  1
  N         -0.684583       -1.190065        0.000037  1
  C         -1.341137       -0.033379       -0.000011  1
  C         -0.686284        1.186519       -0.000043  1
  C          0.697649        1.145888       -0.000054  1
  N          1.372915       -0.000000       -0.000009  1
  H          1.184009       -2.047017       -0.000014  1
  H         -2.423380       -0.090760        0.000008  1
  H          1.287045        2.055365       -0.000074  1
  H         -1.226866        2.121094       -0.000061  1
  C         -0.592396        0.342020        1.879385  2
  C         -0.234337        1.435737        2.529906  2
  H         -0.271877        0.156968        0.862534  2
  H         -1.219881       -0.410575        2.338543  2
  H         -0.554856        1.620788        3.546756  2
  H          0.393147        2.188332        2.070749  2

%mem=32GB
%nprocshared= 8
#p m062x/aug-cc-pVDZ   counterpoise=2

00054 m062x/aug-cc-pVDZ   counterpoise=2

 0  1  0  1  0  1
  C          0.641439       -1.108963        0.000079  1
  N         -0.684583       -1.190065        0.000037  1
  C         -1.341137       -0.033379       -0.000011  1
  C         -0.686284        1.186519       -0.000043  1
  C          0.697649        1.145888       -0.000054  1
  N          1.372915       -0.000000       -0.000009  1
  H          1.184009       -2.047017       -0.000014  1
  H         -2.423380       -0.090760        0.000008  1
  H          1.287045        2.055365       -0.000074  1
  H         -1.226866        2.121094       -0.000061  1
  C         -0.642788        0.233956        1.879385  2
  C         -0.480090        1.373233        2.529906  2
  H         -0.295004        0.107373        0.862534  2
  H         -1.130052       -0.616168        2.338543  2
  H         -0.827873        1.499815        3.546756  2
  H          0.007174        2.223356        2.070749  2

%mem=32GB
%nprocshared= 8
#p m062x/aug-cc-pVDZ   counterpoise=2

00055 m062x/aug-cc-pVDZ   counterpoise=2

 0  1  0  1  0  1
  C          0.641439       -1.108963        0.000079  1
  N         -0.684583       -1.190065        0.000037  1
  C         -1.341137       -0.033379       -0.000011  1
  C         -0.686284        1.186519       -0.000043  1
  C          0.697649        1.145888       -0.000054  1
  N          1.372915       -0.000000       -0.000009  1
  H          1.184009       -2.047017       -0.000014  1
  H         -2.423380       -0.090760        0.000008  1
  H          1.287045        2.055365       -0.000074  1
  H         -1.226866        2.121094       -0.000061  1
  C         -0.673648        0.118782        1.879385  2
  C         -0.711256        1.269003        2.529906  2
  H         -0.309168        0.054515        0.862534  2
  H         -1.005888       -0.803038        2.338543  2
  H         -1.075736        1.333271        3.546756  2
  H         -0.379016        2.190824        2.070749  2

%mem=32GB
%nprocshared= 8
#p m062x/aug-cc-pVDZ   counterpoise=2

00056 m062x/aug-cc-pVDZ   counterpoise=2

 0  1  0  1  0  1
  C          0.641439       -1.108963        0.000079  1
  N         -0.684583       -1.190065        0.000037  1
  C         -1.341137       -0.033379       -0.000011  1
  C         -0.686284        1.186519       -0.000043  1
  C          0.697649        1.145888       -0.000054  1
  N          1.372915       -0.000000       -0.000009  1
  H          1.184009       -2.047017       -0.000014  1
  H         -2.423380       -0.090760        0.000008  1
  H          1.287045        2.055365       -0.000074  1
  H         -1.226866        2.121094       -0.000061  1
  C         -0.684040        0.000000        1.879385  2
  C         -0.398460       -1.113161        2.532773  2
  H         -1.041131       -0.018139        0.858053  2
  H         -0.571779        0.972457        2.340566  2
  H         -0.041370       -1.095022        3.554105  2
  H         -0.510721       -2.085618        2.071592  2

%mem=32GB
%nprocshared= 8
#p m062x/aug-cc-pVDZ   counterpoise=2

00057 m062x/aug-cc-pVDZ   counterpoise=2

 0  1  0  1  0  1
  C          0.641439       -1.108963        0.000079  1
  N         -0.684583       -1.190065        0.000037  1
  C         -1.341137       -0.033379       -0.000011  1
  C         -0.686284        1.186519       -0.000043  1
  C          0.697649        1.145888       -0.000054  1
  N          1.372915       -0.000000       -0.000009  1
  H          1.184009       -2.047017       -0.000014  1
  H         -2.423380       -0.090760        0.000008  1
  H          1.287045        2.055365       -0.000074  1
  H         -1.226866        2.121094       -0.000061  1
  C         -0.673648       -0.118782        1.879385  2
  C         -0.585103       -1.265508        2.531136  2
  H         -1.035477       -0.072487        0.860612  2
  H         -0.387730        0.818015        2.339411  2
  H         -0.223274       -1.311803        3.549908  2
  H         -0.871021       -2.202306        2.071111  2

%mem=32GB
%nprocshared= 8
#p m062x/aug-cc-pVDZ   counterpoise=2

00058 m062x/aug-cc-pVDZ   counterpoise=2

 0  1  0  1  0  1
  C          0.641439       -1.108963        0.000079  1
  N         -0.684583       -1.190065        0.000037  1
  C         -1.341137       -0.033379       -0.000011  1
  C         -0.686284        1.186519       -0.000043  1
  C          0.697649        1.145888       -0.000054  1
  N          1.372915       -0.000000       -0.000009  1
  H          1.184009       -2.047017       -0.000014  1
  H         -2.423380       -0.090760        0.000008  1
  H          1.287045        2.055365       -0.000074  1
  H         -1.226866        2.121094       -0.000061  1
  C         -0.642788       -0.233956        1.879385  2
  C         -1.250467        0.743361        2.529906  2
  H         -0.295004       -0.107373        0.862534  2
  H         -0.469605       -1.198395        2.338543  2
  H         -1.598250        0.616778        3.546756  2
  H         -1.423650        1.707801        2.070749  2

%mem=32GB
%nprocshared= 8
#p m062x/aug-cc-pVDZ   counterpoise=2

00059 m062x/aug-cc-pVDZ   counterpoise=2

 0  1  0  1  0  1
  C          0.641439       -1.108963        0.000079  1
  N         -0.684583       -1.190065        0.000037  1
  C         -1.341137       -0.033379       -0.000011  1
  C         -0.686284        1.186519       -0.000043  1
  C          0.697649        1.145888       -0.000054  1
  N          1.372915       -0.000000       -0.000009  1
  H          1.184009       -2.047017       -0.000014  1
  H         -2.423380       -0.090760        0.000008  1
  H          1.287045        2.055365       -0.000074  1
  H         -1.226866        2.121094       -0.000061  1
  C         -0.592396       -0.342020        1.879385  2
  C         -1.360553        0.514926        2.529906  2
  H         -0.271877       -0.156968        0.862534  2
  H         -0.254371       -1.261735        2.338543  2
  H         -1.681072        0.329875        3.546756  2
  H         -1.698578        1.434641        2.070749  2

%mem=32GB
%nprocshared= 8
#p m062x/aug-cc-pVDZ   counterpoise=2

00060 m062x/aug-cc-pVDZ   counterpoise=2

 0  1  0  1  0  1
  C          0.641439       -1.108963        0.000079  1
  N         -0.684583       -1.190065        0.000037  1
  C         -1.341137       -0.033379       -0.000011  1
  C         -0.686284        1.186519       -0.000043  1
  C          0.697649        1.145888       -0.000054  1
  N          1.372915       -0.000000       -0.000009  1
  H          1.184009       -2.047017       -0.000014  1
  H         -2.423380       -0.090760        0.000008  1
  H          1.287045        2.055365       -0.000074  1
  H         -1.226866        2.121094       -0.000061  1
  C         -0.524005       -0.439693        1.879385  2
  C         -1.429300        0.270846        2.529906  2
  H         -0.240490       -0.201795        0.862534  2
  H         -0.031409       -1.286738        2.338543  2
  H         -1.712815        0.032948        3.546756  2
  H         -1.921896        1.117891        2.070749  2

%mem=32GB
%nprocshared= 8
#p m062x/aug-cc-pVDZ   counterpoise=2

00061 m062x/aug-cc-pVDZ   counterpoise=2

 0  1  0  1  0  1
  C          0.641439       -1.108963        0.000079  1
  N         -0.684583       -1.190065        0.000037  1
  C         -1.341137       -0.033379       -0.000011  1
  C         -0.686284        1.186519       -0.000043  1
  C          0.697649        1.145888       -0.000054  1
  N          1.372915       -0.000000       -0.000009  1
  H          1.184009       -2.047017       -0.000014  1
  H         -2.423380       -0.090760        0.000008  1
  H          1.287045        2.055365       -0.000074  1
  H         -1.226866        2.121094       -0.000061  1
  C         -0.439693       -0.524005        1.879385  2
  C         -1.454617        0.018536        2.529906  2
  H         -0.201795       -0.240490        0.862534  2
  H          0.192508       -1.272643        2.338543  2
  H         -1.692515       -0.264980        3.546756  2
  H         -2.086818        0.767174        2.070749  2

%mem=32GB
%nprocshared= 8
#p m062x/aug-cc-pVDZ   counterpoise=2

00062 m062x/aug-cc-pVDZ   counterpoise=2

 0  1  0  1  0  1
  C          0.641439       -1.108963        0.000079  1
  N         -0.684583       -1.190065        0.000037  1
  C         -1.341137       -0.033379       -0.000011  1
  C         -0.686284        1.186519       -0.000043  1
  C          0.697649        1.145888       -0.000054  1
  N          1.372915       -0.000000       -0.000009  1
  H          1.184009       -2.047017       -0.000014  1
  H         -2.423380       -0.090760        0.000008  1
  H          1.287045        2.055365       -0.000074  1
  H         -1.226866        2.121094       -0.000061  1
  C         -0.342020       -0.592396        1.879385  2
  C         -1.435737       -0.234338        2.529906  2
  H         -0.156969       -0.271877        0.862534  2
  H          0.410576       -1.219880        2.338543  2
  H         -1.620788       -0.554856        3.546756  2
  H         -2.188333        0.393147        2.070749  2

%mem=32GB
%nprocshared= 8
#p m062x/aug-cc-pVDZ   counterpoise=2

00063 m062x/aug-cc-pVDZ   counterpoise=2

 0  1  0  1  0  1
  C          0.641439       -1.108963        0.000079  1
  N         -0.684583       -1.190065        0.000037  1
  C         -1.341137       -0.033379       -0.000011  1
  C         -0.686284        1.186519       -0.000043  1
  C          0.697649        1.145888       -0.000054  1
  N          1.372915       -0.000000       -0.000009  1
  H          1.184009       -2.047017       -0.000014  1
  H         -2.423380       -0.090760        0.000008  1
  H          1.287045        2.055365       -0.000074  1
  H         -1.226866        2.121094       -0.000061  1
  C         -0.233956       -0.642788        1.879385  2
  C         -1.373233       -0.480091        2.529906  2
  H         -0.107373       -0.295004        0.862534  2
  H          0.616168       -1.130052        2.338543  2
  H         -1.499815       -0.827874        3.546756  2
  H         -2.223356        0.007174        2.070749  2

%mem=32GB
%nprocshared= 8
#p m062x/aug-cc-pVDZ   counterpoise=2

00064 m062x/aug-cc-pVDZ   counterpoise=2

 0  1  0  1  0  1
  C          0.641439       -1.108963        0.000079  1
  N         -0.684583       -1.190065        0.000037  1
  C         -1.341137       -0.033379       -0.000011  1
  C         -0.686284        1.186519       -0.000043  1
  C          0.697649        1.145888       -0.000054  1
  N          1.372915       -0.000000       -0.000009  1
  H          1.184009       -2.047017       -0.000014  1
  H         -2.423380       -0.090760        0.000008  1
  H          1.287045        2.055365       -0.000074  1
  H         -1.226866        2.121094       -0.000061  1
  C         -0.118782       -0.673648        1.879385  2
  C         -1.269003       -0.711256        2.529906  2
  H         -0.054515       -0.309167        0.862534  2
  H          0.803038       -1.005887        2.338543  2
  H         -1.333271       -1.075737        3.546756  2
  H         -2.190824       -0.379017        2.070749  2

%mem=32GB
%nprocshared= 8
#p m062x/aug-cc-pVDZ   counterpoise=2

00065 m062x/aug-cc-pVDZ   counterpoise=2

 0  1  0  1  0  1
  C          0.641439       -1.108963        0.000079  1
  N         -0.684583       -1.190065        0.000037  1
  C         -1.341137       -0.033379       -0.000011  1
  C         -0.686284        1.186519       -0.000043  1
  C          0.697649        1.145888       -0.000054  1
  N          1.372915       -0.000000       -0.000009  1
  H          1.184009       -2.047017       -0.000014  1
  H         -2.423380       -0.090760        0.000008  1
  H          1.287045        2.055365       -0.000074  1
  H         -1.226866        2.121094       -0.000061  1
  C         -0.000000       -0.684040        1.879385  2
  C         -1.126216       -0.920811        2.529906  2
  H         -0.000000       -0.313937        0.862534  2
  H          0.965509       -0.851160        2.338543  2
  H         -1.126216       -1.290914        3.546756  2
  H         -2.091725       -0.753691        2.070749  2

%mem=32GB
%nprocshared= 8
#p m062x/aug-cc-pVDZ   counterpoise=2

00066 m062x/aug-cc-pVDZ   counterpoise=2

 0  1  0  1  0  1
  C          0.641439       -1.108963        0.000079  1
  N         -0.684583       -1.190065        0.000037  1
  C         -1.341137       -0.033379       -0.000011  1
  C         -0.686284        1.186519       -0.000043  1
  C          0.697649        1.145888       -0.000054  1
  N          1.372915       -0.000000       -0.000009  1
  H          1.184009       -2.047017       -0.000014  1
  H         -2.423380       -0.090760        0.000008  1
  H          1.287045        2.055365       -0.000074  1
  H         -1.226866        2.121094       -0.000061  1
  C          0.118782       -0.673648        1.879385  2
  C          0.658506        0.342506        2.530330  2
  H          0.401764       -0.909341        0.861872  2
  H         -0.626907       -1.309108        2.338841  2
  H          0.375524        0.578199        3.547842  2
  H          1.404195        0.977966        2.070874  2

%mem=32GB
%nprocshared= 8
#p m062x/aug-cc-pVDZ   counterpoise=2

00067 m062x/aug-cc-pVDZ   counterpoise=2

 0  1  0  1  0  1
  C          0.641439       -1.108963        0.000079  1
  N         -0.684583       -1.190065        0.000037  1
  C         -1.341137       -0.033379       -0.000011  1
  C         -0.686284        1.186519       -0.000043  1
  C          0.697649        1.145888       -0.000054  1
  N          1.372915       -0.000000       -0.000009  1
  H          1.184009       -2.047017       -0.000014  1
  H         -2.423380       -0.090760        0.000008  1
  H          1.287045        2.055365       -0.000074  1
  H         -1.226866        2.121094       -0.000061  1
  C          0.233956       -0.642788        1.879385  2
  C          0.939334        0.261497        2.536890  2
  H          0.456803       -0.897733        0.851619  2
  H         -0.593615       -1.163089        2.343472  2
  H          0.716487        0.516441        3.564655  2
  H          1.766904        0.781798        2.072803  2

%mem=32GB
%nprocshared= 8
#p m062x/aug-cc-pVDZ   counterpoise=2

00068 m062x/aug-cc-pVDZ   counterpoise=2

 0  1  0  1  0  1
  C          0.641439       -1.108963        0.000079  1
  N         -0.684583       -1.190065        0.000037  1
  C         -1.341137       -0.033379       -0.000011  1
  C         -0.686284        1.186519       -0.000043  1
  C          0.697649        1.145888       -0.000054  1
  N          1.372915       -0.000000       -0.000009  1
  H          1.184009       -2.047017       -0.000014  1
  H         -2.423380       -0.090760        0.000008  1
  H          1.287045        2.055365       -0.000074  1
  H         -1.226866        2.121094       -0.000061  1
  C          0.342020       -0.592396        1.879385  2
  C          1.211270        0.153731        2.539157  2
  H          0.506333       -0.875874        0.848074  2
  H         -0.567504       -0.948576        2.345072  2
  H          1.046957        0.437208        3.570468  2
  H          2.120794        0.509911        2.073470  2

%mem=32GB
%nprocshared= 8
#p m062x/aug-cc-pVDZ   counterpoise=2

00069 m062x/aug-cc-pVDZ   counterpoise=2

 0  1  0  1  0  1
  C          0.641439       -1.108963        0.000079  1
  N         -0.684583       -1.190065        0.000037  1
  C         -1.341137       -0.033379       -0.000011  1
  C         -0.686284        1.186519       -0.000043  1
  C          0.697649        1.145888       -0.000054  1
  N          1.372915       -0.000000       -0.000009  1
  H          1.184009       -2.047017       -0.000014  1
  H         -2.423380       -0.090760        0.000008  1
  H          1.287045        2.055365       -0.000074  1
  H         -1.226866        2.121094       -0.000061  1
  C          0.439693       -0.524005        1.879385  2
  C          1.433778        0.047860        2.536930  2
  H          0.550032       -0.843930        0.851555  2
  H         -0.522879       -0.694342        2.343500  2
  H          1.323439        0.367785        3.564760  2
  H          2.396350        0.218196        2.072815  2

%mem=32GB
%nprocshared= 8
#p m062x/aug-cc-pVDZ   counterpoise=2

00070 m062x/aug-cc-pVDZ   counterpoise=2

 0  1  0  1  0  1
  C          0.641439       -1.108963        0.000079  1
  N         -0.684583       -1.190065        0.000037  1
  C         -1.341137       -0.033379       -0.000011  1
  C         -0.686284        1.186519       -0.000043  1
  C          0.697649        1.145888       -0.000054  1
  N          1.372915       -0.000000       -0.000009  1
  H          1.184009       -2.047017       -0.000014  1
  H         -2.423380       -0.090760        0.000008  1
  H          1.287045        2.055365       -0.000074  1
  H         -1.226866        2.121094       -0.000061  1
  C          0.524005       -0.439693        1.879385  2
  C          1.592594       -0.013208        2.530408  2
  H          0.587595       -0.802099        0.861751  2
  H         -0.455689       -0.442913        2.338896  2
  H          1.529004        0.349198        3.548041  2
  H          2.572288       -0.009988        2.070896  2

%mem=32GB
%nprocshared= 8
#p m062x/aug-cc-pVDZ   counterpoise=2

00071 m062x/aug-cc-pVDZ   counterpoise=2

 0  1  0  1  0  1
  C          0.641439       -1.108963        0.000079  1
  N         -0.684583       -1.190065        0.000037  1
  C         -1.341137       -0.033379       -0.000011  1
  C         -0.686284        1.186519       -0.000043  1
  C          0.697649        1.145888       -0.000054  1
  N          1.372915       -0.000000       -0.000009  1
  H          1.184009       -2.047017       -0.000014  1
  H         -2.423380       -0.090760        0.000008  1
  H          1.287045        2.055365       -0.000074  1
  H         -1.226866        2.121094       -0.000061  1
  C          0.592396       -0.342020        1.879385  2
  C          0.234338       -1.435737        2.529906  2
  H          0.271877       -0.156968        0.862534  2
  H          1.219881        0.410575        2.338543  2
  H          0.554856       -1.620789        3.546756  2
  H         -0.393147       -2.188333        2.070749  2

%mem=32GB
%nprocshared= 8
#p m062x/aug-cc-pVDZ   counterpoise=2

00072 m062x/aug-cc-pVDZ   counterpoise=2

 0  1  0  1  0  1
  C          0.641439       -1.108963        0.000079  1
  N         -0.684583       -1.190065        0.000037  1
  C         -1.341137       -0.033379       -0.000011  1
  C         -0.686284        1.186519       -0.000043  1
  C          0.697649        1.145888       -0.000054  1
  N          1.372915       -0.000000       -0.000009  1
  H          1.184009       -2.047017       -0.000014  1
  H         -2.423380       -0.090760        0.000008  1
  H          1.287045        2.055365       -0.000074  1
  H         -1.226866        2.121094       -0.000061  1
  C          0.642788       -0.233956        1.879385  2
  C          0.480090       -1.373233        2.529906  2
  H          0.295004       -0.107373        0.862534  2
  H          1.130052        0.616168        2.338543  2
  H          0.827874       -1.499815        3.546756  2
  H         -0.007174       -2.223356        2.070749  2

%mem=32GB
%nprocshared= 8
#p m062x/aug-cc-pVDZ   counterpoise=2

00073 m062x/aug-cc-pVDZ   counterpoise=2

 0  1  0  1  0  1
  C          0.641439       -1.108963        0.000079  1
  N         -0.684583       -1.190065        0.000037  1
  C         -1.341137       -0.033379       -0.000011  1
  C         -0.686284        1.186519       -0.000043  1
  C          0.697649        1.145888       -0.000054  1
  N          1.372915       -0.000000       -0.000009  1
  H          1.184009       -2.047017       -0.000014  1
  H         -2.423380       -0.090760        0.000008  1
  H          1.287045        2.055365       -0.000074  1
  H         -1.226866        2.121094       -0.000061  1
  C          0.673648       -0.118782        1.879385  2
  C          0.711256       -1.269003        2.529906  2
  H          0.309167       -0.054515        0.862534  2
  H          1.005888        0.803038        2.338543  2
  H          1.075737       -1.333271        3.546756  2
  H          0.379017       -2.190824        2.070749  2

%mem=32GB
%nprocshared= 8
#p m062x/aug-cc-pVDZ   counterpoise=2

00074 m062x/aug-cc-pVDZ   counterpoise=2

 0  1  0  1  0  1
  C          0.641439       -1.108963        0.000079  1
  N         -0.684583       -1.190065        0.000037  1
  C         -1.341137       -0.033379       -0.000011  1
  C         -0.686284        1.186519       -0.000043  1
  C          0.697649        1.145888       -0.000054  1
  N          1.372915       -0.000000       -0.000009  1
  H          1.184009       -2.047017       -0.000014  1
  H         -2.423380       -0.090760        0.000008  1
  H          1.287045        2.055365       -0.000074  1
  H         -1.226866        2.121094       -0.000061  1
  C          1.000000        0.000000        1.732051  2
  C          0.854292        1.126216        2.408813  2
  H          1.227761       -0.000000        0.674182  2
  H          0.897155       -0.965509        2.209730  2
  H          0.626532        1.126216        3.466681  2
  H          0.957137        2.091725        1.931134  2

%mem=32GB
%nprocshared= 8
#p m062x/aug-cc-pVDZ   counterpoise=2

00075 m062x/aug-cc-pVDZ   counterpoise=2

 0  1  0  1  0  1
  C          0.641439       -1.108963        0.000079  1
  N         -0.684583       -1.190065        0.000037  1
  C         -1.341137       -0.033379       -0.000011  1
  C         -0.686284        1.186519       -0.000043  1
  C          0.697649        1.145888       -0.000054  1
  N          1.372915       -0.000000       -0.000009  1
  H          1.184009       -2.047017       -0.000014  1
  H         -2.423380       -0.090760        0.000008  1
  H          1.287045        2.055365       -0.000074  1
  H         -1.226866        2.121094       -0.000061  1
  C          0.984808        0.173648        1.732051  2
  C          1.294117        1.269060        2.404361  2
  H          1.220288        0.068289        0.681141  2
  H          0.484156       -0.660093        2.206587  2
  H          1.058637        1.374419        3.455269  2
  H          1.794769        2.102802        1.929824  2

%mem=32GB
%nprocshared= 8
#p m062x/aug-cc-pVDZ   counterpoise=2

00076 m062x/aug-cc-pVDZ   counterpoise=2

 0  1  0  1  0  1
  C          0.641439       -1.108963        0.000079  1
  N         -0.684583       -1.190065        0.000037  1
  C         -1.341137       -0.033379       -0.000011  1
  C         -0.686284        1.186519       -0.000043  1
  C          0.697649        1.145888       -0.000054  1
  N          1.372915       -0.000000       -0.000009  1
  H          1.184009       -2.047017       -0.000014  1
  H         -2.423380       -0.090760        0.000008  1
  H          1.287045        2.055365       -0.000074  1
  H         -1.226866        2.121094       -0.000061  1
  C          0.939693        0.342020        1.732051  2
  C          1.472573        1.356210        2.391639  2
  H          1.197572        0.138430        0.701027  2
  H          0.224973       -0.323858        2.197608  2
  H          1.214694        1.559801        3.422663  2
  H          2.187293        2.022089        1.926082  2

%mem=32GB
%nprocshared= 8
#p m062x/aug-cc-pVDZ   counterpoise=2

00077 m062x/aug-cc-pVDZ   counterpoise=2

 0  1  0  1  0  1
  C          0.641439       -1.108963        0.000079  1
  N         -0.684583       -1.190065        0.000037  1
  C         -1.341137       -0.033379       -0.000011  1
  C         -0.686284        1.186519       -0.000043  1
  C          0.697649        1.145888       -0.000054  1
  N          1.372915       -0.000000       -0.000009  1
  H          1.184009       -2.047017       -0.000014  1
  H         -2.423380       -0.090760        0.000008  1
  H          1.287045        2.055365       -0.000074  1
  H         -1.226866        2.121094       -0.000061  1
  C          0.866025        0.500000        1.732051  2
  C         -0.160975       -0.024974        2.378018  2
  H          0.767870        0.876521        0.722318  2
  H          1.844631        0.573541        2.187994  2
  H         -0.062819       -0.401495        3.387749  2
  H         -1.139581       -0.098515        1.922075  2

%mem=32GB
%nprocshared= 8
#p m062x/aug-cc-pVDZ   counterpoise=2

00078 m062x/aug-cc-pVDZ   counterpoise=2

 0  1  0  1  0  1
  C          0.641439       -1.108963        0.000079  1
  N         -0.684583       -1.190065        0.000037  1
  C         -1.341137       -0.033379       -0.000011  1
  C         -0.686284        1.186519       -0.000043  1
  C          0.697649        1.145888       -0.000054  1
  N          1.372915       -0.000000       -0.000009  1
  H          1.184009       -2.047017       -0.000014  1
  H         -2.423380       -0.090760        0.000008  1
  H          1.287045        2.055365       -0.000074  1
  H         -1.226866        2.121094       -0.000061  1
  C          0.766044        0.642788        1.732051  2
  C         -0.323675        0.298121        2.396368  2
  H          0.725041        0.944402        0.693634  2
  H          1.741268        0.636657        2.200946  2
  H         -0.282671       -0.003493        3.434784  2
  H         -1.298898        0.304252        1.927473  2

%mem=32GB
%nprocshared= 8
#p m062x/aug-cc-pVDZ   counterpoise=2

00079 m062x/aug-cc-pVDZ   counterpoise=2

 0  1  0  1  0  1
  C          0.641439       -1.108963        0.000079  1
  N         -0.684583       -1.190065        0.000037  1
  C         -1.341137       -0.033379       -0.000011  1
  C         -0.686284        1.186519       -0.000043  1
  C          0.697649        1.145888       -0.000054  1
  N          1.372915       -0.000000       -0.000009  1
  H          1.184009       -2.047017       -0.000014  1
  H         -2.423380       -0.090760        0.000008  1
  H          1.287045        2.055365       -0.000074  1
  H         -1.226866        2.121094       -0.000061  1
  C          0.642788        0.766044        1.732051  2
  C         -0.493270        0.778818        2.407929  2
  H          0.676250        0.997728        0.675564  2
  H          1.583271        0.523410        2.209106  2
  H         -0.526732        0.547135        3.464415  2
  H         -1.433753        1.021452        1.930874  2

%mem=32GB
%nprocshared= 8
#p m062x/aug-cc-pVDZ   counterpoise=2

00080 m062x/aug-cc-pVDZ   counterpoise=2

 0  1  0  1  0  1
  C          0.641439       -1.108963        0.000079  1
  N         -0.684583       -1.190065        0.000037  1
  C         -1.341137       -0.033379       -0.000011  1
  C         -0.686284        1.186519       -0.000043  1
  C          0.697649        1.145888       -0.000054  1
  N          1.372915       -0.000000       -0.000009  1
  H          1.184009       -2.047017       -0.000014  1
  H         -2.423380       -0.090760        0.000008  1
  H          1.287045        2.055365       -0.000074  1
  H         -1.226866        2.121094       -0.000061  1
  C          0.500000        0.866025        1.732051  2
  C         -0.497422        1.405986        2.411162  2
  H          0.621132        1.037543        0.670509  2
  H          1.233962        0.231598        2.211388  2
  H         -0.618553        1.234469        3.472703  2
  H         -1.231384        2.040413        1.931825  2

%mem=32GB
%nprocshared= 8
#p m062x/aug-cc-pVDZ   counterpoise=2

00081 m062x/aug-cc-pVDZ   counterpoise=2

 0  1  0  1  0  1
  C          0.641439       -1.108963        0.000079  1
  N         -0.684583       -1.190065        0.000037  1
  C         -1.341137       -0.033379       -0.000011  1
  C         -0.686284        1.186519       -0.000043  1
  C          0.697649        1.145888       -0.000054  1
  N          1.372915       -0.000000       -0.000009  1
  H          1.184009       -2.047017       -0.000014  1
  H         -2.423380       -0.090760        0.000008  1
  H          1.287045        2.055365       -0.000074  1
  H         -1.226866        2.121094       -0.000061  1
  C          0.342020        0.939693        1.732051  2
  C         -0.361173        1.833804        2.405611  2
  H          0.558190        1.065029        0.679186  2
  H          0.728700        0.047831        2.207470  2
  H         -0.577343        1.708468        3.458475  2
  H         -0.747854        2.725666        1.930192  2

%mem=32GB
%nprocshared= 8
#p m062x/aug-cc-pVDZ   counterpoise=2

00082 m062x/aug-cc-pVDZ   counterpoise=2

 0  1  0  1  0  1
  C          0.641439       -1.108963        0.000079  1
  N         -0.684583       -1.190065        0.000037  1
  C         -1.341137       -0.033379       -0.000011  1
  C         -0.686284        1.186519       -0.000043  1
  C          0.697649        1.145888       -0.000054  1
  N          1.372915       -0.000000       -0.000009  1
  H          1.184009       -2.047017       -0.000014  1
  H         -2.423380       -0.090760        0.000008  1
  H          1.287045        2.055365       -0.000074  1
  H         -1.226866        2.121094       -0.000061  1
  C          0.173648        0.984808        1.732051  2
  C         -0.356939        1.999930        2.392054  2
  H          0.485752        1.080750        0.700378  2
  H          0.316418        0.018597        2.197901  2
  H         -0.669043        1.903988        3.423725  2
  H         -0.499709        2.966141        1.926204  2

%mem=32GB
%nprocshared= 8
#p m062x/aug-cc-pVDZ   counterpoise=2

00083 m062x/aug-cc-pVDZ   counterpoise=2

 0  1  0  1  0  1
  C          0.641439       -1.108963        0.000079  1
  N         -0.684583       -1.190065        0.000037  1
  C         -1.341137       -0.033379       -0.000011  1
  C         -0.686284        1.186519       -0.000043  1
  C          0.697649        1.145888       -0.000054  1
  N          1.372915       -0.000000       -0.000009  1
  H          1.184009       -2.047017       -0.000014  1
  H         -2.423380       -0.090760        0.000008  1
  H          1.287045        2.055365       -0.000074  1
  H         -1.226866        2.121094       -0.000061  1
  C          0.000000        1.000000        1.732051  2
  C         -0.041636       -0.155753        2.372442  2
  H         -0.396619        1.107794        0.731034  2
  H          0.432314        1.883038        2.184059  2
  H          0.354983       -0.263547        3.373459  2
  H         -0.473951       -1.038791        1.920435  2

%mem=32GB
%nprocshared= 8
#p m062x/aug-cc-pVDZ   counterpoise=2

00084 m062x/aug-cc-pVDZ   counterpoise=2

 0  1  0  1  0  1
  C          0.641439       -1.108963        0.000079  1
  N         -0.684583       -1.190065        0.000037  1
  C         -1.341137       -0.033379       -0.000011  1
  C         -0.686284        1.186519       -0.000043  1
  C          0.697649        1.145888       -0.000054  1
  N          1.372915       -0.000000       -0.000009  1
  H          1.184009       -2.047017       -0.000014  1
  H         -2.423380       -0.090760        0.000008  1
  H          1.287045        2.055365       -0.000074  1
  H         -1.226866        2.121094       -0.000061  1
  C         -0.173648        0.984808        1.732051  2
  C         -0.390767       -0.140024        2.391758  2
  H         -0.478848        1.104897        0.700841  2
  H          0.317689        1.829040        2.197692  2
  H         -0.085567       -0.260114        3.422967  2
  H         -0.882104       -0.984256        1.926117  2

%mem=32GB
%nprocshared= 8
#p m062x/aug-cc-pVDZ   counterpoise=2

00085 m062x/aug-cc-pVDZ   counterpoise=2

 0  1  0  1  0  1
  C          0.641439       -1.108963        0.000079  1
  N         -0.684583       -1.190065        0.000037  1
  C         -1.341137       -0.033379       -0.000011  1
  C         -0.686284        1.186519       -0.000043  1
  C          0.697649        1.145888       -0.000054  1
  N          1.372915       -0.000000       -0.000009  1
  H          1.184009       -2.047017       -0.000014  1
  H         -2.423380       -0.090760        0.000008  1
  H          1.287045        2.055365       -0.000074  1
  H         -1.226866        2.121094       -0.000061  1
  C         -0.342020        0.939693        1.732051  2
  C         -0.864591       -0.071410        2.404503  2
  H         -0.550939        1.089481        0.680919  2
  H          0.314901        1.656726        2.206688  2
  H         -0.655673       -0.221198        3.455634  2
  H         -1.521512       -0.788443        1.929866  2

%mem=32GB
%nprocshared= 8
#p m062x/aug-cc-pVDZ   counterpoise=2

00086 m062x/aug-cc-pVDZ   counterpoise=2

 0  1  0  1  0  1
  C          0.641439       -1.108963        0.000079  1
  N         -0.684583       -1.190065        0.000037  1
  C         -1.341137       -0.033379       -0.000011  1
  C         -0.686284        1.186519       -0.000043  1
  C          0.697649        1.145888       -0.000054  1
  N          1.372915       -0.000000       -0.000009  1
  H          1.184009       -2.047017       -0.000014  1
  H         -2.423380       -0.090760        0.000008  1
  H          1.287045        2.055365       -0.000074  1
  H         -1.226866        2.121094       -0.000061  1
  C         -0.500000        0.866025        1.732051  2
  C         -1.400883        0.174823        2.408991  2
  H         -0.613802        1.061817        0.673903  2
  H          0.386133        1.262804        2.209856  2
  H         -1.287081       -0.020969        3.467138  2
  H         -2.287016       -0.221956        1.931186  2

%mem=32GB
%nprocshared= 8
#p m062x/aug-cc-pVDZ   counterpoise=2

00087 m062x/aug-cc-pVDZ   counterpoise=2

 0  1  0  1  0  1
  C          0.641439       -1.108963        0.000079  1
  N         -0.684583       -1.190065        0.000037  1
  C         -1.341137       -0.033379       -0.000011  1
  C         -0.686284        1.186519       -0.000043  1
  C          0.697649        1.145888       -0.000054  1
  N          1.372915       -0.000000       -0.000009  1
  H          1.184009       -2.047017       -0.000014  1
  H         -2.423380       -0.090760        0.000008  1
  H          1.287045        2.055365       -0.000074  1
  H         -1.226866        2.121094       -0.000061  1
  C         -0.642788        0.766044        1.732051  2
  C         -1.746137        0.486900        2.404582  2
  H         -0.669187        1.021242        0.680795  2
  H          0.329517        0.750158        2.206744  2
  H         -1.719738        0.231702        3.455837  2
  H         -2.718442        0.502786        1.929889  2

%mem=32GB
%nprocshared= 8
#p m062x/aug-cc-pVDZ   counterpoise=2

00088 m062x/aug-cc-pVDZ   counterpoise=2

 0  1  0  1  0  1
  C          0.641439       -1.108963        0.000079  1
  N         -0.684583       -1.190065        0.000037  1
  C         -1.341137       -0.033379       -0.000011  1
  C         -0.686284        1.186519       -0.000043  1
  C          0.697649        1.145888       -0.000054  1
  N          1.372915       -0.000000       -0.000009  1
  H          1.184009       -2.047017       -0.000014  1
  H         -2.423380       -0.090760        0.000008  1
  H          1.287045        2.055365       -0.000074  1
  H         -1.226866        2.121094       -0.000061  1
  C         -0.766044        0.642788        1.732051  2
  C         -1.910721        0.599105        2.391905  2
  H         -0.718548        0.966573        0.700610  2
  H          0.167794        0.356451        2.197796  2
  H         -1.958217        0.275320        3.423345  2
  H         -2.844560        0.885442        1.926160  2

%mem=32GB
%nprocshared= 8
#p m062x/aug-cc-pVDZ   counterpoise=2

00089 m062x/aug-cc-pVDZ   counterpoise=2

 0  1  0  1  0  1
  C          0.641439       -1.108963        0.000079  1
  N         -0.684583       -1.190065        0.000037  1
  C         -1.341137       -0.033379       -0.000011  1
  C         -0.686284        1.186519       -0.000043  1
  C          0.697649        1.145888       -0.000054  1
  N          1.372915       -0.000000       -0.000009  1
  H          1.184009       -2.047017       -0.000014  1
  H         -2.423380       -0.090760        0.000008  1
  H          1.287045        2.055365       -0.000074  1
  H         -1.226866        2.121094       -0.000061  1
  C         -0.866025        0.500000        1.732051  2
  C         -2.021994        0.531348        2.372640  2
  H         -0.762117        0.896878        0.730725  2
  H          0.021082        0.076248        2.184198  2
  H         -2.125903        0.134471        3.373965  2
  H         -2.909101        0.955100        1.920493  2

%mem=32GB
%nprocshared= 8
#p m062x/aug-cc-pVDZ   counterpoise=2

00090 m062x/aug-cc-pVDZ   counterpoise=2

 0  1  0  1  0  1
  C          0.641439       -1.108963        0.000079  1
  N         -0.684583       -1.190065        0.000037  1
  C         -1.341137       -0.033379       -0.000011  1
  C         -0.686284        1.186519       -0.000043  1
  C          0.697649        1.145888       -0.000054  1
  N          1.372915       -0.000000       -0.000009  1
  H          1.184009       -2.047017       -0.000014  1
  H         -2.423380       -0.090760        0.000008  1
  H          1.287045        2.055365       -0.000074  1
  H         -1.226866        2.121094       -0.000061  1
  C         -0.939693        0.342020        1.732051  2
  C         -0.017535       -0.337560        2.391897  2
  H         -1.178749        0.118473        0.700624  2
  H         -1.491205        1.148173        2.197790  2
  H          0.221521       -0.114014        3.423322  2
  H          0.533977       -1.143713        1.926158  2

%mem=32GB
%nprocshared= 8
#p m062x/aug-cc-pVDZ   counterpoise=2

00091 m062x/aug-cc-pVDZ   counterpoise=2

 0  1  0  1  0  1
  C          0.641439       -1.108963        0.000079  1
  N         -0.684583       -1.190065        0.000037  1
  C         -1.341137       -0.033379       -0.000011  1
  C         -0.686284        1.186519       -0.000043  1
  C          0.697649        1.145888       -0.000054  1
  N          1.372915       -0.000000       -0.000009  1
  H          1.184009       -2.047017       -0.000014  1
  H         -2.423380       -0.090760        0.000008  1
  H          1.287045        2.055365       -0.000074  1
  H         -1.226866        2.121094       -0.000061  1
  C         -0.984808        0.173648        1.732051  2
  C         -0.280487       -0.719644        2.405521  2
  H         -1.201380        0.047820        0.679328  2
  H         -1.372053        1.065299        2.207406  2
  H         -0.063915       -0.593815        3.458243  2
  H          0.106758       -1.611294        1.930165  2

%mem=32GB
%nprocshared= 8
#p m062x/aug-cc-pVDZ   counterpoise=2

00092 m062x/aug-cc-pVDZ   counterpoise=2

 0  1  0  1  0  1
  C          0.641439       -1.108963        0.000079  1
  N         -0.684583       -1.190065        0.000037  1
  C         -1.341137       -0.033379       -0.000011  1
  C         -0.686284        1.186519       -0.000043  1
  C          0.697649        1.145888       -0.000054  1
  N          1.372915       -0.000000       -0.000009  1
  H          1.184009       -2.047017       -0.000014  1
  H         -2.423380       -0.090760        0.000008  1
  H          1.287045        2.055365       -0.000074  1
  H         -1.226866        2.121094       -0.000061  1
  C         -1.000000        0.000000        1.732051  2
  C         -0.756576       -1.107776        2.411151  2
  H         -1.209072       -0.020457        0.670527  2
  H         -0.999617        0.970157        2.211380  2
  H         -0.547505       -1.087319        3.472674  2
  H         -0.756959       -2.077934        1.931822  2

%mem=32GB
%nprocshared= 8
#p m062x/aug-cc-pVDZ   counterpoise=2

00093 m062x/aug-cc-pVDZ   counterpoise=2

 0  1  0  1  0  1
  C          0.641439       -1.108963        0.000079  1
  N         -0.684583       -1.190065        0.000037  1
  C         -1.341137       -0.033379       -0.000011  1
  C         -0.686284        1.186519       -0.000043  1
  C          0.697649        1.145888       -0.000054  1
  N          1.372915       -0.000000       -0.000009  1
  H          1.184009       -2.047017       -0.000014  1
  H         -2.423380       -0.090760        0.000008  1
  H          1.287045        2.055365       -0.000074  1
  H         -1.226866        2.121094       -0.000061  1
  C         -0.984808       -0.173648        1.732051  2
  C         -1.258272       -1.276333        2.407997  2
  H         -1.202176       -0.088081        0.675457  2
  H         -0.532997        0.686120        2.209154  2
  H         -1.040904       -1.361900        3.464591  2
  H         -1.710082       -2.136101        1.930894  2

%mem=32GB
%nprocshared= 8
#p m062x/aug-cc-pVDZ   counterpoise=2

00094 m062x/aug-cc-pVDZ   counterpoise=2

 0  1  0  1  0  1
  C          0.641439       -1.108963        0.000079  1
  N         -0.684583       -1.190065        0.000037  1
  C         -1.341137       -0.033379       -0.000011  1
  C         -0.686284        1.186519       -0.000043  1
  C          0.697649        1.145888       -0.000054  1
  N          1.372915       -0.000000       -0.000009  1
  H          1.184009       -2.047017       -0.000014  1
  H         -2.423380       -0.090760        0.000008  1
  H          1.287045        2.055365       -0.000074  1
  H         -1.226866        2.121094       -0.000061  1
  C         -0.939693       -0.342020        1.732051  2
  C         -1.472129       -1.353262        2.396507  2
  H         -1.180419       -0.156943        0.693417  2
  H         -0.242506        0.339844        2.201044  2
  H         -1.231403       -1.538339        3.435139  2
  H         -2.169316       -2.035125        1.927514  2

%mem=32GB
%nprocshared= 8
#p m062x/aug-cc-pVDZ   counterpoise=2

00095 m062x/aug-cc-pVDZ   counterpoise=2

 0  1  0  1  0  1
  C          0.641439       -1.108963        0.000079  1
  N         -0.684583       -1.190065        0.000037  1
  C         -1.341137       -0.033379       -0.000011  1
  C         -0.686284        1.186519       -0.000043  1
  C          0.697649        1.145888       -0.000054  1
  N          1.372915       -0.000000       -0.000009  1
  H          1.184009       -2.047017       -0.000014  1
  H         -2.423380       -0.090760        0.000008  1
  H          1.287045        2.055365       -0.000074  1
  H         -1.226866        2.121094       -0.000061  1
  C         -0.866025       -0.500000        1.732051  2
  C         -1.477925       -1.477578        2.378209  2
  H         -1.143081       -0.227896        0.722020  2
  H         -0.064386        0.065977        2.188128  2
  H         -1.200869       -1.749682        3.388238  2
  H         -2.279564       -2.043555        1.922131  2

%mem=32GB
%nprocshared= 8
#p m062x/aug-cc-pVDZ   counterpoise=2

00096 m062x/aug-cc-pVDZ   counterpoise=2

 0  1  0  1  0  1
  C          0.641439       -1.108963        0.000079  1
  N         -0.684583       -1.190065        0.000037  1
  C         -1.341137       -0.033379       -0.000011  1
  C         -0.686284        1.186519       -0.000043  1
  C          0.697649        1.145888       -0.000054  1
  N          1.372915       -0.000000       -0.000009  1
  H          1.184009       -2.047017       -0.000014  1
  H         -2.423380       -0.090760        0.000008  1
  H          1.287045        2.055365       -0.000074  1
  H         -1.226866        2.121094       -0.000061  1
  C         -0.766044       -0.642788        1.732051  2
  C          0.316884       -0.268611        2.391489  2
  H         -0.717564       -0.968494        0.701261  2
  H         -1.742924       -0.637864        2.197502  2
  H          0.268403        0.057095        3.422278  2
  H          1.293763       -0.273535        1.926038  2

%mem=32GB
%nprocshared= 8
#p m062x/aug-cc-pVDZ   counterpoise=2

00097 m062x/aug-cc-pVDZ   counterpoise=2

 0  1  0  1  0  1
  C          0.641439       -1.108963        0.000079  1
  N         -0.684583       -1.190065        0.000037  1
  C         -1.341137       -0.033379       -0.000011  1
  C         -0.686284        1.186519       -0.000043  1
  C          0.697649        1.145888       -0.000054  1
  N          1.372915       -0.000000       -0.000009  1
  H          1.184009       -2.047017       -0.000014  1
  H         -2.423380       -0.090760        0.000008  1
  H          1.287045        2.055365       -0.000074  1
  H         -1.226866        2.121094       -0.000061  1
  C         -0.642788       -0.766044        1.732051  2
  C          0.494218       -0.711949        2.404279  2
  H         -0.668144       -1.023290        0.681268  2
  H         -1.592190       -0.555175        2.206530  2
  H          0.519575       -0.454703        3.455061  2
  H          1.443621       -0.922818        1.929800  2

%mem=32GB
%nprocshared= 8
#p m062x/aug-cc-pVDZ   counterpoise=2

00098 m062x/aug-cc-pVDZ   counterpoise=2

 0  1  0  1  0  1
  C          0.641439       -1.108963        0.000079  1
  N         -0.684583       -1.190065        0.000037  1
  C         -1.341137       -0.033379       -0.000011  1
  C         -0.686284        1.186519       -0.000043  1
  C          0.697649        1.145888       -0.000054  1
  N          1.372915       -0.000000       -0.000009  1
  H          1.184009       -2.047017       -0.000014  1
  H         -2.423380       -0.090760        0.000008  1
  H          1.287045        2.055365       -0.000074  1
  H         -1.226866        2.121094       -0.000061  1
  C         -0.500000       -0.866025        1.732051  2
  C          0.550709       -1.296844        2.408811  2
  H         -0.612738       -1.063940        0.674184  2
  H         -1.288039       -0.298768        2.209729  2
  H          0.663448       -1.098930        3.466677  2
  H          1.338748       -1.864102        1.931133  2

%mem=32GB
%nprocshared= 8
#p m062x/aug-cc-pVDZ   counterpoise=2

00099 m062x/aug-cc-pVDZ   counterpoise=2

 0  1  0  1  0  1
  C          0.641439       -1.108963        0.000079  1
  N         -0.684583       -1.190065        0.000037  1
  C         -1.341137       -0.033379       -0.000011  1
  C         -0.686284        1.186519       -0.000043  1
  C          0.697649        1.145888       -0.000054  1
  N          1.372915       -0.000000       -0.000009  1
  H          1.184009       -2.047017       -0.000014  1
  H         -2.423380       -0.090760        0.000008  1
  H          1.287045        2.055365       -0.000074  1
  H         -1.226866        2.121094       -0.000061  1
  C         -0.342020       -0.939693        1.732051  2
  C          0.455519       -1.751744        2.404438  2
  H         -0.549896       -1.091625        0.681020  2
  H         -0.817877       -0.091586        2.206642  2
  H          0.663394       -1.599812        3.455468  2
  H          0.931375       -2.599851        1.929847  2

%mem=32GB
%nprocshared= 8
#p m062x/aug-cc-pVDZ   counterpoise=2

00100 m062x/aug-cc-pVDZ   counterpoise=2

 0  1  0  1  0  1
  C          0.641439       -1.108963        0.000079  1
  N         -0.684583       -1.190065        0.000037  1
  C         -1.341137       -0.033379       -0.000011  1
  C         -0.686284        1.186519       -0.000043  1
  C          0.697649        1.145888       -0.000054  1
  N          1.372915       -0.000000       -0.000009  1
  H          1.184009       -2.047017       -0.000014  1
  H         -2.423380       -0.090760        0.000008  1
  H          1.287045        2.055365       -0.000074  1
  H         -1.226866        2.121094       -0.000061  1
  C         -0.173648       -0.984808        1.732051  2
  C          0.440793       -1.951665        2.391785  2
  H         -0.477862       -1.107019        0.700799  2
  H         -0.396197       -0.033706        2.197711  2
  H          0.745006       -1.829454        3.423036  2
  H          0.663342       -2.902767        1.926125  2

%mem=32GB
%nprocshared= 8
#p m062x/aug-cc-pVDZ   counterpoise=2

00101 m062x/aug-cc-pVDZ   counterpoise=2

 0  1  0  1  0  1
  C          0.641439       -1.108963        0.000079  1
  N         -0.684583       -1.190065        0.000037  1
  C         -1.341137       -0.033379       -0.000011  1
  C         -0.686284        1.186519       -0.000043  1
  C          0.697649        1.145888       -0.000054  1
  N          1.372915       -0.000000       -0.000009  1
  H          1.184009       -2.047017       -0.000014  1
  H         -2.423380       -0.090760        0.000008  1
  H          1.287045        2.055365       -0.000074  1
  H         -1.226866        2.121094       -0.000061  1
  C         -0.000000       -1.000000        1.732051  2
  C         -0.051396        0.151081        2.380103  2
  H          0.375163       -1.063730        0.719059  2
  H         -0.331102       -1.923095        2.189466  2
  H         -0.426559        0.214811        3.393094  2
  H          0.279706        1.074176        1.922688  2

%mem=32GB
%nprocshared= 8
#p m062x/aug-cc-pVDZ   counterpoise=2

00102 m062x/aug-cc-pVDZ   counterpoise=2

 0  1  0  1  0  1
  C          0.641439       -1.108963        0.000079  1
  N         -0.684583       -1.190065        0.000037  1
  C         -1.341137       -0.033379       -0.000011  1
  C         -0.686284        1.186519       -0.000043  1
  C          0.697649        1.145888       -0.000054  1
  N          1.372915       -0.000000       -0.000009  1
  H          1.184009       -2.047017       -0.000014  1
  H         -2.423380       -0.090760        0.000008  1
  H          1.287045        2.055365       -0.000074  1
  H         -1.226866        2.121094       -0.000061  1
  C          0.173648       -0.984808        1.732051  2
  C          0.282475        0.151516        2.398778  2
  H          0.455133       -1.059516        0.689867  2
  H         -0.201134       -1.884274        2.202647  2
  H          0.000990        0.226224        3.440961  2
  H          0.657257        1.050982        1.928182  2

%mem=32GB
%nprocshared= 8
#p m062x/aug-cc-pVDZ   counterpoise=2

00103 m062x/aug-cc-pVDZ   counterpoise=2

 0  1  0  1  0  1
  C          0.641439       -1.108963        0.000079  1
  N         -0.684583       -1.190065        0.000037  1
  C         -1.341137       -0.033379       -0.000011  1
  C         -0.686284        1.186519       -0.000043  1
  C          0.697649        1.145888       -0.000054  1
  N          1.372915       -0.000000       -0.000009  1
  H          1.184009       -2.047017       -0.000014  1
  H         -2.423380       -0.090760        0.000008  1
  H          1.287045        2.055365       -0.000074  1
  H         -1.226866        2.121094       -0.000061  1
  C          0.342020       -0.939693        1.732051  2
  C          0.778881        0.107064        2.411061  2
  H          0.525509       -1.043424        0.670668  2
  H         -0.215991       -1.733348        2.211316  2
  H          0.595392        0.210795        3.472443  2
  H          1.336892        0.900719        1.931795  2

%mem=32GB
%nprocshared= 8
#p m062x/aug-cc-pVDZ   counterpoise=2

00104 m062x/aug-cc-pVDZ   counterpoise=2

 0  1  0  1  0  1
  C          0.641439       -1.108963        0.000079  1
  N         -0.684583       -1.190065        0.000037  1
  C         -1.341137       -0.033379       -0.000011  1
  C         -0.686284        1.186519       -0.000043  1
  C          0.697649        1.145888       -0.000054  1
  N          1.372915       -0.000000       -0.000009  1
  H          1.184009       -2.047017       -0.000014  1
  H         -2.423380       -0.090760        0.000008  1
  H          1.287045        2.055365       -0.000074  1
  H         -1.226866        2.121094       -0.000061  1
  C          0.500000       -0.866025        1.732051  2
  C          1.417477       -0.203531        2.415379  2
  H          0.587227       -1.015849        0.663919  2
  H         -0.373784       -1.284161        2.214364  2
  H          1.330250       -0.053708        3.483510  2
  H          2.291261        0.214605        1.933065  2

%mem=32GB
%nprocshared= 8
#p m062x/aug-cc-pVDZ   counterpoise=2

00105 m062x/aug-cc-pVDZ   counterpoise=2

 0  1  0  1  0  1
  C          0.641439       -1.108963        0.000079  1
  N         -0.684583       -1.190065        0.000037  1
  C         -1.341137       -0.033379       -0.000011  1
  C         -0.686284        1.186519       -0.000043  1
  C          0.697649        1.145888       -0.000054  1
  N          1.372915       -0.000000       -0.000009  1
  H          1.184009       -2.047017       -0.000014  1
  H         -2.423380       -0.090760        0.000008  1
  H          1.287045        2.055365       -0.000074  1
  H         -1.226866        2.121094       -0.000061  1
  C          0.642788       -0.766044        1.732051  2
  C          1.769524       -0.636019        2.411138  2
  H          0.641961       -0.976215        0.670547  2
  H         -0.322341       -0.667345        2.211371  2
  H          1.770350       -0.425849        3.472641  2
  H          2.734652       -0.734718        1.931818  2

%mem=32GB
%nprocshared= 8
#p m062x/aug-cc-pVDZ   counterpoise=2

00106 m062x/aug-cc-pVDZ   counterpoise=2

 0  1  0  1  0  1
  C          0.641439       -1.108963        0.000079  1
  N         -0.684583       -1.190065        0.000037  1
  C         -1.341137       -0.033379       -0.000011  1
  C         -0.686284        1.186519       -0.000043  1
  C          0.697649        1.145888       -0.000054  1
  N          1.372915       -0.000000       -0.000009  1
  H          1.184009       -2.047017       -0.000014  1
  H         -2.423380       -0.090760        0.000008  1
  H          1.287045        2.055365       -0.000074  1
  H         -1.226866        2.121094       -0.000061  1
  C          0.766044       -0.642788        1.732051  2
  C          1.902041       -0.754113        2.398922  2
  H          0.691049       -0.923361        0.689642  2
  H         -0.132854       -0.266774        2.202749  2
  H          1.977037       -0.473540        3.441330  2
  H          2.800940       -1.130127        1.928224  2

%mem=32GB
%nprocshared= 8
#p m062x/aug-cc-pVDZ   counterpoise=2

00107 m062x/aug-cc-pVDZ   counterpoise=2

 0  1  0  1  0  1
  C          0.641439       -1.108963        0.000079  1
  N         -0.684583       -1.190065        0.000037  1
  C         -1.341137       -0.033379       -0.000011  1
  C         -0.686284        1.186519       -0.000043  1
  C          0.697649        1.145888       -0.000054  1
  N          1.372915       -0.000000       -0.000009  1
  H          1.184009       -2.047017       -0.000014  1
  H         -2.423380       -0.090760        0.000008  1
  H          1.287045        2.055365       -0.000074  1
  H         -1.226866        2.121094       -0.000061  1
  C          0.866025       -0.500000        1.732051  2
  C          2.006731       -0.661769        2.380297  2
  H          0.734631       -0.856275        0.718756  2
  H          0.019490       -0.005039        2.189602  2
  H          2.138125       -0.305494        3.393590  2
  H          2.853266       -1.156729        1.922745  2

%mem=32GB
%nprocshared= 8
#p m062x/aug-cc-pVDZ   counterpoise=2

00108 m062x/aug-cc-pVDZ   counterpoise=2

 0  1  0  1  0  1
  C          0.641439       -1.108963        0.000079  1
  N         -0.684583       -1.190065        0.000037  1
  C         -1.341137       -0.033379       -0.000011  1
  C         -0.686284        1.186519       -0.000043  1
  C          0.697649        1.145888       -0.000054  1
  N          1.372915       -0.000000       -0.000009  1
  H          1.184009       -2.047017       -0.000014  1
  H         -2.423380       -0.090760        0.000008  1
  H          1.287045        2.055365       -0.000074  1
  H         -1.226866        2.121094       -0.000061  1
  C          0.939693       -0.342020        1.732051  2
  C          0.076860        0.411680        2.391639  2
  H          1.197572       -0.138430        0.701027  2
  H          1.421522       -1.191760        2.197608  2
  H         -0.181019        0.208089        3.422663  2
  H         -0.404970        1.261420        1.926082  2

%mem=32GB
%nprocshared= 8
#p m062x/aug-cc-pVDZ   counterpoise=2

00109 m062x/aug-cc-pVDZ   counterpoise=2

 0  1  0  1  0  1
  C          0.641439       -1.108963        0.000079  1
  N         -0.684583       -1.190065        0.000037  1
  C         -1.341137       -0.033379       -0.000011  1
  C         -0.686284        1.186519       -0.000043  1
  C          0.697649        1.145888       -0.000054  1
  N          1.372915       -0.000000       -0.000009  1
  H          1.184009       -2.047017       -0.000014  1
  H         -2.423380       -0.090760        0.000008  1
  H          1.287045        2.055365       -0.000074  1
  H         -1.226866        2.121094       -0.000061  1
  C          0.984808       -0.173648        1.732051  2
  C          0.374206        0.786959        2.404361  2
  H          1.220288       -0.068289        0.681141  2
  H          1.272798       -1.102539        2.206587  2
  H          0.138726        0.681600        3.455269  2
  H          0.086216        1.715850        1.929824  2

%mem=32GB
%nprocshared= 8
#p m062x/aug-cc-pVDZ   counterpoise=2

00110 m062x/aug-cc-pVDZ   counterpoise=2

 0  1  0  1  0  1
  C          0.641439       -1.108963        0.000079  1
  N         -0.684583       -1.190065        0.000037  1
  C         -1.341137       -0.033379       -0.000011  1
  C         -0.686284        1.186519       -0.000043  1
  C          0.697649        1.145888       -0.000054  1
  N          1.372915       -0.000000       -0.000009  1
  H          1.184009       -2.047017       -0.000014  1
  H         -2.423380       -0.090760        0.000008  1
  H          1.287045        2.055365       -0.000074  1
  H         -1.226866        2.121094       -0.000061  1
  C          1.285575        0.000000        1.532089  2
  C          1.246175        1.126216        2.223237  2
  H          1.347163       -0.000000        0.451733  2
  H          1.257765       -0.965509        2.019922  2
  H          1.184588        1.126216        3.303592  2
  H          1.273985        2.091725        1.735404  2

%mem=32GB
%nprocshared= 8
#p m062x/aug-cc-pVDZ   counterpoise=2

00111 m062x/aug-cc-pVDZ   counterpoise=2

 0  1  0  1  0  1
  C          0.641439       -1.108963        0.000079  1
  N         -0.684583       -1.190065        0.000037  1
  C         -1.341137       -0.033379       -0.000011  1
  C         -0.686284        1.186519       -0.000043  1
  C          0.697649        1.145888       -0.000054  1
  N          1.372915       -0.000000       -0.000009  1
  H          1.184009       -2.047017       -0.000014  1
  H         -2.423380       -0.090760        0.000008  1
  H          1.287045        2.055365       -0.000074  1
  H         -1.226866        2.121094       -0.000061  1
  C          1.266044        0.223238        1.532089  2
  C          2.234186        0.809115        2.215499  2
  H          1.340560        0.067584        0.463828  2
  H          0.361537       -0.123384        2.014460  2
  H          2.159670        0.964768        3.283759  2
  H          3.138693        1.155737        1.733128  2

%mem=32GB
%nprocshared= 8
#p m062x/aug-cc-pVDZ   counterpoise=2

00112 m062x/aug-cc-pVDZ   counterpoise=2

 0  1  0  1  0  1
  C          0.641439       -1.108963        0.000079  1
  N         -0.684583       -1.190065        0.000037  1
  C         -1.341137       -0.033379       -0.000011  1
  C         -0.686284        1.186519       -0.000043  1
  C          0.697649        1.145888       -0.000054  1
  N          1.372915       -0.000000       -0.000009  1
  H          1.184009       -2.047017       -0.000014  1
  H         -2.423380       -0.090760        0.000008  1
  H          1.287045        2.055365       -0.000074  1
  H         -1.226866        2.121094       -0.000061  1
  C          1.208046        0.439693        1.532089  2
  C          2.191342        1.025052        2.193968  2
  H          1.319380        0.142774        0.497484  2
  H          0.253728        0.234780        1.999263  2
  H          2.080008        1.321970        3.228571  2
  H          3.145659        1.229964        1.726794  2

%mem=32GB
%nprocshared= 8
#p m062x/aug-cc-pVDZ   counterpoise=2

00113 m062x/aug-cc-pVDZ   counterpoise=2

 0  1  0  1  0  1
  C          0.641439       -1.108963        0.000079  1
  N         -0.684583       -1.190065        0.000037  1
  C         -1.341137       -0.033379       -0.000011  1
  C         -0.686284        1.186519       -0.000043  1
  C          0.697649        1.145888       -0.000054  1
  N          1.372915       -0.000000       -0.000009  1
  H          1.184009       -2.047017       -0.000014  1
  H         -2.423380       -0.090760        0.000008  1
  H          1.287045        2.055365       -0.000074  1
  H         -1.226866        2.121094       -0.000061  1
  C          1.113341        0.642788        1.532089  2
  C          0.417945       -0.283703        2.168988  2
  H          0.843232        0.969693        0.536531  2
  H          1.979615        1.110165        1.981632  2
  H          0.688053       -0.610608        3.164545  2
  H         -0.448330       -0.751080        1.719445  2

%mem=32GB
%nprocshared= 8
#p m062x/aug-cc-pVDZ   counterpoise=2

00114 m062x/aug-cc-pVDZ   counterpoise=2

 0  1  0  1  0  1
  C          0.641439       -1.108963        0.000079  1
  N         -0.684583       -1.190065        0.000037  1
  C         -1.341137       -0.033379       -0.000011  1
  C         -0.686284        1.186519       -0.000043  1
  C          0.697649        1.145888       -0.000054  1
  N          1.372915       -0.000000       -0.000009  1
  H          1.184009       -2.047017       -0.000014  1
  H         -2.423380       -0.090760        0.000008  1
  H          1.287045        2.055365       -0.000074  1
  H         -1.226866        2.121094       -0.000061  1
  C          0.984808        0.826352        1.532089  2
  C          0.272075       -0.065448        2.198651  2
  H          0.789527        1.043651        0.490163  2
  H          1.791117        1.373596        2.002569  2
  H          0.467355       -0.282747        3.240576  2
  H         -0.534234       -0.612692        1.728171  2

%mem=32GB
%nprocshared= 8
#p m062x/aug-cc-pVDZ   counterpoise=2

00115 m062x/aug-cc-pVDZ   counterpoise=2

 0  1  0  1  0  1
  C          0.641439       -1.108963        0.000079  1
  N         -0.684583       -1.190065        0.000037  1
  C         -1.341137       -0.033379       -0.000011  1
  C         -0.686284        1.186519       -0.000043  1
  C          0.697649        1.145888       -0.000054  1
  N          1.372915       -0.000000       -0.000009  1
  H          1.184009       -2.047017       -0.000014  1
  H         -2.423380       -0.090760        0.000008  1
  H          1.287045        2.055365       -0.000074  1
  H         -1.226866        2.121094       -0.000061  1
  C          0.826352        0.984808        1.532089  2
  C          0.004128        0.209673        2.218174  2
  H          0.736265        1.097558        0.459646  2
  H          1.621335        1.536583        2.016349  2
  H          0.094215        0.096923        3.290616  2
  H         -0.790856       -0.342103        1.733915  2

%mem=32GB
%nprocshared= 8
#p m062x/aug-cc-pVDZ   counterpoise=2

00116 m062x/aug-cc-pVDZ   counterpoise=2

 0  1  0  1  0  1
  C          0.641439       -1.108963        0.000079  1
  N         -0.684583       -1.190065        0.000037  1
  C         -1.341137       -0.033379       -0.000011  1
  C         -0.686284        1.186519       -0.000043  1
  C          0.697649        1.145888       -0.000054  1
  N          1.372915       -0.000000       -0.000009  1
  H          1.184009       -2.047017       -0.000014  1
  H         -2.423380       -0.090760        0.000008  1
  H          1.287045        2.055365       -0.000074  1
  H         -1.226866        2.121094       -0.000061  1
  C          0.642788        1.113341        1.532089  2
  C          0.043393        2.067237        2.223760  2
  H          0.681501        1.136308        0.450916  2
  H          1.117937        0.272595        2.020291  2
  H          0.004680        2.044270        3.304932  2
  H         -0.431756        2.907983        1.735558  2

%mem=32GB
%nprocshared= 8
#p m062x/aug-cc-pVDZ   counterpoise=2

00117 m062x/aug-cc-pVDZ   counterpoise=2

 0  1  0  1  0  1
  C          0.641439       -1.108963        0.000079  1
  N         -0.684583       -1.190065        0.000037  1
  C         -1.341137       -0.033379       -0.000011  1
  C         -0.686284        1.186519       -0.000043  1
  C          0.697649        1.145888       -0.000054  1
  N          1.372915       -0.000000       -0.000009  1
  H          1.184009       -2.047017       -0.000014  1
  H         -2.423380       -0.090760        0.000008  1
  H          1.287045        2.055365       -0.000074  1
  H         -1.226866        2.121094       -0.000061  1
  C          0.439693        1.208046        1.532089  2
  C          0.588673        2.330597        2.214205  2
  H          0.619208        1.164789        0.465850  2
  H          0.132456        0.288934        2.013547  2
  H          0.409158        2.373853        3.280443  2
  H          0.895910        3.249708        1.732747  2

%mem=32GB
%nprocshared= 8
#p m062x/aug-cc-pVDZ   counterpoise=2

00118 m062x/aug-cc-pVDZ   counterpoise=2

 0  1  0  1  0  1
  C          0.641439       -1.108963        0.000079  1
  N         -0.684583       -1.190065        0.000037  1
  C         -1.341137       -0.033379       -0.000011  1
  C         -0.686284        1.186519       -0.000043  1
  C          0.697649        1.145888       -0.000054  1
  N          1.372915       -0.000000       -0.000009  1
  H          1.184009       -2.047017       -0.000014  1
  H         -2.423380       -0.090760        0.000008  1
  H          1.287045        2.055365       -0.000074  1
  H         -1.226866        2.121094       -0.000061  1
  C          0.223238        1.266044        1.532089  2
  C          0.295559        2.409504        2.191535  2
  H          0.542414        1.185205        0.501287  2
  H         -0.157940        0.366592        1.997546  2
  H         -0.023618        2.490344        3.222337  2
  H          0.676736        3.308957        1.726078  2

%mem=32GB
%nprocshared= 8
#p m062x/aug-cc-pVDZ   counterpoise=2

00119 m062x/aug-cc-pVDZ   counterpoise=2

 0  1  0  1  0  1
  C          0.641439       -1.108963        0.000079  1
  N         -0.684583       -1.190065        0.000037  1
  C         -1.341137       -0.033379       -0.000011  1
  C         -0.686284        1.186519       -0.000043  1
  C          0.697649        1.145888       -0.000054  1
  N          1.372915       -0.000000       -0.000009  1
  H          1.184009       -2.047017       -0.000014  1
  H         -2.423380       -0.090760        0.000008  1
  H          1.287045        2.055365       -0.000074  1
  H         -1.226866        2.121094       -0.000061  1
  C          0.000000        1.285575        1.532089  2
  C          0.443390        0.211686        2.162777  2
  H         -0.441589        1.221838        0.546240  2
  H          0.061469        2.269962        1.977247  2
  H          0.884979        0.275424        3.148625  2
  H          0.381921       -0.772701        1.717618  2

%mem=32GB
%nprocshared= 8
#p m062x/aug-cc-pVDZ   counterpoise=2

00120 m062x/aug-cc-pVDZ   counterpoise=2

 0  1  0  1  0  1
  C          0.641439       -1.108963        0.000079  1
  N         -0.684583       -1.190065        0.000037  1
  C         -1.341137       -0.033379       -0.000011  1
  C         -0.686284        1.186519       -0.000043  1
  C          0.697649        1.145888       -0.000054  1
  N          1.372915       -0.000000       -0.000009  1
  H          1.184009       -2.047017       -0.000014  1
  H         -2.423380       -0.090760        0.000008  1
  H          1.287045        2.055365       -0.000074  1
  H         -1.226866        2.121094       -0.000061  1
  C         -0.223238        1.266044        1.532089  2
  C          0.167419        0.190433        2.193940  2
  H         -0.535906        1.212345        0.497528  2
  H         -0.245481        2.241869        1.999243  2
  H          0.480087        0.244132        3.228500  2
  H          0.189662       -0.785392        1.726786  2

%mem=32GB
%nprocshared= 8
#p m062x/aug-cc-pVDZ   counterpoise=2

00121 m062x/aug-cc-pVDZ   counterpoise=2

 0  1  0  1  0  1
  C          0.641439       -1.108963        0.000079  1
  N         -0.684583       -1.190065        0.000037  1
  C         -1.341137       -0.033379       -0.000011  1
  C         -0.686284        1.186519       -0.000043  1
  C          0.697649        1.145888       -0.000054  1
  N          1.372915       -0.000000       -0.000009  1
  H          1.184009       -2.047017       -0.000014  1
  H         -2.423380       -0.090760        0.000008  1
  H          1.287045        2.055365       -0.000074  1
  H         -1.226866        2.121094       -0.000061  1
  C         -0.439693        1.208046        1.532089  2
  C         -0.231758        0.095698        2.215497  2
  H         -0.611625        1.193036        0.463830  2
  H         -0.446023        2.176674        2.014459  2
  H         -0.059826        0.110707        3.283755  2
  H         -0.225428       -0.872930        1.733127  2

%mem=32GB
%nprocshared= 8
#p m062x/aug-cc-pVDZ   counterpoise=2

00122 m062x/aug-cc-pVDZ   counterpoise=2

 0  1  0  1  0  1
  C          0.641439       -1.108963        0.000079  1
  N         -0.684583       -1.190065        0.000037  1
  C         -1.341137       -0.033379       -0.000011  1
  C         -0.686284        1.186519       -0.000043  1
  C          0.697649        1.145888       -0.000054  1
  N          1.372915       -0.000000       -0.000009  1
  H          1.184009       -2.047017       -0.000014  1
  H         -2.423380       -0.090760        0.000008  1
  H          1.287045        2.055365       -0.000074  1
  H         -1.226866        2.121094       -0.000061  1
  C         -0.642788        1.113341        1.532089  2
  C         -1.591275        0.504892        2.223293  2
  H         -0.673461        1.164945        0.451645  2
  H          0.201027        1.583361        2.019961  2
  H         -1.560602        0.453288        3.303735  2
  H         -2.435089        0.034872        1.735420  2

%mem=32GB
%nprocshared= 8
#p m062x/aug-cc-pVDZ   counterpoise=2

00123 m062x/aug-cc-pVDZ   counterpoise=2

 0  1  0  1  0  1
  C          0.641439       -1.108963        0.000079  1
  N         -0.684583       -1.190065        0.000037  1
  C         -1.341137       -0.033379       -0.000011  1
  C         -0.686284        1.186519       -0.000043  1
  C          0.697649        1.145888       -0.000054  1
  N          1.372915       -0.000000       -0.000009  1
  H          1.184009       -2.047017       -0.000014  1
  H         -2.423380       -0.090760        0.000008  1
  H          1.287045        2.055365       -0.000074  1
  H         -1.226866        2.121094       -0.000061  1
  C         -0.826352        0.984808        1.532089  2
  C         -1.813902        1.537176        2.215634  2
  H         -0.728672        1.125476        0.463617  2
  H         -0.077402        0.370592        2.014556  2
  H         -1.911582        1.396508        3.284106  2
  H         -2.562852        2.151392        1.733167  2

%mem=32GB
%nprocshared= 8
#p m062x/aug-cc-pVDZ   counterpoise=2

00124 m062x/aug-cc-pVDZ   counterpoise=2

 0  1  0  1  0  1
  C          0.641439       -1.108963        0.000079  1
  N         -0.684583       -1.190065        0.000037  1
  C         -1.341137       -0.033379       -0.000011  1
  C         -0.686284        1.186519       -0.000043  1
  C          0.697649        1.145888       -0.000054  1
  N          1.372915       -0.000000       -0.000009  1
  H          1.184009       -2.047017       -0.000014  1
  H         -2.423380       -0.090760        0.000008  1
  H          1.287045        2.055365       -0.000074  1
  H         -1.226866        2.121094       -0.000061  1
  C         -0.984808        0.826352        1.532089  2
  C         -1.980905        1.389397        2.194185  2
  H         -0.783157        1.069642        0.497145  2
  H         -0.332501        0.100361        1.999416  2
  H         -2.182555        1.146107        3.229128  2
  H         -2.633212        2.115388        1.726858  2

%mem=32GB
%nprocshared= 8
#p m062x/aug-cc-pVDZ   counterpoise=2

00125 m062x/aug-cc-pVDZ   counterpoise=2

 0  1  0  1  0  1
  C          0.641439       -1.108963        0.000079  1
  N         -0.684583       -1.190065        0.000037  1
  C         -1.341137       -0.033379       -0.000011  1
  C         -0.686284        1.186519       -0.000043  1
  C          0.697649        1.145888       -0.000054  1
  N          1.372915       -0.000000       -0.000009  1
  H          1.184009       -2.047017       -0.000014  1
  H         -2.423380       -0.090760        0.000008  1
  H          1.287045        2.055365       -0.000074  1
  H         -1.226866        2.121094       -0.000061  1
  C         -1.113341        0.642788        1.532089  2
  C         -2.174913        1.114494        2.163087  2
  H         -0.838416        0.992823        0.545755  2
  H         -0.478176       -0.111644        1.977466  2
  H         -2.449837        0.764459        3.149419  2
  H         -2.810077        1.868926        1.717709  2

%mem=32GB
%nprocshared= 8
#p m062x/aug-cc-pVDZ   counterpoise=2

00126 m062x/aug-cc-pVDZ   counterpoise=2

 0  1  0  1  0  1
  C          0.641439       -1.108963        0.000079  1
  N         -0.684583       -1.190065        0.000037  1
  C         -1.341137       -0.033379       -0.000011  1
  C         -0.686284        1.186519       -0.000043  1
  C          0.697649        1.145888       -0.000054  1
  N          1.372915       -0.000000       -0.000009  1
  H          1.184009       -2.047017       -0.000014  1
  H         -2.423380       -0.090760        0.000008  1
  H          1.287045        2.055365       -0.000074  1
  H         -1.226866        2.121094       -0.000061  1
  C         -1.208046        0.439693        1.532089  2
  C         -0.066654        0.338230        2.191278  2
  H         -1.297555        0.121533        0.501689  2
  H         -2.097055        0.844838        1.997364  2
  H          0.022856        0.656389        3.221677  2
  H          0.822356       -0.066915        1.726002  2

%mem=32GB
%nprocshared= 8
#p m062x/aug-cc-pVDZ   counterpoise=2

00127 m062x/aug-cc-pVDZ   counterpoise=2

 0  1  0  1  0  1
  C          0.641439       -1.108963        0.000079  1
  N         -0.684583       -1.190065        0.000037  1
  C         -1.341137       -0.033379       -0.000011  1
  C         -0.686284        1.186519       -0.000043  1
  C          0.697649        1.145888       -0.000054  1
  N          1.372915       -0.000000       -0.000009  1
  H          1.184009       -2.047017       -0.000014  1
  H         -2.423380       -0.090760        0.000008  1
  H          1.287045        2.055365       -0.000074  1
  H         -1.226866        2.121094       -0.000061  1
  C         -1.266044        0.223238        1.532089  2
  C         -0.151731        0.021167        2.214052  2
  H         -1.318292        0.044690        0.466090  2
  H         -2.169102        0.575022        2.013439  2
  H         -0.099484        0.199715        3.280049  2
  H          0.751326       -0.330617        1.732702  2

%mem=32GB
%nprocshared= 8
#p m062x/aug-cc-pVDZ   counterpoise=2

00128 m062x/aug-cc-pVDZ   counterpoise=2

 0  1  0  1  0  1
  C          0.641439       -1.108963        0.000079  1
  N         -0.684583       -1.190065        0.000037  1
  C         -1.341137       -0.033379       -0.000011  1
  C         -0.686284        1.186519       -0.000043  1
  C          0.697649        1.145888       -0.000054  1
  N          1.372915       -0.000000       -0.000009  1
  H          1.184009       -2.047017       -0.000014  1
  H         -2.423380       -0.090760        0.000008  1
  H          1.287045        2.055365       -0.000074  1
  H         -1.226866        2.121094       -0.000061  1
  C         -1.285575        0.000000        1.532089  2
  C         -0.680523       -0.950332        2.223740  2
  H         -1.324783       -0.023554        0.450946  2
  H         -1.765080        0.838277        2.020277  2
  H         -0.641316       -0.926778        3.304882  2
  H         -0.201018       -1.788609        1.735552  2

%mem=32GB
%nprocshared= 8
#p m062x/aug-cc-pVDZ   counterpoise=2

00129 m062x/aug-cc-pVDZ   counterpoise=2

 0  1  0  1  0  1
  C          0.641439       -1.108963        0.000079  1
  N         -0.684583       -1.190065        0.000037  1
  C         -1.341137       -0.033379       -0.000011  1
  C         -0.686284        1.186519       -0.000043  1
  C          0.697649        1.145888       -0.000054  1
  N          1.372915       -0.000000       -0.000009  1
  H          1.184009       -2.047017       -0.000014  1
  H         -2.423380       -0.090760        0.000008  1
  H          1.287045        2.055365       -0.000074  1
  H         -1.226866        2.121094       -0.000061  1
  C         -1.266044       -0.223238        1.532089  2
  C         -2.279688       -0.722489        2.218293  2
  H         -1.318617       -0.090317        0.459461  2
  H         -0.344472        0.071851        2.016432  2
  H         -2.227115       -0.855410        3.290919  2
  H         -3.201260       -1.017578        1.733949  2

%mem=32GB
%nprocshared= 8
#p m062x/aug-cc-pVDZ   counterpoise=2

00130 m062x/aug-cc-pVDZ   counterpoise=2

 0  1  0  1  0  1
  C          0.641439       -1.108963        0.000079  1
  N         -0.684583       -1.190065        0.000037  1
  C         -1.341137       -0.033379       -0.000011  1
  C         -0.686284        1.186519       -0.000043  1
  C          0.697649        1.145888       -0.000054  1
  N          1.372915       -0.000000       -0.000009  1
  H          1.184009       -2.047017       -0.000014  1
  H         -2.423380       -0.090760        0.000008  1
  H          1.287045        2.055365       -0.000074  1
  H         -1.226866        2.121094       -0.000061  1
  C         -1.208046       -0.439693        1.532089  2
  C         -2.220384       -0.967100        2.198882  2
  H         -1.298587       -0.163278        0.489803  2
  H         -0.249622       -0.263959        2.002731  2
  H         -2.129842       -1.243514        3.241166  2
  H         -3.178808       -1.142833        1.728239  2

%mem=32GB
%nprocshared= 8
#p m062x/aug-cc-pVDZ   counterpoise=2

00131 m062x/aug-cc-pVDZ   counterpoise=2

 0  1  0  1  0  1
  C          0.641439       -1.108963        0.000079  1
  N         -0.684583       -1.190065        0.000037  1
  C         -1.341137       -0.033379       -0.000011  1
  C         -0.686284        1.186519       -0.000043  1
  C          0.697649        1.145888       -0.000054  1
  N          1.372915       -0.000000       -0.000009  1
  H          1.184009       -2.047017       -0.000014  1
  H         -2.423380       -0.090760        0.000008  1
  H          1.287045        2.055365       -0.000074  1
  H         -1.226866        2.121094       -0.000061  1
  C         -1.113341       -0.642788        1.532089  2
  C         -2.073525       -1.290570        2.169289  2
  H         -1.261433       -0.246607        0.536061  2
  H         -0.142079       -0.483622        1.981844  2
  H         -1.925434       -1.686750        3.165316  2
  H         -3.044787       -1.449736        1.719534  2

%mem=32GB
%nprocshared= 8
#p m062x/aug-cc-pVDZ   counterpoise=2

00132 m062x/aug-cc-pVDZ   counterpoise=2

 0  1  0  1  0  1
  C          0.641439       -1.108963        0.000079  1
  N         -0.684583       -1.190065        0.000037  1
  C         -1.341137       -0.033379       -0.000011  1
  C         -0.686284        1.186519       -0.000043  1
  C          0.697649        1.145888       -0.000054  1
  N          1.372915       -0.000000       -0.000009  1
  H          1.184009       -2.047017       -0.000014  1
  H         -2.423380       -0.090760        0.000008  1
  H          1.287045        2.055365       -0.000074  1
  H         -1.226866        2.121094       -0.000061  1
  C         -0.984808       -0.826352        1.532089  2
  C         -0.245919        0.047655        2.193720  2
  H         -0.782140       -1.071878        0.497872  2
  H         -1.820928       -1.330115        1.999088  2
  H         -0.448586        0.293181        3.227936  2
  H          0.590201        0.551418        1.726721  2

%mem=32GB
%nprocshared= 8
#p m062x/aug-cc-pVDZ   counterpoise=2

00133 m062x/aug-cc-pVDZ   counterpoise=2

 0  1  0  1  0  1
  C          0.641439       -1.108963        0.000079  1
  N         -0.684583       -1.190065        0.000037  1
  C         -1.341137       -0.033379       -0.000011  1
  C         -0.686284        1.186519       -0.000043  1
  C          0.697649        1.145888       -0.000054  1
  N          1.372915       -0.000000       -0.000009  1
  H          1.184009       -2.047017       -0.000014  1
  H         -2.423380       -0.090760        0.000008  1
  H          1.287045        2.055365       -0.000074  1
  H         -1.226866        2.121094       -0.000061  1
  C         -0.826352       -0.984808        1.532089  2
  C          0.037089       -0.253227        2.215361  2
  H         -0.727520       -1.127899        0.464044  2
  H         -1.665415       -1.468902        2.014363  2
  H         -0.061743       -0.110136        3.283404  2
  H          0.876152        0.230867        1.733087  2

%mem=32GB
%nprocshared= 8
#p m062x/aug-cc-pVDZ   counterpoise=2

00134 m062x/aug-cc-pVDZ   counterpoise=2

 0  1  0  1  0  1
  C          0.641439       -1.108963        0.000079  1
  N         -0.684583       -1.190065        0.000037  1
  C         -1.341137       -0.033379       -0.000011  1
  C         -0.686284        1.186519       -0.000043  1
  C          0.697649        1.145888       -0.000054  1
  N          1.372915       -0.000000       -0.000009  1
  H          1.184009       -2.047017       -0.000014  1
  H         -2.423380       -0.090760        0.000008  1
  H          1.287045        2.055365       -0.000074  1
  H         -1.226866        2.121094       -0.000061  1
  C         -0.642788       -1.113341        1.532089  2
  C          0.365061       -1.617481        2.223236  2
  H         -0.672260       -1.167444        0.451734  2
  H         -1.477347       -0.627036        2.019921  2
  H          0.394534       -1.563378        3.303590  2
  H          1.199620       -2.103786        1.735404  2

%mem=32GB
%nprocshared= 8
#p m062x/aug-cc-pVDZ   counterpoise=2

00135 m062x/aug-cc-pVDZ   counterpoise=2

 0  1  0  1  0  1
  C          0.641439       -1.108963        0.000079  1
  N         -0.684583       -1.190065        0.000037  1
  C         -1.341137       -0.033379       -0.000011  1
  C         -0.686284        1.186519       -0.000043  1
  C          0.697649        1.145888       -0.000054  1
  N          1.372915       -0.000000       -0.000009  1
  H          1.184009       -2.047017       -0.000014  1
  H         -2.423380       -0.090760        0.000008  1
  H          1.287045        2.055365       -0.000074  1
  H         -1.226866        2.121094       -0.000061  1
  C         -0.439693       -1.208046        1.532089  2
  C         -0.412899       -2.339260        2.215635  2
  H         -0.610482       -1.195506        0.463615  2
  H         -0.291873       -0.250791        2.014556  2
  H         -0.242110       -2.351800        3.284108  2
  H         -0.560719       -3.296515        1.733168  2

%mem=32GB
%nprocshared= 8
#p m062x/aug-cc-pVDZ   counterpoise=2

00136 m062x/aug-cc-pVDZ   counterpoise=2

 0  1  0  1  0  1
  C          0.641439       -1.108963        0.000079  1
  N         -0.684583       -1.190065        0.000037  1
  C         -1.341137       -0.033379       -0.000011  1
  C         -0.686284        1.186519       -0.000043  1
  C          0.697649        1.145888       -0.000054  1
  N          1.372915       -0.000000       -0.000009  1
  H          1.184009       -2.047017       -0.000014  1
  H         -2.423380       -0.090760        0.000008  1
  H          1.287045        2.055365       -0.000074  1
  H         -1.226866        2.121094       -0.000061  1
  C         -0.223238       -1.266044        1.532089  2
  C         -0.206866       -2.410128        2.194211  2
  H         -0.534902       -1.214716        0.497104  2
  H          0.074391       -0.336546        1.999434  2
  H          0.104797       -2.461456        3.229194  2
  H         -0.504495       -3.339626        1.726865  2

%mem=32GB
%nprocshared= 8
#p m062x/aug-cc-pVDZ   counterpoise=2

00137 m062x/aug-cc-pVDZ   counterpoise=2

 0  1  0  1  0  1
  C          0.641439       -1.108963        0.000079  1
  N         -0.684583       -1.190065        0.000037  1
  C         -1.341137       -0.033379       -0.000011  1
  C         -0.686284        1.186519       -0.000043  1
  C          0.697649        1.145888       -0.000054  1
  N          1.372915       -0.000000       -0.000009  1
  H          1.184009       -2.047017       -0.000014  1
  H         -2.423380       -0.090760        0.000008  1
  H          1.287045        2.055365       -0.000074  1
  H         -1.226866        2.121094       -0.000061  1
  C         -0.000000       -1.285575        1.532089  2
  C         -0.564824       -0.272967        2.167067  2
  H          0.415574       -1.171152        0.539533  2
  H          0.068651       -2.268111        1.980276  2
  H         -0.980398       -0.387390        3.159623  2
  H         -0.633475        0.709570        1.718880  2

%mem=32GB
%nprocshared= 8
#p m062x/aug-cc-pVDZ   counterpoise=2

00138 m062x/aug-cc-pVDZ   counterpoise=2

 0  1  0  1  0  1
  C          0.641439       -1.108963        0.000079  1
  N         -0.684583       -1.190065        0.000037  1
  C         -1.341137       -0.033379       -0.000011  1
  C         -0.686284        1.186519       -0.000043  1
  C          0.697649        1.145888       -0.000054  1
  N          1.372915       -0.000000       -0.000009  1
  H          1.184009       -2.047017       -0.000014  1
  H         -2.423380       -0.090760        0.000008  1
  H          1.287045        2.055365       -0.000074  1
  H         -1.226866        2.121094       -0.000061  1
  C          0.223238       -1.266044        1.532089  2
  C         -0.354186       -0.279890        2.196681  2
  H          0.506817       -1.159529        0.493244  2
  H          0.434686       -2.217994        2.001178  2
  H         -0.637765       -0.386406        3.235525  2
  H         -0.565634        0.672059        1.727592  2

%mem=32GB
%nprocshared= 8
#p m062x/aug-cc-pVDZ   counterpoise=2

00139 m062x/aug-cc-pVDZ   counterpoise=2

 0  1  0  1  0  1
  C          0.641439       -1.108963        0.000079  1
  N         -0.684583       -1.190065        0.000037  1
  C         -1.341137       -0.033379       -0.000011  1
  C         -0.686284        1.186519       -0.000043  1
  C          0.697649        1.145888       -0.000054  1
  N          1.372915       -0.000000       -0.000009  1
  H          1.184009       -2.047017       -0.000014  1
  H         -2.423380       -0.090760        0.000008  1
  H          1.287045        2.055365       -0.000074  1
  H         -1.226866        2.121094       -0.000061  1
  C          0.439693       -1.208046        1.532089  2
  C         -0.146974       -0.241462        2.217027  2
  H          0.580684       -1.138801        0.461440  2
  H          0.801653       -2.105945        2.015539  2
  H         -0.287964       -0.310706        3.287675  2
  H         -0.508934        0.656437        1.733577  2

%mem=32GB
%nprocshared= 8
#p m062x/aug-cc-pVDZ   counterpoise=2

00140 m062x/aug-cc-pVDZ   counterpoise=2

 0  1  0  1  0  1
  C          0.641439       -1.108963        0.000079  1
  N         -0.684583       -1.190065        0.000037  1
  C         -1.341137       -0.033379       -0.000011  1
  C         -0.686284        1.186519       -0.000043  1
  C          0.697649        1.145888       -0.000054  1
  N          1.372915       -0.000000       -0.000009  1
  H          1.184009       -2.047017       -0.000014  1
  H         -2.423380       -0.090760        0.000008  1
  H          1.287045        2.055365       -0.000074  1
  H         -1.226866        2.121094       -0.000061  1
  C          0.642788       -1.113341        1.532089  2
  C         -0.432906       -1.446881        2.224356  2
  H          0.641835       -1.110249        0.449984  2
  H          1.565936       -0.830488        2.020712  2
  H         -0.431954       -1.449973        3.306460  2
  H         -1.356055       -1.729735        1.735733  2

%mem=32GB
%nprocshared= 8
#p m062x/aug-cc-pVDZ   counterpoise=2

00141 m062x/aug-cc-pVDZ   counterpoise=2

 0  1  0  1  0  1
  C          0.641439       -1.108963        0.000079  1
  N         -0.684583       -1.190065        0.000037  1
  C         -1.341137       -0.033379       -0.000011  1
  C         -0.686284        1.186519       -0.000043  1
  C          0.697649        1.145888       -0.000054  1
  N          1.372915       -0.000000       -0.000009  1
  H          1.184009       -2.047017       -0.000014  1
  H         -2.423380       -0.090760        0.000008  1
  H          1.287045        2.055365       -0.000074  1
  H         -1.226866        2.121094       -0.000061  1
  C          0.826352       -0.984808        1.532089  2
  C          1.536829       -1.864299        2.217157  2
  H          0.697100       -1.071590        0.461236  2
  H          0.346509       -0.144034        2.015631  2
  H          1.666080       -1.777516        3.288008  2
  H          2.016672       -2.705072        1.733615  2

%mem=32GB
%nprocshared= 8
#p m062x/aug-cc-pVDZ   counterpoise=2

00142 m062x/aug-cc-pVDZ   counterpoise=2

 0  1  0  1  0  1
  C          0.641439       -1.108963        0.000079  1
  N         -0.684583       -1.190065        0.000037  1
  C         -1.341137       -0.033379       -0.000011  1
  C         -0.686284        1.186519       -0.000043  1
  C          0.697649        1.145888       -0.000054  1
  N          1.372915       -0.000000       -0.000009  1
  H          1.184009       -2.047017       -0.000014  1
  H         -2.423380       -0.090760        0.000008  1
  H          1.287045        2.055365       -0.000074  1
  H         -1.226866        2.121094       -0.000061  1
  C          0.984808       -0.826352        1.532089  2
  C          1.849513       -1.573274        2.196915  2
  H          0.751890       -1.018056        0.492877  2
  H          0.476411        0.005691        2.001343  2
  H          2.082430       -1.381570        3.236126  2
  H          2.357909       -2.405317        1.727661  2

%mem=32GB
%nprocshared= 8
#p m062x/aug-cc-pVDZ   counterpoise=2

00143 m062x/aug-cc-pVDZ   counterpoise=2

 0  1  0  1  0  1
  C          0.641439       -1.108963        0.000079  1
  N         -0.684583       -1.190065        0.000037  1
  C         -1.341137       -0.033379       -0.000011  1
  C         -0.686284        1.186519       -0.000043  1
  C          0.697649        1.145888       -0.000054  1
  N          1.372915       -0.000000       -0.000009  1
  H          1.184009       -2.047017       -0.000014  1
  H         -2.423380       -0.090760        0.000008  1
  H          1.287045        2.055365       -0.000074  1
  H         -1.226866        2.121094       -0.000061  1
  C          1.113341       -0.642788        1.532089  2
  C          2.100503       -1.250680        2.167366  2
  H          0.807462       -0.944955        0.539066  2
  H          0.572922        0.180528        1.980487  2
  H          2.406382       -0.948513        3.160389  2
  H          2.640922       -2.073996        1.718968  2

%mem=32GB
%nprocshared= 8
#p m062x/aug-cc-pVDZ   counterpoise=2

00144 m062x/aug-cc-pVDZ   counterpoise=2

 0  1  0  1  0  1
  C          0.641439       -1.108963        0.000079  1
  N         -0.684583       -1.190065        0.000037  1
  C         -1.341137       -0.033379       -0.000011  1
  C         -0.686284        1.186519       -0.000043  1
  C          0.697649        1.145888       -0.000054  1
  N          1.372915       -0.000000       -0.000009  1
  H          1.184009       -2.047017       -0.000014  1
  H         -2.423380       -0.090760        0.000008  1
  H          1.287045        2.055365       -0.000074  1
  H         -1.226866        2.121094       -0.000061  1
  C          1.208046       -0.439693        1.532089  2
  C          0.082300       -0.234235        2.193968  2
  H          1.319380       -0.142774        0.497484  2
  H          2.061817       -0.912751        1.999263  2
  H         -0.029034       -0.531153        3.228571  2
  H         -0.771472        0.238824        1.726794  2

%mem=32GB
%nprocshared= 8
#p m062x/aug-cc-pVDZ   counterpoise=2

00145 m062x/aug-cc-pVDZ   counterpoise=2

 0  1  0  1  0  1
  C          0.641439       -1.108963        0.000079  1
  N         -0.684583       -1.190065        0.000037  1
  C         -1.341137       -0.033379       -0.000011  1
  C         -0.686284        1.186519       -0.000043  1
  C          0.697649        1.145888       -0.000054  1
  N          1.372915       -0.000000       -0.000009  1
  H          1.184009       -2.047017       -0.000014  1
  H         -2.423380       -0.090760        0.000008  1
  H          1.287045        2.055365       -0.000074  1
  H         -1.226866        2.121094       -0.000061  1
  C          1.266044       -0.223238        1.532089  2
  C          0.202561        0.163484        2.215499  2
  H          1.340560       -0.067584        0.463828  2
  H          2.103257       -0.710429        2.014460  2
  H          0.128045        0.007831        3.283759  2
  H         -0.634651        0.650675        1.733128  2

%mem=32GB
%nprocshared= 8
#p m062x/aug-cc-pVDZ   counterpoise=2

00146 m062x/aug-cc-pVDZ   counterpoise=2

 0  1  0  1  0  1
  C          0.641439       -1.108963        0.000079  1
  N         -0.684583       -1.190065        0.000037  1
  C         -1.341137       -0.033379       -0.000011  1
  C         -0.686284        1.186519       -0.000043  1
  C          0.697649        1.145888       -0.000054  1
  N          1.372915       -0.000000       -0.000009  1
  H          1.184009       -2.047017       -0.000014  1
  H         -2.423380       -0.090760        0.000008  1
  H          1.287045        2.055365       -0.000074  1
  H         -1.226866        2.121094       -0.000061  1
  C          1.532089        0.000000        1.285575  2
  C          1.617152       -1.126216        1.972599  2
  H          1.399123        0.000000        0.211665  2
  H          1.592129        0.965509        1.770497  2
  H          1.750118       -1.126216        3.046508  2
  H          1.557112       -2.091725        1.487677  2

%mem=32GB
%nprocshared= 8
#p m062x/aug-cc-pVDZ   counterpoise=2

00147 m062x/aug-cc-pVDZ   counterpoise=2

 0  1  0  1  0  1
  C          0.641439       -1.108963        0.000079  1
  N         -0.684583       -1.190065        0.000037  1
  C         -1.341137       -0.033379       -0.000011  1
  C         -0.686284        1.186519       -0.000043  1
  C          0.697649        1.145888       -0.000054  1
  N          1.372915       -0.000000       -0.000009  1
  H          1.184009       -2.047017       -0.000014  1
  H         -2.423380       -0.090760        0.000008  1
  H          1.287045        2.055365       -0.000074  1
  H         -1.226866        2.121094       -0.000061  1
  C          1.508813        0.266044        1.285575  2
  C          2.583037       -0.106726        1.959878  2
  H          1.397393        0.047920        0.231550  2
  H          0.699297        0.803746        1.761519  2
  H          2.694457        0.111399        3.013903  2
  H          3.392554       -0.644428        1.483935  2

%mem=32GB
%nprocshared= 8
#p m062x/aug-cc-pVDZ   counterpoise=2

00148 m062x/aug-cc-pVDZ   counterpoise=2

 0  1  0  1  0  1
  C          0.641439       -1.108963        0.000079  1
  N         -0.684583       -1.190065        0.000037  1
  C         -1.341137       -0.033379       -0.000011  1
  C         -0.686284        1.186519       -0.000043  1
  C          0.697649        1.145888       -0.000054  1
  N          1.372915       -0.000000       -0.000009  1
  H          1.184009       -2.047017       -0.000014  1
  H         -2.423380       -0.090760        0.000008  1
  H          1.287045        2.055365       -0.000074  1
  H         -1.226866        2.121094       -0.000061  1
  C          1.439693        0.524005        1.285575  2
  C          2.590134        0.642631        1.925897  2
  H          1.387702        0.116034        0.284666  2
  H          0.505406        0.830278        1.737534  2
  H          2.642125        1.050602        2.926805  2
  H          3.524421        0.336358        1.473939  2

%mem=32GB
%nprocshared= 8
#p m062x/aug-cc-pVDZ   counterpoise=2

00149 m062x/aug-cc-pVDZ   counterpoise=2

 0  1  0  1  0  1
  C          0.641439       -1.108963        0.000079  1
  N         -0.684583       -1.190065        0.000037  1
  C         -1.341137       -0.033379       -0.000011  1
  C         -0.686284        1.186519       -0.000043  1
  C          0.697649        1.145888       -0.000054  1
  N          1.372915       -0.000000       -0.000009  1
  H          1.184009       -2.047017       -0.000014  1
  H         -2.423380       -0.090760        0.000008  1
  H          1.287045        2.055365       -0.000074  1
  H         -1.226866        2.121094       -0.000061  1
  C          1.326828        0.766044        1.285575  2
  C          1.038889       -0.375662        1.886573  2
  H          0.867072        1.043605        0.346136  2
  H          2.033435        1.467272        1.709778  2
  H          1.498644       -0.653222        2.826012  2
  H          0.332282       -1.076890        1.462371  2

%mem=32GB
%nprocshared= 8
#p m062x/aug-cc-pVDZ   counterpoise=2

00150 m062x/aug-cc-pVDZ   counterpoise=2

 0  1  0  1  0  1
  C          0.641439       -1.108963        0.000079  1
  N         -0.684583       -1.190065        0.000037  1
  C         -1.341137       -0.033379       -0.000011  1
  C         -0.686284        1.186519       -0.000043  1
  C          0.697649        1.145888       -0.000054  1
  N          1.372915       -0.000000       -0.000009  1
  H          1.184009       -2.047017       -0.000014  1
  H         -2.423380       -0.090760        0.000008  1
  H          1.287045        2.055365       -0.000074  1
  H         -1.226866        2.121094       -0.000061  1
  C          1.173648        0.984808        1.285575  2
  C          1.051364       -0.162765        1.930341  2
  H          0.800494        1.111085        0.277720  2
  H          1.651637        1.842349        1.740671  2
  H          1.424518       -0.289042        2.938196  2
  H          0.573375       -1.020306        1.475246  2

%mem=32GB
%nprocshared= 8
#p m062x/aug-cc-pVDZ   counterpoise=2

00151 m062x/aug-cc-pVDZ   counterpoise=2

 0  1  0  1  0  1
  C          0.641439       -1.108963        0.000079  1
  N         -0.684583       -1.190065        0.000037  1
  C         -1.341137       -0.033379       -0.000011  1
  C         -0.686284        1.186519       -0.000043  1
  C          0.697649        1.145888       -0.000054  1
  N          1.372915       -0.000000       -0.000009  1
  H          1.184009       -2.047017       -0.000014  1
  H         -2.423380       -0.090760        0.000008  1
  H          1.287045        2.055365       -0.000074  1
  H         -1.226866        2.121094       -0.000061  1
  C          0.984808        1.173648        1.285575  2
  C          1.244050        0.067243        1.961047  2
  H          0.748972        1.150850        0.229723  2
  H          0.998394        2.144972        1.762344  2
  H          1.479885        0.090042        3.016898  2
  H          1.230463       -0.904080        1.484279  2

%mem=32GB
%nprocshared= 8
#p m062x/aug-cc-pVDZ   counterpoise=2

00152 m062x/aug-cc-pVDZ   counterpoise=2

 0  1  0  1  0  1
  C          0.641439       -1.108963        0.000079  1
  N         -0.684583       -1.190065        0.000037  1
  C         -1.341137       -0.033379       -0.000011  1
  C         -0.686284        1.186519       -0.000043  1
  C          0.697649        1.145888       -0.000054  1
  N          1.372915       -0.000000       -0.000009  1
  H          1.184009       -2.047017       -0.000014  1
  H         -2.423380       -0.090760        0.000008  1
  H          1.287045        2.055365       -0.000074  1
  H         -1.226866        2.121094       -0.000061  1
  C          0.766044        1.326828        1.285575  2
  C          1.855929        1.024963        1.970140  2
  H          0.709117        1.176226        0.215510  2
  H         -0.111390        1.736219        1.768762  2
  H          1.912857        1.175564        3.040205  2
  H          2.733364        0.615571        1.486954  2

%mem=32GB
%nprocshared= 8
#p m062x/aug-cc-pVDZ   counterpoise=2

00153 m062x/aug-cc-pVDZ   counterpoise=2

 0  1  0  1  0  1
  C          0.641439       -1.108963        0.000079  1
  N         -0.684583       -1.190065        0.000037  1
  C         -1.341137       -0.033379       -0.000011  1
  C         -0.686284        1.186519       -0.000043  1
  C          0.697649        1.145888       -0.000054  1
  N          1.372915       -0.000000       -0.000009  1
  H          1.184009       -2.047017       -0.000014  1
  H         -2.423380       -0.090760        0.000008  1
  H          1.287045        2.055365       -0.000074  1
  H         -1.226866        2.121094       -0.000061  1
  C          0.524005        1.439693        1.285575  2
  C          1.403177        2.165618        1.954671  2
  H          0.665268        1.200676        0.239689  2
  H         -0.370974        1.056370        1.757843  2
  H          1.261914        2.404634        3.000557  2
  H          2.298157        2.548940        1.482403  2

%mem=32GB
%nprocshared= 8
#p m062x/aug-cc-pVDZ   counterpoise=2

00154 m062x/aug-cc-pVDZ   counterpoise=2

 0  1  0  1  0  1
  C          0.641439       -1.108963        0.000079  1
  N         -0.684583       -1.190065        0.000037  1
  C         -1.341137       -0.033379       -0.000011  1
  C         -0.686284        1.186519       -0.000043  1
  C          0.697649        1.145888       -0.000054  1
  N          1.372915       -0.000000       -0.000009  1
  H          1.184009       -2.047017       -0.000014  1
  H         -2.423380       -0.090760        0.000008  1
  H          1.287045        2.055365       -0.000074  1
  H         -1.226866        2.121094       -0.000061  1
  C          0.266044        1.508813        1.285575  2
  C          0.778028        2.549755        1.919541  2
  H          0.598728        1.229068        0.294603  2
  H         -0.505565        0.896155        1.733047  2
  H          0.445344        2.829500        2.910512  2
  H          1.549637        3.162414        1.472069  2

%mem=32GB
%nprocshared= 8
#p m062x/aug-cc-pVDZ   counterpoise=2

00155 m062x/aug-cc-pVDZ   counterpoise=2

 0  1  0  1  0  1
  C          0.641439       -1.108963        0.000079  1
  N         -0.684583       -1.190065        0.000037  1
  C         -1.341137       -0.033379       -0.000011  1
  C         -0.686284        1.186519       -0.000043  1
  C          0.697649        1.145888       -0.000054  1
  N          1.372915       -0.000000       -0.000009  1
  H          1.184009       -2.047017       -0.000014  1
  H         -2.423380       -0.090760        0.000008  1
  H          1.287045        2.055365       -0.000074  1
  H         -1.226866        2.121094       -0.000061  1
  C          0.000000        1.532089        1.285575  2
  C          0.823712        0.685924        1.879801  2
  H         -0.495838        1.282416        0.356721  2
  H         -0.210333        2.507182        1.704998  2
  H          1.319549        0.935597        2.808655  2
  H          1.034045       -0.289169        1.460379  2

%mem=32GB
%nprocshared= 8
#p m062x/aug-cc-pVDZ   counterpoise=2

00156 m062x/aug-cc-pVDZ   counterpoise=2

 0  1  0  1  0  1
  C          0.641439       -1.108963        0.000079  1
  N         -0.684583       -1.190065        0.000037  1
  C         -1.341137       -0.033379       -0.000011  1
  C         -0.686284        1.186519       -0.000043  1
  C          0.697649        1.145888       -0.000054  1
  N          1.372915       -0.000000       -0.000009  1
  H          1.184009       -2.047017       -0.000014  1
  H         -2.423380       -0.090760        0.000008  1
  H          1.287045        2.055365       -0.000074  1
  H         -1.226866        2.121094       -0.000061  1
  C         -0.266044        1.508813        1.285575  2
  C          0.628559        0.775619        1.925662  2
  H         -0.593099        1.257985        0.285034  2
  H         -0.705936        2.388211        1.737368  2
  H          0.955613        1.026446        2.926203  2
  H          1.068451       -0.103779        1.473870  2

%mem=32GB
%nprocshared= 8
#p m062x/aug-cc-pVDZ   counterpoise=2

00157 m062x/aug-cc-pVDZ   counterpoise=2

 0  1  0  1  0  1
  C          0.641439       -1.108963        0.000079  1
  N         -0.684583       -1.190065        0.000037  1
  C         -1.341137       -0.033379       -0.000011  1
  C         -0.686284        1.186519       -0.000043  1
  C          0.697649        1.145888       -0.000054  1
  N          1.372915       -0.000000       -0.000009  1
  H          1.184009       -2.047017       -0.000014  1
  H         -2.423380       -0.090760        0.000008  1
  H          1.287045        2.055365       -0.000074  1
  H         -1.226866        2.121094       -0.000061  1
  C         -0.524005        1.439693        1.285575  2
  C          0.509239        0.964688        1.959650  2
  H         -0.657006        1.232196        0.231906  2
  H         -1.276808        2.054412        1.761358  2
  H          0.642239        1.172184        3.013318  2
  H          1.262042        0.349968        1.483868  2

%mem=32GB
%nprocshared= 8
#p m062x/aug-cc-pVDZ   counterpoise=2

00158 m062x/aug-cc-pVDZ   counterpoise=2

 0  1  0  1  0  1
  C          0.641439       -1.108963        0.000079  1
  N         -0.684583       -1.190065        0.000037  1
  C         -1.341137       -0.033379       -0.000011  1
  C         -0.686284        1.186519       -0.000043  1
  C          0.697649        1.145888       -0.000054  1
  N          1.372915       -0.000000       -0.000009  1
  H          1.184009       -2.047017       -0.000014  1
  H         -2.423380       -0.090760        0.000008  1
  H          1.287045        2.055365       -0.000074  1
  H         -1.226866        2.121094       -0.000061  1
  C         -0.766044        1.326828        1.285575  2
  C          0.170419        1.958362        1.972454  2
  H         -0.699433        1.209649        0.211893  2
  H         -1.635490        0.902591        1.770395  2
  H          0.103807        2.075540        3.046135  2
  H          1.039864        2.382599        1.487634  2

%mem=32GB
%nprocshared= 8
#p m062x/aug-cc-pVDZ   counterpoise=2

00159 m062x/aug-cc-pVDZ   counterpoise=2

 0  1  0  1  0  1
  C          0.641439       -1.108963        0.000079  1
  N         -0.684583       -1.190065        0.000037  1
  C         -1.341137       -0.033379       -0.000011  1
  C         -0.686284        1.186519       -0.000043  1
  C          0.697649        1.145888       -0.000054  1
  N          1.372915       -0.000000       -0.000009  1
  H          1.184009       -2.047017       -0.000014  1
  H         -2.423380       -0.090760        0.000008  1
  H          1.287045        2.055365       -0.000074  1
  H         -1.226866        2.121094       -0.000061  1
  C         -0.984808        1.173648        1.285575  2
  C         -1.189893        2.292068        1.959873  2
  H         -0.740063        1.184200        0.231559  2
  H         -1.053733        0.204271        1.761515  2
  H         -1.434638        2.281516        3.013888  2
  H         -1.120968        3.261446        1.483933  2

%mem=32GB
%nprocshared= 8
#p m062x/aug-cc-pVDZ   counterpoise=2

00160 m062x/aug-cc-pVDZ   counterpoise=2

 0  1  0  1  0  1
  C          0.641439       -1.108963        0.000079  1
  N         -0.684583       -1.190065        0.000037  1
  C         -1.341137       -0.033379       -0.000011  1
  C         -0.686284        1.186519       -0.000043  1
  C          0.697649        1.145888       -0.000054  1
  N          1.372915       -0.000000       -0.000009  1
  H          1.184009       -2.047017       -0.000014  1
  H         -2.423380       -0.090760        0.000008  1
  H          1.287045        2.055365       -0.000074  1
  H         -1.226866        2.121094       -0.000061  1
  C         -1.173648        0.984808        1.285575  2
  C         -1.847130        1.924930        1.926037  2
  H         -0.794131        1.141883        0.284448  2
  H         -0.975787        0.021762        1.737633  2
  H         -2.226647        1.767855        2.927164  2
  H         -2.044992        2.887976        1.473980  2

%mem=32GB
%nprocshared= 8
#p m062x/aug-cc-pVDZ   counterpoise=2

00161 m062x/aug-cc-pVDZ   counterpoise=2

 0  1  0  1  0  1
  C          0.641439       -1.108963        0.000079  1
  N         -0.684583       -1.190065        0.000037  1
  C         -1.341137       -0.033379       -0.000011  1
  C         -0.686284        1.186519       -0.000043  1
  C          0.697649        1.145888       -0.000054  1
  N          1.372915       -0.000000       -0.000009  1
  H          1.184009       -2.047017       -0.000014  1
  H         -2.423380       -0.090760        0.000008  1
  H          1.287045        2.055365       -0.000074  1
  H         -1.226866        2.121094       -0.000061  1
  C         -1.326828        0.766044        1.285575  2
  C         -2.241139        1.513044        1.880240  2
  H         -0.863696        1.070060        0.356035  2
  H         -1.006118       -0.178377        1.705308  2
  H         -2.704271        1.209029        2.809779  2
  H         -2.561849        2.457466        1.460508  2

%mem=32GB
%nprocshared= 8
#p m062x/aug-cc-pVDZ   counterpoise=2

00162 m062x/aug-cc-pVDZ   counterpoise=2

 0  1  0  1  0  1
  C          0.641439       -1.108963        0.000079  1
  N         -0.684583       -1.190065        0.000037  1
  C         -1.341137       -0.033379       -0.000011  1
  C         -0.686284        1.186519       -0.000043  1
  C          0.697649        1.145888       -0.000054  1
  N          1.372915       -0.000000       -0.000009  1
  H          1.184009       -2.047017       -0.000014  1
  H         -2.423380       -0.090760        0.000008  1
  H          1.287045        2.055365       -0.000074  1
  H         -1.226866        2.121094       -0.000061  1
  C         -1.439693        0.524005        1.285575  2
  C         -0.379251        0.994795        1.919153  2
  H         -1.363769        0.094618        0.295209  2
  H         -2.424737        0.549783        1.732773  2
  H         -0.455174        1.424182        2.909518  2
  H          0.605793        0.969018        1.471955  2

%mem=32GB
%nprocshared= 8
#p m062x/aug-cc-pVDZ   counterpoise=2

00163 m062x/aug-cc-pVDZ   counterpoise=2

 0  1  0  1  0  1
  C          0.641439       -1.108963        0.000079  1
  N         -0.684583       -1.190065        0.000037  1
  C         -1.341137       -0.033379       -0.000011  1
  C         -0.686284        1.186519       -0.000043  1
  C          0.697649        1.145888       -0.000054  1
  N          1.372915       -0.000000       -0.000009  1
  H          1.184009       -2.047017       -0.000014  1
  H         -2.423380       -0.090760        0.000008  1
  H          1.287045        2.055365       -0.000074  1
  H         -1.226866        2.121094       -0.000061  1
  C         -1.508813        0.266044        1.285575  2
  C         -0.613418        0.972095        1.954425  2
  H         -1.372451        0.022539        0.240074  2
  H         -2.412801       -0.095750        1.757669  2
  H         -0.749780        1.215601        2.999925  2
  H          0.290570        1.333889        1.482331  2

%mem=32GB
%nprocshared= 8
#p m062x/aug-cc-pVDZ   counterpoise=2

00164 m062x/aug-cc-pVDZ   counterpoise=2

 0  1  0  1  0  1
  C          0.641439       -1.108963        0.000079  1
  N         -0.684583       -1.190065        0.000037  1
  C         -1.341137       -0.033379       -0.000011  1
  C         -0.686284        1.186519       -0.000043  1
  C          0.697649        1.145888       -0.000054  1
  N          1.372915       -0.000000       -0.000009  1
  H          1.184009       -2.047017       -0.000014  1
  H         -2.423380       -0.090760        0.000008  1
  H          1.287045        2.055365       -0.000074  1
  H         -1.226866        2.121094       -0.000061  1
  C         -1.532089        0.000000        1.285575  2
  C         -1.439839        1.127167        1.970107  2
  H         -1.373157       -0.027782        0.215561  2
  H         -1.770108       -0.938543        1.768738  2
  H         -1.598771        1.154949        3.040121  2
  H         -1.201820        2.065710        1.486944  2

%mem=32GB
%nprocshared= 8
#p m062x/aug-cc-pVDZ   counterpoise=2

00165 m062x/aug-cc-pVDZ   counterpoise=2

 0  1  0  1  0  1
  C          0.641439       -1.108963        0.000079  1
  N         -0.684583       -1.190065        0.000037  1
  C         -1.341137       -0.033379       -0.000011  1
  C         -0.686284        1.186519       -0.000043  1
  C          0.697649        1.145888       -0.000054  1
  N          1.372915       -0.000000       -0.000009  1
  H          1.184009       -2.047017       -0.000014  1
  H         -2.423380       -0.090760        0.000008  1
  H          1.287045        2.055365       -0.000074  1
  H         -1.226866        2.121094       -0.000061  1
  C         -1.508813       -0.266044        1.285575  2
  C         -2.510609        0.270133        1.961237  2
  H         -1.371062       -0.074902        0.229426  2
  H         -0.787721       -0.916854        1.762478  2
  H         -2.648360        0.078992        3.017385  2
  H         -3.231701        0.920942        1.484335  2

%mem=32GB
%nprocshared= 8
#p m062x/aug-cc-pVDZ   counterpoise=2

00166 m062x/aug-cc-pVDZ   counterpoise=2

 0  1  0  1  0  1
  C          0.641439       -1.108963        0.000079  1
  N         -0.684583       -1.190065        0.000037  1
  C         -1.341137       -0.033379       -0.000011  1
  C         -0.686284        1.186519       -0.000043  1
  C          0.697649        1.145888       -0.000054  1
  N          1.372915       -0.000000       -0.000009  1
  H          1.184009       -2.047017       -0.000014  1
  H         -2.423380       -0.090760        0.000008  1
  H          1.287045        2.055365       -0.000074  1
  H         -1.226866        2.121094       -0.000061  1
  C         -1.439693       -0.524005        1.285575  2
  C         -2.593308       -0.548405        1.930693  2
  H         -1.362386       -0.139161        0.277170  2
  H         -0.528001       -0.887931        1.740919  2
  H         -2.670614       -0.933249        2.939097  2
  H         -3.505000       -0.184479        1.475350  2

%mem=32GB
%nprocshared= 8
#p m062x/aug-cc-pVDZ   counterpoise=2

00167 m062x/aug-cc-pVDZ   counterpoise=2

 0  1  0  1  0  1
  C          0.641439       -1.108963        0.000079  1
  N         -0.684583       -1.190065        0.000037  1
  C         -1.341137       -0.033379       -0.000011  1
  C         -0.686284        1.186519       -0.000043  1
  C          0.697649        1.145888       -0.000054  1
  N          1.372915       -0.000000       -0.000009  1
  H          1.184009       -2.047017       -0.000014  1
  H         -2.423380       -0.090760        0.000008  1
  H          1.287045        2.055365       -0.000074  1
  H         -1.226866        2.121094       -0.000061  1
  C         -1.326828       -0.766044        1.285575  2
  C         -2.446135       -1.130792        1.886999  2
  H         -1.337292       -0.230271        0.345469  2
  H         -0.356778       -0.989119        1.710079  2
  H         -2.435671       -1.666565        2.827105  2
  H         -3.416185       -0.907717        1.462496  2

%mem=32GB
%nprocshared= 8
#p m062x/aug-cc-pVDZ   counterpoise=2

00168 m062x/aug-cc-pVDZ   counterpoise=2

 0  1  0  1  0  1
  C          0.641439       -1.108963        0.000079  1
  N         -0.684583       -1.190065        0.000037  1
  C         -1.341137       -0.033379       -0.000011  1
  C         -0.686284        1.186519       -0.000043  1
  C          0.697649        1.145888       -0.000054  1
  N          1.372915       -0.000000       -0.000009  1
  H          1.184009       -2.047017       -0.000014  1
  H         -2.423380       -0.090760        0.000008  1
  H          1.287045        2.055365       -0.000074  1
  H         -1.226866        2.121094       -0.000061  1
  C         -1.173648       -0.984808        1.285575  2
  C         -0.981269        0.155834        1.925518  2
  H         -0.793092       -1.144524        0.285260  2
  H         -1.719132       -1.802968        1.737266  2
  H         -1.361824        0.315551        2.925831  2
  H         -0.435785        0.973994        1.473827  2

%mem=32GB
%nprocshared= 8
#p m062x/aug-cc-pVDZ   counterpoise=2

00169 m062x/aug-cc-pVDZ   counterpoise=2

 0  1  0  1  0  1
  C          0.641439       -1.108963        0.000079  1
  N         -0.684583       -1.190065        0.000037  1
  C         -1.341137       -0.033379       -0.000011  1
  C         -0.686284        1.186519       -0.000043  1
  C          0.697649        1.145888       -0.000054  1
  N          1.372915       -0.000000       -0.000009  1
  H          1.184009       -2.047017       -0.000014  1
  H         -2.423380       -0.090760        0.000008  1
  H          1.287045        2.055365       -0.000074  1
  H         -1.226866        2.121094       -0.000061  1
  C         -0.984808       -1.173648        1.285575  2
  C         -1.080740       -0.040504        1.959653  2
  H         -0.738733       -1.187104        0.231902  2
  H         -1.148640       -2.131641        1.761360  2
  H         -1.326815       -0.027048        3.013326  2
  H         -0.916909        0.917489        1.483869  2

%mem=32GB
%nprocshared= 8
#p m062x/aug-cc-pVDZ   counterpoise=2

00170 m062x/aug-cc-pVDZ   counterpoise=2

 0  1  0  1  0  1
  C          0.641439       -1.108963        0.000079  1
  N         -0.684583       -1.190065        0.000037  1
  C         -1.341137       -0.033379       -0.000011  1
  C         -0.686284        1.186519       -0.000043  1
  C          0.697649        1.145888       -0.000054  1
  N          1.372915       -0.000000       -0.000009  1
  H          1.184009       -2.047017       -0.000014  1
  H         -2.423380       -0.090760        0.000008  1
  H          1.287045        2.055365       -0.000074  1
  H         -1.226866        2.121094       -0.000061  1
  C         -0.766044       -1.326828        1.285575  2
  C         -1.777158       -0.823589        1.972598  2
  H         -0.697993       -1.212579        0.211667  2
  H          0.032736       -1.872505        1.770497  2
  H         -1.845209       -0.937837        3.046505  2
  H         -2.575938       -0.277912        1.487677  2

%mem=32GB
%nprocshared= 8
#p m062x/aug-cc-pVDZ   counterpoise=2

00171 m062x/aug-cc-pVDZ   counterpoise=2

 0  1  0  1  0  1
  C          0.641439       -1.108963        0.000079  1
  N         -0.684583       -1.190065        0.000037  1
  C         -1.341137       -0.033379       -0.000011  1
  C         -0.686284        1.186519       -0.000043  1
  C          0.697649        1.145888       -0.000054  1
  N          1.372915       -0.000000       -0.000009  1
  H          1.184009       -2.047017       -0.000014  1
  H         -2.423380       -0.090760        0.000008  1
  H          1.287045        2.055365       -0.000074  1
  H         -1.226866        2.121094       -0.000061  1
  C         -0.524005       -1.439693        1.285575  2
  C         -1.386921       -2.179959        1.960099  2
  H         -0.655708       -1.234953        0.231204  2
  H          0.347478       -1.009799        1.761675  2
  H         -1.255219       -2.384698        3.014470  2
  H         -2.258404       -2.609852        1.484000  2

%mem=32GB
%nprocshared= 8
#p m062x/aug-cc-pVDZ   counterpoise=2

00172 m062x/aug-cc-pVDZ   counterpoise=2

 0  1  0  1  0  1
  C          0.641439       -1.108963        0.000079  1
  N         -0.684583       -1.190065        0.000037  1
  C         -1.341137       -0.033379       -0.000011  1
  C         -0.686284        1.186519       -0.000043  1
  C          0.697649        1.145888       -0.000054  1
  N          1.372915       -0.000000       -0.000009  1
  H          1.184009       -2.047017       -0.000014  1
  H         -2.423380       -0.090760        0.000008  1
  H          1.287045        2.055365       -0.000074  1
  H         -1.226866        2.121094       -0.000061  1
  C         -0.266044       -1.508813        1.285575  2
  C         -0.739798       -2.563644        1.926270  2
  H         -0.592105       -1.260494        0.284084  2
  H          0.466167       -0.852822        1.737797  2
  H         -0.413739       -2.811962        2.927760  2
  H         -1.472010       -3.219635        1.474048  2

%mem=32GB
%nprocshared= 8
#p m062x/aug-cc-pVDZ   counterpoise=2

00173 m062x/aug-cc-pVDZ   counterpoise=2

 0  1  0  1  0  1
  C          0.641439       -1.108963        0.000079  1
  N         -0.684583       -1.190065        0.000037  1
  C         -1.341137       -0.033379       -0.000011  1
  C         -0.686284        1.186519       -0.000043  1
  C          0.697649        1.145888       -0.000054  1
  N          1.372915       -0.000000       -0.000009  1
  H          1.184009       -2.047017       -0.000014  1
  H         -2.423380       -0.090760        0.000008  1
  H          1.287045        2.055365       -0.000074  1
  H         -1.226866        2.121094       -0.000061  1
  C         -0.000000       -1.532089        1.285575  2
  C         -0.186571       -2.697827        1.880424  2
  H         -0.495158       -1.284703        0.355747  2
  H          0.655106       -0.780083        1.705438  2
  H          0.308587       -2.945212        2.810252  2
  H         -0.841678       -3.449833        1.460562  2

%mem=32GB
%nprocshared= 8
#p m062x/aug-cc-pVDZ   counterpoise=2

00174 m062x/aug-cc-pVDZ   counterpoise=2

 0  1  0  1  0  1
  C          0.641439       -1.108963        0.000079  1
  N         -0.684583       -1.190065        0.000037  1
  C         -1.341137       -0.033379       -0.000011  1
  C         -0.686284        1.186519       -0.000043  1
  C          0.697649        1.145888       -0.000054  1
  N          1.372915       -0.000000       -0.000009  1
  H          1.184009       -2.047017       -0.000014  1
  H         -2.423380       -0.090760        0.000008  1
  H          1.287045        2.055365       -0.000074  1
  H         -1.226866        2.121094       -0.000061  1
  C          0.266044       -1.508813        1.285575  2
  C         -0.740966       -0.936019        1.922315  2
  H          0.556697       -1.199225        0.290267  2
  H          0.838705       -2.309459        1.735005  2
  H         -1.031619       -1.245606        2.917622  2
  H         -1.313627       -0.135372        1.472885  2

%mem=32GB
%nprocshared= 8
#p m062x/aug-cc-pVDZ   counterpoise=2

00175 m062x/aug-cc-pVDZ   counterpoise=2

 0  1  0  1  0  1
  C          0.641439       -1.108963        0.000079  1
  N         -0.684583       -1.190065        0.000037  1
  C         -1.341137       -0.033379       -0.000011  1
  C         -0.686284        1.186519       -0.000043  1
  C          0.697649        1.145888       -0.000054  1
  N          1.372915       -0.000000       -0.000009  1
  H          1.184009       -2.047017       -0.000014  1
  H         -2.423380       -0.090760        0.000008  1
  H          1.287045        2.055365       -0.000074  1
  H         -1.226866        2.121094       -0.000061  1
  C          0.524005       -1.439693        1.285575  2
  C         -0.598301       -1.234670        1.953403  2
  H          0.619369       -1.171119        0.241671  2
  H          1.390799       -1.884033        1.756948  2
  H         -0.693665       -1.503243        2.997307  2
  H         -1.465094       -0.790329        1.482030  2

%mem=32GB
%nprocshared= 8
#p m062x/aug-cc-pVDZ   counterpoise=2

00176 m062x/aug-cc-pVDZ   counterpoise=2

 0  1  0  1  0  1
  C          0.641439       -1.108963        0.000079  1
  N         -0.684583       -1.190065        0.000037  1
  C         -1.341137       -0.033379       -0.000011  1
  C         -0.686284        1.186519       -0.000043  1
  C          0.697649        1.145888       -0.000054  1
  N          1.372915       -0.000000       -0.000009  1
  H          1.184009       -2.047017       -0.000014  1
  H         -2.423380       -0.090760        0.000008  1
  H          1.287045        2.055365       -0.000074  1
  H         -1.226866        2.121094       -0.000061  1
  C          0.766044       -1.326828        1.285575  2
  C         -0.145710       -2.001115        1.965017  2
  H          0.663097       -1.146831        0.223518  2
  H          1.650642       -0.928756        1.765145  2
  H         -0.042763       -2.181111        3.027073  2
  H         -1.030308       -2.399187        1.485446  2

%mem=32GB
%nprocshared= 8
#p m062x/aug-cc-pVDZ   counterpoise=2

00177 m062x/aug-cc-pVDZ   counterpoise=2

 0  1  0  1  0  1
  C          0.641439       -1.108963        0.000079  1
  N         -0.684583       -1.190065        0.000037  1
  C         -1.341137       -0.033379       -0.000011  1
  C         -0.686284        1.186519       -0.000043  1
  C          0.697649        1.145888       -0.000054  1
  N          1.372915       -0.000000       -0.000009  1
  H          1.184009       -2.047017       -0.000014  1
  H         -2.423380       -0.090760        0.000008  1
  H          1.287045        2.055365       -0.000074  1
  H         -1.226866        2.121094       -0.000061  1
  C          0.984808       -1.173648        1.285575  2
  C          0.954752       -2.314012        1.953608  2
  H          0.705885       -1.121104        0.241351  2
  H          1.289497       -0.248555        1.757093  2
  H          1.233674       -2.366556        2.997831  2
  H          0.650063       -3.239105        1.482090  2

%mem=32GB
%nprocshared= 8
#p m062x/aug-cc-pVDZ   counterpoise=2

00178 m062x/aug-cc-pVDZ   counterpoise=2

 0  1  0  1  0  1
  C          0.641439       -1.108963        0.000079  1
  N         -0.684583       -1.190065        0.000037  1
  C         -1.341137       -0.033379       -0.000011  1
  C         -0.686284        1.186519       -0.000043  1
  C          0.697649        1.145888       -0.000054  1
  N          1.372915       -0.000000       -0.000009  1
  H          1.184009       -2.047017       -0.000014  1
  H         -2.423380       -0.090760        0.000008  1
  H          1.287045        2.055365       -0.000074  1
  H         -1.226866        2.121094       -0.000061  1
  C          1.173648       -0.984808        1.285575  2
  C          1.693267       -2.020045        1.922664  2
  H          0.761354       -1.080989        0.289721  2
  H          1.140472       -0.001114        1.735251  2
  H          2.105560       -1.923864        2.918516  2
  H          1.726443       -3.003738        1.472987  2

%mem=32GB
%nprocshared= 8
#p m062x/aug-cc-pVDZ   counterpoise=2

00179 m062x/aug-cc-pVDZ   counterpoise=2

 0  1  0  1  0  1
  C          0.641439       -1.108963        0.000079  1
  N         -0.684583       -1.190065        0.000037  1
  C         -1.341137       -0.033379       -0.000011  1
  C         -0.686284        1.186519       -0.000043  1
  C          0.697649        1.145888       -0.000054  1
  N          1.372915       -0.000000       -0.000009  1
  H          1.184009       -2.047017       -0.000014  1
  H         -2.423380       -0.090760        0.000008  1
  H          1.287045        2.055365       -0.000074  1
  H         -1.226866        2.121094       -0.000061  1
  C          1.326828       -0.766044        1.285575  2
  C          2.147782       -1.614611        1.880191  2
  H          0.831265       -1.013988        0.356111  2
  H          1.118584        0.209379        1.705273  2
  H          2.643345       -1.366668        2.809655  2
  H          2.356026       -2.590034        1.460493  2

%mem=32GB
%nprocshared= 8
#p m062x/aug-cc-pVDZ   counterpoise=2

00180 m062x/aug-cc-pVDZ   counterpoise=2

 0  1  0  1  0  1
  C          0.641439       -1.108963        0.000079  1
  N         -0.684583       -1.190065        0.000037  1
  C         -1.341137       -0.033379       -0.000011  1
  C         -0.686284        1.186519       -0.000043  1
  C          0.697649        1.145888       -0.000054  1
  N          1.372915       -0.000000       -0.000009  1
  H          1.184009       -2.047017       -0.000014  1
  H         -2.423380       -0.090760        0.000008  1
  H          1.287045        2.055365       -0.000074  1
  H         -1.226866        2.121094       -0.000061  1
  C          1.439693       -0.524005        1.285575  2
  C          0.355772       -0.927371        1.925897  2
  H          1.387702       -0.116034        0.284666  2
  H          2.420932       -0.586170        1.737534  2
  H          0.407763       -1.335342        2.926805  2
  H         -0.625467       -0.865207        1.473939  2

%mem=32GB
%nprocshared= 8
#p m062x/aug-cc-pVDZ   counterpoise=2

00181 m062x/aug-cc-pVDZ   counterpoise=2

 0  1  0  1  0  1
  C          0.641439       -1.108963        0.000079  1
  N         -0.684583       -1.190065        0.000037  1
  C         -1.341137       -0.033379       -0.000011  1
  C         -0.686284        1.186519       -0.000043  1
  C          0.697649        1.145888       -0.000054  1
  N          1.372915       -0.000000       -0.000009  1
  H          1.184009       -2.047017       -0.000014  1
  H         -2.423380       -0.090760        0.000008  1
  H          1.287045        2.055365       -0.000074  1
  H         -1.226866        2.121094       -0.000061  1
  C          1.508813       -0.266044        1.285575  2
  C          0.577149       -0.917901        1.959878  2
  H          1.397393       -0.047920        0.231550  2
  H          2.418952        0.074670        1.761519  2
  H          0.688569       -1.136026        3.013903  2
  H         -0.332991       -1.258615        1.483935  2

%mem=32GB
%nprocshared= 8
#p m062x/aug-cc-pVDZ   counterpoise=2

00182 m062x/aug-cc-pVDZ   counterpoise=2

 0  1  0  1  0  1
  C          0.641439       -1.108963        0.000079  1
  N         -0.684583       -1.190065        0.000037  1
  C         -1.341137       -0.033379       -0.000011  1
  C         -0.686284        1.186519       -0.000043  1
  C          0.697649        1.145888       -0.000054  1
  N          1.372915       -0.000000       -0.000009  1
  H          1.184009       -2.047017       -0.000014  1
  H         -2.423380       -0.090760        0.000008  1
  H          1.287045        2.055365       -0.000074  1
  H         -1.226866        2.121094       -0.000061  1
  C          1.732051        0.000000        1.000000  2
  C          1.966036       -1.126216        1.651528  2
  H          1.366301        0.000000       -0.018425  2
  H          1.897204        0.965509        1.459868  2
  H          2.331785       -1.126216        2.669952  2
  H          1.800882       -2.091725        1.191660  2

%mem=32GB
%nprocshared= 8
#p m062x/aug-cc-pVDZ   counterpoise=2

00183 m062x/aug-cc-pVDZ   counterpoise=2

 0  1  0  1  0  1
  C          0.641439       -1.108963        0.000079  1
  N         -0.684583       -1.190065        0.000037  1
  C         -1.341137       -0.033379       -0.000011  1
  C         -0.686284        1.186519       -0.000043  1
  C          0.697649        1.145888       -0.000054  1
  N          1.372915       -0.000000       -0.000009  1
  H          1.184009       -2.047017       -0.000014  1
  H         -2.423380       -0.090760        0.000008  1
  H          1.287045        2.055365       -0.000074  1
  H         -1.226866        2.121094       -0.000061  1
  C          1.705737        0.300767        1.000000  2
  C          2.671056       -0.344836        1.631630  2
  H          1.377138        0.003816        0.012678  2
  H          1.206766        1.151197        1.445824  2
  H          2.999655       -0.047885        2.618951  2
  H          3.170027       -1.195266        1.185807  2

%mem=32GB
%nprocshared= 8
#p m062x/aug-cc-pVDZ   counterpoise=2

00184 m062x/aug-cc-pVDZ   counterpoise=2

 0  1  0  1  0  1
  C          0.641439       -1.108963        0.000079  1
  N         -0.684583       -1.190065        0.000037  1
  C         -1.341137       -0.033379       -0.000011  1
  C         -0.686284        1.186519       -0.000043  1
  C          0.697649        1.145888       -0.000054  1
  N          1.372915       -0.000000       -0.000009  1
  H          1.184009       -2.047017       -0.000014  1
  H         -2.423380       -0.090760        0.000008  1
  H          1.287045        2.055365       -0.000074  1
  H         -1.226866        2.121094       -0.000061  1
  C          1.627595        0.592396        1.000000  2
  C          2.810420        0.492239        1.581804  2
  H          1.395982        0.053654        0.090564  2
  H          0.845170        1.217004        1.410654  2
  H          3.042033        1.030980        2.491239  2
  H          3.592845       -0.132369        1.171149  2

%mem=32GB
%nprocshared= 8
#p m062x/aug-cc-pVDZ   counterpoise=2

00185 m062x/aug-cc-pVDZ   counterpoise=2

 0  1  0  1  0  1
  C          0.641439       -1.108963        0.000079  1
  N         -0.684583       -1.190065        0.000037  1
  C         -1.341137       -0.033379       -0.000011  1
  C         -0.686284        1.186519       -0.000043  1
  C          0.697649        1.145888       -0.000054  1
  N          1.372915       -0.000000       -0.000009  1
  H          1.184009       -2.047017       -0.000014  1
  H         -2.423380       -0.090760        0.000008  1
  H          1.287045        2.055365       -0.000074  1
  H         -1.226866        2.121094       -0.000061  1
  C          1.500000        0.866025        1.000000  2
  C          1.552339       -0.344991        1.527542  2
  H          0.838402        1.096793        0.175381  2
  H          2.116728        1.673466        1.372355  2
  H          2.213937       -0.575758        2.352161  2
  H          0.935612       -1.152431        1.155187  2

%mem=32GB
%nprocshared= 8
#p m062x/aug-cc-pVDZ   counterpoise=2

00186 m062x/aug-cc-pVDZ   counterpoise=2

 0  1  0  1  0  1
  C          0.641439       -1.108963        0.000079  1
  N         -0.684583       -1.190065        0.000037  1
  C         -1.341137       -0.033379       -0.000011  1
  C         -0.686284        1.186519       -0.000043  1
  C          0.697649        1.145888       -0.000054  1
  N          1.372915       -0.000000       -0.000009  1
  H          1.184009       -2.047017       -0.000014  1
  H         -2.423380       -0.090760        0.000008  1
  H          1.287045        2.055365       -0.000074  1
  H         -1.226866        2.121094       -0.000061  1
  C          1.326828        1.113341        1.000000  2
  C          1.637154       -0.030434        1.585727  2
  H          0.750802        1.143138        0.084430  2
  H          1.636810        2.064105        1.413424  2
  H          2.213180       -0.060232        2.501296  2
  H          1.327172       -0.981199        1.172303  2

%mem=32GB
%nprocshared= 8
#p m062x/aug-cc-pVDZ   counterpoise=2

00187 m062x/aug-cc-pVDZ   counterpoise=2

 0  1  0  1  0  1
  C          0.641439       -1.108963        0.000079  1
  N         -0.684583       -1.190065        0.000037  1
  C         -1.341137       -0.033379       -0.000011  1
  C         -0.686284        1.186519       -0.000043  1
  C          0.697649        1.145888       -0.000054  1
  N          1.372915       -0.000000       -0.000009  1
  H          1.184009       -2.047017       -0.000014  1
  H         -2.423380       -0.090760        0.000008  1
  H          1.287045        2.055365       -0.000074  1
  H         -1.226866        2.121094       -0.000061  1
  C          1.113341        1.326828        1.000000  2
  C          1.824901        0.408272        1.630506  2
  H          0.703672        1.148510        0.014436  2
  H          0.912986        2.292627        1.445030  2
  H          2.234570        0.586590        2.616069  2
  H          2.025256       -0.557527        1.185476  2

%mem=32GB
%nprocshared= 8
#p m062x/aug-cc-pVDZ   counterpoise=2

00188 m062x/aug-cc-pVDZ   counterpoise=2

 0  1  0  1  0  1
  C          0.641439       -1.108963        0.000079  1
  N         -0.684583       -1.190065        0.000037  1
  C         -1.341137       -0.033379       -0.000011  1
  C         -0.686284        1.186519       -0.000043  1
  C          0.697649        1.145888       -0.000054  1
  N          1.372915       -0.000000       -0.000009  1
  H          1.184009       -2.047017       -0.000014  1
  H         -2.423380       -0.090760        0.000008  1
  H          1.287045        2.055365       -0.000074  1
  H         -1.226866        2.121094       -0.000061  1
  C          0.866025        1.500000        1.000000  2
  C          1.991631        1.244597        1.644501  2
  H          0.696405        1.143272       -0.007441  2
  H          0.070660        2.075686        1.454908  2
  H          2.161251        1.601324        2.651941  2
  H          2.786997        0.668911        1.189593  2

%mem=32GB
%nprocshared= 8
#p m062x/aug-cc-pVDZ   counterpoise=2

00189 m062x/aug-cc-pVDZ   counterpoise=2

 0  1  0  1  0  1
  C          0.641439       -1.108963        0.000079  1
  N         -0.684583       -1.190065        0.000037  1
  C         -1.341137       -0.033379       -0.000011  1
  C         -0.686284        1.186519       -0.000043  1
  C          0.697649        1.145888       -0.000054  1
  N          1.372915       -0.000000       -0.000009  1
  H          1.184009       -2.047017       -0.000014  1
  H         -2.423380       -0.090760        0.000008  1
  H          1.287045        2.055365       -0.000074  1
  H         -1.226866        2.121094       -0.000061  1
  C          0.592396        1.627595        1.000000  2
  C          1.627306        2.167078        1.620903  2
  H          0.694544        1.160098        0.029447  2
  H         -0.396984        1.632592        1.438252  2
  H          1.525158        2.634575        2.591455  2
  H          2.616686        2.162081        1.182651  2

%mem=32GB
%nprocshared= 8
#p m062x/aug-cc-pVDZ   counterpoise=2

00190 m062x/aug-cc-pVDZ   counterpoise=2

 0  1  0  1  0  1
  C          0.641439       -1.108963        0.000079  1
  N         -0.684583       -1.190065        0.000037  1
  C         -1.341137       -0.033379       -0.000011  1
  C         -0.686284        1.186519       -0.000043  1
  C          0.697649        1.145888       -0.000054  1
  N          1.372915       -0.000000       -0.000009  1
  H          1.184009       -2.047017       -0.000014  1
  H         -2.423380       -0.090760        0.000008  1
  H          1.287045        2.055365       -0.000074  1
  H         -1.226866        2.121094       -0.000061  1
  C          0.300767        1.705737        1.000000  2
  C          0.993010        2.676606        1.570801  2
  H          0.654861        1.206246        0.107762  2
  H         -0.646788        1.372899        1.402888  2
  H          0.638917        3.176097        2.463038  2
  H          1.940566        3.009444        1.167912  2

%mem=32GB
%nprocshared= 8
#p m062x/aug-cc-pVDZ   counterpoise=2

00191 m062x/aug-cc-pVDZ   counterpoise=2

 0  1  0  1  0  1
  C          0.641439       -1.108963        0.000079  1
  N         -0.684583       -1.190065        0.000037  1
  C         -1.341137       -0.033379       -0.000011  1
  C         -0.686284        1.186519       -0.000043  1
  C          0.697649        1.145888       -0.000054  1
  N          1.372915       -0.000000       -0.000009  1
  H          1.184009       -2.047017       -0.000014  1
  H         -2.423380       -0.090760        0.000008  1
  H          1.287045        2.055365       -0.000074  1
  H         -1.226866        2.121094       -0.000061  1
  C          0.000000        1.732051        1.000000  2
  C          1.058036        1.134407        1.520559  2
  H         -0.558407        1.288169        0.186297  2
  H         -0.348651        2.688295        1.367426  2
  H          1.616443        1.578288        2.334261  2
  H          1.406687        0.178163        1.153133  2

%mem=32GB
%nprocshared= 8
#p m062x/aug-cc-pVDZ   counterpoise=2

00192 m062x/aug-cc-pVDZ   counterpoise=2

 0  1  0  1  0  1
  C          0.641439       -1.108963        0.000079  1
  N         -0.684583       -1.190065        0.000037  1
  C         -1.341137       -0.033379       -0.000011  1
  C         -0.686284        1.186519       -0.000043  1
  C          0.697649        1.145888       -0.000054  1
  N          1.372915       -0.000000       -0.000009  1
  H          1.184009       -2.047017       -0.000014  1
  H         -2.423380       -0.090760        0.000008  1
  H          1.287045        2.055365       -0.000074  1
  H         -1.226866        2.121094       -0.000061  1
  C         -0.300767        1.705737        1.000000  2
  C          0.827549        1.336174        1.581314  2
  H         -0.651060        1.233959        0.091329  2
  H         -0.917784        2.494343        1.410309  2
  H          1.177841        1.807952        2.489984  2
  H          1.444566        0.547569        1.171005  2

%mem=32GB
%nprocshared= 8
#p m062x/aug-cc-pVDZ   counterpoise=2

00193 m062x/aug-cc-pVDZ   counterpoise=2

 0  1  0  1  0  1
  C          0.641439       -1.108963        0.000079  1
  N         -0.684583       -1.190065        0.000037  1
  C         -1.341137       -0.033379       -0.000011  1
  C         -0.686284        1.186519       -0.000043  1
  C          0.697649        1.145888       -0.000054  1
  N          1.372915       -0.000000       -0.000009  1
  H          1.184009       -2.047017       -0.000014  1
  H         -2.423380       -0.090760        0.000008  1
  H          1.287045        2.055365       -0.000074  1
  H         -1.226866        2.121094       -0.000061  1
  C         -0.592396        1.627595        1.000000  2
  C          0.568389        1.671461        1.631074  2
  H         -0.685008        1.192513        0.013547  2
  H         -1.494929        2.025071        1.445431  2
  H          0.661000        2.106543        2.617526  2
  H          1.470922        1.273986        1.185643  2

%mem=32GB
%nprocshared= 8
#p m062x/aug-cc-pVDZ   counterpoise=2

00194 m062x/aug-cc-pVDZ   counterpoise=2

 0  1  0  1  0  1
  C          0.641439       -1.108963        0.000079  1
  N         -0.684583       -1.190065        0.000037  1
  C         -1.341137       -0.033379       -0.000011  1
  C         -0.686284        1.186519       -0.000043  1
  C          0.697649        1.145888       -0.000054  1
  N          1.372915       -0.000000       -0.000009  1
  H          1.184009       -2.047017       -0.000014  1
  H         -2.423380       -0.090760        0.000008  1
  H          1.287045        2.055365       -0.000074  1
  H         -1.226866        2.121094       -0.000061  1
  C         -0.866025        1.500000        1.000000  2
  C         -0.006034        2.264280        1.651070  2
  H         -0.683109        1.180981       -0.017709  2
  H         -1.786215        1.163799        1.459545  2
  H         -0.188951        2.583298        2.668777  2
  H          0.914155        2.600481        1.191525  2

%mem=32GB
%nprocshared= 8
#p m062x/aug-cc-pVDZ   counterpoise=2

00195 m062x/aug-cc-pVDZ   counterpoise=2

 0  1  0  1  0  1
  C          0.641439       -1.108963        0.000079  1
  N         -0.684583       -1.190065        0.000037  1
  C         -1.341137       -0.033379       -0.000011  1
  C         -0.686284        1.186519       -0.000043  1
  C          0.697649        1.145888       -0.000054  1
  N          1.372915       -0.000000       -0.000009  1
  H          1.184009       -2.047017       -0.000014  1
  H         -2.423380       -0.090760        0.000008  1
  H          1.287045        2.055365       -0.000074  1
  H         -1.226866        2.121094       -0.000061  1
  C         -1.113341        1.326828        1.000000  2
  C         -1.031449        2.485365        1.631415  2
  H         -0.691860        1.188351        0.013015  2
  H         -1.605028        0.472086        1.445672  2
  H         -1.452930        2.623842        2.618399  2
  H         -0.539762        3.340107        1.185743  2

%mem=32GB
%nprocshared= 8
#p m062x/aug-cc-pVDZ   counterpoise=2

00196 m062x/aug-cc-pVDZ   counterpoise=2

 0  1  0  1  0  1
  C          0.641439       -1.108963        0.000079  1
  N         -0.684583       -1.190065        0.000037  1
  C         -1.341137       -0.033379       -0.000011  1
  C         -0.686284        1.186519       -0.000043  1
  C          0.697649        1.145888       -0.000054  1
  N          1.372915       -0.000000       -0.000009  1
  H          1.184009       -2.047017       -0.000014  1
  H         -2.423380       -0.090760        0.000008  1
  H          1.287045        2.055365       -0.000074  1
  H         -1.226866        2.121094       -0.000061  1
  C         -1.326828        1.113341        1.000000  2
  C         -1.827337        2.189702        1.581839  2
  H         -0.744284        1.179893        0.090508  2
  H         -1.480284        0.124020        1.410679  2
  H         -2.409881        2.123150        2.491330  2
  H         -1.673881        3.179023        1.171160  2

%mem=32GB
%nprocshared= 8
#p m062x/aug-cc-pVDZ   counterpoise=2

00197 m062x/aug-cc-pVDZ   counterpoise=2

 0  1  0  1  0  1
  C          0.641439       -1.108963        0.000079  1
  N         -0.684583       -1.190065        0.000037  1
  C         -1.341137       -0.033379       -0.000011  1
  C         -0.686284        1.186519       -0.000043  1
  C          0.697649        1.145888       -0.000054  1
  N          1.372915       -0.000000       -0.000009  1
  H          1.184009       -2.047017       -0.000014  1
  H         -2.423380       -0.090760        0.000008  1
  H          1.287045        2.055365       -0.000074  1
  H         -1.226866        2.121094       -0.000061  1
  C         -1.500000        0.866025        1.000000  2
  C         -2.336735        1.746888        1.521110  2
  H         -0.837204        1.127077        0.185435  2
  H         -1.445460       -0.150193        1.367815  2
  H         -2.999530        1.485836        2.335674  2
  H         -2.391275        2.763106        1.153295  2

%mem=32GB
%nprocshared= 8
#p m062x/aug-cc-pVDZ   counterpoise=2

00198 m062x/aug-cc-pVDZ   counterpoise=2

 0  1  0  1  0  1
  C          0.641439       -1.108963        0.000079  1
  N         -0.684583       -1.190065        0.000037  1
  C         -1.341137       -0.033379       -0.000011  1
  C         -0.686284        1.186519       -0.000043  1
  C          0.697649        1.145888       -0.000054  1
  N          1.372915       -0.000000       -0.000009  1
  H          1.184009       -2.047017       -0.000014  1
  H         -2.423380       -0.090760        0.000008  1
  H          1.287045        2.055365       -0.000074  1
  H         -1.226866        2.121094       -0.000061  1
  C         -1.627595        0.592396        1.000000  2
  C         -0.766928        1.418015        1.570269  2
  H         -1.372248        0.034583        0.108594  2
  H         -2.620796        0.442404        1.402513  2
  H         -1.022276        1.975828        2.461673  2
  H          0.226273        1.568007        1.167756  2

%mem=32GB
%nprocshared= 8
#p m062x/aug-cc-pVDZ   counterpoise=2

00199 m062x/aug-cc-pVDZ   counterpoise=2

 0  1  0  1  0  1
  C          0.641439       -1.108963        0.000079  1
  N         -0.684583       -1.190065        0.000037  1
  C         -1.341137       -0.033379       -0.000011  1
  C         -0.686284        1.186519       -0.000043  1
  C          0.697649        1.145888       -0.000054  1
  N          1.372915       -0.000000       -0.000009  1
  H          1.184009       -2.047017       -0.000014  1
  H         -2.423380       -0.090760        0.000008  1
  H          1.287045        2.055365       -0.000074  1
  H         -1.226866        2.121094       -0.000061  1
  C         -1.705737        0.300767        1.000000  2
  C         -1.171055        1.338388        1.620531  2
  H         -1.352089       -0.023342        0.030027  2
  H         -2.517770       -0.264679        1.437990  2
  H         -1.524703        1.662497        2.590504  2
  H         -0.359022        1.903834        1.182542  2

%mem=32GB
%nprocshared= 8
#p m062x/aug-cc-pVDZ   counterpoise=2

00200 m062x/aug-cc-pVDZ   counterpoise=2

 0  1  0  1  0  1
  C          0.641439       -1.108963        0.000079  1
  N         -0.684583       -1.190065        0.000037  1
  C         -1.341137       -0.033379       -0.000011  1
  C         -0.686284        1.186519       -0.000043  1
  C          0.697649        1.145888       -0.000054  1
  N          1.372915       -0.000000       -0.000009  1
  H          1.184009       -2.047017       -0.000014  1
  H         -2.423380       -0.090760        0.000008  1
  H          1.287045        2.055365       -0.000074  1
  H         -1.226866        2.121094       -0.000061  1
  C         -1.732051        0.000000        1.000000  2
  C         -1.888155        1.143643        1.644446  2
  H         -1.338266       -0.033624       -0.007355  2
  H         -1.992007       -0.946825        1.454870  2
  H         -2.281940        1.177268        2.651801  2
  H         -1.628199        2.090469        1.189577  2

%mem=32GB
%nprocshared= 8
#p m062x/aug-cc-pVDZ   counterpoise=2

00201 m062x/aug-cc-pVDZ   counterpoise=2

 0  1  0  1  0  1
  C          0.641439       -1.108963        0.000079  1
  N         -0.684583       -1.190065        0.000037  1
  C         -1.341137       -0.033379       -0.000011  1
  C         -0.686284        1.186519       -0.000043  1
  C          0.697649        1.145888       -0.000054  1
  N          1.372915       -0.000000       -0.000009  1
  H          1.184009       -2.047017       -0.000014  1
  H         -2.423380       -0.090760        0.000008  1
  H          1.287045        2.055365       -0.000074  1
  H         -1.226866        2.121094       -0.000061  1
  C         -1.705737       -0.300767        1.000000  2
  C         -2.601749        0.438736        1.630791  2
  H         -1.346242       -0.037123        0.013990  2
  H         -1.297079       -1.198392        1.445231  2
  H         -2.961244        0.175092        2.616801  2
  H         -3.010407        1.336361        1.185560  2

%mem=32GB
%nprocshared= 8
#p m062x/aug-cc-pVDZ   counterpoise=2

00202 m062x/aug-cc-pVDZ   counterpoise=2

 0  1  0  1  0  1
  C          0.641439       -1.108963        0.000079  1
  N         -0.684583       -1.190065        0.000037  1
  C         -1.341137       -0.033379       -0.000011  1
  C         -0.686284        1.186519       -0.000043  1
  C          0.697649        1.145888       -0.000054  1
  N          1.372915       -0.000000       -0.000009  1
  H          1.184009       -2.047017       -0.000014  1
  H         -2.423380       -0.090760        0.000008  1
  H          1.287045        2.055365       -0.000074  1
  H         -1.226866        2.121094       -0.000061  1
  C         -1.627595       -0.592396        1.000000  2
  C         -2.797805       -0.406495        1.586217  2
  H         -1.365106       -0.080155        0.083665  2
  H         -0.886860       -1.264012        1.413770  2
  H         -3.060294       -0.918736        2.502551  2
  H         -3.538541        0.265120        1.172447  2

%mem=32GB
%nprocshared= 8
#p m062x/aug-cc-pVDZ   counterpoise=2

00203 m062x/aug-cc-pVDZ   counterpoise=2

 0  1  0  1  0  1
  C          0.641439       -1.108963        0.000079  1
  N         -0.684583       -1.190065        0.000037  1
  C         -1.341137       -0.033379       -0.000011  1
  C         -0.686284        1.186519       -0.000043  1
  C          0.697649        1.145888       -0.000054  1
  N          1.372915       -0.000000       -0.000009  1
  H          1.184009       -2.047017       -0.000014  1
  H         -2.423380       -0.090760        0.000008  1
  H          1.287045        2.055365       -0.000074  1
  H         -1.226866        2.121094       -0.000061  1
  C         -1.500000       -0.866025        1.000000  2
  C         -2.690152       -1.094656        1.528078  2
  H         -1.368867       -0.178720        0.174544  2
  H         -0.610811       -1.357325        1.372733  2
  H         -2.821285       -1.781961        2.353533  2
  H         -3.579341       -0.603356        1.155345  2

%mem=32GB
%nprocshared= 8
#p m062x/aug-cc-pVDZ   counterpoise=2

00204 m062x/aug-cc-pVDZ   counterpoise=2

 0  1  0  1  0  1
  C          0.641439       -1.108963        0.000079  1
  N         -0.684583       -1.190065        0.000037  1
  C         -1.341137       -0.033379       -0.000011  1
  C         -0.686284        1.186519       -0.000043  1
  C          0.697649        1.145888       -0.000054  1
  N          1.372915       -0.000000       -0.000009  1
  H          1.184009       -2.047017       -0.000014  1
  H         -2.423380       -0.090760        0.000008  1
  H          1.287045        2.055365       -0.000074  1
  H         -1.226866        2.121094       -0.000061  1
  C         -1.326828       -1.113341        1.000000  2
  C         -1.566568        0.049523        1.581268  2
  H         -0.743263       -1.183055        0.091400  2
  H         -1.704864       -2.040554        1.410277  2
  H         -2.150132        0.119237        2.489867  2
  H         -1.188532        0.976736        1.170992  2

%mem=32GB
%nprocshared= 8
#p m062x/aug-cc-pVDZ   counterpoise=2

00205 m062x/aug-cc-pVDZ   counterpoise=2

 0  1  0  1  0  1
  C          0.641439       -1.108963        0.000079  1
  N         -0.684583       -1.190065        0.000037  1
  C         -1.341137       -0.033379       -0.000011  1
  C         -0.686284        1.186519       -0.000043  1
  C          0.697649        1.145888       -0.000054  1
  N          1.372915       -0.000000       -0.000009  1
  H          1.184009       -2.047017       -0.000014  1
  H         -2.423380       -0.090760        0.000008  1
  H          1.287045        2.055365       -0.000074  1
  H         -1.226866        2.121094       -0.000061  1
  C         -1.113341       -1.326828        1.000000  2
  C         -1.726263       -0.340213        1.631282  2
  H         -0.690236       -1.191868        0.013222  2
  H         -1.010985       -2.307616        1.445578  2
  H         -2.149367       -0.475172        2.618059  2
  H         -1.828619        0.640575        1.185704  2

%mem=32GB
%nprocshared= 8
#p m062x/aug-cc-pVDZ   counterpoise=2

00206 m062x/aug-cc-pVDZ   counterpoise=2

 0  1  0  1  0  1
  C          0.641439       -1.108963        0.000079  1
  N         -0.684583       -1.190065        0.000037  1
  C         -1.341137       -0.033379       -0.000011  1
  C         -0.686284        1.186519       -0.000043  1
  C          0.697649        1.145888       -0.000054  1
  N          1.372915       -0.000000       -0.000009  1
  H          1.184009       -2.047017       -0.000014  1
  H         -2.423380       -0.090760        0.000008  1
  H          1.287045        2.055365       -0.000074  1
  H         -1.226866        2.121094       -0.000061  1
  C         -0.866025       -1.500000        1.000000  2
  C         -1.956161       -1.132957        1.651524  2
  H         -0.681234       -1.184345       -0.018418  2
  H         -0.116239       -2.130323        1.459865  2
  H         -2.140952       -1.448612        2.669941  2
  H         -2.705947       -0.502634        1.191659  2

%mem=32GB
%nprocshared= 8
#p m062x/aug-cc-pVDZ   counterpoise=2

00207 m062x/aug-cc-pVDZ   counterpoise=2

 0  1  0  1  0  1
  C          0.641439       -1.108963        0.000079  1
  N         -0.684583       -1.190065        0.000037  1
  C         -1.341137       -0.033379       -0.000011  1
  C         -0.686284        1.186519       -0.000043  1
  C          0.697649        1.145888       -0.000054  1
  N          1.372915       -0.000000       -0.000009  1
  H          1.184009       -2.047017       -0.000014  1
  H         -2.423380       -0.090760        0.000008  1
  H          1.287045        2.055365       -0.000074  1
  H         -1.226866        2.121094       -0.000061  1
  C         -0.592396       -1.627595        1.000000  2
  C         -1.636155       -2.136304        1.631967  2
  H         -0.683466       -1.195365        0.012151  2
  H          0.393492       -1.623708        1.446062  2
  H         -1.545086       -2.568533        2.619815  2
  H         -2.622044       -2.140191        1.185906  2

%mem=32GB
%nprocshared= 8
#p m062x/aug-cc-pVDZ   counterpoise=2

00208 m062x/aug-cc-pVDZ   counterpoise=2

 0  1  0  1  0  1
  C          0.641439       -1.108963        0.000079  1
  N         -0.684583       -1.190065        0.000037  1
  C         -1.341137       -0.033379       -0.000011  1
  C         -0.686284        1.186519       -0.000043  1
  C          0.697649        1.145888       -0.000054  1
  N          1.372915       -0.000000       -0.000009  1
  H          1.184009       -2.047017       -0.000014  1
  H         -2.423380       -0.090760        0.000008  1
  H          1.287045        2.055365       -0.000074  1
  H         -1.226866        2.121094       -0.000061  1
  C         -0.300767       -1.705737        1.000000  2
  C         -0.980692       -2.678466        1.582323  2
  H         -0.650148       -1.236330        0.089751  2
  H          0.631515       -1.341220        1.411021  2
  H         -0.631312       -3.147873        2.492571  2
  H         -1.912975       -3.042983        1.171302  2

%mem=32GB
%nprocshared= 8
#p m062x/aug-cc-pVDZ   counterpoise=2

00209 m062x/aug-cc-pVDZ   counterpoise=2

 0  1  0  1  0  1
  C          0.641439       -1.108963        0.000079  1
  N         -0.684583       -1.190065        0.000037  1
  C         -1.341137       -0.033379       -0.000011  1
  C         -0.686284        1.186519       -0.000043  1
  C          0.697649        1.145888       -0.000054  1
  N          1.372915       -0.000000       -0.000009  1
  H          1.184009       -2.047017       -0.000014  1
  H         -2.423380       -0.090760        0.000008  1
  H          1.287045        2.055365       -0.000074  1
  H         -1.226866        2.121094       -0.000061  1
  C         -0.000000       -1.732051        1.000000  2
  C         -0.342073       -2.897672        1.521454  2
  H         -0.558026       -1.290261        0.184898  2
  H          0.851286       -1.174550        1.368058  2
  H          0.215952       -3.339461        2.336555  2
  H         -1.193359       -3.455172        1.153396  2

%mem=32GB
%nprocshared= 8
#p m062x/aug-cc-pVDZ   counterpoise=2

00210 m062x/aug-cc-pVDZ   counterpoise=2

 0  1  0  1  0  1
  C          0.641439       -1.108963        0.000079  1
  N         -0.684583       -1.190065        0.000037  1
  C         -1.341137       -0.033379       -0.000011  1
  C         -0.686284        1.186519       -0.000043  1
  C          0.697649        1.145888       -0.000054  1
  N          1.372915       -0.000000       -0.000009  1
  H          1.184009       -2.047017       -0.000014  1
  H         -2.423380       -0.090760        0.000008  1
  H          1.287045        2.055365       -0.000074  1
  H         -1.226866        2.121094       -0.000061  1
  C          0.300767       -1.705737        1.000000  2
  C         -0.871683       -1.487907        1.570534  2
  H          0.604609       -1.173480        0.108179  2
  H          1.002072       -2.424741        1.402700  2
  H         -1.175525       -2.020164        2.462354  2
  H         -1.572988       -0.768903        1.167834  2

%mem=32GB
%nprocshared= 8
#p m062x/aug-cc-pVDZ   counterpoise=2

00211 m062x/aug-cc-pVDZ   counterpoise=2

 0  1  0  1  0  1
  C          0.641439       -1.108963        0.000079  1
  N         -0.684583       -1.190065        0.000037  1
  C         -1.341137       -0.033379       -0.000011  1
  C         -0.686284        1.186519       -0.000043  1
  C          0.697649        1.145888       -0.000054  1
  N          1.372915       -0.000000       -0.000009  1
  H          1.184009       -2.047017       -0.000014  1
  H         -2.423380       -0.090760        0.000008  1
  H          1.287045        2.055365       -0.000074  1
  H         -1.226866        2.121094       -0.000061  1
  C          0.592396       -1.627595        1.000000  2
  C         -0.558930       -1.840009        1.613945  2
  H          0.639465       -1.129836        0.040322  2
  H          1.532363       -1.943252        1.433341  2
  H         -0.605999       -2.337768        2.573623  2
  H         -1.498897       -1.524351        1.180604  2

%mem=32GB
%nprocshared= 8
#p m062x/aug-cc-pVDZ   counterpoise=2

00212 m062x/aug-cc-pVDZ   counterpoise=2

 0  1  0  1  0  1
  C          0.641439       -1.108963        0.000079  1
  N         -0.684583       -1.190065        0.000037  1
  C         -1.341137       -0.033379       -0.000011  1
  C         -0.686284        1.186519       -0.000043  1
  C          0.697649        1.145888       -0.000054  1
  N          1.372915       -0.000000       -0.000009  1
  H          1.184009       -2.047017       -0.000014  1
  H         -2.423380       -0.090760        0.000008  1
  H          1.287045        2.055365       -0.000074  1
  H         -1.226866        2.121094       -0.000061  1
  C          0.866025       -1.500000        1.000000  2
  C          0.031161       -2.307687        1.631065  2
  H          0.644467       -1.114236        0.013562  2
  H          1.803316       -1.193331        1.445424  2
  H          0.252719       -2.693451        2.617502  2
  H         -0.906129       -2.614356        1.185640  2

%mem=32GB
%nprocshared= 8
#p m062x/aug-cc-pVDZ   counterpoise=2

00213 m062x/aug-cc-pVDZ   counterpoise=2

 0  1  0  1  0  1
  C          0.641439       -1.108963        0.000079  1
  N         -0.684583       -1.190065        0.000037  1
  C         -1.341137       -0.033379       -0.000011  1
  C         -0.686284        1.186519       -0.000043  1
  C          0.697649        1.145888       -0.000054  1
  N          1.372915       -0.000000       -0.000009  1
  H          1.184009       -2.047017       -0.000014  1
  H         -2.423380       -0.090760        0.000008  1
  H          1.287045        2.055365       -0.000074  1
  H         -1.226866        2.121094       -0.000061  1
  C          1.113341       -1.326828        1.000000  2
  C          0.931161       -2.483166        1.614242  2
  H          0.660212       -1.117630        0.039858  2
  H          1.722653       -0.544693        1.433551  2
  H          1.384289       -2.692363        2.574383  2
  H          0.321849       -3.265301        1.180692  2

%mem=32GB
%nprocshared= 8
#p m062x/aug-cc-pVDZ   counterpoise=2

00214 m062x/aug-cc-pVDZ   counterpoise=2

 0  1  0  1  0  1
  C          0.641439       -1.108963        0.000079  1
  N         -0.684583       -1.190065        0.000037  1
  C         -1.341137       -0.033379       -0.000011  1
  C         -0.686284        1.186519       -0.000043  1
  C          0.697649        1.145888       -0.000054  1
  N          1.372915       -0.000000       -0.000009  1
  H          1.184009       -2.047017       -0.000014  1
  H         -2.423380       -0.090760        0.000008  1
  H          1.287045        2.055365       -0.000074  1
  H         -1.226866        2.121094       -0.000061  1
  C          1.326828       -1.113341        1.000000  2
  C          1.711025       -2.242034        1.571004  2
  H          0.715033       -1.109433        0.107446  2
  H          1.609250       -0.149616        1.403031  2
  H          2.322820       -2.245941        2.463557  2
  H          1.428603       -3.205759        1.167972  2

%mem=32GB
%nprocshared= 8
#p m062x/aug-cc-pVDZ   counterpoise=2

00215 m062x/aug-cc-pVDZ   counterpoise=2

 0  1  0  1  0  1
  C          0.641439       -1.108963        0.000079  1
  N         -0.684583       -1.190065        0.000037  1
  C         -1.341137       -0.033379       -0.000011  1
  C         -0.686284        1.186519       -0.000043  1
  C          0.697649        1.145888       -0.000054  1
  N          1.372915       -0.000000       -0.000009  1
  H          1.184009       -2.047017       -0.000014  1
  H         -2.423380       -0.090760        0.000008  1
  H          1.287045        2.055365       -0.000074  1
  H         -1.226866        2.121094       -0.000061  1
  C          1.500000       -0.866025        1.000000  2
  C          0.451917       -1.480659        1.520911  2
  H          1.396522       -0.160868        0.185747  2
  H          2.502004       -1.044256        1.367675  2
  H          0.555395       -2.185815        2.335163  2
  H         -0.550087       -1.302429        1.153236  2

%mem=32GB
%nprocshared= 8
#p m062x/aug-cc-pVDZ   counterpoise=2

00216 m062x/aug-cc-pVDZ   counterpoise=2

 0  1  0  1  0  1
  C          0.641439       -1.108963        0.000079  1
  N         -0.684583       -1.190065        0.000037  1
  C         -1.341137       -0.033379       -0.000011  1
  C         -0.686284        1.186519       -0.000043  1
  C          0.697649        1.145888       -0.000054  1
  N          1.372915       -0.000000       -0.000009  1
  H          1.184009       -2.047017       -0.000014  1
  H         -2.423380       -0.090760        0.000008  1
  H          1.287045        2.055365       -0.000074  1
  H         -1.226866        2.121094       -0.000061  1
  C          1.627595       -0.592396        1.000000  2
  C          0.741116       -1.381864        1.581804  2
  H          1.395982       -0.053654        0.090564  2
  H          2.619191       -0.454325        1.410654  2
  H          0.972730       -1.920606        2.491239  2
  H         -0.250479       -1.519936        1.171149  2

%mem=32GB
%nprocshared= 8
#p m062x/aug-cc-pVDZ   counterpoise=2

00217 m062x/aug-cc-pVDZ   counterpoise=2

 0  1  0  1  0  1
  C          0.641439       -1.108963        0.000079  1
  N         -0.684583       -1.190065        0.000037  1
  C         -1.341137       -0.033379       -0.000011  1
  C         -0.686284        1.186519       -0.000043  1
  C          0.697649        1.145888       -0.000054  1
  N          1.372915       -0.000000       -0.000009  1
  H          1.184009       -2.047017       -0.000014  1
  H         -2.423380       -0.090760        0.000008  1
  H          1.287045        2.055365       -0.000074  1
  H         -1.226866        2.121094       -0.000061  1
  C          1.705737       -0.300767        1.000000  2
  C          1.160856       -1.326315        1.631630  2
  H          1.377138       -0.003816        0.012678  2
  H          2.501466        0.281486        1.445824  2
  H          1.489455       -1.623266        2.618951  2
  H          0.365127       -1.908569        1.185807  2

%mem=32GB
%nprocshared= 8
#p m062x/aug-cc-pVDZ   counterpoise=2

00218 m062x/aug-cc-pVDZ   counterpoise=2

 0  1  0  1  0  1
  C          0.641439       -1.108963        0.000079  1
  N         -0.684583       -1.190065        0.000037  1
  C         -1.341137       -0.033379       -0.000011  1
  C         -0.686284        1.186519       -0.000043  1
  C          0.697649        1.145888       -0.000054  1
  N          1.372915       -0.000000       -0.000009  1
  H          1.184009       -2.047017       -0.000014  1
  H         -2.423380       -0.090760        0.000008  1
  H          1.287045        2.055365       -0.000074  1
  H         -1.226866        2.121094       -0.000061  1
  C          1.879385        0.000000        0.684040  2
  C          2.291321       -1.126216        1.240409  2
  H          1.235475        0.000000       -0.185639  2
  H          2.170142        0.965509        1.076742  2
  H          2.935231       -1.126216        2.110088  2
  H          2.000564       -2.091725        0.847707  2

%mem=32GB
%nprocshared= 8
#p m062x/aug-cc-pVDZ   counterpoise=2

00219 m062x/aug-cc-pVDZ   counterpoise=2

 0  1  0  1  0  1
  C          0.641439       -1.108963        0.000079  1
  N         -0.684583       -1.190065        0.000037  1
  C         -1.341137       -0.033379       -0.000011  1
  C         -0.686284        1.186519       -0.000043  1
  C          0.697649        1.145888       -0.000054  1
  N          1.372915       -0.000000       -0.000009  1
  H          1.184009       -2.047017       -0.000014  1
  H         -2.423380       -0.090760        0.000008  1
  H          1.287045        2.055365       -0.000074  1
  H         -1.226866        2.121094       -0.000061  1
  C          1.850833        0.326352        0.684040  2
  C          2.855180       -0.351563        1.212546  2
  H          1.273652       -0.067783       -0.142085  2
  H          1.566984        1.301665        1.057076  2
  H          3.432361        0.042571        2.038670  2
  H          3.139030       -1.326876        0.839511  2

%mem=32GB
%nprocshared= 8
#p m062x/aug-cc-pVDZ   counterpoise=2

00220 m062x/aug-cc-pVDZ   counterpoise=2

 0  1  0  1  0  1
  C          0.641439       -1.108963        0.000079  1
  N         -0.684583       -1.190065        0.000037  1
  C         -1.341137       -0.033379       -0.000011  1
  C         -0.686284        1.186519       -0.000043  1
  C          0.697649        1.145888       -0.000054  1
  N          1.372915       -0.000000       -0.000009  1
  H          1.184009       -2.047017       -0.000014  1
  H         -2.423380       -0.090760        0.000008  1
  H          1.287045        2.055365       -0.000074  1
  H         -1.226866        2.121094       -0.000061  1
  C          1.766044        0.642788        0.684040  2
  C          2.994241        0.492436        1.149365  2
  H          1.348021       -0.040703       -0.043325  2
  H          1.131130        1.455175        1.012481  2
  H          3.412264        1.175926        1.876729  2
  H          3.629155       -0.319951        0.820925  2

%mem=32GB
%nprocshared= 8
#p m062x/aug-cc-pVDZ   counterpoise=2

00221 m062x/aug-cc-pVDZ   counterpoise=2

 0  1  0  1  0  1
  C          0.641439       -1.108963        0.000079  1
  N         -0.684583       -1.190065        0.000037  1
  C         -1.341137       -0.033379       -0.000011  1
  C         -0.686284        1.186519       -0.000043  1
  C          0.697649        1.145888       -0.000054  1
  N          1.372915       -0.000000       -0.000009  1
  H          1.184009       -2.047017       -0.000014  1
  H         -2.423380       -0.090760        0.000008  1
  H          1.287045        2.055365       -0.000074  1
  H         -1.226866        2.121094       -0.000061  1
  C          1.627595        0.939693        0.684040  2
  C          1.932754       -0.281538        1.087865  2
  H          0.769510        1.129954        0.052809  2
  H          2.224067        1.796396        0.969072  2
  H          2.790839       -0.471799        1.719095  2
  H          1.336283       -1.138241        0.802833  2

%mem=32GB
%nprocshared= 8
#p m062x/aug-cc-pVDZ   counterpoise=2

00222 m062x/aug-cc-pVDZ   counterpoise=2

 0  1  0  1  0  1
  C          0.641439       -1.108963        0.000079  1
  N         -0.684583       -1.190065        0.000037  1
  C         -1.341137       -0.033379       -0.000011  1
  C         -0.686284        1.186519       -0.000043  1
  C          0.697649        1.145888       -0.000054  1
  N          1.372915       -0.000000       -0.000009  1
  H          1.184009       -2.047017       -0.000014  1
  H         -2.423380       -0.090760        0.000008  1
  H          1.287045        2.055365       -0.000074  1
  H         -1.226866        2.121094       -0.000061  1
  C          1.439693        1.208046        0.684040  2
  C          2.041718        0.128314        1.152384  2
  H          0.645595        1.141528       -0.048043  2
  H          1.717672        2.200221        1.014611  2
  H          2.835815        0.194832        1.884467  2
  H          1.763738       -0.863861        0.821813  2

%mem=32GB
%nprocshared= 8
#p m062x/aug-cc-pVDZ   counterpoise=2

00223 m062x/aug-cc-pVDZ   counterpoise=2

 0  1  0  1  0  1
  C          0.641439       -1.108963        0.000079  1
  N         -0.684583       -1.190065        0.000037  1
  C         -1.341137       -0.033379       -0.000011  1
  C         -0.686284        1.186519       -0.000043  1
  C          0.697649        1.145888       -0.000054  1
  N          1.372915       -0.000000       -0.000009  1
  H          1.184009       -2.047017       -0.000014  1
  H         -2.423380       -0.090760        0.000008  1
  H          1.287045        2.055365       -0.000074  1
  H         -1.226866        2.121094       -0.000061  1
  C          1.208046        1.439693        0.684040  2
  C          2.161332        0.688962        1.208682  2
  H          0.596187        1.087483       -0.136045  2
  H          1.002648        2.435507        1.054348  2
  H          2.773189        1.041172        2.028767  2
  H          2.366729       -0.306852        0.838374  2

%mem=32GB
%nprocshared= 8
#p m062x/aug-cc-pVDZ   counterpoise=2

00224 m062x/aug-cc-pVDZ   counterpoise=2

 0  1  0  1  0  1
  C          0.641439       -1.108963        0.000079  1
  N         -0.684583       -1.190065        0.000037  1
  C         -1.341137       -0.033379       -0.000011  1
  C         -0.686284        1.186519       -0.000043  1
  C          0.697649        1.145888       -0.000054  1
  N          1.372915       -0.000000       -0.000009  1
  H          1.184009       -2.047017       -0.000014  1
  H         -2.423380       -0.090760        0.000008  1
  H          1.287045        2.055365       -0.000074  1
  H         -1.226866        2.121094       -0.000061  1
  C          0.939693        1.627595        0.684040  2
  C          2.138394        1.504816        1.227768  2
  H          0.638978        1.029122       -0.165879  2
  H          0.212757        2.331328        1.067820  2
  H          2.439109        2.103289        2.077686  2
  H          2.865330        0.801084        0.843989  2

%mem=32GB
%nprocshared= 8
#p m062x/aug-cc-pVDZ   counterpoise=2

00225 m062x/aug-cc-pVDZ   counterpoise=2

 0  1  0  1  0  1
  C          0.641439       -1.108963        0.000079  1
  N         -0.684583       -1.190065        0.000037  1
  C         -1.341137       -0.033379       -0.000011  1
  C         -0.686284        1.186519       -0.000043  1
  C          0.697649        1.145888       -0.000054  1
  N          1.372915       -0.000000       -0.000009  1
  H          1.184009       -2.047017       -0.000014  1
  H         -2.423380       -0.090760        0.000008  1
  H          1.287045        2.055365       -0.000074  1
  H         -1.226866        2.121094       -0.000061  1
  C          0.642788        1.766044        0.684040  2
  C          1.723563        2.329421        1.196027  2
  H          0.706968        1.040540       -0.116263  2
  H         -0.347946        2.008565        1.045416  2
  H          1.659383        3.054925        1.996330  2
  H          2.714297        2.086901        0.834651  2

%mem=32GB
%nprocshared= 8
#p m062x/aug-cc-pVDZ   counterpoise=2

00226 m062x/aug-cc-pVDZ   counterpoise=2

 0  1  0  1  0  1
  C          0.641439       -1.108963        0.000079  1
  N         -0.684583       -1.190065        0.000037  1
  C         -1.341137       -0.033379       -0.000011  1
  C         -0.686284        1.186519       -0.000043  1
  C          0.697649        1.145888       -0.000054  1
  N          1.372915       -0.000000       -0.000009  1
  H          1.184009       -2.047017       -0.000014  1
  H         -2.423380       -0.090760        0.000008  1
  H          1.287045        2.055365       -0.000074  1
  H         -1.226866        2.121094       -0.000061  1
  C          0.326352        1.850833        0.684040  2
  C          1.078036        2.840379        1.135007  2
  H          0.708953        1.124427       -0.020880  2
  H         -0.700671        1.728899        1.002346  2
  H          0.695436        3.566784        1.839927  2
  H          2.105059        2.962313        0.816701  2

%mem=32GB
%nprocshared= 8
#p m062x/aug-cc-pVDZ   counterpoise=2

00227 m062x/aug-cc-pVDZ   counterpoise=2

 0  1  0  1  0  1
  C          0.641439       -1.108963        0.000079  1
  N         -0.684583       -1.190065        0.000037  1
  C         -1.341137       -0.033379       -0.000011  1
  C         -0.686284        1.186519       -0.000043  1
  C          0.697649        1.145888       -0.000054  1
  N          1.372915       -0.000000       -0.000009  1
  H          1.184009       -2.047017       -0.000014  1
  H         -2.423380       -0.090760        0.000008  1
  H          1.287045        2.055365       -0.000074  1
  H         -1.226866        2.121094       -0.000061  1
  C          0.000000        1.879385        0.684040  2
  C          1.198974        1.489493        1.081589  2
  H         -0.623421        1.249985        0.062619  2
  H         -0.404464        2.843042        0.964642  2
  H          1.822394        2.118892        1.703010  2
  H          1.603438        0.525837        0.800987  2

%mem=32GB
%nprocshared= 8
#p m062x/aug-cc-pVDZ   counterpoise=2

00228 m062x/aug-cc-pVDZ   counterpoise=2

 0  1  0  1  0  1
  C          0.641439       -1.108963        0.000079  1
  N         -0.684583       -1.190065        0.000037  1
  C         -1.341137       -0.033379       -0.000011  1
  C         -0.686284        1.186519       -0.000043  1
  C          0.697649        1.145888       -0.000054  1
  N          1.372915       -0.000000       -0.000009  1
  H          1.184009       -2.047017       -0.000014  1
  H         -2.423380       -0.090760        0.000008  1
  H          1.287045        2.055365       -0.000074  1
  H         -1.226866        2.121094       -0.000061  1
  C         -0.326352        1.850833        0.684040  2
  C          0.908330        1.765533        1.148675  2
  H         -0.708489        1.145537       -0.042245  2
  H         -1.002712        2.629259        1.011993  2
  H          1.290466        2.470828        1.874959  2
  H          1.584690        0.987107        0.820722  2

%mem=32GB
%nprocshared= 8
#p m062x/aug-cc-pVDZ   counterpoise=2

00229 m062x/aug-cc-pVDZ   counterpoise=2

 0  1  0  1  0  1
  C          0.641439       -1.108963        0.000079  1
  N         -0.684583       -1.190065        0.000037  1
  C         -1.341137       -0.033379       -0.000011  1
  C         -0.686284        1.186519       -0.000043  1
  C          0.697649        1.145888       -0.000054  1
  N          1.372915       -0.000000       -0.000009  1
  H          1.184009       -2.047017       -0.000014  1
  H         -2.423380       -0.090760        0.000008  1
  H          1.287045        2.055365       -0.000074  1
  H         -1.226866        2.121094       -0.000061  1
  C         -0.642788        1.766044        0.684040  2
  C          0.513815        2.128702        1.211628  2
  H         -0.695224        1.067403       -0.140649  2
  H         -1.581911        2.153778        1.056428  2
  H          0.566252        2.827343        2.036317  2
  H          1.452939        1.740969        0.839241  2

%mem=32GB
%nprocshared= 8
#p m062x/aug-cc-pVDZ   counterpoise=2

00230 m062x/aug-cc-pVDZ   counterpoise=2

 0  1  0  1  0  1
  C          0.641439       -1.108963        0.000079  1
  N         -0.684583       -1.190065        0.000037  1
  C         -1.341137       -0.033379       -0.000011  1
  C         -0.686284        1.186519       -0.000043  1
  C          0.697649        1.145888       -0.000054  1
  N          1.372915       -0.000000       -0.000009  1
  H          1.184009       -2.047017       -0.000014  1
  H         -2.423380       -0.090760        0.000008  1
  H          1.287045        2.055365       -0.000074  1
  H         -1.226866        2.121094       -0.000061  1
  C         -0.939693        1.627595        0.684040  2
  C         -0.168951        2.546812        1.239556  2
  H         -0.618027        1.067712       -0.184305  2
  H         -1.922119        1.399431        1.076140  2
  H         -0.490616        3.106694        2.107901  2
  H          0.813475        2.774976        0.847456  2

%mem=32GB
%nprocshared= 8
#p m062x/aug-cc-pVDZ   counterpoise=2

00231 m062x/aug-cc-pVDZ   counterpoise=2

 0  1  0  1  0  1
  C          0.641439       -1.108963        0.000079  1
  N         -0.684583       -1.190065        0.000037  1
  C         -1.341137       -0.033379       -0.000011  1
  C         -0.686284        1.186519       -0.000043  1
  C          0.697649        1.145888       -0.000054  1
  N          1.372915       -0.000000       -0.000009  1
  H          1.184009       -2.047017       -0.000014  1
  H         -2.423380       -0.090760        0.000008  1
  H          1.287045        2.055365       -0.000074  1
  H         -1.226866        2.121094       -0.000061  1
  C         -1.208046        1.439693        0.684040  2
  C         -1.119148        2.648353        1.212090  2
  H         -0.578490        1.134214       -0.141372  2
  H         -1.913814        0.708982        1.056754  2
  H         -1.748703        2.953831        2.037501  2
  H         -0.413380        3.379064        0.839377  2

%mem=32GB
%nprocshared= 8
#p m062x/aug-cc-pVDZ   counterpoise=2

00232 m062x/aug-cc-pVDZ   counterpoise=2

 0  1  0  1  0  1
  C          0.641439       -1.108963        0.000079  1
  N         -0.684583       -1.190065        0.000037  1
  C         -1.341137       -0.033379       -0.000011  1
  C         -0.686284        1.186519       -0.000043  1
  C          0.697649        1.145888       -0.000054  1
  N          1.372915       -0.000000       -0.000009  1
  H          1.184009       -2.047017       -0.000014  1
  H         -2.423380       -0.090760        0.000008  1
  H          1.287045        2.055365       -0.000074  1
  H         -1.226866        2.121094       -0.000061  1
  C         -1.439693        1.208046        0.684040  2
  C         -1.919933        2.348443        1.149297  2
  H         -0.638734        1.185160       -0.043218  2
  H         -1.828940        0.253264        1.012432  2
  H         -2.720891        2.371328        1.876554  2
  H         -1.530686        3.303224        0.820905  2

%mem=32GB
%nprocshared= 8
#p m062x/aug-cc-pVDZ   counterpoise=2

00233 m062x/aug-cc-pVDZ   counterpoise=2

 0  1  0  1  0  1
  C          0.641439       -1.108963        0.000079  1
  N         -0.684583       -1.190065        0.000037  1
  C         -1.341137       -0.033379       -0.000011  1
  C         -0.686284        1.186519       -0.000043  1
  C          0.697649        1.145888       -0.000054  1
  N          1.372915       -0.000000       -0.000009  1
  H          1.184009       -2.047017       -0.000014  1
  H         -2.423380       -0.090760        0.000008  1
  H          1.287045        2.055365       -0.000074  1
  H         -1.226866        2.121094       -0.000061  1
  C         -1.627595        0.939693        0.684040  2
  C         -2.461068        1.885433        1.082159  2
  H         -0.771282        1.164231        0.061728  2
  H         -1.769370       -0.095633        0.965044  2
  H         -3.317380        1.660895        1.704470  2
  H         -2.319293        2.920759        0.801155  2

%mem=32GB
%nprocshared= 8
#p m062x/aug-cc-pVDZ   counterpoise=2

00234 m062x/aug-cc-pVDZ   counterpoise=2

 0  1  0  1  0  1
  C          0.641439       -1.108963        0.000079  1
  N         -0.684583       -1.190065        0.000037  1
  C         -1.341137       -0.033379       -0.000011  1
  C         -0.686284        1.186519       -0.000043  1
  C          0.697649        1.145888       -0.000054  1
  N          1.372915       -0.000000       -0.000009  1
  H          1.184009       -2.047017       -0.000014  1
  H         -2.423380       -0.090760        0.000008  1
  H          1.287045        2.055365       -0.000074  1
  H         -1.226866        2.121094       -0.000061  1
  C         -1.766044        0.642788        0.684040  2
  C         -1.092219        1.687175        1.134391  2
  H         -1.328772       -0.053056       -0.019917  2
  H         -2.780990        0.443275        1.001911  2
  H         -1.529491        2.383017        1.838348  2
  H         -0.077273        1.886687        0.816520  2

%mem=32GB
%nprocshared= 8
#p m062x/aug-cc-pVDZ   counterpoise=2

00235 m062x/aug-cc-pVDZ   counterpoise=2

 0  1  0  1  0  1
  C          0.641439       -1.108963        0.000079  1
  N         -0.684583       -1.190065        0.000037  1
  C         -1.341137       -0.033379       -0.000011  1
  C         -0.686284        1.186519       -0.000043  1
  C          0.697649        1.145888       -0.000054  1
  N          1.372915       -0.000000       -0.000009  1
  H          1.184009       -2.047017       -0.000014  1
  H         -2.423380       -0.090760        0.000008  1
  H          1.287045        2.055365       -0.000074  1
  H         -1.226866        2.121094       -0.000061  1
  C         -1.850833        0.326352        0.684040  2
  C         -1.582552        1.515468        1.195537  2
  H         -1.255087       -0.094111       -0.115497  2
  H         -2.676578       -0.272619        1.045070  2
  H         -2.178298        1.935930        1.995073  2
  H         -0.756808        2.114438        0.834507  2

%mem=32GB
%nprocshared= 8
#p m062x/aug-cc-pVDZ   counterpoise=2

00236 m062x/aug-cc-pVDZ   counterpoise=2

 0  1  0  1  0  1
  C          0.641439       -1.108963        0.000079  1
  N         -0.684583       -1.190065        0.000037  1
  C         -1.341137       -0.033379       -0.000011  1
  C         -0.686284        1.186519       -0.000043  1
  C          0.697649        1.145888       -0.000054  1
  N          1.372915       -0.000000       -0.000009  1
  H          1.184009       -2.047017       -0.000014  1
  H         -2.423380       -0.090760        0.000008  1
  H          1.287045        2.055365       -0.000074  1
  H         -1.226866        2.121094       -0.000061  1
  C         -1.879385        0.000000        0.684040  2
  C         -2.237446        1.150584        1.227684  2
  H         -1.210727       -0.041466       -0.165747  2
  H         -2.241077       -0.944934        1.067760  2
  H         -2.906104        1.192051        2.077471  2
  H         -1.875754        2.095518        0.843964  2

%mem=32GB
%nprocshared= 8
#p m062x/aug-cc-pVDZ   counterpoise=2

00237 m062x/aug-cc-pVDZ   counterpoise=2

 0  1  0  1  0  1
  C          0.641439       -1.108963        0.000079  1
  N         -0.684583       -1.190065        0.000037  1
  C         -1.341137       -0.033379       -0.000011  1
  C         -0.686284        1.186519       -0.000043  1
  C          0.697649        1.145888       -0.000054  1
  N          1.372915       -0.000000       -0.000009  1
  H          1.184009       -2.047017       -0.000014  1
  H         -2.423380       -0.090760        0.000008  1
  H          1.287045        2.055365       -0.000074  1
  H         -1.226866        2.121094       -0.000061  1
  C         -1.850833       -0.326352        0.684040  2
  C         -2.803268        0.425197        1.209056  2
  H         -1.239341        0.025133       -0.136629  2
  H         -1.645800       -1.322143        1.054612  2
  H         -3.414760        0.073713        2.029724  2
  H         -3.008302        1.420988        0.838484  2

%mem=32GB
%nprocshared= 8
#p m062x/aug-cc-pVDZ   counterpoise=2

00238 m062x/aug-cc-pVDZ   counterpoise=2

 0  1  0  1  0  1
  C          0.641439       -1.108963        0.000079  1
  N         -0.684583       -1.190065        0.000037  1
  C         -1.341137       -0.033379       -0.000011  1
  C         -0.686284        1.186519       -0.000043  1
  C          0.697649        1.145888       -0.000054  1
  N          1.372915       -0.000000       -0.000009  1
  H          1.184009       -2.047017       -0.000014  1
  H         -2.423380       -0.090760        0.000008  1
  H          1.287045        2.055365       -0.000074  1
  H         -1.226866        2.121094       -0.000061  1
  C         -1.766044       -0.642788        0.684040  2
  C         -2.981144       -0.416403        1.152957  2
  H         -1.310745        0.010210       -0.048939  2
  H         -1.179635       -1.489866        1.015016  2
  H         -3.436443       -1.069400        1.885936  2
  H         -3.567554        0.430675        0.821981  2

%mem=32GB
%nprocshared= 8
#p m062x/aug-cc-pVDZ   counterpoise=2

00239 m062x/aug-cc-pVDZ   counterpoise=2

 0  1  0  1  0  1
  C          0.641439       -1.108963        0.000079  1
  N         -0.684583       -1.190065        0.000037  1
  C         -1.341137       -0.033379       -0.000011  1
  C         -0.686284        1.186519       -0.000043  1
  C          0.697649        1.145888       -0.000054  1
  N          1.372915       -0.000000       -0.000009  1
  H          1.184009       -2.047017       -0.000014  1
  H         -2.423380       -0.090760        0.000008  1
  H          1.287045        2.055365       -0.000074  1
  H         -1.226866        2.121094       -0.000061  1
  C         -1.627595       -0.939693        0.684040  2
  C         -2.870788       -1.136044        1.088415  2
  H         -1.362896       -0.102222        0.051949  2
  H         -0.826501       -1.608831        0.969460  2
  H         -3.135487       -1.973514        1.720506  2
  H         -3.671882       -0.466906        0.802995  2

%mem=32GB
%nprocshared= 8
#p m062x/aug-cc-pVDZ   counterpoise=2

00240 m062x/aug-cc-pVDZ   counterpoise=2

 0  1  0  1  0  1
  C          0.641439       -1.108963        0.000079  1
  N         -0.684583       -1.190065        0.000037  1
  C         -1.341137       -0.033379       -0.000011  1
  C         -0.686284        1.186519       -0.000043  1
  C          0.697649        1.145888       -0.000054  1
  N          1.372915       -0.000000       -0.000009  1
  H          1.184009       -2.047017       -0.000014  1
  H         -2.423380       -0.090760        0.000008  1
  H          1.287045        2.055365       -0.000074  1
  H         -1.226866        2.121094       -0.000061  1
  C         -1.439693       -1.208046        0.684040  2
  C         -1.979492       -0.094364        1.148723  2
  H         -0.637822       -1.188952       -0.042321  2
  H         -1.778792       -2.181903        1.012027  2
  H         -2.781362       -0.113458        1.875084  2
  H         -1.640392        0.879493        0.820736  2

%mem=32GB
%nprocshared= 8
#p m062x/aug-cc-pVDZ   counterpoise=2

00241 m062x/aug-cc-pVDZ   counterpoise=2

 0  1  0  1  0  1
  C          0.641439       -1.108963        0.000079  1
  N         -0.684583       -1.190065        0.000037  1
  C         -1.341137       -0.033379       -0.000011  1
  C         -0.686284        1.186519       -0.000043  1
  C          0.697649        1.145888       -0.000054  1
  N          1.372915       -0.000000       -0.000009  1
  H          1.184009       -2.047017       -0.000014  1
  H         -2.423380       -0.090760        0.000008  1
  H          1.287045        2.055365       -0.000074  1
  H         -1.226866        2.121094       -0.000061  1
  C         -1.208046       -1.439693        0.684040  2
  C         -2.096907       -0.615851        1.212066  2
  H         -0.576393       -1.138472       -0.141334  2
  H         -1.077674       -2.447196        1.056737  2
  H         -2.728559       -0.917072        2.037440  2
  H         -2.227278        0.391652        0.839370  2

%mem=32GB
%nprocshared= 8
#p m062x/aug-cc-pVDZ   counterpoise=2

00242 m062x/aug-cc-pVDZ   counterpoise=2

 0  1  0  1  0  1
  C          0.641439       -1.108963        0.000079  1
  N         -0.684583       -1.190065        0.000037  1
  C         -1.341137       -0.033379       -0.000011  1
  C         -0.686284        1.186519       -0.000043  1
  C          0.697649        1.145888       -0.000054  1
  N          1.372915       -0.000000       -0.000009  1
  H          1.184009       -2.047017       -0.000014  1
  H         -2.423380       -0.090760        0.000008  1
  H          1.287045        2.055365       -0.000074  1
  H         -1.226866        2.121094       -0.000061  1
  C         -0.939693       -1.627595        0.684040  2
  C         -2.120108       -1.416200        1.240396  2
  H         -0.615340       -1.071309       -0.185617  2
  H         -0.252070       -2.365112        1.076733  2
  H         -2.444460       -1.972485        2.110052  2
  H         -2.807730       -0.678683        0.847703  2

%mem=32GB
%nprocshared= 8
#p m062x/aug-cc-pVDZ   counterpoise=2

00243 m062x/aug-cc-pVDZ   counterpoise=2

 0  1  0  1  0  1
  C          0.641439       -1.108963        0.000079  1
  N         -0.684583       -1.190065        0.000037  1
  C         -1.341137       -0.033379       -0.000011  1
  C         -0.686284        1.186519       -0.000043  1
  C          0.697649        1.145888       -0.000054  1
  N          1.372915       -0.000000       -0.000009  1
  H          1.184009       -2.047017       -0.000014  1
  H         -2.423380       -0.090760        0.000008  1
  H          1.287045        2.055365       -0.000074  1
  H         -1.226866        2.121094       -0.000061  1
  C         -0.642788       -1.766044        0.684040  2
  C         -1.733729       -2.292972        1.212997  2
  H         -0.693310       -1.069795       -0.142789  2
  H          0.343003       -2.010557        1.057394  2
  H         -1.683206       -2.989220        2.039825  2
  H         -2.719519       -2.048459        0.839643  2

%mem=32GB
%nprocshared= 8
#p m062x/aug-cc-pVDZ   counterpoise=2

00244 m062x/aug-cc-pVDZ   counterpoise=2

 0  1  0  1  0  1
  C          0.641439       -1.108963        0.000079  1
  N         -0.684583       -1.190065        0.000037  1
  C         -1.341137       -0.033379       -0.000011  1
  C         -0.686284        1.186519       -0.000043  1
  C          0.697649        1.145888       -0.000054  1
  N          1.372915       -0.000000       -0.000009  1
  H          1.184009       -2.047017       -0.000014  1
  H         -2.423380       -0.090760        0.000008  1
  H          1.287045        2.055365       -0.000074  1
  H         -1.226866        2.121094       -0.000061  1
  C         -0.326352       -1.850833        0.684040  2
  C         -1.072404       -2.837703        1.149975  2
  H         -0.707791       -1.147256       -0.044277  2
  H          0.694681       -1.708363        1.012911  2
  H         -0.690965       -3.541279        1.878291  2
  H         -2.093437       -2.980172        0.821104  2

%mem=32GB
%nprocshared= 8
#p m062x/aug-cc-pVDZ   counterpoise=2

00245 m062x/aug-cc-pVDZ   counterpoise=2

 0  1  0  1  0  1
  C          0.641439       -1.108963        0.000079  1
  N         -0.684583       -1.190065        0.000037  1
  C         -1.341137       -0.033379       -0.000011  1
  C         -0.686284        1.186519       -0.000043  1
  C          0.697649        1.145888       -0.000054  1
  N          1.372915       -0.000000       -0.000009  1
  H          1.184009       -2.047017       -0.000014  1
  H         -2.423380       -0.090760        0.000008  1
  H          1.287045        2.055365       -0.000074  1
  H         -1.226866        2.121094       -0.000061  1
  C         -0.000000       -1.879385        0.684040  2
  C         -0.400224       -3.074622        1.082575  2
  H         -0.623491       -1.251580        0.061078  2
  H          0.966604       -1.482510        0.965338  2
  H          0.223266       -3.702427        1.705537  2
  H         -1.366828       -3.471498        0.801277  2

%mem=32GB
%nprocshared= 8
#p m062x/aug-cc-pVDZ   counterpoise=2

00246 m062x/aug-cc-pVDZ   counterpoise=2

 0  1  0  1  0  1
  C          0.641439       -1.108963        0.000079  1
  N         -0.684583       -1.190065        0.000037  1
  C         -1.341137       -0.033379       -0.000011  1
  C         -0.686284        1.186519       -0.000043  1
  C          0.697649        1.145888       -0.000054  1
  N          1.372915       -0.000000       -0.000009  1
  H          1.184009       -2.047017       -0.000014  1
  H         -2.423380       -0.090760        0.000008  1
  H          1.287045        2.055365       -0.000074  1
  H         -1.226866        2.121094       -0.000061  1
  C          0.326352       -1.850833        0.684040  2
  C         -0.916588       -1.896405        1.131952  2
  H          0.648895       -1.091409       -0.016105  2
  H          1.069385       -2.571189        1.000190  2
  H         -1.239130       -2.655828        1.832096  2
  H         -1.659621       -1.176049        0.815802  2

%mem=32GB
%nprocshared= 8
#p m062x/aug-cc-pVDZ   counterpoise=2

00247 m062x/aug-cc-pVDZ   counterpoise=2

 0  1  0  1  0  1
  C          0.641439       -1.108963        0.000079  1
  N         -0.684583       -1.190065        0.000037  1
  C         -1.341137       -0.033379       -0.000011  1
  C         -0.686284        1.186519       -0.000043  1
  C          0.697649        1.145888       -0.000054  1
  N          1.372915       -0.000000       -0.000009  1
  H          1.184009       -2.047017       -0.000014  1
  H         -2.423380       -0.090760        0.000008  1
  H          1.287045        2.055365       -0.000074  1
  H         -1.226866        2.121094       -0.000061  1
  C          0.642788       -1.766044        0.684040  2
  C          0.752848       -0.554245        1.200789  2
  H          1.281874       -2.097823       -0.123706  2
  H         -0.090654       -2.473146        1.048777  2
  H          0.113763       -0.222467        2.008534  2
  H          1.486290        0.152856        0.836052  2

%mem=32GB
%nprocshared= 8
#p m062x/aug-cc-pVDZ   counterpoise=2

00248 m062x/aug-cc-pVDZ   counterpoise=2

 0  1  0  1  0  1
  C          0.641439       -1.108963        0.000079  1
  N         -0.684583       -1.190065        0.000037  1
  C         -1.341137       -0.033379       -0.000011  1
  C         -0.686284        1.186519       -0.000043  1
  C          0.697649        1.145888       -0.000054  1
  N          1.372915       -0.000000       -0.000009  1
  H          1.184009       -2.047017       -0.000014  1
  H         -2.423380       -0.090760        0.000008  1
  H          1.287045        2.055365       -0.000074  1
  H         -1.226866        2.121094       -0.000061  1
  C          0.939693       -1.627595        0.684040  2
  C          1.711200       -0.714562        1.248617  2
  H          1.254889       -2.168698       -0.198469  2
  H         -0.036920       -1.869240        1.082536  2
  H          1.396004       -0.173460        2.131125  2
  H          2.687812       -0.472918        0.850122  2

%mem=32GB
%nprocshared= 8
#p m062x/aug-cc-pVDZ   counterpoise=2

00249 m062x/aug-cc-pVDZ   counterpoise=2

 0  1  0  1  0  1
  C          0.641439       -1.108963        0.000079  1
  N         -0.684583       -1.190065        0.000037  1
  C         -1.341137       -0.033379       -0.000011  1
  C         -0.686284        1.186519       -0.000043  1
  C          0.697649        1.145888       -0.000054  1
  N          1.372915       -0.000000       -0.000009  1
  H          1.184009       -2.047017       -0.000014  1
  H         -2.423380       -0.090760        0.000008  1
  H          1.287045        2.055365       -0.000074  1
  H         -1.226866        2.121094       -0.000061  1
  C          1.208046       -1.439693        0.684040  2
  C          2.351565       -1.024776        1.201543  2
  H          1.179621       -2.157881       -0.124885  2
  H          0.256127       -1.077213        1.049309  2
  H          2.379989       -0.306589        2.010467  2
  H          3.303483       -1.387256        0.836274  2

%mem=32GB
%nprocshared= 8
#p m062x/aug-cc-pVDZ   counterpoise=2

00250 m062x/aug-cc-pVDZ   counterpoise=2

 0  1  0  1  0  1
  C          0.641439       -1.108963        0.000079  1
  N         -0.684583       -1.190065        0.000037  1
  C         -1.341137       -0.033379       -0.000011  1
  C         -0.686284        1.186519       -0.000043  1
  C          0.697649        1.145888       -0.000054  1
  N          1.372915       -0.000000       -0.000009  1
  H          1.184009       -2.047017       -0.000014  1
  H         -2.423380       -0.090760        0.000008  1
  H          1.287045        2.055365       -0.000074  1
  H         -1.226866        2.121094       -0.000061  1
  C          1.439693       -1.208046        0.684040  2
  C          1.824341       -2.390648        1.132479  2
  H          0.621589       -1.106499       -0.016929  2
  H          1.928036       -0.295742        1.000562  2
  H          2.642443       -2.492194        1.833447  2
  H          1.335997       -3.302951        0.815957  2

%mem=32GB
%nprocshared= 8
#p m062x/aug-cc-pVDZ   counterpoise=2

00251 m062x/aug-cc-pVDZ   counterpoise=2

 0  1  0  1  0  1
  C          0.641439       -1.108963        0.000079  1
  N         -0.684583       -1.190065        0.000037  1
  C         -1.341137       -0.033379       -0.000011  1
  C         -0.686284        1.186519       -0.000043  1
  C          0.697649        1.145888       -0.000054  1
  N          1.372915       -0.000000       -0.000009  1
  H          1.184009       -2.047017       -0.000014  1
  H         -2.423380       -0.090760        0.000008  1
  H          1.287045        2.055365       -0.000074  1
  H         -1.226866        2.121094       -0.000061  1
  C          1.627595       -0.939693        0.684040  2
  C          0.688768       -1.781010        1.082020  2
  H          1.395981       -0.085108        0.061945  2
  H          2.664070       -1.073013        0.964946  2
  H          0.920381       -2.635594        1.704114  2
  H         -0.347707       -1.647689        0.801114  2

%mem=32GB
%nprocshared= 8
#p m062x/aug-cc-pVDZ   counterpoise=2

00252 m062x/aug-cc-pVDZ   counterpoise=2

 0  1  0  1  0  1
  C          0.641439       -1.108963        0.000079  1
  N         -0.684583       -1.190065        0.000037  1
  C         -1.341137       -0.033379       -0.000011  1
  C         -0.686284        1.186519       -0.000043  1
  C          0.697649        1.145888       -0.000054  1
  N          1.372915       -0.000000       -0.000009  1
  H          1.184009       -2.047017       -0.000014  1
  H         -2.423380       -0.090760        0.000008  1
  H          1.287045        2.055365       -0.000074  1
  H         -1.226866        2.121094       -0.000061  1
  C          1.766044       -0.642788        0.684040  2
  C          1.072701       -1.667652        1.149365  2
  H          1.348021        0.040703       -0.043325  2
  H          2.778474       -0.447658        1.012481  2
  H          1.490724       -2.351142        1.876729  2
  H          0.060271       -1.862782        0.820925  2

%mem=32GB
%nprocshared= 8
#p m062x/aug-cc-pVDZ   counterpoise=2

00253 m062x/aug-cc-pVDZ   counterpoise=2

 0  1  0  1  0  1
  C          0.641439       -1.108963        0.000079  1
  N         -0.684583       -1.190065        0.000037  1
  C         -1.341137       -0.033379       -0.000011  1
  C         -0.686284        1.186519       -0.000043  1
  C          0.697649        1.145888       -0.000054  1
  N          1.372915       -0.000000       -0.000009  1
  H          1.184009       -2.047017       -0.000014  1
  H         -2.423380       -0.090760        0.000008  1
  H          1.287045        2.055365       -0.000074  1
  H         -1.226866        2.121094       -0.000061  1
  C          1.850833       -0.326352        0.684040  2
  C          1.584978       -1.508554        1.212546  2
  H          1.273652        0.067783       -0.142085  2
  H          2.655933        0.293020        1.057076  2
  H          2.162158       -1.902688        2.038670  2
  H          0.779879       -2.127926        0.839511  2

%mem=32GB
%nprocshared= 8
#p m062x/aug-cc-pVDZ   counterpoise=2

00254 m062x/aug-cc-pVDZ   counterpoise=2

 0  1  0  1  0  1
  C          0.641439       -1.108963        0.000079  1
  N         -0.684583       -1.190065        0.000037  1
  C         -1.341137       -0.033379       -0.000011  1
  C         -0.686284        1.186519       -0.000043  1
  C          0.697649        1.145888       -0.000054  1
  N          1.372915       -0.000000       -0.000009  1
  H          1.184009       -2.047017       -0.000014  1
  H         -2.423380       -0.090760        0.000008  1
  H          1.287045        2.055365       -0.000074  1
  H         -1.226866        2.121094       -0.000061  1
  C          1.969616        0.000000        0.347296  2
  C          2.567919       -1.126216        0.695535  2
  H          1.034387        0.000000       -0.197047  2
  H          2.391916        0.965509        0.593094  2
  H          3.503147       -1.126216        1.239878  2
  H          2.145619       -2.091725        0.449738  2

%mem=32GB
%nprocshared= 8
#p m062x/aug-cc-pVDZ   counterpoise=2

00255 m062x/aug-cc-pVDZ   counterpoise=2

 0  1  0  1  0  1
  C          0.641439       -1.108963        0.000079  1
  N         -0.684583       -1.190065        0.000037  1
  C         -1.341137       -0.033379       -0.000011  1
  C         -0.686284        1.186519       -0.000043  1
  C          0.697649        1.145888       -0.000054  1
  N          1.372915       -0.000000       -0.000009  1
  H          1.184009       -2.047017       -0.000014  1
  H         -2.423380       -0.090760        0.000008  1
  H          1.287045        2.055365       -0.000074  1
  H         -1.226866        2.121094       -0.000061  1
  C          1.939693        0.342020        0.347296  2
  C          3.046431       -0.305506        0.668918  2
  H          1.119262       -0.153066       -0.155441  2
  H          1.811313        1.392233        0.574306  2
  H          3.866861        0.189580        1.171654  2
  H          3.174811       -1.355719        0.441908  2

%mem=32GB
%nprocshared= 8
#p m062x/aug-cc-pVDZ   counterpoise=2

00256 m062x/aug-cc-pVDZ   counterpoise=2

 0  1  0  1  0  1
  C          0.641439       -1.108963        0.000079  1
  N         -0.684583       -1.190065        0.000037  1
  C         -1.341137       -0.033379       -0.000011  1
  C         -0.686284        1.186519       -0.000043  1
  C          0.697649        1.145888       -0.000054  1
  N          1.372915       -0.000000       -0.000009  1
  H          1.184009       -2.047017       -0.000014  1
  H         -2.423380       -0.090760        0.000008  1
  H          1.287045        2.055365       -0.000074  1
  H         -1.226866        2.121094       -0.000061  1
  C          1.850833        0.673648        0.347296  2
  C          3.138617        0.542466        0.615630  2
  H          1.273650       -0.139918       -0.072145  2
  H          1.323994        1.599678        0.536695  2
  H          3.715800        1.356032        1.035071  2
  H          3.665456       -0.383564        0.426232  2

%mem=32GB
%nprocshared= 8
#p m062x/aug-cc-pVDZ   counterpoise=2

00257 m062x/aug-cc-pVDZ   counterpoise=2

 0  1  0  1  0  1
  C          0.641439       -1.108963        0.000079  1
  N         -0.684583       -1.190065        0.000037  1
  C         -1.341137       -0.033379       -0.000011  1
  C         -0.686284        1.186519       -0.000043  1
  C          0.697649        1.145888       -0.000054  1
  N          1.372915       -0.000000       -0.000009  1
  H          1.184009       -2.047017       -0.000014  1
  H         -2.423380       -0.090760        0.000008  1
  H          1.287045        2.055365       -0.000074  1
  H         -1.226866        2.121094       -0.000061  1
  C          1.705737        0.984808        0.347296  2
  C          2.175199       -0.230709        0.570285  2
  H          0.694135        1.146450       -0.001265  2
  H          2.314868        1.865233        0.504689  2
  H          3.186800       -0.392351        0.918846  2
  H          1.566068       -1.111135        0.412893  2

%mem=32GB
%nprocshared= 8
#p m062x/aug-cc-pVDZ   counterpoise=2

00258 m062x/aug-cc-pVDZ   counterpoise=2

 0  1  0  1  0  1
  C          0.641439       -1.108963        0.000079  1
  N         -0.684583       -1.190065        0.000037  1
  C         -1.341137       -0.033379       -0.000011  1
  C         -0.686284        1.186519       -0.000043  1
  C          0.697649        1.145888       -0.000054  1
  N          1.372915       -0.000000       -0.000009  1
  H          1.184009       -2.047017       -0.000014  1
  H         -2.423380       -0.090760        0.000008  1
  H          1.287045        2.055365       -0.000074  1
  H         -1.226866        2.121094       -0.000061  1
  C          1.508813        1.266044        0.347296  2
  C          0.596992        0.347759        0.617360  2
  H          1.239307        2.225274       -0.074849  2
  H          2.560026        1.094064        0.537915  2
  H          0.866498       -0.611470        1.039505  2
  H         -0.454221        0.519739        0.426741  2

%mem=32GB
%nprocshared= 8
#p m062x/aug-cc-pVDZ   counterpoise=2

00259 m062x/aug-cc-pVDZ   counterpoise=2

 0  1  0  1  0  1
  C          0.641439       -1.108963        0.000079  1
  N         -0.684583       -1.190065        0.000037  1
  C         -1.341137       -0.033379       -0.000011  1
  C         -0.686284        1.186519       -0.000043  1
  C          0.697649        1.145888       -0.000054  1
  N          1.372915       -0.000000       -0.000009  1
  H          1.184009       -2.047017       -0.000014  1
  H         -2.423380       -0.090760        0.000008  1
  H          1.287045        2.055365       -0.000074  1
  H         -1.226866        2.121094       -0.000061  1
  C          1.266044        1.508813        0.347296  2
  C          0.118222        0.968109        0.718433  2
  H          1.301117        2.421597       -0.232839  2
  H          2.215005        1.059576        0.609256  2
  H          0.083149        0.055326        1.298568  2
  H         -0.830739        1.417346        0.456473  2

%mem=32GB
%nprocshared= 8
#p m062x/aug-cc-pVDZ   counterpoise=2

00260 m062x/aug-cc-pVDZ   counterpoise=2

 0  1  0  1  0  1
  C          0.641439       -1.108963        0.000079  1
  N         -0.684583       -1.190065        0.000037  1
  C         -1.341137       -0.033379       -0.000011  1
  C         -0.686284        1.186519       -0.000043  1
  C          0.697649        1.145888       -0.000054  1
  N          1.372915       -0.000000       -0.000009  1
  H          1.184009       -2.047017       -0.000014  1
  H         -2.423380       -0.090760        0.000008  1
  H          1.287045        2.055365       -0.000074  1
  H         -1.226866        2.121094       -0.000061  1
  C          0.984808        1.705737        0.347296  2
  C         -0.229091        2.023610        0.763236  2
  H          1.550502        2.360132       -0.302873  2
  H          1.459793        0.778828        0.640879  2
  H         -0.794785        1.369216        1.413405  2
  H         -0.704077        2.950519        0.469653  2

%mem=32GB
%nprocshared= 8
#p m062x/aug-cc-pVDZ   counterpoise=2

00261 m062x/aug-cc-pVDZ   counterpoise=2

 0  1  0  1  0  1
  C          0.641439       -1.108963        0.000079  1
  N         -0.684583       -1.190065        0.000037  1
  C         -1.341137       -0.033379       -0.000011  1
  C         -0.686284        1.186519       -0.000043  1
  C          0.697649        1.145888       -0.000054  1
  N          1.372915       -0.000000       -0.000009  1
  H          1.184009       -2.047017       -0.000014  1
  H         -2.423380       -0.090760        0.000008  1
  H          1.287045        2.055365       -0.000074  1
  H         -1.226866        2.121094       -0.000061  1
  C          0.673648        1.850833        0.347296  2
  C         -0.261120        2.726317        0.674918  2
  H          1.577958        2.152367       -0.164820  2
  H          0.570718        0.798743        0.578542  2
  H         -1.165429        2.424783        1.187034  2
  H         -0.158191        3.778407        0.443673  2

%mem=32GB
%nprocshared= 8
#p m062x/aug-cc-pVDZ   counterpoise=2

00262 m062x/aug-cc-pVDZ   counterpoise=2

 0  1  0  1  0  1
  C          0.641439       -1.108963        0.000079  1
  N         -0.684583       -1.190065        0.000037  1
  C         -1.341137       -0.033379       -0.000011  1
  C         -0.686284        1.186519       -0.000043  1
  C          0.697649        1.145888       -0.000054  1
  N          1.372915       -0.000000       -0.000009  1
  H          1.184009       -2.047017       -0.000014  1
  H         -2.423380       -0.090760        0.000008  1
  H          1.287045        2.055365       -0.000074  1
  H         -1.226866        2.121094       -0.000061  1
  C          0.342020        1.939693        0.347296  2
  C          1.106955        2.986862        0.604029  2
  H          0.752892        1.022579       -0.054011  2
  H         -0.724633        1.959065        0.528506  2
  H          0.696083        3.903975        1.005337  2
  H          2.173608        2.967489        0.422819  2

%mem=32GB
%nprocshared= 8
#p m062x/aug-cc-pVDZ   counterpoise=2

00263 m062x/aug-cc-pVDZ   counterpoise=2

 0  1  0  1  0  1
  C          0.641439       -1.108963        0.000079  1
  N         -0.684583       -1.190065        0.000037  1
  C         -1.341137       -0.033379       -0.000011  1
  C         -0.686284        1.186519       -0.000043  1
  C          0.697649        1.145888       -0.000054  1
  N          1.372915       -0.000000       -0.000009  1
  H          1.184009       -2.047017       -0.000014  1
  H         -2.423380       -0.090760        0.000008  1
  H          1.287045        2.055365       -0.000074  1
  H         -1.226866        2.121094       -0.000061  1
  C          0.000000        1.969616        0.347296  2
  C          1.279810        1.721218        0.566354  2
  H         -0.676558        1.197617        0.004879  2
  H         -0.420627        2.954566        0.501914  2
  H          1.956367        2.493216        0.908771  2
  H          1.700436        0.736267        0.411737  2

%mem=32GB
%nprocshared= 8
#p m062x/aug-cc-pVDZ   counterpoise=2

00264 m062x/aug-cc-pVDZ   counterpoise=2

 0  1  0  1  0  1
  C          0.641439       -1.108963        0.000079  1
  N         -0.684583       -1.190065        0.000037  1
  C         -1.341137       -0.033379       -0.000011  1
  C         -0.686284        1.186519       -0.000043  1
  C          0.697649        1.145888       -0.000054  1
  N          1.372915       -0.000000       -0.000009  1
  H          1.184009       -2.047017       -0.000014  1
  H         -2.423380       -0.090760        0.000008  1
  H          1.287045        2.055365       -0.000074  1
  H         -1.226866        2.121094       -0.000061  1
  C         -0.342020        1.939693        0.347296  2
  C          0.947656        2.052120        0.615056  2
  H         -0.756858        1.032118       -0.071248  2
  H         -1.032826        2.750884        0.536289  2
  H          1.362494        2.959694        1.033600  2
  H          1.638462        1.240928        0.426063  2

%mem=32GB
%nprocshared= 8
#p m062x/aug-cc-pVDZ   counterpoise=2

00265 m062x/aug-cc-pVDZ   counterpoise=2

 0  1  0  1  0  1
  C          0.641439       -1.108963        0.000079  1
  N         -0.684583       -1.190065        0.000037  1
  C         -1.341137       -0.033379       -0.000011  1
  C         -0.686284        1.186519       -0.000043  1
  C          0.697649        1.145888       -0.000054  1
  N          1.372915       -0.000000       -0.000009  1
  H          1.184009       -2.047017       -0.000014  1
  H         -2.423380       -0.090760        0.000008  1
  H          1.287045        2.055365       -0.000074  1
  H         -1.226866        2.121094       -0.000061  1
  C         -0.673648        1.850833        0.347296  2
  C         -0.626250        0.574256        0.687451  2
  H         -1.520470        2.264527       -0.184411  2
  H          0.132539        2.531553        0.587388  2
  H          0.220571        0.160563        1.219158  2
  H         -1.432438       -0.106464        0.447360  2

%mem=32GB
%nprocshared= 8
#p m062x/aug-cc-pVDZ   counterpoise=2

00266 m062x/aug-cc-pVDZ   counterpoise=2

 0  1  0  1  0  1
  C          0.641439       -1.108963        0.000079  1
  N         -0.684583       -1.190065        0.000037  1
  C         -1.341137       -0.033379       -0.000011  1
  C         -0.686284        1.186519       -0.000043  1
  C          0.697649        1.145888       -0.000054  1
  N          1.372915       -0.000000       -0.000009  1
  H          1.184009       -2.047017       -0.000014  1
  H         -2.423380       -0.090760        0.000008  1
  H          1.287045        2.055365       -0.000074  1
  H         -1.226866        2.121094       -0.000061  1
  C         -0.984808        1.705737        0.347296  2
  C         -1.675317        0.653872        0.752732  2
  H         -1.426441        2.463552       -0.286454  2
  H          0.048801        1.849689        0.633465  2
  H         -1.233684       -0.103942        1.386482  2
  H         -2.708925        0.509920        0.466563  2

%mem=32GB
%nprocshared= 8
#p m062x/aug-cc-pVDZ   counterpoise=2

00267 m062x/aug-cc-pVDZ   counterpoise=2

 0  1  0  1  0  1
  C          0.641439       -1.108963        0.000079  1
  N         -0.684583       -1.190065        0.000037  1
  C         -1.341137       -0.033379       -0.000011  1
  C         -0.686284        1.186519       -0.000043  1
  C          0.697649        1.145888       -0.000054  1
  N          1.372915       -0.000000       -0.000009  1
  H          1.184009       -2.047017       -0.000014  1
  H         -2.423380       -0.090760        0.000008  1
  H          1.287045        2.055365       -0.000074  1
  H         -1.226866        2.121094       -0.000061  1
  C         -1.266044        1.508813        0.347296  2
  C         -2.428431        0.979538        0.688363  2
  H         -1.205912        2.448556       -0.185836  2
  H         -0.329658        1.022819        0.588031  2
  H         -2.488563        0.039796        1.221494  2
  H         -3.364817        1.465532        0.447628  2

%mem=32GB
%nprocshared= 8
#p m062x/aug-cc-pVDZ   counterpoise=2

00268 m062x/aug-cc-pVDZ   counterpoise=2

 0  1  0  1  0  1
  C          0.641439       -1.108963        0.000079  1
  N         -0.684583       -1.190065        0.000037  1
  C         -1.341137       -0.033379       -0.000011  1
  C         -0.686284        1.186519       -0.000043  1
  C          0.697649        1.145888       -0.000054  1
  N          1.372915       -0.000000       -0.000009  1
  H          1.184009       -2.047017       -0.000014  1
  H         -2.423380       -0.090760        0.000008  1
  H          1.287045        2.055365       -0.000074  1
  H         -1.226866        2.121094       -0.000061  1
  C         -1.508813        1.266044        0.347296  2
  C         -2.035656        2.448449        0.615541  2
  H         -0.515872        1.170043       -0.072005  2
  H         -2.050090        0.348366        0.536631  2
  H         -3.028597        2.544451        1.034842  2
  H         -1.494379        3.366128        0.426206  2

%mem=32GB
%nprocshared= 8
#p m062x/aug-cc-pVDZ   counterpoise=2

00269 m062x/aug-cc-pVDZ   counterpoise=2

 0  1  0  1  0  1
  C          0.641439       -1.108963        0.000079  1
  N         -0.684583       -1.190065        0.000037  1
  C         -1.341137       -0.033379       -0.000011  1
  C         -0.686284        1.186519       -0.000043  1
  C          0.697649        1.145888       -0.000054  1
  N          1.372915       -0.000000       -0.000009  1
  H          1.184009       -2.047017       -0.000014  1
  H         -2.423380       -0.090760        0.000008  1
  H          1.287045        2.055365       -0.000074  1
  H         -1.226866        2.121094       -0.000061  1
  C         -1.705737        0.984808        0.347296  2
  C         -2.568416        1.962166        0.566742  2
  H         -0.698953        1.184012        0.004273  2
  H         -1.972944       -0.052290        0.502188  2
  H         -3.575199        1.762962        0.909765  2
  H         -2.301209        2.999263        0.411851  2

%mem=32GB
%nprocshared= 8
#p m062x/aug-cc-pVDZ   counterpoise=2

00270 m062x/aug-cc-pVDZ   counterpoise=2

 0  1  0  1  0  1
  C          0.641439       -1.108963        0.000079  1
  N         -0.684583       -1.190065        0.000037  1
  C         -1.341137       -0.033379       -0.000011  1
  C         -0.686284        1.186519       -0.000043  1
  C          0.697649        1.145888       -0.000054  1
  N          1.372915       -0.000000       -0.000009  1
  H          1.184009       -2.047017       -0.000014  1
  H         -2.423380       -0.090760        0.000008  1
  H          1.287045        2.055365       -0.000074  1
  H         -1.226866        2.121094       -0.000061  1
  C         -1.850833        0.673648        0.347296  2
  C         -1.313333        1.853914        0.603552  2
  H         -1.262982       -0.141792       -0.053266  2
  H         -2.899486        0.477243        0.528170  2
  H         -1.901184        2.669353        1.004114  2
  H         -0.264680        2.050319        0.422679  2

%mem=32GB
%nprocshared= 8
#p m062x/aug-cc-pVDZ   counterpoise=2

00271 m062x/aug-cc-pVDZ   counterpoise=2

 0  1  0  1  0  1
  C          0.641439       -1.108963        0.000079  1
  N         -0.684583       -1.190065        0.000037  1
  C         -1.341137       -0.033379       -0.000011  1
  C         -0.686284        1.186519       -0.000043  1
  C          0.697649        1.145888       -0.000054  1
  N          1.372915       -0.000000       -0.000009  1
  H          1.184009       -2.047017       -0.000014  1
  H         -2.423380       -0.090760        0.000008  1
  H          1.287045        2.055365       -0.000074  1
  H         -1.226866        2.121094       -0.000061  1
  C         -1.939693        0.342020        0.347296  2
  C         -0.733851       -0.090272        0.673900  2
  H         -2.650729       -0.294181       -0.163229  2
  H         -2.262428        1.348828        0.577823  2
  H         -0.022815        0.545929        1.184426  2
  H         -0.411116       -1.097080        0.443373  2

%mem=32GB
%nprocshared= 8
#p m062x/aug-cc-pVDZ   counterpoise=2

00272 m062x/aug-cc-pVDZ   counterpoise=2

 0  1  0  1  0  1
  C          0.641439       -1.108963        0.000079  1
  N         -0.684583       -1.190065        0.000037  1
  C         -1.341137       -0.033379       -0.000011  1
  C         -0.686284        1.186519       -0.000043  1
  C          0.697649        1.145888       -0.000054  1
  N          1.372915       -0.000000       -0.000009  1
  H          1.184009       -2.047017       -0.000014  1
  H         -2.423380       -0.090760        0.000008  1
  H          1.287045        2.055365       -0.000074  1
  H         -1.226866        2.121094       -0.000061  1
  C         -1.969616        0.000000        0.347296  2
  C         -1.205796       -0.995747        0.762830  2
  H         -2.818292       -0.169749       -0.302238  2
  H         -1.775763        1.023406        0.640593  2
  H         -0.357120       -0.825999        1.412364  2
  H         -1.399649       -2.019154        0.469534  2

%mem=32GB
%nprocshared= 8
#p m062x/aug-cc-pVDZ   counterpoise=2

00273 m062x/aug-cc-pVDZ   counterpoise=2

 0  1  0  1  0  1
  C          0.641439       -1.108963        0.000079  1
  N         -0.684583       -1.190065        0.000037  1
  C         -1.341137       -0.033379       -0.000011  1
  C         -0.686284        1.186519       -0.000043  1
  C          0.697649        1.145888       -0.000054  1
  N          1.372915       -0.000000       -0.000009  1
  H          1.184009       -2.047017       -0.000014  1
  H         -2.423380       -0.090760        0.000008  1
  H          1.287045        2.055365       -0.000074  1
  H         -1.226866        2.121094       -0.000061  1
  C         -1.939693       -0.342020        0.347296  2
  C         -1.940760       -1.610570        0.719291  2
  H         -2.749547        0.078673       -0.234180  2
  H         -1.128923        0.324819        0.609861  2
  H         -1.130907       -2.031263        1.300767  2
  H         -2.751530       -2.277409        0.456726  2

%mem=32GB
%nprocshared= 8
#p m062x/aug-cc-pVDZ   counterpoise=2

00274 m062x/aug-cc-pVDZ   counterpoise=2

 0  1  0  1  0  1
  C          0.641439       -1.108963        0.000079  1
  N         -0.684583       -1.190065        0.000037  1
  C         -1.341137       -0.033379       -0.000011  1
  C         -0.686284        1.186519       -0.000043  1
  C          0.697649        1.145888       -0.000054  1
  N          1.372915       -0.000000       -0.000009  1
  H          1.184009       -2.047017       -0.000014  1
  H         -2.423380       -0.090760        0.000008  1
  H          1.287045        2.055365       -0.000074  1
  H         -1.226866        2.121094       -0.000061  1
  C         -1.850833       -0.673648        0.347296  2
  C         -2.207832       -1.917360        0.618099  2
  H         -2.548696        0.036820       -0.076005  2
  H         -0.846913       -0.317878        0.538437  2
  H         -1.509969       -2.627827        1.041400  2
  H         -3.211752       -2.273129        0.426958  2

%mem=32GB
%nprocshared= 8
#p m062x/aug-cc-pVDZ   counterpoise=2

00275 m062x/aug-cc-pVDZ   counterpoise=2

 0  1  0  1  0  1
  C          0.641439       -1.108963        0.000079  1
  N         -0.684583       -1.190065        0.000037  1
  C         -1.341137       -0.033379       -0.000011  1
  C         -0.686284        1.186519       -0.000043  1
  C          0.697649        1.145888       -0.000054  1
  N          1.372915       -0.000000       -0.000009  1
  H          1.184009       -2.047017       -0.000014  1
  H         -2.423380       -0.090760        0.000008  1
  H          1.287045        2.055365       -0.000074  1
  H         -1.226866        2.121094       -0.000061  1
  C         -1.705737       -0.984808        0.347296  2
  C         -2.991852       -1.193666        0.570649  2
  H         -1.339224       -0.028388       -0.001833  2
  H         -0.969659       -1.762174        0.504945  2
  H         -3.358365       -2.150085        0.919778  2
  H         -3.727931       -0.416300        0.413000  2

%mem=32GB
%nprocshared= 8
#p m062x/aug-cc-pVDZ   counterpoise=2

00276 m062x/aug-cc-pVDZ   counterpoise=2

 0  1  0  1  0  1
  C          0.641439       -1.108963        0.000079  1
  N         -0.684583       -1.190065        0.000037  1
  C         -1.341137       -0.033379       -0.000011  1
  C         -0.686284        1.186519       -0.000043  1
  C          0.697649        1.145888       -0.000054  1
  N          1.372915       -0.000000       -0.000009  1
  H          1.184009       -2.047017       -0.000014  1
  H         -2.423380       -0.090760        0.000008  1
  H          1.287045        2.055365       -0.000074  1
  H         -1.226866        2.121094       -0.000061  1
  C         -1.508813       -1.266044        0.347296  2
  C         -2.247863       -0.203181        0.615113  2
  H         -0.515174       -1.174448       -0.071337  2
  H         -1.868862       -2.268837        0.536330  2
  H         -3.241501       -0.294777        1.033747  2
  H         -1.887814        0.799612        0.426080  2

%mem=32GB
%nprocshared= 8
#p m062x/aug-cc-pVDZ   counterpoise=2

00277 m062x/aug-cc-pVDZ   counterpoise=2

 0  1  0  1  0  1
  C          0.641439       -1.108963        0.000079  1
  N         -0.684583       -1.190065        0.000037  1
  C         -1.341137       -0.033379       -0.000011  1
  C         -0.686284        1.186519       -0.000043  1
  C          0.697649        1.145888       -0.000054  1
  N          1.372915       -0.000000       -0.000009  1
  H          1.184009       -2.047017       -0.000014  1
  H         -2.423380       -0.090760        0.000008  1
  H          1.287045        2.055365       -0.000074  1
  H         -1.226866        2.121094       -0.000061  1
  C         -1.266044       -1.508813        0.347296  2
  C         -2.345175       -0.816042        0.668458  2
  H         -0.425449       -1.048012       -0.154723  2
  H         -1.181498       -2.563530        0.573982  2
  H         -3.185770       -1.276843        1.170477  2
  H         -2.429722        0.238675        0.441773  2

%mem=32GB
%nprocshared= 8
#p m062x/aug-cc-pVDZ   counterpoise=2

00278 m062x/aug-cc-pVDZ   counterpoise=2

 0  1  0  1  0  1
  C          0.641439       -1.108963        0.000079  1
  N         -0.684583       -1.190065        0.000037  1
  C         -1.341137       -0.033379       -0.000011  1
  C         -0.686284        1.186519       -0.000043  1
  C          0.697649        1.145888       -0.000054  1
  N          1.372915       -0.000000       -0.000009  1
  H          1.184009       -2.047017       -0.000014  1
  H         -2.423380       -0.090760        0.000008  1
  H          1.287045        2.055365       -0.000074  1
  H         -1.226866        2.121094       -0.000061  1
  C         -0.984808       -1.705737        0.347296  2
  C         -2.259130       -1.656166        0.695500  2
  H         -0.514240       -0.897481       -0.196992  2
  H         -0.362894       -2.556491        0.593069  2
  H         -2.729697       -2.464422        1.239788  2
  H         -2.881043       -0.805413        0.449727  2

%mem=32GB
%nprocshared= 8
#p m062x/aug-cc-pVDZ   counterpoise=2

00279 m062x/aug-cc-pVDZ   counterpoise=2

 0  1  0  1  0  1
  C          0.641439       -1.108963        0.000079  1
  N         -0.684583       -1.190065        0.000037  1
  C         -1.341137       -0.033379       -0.000011  1
  C         -0.686284        1.186519       -0.000043  1
  C          0.697649        1.145888       -0.000054  1
  N          1.372915       -0.000000       -0.000009  1
  H          1.184009       -2.047017       -0.000014  1
  H         -2.423380       -0.090760        0.000008  1
  H          1.287045        2.055365       -0.000074  1
  H         -1.226866        2.121094       -0.000061  1
  C         -0.673648       -1.850833        0.347296  2
  C         -1.789570       -2.482201        0.669311  2
  H         -0.689498       -0.893051       -0.156056  2
  H          0.298886       -2.267343        0.574584  2
  H         -1.773720       -3.439982        1.172663  2
  H         -2.762104       -2.065691        0.442023  2

%mem=32GB
%nprocshared= 8
#p m062x/aug-cc-pVDZ   counterpoise=2

00280 m062x/aug-cc-pVDZ   counterpoise=2

 0  1  0  1  0  1
  C          0.641439       -1.108963        0.000079  1
  N         -0.684583       -1.190065        0.000037  1
  C         -1.341137       -0.033379       -0.000011  1
  C         -0.686284        1.186519       -0.000043  1
  C          0.697649        1.145888       -0.000054  1
  N          1.372915       -0.000000       -0.000009  1
  H          1.184009       -2.047017       -0.000014  1
  H         -2.423380       -0.090760        0.000008  1
  H          1.287045        2.055365       -0.000074  1
  H         -1.226866        2.121094       -0.000061  1
  C         -0.342020       -1.939693        0.347296  2
  C         -1.101192       -2.988029        0.616089  2
  H         -0.756496       -1.032698       -0.072862  2
  H          0.723297       -1.947945        0.537018  2
  H         -0.686716       -3.895023        1.036247  2
  H         -2.166508       -2.979777        0.426367  2

%mem=32GB
%nprocshared= 8
#p m062x/aug-cc-pVDZ   counterpoise=2

00281 m062x/aug-cc-pVDZ   counterpoise=2

 0  1  0  1  0  1
  C          0.641439       -1.108963        0.000079  1
  N         -0.684583       -1.190065        0.000037  1
  C         -1.341137       -0.033379       -0.000011  1
  C         -0.686284        1.186519       -0.000043  1
  C          0.697649        1.145888       -0.000054  1
  N          1.372915       -0.000000       -0.000009  1
  H          1.184009       -2.047017       -0.000014  1
  H         -2.423380       -0.090760        0.000008  1
  H          1.287045        2.055365       -0.000074  1
  H         -1.226866        2.121094       -0.000061  1
  C         -0.000000       -1.969616        0.347296  2
  C         -0.413054       -3.206024        0.567028  2
  H         -0.677113       -1.198572        0.003826  2
  H          1.031225       -1.680683        0.502390  2
  H          0.264058       -3.977067        0.910498  2
  H         -1.444279       -3.494956        0.411935  2

%mem=32GB
%nprocshared= 8
#p m062x/aug-cc-pVDZ   counterpoise=2

00282 m062x/aug-cc-pVDZ   counterpoise=2

 0  1  0  1  0  1
  C          0.641439       -1.108963        0.000079  1
  N         -0.684583       -1.190065        0.000037  1
  C         -1.341137       -0.033379       -0.000011  1
  C         -0.686284        1.186519       -0.000043  1
  C          0.697649        1.145888       -0.000054  1
  N          1.372915       -0.000000       -0.000009  1
  H          1.184009       -2.047017       -0.000014  1
  H         -2.423380       -0.090760        0.000008  1
  H          1.287045        2.055365       -0.000074  1
  H         -1.226866        2.121094       -0.000061  1
  C          0.342020       -1.939693        0.347296  2
  C         -0.151145       -0.741503        0.609460  2
  H          1.335495       -2.066326       -0.062500  2
  H         -0.228663       -2.840271        0.532339  2
  H         -1.144619       -0.614869        1.019256  2
  H          0.419538        0.159076        0.424417  2

%mem=32GB
%nprocshared= 8
#p m062x/aug-cc-pVDZ   counterpoise=2

00283 m062x/aug-cc-pVDZ   counterpoise=2

 0  1  0  1  0  1
  C          0.641439       -1.108963        0.000079  1
  N         -0.684583       -1.190065        0.000037  1
  C         -1.341137       -0.033379       -0.000011  1
  C         -0.686284        1.186519       -0.000043  1
  C          0.697649        1.145888       -0.000054  1
  N          1.372915       -0.000000       -0.000009  1
  H          1.184009       -2.047017       -0.000014  1
  H         -2.423380       -0.090760        0.000008  1
  H          1.287045        2.055365       -0.000074  1
  H         -1.226866        2.121094       -0.000061  1
  C          0.673648       -1.850833        0.347296  2
  C          0.532303       -0.589942        0.718477  2
  H          1.526240       -2.178571       -0.232909  2
  H         -0.057768       -2.604062        0.609287  2
  H         -0.320287       -0.262204        1.298681  2
  H          1.263720        0.163286        0.456487  2

%mem=32GB
%nprocshared= 8
#p m062x/aug-cc-pVDZ   counterpoise=2

00284 m062x/aug-cc-pVDZ   counterpoise=2

 0  1  0  1  0  1
  C          0.641439       -1.108963        0.000079  1
  N         -0.684583       -1.190065        0.000037  1
  C         -1.341137       -0.033379       -0.000011  1
  C         -0.686284        1.186519       -0.000043  1
  C          0.697649        1.145888       -0.000054  1
  N          1.372915       -0.000000       -0.000009  1
  H          1.184009       -2.047017       -0.000014  1
  H         -2.423380       -0.090760        0.000008  1
  H          1.287045        2.055365       -0.000074  1
  H         -1.226866        2.121094       -0.000061  1
  C          0.984808       -1.705737        0.347296  2
  C          1.695338       -0.688935        0.804309  2
  H          1.394538       -2.407704       -0.367074  2
  H         -0.034063       -1.875478        0.669869  2
  H          1.285608        0.013032        1.518679  2
  H          2.714208       -0.519194        0.481736  2

%mem=32GB
%nprocshared= 8
#p m062x/aug-cc-pVDZ   counterpoise=2

00285 m062x/aug-cc-pVDZ   counterpoise=2

 0  1  0  1  0  1
  C          0.641439       -1.108963        0.000079  1
  N         -0.684583       -1.190065        0.000037  1
  C         -1.341137       -0.033379       -0.000011  1
  C         -0.686284        1.186519       -0.000043  1
  C          0.697649        1.145888       -0.000054  1
  N          1.372915       -0.000000       -0.000009  1
  H          1.184009       -2.047017       -0.000014  1
  H         -2.423380       -0.090760        0.000008  1
  H          1.287045        2.055365       -0.000074  1
  H         -1.226866        2.121094       -0.000061  1
  C          1.266044       -1.508813        0.347296  2
  C          2.467344       -1.101557        0.719616  2
  H          1.128578       -2.410677       -0.234689  2
  H          0.373632       -0.956091        0.610091  2
  H          2.604810       -0.199694        1.301601  2
  H          3.359756       -1.654279        0.456822  2

%mem=32GB
%nprocshared= 8
#p m062x/aug-cc-pVDZ   counterpoise=2

00286 m062x/aug-cc-pVDZ   counterpoise=2

 0  1  0  1  0  1
  C          0.641439       -1.108963        0.000079  1
  N         -0.684583       -1.190065        0.000037  1
  C         -1.341137       -0.033379       -0.000011  1
  C         -0.686284        1.186519       -0.000043  1
  C          0.697649        1.145888       -0.000054  1
  N          1.372915       -0.000000       -0.000009  1
  H          1.184009       -2.047017       -0.000014  1
  H         -2.423380       -0.090760        0.000008  1
  H          1.287045        2.055365       -0.000074  1
  H         -1.226866        2.121094       -0.000061  1
  C          1.508813       -1.266044        0.347296  2
  C          2.794595       -1.107236        0.610250  2
  H          1.124417       -2.190303       -0.063736  2
  H          0.790904       -0.477932        0.532897  2
  H          3.178991       -0.182978        1.021282  2
  H          3.512504       -1.895348        0.424649  2

%mem=32GB
%nprocshared= 8
#p m062x/aug-cc-pVDZ   counterpoise=2

00287 m062x/aug-cc-pVDZ   counterpoise=2

 0  1  0  1  0  1
  C          0.641439       -1.108963        0.000079  1
  N         -0.684583       -1.190065        0.000037  1
  C         -1.341137       -0.033379       -0.000011  1
  C         -0.686284        1.186519       -0.000043  1
  C          0.697649        1.145888       -0.000054  1
  N          1.372915       -0.000000       -0.000009  1
  H          1.184009       -2.047017       -0.000014  1
  H         -2.423380       -0.090760        0.000008  1
  H          1.287045        2.055365       -0.000074  1
  H         -1.226866        2.121094       -0.000061  1
  C          1.705737       -0.984808        0.347296  2
  C          0.849023       -1.967416        0.566664  2
  H          1.377136       -0.012490        0.004396  2
  H          2.768802       -1.114733        0.502133  2
  H          1.177624       -2.939734        0.909564  2
  H         -0.214042       -1.837492        0.411828  2

%mem=32GB
%nprocshared= 8
#p m062x/aug-cc-pVDZ   counterpoise=2

00288 m062x/aug-cc-pVDZ   counterpoise=2

 0  1  0  1  0  1
  C          0.641439       -1.108963        0.000079  1
  N         -0.684583       -1.190065        0.000037  1
  C         -1.341137       -0.033379       -0.000011  1
  C         -0.686284        1.186519       -0.000043  1
  C          0.697649        1.145888       -0.000054  1
  N          1.372915       -0.000000       -0.000009  1
  H          1.184009       -2.047017       -0.000014  1
  H         -2.423380       -0.090760        0.000008  1
  H          1.287045        2.055365       -0.000074  1
  H         -1.226866        2.121094       -0.000061  1
  C          1.850833       -0.673648        0.347296  2
  C          1.301544       -1.845774        0.615630  2
  H          1.273650        0.139918       -0.072145  2
  H          2.898924       -0.482348        0.536695  2
  H          1.878726       -2.659340        1.035071  2
  H          0.253453       -2.037074        0.426232  2

%mem=32GB
%nprocshared= 8
#p m062x/aug-cc-pVDZ   counterpoise=2

00289 m062x/aug-cc-pVDZ   counterpoise=2

 0  1  0  1  0  1
  C          0.641439       -1.108963        0.000079  1
  N         -0.684583       -1.190065        0.000037  1
  C         -1.341137       -0.033379       -0.000011  1
  C         -0.686284        1.186519       -0.000043  1
  C          0.697649        1.145888       -0.000054  1
  N          1.372915       -0.000000       -0.000009  1
  H          1.184009       -2.047017       -0.000014  1
  H         -2.423380       -0.090760        0.000008  1
  H          1.287045        2.055365       -0.000074  1
  H         -1.226866        2.121094       -0.000061  1
  C          1.939693       -0.342020        0.347296  2
  C          1.882681       -1.623000        0.668918  2
  H          1.119262        0.153066       -0.155441  2
  H          2.809001        0.261082        0.574306  2
  H          2.703111       -2.118086        1.171654  2
  H          1.013372       -2.226102        0.441908  2

%mem=32GB
%nprocshared= 8
#p m062x/aug-cc-pVDZ   counterpoise=2

00290 m062x/aug-cc-pVDZ   counterpoise=2

 0  1  0  1  0  1
  C          0.641439       -1.108963        0.000079  1
  N         -0.684583       -1.190065        0.000037  1
  C         -1.341137       -0.033379       -0.000011  1
  C         -0.686284        1.186519       -0.000043  1
  C          0.697649        1.145888       -0.000054  1
  N          1.372915       -0.000000       -0.000009  1
  H          1.184009       -2.047017       -0.000014  1
  H         -2.423380       -0.090760        0.000008  1
  H          1.287045        2.055365       -0.000074  1
  H         -1.226866        2.121094       -0.000061  1
  C          2.000000        0.000000        0.000000  2
  C          2.692270       -1.126216        0.000010  2
  H          0.917890        0.000000       -0.000016  2
  H          2.488625        0.965509        0.000007  2
  H          3.774379       -1.126216        0.000025  2
  H          2.203645       -2.091725        0.000003  2

%mem=32GB
%nprocshared= 8
#p m062x/aug-cc-pVDZ   counterpoise=2

00291 m062x/aug-cc-pVDZ   counterpoise=2

 0  1  0  1  0  1
  C          0.641439       -1.108963        0.000079  1
  N         -0.684583       -1.190065        0.000037  1
  C         -1.341137       -0.033379       -0.000011  1
  C         -0.686284        1.186519       -0.000043  1
  C          0.697649        1.145888       -0.000054  1
  N          1.372915       -0.000000       -0.000009  1
  H          1.184009       -2.047017       -0.000014  1
  H         -2.423380       -0.090760        0.000008  1
  H          1.287045        2.055365       -0.000074  1
  H         -1.226866        2.121094       -0.000061  1
  C          1.969616        0.347296        0.000000  2
  C          3.134443       -0.277826        0.000009  2
  H          1.034381       -0.197036       -0.000014  2
  H          1.906240        1.427549        0.000006  2
  H          4.069677        0.266506        0.000023  2
  H          3.197818       -1.358078        0.000003  2

%mem=32GB
%nprocshared= 8
#p m062x/aug-cc-pVDZ   counterpoise=2

00292 m062x/aug-cc-pVDZ   counterpoise=2

 0  1  0  1  0  1
  C          0.641439       -1.108963        0.000079  1
  N         -0.684583       -1.190065        0.000037  1
  C         -1.341137       -0.033379       -0.000011  1
  C         -0.686284        1.186519       -0.000043  1
  C          0.697649        1.145888       -0.000054  1
  N          1.372915       -0.000000       -0.000009  1
  H          1.184009       -2.047017       -0.000014  1
  H         -2.423380       -0.090760        0.000008  1
  H          1.287045        2.055365       -0.000074  1
  H         -1.226866        2.121094       -0.000061  1
  C          1.879385        0.684040        0.000000  2
  C          3.196447        0.570245        0.000007  2
  H          1.235469       -0.185635       -0.000011  2
  H          1.394180        1.651272        0.000005  2
  H          3.840362        1.439919        0.000019  2
  H          3.681652       -0.396987        0.000002  2

%mem=32GB
%nprocshared= 8
#p m062x/aug-cc-pVDZ   counterpoise=2

00293 m062x/aug-cc-pVDZ   counterpoise=2

 0  1  0  1  0  1
  C          0.641439       -1.108963        0.000079  1
  N         -0.684583       -1.190065        0.000037  1
  C         -1.341137       -0.033379       -0.000011  1
  C         -0.686284        1.186519       -0.000043  1
  C          0.697649        1.145888       -0.000054  1
  N          1.372915       -0.000000       -0.000009  1
  H          1.184009       -2.047017       -0.000014  1
  H         -2.423380       -0.090760        0.000008  1
  H          1.287045        2.055365       -0.000074  1
  H         -1.226866        2.121094       -0.000061  1
  C          1.732051        1.000000        0.000000  2
  C          2.260256       -0.211858        0.000036  2
  H          0.660545        1.151121       -0.000056  2
  H          2.350725        1.887809        0.000025  2
  H          3.331761       -0.362979        0.000092  2
  H          1.641582       -1.099667        0.000011  2

%mem=32GB
%nprocshared= 8
#p m062x/aug-cc-pVDZ   counterpoise=2

00294 m062x/aug-cc-pVDZ   counterpoise=2

 0  1  0  1  0  1
  C          0.641439       -1.108963        0.000079  1
  N         -0.684583       -1.190065        0.000037  1
  C         -1.341137       -0.033379       -0.000011  1
  C         -0.686284        1.186519       -0.000043  1
  C          0.697649        1.145888       -0.000054  1
  N          1.372915       -0.000000       -0.000009  1
  H          1.184009       -2.047017       -0.000014  1
  H         -2.423380       -0.090760        0.000008  1
  H          1.287045        2.055365       -0.000074  1
  H         -1.226866        2.121094       -0.000061  1
  C          1.532089        1.285575        0.000000  2
  C          0.668918        0.284308        0.000063  2
  H          1.203854        2.316703       -0.000099  2
  H          2.600323        1.112837        0.000045  2
  H          0.997152       -0.746819        0.000163  2
  H         -0.399316        0.457046        0.000019  2

%mem=32GB
%nprocshared= 8
#p m062x/aug-cc-pVDZ   counterpoise=2

00295 m062x/aug-cc-pVDZ   counterpoise=2

 0  1  0  1  0  1
  C          0.641439       -1.108963        0.000079  1
  N         -0.684583       -1.190065        0.000037  1
  C         -1.341137       -0.033379       -0.000011  1
  C         -0.686284        1.186519       -0.000043  1
  C          0.697649        1.145888       -0.000054  1
  N          1.372915       -0.000000       -0.000009  1
  H          1.184009       -2.047017       -0.000014  1
  H         -2.423380       -0.090760        0.000008  1
  H          1.287045        2.055365       -0.000074  1
  H         -1.226866        2.121094       -0.000061  1
  C          1.285575        1.532089        0.000000  2
  C          0.157419        0.842985        0.000098  2
  H          1.288615        2.614195       -0.000153  2
  H          2.249708        1.040754        0.000069  2
  H          0.154380       -0.239120        0.000251  2
  H         -0.806714        1.334320        0.000029  2

%mem=32GB
%nprocshared= 8
#p m062x/aug-cc-pVDZ   counterpoise=2

00296 m062x/aug-cc-pVDZ   counterpoise=2

 0  1  0  1  0  1
  C          0.641439       -1.108963        0.000079  1
  N         -0.684583       -1.190065        0.000037  1
  C         -1.341137       -0.033379       -0.000011  1
  C         -0.686284        1.186519       -0.000043  1
  C          0.697649        1.145888       -0.000054  1
  N          1.372915       -0.000000       -0.000009  1
  H          1.184009       -2.047017       -0.000014  1
  H         -2.423380       -0.090760        0.000008  1
  H          1.287045        2.055365       -0.000074  1
  H         -1.226866        2.121094       -0.000061  1
  C          1.000000        1.732051        0.000000  2
  C         -0.301801        1.962082        0.000118  2
  H          1.718432        2.541259       -0.000185  2
  H          1.397607        0.725636        0.000084  2
  H         -1.020232        1.152874        0.000304  2
  H         -0.699408        2.968497        0.000035  2

%mem=32GB
%nprocshared= 8
#p m062x/aug-cc-pVDZ   counterpoise=2

00297 m062x/aug-cc-pVDZ   counterpoise=2

 0  1  0  1  0  1
  C          0.641439       -1.108963        0.000079  1
  N         -0.684583       -1.190065        0.000037  1
  C         -1.341137       -0.033379       -0.000011  1
  C         -0.686284        1.186519       -0.000043  1
  C          0.697649        1.145888       -0.000054  1
  N          1.372915       -0.000000       -0.000009  1
  H          1.184009       -2.047017       -0.000014  1
  H         -2.423380       -0.090760        0.000008  1
  H          1.287045        2.055365       -0.000074  1
  H         -1.226866        2.121094       -0.000061  1
  C          0.684040        1.879385        0.000000  2
  C         -0.296020        2.766562        0.000082  2
  H          1.722818        2.182540       -0.000127  2
  H          0.485471        0.815650        0.000058  2
  H         -1.334796        2.463408        0.000209  2
  H         -0.097450        3.830297        0.000024  2

%mem=32GB
%nprocshared= 8
#p m062x/aug-cc-pVDZ   counterpoise=2

00298 m062x/aug-cc-pVDZ   counterpoise=2

 0  1  0  1  0  1
  C          0.641439       -1.108963        0.000079  1
  N         -0.684583       -1.190065        0.000037  1
  C         -1.341137       -0.033379       -0.000011  1
  C         -0.686284        1.186519       -0.000043  1
  C          0.697649        1.145888       -0.000054  1
  N          1.372915       -0.000000       -0.000009  1
  H          1.184009       -2.047017       -0.000014  1
  H         -2.423380       -0.090760        0.000008  1
  H          1.287045        2.055365       -0.000074  1
  H         -1.226866        2.121094       -0.000061  1
  C          0.347296        1.969616        0.000000  2
  C          1.112715        3.047453        0.000042  2
  H          0.770828        0.973833       -0.000065  2
  H         -0.732432        2.041364        0.000029  2
  H          0.689184        4.043235        0.000107  2
  H          2.192444        2.975704        0.000012  2

%mem=32GB
%nprocshared= 8
#p m062x/aug-cc-pVDZ   counterpoise=2

00299 m062x/aug-cc-pVDZ   counterpoise=2

 0  1  0  1  0  1
  C          0.641439       -1.108963        0.000079  1
  N         -0.684583       -1.190065        0.000037  1
  C         -1.341137       -0.033379       -0.000011  1
  C         -0.686284        1.186519       -0.000043  1
  C          0.697649        1.145888       -0.000054  1
  N          1.372915       -0.000000       -0.000009  1
  H          1.184009       -2.047017       -0.000014  1
  H         -2.423380       -0.090760        0.000008  1
  H          1.287045        2.055365       -0.000074  1
  H         -1.226866        2.121094       -0.000061  1
  C          0.000000        2.000000        0.000000  2
  C          1.307195        1.802917        0.000028  2
  H         -0.697767        1.172907       -0.000044  2
  H         -0.422895        2.996053        0.000020  2
  H          2.004962        2.630009        0.000072  2
  H          1.730090        0.806864        0.000008  2

%mem=32GB
%nprocshared= 8
#p m062x/aug-cc-pVDZ   counterpoise=2

00300 m062x/aug-cc-pVDZ   counterpoise=2

 0  1  0  1  0  1
  C          0.641439       -1.108963        0.000079  1
  N         -0.684583       -1.190065        0.000037  1
  C         -1.341137       -0.033379       -0.000011  1
  C         -0.686284        1.186519       -0.000043  1
  C          0.697649        1.145888       -0.000054  1
  N          1.372915       -0.000000       -0.000009  1
  H          1.184009       -2.047017       -0.000014  1
  H         -2.423380       -0.090760        0.000008  1
  H          1.287045        2.055365       -0.000074  1
  H         -1.226866        2.121094       -0.000061  1
  C         -0.347296        1.969616        0.000000  2
  C          0.961250        2.157518        0.000035  2
  H         -0.777173        0.976556       -0.000055  2
  H         -1.039241        2.801586        0.000025  2
  H          1.391126        3.150577        0.000089  2
  H          1.653194        1.325548        0.000010  2

%mem=32GB
%nprocshared= 8
#p m062x/aug-cc-pVDZ   counterpoise=2

00301 m062x/aug-cc-pVDZ   counterpoise=2

 0  1  0  1  0  1
  C          0.641439       -1.108963        0.000079  1
  N         -0.684583       -1.190065        0.000037  1
  C         -1.341137       -0.033379       -0.000011  1
  C         -0.686284        1.186519       -0.000043  1
  C          0.697649        1.145888       -0.000054  1
  N          1.372915       -0.000000       -0.000009  1
  H          1.184009       -2.047017       -0.000014  1
  H         -2.423380       -0.090760        0.000008  1
  H          1.287045        2.055365       -0.000074  1
  H         -1.226866        2.121094       -0.000061  1
  C         -0.684040        1.879385        0.000000  2
  C         -0.509748        0.568957        0.000071  2
  H         -1.672579        2.319560       -0.000111  2
  H          0.155077        2.562645        0.000050  2
  H          0.478789        0.128782        0.000182  2
  H         -1.348866       -0.114303        0.000021  2

%mem=32GB
%nprocshared= 8
#p m062x/aug-cc-pVDZ   counterpoise=2

00302 m062x/aug-cc-pVDZ   counterpoise=2

 0  1  0  1  0  1
  C          0.641439       -1.108963        0.000079  1
  N         -0.684583       -1.190065        0.000037  1
  C         -1.341137       -0.033379       -0.000011  1
  C         -0.686284        1.186519       -0.000043  1
  C          0.697649        1.145888       -0.000054  1
  N          1.372915       -0.000000       -0.000009  1
  H          1.184009       -2.047017       -0.000014  1
  H         -2.423380       -0.090760        0.000008  1
  H          1.287045        2.055365       -0.000074  1
  H         -1.226866        2.121094       -0.000061  1
  C         -1.000000        1.732051        0.000000  2
  C         -1.624156        0.566706        0.000094  2
  H         -1.545108        2.666834       -0.000147  2
  H          0.080200        1.796322        0.000066  2
  H         -1.079049       -0.368076        0.000240  2
  H         -2.704356        0.502435        0.000028  2

%mem=32GB
%nprocshared= 8
#p m062x/aug-cc-pVDZ   counterpoise=2

00303 m062x/aug-cc-pVDZ   counterpoise=2

 0  1  0  1  0  1
  C          0.641439       -1.108963        0.000079  1
  N         -0.684583       -1.190065        0.000037  1
  C         -1.341137       -0.033379       -0.000011  1
  C         -0.686284        1.186519       -0.000043  1
  C          0.697649        1.145888       -0.000054  1
  N          1.372915       -0.000000       -0.000009  1
  H          1.184009       -2.047017       -0.000014  1
  H         -2.423380       -0.090760        0.000008  1
  H          1.287045        2.055365       -0.000074  1
  H         -1.226866        2.121094       -0.000061  1
  C         -1.285575        1.532089        0.000000  2
  C         -2.474900        0.954935        0.000071  2
  H         -1.178247        2.608863       -0.000112  2
  H         -0.373291        0.950110        0.000050  2
  H         -2.582228       -0.121839        0.000183  2
  H         -3.387184        1.536913        0.000021  2

%mem=32GB
%nprocshared= 8
#p m062x/aug-cc-pVDZ   counterpoise=2

00304 m062x/aug-cc-pVDZ   counterpoise=2

 0  1  0  1  0  1
  C          0.641439       -1.108963        0.000079  1
  N         -0.684583       -1.190065        0.000037  1
  C         -1.341137       -0.033379       -0.000011  1
  C         -0.686284        1.186519       -0.000043  1
  C          0.697649        1.145888       -0.000054  1
  N          1.372915       -0.000000       -0.000009  1
  H          1.184009       -2.047017       -0.000014  1
  H         -2.423380       -0.090760        0.000008  1
  H          1.287045        2.055365       -0.000074  1
  H         -1.226866        2.121094       -0.000061  1
  C         -1.532089        1.285575        0.000000  2
  C         -2.088658        2.484671        0.000035  2
  H         -0.457324        1.159704       -0.000055  2
  H         -2.129705        0.383457        0.000025  2
  H         -3.163422        2.610542        0.000090  2
  H         -1.491043        3.386789        0.000010  2

%mem=32GB
%nprocshared= 8
#p m062x/aug-cc-pVDZ   counterpoise=2

00305 m062x/aug-cc-pVDZ   counterpoise=2

 0  1  0  1  0  1
  C          0.641439       -1.108963        0.000079  1
  N         -0.684583       -1.190065        0.000037  1
  C         -1.341137       -0.033379       -0.000011  1
  C         -0.686284        1.186519       -0.000043  1
  C          0.697649        1.145888       -0.000054  1
  N          1.372915       -0.000000       -0.000009  1
  H          1.184009       -2.047017       -0.000014  1
  H         -2.423380       -0.090760        0.000008  1
  H          1.287045        2.055365       -0.000074  1
  H         -1.226866        2.121094       -0.000061  1
  C         -1.732051        1.000000        0.000000  2
  C         -2.611313        1.987167        0.000028  2
  H         -0.666752        1.190003       -0.000044  2
  H         -2.043555       -0.036304        0.000020  2
  H         -3.676610        1.797164        0.000072  2
  H         -2.299808        3.023471        0.000008  2

%mem=32GB
%nprocshared= 8
#p m062x/aug-cc-pVDZ   counterpoise=2

00306 m062x/aug-cc-pVDZ   counterpoise=2

 0  1  0  1  0  1
  C          0.641439       -1.108963        0.000079  1
  N         -0.684583       -1.190065        0.000037  1
  C         -1.341137       -0.033379       -0.000011  1
  C         -0.686284        1.186519       -0.000043  1
  C          0.697649        1.145888       -0.000054  1
  N          1.372915       -0.000000       -0.000009  1
  H          1.184009       -2.047017       -0.000014  1
  H         -2.423380       -0.090760        0.000008  1
  H          1.287045        2.055365       -0.000074  1
  H         -1.226866        2.121094       -0.000061  1
  C         -1.879385        0.684040        0.000000  2
  C         -1.393976        1.913665        0.000008  2
  H         -1.229977       -0.181541       -0.000013  2
  H         -2.944937        0.495460        0.000006  2
  H         -2.043383        2.779246        0.000022  2
  H         -0.328425        2.102246        0.000002  2

%mem=32GB
%nprocshared= 8
#p m062x/aug-cc-pVDZ   counterpoise=2

00307 m062x/aug-cc-pVDZ   counterpoise=2

 0  1  0  1  0  1
  C          0.641439       -1.108963        0.000079  1
  N         -0.684583       -1.190065        0.000037  1
  C         -1.341137       -0.033379       -0.000011  1
  C         -0.686284        1.186519       -0.000043  1
  C          0.697649        1.145888       -0.000054  1
  N          1.372915       -0.000000       -0.000009  1
  H          1.184009       -2.047017       -0.000014  1
  H         -2.423380       -0.090760        0.000008  1
  H          1.287045        2.055365       -0.000074  1
  H         -1.226866        2.121094       -0.000061  1
  C         -1.969616        0.347296        0.000000  2
  C         -0.689355        0.017853       -0.000009  2
  H         -2.748139       -0.404277        0.000014  2
  H         -2.288663        1.381303       -0.000006  2
  H          0.089168        0.769425       -0.000023  2
  H         -0.370307       -1.016154       -0.000003  2

%mem=32GB
%nprocshared= 8
#p m062x/aug-cc-pVDZ   counterpoise=2

00308 m062x/aug-cc-pVDZ   counterpoise=2

 0  1  0  1  0  1
  C          0.641439       -1.108963        0.000079  1
  N         -0.684583       -1.190065        0.000037  1
  C         -1.341137       -0.033379       -0.000011  1
  C         -0.686284        1.186519       -0.000043  1
  C          0.697649        1.145888       -0.000054  1
  N          1.372915       -0.000000       -0.000009  1
  H          1.184009       -2.047017       -0.000014  1
  H         -2.423380       -0.090760        0.000008  1
  H          1.287045        2.055365       -0.000074  1
  H         -1.226866        2.121094       -0.000061  1
  C         -2.000000        0.000000        0.000000  2
  C         -1.087045       -0.956092       -0.000013  2
  H         -3.058071       -0.226819        0.000020  2
  H         -1.724608        1.046480       -0.000009  2
  H         -0.028974       -0.729274       -0.000033  2
  H         -1.362437       -2.002573       -0.000004  2

%mem=32GB
%nprocshared= 8
#p m062x/aug-cc-pVDZ   counterpoise=2

00309 m062x/aug-cc-pVDZ   counterpoise=2

 0  1  0  1  0  1
  C          0.641439       -1.108963        0.000079  1
  N         -0.684583       -1.190065        0.000037  1
  C         -1.341137       -0.033379       -0.000011  1
  C         -0.686284        1.186519       -0.000043  1
  C          0.697649        1.145888       -0.000054  1
  N          1.372915       -0.000000       -0.000009  1
  H          1.184009       -2.047017       -0.000014  1
  H         -2.423380       -0.090760        0.000008  1
  H          1.287045        2.055365       -0.000074  1
  H         -1.226866        2.121094       -0.000061  1
  C         -1.969616       -0.347296        0.000000  2
  C         -1.921248       -1.668380       -0.000011  2
  H         -2.911606        0.185259        0.000017  2
  H         -1.069090        0.252717       -0.000007  2
  H         -0.979258       -2.200935       -0.000027  2
  H         -2.821773       -2.268393       -0.000003  2

%mem=32GB
%nprocshared= 8
#p m062x/aug-cc-pVDZ   counterpoise=2

00310 m062x/aug-cc-pVDZ   counterpoise=2

 0  1  0  1  0  1
  C          0.641439       -1.108963        0.000079  1
  N         -0.684583       -1.190065        0.000037  1
  C         -1.341137       -0.033379       -0.000011  1
  C         -0.686284        1.186519       -0.000043  1
  C          0.697649        1.145888       -0.000054  1
  N          1.372915       -0.000000       -0.000009  1
  H          1.184009       -2.047017       -0.000014  1
  H         -2.423380       -0.090760        0.000008  1
  H          1.287045        2.055365       -0.000074  1
  H         -1.226866        2.121094       -0.000061  1
  C         -1.879385       -0.684040        0.000000  2
  C         -2.241616       -1.955413       -0.000007  2
  H         -2.610706        0.113538        0.000011  2
  H         -0.837522       -0.391667       -0.000005  2
  H         -1.510296       -2.752991       -0.000018  2
  H         -3.283480       -2.247787       -0.000002  2

%mem=32GB
%nprocshared= 8
#p m062x/aug-cc-pVDZ   counterpoise=2

00311 m062x/aug-cc-pVDZ   counterpoise=2

 0  1  0  1  0  1
  C          0.641439       -1.108963        0.000079  1
  N         -0.684583       -1.190065        0.000037  1
  C         -1.341137       -0.033379       -0.000011  1
  C         -0.686284        1.186519       -0.000043  1
  C          0.697649        1.145888       -0.000054  1
  N          1.372915       -0.000000       -0.000009  1
  H          1.184009       -2.047017       -0.000014  1
  H         -2.423380       -0.090760        0.000008  1
  H          1.287045        2.055365       -0.000074  1
  H         -1.226866        2.121094       -0.000061  1
  C         -1.732051       -1.000000        0.000000  2
  C         -3.035662       -1.219541        0.000007  2
  H         -1.326352        0.003180       -0.000011  2
  H         -1.020159       -1.814968        0.000005  2
  H         -3.441360       -2.222720        0.000019  2
  H         -3.747554       -0.404573        0.000002  2

%mem=32GB
%nprocshared= 8
#p m062x/aug-cc-pVDZ   counterpoise=2

00312 m062x/aug-cc-pVDZ   counterpoise=2

 0  1  0  1  0  1
  C          0.641439       -1.108963        0.000079  1
  N         -0.684583       -1.190065        0.000037  1
  C         -1.341137       -0.033379       -0.000011  1
  C         -0.686284        1.186519       -0.000043  1
  C          0.697649        1.145888       -0.000054  1
  N          1.372915       -0.000000       -0.000009  1
  H          1.184009       -2.047017       -0.000014  1
  H         -2.423380       -0.090760        0.000008  1
  H          1.287045        2.055365       -0.000074  1
  H         -1.226866        2.121094       -0.000061  1
  C         -1.532089       -1.285575        0.000000  2
  C         -2.346126       -0.243969       -0.000030  2
  H         -0.456786       -1.164393        0.000047  2
  H         -1.909516       -2.299730       -0.000021  2
  H         -3.421428       -0.365150       -0.000077  2
  H         -1.968698        0.770187       -0.000009  2

%mem=32GB
%nprocshared= 8
#p m062x/aug-cc-pVDZ   counterpoise=2

00313 m062x/aug-cc-pVDZ   counterpoise=2

 0  1  0  1  0  1
  C          0.641439       -1.108963        0.000079  1
  N         -0.684583       -1.190065        0.000037  1
  C         -1.341137       -0.033379       -0.000011  1
  C         -0.686284        1.186519       -0.000043  1
  C          0.697649        1.145888       -0.000054  1
  N          1.372915       -0.000000       -0.000009  1
  H          1.184009       -2.047017       -0.000014  1
  H         -2.423380       -0.090760        0.000008  1
  H          1.287045        2.055365       -0.000074  1
  H         -1.226866        2.121094       -0.000061  1
  C         -1.285575       -1.532089        0.000000  2
  C         -2.444276       -0.895684       -0.000037  2
  H         -0.345098       -0.996865        0.000058  2
  H         -1.232694       -2.612906       -0.000026  2
  H         -3.384753       -1.430907       -0.000095  2
  H         -2.497158        0.185134       -0.000011  2

%mem=32GB
%nprocshared= 8
#p m062x/aug-cc-pVDZ   counterpoise=2

00314 m062x/aug-cc-pVDZ   counterpoise=2

 0  1  0  1  0  1
  C          0.641439       -1.108963        0.000079  1
  N         -0.684583       -1.190065        0.000037  1
  C         -1.341137       -0.033379       -0.000011  1
  C         -0.686284        1.186519       -0.000043  1
  C          0.697649        1.145888       -0.000054  1
  N          1.372915       -0.000000       -0.000009  1
  H          1.184009       -2.047017       -0.000014  1
  H         -2.423380       -0.090760        0.000008  1
  H          1.287045        2.055365       -0.000074  1
  H         -1.226866        2.121094       -0.000061  1
  C         -1.000000       -1.732051        0.000000  2
  C         -2.321585       -1.763901       -0.000041  2
  H         -0.455711       -0.796791        0.000064  2
  H         -0.411290       -2.640006       -0.000029  2
  H         -2.865873       -2.699160       -0.000105  2
  H         -2.910294       -0.855946       -0.000012  2

%mem=32GB
%nprocshared= 8
#p m062x/aug-cc-pVDZ   counterpoise=2

00315 m062x/aug-cc-pVDZ   counterpoise=2

 0  1  0  1  0  1
  C          0.641439       -1.108963        0.000079  1
  N         -0.684583       -1.190065        0.000037  1
  C         -1.341137       -0.033379       -0.000011  1
  C         -0.686284        1.186519       -0.000043  1
  C          0.697649        1.145888       -0.000054  1
  N          1.372915       -0.000000       -0.000009  1
  H          1.184009       -2.047017       -0.000014  1
  H         -2.423380       -0.090760        0.000008  1
  H          1.287045        2.055365       -0.000074  1
  H         -1.226866        2.121094       -0.000061  1
  C         -0.684040       -1.879385        0.000000  2
  C         -1.809711       -2.572542       -0.000037  2
  H         -0.684892       -0.797276        0.000058  2
  H          0.281853       -2.367250       -0.000026  2
  H         -1.808859       -3.654650       -0.000095  2
  H         -2.775604       -2.084677       -0.000011  2

%mem=32GB
%nprocshared= 8
#p m062x/aug-cc-pVDZ   counterpoise=2

00316 m062x/aug-cc-pVDZ   counterpoise=2

 0  1  0  1  0  1
  C          0.641439       -1.108963        0.000079  1
  N         -0.684583       -1.190065        0.000037  1
  C         -1.341137       -0.033379       -0.000011  1
  C         -0.686284        1.186519       -0.000043  1
  C          0.697649        1.145888       -0.000054  1
  N          1.372915       -0.000000       -0.000009  1
  H          1.184009       -2.047017       -0.000014  1
  H         -2.423380       -0.090760        0.000008  1
  H          1.287045        2.055365       -0.000074  1
  H         -1.226866        2.121094       -0.000061  1
  C         -0.347296       -1.969616        0.000000  2
  C         -1.106017       -3.052179       -0.000030  2
  H         -0.776995       -0.976479        0.000047  2
  H          0.732857       -2.034668       -0.000021  2
  H         -0.676319       -4.045315       -0.000077  2
  H         -2.186170       -2.987127       -0.000009  2

%mem=32GB
%nprocshared= 8
#p m062x/aug-cc-pVDZ   counterpoise=2

00317 m062x/aug-cc-pVDZ   counterpoise=2

 0  1  0  1  0  1
  C          0.641439       -1.108963        0.000079  1
  N         -0.684583       -1.190065        0.000037  1
  C         -1.341137       -0.033379       -0.000011  1
  C         -0.686284        1.186519       -0.000043  1
  C          0.697649        1.145888       -0.000054  1
  N          1.372915       -0.000000       -0.000009  1
  H          1.184009       -2.047017       -0.000014  1
  H         -2.423380       -0.090760        0.000008  1
  H          1.287045        2.055365       -0.000074  1
  H         -1.226866        2.121094       -0.000061  1
  C         -0.000000       -2.000000        0.000000  2
  C         -0.413246       -3.255718       -0.000024  2
  H         -0.698536       -1.173557        0.000038  2
  H          1.052814       -1.749912       -0.000017  2
  H          0.285289       -4.082161       -0.000062  2
  H         -1.466061       -3.505806       -0.000007  2

%mem=32GB
%nprocshared= 8
#p m062x/aug-cc-pVDZ   counterpoise=2

00318 m062x/aug-cc-pVDZ   counterpoise=2

 0  1  0  1  0  1
  C          0.641439       -1.108963        0.000079  1
  N         -0.684583       -1.190065        0.000037  1
  C         -1.341137       -0.033379       -0.000011  1
  C         -0.686284        1.186519       -0.000043  1
  C          0.697649        1.145888       -0.000054  1
  N          1.372915       -0.000000       -0.000009  1
  H          1.184009       -2.047017       -0.000014  1
  H         -2.423380       -0.090760        0.000008  1
  H          1.287045        2.055365       -0.000074  1
  H         -1.226866        2.121094       -0.000061  1
  C          0.347296       -1.969616        0.000000  2
  C         -0.238291       -0.784420        0.000012  2
  H          1.424806       -2.069292       -0.000018  2
  H         -0.228188       -2.886011        0.000008  2
  H         -1.315799       -0.684744        0.000030  2
  H          0.337193        0.131975        0.000003  2

%mem=32GB
%nprocshared= 8
#p m062x/aug-cc-pVDZ   counterpoise=2

00319 m062x/aug-cc-pVDZ   counterpoise=2

 0  1  0  1  0  1
  C          0.641439       -1.108963        0.000079  1
  N         -0.684583       -1.190065        0.000037  1
  C         -1.341137       -0.033379       -0.000011  1
  C         -0.686284        1.186519       -0.000043  1
  C          0.697649        1.145888       -0.000054  1
  N          1.372915       -0.000000       -0.000009  1
  H          1.184009       -2.047017       -0.000014  1
  H         -2.423380       -0.090760        0.000008  1
  H          1.287045        2.055365       -0.000074  1
  H         -1.226866        2.121094       -0.000061  1
  C          0.684040       -1.879385        0.000000  2
  C          0.385696       -0.591522        0.000018  2
  H          1.710018       -2.223380       -0.000029  2
  H         -0.086166       -2.639480        0.000013  2
  H         -0.640281       -0.247528        0.000047  2
  H          1.155902        0.168573        0.000005  2

%mem=32GB
%nprocshared= 8
#p m062x/aug-cc-pVDZ   counterpoise=2

00320 m062x/aug-cc-pVDZ   counterpoise=2

 0  1  0  1  0  1
  C          0.641439       -1.108963        0.000079  1
  N         -0.684583       -1.190065        0.000037  1
  C         -1.341137       -0.033379       -0.000011  1
  C         -0.686284        1.186519       -0.000043  1
  C          0.697649        1.145888       -0.000054  1
  N          1.372915       -0.000000       -0.000009  1
  H          1.184009       -2.047017       -0.000014  1
  H         -2.423380       -0.090760        0.000008  1
  H          1.287045        2.055365       -0.000074  1
  H         -1.226866        2.121094       -0.000061  1
  C          1.000000       -1.732051        0.000000  2
  C          1.623217       -0.566203        0.000027  2
  H          1.545861       -2.666395       -0.000042  2
  H         -0.080148       -1.797192        0.000019  2
  H          1.077357        0.368139        0.000068  2
  H          2.703365       -0.501062        0.000008  2

%mem=32GB
%nprocshared= 8
#p m062x/aug-cc-pVDZ   counterpoise=2

00321 m062x/aug-cc-pVDZ   counterpoise=2

 0  1  0  1  0  1
  C          0.641439       -1.108963        0.000079  1
  N         -0.684583       -1.190065        0.000037  1
  C         -1.341137       -0.033379       -0.000011  1
  C         -0.686284        1.186519       -0.000043  1
  C          0.697649        1.145888       -0.000054  1
  N          1.372915       -0.000000       -0.000009  1
  H          1.184009       -2.047017       -0.000014  1
  H         -2.423380       -0.090760        0.000008  1
  H          1.287045        2.055365       -0.000074  1
  H         -1.226866        2.121094       -0.000061  1
  C          1.285575       -1.532089        0.000000  2
  C          2.524467       -1.070844        0.000018  2
  H          1.076171       -2.593744       -0.000029  2
  H          0.432873       -0.865860        0.000013  2
  H          2.733872       -0.009190        0.000047  2
  H          3.377169       -1.737074        0.000005  2

%mem=32GB
%nprocshared= 8
#p m062x/aug-cc-pVDZ   counterpoise=2

00322 m062x/aug-cc-pVDZ   counterpoise=2

 0  1  0  1  0  1
  C          0.641439       -1.108963        0.000079  1
  N         -0.684583       -1.190065        0.000037  1
  C         -1.341137       -0.033379       -0.000011  1
  C         -0.686284        1.186519       -0.000043  1
  C          0.697649        1.145888       -0.000054  1
  N          1.372915       -0.000000       -0.000009  1
  H          1.184009       -2.047017       -0.000014  1
  H         -2.423380       -0.090760        0.000008  1
  H          1.287045        2.055365       -0.000074  1
  H         -1.226866        2.121094       -0.000061  1
  C          1.532089       -1.285575        0.000000  2
  C          2.844170       -1.124198        0.000012  2
  H          1.082199       -2.269730       -0.000018  2
  H          0.857127       -0.439769        0.000008  2
  H          3.294059       -0.140043        0.000030  2
  H          3.519133       -1.970004        0.000003  2

%mem=32GB
%nprocshared= 8
#p m062x/aug-cc-pVDZ   counterpoise=2

00323 m062x/aug-cc-pVDZ   counterpoise=2

 0  1  0  1  0  1
  C          0.641439       -1.108963        0.000079  1
  N         -0.684583       -1.190065        0.000037  1
  C         -1.341137       -0.033379       -0.000011  1
  C         -0.686284        1.186519       -0.000043  1
  C          0.697649        1.145888       -0.000054  1
  N          1.372915       -0.000000       -0.000009  1
  H          1.184009       -2.047017       -0.000014  1
  H         -2.423380       -0.090760        0.000008  1
  H          1.287045        2.055365       -0.000074  1
  H         -1.226866        2.121094       -0.000061  1
  C          1.732051       -1.000000        0.000000  2
  C          0.906104       -2.032188        0.000006  2
  H          1.366298        0.018424       -0.000009  2
  H          2.805891       -1.133526        0.000004  2
  H          1.271856       -3.050611        0.000015  2
  H         -0.167737       -1.898661        0.000002  2

%mem=32GB
%nprocshared= 8
#p m062x/aug-cc-pVDZ   counterpoise=2

00324 m062x/aug-cc-pVDZ   counterpoise=2

 0  1  0  1  0  1
  C          0.641439       -1.108963        0.000079  1
  N         -0.684583       -1.190065        0.000037  1
  C         -1.341137       -0.033379       -0.000011  1
  C         -0.686284        1.186519       -0.000043  1
  C          0.697649        1.145888       -0.000054  1
  N          1.372915       -0.000000       -0.000009  1
  H          1.184009       -2.047017       -0.000014  1
  H         -2.423380       -0.090760        0.000008  1
  H          1.287045        2.055365       -0.000074  1
  H         -1.226866        2.121094       -0.000061  1
  C          1.879385       -0.684040        0.000000  2
  C          1.386202       -1.910568        0.000007  2
  H          1.235469        0.185635       -0.000011  2
  H          2.946109       -0.502209        0.000005  2
  H          2.030118       -2.780242        0.000019  2
  H          0.319479       -2.092400        0.000002  2

%mem=32GB
%nprocshared= 8
#p m062x/aug-cc-pVDZ   counterpoise=2

00325 m062x/aug-cc-pVDZ   counterpoise=2

 0  1  0  1  0  1
  C          0.641439       -1.108963        0.000079  1
  N         -0.684583       -1.190065        0.000037  1
  C         -1.341137       -0.033379       -0.000011  1
  C         -0.686284        1.186519       -0.000043  1
  C          0.697649        1.145888       -0.000054  1
  N          1.372915       -0.000000       -0.000009  1
  H          1.184009       -2.047017       -0.000014  1
  H         -2.423380       -0.090760        0.000008  1
  H          1.287045        2.055365       -0.000074  1
  H         -1.226866        2.121094       -0.000061  1
  C          1.969616       -0.347296        0.000000  2
  C          2.001404       -1.668882        0.000009  2
  H          1.034381        0.197036       -0.000014  2
  H          2.877598        0.241371        0.000006  2
  H          2.936638       -2.213215        0.000023  2
  H          1.093421       -2.257550        0.000003  2

%mem=32GB
%nprocshared= 8
#p m062x/aug-cc-pVDZ   counterpoise=2

00326 m062x/aug-cc-pVDZ   counterpoise=2

 0  1  0  1  0  1
  C          0.641439       -1.108963        0.000079  1
  N         -0.684583       -1.190065        0.000037  1
  C         -1.341137       -0.033379       -0.000011  1
  C         -0.686284        1.186519       -0.000043  1
  C          0.697649        1.145888       -0.000054  1
  N          1.372915       -0.000000       -0.000009  1
  H          1.184009       -2.047017       -0.000014  1
  H         -2.423380       -0.090760        0.000008  1
  H          1.287045        2.055365       -0.000074  1
  H         -1.226866        2.121094       -0.000061  1
  C          1.969616        0.000000       -0.347296  2
  C          2.567927       -1.126216       -0.695522  2
  H          1.034375        0.000000        0.197026  2
  H          2.391922        0.965509       -0.593084  2
  H          3.503167       -1.126216       -1.239843  2
  H          2.145621       -2.091725       -0.449734  2

%mem=32GB
%nprocshared= 8
#p m062x/aug-cc-pVDZ   counterpoise=2

00327 m062x/aug-cc-pVDZ   counterpoise=2

 0  1  0  1  0  1
  C          0.641439       -1.108963        0.000079  1
  N         -0.684583       -1.190065        0.000037  1
  C         -1.341137       -0.033379       -0.000011  1
  C         -0.686284        1.186519       -0.000043  1
  C          0.697649        1.145888       -0.000054  1
  N          1.372915       -0.000000       -0.000009  1
  H          1.184009       -2.047017       -0.000014  1
  H         -2.423380       -0.090760        0.000008  1
  H          1.287045        2.055365       -0.000074  1
  H         -1.226866        2.121094       -0.000061  1
  C          1.939693        0.342020       -0.347296  2
  C          3.046437       -0.305502       -0.668905  2
  H          1.119252       -0.153072        0.155420  2
  H          1.811317        1.392236       -0.574297  2
  H          3.866876        0.189589       -1.171621  2
  H          3.174812       -1.355718       -0.441904  2

%mem=32GB
%nprocshared= 8
#p m062x/aug-cc-pVDZ   counterpoise=2

00328 m062x/aug-cc-pVDZ   counterpoise=2

 0  1  0  1  0  1
  C          0.641439       -1.108963        0.000079  1
  N         -0.684583       -1.190065        0.000037  1
  C         -1.341137       -0.033379       -0.000011  1
  C         -0.686284        1.186519       -0.000043  1
  C          0.697649        1.145888       -0.000054  1
  N          1.372915       -0.000000       -0.000009  1
  H          1.184009       -2.047017       -0.000014  1
  H         -2.423380       -0.090760        0.000008  1
  H          1.287045        2.055365       -0.000074  1
  H         -1.226866        2.121094       -0.000061  1
  C          1.850833        0.673648       -0.347296  2
  C          3.138620        0.542470       -0.615618  2
  H          1.273646       -0.139925        0.072127  2
  H          1.323996        1.599681       -0.536686  2
  H          3.715807        1.356042       -1.035041  2
  H          3.665457       -0.383562       -0.426229  2

%mem=32GB
%nprocshared= 8
#p m062x/aug-cc-pVDZ   counterpoise=2

00329 m062x/aug-cc-pVDZ   counterpoise=2

 0  1  0  1  0  1
  C          0.641439       -1.108963        0.000079  1
  N         -0.684583       -1.190065        0.000037  1
  C         -1.341137       -0.033379       -0.000011  1
  C         -0.686284        1.186519       -0.000043  1
  C          0.697649        1.145888       -0.000054  1
  N          1.372915       -0.000000       -0.000009  1
  H          1.184009       -2.047017       -0.000014  1
  H         -2.423380       -0.090760        0.000008  1
  H          1.287045        2.055365       -0.000074  1
  H         -1.226866        2.121094       -0.000061  1
  C          1.705737        0.984808       -0.347296  2
  C          2.175220       -0.230713       -0.570223  2
  H          0.694102        1.146455        0.001168  2
  H          2.314883        1.865231       -0.504645  2
  H          3.186854       -0.392359       -0.918687  2
  H          1.566074       -1.111136       -0.412875  2

%mem=32GB
%nprocshared= 8
#p m062x/aug-cc-pVDZ   counterpoise=2

00330 m062x/aug-cc-pVDZ   counterpoise=2

 0  1  0  1  0  1
  C          0.641439       -1.108963        0.000079  1
  N         -0.684583       -1.190065        0.000037  1
  C         -1.341137       -0.033379       -0.000011  1
  C         -0.686284        1.186519       -0.000043  1
  C          0.697649        1.145888       -0.000054  1
  N          1.372915       -0.000000       -0.000009  1
  H          1.184009       -2.047017       -0.000014  1
  H         -2.423380       -0.090760        0.000008  1
  H          1.287045        2.055365       -0.000074  1
  H         -1.226866        2.121094       -0.000061  1
  C          1.508813        1.266044       -0.347296  2
  C          0.597003        0.347719       -0.617262  2
  H          1.239290        2.225337        0.074697  2
  H          2.560034        1.094036       -0.537847  2
  H          0.866527       -0.611572       -1.039255  2
  H         -0.454218        0.519728       -0.426712  2

%mem=32GB
%nprocshared= 8
#p m062x/aug-cc-pVDZ   counterpoise=2

00331 m062x/aug-cc-pVDZ   counterpoise=2

 0  1  0  1  0  1
  C          0.641439       -1.108963        0.000079  1
  N         -0.684583       -1.190065        0.000037  1
  C         -1.341137       -0.033379       -0.000011  1
  C         -0.686284        1.186519       -0.000043  1
  C          0.697649        1.145888       -0.000054  1
  N          1.372915       -0.000000       -0.000009  1
  H          1.184009       -2.047017       -0.000014  1
  H         -2.423380       -0.090760        0.000008  1
  H          1.287045        2.055365       -0.000074  1
  H         -1.226866        2.121094       -0.000061  1
  C          1.266044        1.508813       -0.347296  2
  C          0.118219        0.968038       -0.718320  2
  H          1.301121        2.421709        0.232663  2
  H          2.215003        1.059525       -0.609176  2
  H          0.083142        0.055143       -1.298279  2
  H         -0.830739        1.417325       -0.456440  2

%mem=32GB
%nprocshared= 8
#p m062x/aug-cc-pVDZ   counterpoise=2

00332 m062x/aug-cc-pVDZ   counterpoise=2

 0  1  0  1  0  1
  C          0.641439       -1.108963        0.000079  1
  N         -0.684583       -1.190065        0.000037  1
  C         -1.341137       -0.033379       -0.000011  1
  C         -0.686284        1.186519       -0.000043  1
  C          0.697649        1.145888       -0.000054  1
  N          1.372915       -0.000000       -0.000009  1
  H          1.184009       -2.047017       -0.000014  1
  H         -2.423380       -0.090760        0.000008  1
  H          1.287045        2.055365       -0.000074  1
  H         -1.226866        2.121094       -0.000061  1
  C          0.984808        1.705737       -0.347296  2
  C         -0.229147        2.023546       -0.763123  2
  H          1.550589        2.360232        0.302696  2
  H          1.459754        0.778783       -0.640799  2
  H         -0.794928        1.369051       -1.413114  2
  H         -0.704093        2.950500       -0.469620  2

%mem=32GB
%nprocshared= 8
#p m062x/aug-cc-pVDZ   counterpoise=2

00333 m062x/aug-cc-pVDZ   counterpoise=2

 0  1  0  1  0  1
  C          0.641439       -1.108963        0.000079  1
  N         -0.684583       -1.190065        0.000037  1
  C         -1.341137       -0.033379       -0.000011  1
  C         -0.686284        1.186519       -0.000043  1
  C          0.697649        1.145888       -0.000054  1
  N          1.372915       -0.000000       -0.000009  1
  H          1.184009       -2.047017       -0.000014  1
  H         -2.423380       -0.090760        0.000008  1
  H          1.287045        2.055365       -0.000074  1
  H         -1.226866        2.121094       -0.000061  1
  C          0.673648        1.850833       -0.347296  2
  C         -0.261176        2.726299       -0.674810  2
  H          1.578044        2.152396        0.164650  2
  H          0.570679        0.798730       -0.578465  2
  H         -1.165571        2.424736       -1.186756  2
  H         -0.158207        3.778402       -0.443641  2

%mem=32GB
%nprocshared= 8
#p m062x/aug-cc-pVDZ   counterpoise=2

00334 m062x/aug-cc-pVDZ   counterpoise=2

 0  1  0  1  0  1
  C          0.641439       -1.108963        0.000079  1
  N         -0.684583       -1.190065        0.000037  1
  C         -1.341137       -0.033379       -0.000011  1
  C         -0.686284        1.186519       -0.000043  1
  C          0.697649        1.145888       -0.000054  1
  N          1.372915       -0.000000       -0.000009  1
  H          1.184009       -2.047017       -0.000014  1
  H         -2.423380       -0.090760        0.000008  1
  H          1.287045        2.055365       -0.000074  1
  H         -1.226866        2.121094       -0.000061  1
  C          0.342020        1.939693       -0.347296  2
  C          1.106943        2.986887       -0.603960  2
  H          0.752910        1.022539        0.053904  2
  H         -0.724641        1.959083       -0.528458  2
  H          0.696054        3.904039       -1.005160  2
  H          2.173605        2.967497       -0.422799  2

%mem=32GB
%nprocshared= 8
#p m062x/aug-cc-pVDZ   counterpoise=2

00335 m062x/aug-cc-pVDZ   counterpoise=2

 0  1  0  1  0  1
  C          0.641439       -1.108963        0.000079  1
  N         -0.684583       -1.190065        0.000037  1
  C         -1.341137       -0.033379       -0.000011  1
  C         -0.686284        1.186519       -0.000043  1
  C          0.697649        1.145888       -0.000054  1
  N          1.372915       -0.000000       -0.000009  1
  H          1.184009       -2.047017       -0.000014  1
  H         -2.423380       -0.090760        0.000008  1
  H          1.287045        2.055365       -0.000074  1
  H         -1.226866        2.121094       -0.000061  1
  C          0.000000        1.969616       -0.347296  2
  C          1.279820        1.721230       -0.566306  2
  H         -0.676575        1.197598       -0.004956  2
  H         -0.420619        2.954575       -0.501880  2
  H          1.956395        2.493247       -0.908646  2
  H          1.700440        0.736271       -0.411722  2

%mem=32GB
%nprocshared= 8
#p m062x/aug-cc-pVDZ   counterpoise=2

00336 m062x/aug-cc-pVDZ   counterpoise=2

 0  1  0  1  0  1
  C          0.641439       -1.108963        0.000079  1
  N         -0.684583       -1.190065        0.000037  1
  C         -1.341137       -0.033379       -0.000011  1
  C         -0.686284        1.186519       -0.000043  1
  C          0.697649        1.145888       -0.000054  1
  N          1.372915       -0.000000       -0.000009  1
  H          1.184009       -2.047017       -0.000014  1
  H         -2.423380       -0.090760        0.000008  1
  H          1.287045        2.055365       -0.000074  1
  H         -1.226866        2.121094       -0.000061  1
  C         -0.342020        1.939693       -0.347296  2
  C          0.947666        2.052141       -0.615000  2
  H         -0.756874        1.032084        0.071160  2
  H         -1.032819        2.750899       -0.536250  2
  H          1.362519        2.959749       -1.033455  2
  H          1.638465        1.240935       -0.426047  2

%mem=32GB
%nprocshared= 8
#p m062x/aug-cc-pVDZ   counterpoise=2

00337 m062x/aug-cc-pVDZ   counterpoise=2

 0  1  0  1  0  1
  C          0.641439       -1.108963        0.000079  1
  N         -0.684583       -1.190065        0.000037  1
  C         -1.341137       -0.033379       -0.000011  1
  C         -0.686284        1.186519       -0.000043  1
  C          0.697649        1.145888       -0.000054  1
  N          1.372915       -0.000000       -0.000009  1
  H          1.184009       -2.047017       -0.000014  1
  H         -2.423380       -0.090760        0.000008  1
  H          1.287045        2.055365       -0.000074  1
  H         -1.226866        2.121094       -0.000061  1
  C         -0.673648        1.850833       -0.347296  2
  C         -0.626204        0.574234       -0.687360  2
  H         -1.520542        2.264562        0.184269  2
  H          0.132572        2.531537       -0.587324  2
  H          0.220689        0.160505       -1.218925  2
  H         -1.432424       -0.106470       -0.447333  2

%mem=32GB
%nprocshared= 8
#p m062x/aug-cc-pVDZ   counterpoise=2

00338 m062x/aug-cc-pVDZ   counterpoise=2

 0  1  0  1  0  1
  C          0.641439       -1.108963        0.000079  1
  N         -0.684583       -1.190065        0.000037  1
  C         -1.341137       -0.033379       -0.000011  1
  C         -0.686284        1.186519       -0.000043  1
  C          0.697649        1.145888       -0.000054  1
  N          1.372915       -0.000000       -0.000009  1
  H          1.184009       -2.047017       -0.000014  1
  H         -2.423380       -0.090760        0.000008  1
  H          1.287045        2.055365       -0.000074  1
  H         -1.226866        2.121094       -0.000061  1
  C         -0.984808        1.705737       -0.347296  2
  C         -1.675282        0.653814       -0.752639  2
  H         -1.426494        2.463643        0.286308  2
  H          0.048825        1.849648       -0.633399  2
  H         -1.233597       -0.104091       -1.386242  2
  H         -2.708915        0.509903       -0.466536  2

%mem=32GB
%nprocshared= 8
#p m062x/aug-cc-pVDZ   counterpoise=2

00339 m062x/aug-cc-pVDZ   counterpoise=2

 0  1  0  1  0  1
  C          0.641439       -1.108963        0.000079  1
  N         -0.684583       -1.190065        0.000037  1
  C         -1.341137       -0.033379       -0.000011  1
  C         -0.686284        1.186519       -0.000043  1
  C          0.697649        1.145888       -0.000054  1
  N          1.372915       -0.000000       -0.000009  1
  H          1.184009       -2.047017       -0.000014  1
  H         -2.423380       -0.090760        0.000008  1
  H          1.287045        2.055365       -0.000074  1
  H         -1.226866        2.121094       -0.000061  1
  C         -1.266044        1.508813       -0.347296  2
  C         -2.428434        0.979487       -0.688272  2
  H         -1.205907        2.448636        0.185694  2
  H         -0.329661        1.022783       -0.587967  2
  H         -2.488571        0.039665       -1.221262  2
  H         -3.364818        1.465517       -0.447601  2

%mem=32GB
%nprocshared= 8
#p m062x/aug-cc-pVDZ   counterpoise=2

00340 m062x/aug-cc-pVDZ   counterpoise=2

 0  1  0  1  0  1
  C          0.641439       -1.108963        0.000079  1
  N         -0.684583       -1.190065        0.000037  1
  C         -1.341137       -0.033379       -0.000011  1
  C         -0.686284        1.186519       -0.000043  1
  C          0.697649        1.145888       -0.000054  1
  N          1.372915       -0.000000       -0.000009  1
  H          1.184009       -2.047017       -0.000014  1
  H         -2.423380       -0.090760        0.000008  1
  H          1.287045        2.055365       -0.000074  1
  H         -1.226866        2.121094       -0.000061  1
  C         -1.508813        1.266044       -0.347296  2
  C         -2.035680        2.448452       -0.615484  2
  H         -0.515835        1.170039        0.071917  2
  H         -2.050107        0.348368       -0.536591  2
  H         -3.028657        2.544457       -1.034697  2
  H         -1.494386        3.366128       -0.426189  2

%mem=32GB
%nprocshared= 8
#p m062x/aug-cc-pVDZ   counterpoise=2

00341 m062x/aug-cc-pVDZ   counterpoise=2

 0  1  0  1  0  1
  C          0.641439       -1.108963        0.000079  1
  N         -0.684583       -1.190065        0.000037  1
  C         -1.341137       -0.033379       -0.000011  1
  C         -0.686284        1.186519       -0.000043  1
  C          0.697649        1.145888       -0.000054  1
  N          1.372915       -0.000000       -0.000009  1
  H          1.184009       -2.047017       -0.000014  1
  H         -2.423380       -0.090760        0.000008  1
  H          1.287045        2.055365       -0.000074  1
  H         -1.226866        2.121094       -0.000061  1
  C         -1.705737        0.984808       -0.347296  2
  C         -2.568432        1.962163       -0.566693  2
  H         -0.698928        1.184017       -0.004350  2
  H         -1.972956       -0.052292       -0.502153  2
  H         -3.575240        1.762953       -0.909640  2
  H         -2.301213        2.999262       -0.411836  2

%mem=32GB
%nprocshared= 8
#p m062x/aug-cc-pVDZ   counterpoise=2

00342 m062x/aug-cc-pVDZ   counterpoise=2

 0  1  0  1  0  1
  C          0.641439       -1.108963        0.000079  1
  N         -0.684583       -1.190065        0.000037  1
  C         -1.341137       -0.033379       -0.000011  1
  C         -0.686284        1.186519       -0.000043  1
  C          0.697649        1.145888       -0.000054  1
  N          1.372915       -0.000000       -0.000009  1
  H          1.184009       -2.047017       -0.000014  1
  H         -2.423380       -0.090760        0.000008  1
  H          1.287045        2.055365       -0.000074  1
  H         -1.226866        2.121094       -0.000061  1
  C         -1.850833        0.673648       -0.347296  2
  C         -1.313336        1.853918       -0.603538  2
  H         -1.262977       -0.141799        0.053244  2
  H         -2.899488        0.477246       -0.528160  2
  H         -1.901192        2.669365       -1.004078  2
  H         -0.264681        2.050320       -0.422675  2

%mem=32GB
%nprocshared= 8
#p m062x/aug-cc-pVDZ   counterpoise=2

00343 m062x/aug-cc-pVDZ   counterpoise=2

 0  1  0  1  0  1
  C          0.641439       -1.108963        0.000079  1
  N         -0.684583       -1.190065        0.000037  1
  C         -1.341137       -0.033379       -0.000011  1
  C         -0.686284        1.186519       -0.000043  1
  C          0.697649        1.145888       -0.000054  1
  N          1.372915       -0.000000       -0.000009  1
  H          1.184009       -2.047017       -0.000014  1
  H         -2.423380       -0.090760        0.000008  1
  H          1.287045        2.055365       -0.000074  1
  H         -1.226866        2.121094       -0.000061  1
  C         -1.939693        0.342020       -0.347296  2
  C         -0.733856       -0.090276       -0.673912  2
  H         -2.650722       -0.294175        0.163248  2
  H         -2.262431        1.348825       -0.577832  2
  H         -0.022827        0.545918       -1.184456  2
  H         -0.411118       -1.097081       -0.443377  2

%mem=32GB
%nprocshared= 8
#p m062x/aug-cc-pVDZ   counterpoise=2

00344 m062x/aug-cc-pVDZ   counterpoise=2

 0  1  0  1  0  1
  C          0.641439       -1.108963        0.000079  1
  N         -0.684583       -1.190065        0.000037  1
  C         -1.341137       -0.033379       -0.000011  1
  C         -0.686284        1.186519       -0.000043  1
  C          0.697649        1.145888       -0.000054  1
  N          1.372915       -0.000000       -0.000009  1
  H          1.184009       -2.047017       -0.000014  1
  H         -2.423380       -0.090760        0.000008  1
  H          1.287045        2.055365       -0.000074  1
  H         -1.226866        2.121094       -0.000061  1
  C         -1.969616        0.000000       -0.347296  2
  C         -1.205805       -0.995749       -0.762842  2
  H         -2.818278       -0.169746        0.302257  2
  H         -1.775769        1.023405       -0.640601  2
  H         -0.357143       -0.826003       -1.412395  2
  H         -1.399652       -2.019154       -0.469537  2

%mem=32GB
%nprocshared= 8
#p m062x/aug-cc-pVDZ   counterpoise=2

00345 m062x/aug-cc-pVDZ   counterpoise=2

 0  1  0  1  0  1
  C          0.641439       -1.108963        0.000079  1
  N         -0.684583       -1.190065        0.000037  1
  C         -1.341137       -0.033379       -0.000011  1
  C         -0.686284        1.186519       -0.000043  1
  C          0.697649        1.145888       -0.000054  1
  N          1.372915       -0.000000       -0.000009  1
  H          1.184009       -2.047017       -0.000014  1
  H         -2.423380       -0.090760        0.000008  1
  H          1.287045        2.055365       -0.000074  1
  H         -1.226866        2.121094       -0.000061  1
  C         -1.939693       -0.342020       -0.347296  2
  C         -1.940767       -1.610567       -0.719303  2
  H         -2.749536        0.078668        0.234199  2
  H         -1.128928        0.324821       -0.609870  2
  H         -1.130924       -2.031254       -1.300798  2
  H         -2.751532       -2.277408       -0.456730  2

%mem=32GB
%nprocshared= 8
#p m062x/aug-cc-pVDZ   counterpoise=2

00346 m062x/aug-cc-pVDZ   counterpoise=2

 0  1  0  1  0  1
  C          0.641439       -1.108963        0.000079  1
  N         -0.684583       -1.190065        0.000037  1
  C         -1.341137       -0.033379       -0.000011  1
  C         -0.686284        1.186519       -0.000043  1
  C          0.697649        1.145888       -0.000054  1
  N          1.372915       -0.000000       -0.000009  1
  H          1.184009       -2.047017       -0.000014  1
  H         -2.423380       -0.090760        0.000008  1
  H          1.287045        2.055365       -0.000074  1
  H         -1.226866        2.121094       -0.000061  1
  C         -1.850833       -0.673648       -0.347296  2
  C         -2.207835       -1.917356       -0.618110  2
  H         -2.548692        0.036815        0.076021  2
  H         -0.846916       -0.317876       -0.538445  2
  H         -1.509977       -2.627819       -1.041427  2
  H         -3.211753       -2.273128       -0.426962  2

%mem=32GB
%nprocshared= 8
#p m062x/aug-cc-pVDZ   counterpoise=2

00347 m062x/aug-cc-pVDZ   counterpoise=2

 0  1  0  1  0  1
  C          0.641439       -1.108963        0.000079  1
  N         -0.684583       -1.190065        0.000037  1
  C         -1.341137       -0.033379       -0.000011  1
  C         -0.686284        1.186519       -0.000043  1
  C          0.697649        1.145888       -0.000054  1
  N          1.372915       -0.000000       -0.000009  1
  H          1.184009       -2.047017       -0.000014  1
  H         -2.423380       -0.090760        0.000008  1
  H          1.287045        2.055365       -0.000074  1
  H         -1.226866        2.121094       -0.000061  1
  C         -1.705737       -0.984808       -0.347296  2
  C         -2.991854       -1.193670       -0.570636  2
  H         -1.339222       -0.028381        0.001813  2
  H         -0.969660       -1.762176       -0.504936  2
  H         -3.358369       -2.150095       -0.919745  2
  H         -3.727931       -0.416301       -0.412996  2

%mem=32GB
%nprocshared= 8
#p m062x/aug-cc-pVDZ   counterpoise=2

00348 m062x/aug-cc-pVDZ   counterpoise=2

 0  1  0  1  0  1
  C          0.641439       -1.108963        0.000079  1
  N         -0.684583       -1.190065        0.000037  1
  C         -1.341137       -0.033379       -0.000011  1
  C         -0.686284        1.186519       -0.000043  1
  C          0.697649        1.145888       -0.000054  1
  N          1.372915       -0.000000       -0.000009  1
  H          1.184009       -2.047017       -0.000014  1
  H         -2.423380       -0.090760        0.000008  1
  H          1.287045        2.055365       -0.000074  1
  H         -1.226866        2.121094       -0.000061  1
  C         -1.508813       -1.266044       -0.347296  2
  C         -2.247843       -0.203179       -0.615162  2
  H         -0.515206       -1.174451        0.071413  2
  H         -1.868848       -2.268836       -0.536364  2
  H         -3.241449       -0.294772       -1.033871  2
  H         -1.887808        0.799612       -0.426094  2

%mem=32GB
%nprocshared= 8
#p m062x/aug-cc-pVDZ   counterpoise=2

00349 m062x/aug-cc-pVDZ   counterpoise=2

 0  1  0  1  0  1
  C          0.641439       -1.108963        0.000079  1
  N         -0.684583       -1.190065        0.000037  1
  C         -1.341137       -0.033379       -0.000011  1
  C         -0.686284        1.186519       -0.000043  1
  C          0.697649        1.145888       -0.000054  1
  N          1.372915       -0.000000       -0.000009  1
  H          1.184009       -2.047017       -0.000014  1
  H         -2.423380       -0.090760        0.000008  1
  H          1.287045        2.055365       -0.000074  1
  H         -1.226866        2.121094       -0.000061  1
  C         -1.266044       -1.508813       -0.347296  2
  C         -2.345151       -0.816028       -0.668512  2
  H         -0.425487       -1.048033        0.154807  2
  H         -1.181480       -2.563520       -0.574020  2
  H         -3.185707       -1.276808       -1.170615  2
  H         -2.429715        0.238679       -0.441788  2

%mem=32GB
%nprocshared= 8
#p m062x/aug-cc-pVDZ   counterpoise=2

00350 m062x/aug-cc-pVDZ   counterpoise=2

 0  1  0  1  0  1
  C          0.641439       -1.108963        0.000079  1
  N         -0.684583       -1.190065        0.000037  1
  C         -1.341137       -0.033379       -0.000011  1
  C         -0.686284        1.186519       -0.000043  1
  C          0.697649        1.145888       -0.000054  1
  N          1.372915       -0.000000       -0.000009  1
  H          1.184009       -2.047017       -0.000014  1
  H         -2.423380       -0.090760        0.000008  1
  H          1.287045        2.055365       -0.000074  1
  H         -1.226866        2.121094       -0.000061  1
  C         -0.984808       -1.705737       -0.347296  2
  C         -2.259114       -1.656139       -0.695556  2
  H         -0.514266       -0.897524        0.197079  2
  H         -0.362883       -2.556471       -0.593108  2
  H         -2.729655       -2.464350       -1.239930  2
  H         -2.881038       -0.805405       -0.449744  2

%mem=32GB
%nprocshared= 8
#p m062x/aug-cc-pVDZ   counterpoise=2

00351 m062x/aug-cc-pVDZ   counterpoise=2

 0  1  0  1  0  1
  C          0.641439       -1.108963        0.000079  1
  N         -0.684583       -1.190065        0.000037  1
  C         -1.341137       -0.033379       -0.000011  1
  C         -0.686284        1.186519       -0.000043  1
  C          0.697649        1.145888       -0.000054  1
  N          1.372915       -0.000000       -0.000009  1
  H          1.184009       -2.047017       -0.000014  1
  H         -2.423380       -0.090760        0.000008  1
  H          1.287045        2.055365       -0.000074  1
  H         -1.226866        2.121094       -0.000061  1
  C         -0.673648       -1.850833       -0.347296  2
  C         -1.789571       -2.482172       -0.669365  2
  H         -0.689497       -0.893095        0.156140  2
  H          0.298885       -2.267323       -0.574622  2
  H         -1.773721       -3.439910       -1.172801  2
  H         -2.762104       -2.065683       -0.442039  2

%mem=32GB
%nprocshared= 8
#p m062x/aug-cc-pVDZ   counterpoise=2

00352 m062x/aug-cc-pVDZ   counterpoise=2

 0  1  0  1  0  1
  C          0.641439       -1.108963        0.000079  1
  N         -0.684583       -1.190065        0.000037  1
  C         -1.341137       -0.033379       -0.000011  1
  C         -0.686284        1.186519       -0.000043  1
  C          0.697649        1.145888       -0.000054  1
  N          1.372915       -0.000000       -0.000009  1
  H          1.184009       -2.047017       -0.000014  1
  H         -2.423380       -0.090760        0.000008  1
  H          1.287045        2.055365       -0.000074  1
  H         -1.226866        2.121094       -0.000061  1
  C         -0.342020       -1.939693       -0.347296  2
  C         -1.101200       -2.988010       -0.616137  2
  H         -0.756483       -1.032727        0.072938  2
  H          0.723290       -1.947932       -0.537052  2
  H         -0.686738       -3.894975       -1.036371  2
  H         -2.166511       -2.979771       -0.426381  2

%mem=32GB
%nprocshared= 8
#p m062x/aug-cc-pVDZ   counterpoise=2

00353 m062x/aug-cc-pVDZ   counterpoise=2

 0  1  0  1  0  1
  C          0.641439       -1.108963        0.000079  1
  N         -0.684583       -1.190065        0.000037  1
  C         -1.341137       -0.033379       -0.000011  1
  C         -0.686284        1.186519       -0.000043  1
  C          0.697649        1.145888       -0.000054  1
  N          1.372915       -0.000000       -0.000009  1
  H          1.184009       -2.047017       -0.000014  1
  H         -2.423380       -0.090760        0.000008  1
  H          1.287045        2.055365       -0.000074  1
  H         -1.226866        2.121094       -0.000061  1
  C         -0.000000       -1.969616       -0.347296  2
  C         -0.413063       -3.206013       -0.567070  2
  H         -0.677098       -1.198588       -0.003761  2
  H          1.031219       -1.680675       -0.502419  2
  H          0.264035       -3.977040       -0.910606  2
  H         -1.444282       -3.494953       -0.411947  2

%mem=32GB
%nprocshared= 8
#p m062x/aug-cc-pVDZ   counterpoise=2

00354 m062x/aug-cc-pVDZ   counterpoise=2

 0  1  0  1  0  1
  C          0.641439       -1.108963        0.000079  1
  N         -0.684583       -1.190065        0.000037  1
  C         -1.341137       -0.033379       -0.000011  1
  C         -0.686284        1.186519       -0.000043  1
  C          0.697649        1.145888       -0.000054  1
  N          1.372915       -0.000000       -0.000009  1
  H          1.184009       -2.047017       -0.000014  1
  H         -2.423380       -0.090760        0.000008  1
  H          1.287045        2.055365       -0.000074  1
  H         -1.226866        2.121094       -0.000061  1
  C          0.342020       -1.939693       -0.347296  2
  C         -0.151152       -0.741502       -0.609442  2
  H          1.335507       -2.066328        0.062472  2
  H         -0.228668       -2.840271       -0.532327  2
  H         -1.144638       -0.614867       -1.019210  2
  H          0.419536        0.159076       -0.424412  2

%mem=32GB
%nprocshared= 8
#p m062x/aug-cc-pVDZ   counterpoise=2

00355 m062x/aug-cc-pVDZ   counterpoise=2

 0  1  0  1  0  1
  C          0.641439       -1.108963        0.000079  1
  N         -0.684583       -1.190065        0.000037  1
  C         -1.341137       -0.033379       -0.000011  1
  C         -0.686284        1.186519       -0.000043  1
  C          0.697649        1.145888       -0.000054  1
  N          1.372915       -0.000000       -0.000009  1
  H          1.184009       -2.047017       -0.000014  1
  H         -2.423380       -0.090760        0.000008  1
  H          1.287045        2.055365       -0.000074  1
  H         -1.226866        2.121094       -0.000061  1
  C          0.673648       -1.850833       -0.347296  2
  C          0.532291       -0.589937       -0.718456  2
  H          1.526259       -2.178579        0.232875  2
  H         -0.057777       -2.604058       -0.609272  2
  H         -0.320320       -0.262192       -1.298627  2
  H          1.263716        0.163288       -0.456480  2

%mem=32GB
%nprocshared= 8
#p m062x/aug-cc-pVDZ   counterpoise=2

00356 m062x/aug-cc-pVDZ   counterpoise=2

 0  1  0  1  0  1
  C          0.641439       -1.108963        0.000079  1
  N         -0.684583       -1.190065        0.000037  1
  C         -1.341137       -0.033379       -0.000011  1
  C         -0.686284        1.186519       -0.000043  1
  C          0.697649        1.145888       -0.000054  1
  N          1.372915       -0.000000       -0.000009  1
  H          1.184009       -2.047017       -0.000014  1
  H         -2.423380       -0.090760        0.000008  1
  H          1.287045        2.055365       -0.000074  1
  H         -1.226866        2.121094       -0.000061  1
  C          0.984808       -1.705737       -0.347296  2
  C          1.695329       -0.688919       -0.804288  2
  H          1.394552       -2.407729        0.367042  2
  H         -0.034069       -1.875467       -0.669855  2
  H          1.285584        0.013072       -1.518625  2
  H          2.714205       -0.519189       -0.481729  2

%mem=32GB
%nprocshared= 8
#p m062x/aug-cc-pVDZ   counterpoise=2

00357 m062x/aug-cc-pVDZ   counterpoise=2

 0  1  0  1  0  1
  C          0.641439       -1.108963        0.000079  1
  N         -0.684583       -1.190065        0.000037  1
  C         -1.341137       -0.033379       -0.000011  1
  C         -0.686284        1.186519       -0.000043  1
  C          0.697649        1.145888       -0.000054  1
  N          1.372915       -0.000000       -0.000009  1
  H          1.184009       -2.047017       -0.000014  1
  H         -2.423380       -0.090760        0.000008  1
  H          1.287045        2.055365       -0.000074  1
  H         -1.226866        2.121094       -0.000061  1
  C          1.266044       -1.508813       -0.347296  2
  C          2.467346       -1.101543       -0.719595  2
  H          1.128575       -2.410698        0.234655  2
  H          0.373634       -0.956082       -0.610076  2
  H          2.604815       -0.199659       -1.301546  2
  H          3.359757       -1.654275       -0.456815  2

%mem=32GB
%nprocshared= 8
#p m062x/aug-cc-pVDZ   counterpoise=2

00358 m062x/aug-cc-pVDZ   counterpoise=2

 0  1  0  1  0  1
  C          0.641439       -1.108963        0.000079  1
  N         -0.684583       -1.190065        0.000037  1
  C         -1.341137       -0.033379       -0.000011  1
  C         -0.686284        1.186519       -0.000043  1
  C          0.697649        1.145888       -0.000054  1
  N          1.372915       -0.000000       -0.000009  1
  H          1.184009       -2.047017       -0.000014  1
  H         -2.423380       -0.090760        0.000008  1
  H          1.287045        2.055365       -0.000074  1
  H         -1.226866        2.121094       -0.000061  1
  C          1.508813       -1.266044       -0.347296  2
  C          2.794598       -1.107229       -0.610232  2
  H          1.124412       -2.190314        0.063707  2
  H          0.790906       -0.477927       -0.532884  2
  H          3.178998       -0.182961       -1.021235  2
  H          3.512505       -1.895346       -0.424644  2

%mem=32GB
%nprocshared= 8
#p m062x/aug-cc-pVDZ   counterpoise=2

00359 m062x/aug-cc-pVDZ   counterpoise=2

 0  1  0  1  0  1
  C          0.641439       -1.108963        0.000079  1
  N         -0.684583       -1.190065        0.000037  1
  C         -1.341137       -0.033379       -0.000011  1
  C         -0.686284        1.186519       -0.000043  1
  C          0.697649        1.145888       -0.000054  1
  N          1.372915       -0.000000       -0.000009  1
  H          1.184009       -2.047017       -0.000014  1
  H         -2.423380       -0.090760        0.000008  1
  H          1.287045        2.055365       -0.000074  1
  H         -1.226866        2.121094       -0.000061  1
  C          1.705737       -0.984808       -0.347296  2
  C          0.849024       -1.967420       -0.566654  2
  H          1.377134       -0.012485       -0.004412  2
  H          2.768803       -1.114735       -0.502125  2
  H          1.177627       -2.939742       -0.909538  2
  H         -0.214041       -1.837493       -0.411825  2

%mem=32GB
%nprocshared= 8
#p m062x/aug-cc-pVDZ   counterpoise=2

00360 m062x/aug-cc-pVDZ   counterpoise=2

 0  1  0  1  0  1
  C          0.641439       -1.108963        0.000079  1
  N         -0.684583       -1.190065        0.000037  1
  C         -1.341137       -0.033379       -0.000011  1
  C         -0.686284        1.186519       -0.000043  1
  C          0.697649        1.145888       -0.000054  1
  N          1.372915       -0.000000       -0.000009  1
  H          1.184009       -2.047017       -0.000014  1
  H         -2.423380       -0.090760        0.000008  1
  H          1.287045        2.055365       -0.000074  1
  H         -1.226866        2.121094       -0.000061  1
  C          1.850833       -0.673648       -0.347296  2
  C          1.301547       -1.845778       -0.615618  2
  H          1.273646        0.139925        0.072127  2
  H          2.898926       -0.482351       -0.536686  2
  H          1.878734       -2.659350       -1.035041  2
  H          0.253454       -2.037075       -0.426229  2

%mem=32GB
%nprocshared= 8
#p m062x/aug-cc-pVDZ   counterpoise=2

00361 m062x/aug-cc-pVDZ   counterpoise=2

 0  1  0  1  0  1
  C          0.641439       -1.108963        0.000079  1
  N         -0.684583       -1.190065        0.000037  1
  C         -1.341137       -0.033379       -0.000011  1
  C         -0.686284        1.186519       -0.000043  1
  C          0.697649        1.145888       -0.000054  1
  N          1.372915       -0.000000       -0.000009  1
  H          1.184009       -2.047017       -0.000014  1
  H         -2.423380       -0.090760        0.000008  1
  H          1.287045        2.055365       -0.000074  1
  H         -1.226866        2.121094       -0.000061  1
  C          1.939693       -0.342020       -0.347296  2
  C          1.882686       -1.623004       -0.668905  2
  H          1.119252        0.153072        0.155420  2
  H          2.809005        0.261079       -0.574297  2
  H          2.703126       -2.118095       -1.171621  2
  H          1.013374       -2.226103       -0.441904  2

%mem=32GB
%nprocshared= 8
#p m062x/aug-cc-pVDZ   counterpoise=2

00362 m062x/aug-cc-pVDZ   counterpoise=2

 0  1  0  1  0  1
  C          0.641439       -1.108963        0.000079  1
  N         -0.684583       -1.190065        0.000037  1
  C         -1.341137       -0.033379       -0.000011  1
  C         -0.686284        1.186519       -0.000043  1
  C          0.697649        1.145888       -0.000054  1
  N          1.372915       -0.000000       -0.000009  1
  H          1.184009       -2.047017       -0.000014  1
  H         -2.423380       -0.090760        0.000008  1
  H          1.287045        2.055365       -0.000074  1
  H         -1.226866        2.121094       -0.000061  1
  C          1.879385        0.000000       -0.684040  2
  C          2.291328       -1.126216       -1.240404  2
  H          1.235464        0.000000        0.185631  2
  H          2.170147        0.965509       -1.076739  2
  H          2.935249       -1.126216       -2.110074  2
  H          2.000566       -2.091725       -0.847706  2

%mem=32GB
%nprocshared= 8
#p m062x/aug-cc-pVDZ   counterpoise=2

00363 m062x/aug-cc-pVDZ   counterpoise=2

 0  1  0  1  0  1
  C          0.641439       -1.108963        0.000079  1
  N         -0.684583       -1.190065        0.000037  1
  C         -1.341137       -0.033379       -0.000011  1
  C         -0.686284        1.186519       -0.000043  1
  C          0.697649        1.145888       -0.000054  1
  N          1.372915       -0.000000       -0.000009  1
  H          1.184009       -2.047017       -0.000014  1
  H         -2.423380       -0.090760        0.000008  1
  H          1.287045        2.055365       -0.000074  1
  H         -1.226866        2.121094       -0.000061  1
  C          1.850833        0.326352       -0.684040  2
  C          2.855186       -0.351559       -1.212540  2
  H          1.273644       -0.067789        0.142076  2
  H          1.566988        1.301668       -1.057072  2
  H          3.432375        0.042581       -2.038655  2
  H          3.139031       -1.326875       -0.839509  2

%mem=32GB
%nprocshared= 8
#p m062x/aug-cc-pVDZ   counterpoise=2

00364 m062x/aug-cc-pVDZ   counterpoise=2

 0  1  0  1  0  1
  C          0.641439       -1.108963        0.000079  1
  N         -0.684583       -1.190065        0.000037  1
  C         -1.341137       -0.033379       -0.000011  1
  C         -0.686284        1.186519       -0.000043  1
  C          0.697649        1.145888       -0.000054  1
  N          1.372915       -0.000000       -0.000009  1
  H          1.184009       -2.047017       -0.000014  1
  H         -2.423380       -0.090760        0.000008  1
  H          1.287045        2.055365       -0.000074  1
  H         -1.226866        2.121094       -0.000061  1
  C          1.766044        0.642788       -0.684040  2
  C          2.994244        0.492442       -1.149359  2
  H          1.348016       -0.040711        0.043314  2
  H          1.131133        1.455179       -1.012476  2
  H          3.412272        1.175939       -1.876712  2
  H          3.629156       -0.319949       -0.820923  2

%mem=32GB
%nprocshared= 8
#p m062x/aug-cc-pVDZ   counterpoise=2

00365 m062x/aug-cc-pVDZ   counterpoise=2

 0  1  0  1  0  1
  C          0.641439       -1.108963        0.000079  1
  N         -0.684583       -1.190065        0.000037  1
  C         -1.341137       -0.033379       -0.000011  1
  C         -0.686284        1.186519       -0.000043  1
  C          0.697649        1.145888       -0.000054  1
  N          1.372915       -0.000000       -0.000009  1
  H          1.184009       -2.047017       -0.000014  1
  H         -2.423380       -0.090760        0.000008  1
  H          1.287045        2.055365       -0.000074  1
  H         -1.226866        2.121094       -0.000061  1
  C          1.627595        0.939693       -0.684040  2
  C          1.932784       -0.281544       -1.087823  2
  H          0.769464        1.129965       -0.052875  2
  H          2.224088        1.796392       -0.969042  2
  H          2.790914       -0.471816       -1.718987  2
  H          1.336292       -1.138243       -0.802821  2

%mem=32GB
%nprocshared= 8
#p m062x/aug-cc-pVDZ   counterpoise=2

00366 m062x/aug-cc-pVDZ   counterpoise=2

 0  1  0  1  0  1
  C          0.641439       -1.108963        0.000079  1
  N         -0.684583       -1.190065        0.000037  1
  C         -1.341137       -0.033379       -0.000011  1
  C         -0.686284        1.186519       -0.000043  1
  C          0.697649        1.145888       -0.000054  1
  N          1.372915       -0.000000       -0.000009  1
  H          1.184009       -2.047017       -0.000014  1
  H         -2.423380       -0.090760        0.000008  1
  H          1.287045        2.055365       -0.000074  1
  H         -1.226866        2.121094       -0.000061  1
  C          1.439693        1.208046       -0.684040  2
  C          2.041755        0.128317       -1.152344  2
  H          0.645537        1.141523        0.047980  2
  H          1.717698        2.200223       -1.014583  2
  H          2.835909        0.194840       -1.884364  2
  H          1.763749       -0.863860       -0.821801  2

%mem=32GB
%nprocshared= 8
#p m062x/aug-cc-pVDZ   counterpoise=2

00367 m062x/aug-cc-pVDZ   counterpoise=2

 0  1  0  1  0  1
  C          0.641439       -1.108963        0.000079  1
  N         -0.684583       -1.190065        0.000037  1
  C         -1.341137       -0.033379       -0.000011  1
  C         -0.686284        1.186519       -0.000043  1
  C          0.697649        1.145888       -0.000054  1
  N          1.372915       -0.000000       -0.000009  1
  H          1.184009       -2.047017       -0.000014  1
  H         -2.423380       -0.090760        0.000008  1
  H          1.287045        2.055365       -0.000074  1
  H         -1.226866        2.121094       -0.000061  1
  C          1.208046        1.439693       -0.684040  2
  C          2.161367        0.688982       -1.208647  2
  H          0.596132        1.087451        0.135990  2
  H          1.002673        2.435521       -1.054324  2
  H          2.773280        1.041224       -2.028676  2
  H          2.366739       -0.306846       -0.838364  2

%mem=32GB
%nprocshared= 8
#p m062x/aug-cc-pVDZ   counterpoise=2

00368 m062x/aug-cc-pVDZ   counterpoise=2

 0  1  0  1  0  1
  C          0.641439       -1.108963        0.000079  1
  N         -0.684583       -1.190065        0.000037  1
  C         -1.341137       -0.033379       -0.000011  1
  C         -0.686284        1.186519       -0.000043  1
  C          0.697649        1.145888       -0.000054  1
  N          1.372915       -0.000000       -0.000009  1
  H          1.184009       -2.047017       -0.000014  1
  H         -2.423380       -0.090760        0.000008  1
  H          1.287045        2.055365       -0.000074  1
  H         -1.226866        2.121094       -0.000061  1
  C          0.939693        1.627595       -0.684040  2
  C          2.138413        1.504854       -1.227735  2
  H          0.638948        1.029064        0.165827  2
  H          0.212770        2.331354       -1.067797  2
  H          2.439157        2.103385       -2.077602  2
  H          2.865336        0.801095       -0.843979  2

%mem=32GB
%nprocshared= 8
#p m062x/aug-cc-pVDZ   counterpoise=2

00369 m062x/aug-cc-pVDZ   counterpoise=2

 0  1  0  1  0  1
  C          0.641439       -1.108963        0.000079  1
  N         -0.684583       -1.190065        0.000037  1
  C         -1.341137       -0.033379       -0.000011  1
  C         -0.686284        1.186519       -0.000043  1
  C          0.697649        1.145888       -0.000054  1
  N          1.372915       -0.000000       -0.000009  1
  H          1.184009       -2.047017       -0.000014  1
  H         -2.423380       -0.090760        0.000008  1
  H          1.287045        2.055365       -0.000074  1
  H         -1.226866        2.121094       -0.000061  1
  C          0.642788        1.766044       -0.684040  2
  C          1.723560        2.329461       -1.195991  2
  H          0.706974        1.040477        0.116206  2
  H         -0.347949        2.008593       -1.045390  2
  H          1.659373        3.055028       -1.996236  2
  H          2.714296        2.086913       -0.834641  2

%mem=32GB
%nprocshared= 8
#p m062x/aug-cc-pVDZ   counterpoise=2

00370 m062x/aug-cc-pVDZ   counterpoise=2

 0  1  0  1  0  1
  C          0.641439       -1.108963        0.000079  1
  N         -0.684583       -1.190065        0.000037  1
  C         -1.341137       -0.033379       -0.000011  1
  C         -0.686284        1.186519       -0.000043  1
  C          0.697649        1.145888       -0.000054  1
  N          1.372915       -0.000000       -0.000009  1
  H          1.184009       -2.047017       -0.000014  1
  H         -2.423380       -0.090760        0.000008  1
  H          1.287045        2.055365       -0.000074  1
  H         -1.226866        2.121094       -0.000061  1
  C          0.326352        1.850833       -0.684040  2
  C          1.078020        2.840410       -1.134966  2
  H          0.708978        1.124378        0.020816  2
  H         -0.700682        1.728921       -1.002317  2
  H          0.695394        3.566864       -1.839821  2
  H          2.105054        2.962322       -0.816689  2

%mem=32GB
%nprocshared= 8
#p m062x/aug-cc-pVDZ   counterpoise=2

00371 m062x/aug-cc-pVDZ   counterpoise=2

 0  1  0  1  0  1
  C          0.641439       -1.108963        0.000079  1
  N         -0.684583       -1.190065        0.000037  1
  C         -1.341137       -0.033379       -0.000011  1
  C         -0.686284        1.186519       -0.000043  1
  C          0.697649        1.145888       -0.000054  1
  N          1.372915       -0.000000       -0.000009  1
  H          1.184009       -2.047017       -0.000014  1
  H         -2.423380       -0.090760        0.000008  1
  H          1.287045        2.055365       -0.000074  1
  H         -1.226866        2.121094       -0.000061  1
  C          0.000000        1.879385       -0.684040  2
  C          1.198991        1.489510       -1.081555  2
  H         -0.623446        1.249959       -0.062671  2
  H         -0.404452        2.843053       -0.964618  2
  H          1.822437        2.118935       -1.702924  2
  H          1.603443        0.525841       -0.800977  2

%mem=32GB
%nprocshared= 8
#p m062x/aug-cc-pVDZ   counterpoise=2

00372 m062x/aug-cc-pVDZ   counterpoise=2

 0  1  0  1  0  1
  C          0.641439       -1.108963        0.000079  1
  N         -0.684583       -1.190065        0.000037  1
  C         -1.341137       -0.033379       -0.000011  1
  C         -0.686284        1.186519       -0.000043  1
  C          0.697649        1.145888       -0.000054  1
  N          1.372915       -0.000000       -0.000009  1
  H          1.184009       -2.047017       -0.000014  1
  H         -2.423380       -0.090760        0.000008  1
  H          1.287045        2.055365       -0.000074  1
  H         -1.226866        2.121094       -0.000061  1
  C         -0.326352        1.850833       -0.684040  2
  C          0.908344        1.765558       -1.148643  2
  H         -0.708510        1.145497        0.042195  2
  H         -1.002702        2.629277       -1.011971  2
  H          1.290502        2.470894       -1.874877  2
  H          1.584694        0.987115       -0.820712  2

%mem=32GB
%nprocshared= 8
#p m062x/aug-cc-pVDZ   counterpoise=2

00373 m062x/aug-cc-pVDZ   counterpoise=2

 0  1  0  1  0  1
  C          0.641439       -1.108963        0.000079  1
  N         -0.684583       -1.190065        0.000037  1
  C         -1.341137       -0.033379       -0.000011  1
  C         -0.686284        1.186519       -0.000043  1
  C          0.697649        1.145888       -0.000054  1
  N          1.372915       -0.000000       -0.000009  1
  H          1.184009       -2.047017       -0.000014  1
  H         -2.423380       -0.090760        0.000008  1
  H          1.287045        2.055365       -0.000074  1
  H         -1.226866        2.121094       -0.000061  1
  C         -0.642788        1.766044       -0.684040  2
  C          0.513818        2.128735       -1.211600  2
  H         -0.695228        1.067352        0.140606  2
  H         -1.581909        2.153801       -1.056408  2
  H          0.566258        2.827426       -2.036246  2
  H          1.452939        1.740979       -0.839233  2

%mem=32GB
%nprocshared= 8
#p m062x/aug-cc-pVDZ   counterpoise=2

00374 m062x/aug-cc-pVDZ   counterpoise=2

 0  1  0  1  0  1
  C          0.641439       -1.108963        0.000079  1
  N         -0.684583       -1.190065        0.000037  1
  C         -1.341137       -0.033379       -0.000011  1
  C         -0.686284        1.186519       -0.000043  1
  C          0.697649        1.145888       -0.000054  1
  N          1.372915       -0.000000       -0.000009  1
  H          1.184009       -2.047017       -0.000014  1
  H         -2.423380       -0.090760        0.000008  1
  H          1.287045        2.055365       -0.000074  1
  H         -1.226866        2.121094       -0.000061  1
  C         -0.939693        1.627595       -0.684040  2
  C         -0.168967        2.546841       -1.239532  2
  H         -0.618001        1.067667        0.184266  2
  H         -1.922130        1.399452       -1.076123  2
  H         -0.490659        3.106769       -2.107837  2
  H          0.813471        2.774984       -0.847449  2

%mem=32GB
%nprocshared= 8
#p m062x/aug-cc-pVDZ   counterpoise=2

00375 m062x/aug-cc-pVDZ   counterpoise=2

 0  1  0  1  0  1
  C          0.641439       -1.108963        0.000079  1
  N         -0.684583       -1.190065        0.000037  1
  C         -1.341137       -0.033379       -0.000011  1
  C         -0.686284        1.186519       -0.000043  1
  C          0.697649        1.145888       -0.000054  1
  N          1.372915       -0.000000       -0.000009  1
  H          1.184009       -2.047017       -0.000014  1
  H         -2.423380       -0.090760        0.000008  1
  H          1.287045        2.055365       -0.000074  1
  H         -1.226866        2.121094       -0.000061  1
  C         -1.208046        1.439693       -0.684040  2
  C         -1.119177        2.648368       -1.212062  2
  H         -0.578444        1.134192        0.141328  2
  H         -1.913834        0.708992       -1.056734  2
  H         -1.748778        2.953868       -2.037430  2
  H         -0.413388        3.379068       -0.839368  2

%mem=32GB
%nprocshared= 8
#p m062x/aug-cc-pVDZ   counterpoise=2

00376 m062x/aug-cc-pVDZ   counterpoise=2

 0  1  0  1  0  1
  C          0.641439       -1.108963        0.000079  1
  N         -0.684583       -1.190065        0.000037  1
  C         -1.341137       -0.033379       -0.000011  1
  C         -0.686284        1.186519       -0.000043  1
  C          0.697649        1.145888       -0.000054  1
  N          1.372915       -0.000000       -0.000009  1
  H          1.184009       -2.047017       -0.000014  1
  H         -2.423380       -0.090760        0.000008  1
  H          1.287045        2.055365       -0.000074  1
  H         -1.226866        2.121094       -0.000061  1
  C         -1.439693        1.208046       -0.684040  2
  C         -1.919962        2.348444       -1.149265  2
  H         -0.638689        1.185159        0.043167  2
  H         -1.828960        0.253265       -1.012410  2
  H         -2.720965        2.371330       -1.876472  2
  H         -1.530695        3.303224       -0.820895  2

%mem=32GB
%nprocshared= 8
#p m062x/aug-cc-pVDZ   counterpoise=2

00377 m062x/aug-cc-pVDZ   counterpoise=2

 0  1  0  1  0  1
  C          0.641439       -1.108963        0.000079  1
  N         -0.684583       -1.190065        0.000037  1
  C         -1.341137       -0.033379       -0.000011  1
  C         -0.686284        1.186519       -0.000043  1
  C          0.697649        1.145888       -0.000054  1
  N          1.372915       -0.000000       -0.000009  1
  H          1.184009       -2.047017       -0.000014  1
  H         -2.423380       -0.090760        0.000008  1
  H          1.287045        2.055365       -0.000074  1
  H         -1.226866        2.121094       -0.000061  1
  C         -1.627595        0.939693       -0.684040  2
  C         -2.461091        1.885427       -1.082125  2
  H         -0.771247        1.164240       -0.061781  2
  H         -1.769386       -0.095637       -0.965021  2
  H         -3.317439        1.660880       -1.704384  2
  H         -2.319300        2.920757       -0.801145  2

%mem=32GB
%nprocshared= 8
#p m062x/aug-cc-pVDZ   counterpoise=2

00378 m062x/aug-cc-pVDZ   counterpoise=2

 0  1  0  1  0  1
  C          0.641439       -1.108963        0.000079  1
  N         -0.684583       -1.190065        0.000037  1
  C         -1.341137       -0.033379       -0.000011  1
  C         -0.686284        1.186519       -0.000043  1
  C          0.697649        1.145888       -0.000054  1
  N          1.372915       -0.000000       -0.000009  1
  H          1.184009       -2.047017       -0.000014  1
  H         -2.423380       -0.090760        0.000008  1
  H          1.287045        2.055365       -0.000074  1
  H         -1.226866        2.121094       -0.000061  1
  C         -1.766044        0.642788       -0.684040  2
  C         -1.092223        1.687181       -1.134382  2
  H         -1.328766       -0.053065        0.019904  2
  H         -2.780993        0.443279       -1.001905  2
  H         -1.529501        2.383033       -1.838326  2
  H         -0.077274        1.886689       -0.816517  2

%mem=32GB
%nprocshared= 8
#p m062x/aug-cc-pVDZ   counterpoise=2

00379 m062x/aug-cc-pVDZ   counterpoise=2

 0  1  0  1  0  1
  C          0.641439       -1.108963        0.000079  1
  N         -0.684583       -1.190065        0.000037  1
  C         -1.341137       -0.033379       -0.000011  1
  C         -0.686284        1.186519       -0.000043  1
  C          0.697649        1.145888       -0.000054  1
  N          1.372915       -0.000000       -0.000009  1
  H          1.184009       -2.047017       -0.000014  1
  H         -2.423380       -0.090760        0.000008  1
  H          1.287045        2.055365       -0.000074  1
  H         -1.226866        2.121094       -0.000061  1
  C         -1.850833        0.326352       -0.684040  2
  C         -1.582559        1.515473       -1.195529  2
  H         -1.255076       -0.094118        0.115485  2
  H         -2.676582       -0.272615       -1.045065  2
  H         -2.178315        1.935942       -1.995054  2
  H         -0.756810        2.114440       -0.834505  2

%mem=32GB
%nprocshared= 8
#p m062x/aug-cc-pVDZ   counterpoise=2

00380 m062x/aug-cc-pVDZ   counterpoise=2

 0  1  0  1  0  1
  C          0.641439       -1.108963        0.000079  1
  N         -0.684583       -1.190065        0.000037  1
  C         -1.341137       -0.033379       -0.000011  1
  C         -0.686284        1.186519       -0.000043  1
  C          0.697649        1.145888       -0.000054  1
  N          1.372915       -0.000000       -0.000009  1
  H          1.184009       -2.047017       -0.000014  1
  H         -2.423380       -0.090760        0.000008  1
  H          1.287045        2.055365       -0.000074  1
  H         -1.226866        2.121094       -0.000061  1
  C         -1.879385        0.000000       -0.684040  2
  C         -2.237454        1.150585       -1.227677  2
  H         -1.210714       -0.041467        0.165737  2
  H         -2.241083       -0.944933       -1.067756  2
  H         -2.906125        1.192052       -2.077453  2
  H         -1.875756        2.095518       -0.843962  2

%mem=32GB
%nprocshared= 8
#p m062x/aug-cc-pVDZ   counterpoise=2

00381 m062x/aug-cc-pVDZ   counterpoise=2

 0  1  0  1  0  1
  C          0.641439       -1.108963        0.000079  1
  N         -0.684583       -1.190065        0.000037  1
  C         -1.341137       -0.033379       -0.000011  1
  C         -0.686284        1.186519       -0.000043  1
  C          0.697649        1.145888       -0.000054  1
  N          1.372915       -0.000000       -0.000009  1
  H          1.184009       -2.047017       -0.000014  1
  H         -2.423380       -0.090760        0.000008  1
  H          1.287045        2.055365       -0.000074  1
  H         -1.226866        2.121094       -0.000061  1
  C         -1.850833       -0.326352       -0.684040  2
  C         -2.803275        0.425193       -1.209049  2
  H         -1.239330        0.025140        0.136618  2
  H         -1.645805       -1.322146       -1.054607  2
  H         -3.414778        0.073702       -2.029706  2
  H         -3.008304        1.420987       -0.838482  2

%mem=32GB
%nprocshared= 8
#p m062x/aug-cc-pVDZ   counterpoise=2

00382 m062x/aug-cc-pVDZ   counterpoise=2

 0  1  0  1  0  1
  C          0.641439       -1.108963        0.000079  1
  N         -0.684583       -1.190065        0.000037  1
  C         -1.341137       -0.033379       -0.000011  1
  C         -0.686284        1.186519       -0.000043  1
  C          0.697649        1.145888       -0.000054  1
  N          1.372915       -0.000000       -0.000009  1
  H          1.184009       -2.047017       -0.000014  1
  H         -2.423380       -0.090760        0.000008  1
  H          1.287045        2.055365       -0.000074  1
  H         -1.226866        2.121094       -0.000061  1
  C         -1.766044       -0.642788       -0.684040  2
  C         -2.981149       -0.416409       -1.152949  2
  H         -1.310738        0.010220        0.048926  2
  H         -1.179638       -1.489870       -1.015010  2
  H         -3.436454       -1.069416       -1.885915  2
  H         -3.567555        0.430673       -0.821979  2

%mem=32GB
%nprocshared= 8
#p m062x/aug-cc-pVDZ   counterpoise=2

00383 m062x/aug-cc-pVDZ   counterpoise=2

 0  1  0  1  0  1
  C          0.641439       -1.108963        0.000079  1
  N         -0.684583       -1.190065        0.000037  1
  C         -1.341137       -0.033379       -0.000011  1
  C         -0.686284        1.186519       -0.000043  1
  C          0.697649        1.145888       -0.000054  1
  N          1.372915       -0.000000       -0.000009  1
  H          1.184009       -2.047017       -0.000014  1
  H         -2.423380       -0.090760        0.000008  1
  H          1.287045        2.055365       -0.000074  1
  H         -1.226866        2.121094       -0.000061  1
  C         -1.627595       -0.939693       -0.684040  2
  C         -2.870790       -1.136050       -1.088406  2
  H         -1.362893       -0.102213       -0.051962  2
  H         -0.826503       -1.608835       -0.969454  2
  H         -3.135492       -1.973529       -1.720484  2
  H         -3.671882       -0.466908       -0.802993  2

%mem=32GB
%nprocshared= 8
#p m062x/aug-cc-pVDZ   counterpoise=2

00384 m062x/aug-cc-pVDZ   counterpoise=2

 0  1  0  1  0  1
  C          0.641439       -1.108963        0.000079  1
  N         -0.684583       -1.190065        0.000037  1
  C         -1.341137       -0.033379       -0.000011  1
  C         -0.686284        1.186519       -0.000043  1
  C          0.697649        1.145888       -0.000054  1
  N          1.372915       -0.000000       -0.000009  1
  H          1.184009       -2.047017       -0.000014  1
  H         -2.423380       -0.090760        0.000008  1
  H          1.287045        2.055365       -0.000074  1
  H         -1.226866        2.121094       -0.000061  1
  C         -1.439693       -1.208046       -0.684040  2
  C         -1.979467       -0.094363       -1.148751  2
  H         -0.637861       -1.188952        0.042364  2
  H         -1.778774       -2.181902       -1.012047  2
  H         -2.781298       -0.113456       -1.875155  2
  H         -1.640385        0.879494       -0.820744  2

%mem=32GB
%nprocshared= 8
#p m062x/aug-cc-pVDZ   counterpoise=2

00385 m062x/aug-cc-pVDZ   counterpoise=2

 0  1  0  1  0  1
  C          0.641439       -1.108963        0.000079  1
  N         -0.684583       -1.190065        0.000037  1
  C         -1.341137       -0.033379       -0.000011  1
  C         -0.686284        1.186519       -0.000043  1
  C          0.697649        1.145888       -0.000054  1
  N          1.372915       -0.000000       -0.000009  1
  H          1.184009       -2.047017       -0.000014  1
  H         -2.423380       -0.090760        0.000008  1
  H          1.287045        2.055365       -0.000074  1
  H         -1.226866        2.121094       -0.000061  1
  C         -1.208046       -1.439693       -0.684040  2
  C         -2.096882       -0.615839       -1.212090  2
  H         -0.576433       -1.138490        0.141371  2
  H         -1.077656       -2.447187       -1.056754  2
  H         -2.728494       -0.917041       -2.037501  2
  H         -2.227271        0.391655       -0.839377  2

%mem=32GB
%nprocshared= 8
#p m062x/aug-cc-pVDZ   counterpoise=2

00386 m062x/aug-cc-pVDZ   counterpoise=2

 0  1  0  1  0  1
  C          0.641439       -1.108963        0.000079  1
  N         -0.684583       -1.190065        0.000037  1
  C         -1.341137       -0.033379       -0.000011  1
  C         -0.686284        1.186519       -0.000043  1
[truncated: 16,170,650 more chars]
