# Supplementary material for: Three-Dimensional CH/π and CH/N Interactions from Quantum-Mechanical and Database Analyses
Source: J Chem Inf Model. 2025 Apr 14;65(8):4116–27. doi: 10.1021/acs.jcim.5c00124 (PMC12042816; doi:10.1021/acs.jcim.5c00124)
Supplement: Supplementary file 4 — ci5c00124_si_004.zip [file ci5c00124_si_004.zip › inp_files/mif_qm_bz_1_2_4-triazine_inp.txt]

%mem=32GB
%nprocshared= 8
#p m062x/aug-cc-pVDZ   counterpoise=2

00001 m062x/aug-cc-pVDZ   counterpoise=2

 0  1  0  1  0  1
  C         -0.624727       -1.102519        0.000028  1
  N         -1.388431       -0.009613       -0.000010  1
  C         -0.720798        1.126503        0.000003  1
  C          0.671678        1.128362        0.000015  1
  N          1.361561       -0.000000       -0.000004  1
  N          0.700718       -1.142733       -0.000033  1
  H         -1.124521       -2.062207       -0.000123  1
  H         -1.288840        2.049293        0.000027  1
  H          1.246313        2.044351        0.000047  1
  C          0.000000        0.000000        2.000000  2
  H          0.000000       -0.000000        0.918454  2
  C         -0.000000        1.202290        2.694142  2
  H         -0.000000        2.138935        2.153369  2
  C         -0.000000        1.202290        4.082426  2
  H         -0.000000        2.138935        4.623199  2
  C         -0.000000        0.000000        4.776568  2
  H         -0.000000        0.000000        5.858114  2
  C         -0.000000       -1.202290        4.082426  2
  H         -0.000000       -2.138935        4.623199  2
  C         -0.000000       -1.202290        2.694142  2
  H         -0.000000       -2.138935        2.153369  2

%mem=32GB
%nprocshared= 8
#p m062x/aug-cc-pVDZ   counterpoise=2

00002 m062x/aug-cc-pVDZ   counterpoise=2

 0  1  0  1  0  1
  C         -0.624727       -1.102519        0.000028  1
  N         -1.388431       -0.009613       -0.000010  1
  C         -0.720798        1.126503        0.000003  1
  C          0.671678        1.128362        0.000015  1
  N          1.361561       -0.000000       -0.000004  1
  N          0.700718       -1.142733       -0.000033  1
  H         -1.124521       -2.062207       -0.000123  1
  H         -1.288840        2.049293        0.000027  1
  H          1.246313        2.044351        0.000047  1
  C          0.347296        0.000000        1.969616  2
  H          0.159488        0.000000        0.904501  2
  C          0.467833       -1.202290        2.653212  2
  H          0.373929       -2.138935        2.120654  2
  C          0.708906       -1.202290        4.020405  2
  H          0.802810       -2.138935        4.552962  2
  C          0.829442       -0.000000        4.704001  2
  H          1.017250       -0.000000        5.769116  2
  C          0.708906        1.202290        4.020405  2
  H          0.802810        2.138935        4.552962  2
  C          0.467833        1.202290        2.653212  2
  H          0.373929        2.138935        2.120654  2

%mem=32GB
%nprocshared= 8
#p m062x/aug-cc-pVDZ   counterpoise=2

00003 m062x/aug-cc-pVDZ   counterpoise=2

 0  1  0  1  0  1
  C         -0.624727       -1.102519        0.000028  1
  N         -1.388431       -0.009613       -0.000010  1
  C         -0.720798        1.126503        0.000003  1
  C          0.671678        1.128362        0.000015  1
  N          1.361561       -0.000000       -0.000004  1
  N          0.700718       -1.142733       -0.000033  1
  H         -1.124521       -2.062207       -0.000123  1
  H         -1.288840        2.049293        0.000027  1
  H          1.246313        2.044351        0.000047  1
  C          0.342020        0.060307        1.969616  2
  H          0.157065        0.027695        0.904501  2
  C          0.669501       -1.102786        2.653212  2
  H          0.739670       -2.041508        2.120654  2
  C          0.906911       -1.060924        4.020405  2
  H          1.162036       -1.967033        4.552962  2
  C          0.816841        0.144031        4.704001  2
  H          1.001796        0.176644        5.769116  2
  C          0.489360        1.307125        4.020405  2
  H          0.419191        2.245846        4.552962  2
  C          0.251950        1.265263        2.653212  2
  H         -0.003175        2.171372        2.120654  2

%mem=32GB
%nprocshared= 8
#p m062x/aug-cc-pVDZ   counterpoise=2

00004 m062x/aug-cc-pVDZ   counterpoise=2

 0  1  0  1  0  1
  C         -0.624727       -1.102519        0.000028  1
  N         -1.388431       -0.009613       -0.000010  1
  C         -0.720798        1.126503        0.000003  1
  C          0.671678        1.128362        0.000015  1
  N          1.361561       -0.000000       -0.000004  1
  N          0.700718       -1.142733       -0.000033  1
  H         -1.124521       -2.062207       -0.000123  1
  H         -1.288840        2.049293        0.000027  1
  H          1.246313        2.044351        0.000047  1
  C          0.326352        0.118782        1.969616  2
  H          0.149870        0.054548        0.904501  2
  C          0.850827       -0.969775        2.653212  2
  H          1.082937       -1.882050        2.120654  2
  C          1.077361       -0.887323        4.020405  2
  H          1.485954       -1.735364        4.552962  2
  C          0.779421        0.283686        4.704001  2
  H          0.955903        0.347920        5.769116  2
  C          0.254946        1.372243        4.020405  2
  H          0.022835        2.284519        4.552962  2
  C          0.028411        1.289791        2.653212  2
  H         -0.380181        2.137832        2.120654  2

%mem=32GB
%nprocshared= 8
#p m062x/aug-cc-pVDZ   counterpoise=2

00005 m062x/aug-cc-pVDZ   counterpoise=2

 0  1  0  1  0  1
  C         -0.624727       -1.102519        0.000028  1
  N         -1.388431       -0.009613       -0.000010  1
  C         -0.720798        1.126503        0.000003  1
  C          0.671678        1.128362        0.000015  1
  N          1.361561       -0.000000       -0.000004  1
  N          0.700718       -1.142733       -0.000033  1
  H         -1.124521       -2.062207       -0.000123  1
  H         -1.288840        2.049293        0.000027  1
  H          1.246313        2.044351        0.000047  1
  C          0.300767        0.173648        1.969616  2
  H          0.138121        0.079744        0.904501  2
  C          1.006300       -0.807297        2.653212  2
  H          1.393300       -1.665407        2.120654  2
  C          1.215076       -0.686761        4.020405  2
  H          1.764722       -1.450967        4.552962  2
  C          0.718318        0.414721        4.704001  2
  H          0.880965        0.508625        5.769116  2
  C          0.012785        1.395666        4.020405  2
  H         -0.374214        2.253777        4.552962  2
  C         -0.195990        1.275130        2.653212  2
  H         -0.745636        2.039336        2.120654  2

%mem=32GB
%nprocshared= 8
#p m062x/aug-cc-pVDZ   counterpoise=2

00006 m062x/aug-cc-pVDZ   counterpoise=2

 0  1  0  1  0  1
  C         -0.624727       -1.102519        0.000028  1
  N         -1.388431       -0.009613       -0.000010  1
  C         -0.720798        1.126503        0.000003  1
  C          0.671678        1.128362        0.000015  1
  N          1.361561       -0.000000       -0.000004  1
  N          0.700718       -1.142733       -0.000033  1
  H         -1.124521       -2.062207       -0.000123  1
  H         -1.288840        2.049293        0.000027  1
  H          1.246313        2.044351        0.000047  1
  C          0.266044        0.223238        1.969616  2
  H          0.122175        0.102517        0.904501  2
  C          1.131198       -0.620290        2.653212  2
  H          1.661327       -1.398162        2.120654  2
  C          1.315871       -0.465331        4.020405  2
  H          1.989869       -1.122482        4.552962  2
  C          0.635389        0.533155        4.704001  2
  H          0.779259        0.653876        5.769116  2
  C         -0.229764        1.376683        4.020405  2
  H         -0.759893        2.154555        4.552962  2
  C         -0.414437        1.221724        2.653212  2
  H         -1.088436        1.878876        2.120654  2

%mem=32GB
%nprocshared= 8
#p m062x/aug-cc-pVDZ   counterpoise=2

00007 m062x/aug-cc-pVDZ   counterpoise=2

 0  1  0  1  0  1
  C         -0.624727       -1.102519        0.000028  1
  N         -1.388431       -0.009613       -0.000010  1
  C         -0.720798        1.126503        0.000003  1
  C          0.671678        1.128362        0.000015  1
  N          1.361561       -0.000000       -0.000004  1
  N          0.700718       -1.142733       -0.000033  1
  H         -1.124521       -2.062207       -0.000123  1
  H         -1.288840        2.049293        0.000027  1
  H          1.246313        2.044351        0.000047  1
  C          0.223238        0.266044        1.969616  2
  H          0.102517        0.122175        0.904501  2
  C          1.221725       -0.414436        2.653212  2
  H          1.878876       -1.088434        2.120654  2
  C          1.376684       -0.229763        4.020405  2
  H          2.154556       -0.759892        4.552962  2
  C          0.533155        0.635390        4.704001  2
  H          0.653876        0.779259        5.769116  2
  C         -0.465332        1.315870        4.020405  2
  H         -1.122484        1.989868        4.552962  2
  C         -0.620291        1.131198        2.653212  2
  H         -1.398163        1.661326        2.120654  2

%mem=32GB
%nprocshared= 8
#p m062x/aug-cc-pVDZ   counterpoise=2

00008 m062x/aug-cc-pVDZ   counterpoise=2

 0  1  0  1  0  1
  C         -0.624727       -1.102519        0.000028  1
  N         -1.388431       -0.009613       -0.000010  1
  C         -0.720798        1.126503        0.000003  1
  C          0.671678        1.128362        0.000015  1
  N          1.361561       -0.000000       -0.000004  1
  N          0.700718       -1.142733       -0.000033  1
  H         -1.124521       -2.062207       -0.000123  1
  H         -1.288840        2.049293        0.000027  1
  H          1.246313        2.044351        0.000047  1
  C          0.173648        0.300767        1.969616  2
  H          0.079744        0.138121        0.904501  2
  C          1.275130       -0.195989        2.653212  2
  H          2.039337       -0.745635        2.120654  2
  C          1.395667        0.012786        4.020405  2
  H          2.253777       -0.374213        4.552962  2
  C          0.414721        0.718318        4.704001  2
  H          0.508625        0.880965        5.769116  2
  C         -0.686761        1.215075        4.020405  2
  H         -1.450968        1.764721        4.552962  2
  C         -0.807298        1.006300        2.653212  2
  H         -1.665408        1.393298        2.120654  2

%mem=32GB
%nprocshared= 8
#p m062x/aug-cc-pVDZ   counterpoise=2

00009 m062x/aug-cc-pVDZ   counterpoise=2

 0  1  0  1  0  1
  C         -0.624727       -1.102519        0.000028  1
  N         -1.388431       -0.009613       -0.000010  1
  C         -0.720798        1.126503        0.000003  1
  C          0.671678        1.128362        0.000015  1
  N          1.361561       -0.000000       -0.000004  1
  N          0.700718       -1.142733       -0.000033  1
  H         -1.124521       -2.062207       -0.000123  1
  H         -1.288840        2.049293        0.000027  1
  H          1.246313        2.044351        0.000047  1
  C          0.118782        0.326352        1.969616  2
  H          0.054548        0.149870        0.904501  2
  C          1.289791        0.028412        2.653212  2
  H          2.137833       -0.380180        2.120654  2
  C          1.372243        0.254947        4.020405  2
  H          2.284519        0.022837        4.552962  2
  C          0.283686        0.779421        4.704001  2
  H          0.347920        0.955903        5.769116  2
  C         -0.887323        1.077360        4.020405  2
  H         -1.735365        1.485953        4.552962  2
  C         -0.969775        0.850826        2.653212  2
  H         -1.882051        1.082936        2.120654  2

%mem=32GB
%nprocshared= 8
#p m062x/aug-cc-pVDZ   counterpoise=2

00010 m062x/aug-cc-pVDZ   counterpoise=2

 0  1  0  1  0  1
  C         -0.624727       -1.102519        0.000028  1
  N         -1.388431       -0.009613       -0.000010  1
  C         -0.720798        1.126503        0.000003  1
  C          0.671678        1.128362        0.000015  1
  N          1.361561       -0.000000       -0.000004  1
  N          0.700718       -1.142733       -0.000033  1
  H         -1.124521       -2.062207       -0.000123  1
  H         -1.288840        2.049293        0.000027  1
  H          1.246313        2.044351        0.000047  1
  C          0.060307        0.342020        1.969616  2
  H          0.027695        0.157065        0.904501  2
  C          1.265263        0.251950        2.653212  2
  H          2.171372       -0.003173        2.120654  2
  C          1.307125        0.489361        4.020405  2
  H          2.245846        0.419192        4.552962  2
  C          0.144031        0.816841        4.704001  2
  H          0.176643        1.001796        5.769116  2
  C         -1.060925        0.906911        4.020405  2
  H         -1.967034        1.162035        4.552962  2
  C         -1.102786        0.669500        2.653212  2
  H         -2.041508        0.739669        2.120654  2

%mem=32GB
%nprocshared= 8
#p m062x/aug-cc-pVDZ   counterpoise=2

00011 m062x/aug-cc-pVDZ   counterpoise=2

 0  1  0  1  0  1
  C         -0.624727       -1.102519        0.000028  1
  N         -1.388431       -0.009613       -0.000010  1
  C         -0.720798        1.126503        0.000003  1
  C          0.671678        1.128362        0.000015  1
  N          1.361561       -0.000000       -0.000004  1
  N          0.700718       -1.142733       -0.000033  1
  H         -1.124521       -2.062207       -0.000123  1
  H         -1.288840        2.049293        0.000027  1
  H          1.246313        2.044351        0.000047  1
  C          0.000000        0.347296        1.969616  2
  H          0.000000        0.159488        0.904501  2
  C          1.202290        0.467833        2.653212  2
  H          2.138935        0.373930        2.120654  2
  C          1.202290        0.708906        4.020405  2
  H          2.138935        0.802811        4.552962  2
  C         -0.000000        0.829442        4.704001  2
  H         -0.000000        1.017251        5.769116  2
  C         -1.202290        0.708905        4.020405  2
  H         -2.138935        0.802809        4.552962  2
  C         -1.202290        0.467832        2.653212  2
  H         -2.138935        0.373928        2.120654  2

%mem=32GB
%nprocshared= 8
#p m062x/aug-cc-pVDZ   counterpoise=2

00012 m062x/aug-cc-pVDZ   counterpoise=2

 0  1  0  1  0  1
  C         -0.624727       -1.102519        0.000028  1
  N         -1.388431       -0.009613       -0.000010  1
  C         -0.720798        1.126503        0.000003  1
  C          0.671678        1.128362        0.000015  1
  N          1.361561       -0.000000       -0.000004  1
  N          0.700718       -1.142733       -0.000033  1
  H         -1.124521       -2.062207       -0.000123  1
  H         -1.288840        2.049293        0.000027  1
  H          1.246313        2.044351        0.000047  1
  C         -0.060307        0.342020        1.969616  2
  H         -0.027695        0.157065        0.904501  2
  C          1.102786        0.669501        2.653212  2
  H          2.041508        0.739671        2.120654  2
  C          1.060924        0.906912        4.020405  2
  H          1.967033        1.162037        4.552962  2
  C         -0.144031        0.816841        4.704001  2
  H         -0.176644        1.001796        5.769116  2
  C         -1.307125        0.489360        4.020405  2
  H         -2.245846        0.419190        4.552962  2
  C         -1.265263        0.251949        2.653212  2
  H         -2.171372       -0.003175        2.120654  2

%mem=32GB
%nprocshared= 8
#p m062x/aug-cc-pVDZ   counterpoise=2

00013 m062x/aug-cc-pVDZ   counterpoise=2

 0  1  0  1  0  1
  C         -0.624727       -1.102519        0.000028  1
  N         -1.388431       -0.009613       -0.000010  1
  C         -0.720798        1.126503        0.000003  1
  C          0.671678        1.128362        0.000015  1
  N          1.361561       -0.000000       -0.000004  1
  N          0.700718       -1.142733       -0.000033  1
  H         -1.124521       -2.062207       -0.000123  1
  H         -1.288840        2.049293        0.000027  1
  H          1.246313        2.044351        0.000047  1
  C         -0.118782        0.326352        1.969616  2
  H         -0.054548        0.149870        0.904501  2
  C          0.969775        0.850827        2.653212  2
  H          1.882050        1.082938        2.120654  2
  C          0.887323        1.077361        4.020405  2
  H          1.735364        1.485954        4.552962  2
  C         -0.283686        0.779421        4.704001  2
  H         -0.347921        0.955903        5.769116  2
  C         -1.372243        0.254946        4.020405  2
  H         -2.284519        0.022835        4.552962  2
  C         -1.289791        0.028411        2.653212  2
  H         -2.137832       -0.380182        2.120654  2

%mem=32GB
%nprocshared= 8
#p m062x/aug-cc-pVDZ   counterpoise=2

00014 m062x/aug-cc-pVDZ   counterpoise=2

 0  1  0  1  0  1
  C         -0.624727       -1.102519        0.000028  1
  N         -1.388431       -0.009613       -0.000010  1
  C         -0.720798        1.126503        0.000003  1
  C          0.671678        1.128362        0.000015  1
  N          1.361561       -0.000000       -0.000004  1
  N          0.700718       -1.142733       -0.000033  1
  H         -1.124521       -2.062207       -0.000123  1
  H         -1.288840        2.049293        0.000027  1
  H          1.246313        2.044351        0.000047  1
  C         -0.173648        0.300767        1.969616  2
  H         -0.079744        0.138121        0.904501  2
  C          0.807297        1.006301        2.653212  2
  H          1.665407        1.393300        2.120654  2
  C          0.686760        1.215076        4.020405  2
  H          1.450966        1.764722        4.552962  2
  C         -0.414721        0.718318        4.704001  2
  H         -0.508626        0.880965        5.769116  2
  C         -1.395667        0.012785        4.020405  2
  H         -2.253777       -0.374214        4.552962  2
  C         -1.275130       -0.195990        2.653212  2
  H         -2.039336       -0.745637        2.120654  2

%mem=32GB
%nprocshared= 8
#p m062x/aug-cc-pVDZ   counterpoise=2

00015 m062x/aug-cc-pVDZ   counterpoise=2

 0  1  0  1  0  1
  C         -0.624727       -1.102519        0.000028  1
  N         -1.388431       -0.009613       -0.000010  1
  C         -0.720798        1.126503        0.000003  1
  C          0.671678        1.128362        0.000015  1
  N          1.361561       -0.000000       -0.000004  1
  N          0.700718       -1.142733       -0.000033  1
  H         -1.124521       -2.062207       -0.000123  1
  H         -1.288840        2.049293        0.000027  1
  H          1.246313        2.044351        0.000047  1
  C         -0.223238        0.266044        1.969616  2
  H         -0.102517        0.122175        0.904501  2
  C          0.620290        1.131198        2.653212  2
  H          1.398162        1.661327        2.120654  2
  C          0.465331        1.315871        4.020405  2
  H          1.122482        1.989870        4.552962  2
  C         -0.533155        0.635390        4.704001  2
  H         -0.653877        0.779259        5.769116  2
  C         -1.376683       -0.229764        4.020405  2
  H         -2.154555       -0.759893        4.552962  2
  C         -1.221724       -0.414437        2.653212  2
  H         -1.878875       -1.088436        2.120654  2

%mem=32GB
%nprocshared= 8
#p m062x/aug-cc-pVDZ   counterpoise=2

00016 m062x/aug-cc-pVDZ   counterpoise=2

 0  1  0  1  0  1
  C         -0.624727       -1.102519        0.000028  1
  N         -1.388431       -0.009613       -0.000010  1
  C         -0.720798        1.126503        0.000003  1
  C          0.671678        1.128362        0.000015  1
  N          1.361561       -0.000000       -0.000004  1
  N          0.700718       -1.142733       -0.000033  1
  H         -1.124521       -2.062207       -0.000123  1
  H         -1.288840        2.049293        0.000027  1
  H          1.246313        2.044351        0.000047  1
  C         -0.266044        0.223238        1.969616  2
  H         -0.122175        0.102517        0.904501  2
  C          0.414436        1.221725        2.653212  2
  H          1.088434        1.878876        2.120654  2
  C          0.229763        1.376684        4.020405  2
  H          0.759892        2.154556        4.552962  2
  C         -0.635390        0.533155        4.704001  2
  H         -0.779260        0.653876        5.769116  2
  C         -1.315870       -0.465332        4.020405  2
  H         -1.989869       -1.122483        4.552962  2
  C         -1.131198       -0.620291        2.653212  2
  H         -1.661326       -1.398163        2.120654  2

%mem=32GB
%nprocshared= 8
#p m062x/aug-cc-pVDZ   counterpoise=2

00017 m062x/aug-cc-pVDZ   counterpoise=2

 0  1  0  1  0  1
  C         -0.624727       -1.102519        0.000028  1
  N         -1.388431       -0.009613       -0.000010  1
  C         -0.720798        1.126503        0.000003  1
  C          0.671678        1.128362        0.000015  1
  N          1.361561       -0.000000       -0.000004  1
  N          0.700718       -1.142733       -0.000033  1
  H         -1.124521       -2.062207       -0.000123  1
  H         -1.288840        2.049293        0.000027  1
  H          1.246313        2.044351        0.000047  1
  C         -0.300767        0.173648        1.969616  2
  H         -0.138120        0.079744        0.904501  2
  C          0.195990        1.275130        2.653212  2
  H          0.745635        2.039337        2.120654  2
  C         -0.012786        1.395667        4.020405  2
  H          0.374213        2.253777        4.552962  2
  C         -0.718318        0.414721        4.704001  2
  H         -0.880965        0.508625        5.769116  2
  C         -1.215075       -0.686761        4.020405  2
  H         -1.764721       -1.450967        4.552962  2
  C         -1.006300       -0.807297        2.653212  2
  H         -1.393299       -1.665408        2.120654  2

%mem=32GB
%nprocshared= 8
#p m062x/aug-cc-pVDZ   counterpoise=2

00018 m062x/aug-cc-pVDZ   counterpoise=2

 0  1  0  1  0  1
  C         -0.624727       -1.102519        0.000028  1
  N         -1.388431       -0.009613       -0.000010  1
  C         -0.720798        1.126503        0.000003  1
  C          0.671678        1.128362        0.000015  1
  N          1.361561       -0.000000       -0.000004  1
  N          0.700718       -1.142733       -0.000033  1
  H         -1.124521       -2.062207       -0.000123  1
  H         -1.288840        2.049293        0.000027  1
  H          1.246313        2.044351        0.000047  1
  C         -0.326352        0.118782        1.969616  2
  H         -0.149869        0.054548        0.904501  2
  C         -0.028412        1.289791        2.653212  2
  H          0.380181        2.137833        2.120654  2
  C         -0.254947        1.372243        4.020405  2
  H         -0.022836        2.284519        4.552962  2
  C         -0.779421        0.283686        4.704001  2
  H         -0.955903        0.347920        5.769116  2
  C         -1.077361       -0.887323        4.020405  2
  H         -1.485953       -1.735364        4.552962  2
  C         -0.850826       -0.969775        2.653212  2
  H         -1.082936       -1.882050        2.120654  2

%mem=32GB
%nprocshared= 8
#p m062x/aug-cc-pVDZ   counterpoise=2

00019 m062x/aug-cc-pVDZ   counterpoise=2

 0  1  0  1  0  1
  C         -0.624727       -1.102519        0.000028  1
  N         -1.388431       -0.009613       -0.000010  1
  C         -0.720798        1.126503        0.000003  1
  C          0.671678        1.128362        0.000015  1
  N          1.361561       -0.000000       -0.000004  1
  N          0.700718       -1.142733       -0.000033  1
  H         -1.124521       -2.062207       -0.000123  1
  H         -1.288840        2.049293        0.000027  1
  H          1.246313        2.044351        0.000047  1
  C         -0.342020        0.060307        1.969616  2
  H         -0.157065        0.027695        0.904501  2
  C         -0.251950        1.265263        2.653212  2
  H          0.003174        2.171372        2.120654  2
  C         -0.489361        1.307125        4.020405  2
  H         -0.419192        2.245846        4.552962  2
  C         -0.816841        0.144031        4.704001  2
  H         -1.001797        0.176644        5.769116  2
  C         -0.906911       -1.060924        4.020405  2
  H         -1.162036       -1.967033        4.552962  2
  C         -0.669501       -1.102786        2.653212  2
  H         -0.739670       -2.041508        2.120654  2

%mem=32GB
%nprocshared= 8
#p m062x/aug-cc-pVDZ   counterpoise=2

00020 m062x/aug-cc-pVDZ   counterpoise=2

 0  1  0  1  0  1
  C         -0.624727       -1.102519        0.000028  1
  N         -1.388431       -0.009613       -0.000010  1
  C         -0.720798        1.126503        0.000003  1
  C          0.671678        1.128362        0.000015  1
  N          1.361561       -0.000000       -0.000004  1
  N          0.700718       -1.142733       -0.000033  1
  H         -1.124521       -2.062207       -0.000123  1
  H         -1.288840        2.049293        0.000027  1
  H          1.246313        2.044351        0.000047  1
  C         -0.347296        0.000000        1.969616  2
  H         -0.159488       -0.000000        0.904501  2
  C         -0.467833        1.202290        2.653212  2
  H         -0.373929        2.138935        2.120654  2
  C         -0.708906        1.202290        4.020405  2
  H         -0.802810        2.138935        4.552962  2
  C         -0.829443        0.000000        4.704001  2
  H         -1.017251        0.000000        5.769116  2
  C         -0.708906       -1.202290        4.020405  2
  H         -0.802810       -2.138935        4.552962  2
  C         -0.467833       -1.202290        2.653212  2
  H         -0.373929       -2.138935        2.120654  2

%mem=32GB
%nprocshared= 8
#p m062x/aug-cc-pVDZ   counterpoise=2

00021 m062x/aug-cc-pVDZ   counterpoise=2

 0  1  0  1  0  1
  C         -0.624727       -1.102519        0.000028  1
  N         -1.388431       -0.009613       -0.000010  1
  C         -0.720798        1.126503        0.000003  1
  C          0.671678        1.128362        0.000015  1
  N          1.361561       -0.000000       -0.000004  1
  N          0.700718       -1.142733       -0.000033  1
  H         -1.124521       -2.062207       -0.000123  1
  H         -1.288840        2.049293        0.000027  1
  H          1.246313        2.044351        0.000047  1
  C         -0.342020       -0.060307        1.969616  2
  H         -0.157065       -0.027695        0.904501  2
  C         -0.669501        1.102786        2.653212  2
  H         -0.739670        2.041508        2.120654  2
  C         -0.906911        1.060924        4.020405  2
  H         -1.162036        1.967033        4.552962  2
  C         -0.816841       -0.144031        4.704001  2
  H         -1.001797       -0.176644        5.769116  2
  C         -0.489361       -1.307125        4.020405  2
  H         -0.419192       -2.245846        4.552962  2
  C         -0.251950       -1.265263        2.653212  2
  H          0.003174       -2.171372        2.120654  2

%mem=32GB
%nprocshared= 8
#p m062x/aug-cc-pVDZ   counterpoise=2

00022 m062x/aug-cc-pVDZ   counterpoise=2

 0  1  0  1  0  1
  C         -0.624727       -1.102519        0.000028  1
  N         -1.388431       -0.009613       -0.000010  1
  C         -0.720798        1.126503        0.000003  1
  C          0.671678        1.128362        0.000015  1
  N          1.361561       -0.000000       -0.000004  1
  N          0.700718       -1.142733       -0.000033  1
  H         -1.124521       -2.062207       -0.000123  1
  H         -1.288840        2.049293        0.000027  1
  H          1.246313        2.044351        0.000047  1
  C         -0.326352       -0.118782        1.969616  2
  H         -0.149869       -0.054548        0.904501  2
  C         -0.850826        0.969775        2.653212  2
  H         -1.082936        1.882050        2.120654  2
  C         -1.077361        0.887323        4.020405  2
  H         -1.485953        1.735364        4.552962  2
  C         -0.779421       -0.283686        4.704001  2
  H         -0.955903       -0.347920        5.769116  2
  C         -0.254947       -1.372243        4.020405  2
  H         -0.022836       -2.284519        4.552962  2
  C         -0.028412       -1.289791        2.653212  2
  H          0.380181       -2.137833        2.120654  2

%mem=32GB
%nprocshared= 8
#p m062x/aug-cc-pVDZ   counterpoise=2

00023 m062x/aug-cc-pVDZ   counterpoise=2

 0  1  0  1  0  1
  C         -0.624727       -1.102519        0.000028  1
  N         -1.388431       -0.009613       -0.000010  1
  C         -0.720798        1.126503        0.000003  1
  C          0.671678        1.128362        0.000015  1
  N          1.361561       -0.000000       -0.000004  1
  N          0.700718       -1.142733       -0.000033  1
  H         -1.124521       -2.062207       -0.000123  1
  H         -1.288840        2.049293        0.000027  1
  H          1.246313        2.044351        0.000047  1
  C         -0.300767       -0.173648        1.969616  2
  H         -0.138120       -0.079744        0.904501  2
  C         -1.006300        0.807297        2.653212  2
  H         -1.393299        1.665408        2.120654  2
  C         -1.215075        0.686761        4.020405  2
  H         -1.764721        1.450967        4.552962  2
  C         -0.718318       -0.414721        4.704001  2
  H         -0.880965       -0.508625        5.769116  2
  C         -0.012786       -1.395667        4.020405  2
  H          0.374213       -2.253777        4.552962  2
  C          0.195990       -1.275130        2.653212  2
  H          0.745635       -2.039337        2.120654  2

%mem=32GB
%nprocshared= 8
#p m062x/aug-cc-pVDZ   counterpoise=2

00024 m062x/aug-cc-pVDZ   counterpoise=2

 0  1  0  1  0  1
  C         -0.624727       -1.102519        0.000028  1
  N         -1.388431       -0.009613       -0.000010  1
  C         -0.720798        1.126503        0.000003  1
  C          0.671678        1.128362        0.000015  1
  N          1.361561       -0.000000       -0.000004  1
  N          0.700718       -1.142733       -0.000033  1
  H         -1.124521       -2.062207       -0.000123  1
  H         -1.288840        2.049293        0.000027  1
  H          1.246313        2.044351        0.000047  1
  C         -0.266044       -0.223238        1.969616  2
  H         -0.122175       -0.102517        0.904501  2
  C         -1.131198        0.620291        2.653212  2
  H         -1.661326        1.398163        2.120654  2
  C         -1.315870        0.465332        4.020405  2
  H         -1.989869        1.122483        4.552962  2
  C         -0.635390       -0.533155        4.704001  2
  H         -0.779260       -0.653876        5.769116  2
  C          0.229763       -1.376684        4.020405  2
  H          0.759892       -2.154556        4.552962  2
  C          0.414436       -1.221725        2.653212  2
  H          1.088434       -1.878876        2.120654  2

%mem=32GB
%nprocshared= 8
#p m062x/aug-cc-pVDZ   counterpoise=2

00025 m062x/aug-cc-pVDZ   counterpoise=2

 0  1  0  1  0  1
  C         -0.624727       -1.102519        0.000028  1
  N         -1.388431       -0.009613       -0.000010  1
  C         -0.720798        1.126503        0.000003  1
  C          0.671678        1.128362        0.000015  1
  N          1.361561       -0.000000       -0.000004  1
  N          0.700718       -1.142733       -0.000033  1
  H         -1.124521       -2.062207       -0.000123  1
  H         -1.288840        2.049293        0.000027  1
  H          1.246313        2.044351        0.000047  1
  C         -0.223238       -0.266044        1.969616  2
  H         -0.102517       -0.122175        0.904501  2
  C         -1.221724        0.414437        2.653212  2
  H         -1.878875        1.088436        2.120654  2
  C         -1.376683        0.229764        4.020405  2
  H         -2.154555        0.759893        4.552962  2
  C         -0.533155       -0.635390        4.704001  2
  H         -0.653877       -0.779259        5.769116  2
  C          0.465331       -1.315871        4.020405  2
  H          1.122482       -1.989870        4.552962  2
  C          0.620290       -1.131198        2.653212  2
  H          1.398162       -1.661327        2.120654  2

%mem=32GB
%nprocshared= 8
#p m062x/aug-cc-pVDZ   counterpoise=2

00026 m062x/aug-cc-pVDZ   counterpoise=2

 0  1  0  1  0  1
  C         -0.624727       -1.102519        0.000028  1
  N         -1.388431       -0.009613       -0.000010  1
  C         -0.720798        1.126503        0.000003  1
  C          0.671678        1.128362        0.000015  1
  N          1.361561       -0.000000       -0.000004  1
  N          0.700718       -1.142733       -0.000033  1
  H         -1.124521       -2.062207       -0.000123  1
  H         -1.288840        2.049293        0.000027  1
  H          1.246313        2.044351        0.000047  1
  C         -0.173648       -0.300767        1.969616  2
  H         -0.079744       -0.138121        0.904501  2
  C         -1.275130        0.195990        2.653212  2
  H         -2.039336        0.745637        2.120654  2
  C         -1.395667       -0.012785        4.020405  2
  H         -2.253777        0.374214        4.552962  2
  C         -0.414721       -0.718318        4.704001  2
  H         -0.508626       -0.880965        5.769116  2
  C          0.686760       -1.215076        4.020405  2
  H          1.450966       -1.764722        4.552962  2
  C          0.807297       -1.006301        2.653212  2
  H          1.665407       -1.393300        2.120654  2

%mem=32GB
%nprocshared= 8
#p m062x/aug-cc-pVDZ   counterpoise=2

00027 m062x/aug-cc-pVDZ   counterpoise=2

 0  1  0  1  0  1
  C         -0.624727       -1.102519        0.000028  1
  N         -1.388431       -0.009613       -0.000010  1
  C         -0.720798        1.126503        0.000003  1
  C          0.671678        1.128362        0.000015  1
  N          1.361561       -0.000000       -0.000004  1
  N          0.700718       -1.142733       -0.000033  1
  H         -1.124521       -2.062207       -0.000123  1
  H         -1.288840        2.049293        0.000027  1
  H          1.246313        2.044351        0.000047  1
  C         -0.118782       -0.326352        1.969616  2
  H         -0.054548       -0.149870        0.904501  2
  C         -1.289791       -0.028411        2.653212  2
  H         -2.137832        0.380182        2.120654  2
  C         -1.372243       -0.254946        4.020405  2
  H         -2.284519       -0.022835        4.552962  2
  C         -0.283686       -0.779421        4.704001  2
  H         -0.347921       -0.955903        5.769116  2
  C          0.887323       -1.077361        4.020405  2
  H          1.735364       -1.485954        4.552962  2
  C          0.969775       -0.850827        2.653212  2
  H          1.882050       -1.082938        2.120654  2

%mem=32GB
%nprocshared= 8
#p m062x/aug-cc-pVDZ   counterpoise=2

00028 m062x/aug-cc-pVDZ   counterpoise=2

 0  1  0  1  0  1
  C         -0.624727       -1.102519        0.000028  1
  N         -1.388431       -0.009613       -0.000010  1
  C         -0.720798        1.126503        0.000003  1
  C          0.671678        1.128362        0.000015  1
  N          1.361561       -0.000000       -0.000004  1
  N          0.700718       -1.142733       -0.000033  1
  H         -1.124521       -2.062207       -0.000123  1
  H         -1.288840        2.049293        0.000027  1
  H          1.246313        2.044351        0.000047  1
  C         -0.060307       -0.342020        1.969616  2
  H         -0.027695       -0.157065        0.904501  2
  C         -1.265263       -0.251949        2.653212  2
  H         -2.171372        0.003175        2.120654  2
  C         -1.307125       -0.489360        4.020405  2
  H         -2.245846       -0.419190        4.552962  2
  C         -0.144031       -0.816841        4.704001  2
  H         -0.176644       -1.001796        5.769116  2
  C          1.060924       -0.906912        4.020405  2
  H          1.967033       -1.162037        4.552962  2
  C          1.102786       -0.669501        2.653212  2
  H          2.041508       -0.739671        2.120654  2

%mem=32GB
%nprocshared= 8
#p m062x/aug-cc-pVDZ   counterpoise=2

00029 m062x/aug-cc-pVDZ   counterpoise=2

 0  1  0  1  0  1
  C         -0.624727       -1.102519        0.000028  1
  N         -1.388431       -0.009613       -0.000010  1
  C         -0.720798        1.126503        0.000003  1
  C          0.671678        1.128362        0.000015  1
  N          1.361561       -0.000000       -0.000004  1
  N          0.700718       -1.142733       -0.000033  1
  H         -1.124521       -2.062207       -0.000123  1
  H         -1.288840        2.049293        0.000027  1
  H          1.246313        2.044351        0.000047  1
  C         -0.000000       -0.347296        1.969616  2
  H          0.000000       -0.159488        0.904501  2
  C         -1.202290       -0.467832        2.653212  2
  H         -2.138935       -0.373928        2.120654  2
  C         -1.202290       -0.708905        4.020405  2
  H         -2.138935       -0.802809        4.552962  2
  C         -0.000000       -0.829442        4.704001  2
  H         -0.000000       -1.017251        5.769116  2
  C          1.202290       -0.708906        4.020405  2
  H          2.138935       -0.802811        4.552962  2
  C          1.202290       -0.467833        2.653212  2
  H          2.138935       -0.373930        2.120654  2

%mem=32GB
%nprocshared= 8
#p m062x/aug-cc-pVDZ   counterpoise=2

00030 m062x/aug-cc-pVDZ   counterpoise=2

 0  1  0  1  0  1
  C         -0.624727       -1.102519        0.000028  1
  N         -1.388431       -0.009613       -0.000010  1
  C         -0.720798        1.126503        0.000003  1
  C          0.671678        1.128362        0.000015  1
  N          1.361561       -0.000000       -0.000004  1
  N          0.700718       -1.142733       -0.000033  1
  H         -1.124521       -2.062207       -0.000123  1
  H         -1.288840        2.049293        0.000027  1
  H          1.246313        2.044351        0.000047  1
  C          0.060307       -0.342020        1.969616  2
  H          0.027695       -0.157065        0.904501  2
  C         -1.102786       -0.669500        2.653212  2
  H         -2.041508       -0.739669        2.120654  2
  C         -1.060925       -0.906911        4.020405  2
  H         -1.967034       -1.162035        4.552962  2
  C          0.144031       -0.816841        4.704001  2
  H          0.176643       -1.001796        5.769116  2
  C          1.307125       -0.489361        4.020405  2
  H          2.245846       -0.419192        4.552962  2
  C          1.265263       -0.251950        2.653212  2
  H          2.171372        0.003173        2.120654  2

%mem=32GB
%nprocshared= 8
#p m062x/aug-cc-pVDZ   counterpoise=2

00031 m062x/aug-cc-pVDZ   counterpoise=2

 0  1  0  1  0  1
  C         -0.624727       -1.102519        0.000028  1
  N         -1.388431       -0.009613       -0.000010  1
  C         -0.720798        1.126503        0.000003  1
  C          0.671678        1.128362        0.000015  1
  N          1.361561       -0.000000       -0.000004  1
  N          0.700718       -1.142733       -0.000033  1
  H         -1.124521       -2.062207       -0.000123  1
  H         -1.288840        2.049293        0.000027  1
  H          1.246313        2.044351        0.000047  1
  C          0.118782       -0.326352        1.969616  2
  H          0.054548       -0.149870        0.904501  2
  C         -0.969775       -0.850826        2.653212  2
  H         -1.882051       -1.082936        2.120654  2
  C         -0.887323       -1.077360        4.020405  2
  H         -1.735365       -1.485953        4.552962  2
  C          0.283686       -0.779421        4.704001  2
  H          0.347920       -0.955903        5.769116  2
  C          1.372243       -0.254947        4.020405  2
  H          2.284519       -0.022837        4.552962  2
  C          1.289791       -0.028412        2.653212  2
  H          2.137833        0.380180        2.120654  2

%mem=32GB
%nprocshared= 8
#p m062x/aug-cc-pVDZ   counterpoise=2

00032 m062x/aug-cc-pVDZ   counterpoise=2

 0  1  0  1  0  1
  C         -0.624727       -1.102519        0.000028  1
  N         -1.388431       -0.009613       -0.000010  1
  C         -0.720798        1.126503        0.000003  1
  C          0.671678        1.128362        0.000015  1
  N          1.361561       -0.000000       -0.000004  1
  N          0.700718       -1.142733       -0.000033  1
  H         -1.124521       -2.062207       -0.000123  1
  H         -1.288840        2.049293        0.000027  1
  H          1.246313        2.044351        0.000047  1
  C          0.173648       -0.300767        1.969616  2
  H          0.079744       -0.138121        0.904501  2
  C         -0.807298       -1.006300        2.653212  2
  H         -1.665408       -1.393298        2.120654  2
  C         -0.686761       -1.215075        4.020405  2
  H         -1.450968       -1.764721        4.552962  2
  C          0.414721       -0.718318        4.704001  2
  H          0.508625       -0.880965        5.769116  2
  C          1.395667       -0.012786        4.020405  2
  H          2.253777        0.374213        4.552962  2
  C          1.275130        0.195989        2.653212  2
  H          2.039337        0.745635        2.120654  2

%mem=32GB
%nprocshared= 8
#p m062x/aug-cc-pVDZ   counterpoise=2

00033 m062x/aug-cc-pVDZ   counterpoise=2

 0  1  0  1  0  1
  C         -0.624727       -1.102519        0.000028  1
  N         -1.388431       -0.009613       -0.000010  1
  C         -0.720798        1.126503        0.000003  1
  C          0.671678        1.128362        0.000015  1
  N          1.361561       -0.000000       -0.000004  1
  N          0.700718       -1.142733       -0.000033  1
  H         -1.124521       -2.062207       -0.000123  1
  H         -1.288840        2.049293        0.000027  1
  H          1.246313        2.044351        0.000047  1
  C          0.223238       -0.266044        1.969616  2
  H          0.102517       -0.122175        0.904501  2
  C         -0.620291       -1.131198        2.653212  2
  H         -1.398163       -1.661326        2.120654  2
  C         -0.465332       -1.315870        4.020405  2
  H         -1.122484       -1.989868        4.552962  2
  C          0.533155       -0.635390        4.704001  2
  H          0.653876       -0.779259        5.769116  2
  C          1.376684        0.229763        4.020405  2
  H          2.154556        0.759892        4.552962  2
  C          1.221725        0.414436        2.653212  2
  H          1.878876        1.088434        2.120654  2

%mem=32GB
%nprocshared= 8
#p m062x/aug-cc-pVDZ   counterpoise=2

00034 m062x/aug-cc-pVDZ   counterpoise=2

 0  1  0  1  0  1
  C         -0.624727       -1.102519        0.000028  1
  N         -1.388431       -0.009613       -0.000010  1
  C         -0.720798        1.126503        0.000003  1
  C          0.671678        1.128362        0.000015  1
  N          1.361561       -0.000000       -0.000004  1
  N          0.700718       -1.142733       -0.000033  1
  H         -1.124521       -2.062207       -0.000123  1
  H         -1.288840        2.049293        0.000027  1
  H          1.246313        2.044351        0.000047  1
  C          0.266044       -0.223238        1.969616  2
  H          0.122175       -0.102517        0.904501  2
  C         -0.414437       -1.221724        2.653212  2
  H         -1.088436       -1.878876        2.120654  2
  C         -0.229764       -1.376683        4.020405  2
  H         -0.759893       -2.154555        4.552962  2
  C          0.635389       -0.533155        4.704001  2
  H          0.779259       -0.653876        5.769116  2
  C          1.315871        0.465331        4.020405  2
  H          1.989869        1.122482        4.552962  2
  C          1.131198        0.620290        2.653212  2
  H          1.661327        1.398162        2.120654  2

%mem=32GB
%nprocshared= 8
#p m062x/aug-cc-pVDZ   counterpoise=2

00035 m062x/aug-cc-pVDZ   counterpoise=2

 0  1  0  1  0  1
  C         -0.624727       -1.102519        0.000028  1
  N         -1.388431       -0.009613       -0.000010  1
  C         -0.720798        1.126503        0.000003  1
  C          0.671678        1.128362        0.000015  1
  N          1.361561       -0.000000       -0.000004  1
  N          0.700718       -1.142733       -0.000033  1
  H         -1.124521       -2.062207       -0.000123  1
  H         -1.288840        2.049293        0.000027  1
  H          1.246313        2.044351        0.000047  1
  C          0.300767       -0.173648        1.969616  2
  H          0.138121       -0.079744        0.904501  2
  C         -0.195990       -1.275130        2.653212  2
  H         -0.745636       -2.039336        2.120654  2
  C          0.012785       -1.395666        4.020405  2
  H         -0.374214       -2.253777        4.552962  2
  C          0.718318       -0.414721        4.704001  2
  H          0.880965       -0.508625        5.769116  2
  C          1.215076        0.686761        4.020405  2
  H          1.764722        1.450967        4.552962  2
  C          1.006300        0.807297        2.653212  2
  H          1.393300        1.665407        2.120654  2

%mem=32GB
%nprocshared= 8
#p m062x/aug-cc-pVDZ   counterpoise=2

00036 m062x/aug-cc-pVDZ   counterpoise=2

 0  1  0  1  0  1
  C         -0.624727       -1.102519        0.000028  1
  N         -1.388431       -0.009613       -0.000010  1
  C         -0.720798        1.126503        0.000003  1
  C          0.671678        1.128362        0.000015  1
  N          1.361561       -0.000000       -0.000004  1
  N          0.700718       -1.142733       -0.000033  1
  H         -1.124521       -2.062207       -0.000123  1
  H         -1.288840        2.049293        0.000027  1
  H          1.246313        2.044351        0.000047  1
  C          0.326352       -0.118782        1.969616  2
  H          0.149870       -0.054548        0.904501  2
  C          0.028411       -1.289791        2.653212  2
  H         -0.380181       -2.137832        2.120654  2
  C          0.254946       -1.372243        4.020405  2
  H          0.022835       -2.284519        4.552962  2
  C          0.779421       -0.283686        4.704001  2
  H          0.955903       -0.347920        5.769116  2
  C          1.077361        0.887323        4.020405  2
  H          1.485954        1.735364        4.552962  2
  C          0.850827        0.969775        2.653212  2
  H          1.082937        1.882050        2.120654  2

%mem=32GB
%nprocshared= 8
#p m062x/aug-cc-pVDZ   counterpoise=2

00037 m062x/aug-cc-pVDZ   counterpoise=2

 0  1  0  1  0  1
  C         -0.624727       -1.102519        0.000028  1
  N         -1.388431       -0.009613       -0.000010  1
  C         -0.720798        1.126503        0.000003  1
  C          0.671678        1.128362        0.000015  1
  N          1.361561       -0.000000       -0.000004  1
  N          0.700718       -1.142733       -0.000033  1
  H         -1.124521       -2.062207       -0.000123  1
  H         -1.288840        2.049293        0.000027  1
  H          1.246313        2.044351        0.000047  1
  C          0.342020       -0.060307        1.969616  2
  H          0.157065       -0.027695        0.904501  2
  C          0.251950       -1.265263        2.653212  2
  H         -0.003175       -2.171372        2.120654  2
  C          0.489360       -1.307125        4.020405  2
  H          0.419191       -2.245846        4.552962  2
  C          0.816841       -0.144031        4.704001  2
  H          1.001796       -0.176644        5.769116  2
  C          0.906911        1.060924        4.020405  2
  H          1.162036        1.967033        4.552962  2
  C          0.669501        1.102786        2.653212  2
  H          0.739670        2.041508        2.120654  2

%mem=32GB
%nprocshared= 8
#p m062x/aug-cc-pVDZ   counterpoise=2

00038 m062x/aug-cc-pVDZ   counterpoise=2

 0  1  0  1  0  1
  C         -0.624727       -1.102519        0.000028  1
  N         -1.388431       -0.009613       -0.000010  1
  C         -0.720798        1.126503        0.000003  1
  C          0.671678        1.128362        0.000015  1
  N          1.361561       -0.000000       -0.000004  1
  N          0.700718       -1.142733       -0.000033  1
  H         -1.124521       -2.062207       -0.000123  1
  H         -1.288840        2.049293        0.000027  1
  H          1.246313        2.044351        0.000047  1
  C          0.684040        0.000000        1.879385  2
  H          1.050832       -0.000000        0.861935  2
  C          0.448632        1.202290        2.532390  2
  H          0.632027        2.138935        2.023665  2
  C         -0.022186        1.202290        3.838401  2
  H         -0.205582        2.138935        4.347126  2
  C         -0.257595        0.000000        4.491406  2
  H         -0.624386        0.000000        5.508857  2
  C         -0.022186       -1.202290        3.838401  2
  H         -0.205582       -2.138935        4.347126  2
  C          0.448632       -1.202290        2.532390  2
  H          0.632027       -2.138935        2.023665  2

%mem=32GB
%nprocshared= 8
#p m062x/aug-cc-pVDZ   counterpoise=2

00039 m062x/aug-cc-pVDZ   counterpoise=2

 0  1  0  1  0  1
  C         -0.624727       -1.102519        0.000028  1
  N         -1.388431       -0.009613       -0.000010  1
  C         -0.720798        1.126503        0.000003  1
  C          0.671678        1.128362        0.000015  1
  N          1.361561       -0.000000       -0.000004  1
  N          0.700718       -1.142733       -0.000033  1
  H         -1.124521       -2.062207       -0.000123  1
  H         -1.288840        2.049293        0.000027  1
  H          1.246313        2.044351        0.000047  1
  C          0.673648        0.118782        1.879385  2
  H          0.309358        0.054548        0.863064  2
  C          1.116227       -1.024016        2.531665  2
  H          1.096729       -1.978549        2.023505  2
  C          1.583835       -0.941564        3.836226  2
  H          1.928627       -1.831863        4.344386  2
  C          1.608863        0.283686        4.488506  2
  H          1.973154        0.347920        5.504827  2
  C          1.166284        1.426485        3.836226  2
  H          1.185782        2.381017        4.344386  2
  C          0.698676        1.344033        2.531665  2
  H          0.353884        2.234331        2.023505  2

%mem=32GB
%nprocshared= 8
#p m062x/aug-cc-pVDZ   counterpoise=2

00040 m062x/aug-cc-pVDZ   counterpoise=2

 0  1  0  1  0  1
  C         -0.624727       -1.102519        0.000028  1
  N         -1.388431       -0.009613       -0.000010  1
  C         -0.720798        1.126503        0.000003  1
  C          0.671678        1.128362        0.000015  1
  N          1.361561       -0.000000       -0.000004  1
  N          0.700718       -1.142733       -0.000033  1
  H         -1.124521       -2.062207       -0.000123  1
  H         -1.288840        2.049293        0.000027  1
  H          1.246313        2.044351        0.000047  1
  C          0.642788        0.233956        1.879385  2
  H          0.295186        0.107439        0.863064  2
  C          1.277088       -0.814628        2.531665  2
  H          1.423638       -1.758045        2.023505  2
  C          1.723274       -0.652230        3.836226  2
  H          2.217426       -1.469130        4.344386  2
  C          1.535159        0.558752        4.488506  2
  H          1.882761        0.685269        5.504827  2
  C          0.900859        1.607336        3.836226  2
  H          0.754308        2.550753        4.344386  2
  C          0.454673        1.444938        2.531665  2
  H         -0.039480        2.261838        2.023505  2

%mem=32GB
%nprocshared= 8
#p m062x/aug-cc-pVDZ   counterpoise=2

00041 m062x/aug-cc-pVDZ   counterpoise=2

 0  1  0  1  0  1
  C         -0.624727       -1.102519        0.000028  1
  N         -1.388431       -0.009613       -0.000010  1
  C         -0.720798        1.126503        0.000003  1
  C          0.671678        1.128362        0.000015  1
  N          1.361561       -0.000000       -0.000004  1
  N          0.700718       -1.142733       -0.000033  1
  H         -1.124521       -2.062207       -0.000123  1
  H         -1.288840        2.049293        0.000027  1
  H          1.246313        2.044351        0.000047  1
  C          0.592396        0.342020        1.879385  2
  H          0.272044        0.157065        0.863064  2
  C          1.399145       -0.580488        2.531665  2
  H          1.707292       -1.484124        2.023505  2
  C          1.810352       -0.343078        3.836226  2
  H          2.438850       -1.061758        4.344386  2
  C          1.414810        0.816841        4.488506  2
  H          1.735162        1.001796        5.504827  2
  C          0.608062        1.739350        3.836226  2
  H          0.299915        2.642985        4.344386  2
  C          0.196855        1.501939        2.531665  2
  H         -0.431644        2.220620        2.023505  2

%mem=32GB
%nprocshared= 8
#p m062x/aug-cc-pVDZ   counterpoise=2

00042 m062x/aug-cc-pVDZ   counterpoise=2

 0  1  0  1  0  1
  C         -0.624727       -1.102519        0.000028  1
  N         -1.388431       -0.009613       -0.000010  1
  C         -0.720798        1.126503        0.000003  1
  C          0.671678        1.128362        0.000015  1
  N          1.361561       -0.000000       -0.000004  1
  N          0.700718       -1.142733       -0.000033  1
  H         -1.124521       -2.062207       -0.000123  1
  H         -1.288840        2.049293        0.000027  1
  H          1.246313        2.044351        0.000047  1
  C          0.524005        0.439693        1.879385  2
  H          0.240637        0.201919        0.863064  2
  C          1.478689       -0.328710        2.531665  2
  H          1.939069       -1.165109        2.023505  2
  C          1.842423       -0.023501        3.836226  2
  H          2.586171       -0.622126        4.344386  2
  C          1.251473        1.050111        4.488506  2
  H          1.534841        1.287885        5.504827  2
  C          0.296789        1.818514        3.836226  2
  H         -0.163591        2.654912        4.344386  2
  C         -0.066945        1.513305        2.531665  2
  H         -0.810693        2.111929        2.023505  2

%mem=32GB
%nprocshared= 8
#p m062x/aug-cc-pVDZ   counterpoise=2

00043 m062x/aug-cc-pVDZ   counterpoise=2

 0  1  0  1  0  1
  C         -0.624727       -1.102519        0.000028  1
  N         -1.388431       -0.009613       -0.000010  1
  C         -0.720798        1.126503        0.000003  1
  C          0.671678        1.128362        0.000015  1
  N          1.361561       -0.000000       -0.000004  1
  N          0.700718       -1.142733       -0.000033  1
  H         -1.124521       -2.062207       -0.000123  1
  H         -1.288840        2.049293        0.000027  1
  H          1.246313        2.044351        0.000047  1
  C          0.439693        0.524005        1.879385  2
  H          0.565918        0.852841        0.856802  2
  C         -0.763757        0.743810        2.535684  2
  H         -1.575081        1.243885        2.024393  2
  C         -0.925782        0.321712        3.848283  2
  H         -1.863330        0.492951        4.359574  2
  C          0.115644       -0.320190        4.504582  2
  H         -0.010581       -0.649026        5.527165  2
  C          1.319094       -0.539994        3.848283  2
  H          2.130417       -1.040069        4.359574  2
  C          1.481118       -0.117897        2.535684  2
  H          2.418667       -0.289136        2.024393  2

%mem=32GB
%nprocshared= 8
#p m062x/aug-cc-pVDZ   counterpoise=2

00044 m062x/aug-cc-pVDZ   counterpoise=2

 0  1  0  1  0  1
  C         -0.624727       -1.102519        0.000028  1
  N         -1.388431       -0.009613       -0.000010  1
  C         -0.720798        1.126503        0.000003  1
  C          0.671678        1.128362        0.000015  1
  N          1.361561       -0.000000       -0.000004  1
  N          0.700718       -1.142733       -0.000033  1
  H         -1.124521       -2.062207       -0.000123  1
  H         -1.288840        2.049293        0.000027  1
  H          1.246313        2.044351        0.000047  1
  C          0.342020        0.592396        1.879385  2
  H          0.521917        0.884878        0.853796  2
  C         -0.797522        1.034566        2.537614  2
  H         -1.505386        1.671519        2.024819  2
  C         -1.028440        0.659133        3.854071  2
  H         -1.916201        1.003605        4.366866  2
  C         -0.119816       -0.158468        4.512300  2
  H         -0.299713       -0.450949        5.537889  2
  C          1.019726       -0.600637        3.854071  2
  H          1.727590       -1.237591        4.366866  2
  C          1.250644       -0.225205        2.537614  2
  H          2.138405       -0.569677        2.024819  2

%mem=32GB
%nprocshared= 8
#p m062x/aug-cc-pVDZ   counterpoise=2

00045 m062x/aug-cc-pVDZ   counterpoise=2

 0  1  0  1  0  1
  C         -0.624727       -1.102519        0.000028  1
  N         -1.388431       -0.009613       -0.000010  1
  C         -0.720798        1.126503        0.000003  1
  C          0.671678        1.128362        0.000015  1
  N          1.361561       -0.000000       -0.000004  1
  N          0.700718       -1.142733       -0.000033  1
  H         -1.124521       -2.062207       -0.000123  1
  H         -1.288840        2.049293        0.000027  1
  H          1.246313        2.044351        0.000047  1
  C          0.233956        0.642788        1.879385  2
  H          0.471874        0.906715        0.857877  2
  C         -0.811752        1.278403        2.534995  2
  H         -1.388492        2.037508        2.024241  2
  C         -1.117146        0.939623        3.846213  2
  H         -1.931805        1.434800        4.356967  2
  C         -0.376834       -0.034774        4.501822  2
  H         -0.614752       -0.298701        5.523330  2
  C          0.668873       -0.670389        3.846213  2
  H          1.245614       -1.429494        4.356967  2
  C          0.974268       -0.331609        2.534995  2
  H          1.788927       -0.826786        2.024241  2

%mem=32GB
%nprocshared= 8
#p m062x/aug-cc-pVDZ   counterpoise=2

00046 m062x/aug-cc-pVDZ   counterpoise=2

 0  1  0  1  0  1
  C         -0.624727       -1.102519        0.000028  1
  N         -1.388431       -0.009613       -0.000010  1
  C         -0.720798        1.126503        0.000003  1
  C          0.671678        1.128362        0.000015  1
  N          1.361561       -0.000000       -0.000004  1
  N          0.700718       -1.142733       -0.000033  1
  H         -1.124521       -2.062207       -0.000123  1
  H         -1.288840        2.049293        0.000027  1
  H          1.246313        2.044351        0.000047  1
  C          0.118782        0.673648        1.879385  2
  H          0.054548        0.309357        0.863064  2
  C          1.344033        0.698677        2.531665  2
  H          2.234331        0.353885        2.023505  2
  C          1.426484        1.166284        3.836226  2
  H          2.381017        1.185783        4.344386  2
  C          0.283686        1.608863        4.488506  2
  H          0.347920        1.973154        5.504827  2
  C         -0.941565        1.583835        3.836226  2
  H         -1.831863        1.928626        4.344386  2
  C         -1.024016        1.116227        2.531665  2
  H         -1.978549        1.096728        2.023505  2

%mem=32GB
%nprocshared= 8
#p m062x/aug-cc-pVDZ   counterpoise=2

00047 m062x/aug-cc-pVDZ   counterpoise=2

 0  1  0  1  0  1
  C         -0.624727       -1.102519        0.000028  1
  N         -1.388431       -0.009613       -0.000010  1
  C         -0.720798        1.126503        0.000003  1
  C          0.671678        1.128362        0.000015  1
  N          1.361561       -0.000000       -0.000004  1
  N          0.700718       -1.142733       -0.000033  1
  H         -1.124521       -2.062207       -0.000123  1
  H         -1.288840        2.049293        0.000027  1
  H          1.246313        2.044351        0.000047  1
  C          0.000000        0.684040        1.879385  2
  H          0.000000        0.314130        0.863064  2
  C          1.202290        0.921451        2.531665  2
  H          2.138935        0.736496        2.023505  2
  C          1.202290        1.396272        3.836226  2
  H          2.138935        1.581228        4.344386  2
  C         -0.000000        1.633682        4.488506  2
  H         -0.000000        2.003593        5.504827  2
  C         -1.202290        1.396272        3.836226  2
  H         -2.138935        1.581227        4.344386  2
  C         -1.202290        0.921451        2.531665  2
  H         -2.138935        0.736495        2.023505  2

%mem=32GB
%nprocshared= 8
#p m062x/aug-cc-pVDZ   counterpoise=2

00048 m062x/aug-cc-pVDZ   counterpoise=2

 0  1  0  1  0  1
  C         -0.624727       -1.102519        0.000028  1
  N         -1.388431       -0.009613       -0.000010  1
  C         -0.720798        1.126503        0.000003  1
  C          0.671678        1.128362        0.000015  1
  N          1.361561       -0.000000       -0.000004  1
  N          0.700718       -1.142733       -0.000033  1
  H         -1.124521       -2.062207       -0.000123  1
  H         -1.288840        2.049293        0.000027  1
  H          1.246313        2.044351        0.000047  1
  C         -0.118782        0.673648        1.879385  2
  H         -0.054548        0.309357        0.863064  2
  C          1.024016        1.116228        2.531665  2
  H          1.978549        1.096729        2.023505  2
  C          0.941564        1.583835        3.836226  2
  H          1.831862        1.928627        4.344386  2
  C         -0.283686        1.608863        4.488506  2
  H         -0.347921        1.973154        5.504827  2
  C         -1.426485        1.166284        3.836226  2
  H         -2.381017        1.185782        4.344386  2
  C         -1.344033        0.698676        2.531665  2
  H         -2.234331        0.353884        2.023505  2

%mem=32GB
%nprocshared= 8
#p m062x/aug-cc-pVDZ   counterpoise=2

00049 m062x/aug-cc-pVDZ   counterpoise=2

 0  1  0  1  0  1
  C         -0.624727       -1.102519        0.000028  1
  N         -1.388431       -0.009613       -0.000010  1
  C         -0.720798        1.126503        0.000003  1
  C          0.671678        1.128362        0.000015  1
  N          1.361561       -0.000000       -0.000004  1
  N          0.700718       -1.142733       -0.000033  1
  H         -1.124521       -2.062207       -0.000123  1
  H         -1.288840        2.049293        0.000027  1
  H          1.246313        2.044351        0.000047  1
  C         -0.233956        0.642788        1.879385  2
  H         -0.107439        0.295185        0.863064  2
  C          0.814628        1.277088        2.531665  2
  H          1.758045        1.423639        2.023505  2
  C          0.652230        1.723274        3.836226  2
  H          1.469130        2.217427        4.344386  2
  C         -0.558753        1.535159        4.488506  2
  H         -0.685269        1.882761        5.504826  2
  C         -1.607336        0.900859        3.836226  2
  H         -2.550753        0.754308        4.344386  2
  C         -1.444938        0.454673        2.531665  2
  H         -2.261838       -0.039480        2.023505  2

%mem=32GB
%nprocshared= 8
#p m062x/aug-cc-pVDZ   counterpoise=2

00050 m062x/aug-cc-pVDZ   counterpoise=2

 0  1  0  1  0  1
  C         -0.624727       -1.102519        0.000028  1
  N         -1.388431       -0.009613       -0.000010  1
  C         -0.720798        1.126503        0.000003  1
  C          0.671678        1.128362        0.000015  1
  N          1.361561       -0.000000       -0.000004  1
  N          0.700718       -1.142733       -0.000033  1
  H         -1.124521       -2.062207       -0.000123  1
  H         -1.288840        2.049293        0.000027  1
  H          1.246313        2.044351        0.000047  1
  C         -0.342020        0.592396        1.879385  2
  H         -0.547864        0.882652        0.858052  2
  C         -1.190615       -0.289389        2.534882  2
  H         -2.057557       -0.686089        2.024216  2
  C         -0.926392       -0.661964        3.845877  2
  H         -1.587490       -1.348919        4.356544  2
  C          0.186426       -0.152754        4.501374  2
  H          0.392269       -0.443009        5.522708  2
  C          1.035020        0.729031        3.845877  2
  H          1.901962        1.125731        4.356544  2
  C          0.770798        1.101606        2.534882  2
  H          1.431896        1.788562        2.024216  2

%mem=32GB
%nprocshared= 8
#p m062x/aug-cc-pVDZ   counterpoise=2

00051 m062x/aug-cc-pVDZ   counterpoise=2

 0  1  0  1  0  1
  C         -0.624727       -1.102519        0.000028  1
  N         -1.388431       -0.009613       -0.000010  1
  C         -0.720798        1.126503        0.000003  1
  C          0.671678        1.128362        0.000015  1
  N          1.361561       -0.000000       -0.000004  1
  N          0.700718       -1.142733       -0.000033  1
  H         -1.124521       -2.062207       -0.000123  1
  H         -1.288840        2.049293        0.000027  1
  H          1.246313        2.044351        0.000047  1
  C         -0.439693        0.524005        1.879385  2
  H         -0.592201        0.850880        0.859760  2
  C         -1.431348       -0.194126        2.533786  2
  H         -2.356407       -0.426713        2.023974  2
  C         -1.235587       -0.613706        3.842588  2
  H         -2.008137       -1.173167        4.352401  2
  C         -0.048169       -0.315154        4.496989  2
  H          0.104340       -0.642028        5.516615  2
  C          0.943487        0.402978        3.842588  2
  H          1.868546        0.635564        4.352401  2
  C          0.747725        0.822557        2.533786  2
  H          1.520275        1.382018        2.023974  2

%mem=32GB
%nprocshared= 8
#p m062x/aug-cc-pVDZ   counterpoise=2

00052 m062x/aug-cc-pVDZ   counterpoise=2

 0  1  0  1  0  1
  C         -0.624727       -1.102519        0.000028  1
  N         -1.388431       -0.009613       -0.000010  1
  C         -0.720798        1.126503        0.000003  1
  C          0.671678        1.128362        0.000015  1
  N          1.361561       -0.000000       -0.000004  1
  N          0.700718       -1.142733       -0.000033  1
  H         -1.124521       -2.062207       -0.000123  1
  H         -1.288840        2.049293        0.000027  1
  H          1.246313        2.044351        0.000047  1
  C         -0.524005        0.439693        1.879385  2
  H         -0.240637        0.201919        0.863064  2
  C          0.066945        1.513305        2.531665  2
  H          0.810692        2.111930        2.023505  2
  C         -0.296789        1.818514        3.836226  2
  H          0.163590        2.654913        4.344386  2
  C         -1.251474        1.050111        4.488506  2
  H         -1.534841        1.287885        5.504826  2
  C         -1.842423       -0.023501        3.836226  2
  H         -2.586171       -0.622126        4.344386  2
  C         -1.478689       -0.328711        2.531665  2
  H         -1.939069       -1.165109        2.023505  2

%mem=32GB
%nprocshared= 8
#p m062x/aug-cc-pVDZ   counterpoise=2

00053 m062x/aug-cc-pVDZ   counterpoise=2

 0  1  0  1  0  1
  C         -0.624727       -1.102519        0.000028  1
  N         -1.388431       -0.009613       -0.000010  1
  C         -0.720798        1.126503        0.000003  1
  C          0.671678        1.128362        0.000015  1
  N          1.361561       -0.000000       -0.000004  1
  N          0.700718       -1.142733       -0.000033  1
  H         -1.124521       -2.062207       -0.000123  1
  H         -1.288840        2.049293        0.000027  1
  H          1.246313        2.044351        0.000047  1
  C         -0.592396        0.342020        1.879385  2
  H         -0.272044        0.157065        0.863064  2
  C         -0.196855        1.501939        2.531665  2
  H          0.431643        2.220620        2.023505  2
  C         -0.608062        1.739350        3.836226  2
  H         -0.299916        2.642986        4.344386  2
  C         -1.414811        0.816841        4.488506  2
  H         -1.735163        1.001796        5.504826  2
  C         -1.810352       -0.343078        3.836226  2
  H         -2.438850       -1.061759        4.344386  2
  C         -1.399145       -0.580488        2.531665  2
  H         -1.707291       -1.484124        2.023505  2

%mem=32GB
%nprocshared= 8
#p m062x/aug-cc-pVDZ   counterpoise=2

00054 m062x/aug-cc-pVDZ   counterpoise=2

 0  1  0  1  0  1
  C         -0.624727       -1.102519        0.000028  1
  N         -1.388431       -0.009613       -0.000010  1
  C         -0.720798        1.126503        0.000003  1
  C          0.671678        1.128362        0.000015  1
  N          1.361561       -0.000000       -0.000004  1
  N          0.700718       -1.142733       -0.000033  1
  H         -1.124521       -2.062207       -0.000123  1
  H         -1.288840        2.049293        0.000027  1
  H          1.246313        2.044351        0.000047  1
  C         -0.642788        0.233956        1.879385  2
  H         -0.295185        0.107439        0.863064  2
  C         -0.454673        1.444938        2.531665  2
  H          0.039479        2.261838        2.023505  2
  C         -0.900859        1.607336        3.836226  2
  H         -0.754309        2.550753        4.344386  2
  C         -1.535160        0.558752        4.488506  2
  H         -1.882762        0.685269        5.504826  2
  C         -1.723274       -0.652230        3.836226  2
  H         -2.217426       -1.469130        4.344386  2
  C         -1.277088       -0.814628        2.531665  2
  H         -1.423638       -1.758045        2.023505  2

%mem=32GB
%nprocshared= 8
#p m062x/aug-cc-pVDZ   counterpoise=2

00055 m062x/aug-cc-pVDZ   counterpoise=2

 0  1  0  1  0  1
  C         -0.624727       -1.102519        0.000028  1
  N         -1.388431       -0.009613       -0.000010  1
  C         -0.720798        1.126503        0.000003  1
  C          0.671678        1.128362        0.000015  1
  N          1.361561       -0.000000       -0.000004  1
  N          0.700718       -1.142733       -0.000033  1
  H         -1.124521       -2.062207       -0.000123  1
  H         -1.288840        2.049293        0.000027  1
  H          1.246313        2.044351        0.000047  1
  C         -0.673648        0.118782        1.879385  2
  H         -0.309357        0.054548        0.863064  2
  C         -0.698677        1.344033        2.531665  2
  H         -0.353884        2.234331        2.023505  2
  C         -1.166284        1.426485        3.836226  2
  H         -1.185783        2.381017        4.344386  2
  C         -1.608863        0.283686        4.488506  2
  H         -1.973154        0.347920        5.504826  2
  C         -1.583835       -0.941564        3.836226  2
  H         -1.928627       -1.831863        4.344386  2
  C         -1.116227       -1.024016        2.531665  2
  H         -1.096729       -1.978549        2.023505  2

%mem=32GB
%nprocshared= 8
#p m062x/aug-cc-pVDZ   counterpoise=2

00056 m062x/aug-cc-pVDZ   counterpoise=2

 0  1  0  1  0  1
  C         -0.624727       -1.102519        0.000028  1
  N         -1.388431       -0.009613       -0.000010  1
  C         -0.720798        1.126503        0.000003  1
  C          0.671678        1.128362        0.000015  1
  N          1.361561       -0.000000       -0.000004  1
  N          0.700718       -1.142733       -0.000033  1
  H         -1.124521       -2.062207       -0.000123  1
  H         -1.288840        2.049293        0.000027  1
  H          1.246313        2.044351        0.000047  1
  C         -0.684040        0.000000        1.879385  2
  H         -0.314130       -0.000000        0.863064  2
  C         -0.921451        1.202290        2.531665  2
  H         -0.736496        2.138935        2.023505  2
  C         -1.396272        1.202290        3.836226  2
  H         -1.581227        2.138935        4.344386  2
  C         -1.633683        0.000000        4.488506  2
  H         -2.003593        0.000000        5.504826  2
  C         -1.396272       -1.202290        3.836226  2
  H         -1.581227       -2.138935        4.344386  2
  C         -0.921451       -1.202290        2.531665  2
  H         -0.736496       -2.138935        2.023505  2

%mem=32GB
%nprocshared= 8
#p m062x/aug-cc-pVDZ   counterpoise=2

00057 m062x/aug-cc-pVDZ   counterpoise=2

 0  1  0  1  0  1
  C         -0.624727       -1.102519        0.000028  1
  N         -1.388431       -0.009613       -0.000010  1
  C         -0.720798        1.126503        0.000003  1
  C          0.671678        1.128362        0.000015  1
  N          1.361561       -0.000000       -0.000004  1
  N          0.700718       -1.142733       -0.000033  1
  H         -1.124521       -2.062207       -0.000123  1
  H         -1.288840        2.049293        0.000027  1
  H          1.246313        2.044351        0.000047  1
  C         -0.673648       -0.118782        1.879385  2
  H         -0.309357       -0.054548        0.863064  2
  C         -1.116227        1.024016        2.531665  2
  H         -1.096729        1.978549        2.023505  2
  C         -1.583835        0.941564        3.836226  2
  H         -1.928627        1.831863        4.344386  2
  C         -1.608863       -0.283686        4.488506  2
  H         -1.973154       -0.347920        5.504826  2
  C         -1.166284       -1.426485        3.836226  2
  H         -1.185783       -2.381017        4.344386  2
  C         -0.698677       -1.344033        2.531665  2
  H         -0.353884       -2.234331        2.023505  2

%mem=32GB
%nprocshared= 8
#p m062x/aug-cc-pVDZ   counterpoise=2

00058 m062x/aug-cc-pVDZ   counterpoise=2

 0  1  0  1  0  1
  C         -0.624727       -1.102519        0.000028  1
  N         -1.388431       -0.009613       -0.000010  1
  C         -0.720798        1.126503        0.000003  1
  C          0.671678        1.128362        0.000015  1
  N          1.361561       -0.000000       -0.000004  1
  N          0.700718       -1.142733       -0.000033  1
  H         -1.124521       -2.062207       -0.000123  1
  H         -1.288840        2.049293        0.000027  1
  H          1.246313        2.044351        0.000047  1
  C         -0.642788       -0.233956        1.879385  2
  H         -0.295185       -0.107439        0.863064  2
  C         -1.277088        0.814628        2.531665  2
  H         -1.423638        1.758045        2.023505  2
  C         -1.723274        0.652230        3.836226  2
  H         -2.217426        1.469130        4.344386  2
  C         -1.535160       -0.558752        4.488506  2
  H         -1.882762       -0.685269        5.504826  2
  C         -0.900859       -1.607336        3.836226  2
  H         -0.754309       -2.550753        4.344386  2
  C         -0.454673       -1.444938        2.531665  2
  H          0.039479       -2.261838        2.023505  2

%mem=32GB
%nprocshared= 8
#p m062x/aug-cc-pVDZ   counterpoise=2

00059 m062x/aug-cc-pVDZ   counterpoise=2

 0  1  0  1  0  1
  C         -0.624727       -1.102519        0.000028  1
  N         -1.388431       -0.009613       -0.000010  1
  C         -0.720798        1.126503        0.000003  1
  C          0.671678        1.128362        0.000015  1
  N          1.361561       -0.000000       -0.000004  1
  N          0.700718       -1.142733       -0.000033  1
  H         -1.124521       -2.062207       -0.000123  1
  H         -1.288840        2.049293        0.000027  1
  H          1.246313        2.044351        0.000047  1
  C         -0.592396       -0.342020        1.879385  2
  H         -0.272044       -0.157065        0.863064  2
  C         -1.399145        0.580488        2.531665  2
  H         -1.707291        1.484124        2.023505  2
  C         -1.810352        0.343078        3.836226  2
  H         -2.438850        1.061759        4.344386  2
  C         -1.414811       -0.816841        4.488506  2
  H         -1.735163       -1.001796        5.504826  2
  C         -0.608062       -1.739350        3.836226  2
  H         -0.299916       -2.642986        4.344386  2
  C         -0.196855       -1.501939        2.531665  2
  H          0.431643       -2.220620        2.023505  2

%mem=32GB
%nprocshared= 8
#p m062x/aug-cc-pVDZ   counterpoise=2

00060 m062x/aug-cc-pVDZ   counterpoise=2

 0  1  0  1  0  1
  C         -0.624727       -1.102519        0.000028  1
  N         -1.388431       -0.009613       -0.000010  1
  C         -0.720798        1.126503        0.000003  1
  C          0.671678        1.128362        0.000015  1
  N          1.361561       -0.000000       -0.000004  1
  N          0.700718       -1.142733       -0.000033  1
  H         -1.124521       -2.062207       -0.000123  1
  H         -1.288840        2.049293        0.000027  1
  H          1.246313        2.044351        0.000047  1
  C         -0.524005       -0.439693        1.879385  2
  H         -0.578599       -0.798964        0.860717  2
  C          0.699678       -0.389734        2.533172  2
  H          1.598396       -0.710085        2.023838  2
  C          0.769756        0.071431        3.840745  2
  H          1.723068        0.110352        4.350079  2
  C         -0.383850        0.482638        4.494532  2
  H         -0.329256        0.841910        5.513200  2
  C         -1.607533        0.432679        3.840745  2
  H         -2.506251        0.753030        4.350079  2
  C         -1.677611       -0.028486        2.533172  2
  H         -2.630923       -0.067407        2.023838  2

%mem=32GB
%nprocshared= 8
#p m062x/aug-cc-pVDZ   counterpoise=2

00061 m062x/aug-cc-pVDZ   counterpoise=2

 0  1  0  1  0  1
  C         -0.624727       -1.102519        0.000028  1
  N         -1.388431       -0.009613       -0.000010  1
  C         -0.720798        1.126503        0.000003  1
  C          0.671678        1.128362        0.000015  1
  N          1.361561       -0.000000       -0.000004  1
  N          0.700718       -1.142733       -0.000033  1
  H         -1.124521       -2.062207       -0.000123  1
  H         -1.288840        2.049293        0.000027  1
  H          1.246313        2.044351        0.000047  1
  C         -0.439693       -0.524005        1.879385  2
  H         -0.541017       -0.840799        0.850251  2
  C          0.770480       -0.686953        2.539889  2
  H          1.611941       -1.130690        2.025322  2
  C          0.900541       -0.280313        3.860896  2
  H          1.843327       -0.407257        4.375464  2
  C         -0.179570        0.289274        4.521400  2
  H         -0.078245        0.606067        5.550534  2
  C         -1.389742        0.452221        3.860896  2
  H         -2.231204        0.895959        4.375464  2
  C         -1.519804        0.045582        2.539889  2
  H         -2.462590        0.172526        2.025322  2

%mem=32GB
%nprocshared= 8
#p m062x/aug-cc-pVDZ   counterpoise=2

00062 m062x/aug-cc-pVDZ   counterpoise=2

 0  1  0  1  0  1
  C         -0.624727       -1.102519        0.000028  1
  N         -1.388431       -0.009613       -0.000010  1
  C         -0.720798        1.126503        0.000003  1
  C          0.671678        1.128362        0.000015  1
  N          1.361561       -0.000000       -0.000004  1
  N          0.700718       -1.142733       -0.000033  1
  H         -1.124521       -2.062207       -0.000123  1
  H         -1.288840        2.049293        0.000027  1
  H          1.246313        2.044351        0.000047  1
  C         -0.342020       -0.592396        1.879385  2
  H         -0.497404       -0.872775        0.846435  2
  C          0.809304       -0.995237        2.542338  2
  H          1.550860       -1.589448        2.025863  2
  C          1.008757       -0.635340        3.868244  2
  H          1.905697       -0.949173        4.384718  2
  C          0.056885        0.127397        4.531196  2
  H          0.212269        0.407776        5.564146  2
  C         -1.094439        0.530238        3.868244  2
  H         -1.835995        1.124449        4.384718  2
  C         -1.293892        0.170341        2.542338  2
  H         -2.190832        0.484174        2.025863  2

%mem=32GB
%nprocshared= 8
#p m062x/aug-cc-pVDZ   counterpoise=2

00063 m062x/aug-cc-pVDZ   counterpoise=2

 0  1  0  1  0  1
  C         -0.624727       -1.102519        0.000028  1
  N         -1.388431       -0.009613       -0.000010  1
  C         -0.720798        1.126503        0.000003  1
  C          0.671678        1.128362        0.000015  1
  N          1.361561       -0.000000       -0.000004  1
  N          0.700718       -1.142733       -0.000033  1
  H         -1.124521       -2.062207       -0.000123  1
  H         -1.288840        2.049293        0.000027  1
  H          1.246313        2.044351        0.000047  1
  C         -0.233956       -0.642788        1.879385  2
  H         -0.448075       -0.894693        0.849609  2
  C          0.819540       -1.259774        2.540301  2
  H          1.426147       -1.992343        2.025413  2
  C          1.094386       -0.936426        3.862132  2
  H          1.915112       -1.417090        4.377020  2
  C          0.315737        0.003909        4.523048  2
  H          0.529856        0.255815        5.552824  2
  C         -0.737759        0.620896        3.862132  2
  H         -1.344366        1.353465        4.377020  2
  C         -1.012605        0.297548        2.540301  2
  H         -1.833331        0.778211        2.025413  2

%mem=32GB
%nprocshared= 8
#p m062x/aug-cc-pVDZ   counterpoise=2

00064 m062x/aug-cc-pVDZ   counterpoise=2

 0  1  0  1  0  1
  C         -0.624727       -1.102519        0.000028  1
  N         -1.388431       -0.009613       -0.000010  1
  C         -0.720798        1.126503        0.000003  1
  C          0.671678        1.128362        0.000015  1
  N          1.361561       -0.000000       -0.000004  1
  N          0.700718       -1.142733       -0.000033  1
  H         -1.124521       -2.062207       -0.000123  1
  H         -1.288840        2.049293        0.000027  1
  H          1.246313        2.044351        0.000047  1
  C         -0.118782       -0.673648        1.879385  2
  H         -0.393350       -0.906389        0.859490  2
  C          0.834853       -1.441402        2.533959  2
  H          1.303216       -2.272263        2.024012  2
  C          1.187291       -1.142654        3.843108  2
  H          1.930222       -1.740773        4.353055  2
  C          0.586093       -0.076151        4.497682  2
  H          0.860661        0.156590        5.517577  2
  C         -0.367542        0.691603        3.843108  2
  H         -0.835905        1.522464        4.353055  2
  C         -0.719980        0.392855        2.533959  2
  H         -1.462911        0.990974        2.024012  2

%mem=32GB
%nprocshared= 8
#p m062x/aug-cc-pVDZ   counterpoise=2

00065 m062x/aug-cc-pVDZ   counterpoise=2

 0  1  0  1  0  1
  C         -0.624727       -1.102519        0.000028  1
  N         -1.388431       -0.009613       -0.000010  1
  C         -0.720798        1.126503        0.000003  1
  C          0.671678        1.128362        0.000015  1
  N          1.361561       -0.000000       -0.000004  1
  N          0.700718       -1.142733       -0.000033  1
  H         -1.124521       -2.062207       -0.000123  1
  H         -1.288840        2.049293        0.000027  1
  H          1.246313        2.044351        0.000047  1
  C         -0.000000       -0.684040        1.879385  2
  H          0.000000       -0.314130        0.863064  2
  C         -1.202290       -0.921451        2.531665  2
  H         -2.138935       -0.736495        2.023505  2
  C         -1.202290       -1.396272        3.836226  2
  H         -2.138935       -1.581227        4.344386  2
  C         -0.000000       -1.633682        4.488506  2
  H         -0.000000       -2.003593        5.504827  2
  C          1.202290       -1.396272        3.836226  2
  H          2.138935       -1.581228        4.344386  2
  C          1.202290       -0.921451        2.531665  2
  H          2.138935       -0.736496        2.023505  2

%mem=32GB
%nprocshared= 8
#p m062x/aug-cc-pVDZ   counterpoise=2

00066 m062x/aug-cc-pVDZ   counterpoise=2

 0  1  0  1  0  1
  C         -0.624727       -1.102519        0.000028  1
  N         -1.388431       -0.009613       -0.000010  1
  C         -0.720798        1.126503        0.000003  1
  C          0.671678        1.128362        0.000015  1
  N          1.361561       -0.000000       -0.000004  1
  N          0.700718       -1.142733       -0.000033  1
  H         -1.124521       -2.062207       -0.000123  1
  H         -1.288840        2.049293        0.000027  1
  H          1.246313        2.044351        0.000047  1
  C          0.118782       -0.673648        1.879385  2
  H          0.054548       -0.309357        0.863064  2
  C         -1.024016       -1.116227        2.531665  2
  H         -1.978549       -1.096728        2.023505  2
  C         -0.941565       -1.583835        3.836226  2
  H         -1.831863       -1.928626        4.344386  2
  C          0.283686       -1.608863        4.488506  2
  H          0.347920       -1.973154        5.504827  2
  C          1.426484       -1.166284        3.836226  2
  H          2.381017       -1.185783        4.344386  2
  C          1.344033       -0.698677        2.531665  2
  H          2.234331       -0.353885        2.023505  2

%mem=32GB
%nprocshared= 8
#p m062x/aug-cc-pVDZ   counterpoise=2

00067 m062x/aug-cc-pVDZ   counterpoise=2

 0  1  0  1  0  1
  C         -0.624727       -1.102519        0.000028  1
  N         -1.388431       -0.009613       -0.000010  1
  C         -0.720798        1.126503        0.000003  1
  C          0.671678        1.128362        0.000015  1
  N          1.361561       -0.000000       -0.000004  1
  N          0.700718       -1.142733       -0.000033  1
  H         -1.124521       -2.062207       -0.000123  1
  H         -1.288840        2.049293        0.000027  1
  H          1.246313        2.044351        0.000047  1
  C          0.233956       -0.642788        1.879385  2
  H          0.107439       -0.295185        0.863064  2
  C         -0.814628       -1.277088        2.531665  2
  H         -1.758045       -1.423638        2.023505  2
  C         -0.652230       -1.723274        3.836226  2
  H         -1.469130       -2.217426        4.344386  2
  C          0.558752       -1.535159        4.488506  2
  H          0.685269       -1.882761        5.504827  2
  C          1.607336       -0.900859        3.836226  2
  H          2.550753       -0.754309        4.344386  2
  C          1.444938       -0.454673        2.531665  2
  H          2.261838        0.039479        2.023505  2

%mem=32GB
%nprocshared= 8
#p m062x/aug-cc-pVDZ   counterpoise=2

00068 m062x/aug-cc-pVDZ   counterpoise=2

 0  1  0  1  0  1
  C         -0.624727       -1.102519        0.000028  1
  N         -1.388431       -0.009613       -0.000010  1
  C         -0.720798        1.126503        0.000003  1
  C          0.671678        1.128362        0.000015  1
  N          1.361561       -0.000000       -0.000004  1
  N          0.700718       -1.142733       -0.000033  1
  H         -1.124521       -2.062207       -0.000123  1
  H         -1.288840        2.049293        0.000027  1
  H          1.246313        2.044351        0.000047  1
  C          0.342020       -0.592396        1.879385  2
  H          0.536879       -0.891361        0.858409  2
  C          1.224191        0.255974        2.534653  2
  H          2.106307        0.617933        2.024165  2
  C          0.974068        0.639729        3.845188  2
  H          1.661324        1.300653        4.355676  2
  C         -0.158226        0.175113        4.500456  2
  H         -0.353086        0.474078        5.521432  2
  C         -1.040398       -0.673257        3.845188  2
  H         -1.922513       -1.035216        4.355676  2
  C         -0.790274       -1.057012        2.534653  2
  H         -1.477530       -1.717936        2.024165  2

%mem=32GB
%nprocshared= 8
#p m062x/aug-cc-pVDZ   counterpoise=2

00069 m062x/aug-cc-pVDZ   counterpoise=2

 0  1  0  1  0  1
  C         -0.624727       -1.102519        0.000028  1
  N         -1.388431       -0.009613       -0.000010  1
  C         -0.720798        1.126503        0.000003  1
  C          0.671678        1.128362        0.000015  1
  N          1.361561       -0.000000       -0.000004  1
  N          0.700718       -1.142733       -0.000033  1
  H         -1.124521       -2.062207       -0.000123  1
  H         -1.288840        2.049293        0.000027  1
  H          1.246313        2.044351        0.000047  1
  C          0.439693       -0.524005        1.879385  2
  H          0.581146       -0.859303        0.860902  2
  C          1.456654        0.158521        2.533053  2
  H          2.390372        0.354946        2.023812  2
  C          1.275083        0.588912        3.840389  2
  H          2.067348        1.120634        4.349631  2
  C          0.076551        0.336777        4.494058  2
  H         -0.064903        0.672075        5.512541  2
  C         -0.940411       -0.345749        3.840389  2
  H         -1.874129       -0.542174        4.349631  2
  C         -0.758840       -0.776140        2.533053  2
  H         -1.551105       -1.307862        2.023812  2

%mem=32GB
%nprocshared= 8
#p m062x/aug-cc-pVDZ   counterpoise=2

00070 m062x/aug-cc-pVDZ   counterpoise=2

 0  1  0  1  0  1
  C         -0.624727       -1.102519        0.000028  1
  N         -1.388431       -0.009613       -0.000010  1
  C         -0.720798        1.126503        0.000003  1
  C          0.671678        1.128362        0.000015  1
  N          1.361561       -0.000000       -0.000004  1
  N          0.700718       -1.142733       -0.000033  1
  H         -1.124521       -2.062207       -0.000123  1
  H         -1.288840        2.049293        0.000027  1
  H          1.246313        2.044351        0.000047  1
  C          0.524005       -0.439693        1.879385  2
  H          0.240637       -0.201919        0.863064  2
  C         -0.066945       -1.513305        2.531665  2
  H         -0.810693       -2.111929        2.023505  2
  C          0.296789       -1.818514        3.836226  2
  H         -0.163591       -2.654912        4.344386  2
  C          1.251473       -1.050111        4.488506  2
  H          1.534841       -1.287885        5.504827  2
  C          1.842423        0.023501        3.836226  2
  H          2.586171        0.622126        4.344386  2
  C          1.478689        0.328710        2.531665  2
  H          1.939069        1.165109        2.023505  2

%mem=32GB
%nprocshared= 8
#p m062x/aug-cc-pVDZ   counterpoise=2

00071 m062x/aug-cc-pVDZ   counterpoise=2

 0  1  0  1  0  1
  C         -0.624727       -1.102519        0.000028  1
  N         -1.388431       -0.009613       -0.000010  1
  C         -0.720798        1.126503        0.000003  1
  C          0.671678        1.128362        0.000015  1
  N          1.361561       -0.000000       -0.000004  1
  N          0.700718       -1.142733       -0.000033  1
  H         -1.124521       -2.062207       -0.000123  1
  H         -1.288840        2.049293        0.000027  1
  H          1.246313        2.044351        0.000047  1
  C          0.592396       -0.342020        1.879385  2
  H          0.272044       -0.157065        0.863064  2
  C          0.196855       -1.501939        2.531665  2
  H         -0.431644       -2.220620        2.023505  2
  C          0.608062       -1.739350        3.836226  2
  H          0.299915       -2.642985        4.344386  2
  C          1.414810       -0.816841        4.488506  2
  H          1.735162       -1.001796        5.504827  2
  C          1.810352        0.343078        3.836226  2
  H          2.438850        1.061758        4.344386  2
  C          1.399145        0.580488        2.531665  2
  H          1.707292        1.484124        2.023505  2

%mem=32GB
%nprocshared= 8
#p m062x/aug-cc-pVDZ   counterpoise=2

00072 m062x/aug-cc-pVDZ   counterpoise=2

 0  1  0  1  0  1
  C         -0.624727       -1.102519        0.000028  1
  N         -1.388431       -0.009613       -0.000010  1
  C         -0.720798        1.126503        0.000003  1
  C          0.671678        1.128362        0.000015  1
  N          1.361561       -0.000000       -0.000004  1
  N          0.700718       -1.142733       -0.000033  1
  H         -1.124521       -2.062207       -0.000123  1
  H         -1.288840        2.049293        0.000027  1
  H          1.246313        2.044351        0.000047  1
  C          0.642788       -0.233956        1.879385  2
  H          0.295186       -0.107439        0.863064  2
  C          0.454673       -1.444938        2.531665  2
  H         -0.039480       -2.261838        2.023505  2
  C          0.900859       -1.607336        3.836226  2
  H          0.754308       -2.550753        4.344386  2
  C          1.535159       -0.558752        4.488506  2
  H          1.882761       -0.685269        5.504827  2
  C          1.723274        0.652230        3.836226  2
  H          2.217426        1.469130        4.344386  2
  C          1.277088        0.814628        2.531665  2
  H          1.423638        1.758045        2.023505  2

%mem=32GB
%nprocshared= 8
#p m062x/aug-cc-pVDZ   counterpoise=2

00073 m062x/aug-cc-pVDZ   counterpoise=2

 0  1  0  1  0  1
  C         -0.624727       -1.102519        0.000028  1
  N         -1.388431       -0.009613       -0.000010  1
  C         -0.720798        1.126503        0.000003  1
  C          0.671678        1.128362        0.000015  1
  N          1.361561       -0.000000       -0.000004  1
  N          0.700718       -1.142733       -0.000033  1
  H         -1.124521       -2.062207       -0.000123  1
  H         -1.288840        2.049293        0.000027  1
  H          1.246313        2.044351        0.000047  1
  C          0.673648       -0.118782        1.879385  2
  H          0.309358       -0.054548        0.863064  2
  C          0.698676       -1.344033        2.531665  2
  H          0.353884       -2.234331        2.023505  2
  C          1.166284       -1.426485        3.836226  2
  H          1.185782       -2.381017        4.344386  2
  C          1.608863       -0.283686        4.488506  2
  H          1.973154       -0.347920        5.504827  2
  C          1.583835        0.941564        3.836226  2
  H          1.928627        1.831863        4.344386  2
  C          1.116227        1.024016        2.531665  2
  H          1.096729        1.978549        2.023505  2

%mem=32GB
%nprocshared= 8
#p m062x/aug-cc-pVDZ   counterpoise=2

00074 m062x/aug-cc-pVDZ   counterpoise=2

 0  1  0  1  0  1
  C         -0.624727       -1.102519        0.000028  1
  N         -1.388431       -0.009613       -0.000010  1
  C         -0.720798        1.126503        0.000003  1
  C          0.671678        1.128362        0.000015  1
  N          1.361561       -0.000000       -0.000004  1
  N          0.700718       -1.142733       -0.000033  1
  H         -1.124521       -2.062207       -0.000123  1
  H         -1.288840        2.049293        0.000027  1
  H          1.246313        2.044351        0.000047  1
  C          1.000000        0.000000        1.732051  2
  H          1.221005       -0.000000        0.673326  2
  C          0.858157        1.202290        2.411546  2
  H          0.968660        2.138935        1.882184  2
  C          0.574472        1.202290        3.770537  2
  H          0.463970        2.138935        4.299899  2
  C          0.432630        0.000000        4.450032  2
  H          0.211625        0.000000        5.508757  2
  C          0.574472       -1.202290        3.770537  2
  H          0.463970       -2.138935        4.299899  2
  C          0.858157       -1.202290        2.411546  2
  H          0.968660       -2.138935        1.882184  2

%mem=32GB
%nprocshared= 8
#p m062x/aug-cc-pVDZ   counterpoise=2

00075 m062x/aug-cc-pVDZ   counterpoise=2

 0  1  0  1  0  1
  C         -0.624727       -1.102519        0.000028  1
  N         -1.388431       -0.009613       -0.000010  1
  C         -0.720798        1.126503        0.000003  1
  C          0.671678        1.128362        0.000015  1
  N          1.361561       -0.000000       -0.000004  1
  N          0.700718       -1.142733       -0.000033  1
  H         -1.124521       -2.062207       -0.000123  1
  H         -1.288840        2.049293        0.000027  1
  H          1.246313        2.044351        0.000047  1
  C          0.984808        0.173648        1.732051  2
  H          1.213593        0.068200        0.680252  2
  C          1.341233        1.333218        2.407101  2
  H          1.847692        2.131134        1.881201  2
  C          1.047562        1.468573        3.757200  2
  H          1.325235        2.371938        4.283099  2
  C          0.397466        0.444358        4.432250  2
  H          0.168680        0.549807        5.484048  2
  C          0.041040       -0.715212        3.757200  2
  H         -0.465418       -1.513128        4.283099  2
  C          0.334711       -0.850567        2.407101  2
  H          0.057038       -1.753931        1.881201  2

%mem=32GB
%nprocshared= 8
#p m062x/aug-cc-pVDZ   counterpoise=2

00076 m062x/aug-cc-pVDZ   counterpoise=2

 0  1  0  1  0  1
  C         -0.624727       -1.102519        0.000028  1
  N         -1.388431       -0.009613       -0.000010  1
  C         -0.720798        1.126503        0.000003  1
  C          0.671678        1.128362        0.000015  1
  N          1.361561       -0.000000       -0.000004  1
  N          0.700718       -1.142733       -0.000033  1
  H         -1.124521       -2.062207       -0.000123  1
  H         -1.288840        2.049293        0.000027  1
  H          1.246313        2.044351        0.000047  1
  C          0.939693        0.342020        1.732051  2
  H          1.191053        0.138236        0.700047  2
  C          1.535526        1.406734        2.394396  2
  H          2.251070        2.032416        1.878394  2
  C          1.212877        1.668314        3.719087  2
  H          1.677061        2.497781        4.235089  2
  C          0.294395        0.865180        4.381433  2
  H          0.043035        1.068965        5.413436  2
  C         -0.301438       -0.199534        3.719087  2
  H         -1.016982       -0.825216        4.235089  2
  C          0.021211       -0.461114        2.394396  2
  H         -0.442973       -1.290580        1.878394  2

%mem=32GB
%nprocshared= 8
#p m062x/aug-cc-pVDZ   counterpoise=2

00077 m062x/aug-cc-pVDZ   counterpoise=2

 0  1  0  1  0  1
  C         -0.624727       -1.102519        0.000028  1
  N         -1.388431       -0.009613       -0.000010  1
  C         -0.720798        1.126503        0.000003  1
  C          0.671678        1.128362        0.000015  1
  N          1.361561       -0.000000       -0.000004  1
  N          0.700718       -1.142733       -0.000033  1
  H         -1.124521       -2.062207       -0.000123  1
  H         -1.288840        2.049293        0.000027  1
  H          1.246313        2.044351        0.000047  1
  C          0.866025        0.500000        1.732051  2
  H          0.752573        0.866814        0.720954  2
  C         -0.209766       -0.090678        2.380978  2
  H         -1.161315       -0.184032        1.875430  2
  C         -0.064137       -0.561524        3.678834  2
  H         -0.902233       -1.021693        4.184382  2
  C          1.157284       -0.441693        4.327761  2
  H          1.270736       -0.808507        5.338859  2
  C          2.233075        0.148985        3.678834  2
  H          3.184624        0.242339        4.184382  2
  C          2.087446        0.619831        2.380978  2
  H          2.925542        1.080000        1.875430  2

%mem=32GB
%nprocshared= 8
#p m062x/aug-cc-pVDZ   counterpoise=2

00078 m062x/aug-cc-pVDZ   counterpoise=2

 0  1  0  1  0  1
  C         -0.624727       -1.102519        0.000028  1
  N         -1.388431       -0.009613       -0.000010  1
  C         -0.720798        1.126503        0.000003  1
  C          0.671678        1.128362        0.000015  1
  N          1.361561       -0.000000       -0.000004  1
  N          0.700718       -1.142733       -0.000033  1
  H         -1.124521       -2.062207       -0.000123  1
  H         -1.288840        2.049293        0.000027  1
  H          1.246313        2.044351        0.000047  1
  C          0.766044        0.642788        1.732051  2
  H          0.709384        0.934341        0.692085  2
  C         -0.377800        0.226306        2.399506  2
  H         -1.325573        0.193398        1.879523  2
  C         -0.305070       -0.147935        3.734417  2
  H         -1.196183       -0.472396        4.254400  2
  C          0.911504       -0.105694        4.401872  2
  H          0.968165       -0.397247        5.441838  2
  C          2.055349        0.310788        3.734417  2
  H          3.003122        0.343696        4.254400  2
  C          1.982619        0.685029        2.399506  2
  H          2.873732        1.009490        1.879523  2

%mem=32GB
%nprocshared= 8
#p m062x/aug-cc-pVDZ   counterpoise=2

00079 m062x/aug-cc-pVDZ   counterpoise=2

 0  1  0  1  0  1
  C         -0.624727       -1.102519        0.000028  1
  N         -1.388431       -0.009613       -0.000010  1
  C         -0.720798        1.126503        0.000003  1
  C          0.671678        1.128362        0.000015  1
  N          1.361561       -0.000000       -0.000004  1
  N          0.700718       -1.142733       -0.000033  1
  H         -1.124521       -2.062207       -0.000123  1
  H         -1.288840        2.049293        0.000027  1
  H          1.246313        2.044351        0.000047  1
  C          0.642788        0.766044        1.732051  2
  H          0.660443        0.987466        0.673560  2
  C         -0.567030        0.719500        2.411396  2
  H         -1.491884        0.904660        1.882150  2
  C         -0.589693        0.435281        3.770086  2
  H         -1.532202        0.399020        4.299331  2
  C          0.597462        0.197607        4.449431  2
  H          0.579806       -0.023815        5.507922  2
  C          1.807279        0.244152        3.770086  2
  H          2.732133        0.058991        4.299331  2
  C          1.829942        0.528370        2.411396  2
  H          2.772451        0.564631        1.882150  2

%mem=32GB
%nprocshared= 8
#p m062x/aug-cc-pVDZ   counterpoise=2

00080 m062x/aug-cc-pVDZ   counterpoise=2

 0  1  0  1  0  1
  C         -0.624727       -1.102519        0.000028  1
  N         -1.388431       -0.009613       -0.000010  1
  C         -0.720798        1.126503        0.000003  1
  C          0.671678        1.128362        0.000015  1
  N          1.361561       -0.000000       -0.000004  1
  N          0.700718       -1.142733       -0.000033  1
  H         -1.124521       -2.062207       -0.000123  1
  H         -1.288840        2.049293        0.000027  1
  H          1.246313        2.044351        0.000047  1
  C          0.500000        0.866025        1.732051  2
  H          0.605488        1.027218        0.667799  2
  C         -0.573719        1.420927        2.415093  2
  H         -1.304713        2.014416        1.882967  2
  C         -0.709124        1.214018        3.781177  2
  H         -1.545606        1.646314        4.313303  2
  C          0.229190        0.452207        4.464220  2
  H          0.123702        0.291014        5.528471  2
  C          1.302908       -0.102694        3.781177  2
  H          2.033902       -0.696183        4.313303  2
  C          1.438314        0.104215        2.415093  2
  H          2.274795       -0.328081        1.882967  2

%mem=32GB
%nprocshared= 8
#p m062x/aug-cc-pVDZ   counterpoise=2

00081 m062x/aug-cc-pVDZ   counterpoise=2

 0  1  0  1  0  1
  C         -0.624727       -1.102519        0.000028  1
  N         -1.388431       -0.009613       -0.000010  1
  C         -0.720798        1.126503        0.000003  1
  C          0.671678        1.128362        0.000015  1
  N          1.361561       -0.000000       -0.000004  1
  N          0.700718       -1.142733       -0.000033  1
  H         -1.124521       -2.062207       -0.000123  1
  H         -1.288840        2.049293        0.000027  1
  H          1.246313        2.044351        0.000047  1
  C          0.342020        0.939693        1.732051  2
  H          0.543092        1.054770        0.675609  2
  C         -0.384232        1.909315        2.410081  2
  H         -0.748947        2.779777        1.881860  2
  C         -0.642331        1.761600        3.766140  2
  H         -1.208118        2.516985        4.294361  2
  C         -0.174177        0.644263        4.444170  2
  H         -0.375249        0.529186        5.500612  2
  C          0.552075       -0.325359        3.766140  2
  H          0.916791       -1.195821        4.294361  2
  C          0.810174       -0.177644        2.410081  2
  H          1.375962       -0.933029        1.881860  2

%mem=32GB
%nprocshared= 8
#p m062x/aug-cc-pVDZ   counterpoise=2

00082 m062x/aug-cc-pVDZ   counterpoise=2

 0  1  0  1  0  1
  C         -0.624727       -1.102519        0.000028  1
  N         -1.388431       -0.009613       -0.000010  1
  C         -0.720798        1.126503        0.000003  1
  C          0.671678        1.128362        0.000015  1
  N          1.361561       -0.000000       -0.000004  1
  N          0.700718       -1.142733       -0.000033  1
  H         -1.124521       -2.062207       -0.000123  1
  H         -1.288840        2.049293        0.000027  1
  H          1.246313        2.044351        0.000047  1
  C          0.173648        0.984808        1.732051  2
  H          0.471582        1.070686        0.695903  2
  C         -0.350563        2.084946        2.397056  2
  H         -0.461017        3.027888        1.878982  2
  C         -0.732995        1.974713        3.727066  2
  H         -1.141382        2.831776        4.245140  2
  C         -0.591214        0.764340        4.392071  2
  H         -0.889149        0.678463        5.428219  2
  C         -0.067003       -0.335798        3.727066  2
  H          0.043451       -1.278740        4.245140  2
  C          0.315428       -0.225564        2.397056  2
  H          0.723816       -1.082628        1.878982  2

%mem=32GB
%nprocshared= 8
#p m062x/aug-cc-pVDZ   counterpoise=2

00083 m062x/aug-cc-pVDZ   counterpoise=2

 0  1  0  1  0  1
  C         -0.624727       -1.102519        0.000028  1
  N         -1.388431       -0.009613       -0.000010  1
  C         -0.720798        1.126503        0.000003  1
  C          0.671678        1.128362        0.000015  1
  N          1.361561       -0.000000       -0.000004  1
  N          0.700718       -1.142733       -0.000033  1
  H         -1.124521       -2.062207       -0.000123  1
  H         -1.288840        2.049293        0.000027  1
  H          1.246313        2.044351        0.000047  1
  C          0.000000        1.000000        1.732051  2
  H          0.390115        1.074554        0.726072  2
  C         -0.476059        2.133070        2.377693  2
  H         -0.456819        3.090342        1.874704  2
  C         -0.976816        2.037372        3.668979  2
  H         -1.347691        2.920091        4.171968  2
  C         -1.001513        0.808604        4.314621  2
  H         -1.391628        0.734051        5.320600  2
  C         -0.525453       -0.324465        3.668979  2
  H         -0.544694       -1.281738        4.171968  2
  C         -0.024697       -0.228768        2.377693  2
  H          0.346178       -1.111487        1.874704  2

%mem=32GB
%nprocshared= 8
#p m062x/aug-cc-pVDZ   counterpoise=2

00084 m062x/aug-cc-pVDZ   counterpoise=2

 0  1  0  1  0  1
  C         -0.624727       -1.102519        0.000028  1
  N         -1.388431       -0.009613       -0.000010  1
  C         -0.720798        1.126503        0.000003  1
  C          0.671678        1.128362        0.000015  1
  N          1.361561       -0.000000       -0.000004  1
  N          0.700718       -1.142733       -0.000033  1
  H         -1.124521       -2.062207       -0.000123  1
  H         -1.288840        2.049293        0.000027  1
  H          1.246313        2.044351        0.000047  1
  C         -0.173648        0.984808        1.732051  2
  H         -0.498450        1.068922        0.703863  2
  C         -0.266602       -0.233072        2.391947  2
  H         -0.663819       -1.097748        1.877853  2
  C          0.150317       -0.341041        3.711740  2
  H          0.077902       -1.289831        4.225834  2
  C          0.660191        0.768869        4.371637  2
  H          0.984993        0.684755        5.399824  2
  C          0.753145        1.986748        3.711740  2
  H          1.150362        2.851425        4.225834  2
  C          0.336225        2.094718        2.391947  2
  H          0.408640        3.043508        1.877853  2

%mem=32GB
%nprocshared= 8
#p m062x/aug-cc-pVDZ   counterpoise=2

00085 m062x/aug-cc-pVDZ   counterpoise=2

 0  1  0  1  0  1
  C         -0.624727       -1.102519        0.000028  1
  N         -1.388431       -0.009613       -0.000010  1
  C         -0.720798        1.126503        0.000003  1
  C          0.671678        1.128362        0.000015  1
  N          1.361561       -0.000000       -0.000004  1
  N          0.700718       -1.142733       -0.000033  1
  H         -1.124521       -2.062207       -0.000123  1
  H         -1.288840        2.049293        0.000027  1
  H          1.246313        2.044351        0.000047  1
  C         -0.342020        0.939693        1.732051  2
  H         -0.571808        1.053023        0.681291  2
  C         -0.726341       -0.211324        2.406434  2
  H         -1.255534       -0.994695        1.881054  2
  C         -0.431382       -0.356796        3.755200  2
  H         -0.730787       -1.253496        4.280580  2
  C          0.247897        0.648750        4.429583  2
  H          0.477686        0.535420        5.480342  2
  C          0.632218        1.799766        3.755200  2
  H          1.161412        2.583137        4.280580  2
  C          0.337259        1.945238        2.406434  2
  H          0.636664        2.841939        1.881054  2

%mem=32GB
%nprocshared= 8
#p m062x/aug-cc-pVDZ   counterpoise=2

00086 m062x/aug-cc-pVDZ   counterpoise=2

 0  1  0  1  0  1
  C         -0.624727       -1.102519        0.000028  1
  N         -1.388431       -0.009613       -0.000010  1
  C         -0.720798        1.126503        0.000003  1
  C          0.671678        1.128362        0.000015  1
  N          1.361561       -0.000000       -0.000004  1
  N          0.700718       -1.142733       -0.000033  1
  H         -1.124521       -2.062207       -0.000123  1
  H         -1.288840        2.049293        0.000027  1
  H          1.246313        2.044351        0.000047  1
  C         -0.500000        0.866025        1.732051  2
  H         -0.635270        1.025604        0.670929  2
  C         -1.330311       -0.013811        2.413084  2
  H         -2.112434       -0.539669        1.882523  2
  C         -1.156677       -0.218648        3.775151  2
  H         -1.803531       -0.904086        4.305711  2
  C         -0.152733        0.456351        4.456184  2
  H         -0.017463        0.296772        5.517305  2
  C          0.677578        1.336187        3.775151  2
  H          1.459702        1.862046        4.305711  2
  C          0.503944        1.541025        2.413084  2
  H          1.150798        2.226462        1.882523  2

%mem=32GB
%nprocshared= 8
#p m062x/aug-cc-pVDZ   counterpoise=2

00087 m062x/aug-cc-pVDZ   counterpoise=2

 0  1  0  1  0  1
  C         -0.624727       -1.102519        0.000028  1
  N         -1.388431       -0.009613       -0.000010  1
  C         -0.720798        1.126503        0.000003  1
  C          0.671678        1.128362        0.000015  1
  N          1.361561       -0.000000       -0.000004  1
  N          0.700718       -1.142733       -0.000033  1
  H         -1.124521       -2.062207       -0.000123  1
  H         -1.288840        2.049293        0.000027  1
  H          1.246313        2.044351        0.000047  1
  C         -0.642788        0.766044        1.732051  2
  H         -0.690432        0.986191        0.674219  2
  C         -1.787295        0.370441        2.410973  2
  H         -2.726569        0.282393        1.882057  2
  C         -1.726139        0.087859        3.768816  2
  H         -2.617768       -0.220336        4.297732  2
  C         -0.520475        0.200879        4.447738  2
  H         -0.472831       -0.019267        5.505570  2
  C          0.624033        0.596483        3.768816  2
  H          1.563307        0.684531        4.297732  2
  C          0.562876        0.879065        2.410973  2
  H          1.454506        1.187260        1.882057  2

%mem=32GB
%nprocshared= 8
#p m062x/aug-cc-pVDZ   counterpoise=2

00088 m062x/aug-cc-pVDZ   counterpoise=2

 0  1  0  1  0  1
  C         -0.624727       -1.102519        0.000028  1
  N         -1.388431       -0.009613       -0.000010  1
  C         -0.720798        1.126503        0.000003  1
  C          0.671678        1.128362        0.000015  1
  N          1.361561       -0.000000       -0.000004  1
  N          0.700718       -1.142733       -0.000033  1
  H         -1.124521       -2.062207       -0.000123  1
  H         -1.288840        2.049293        0.000027  1
  H          1.246313        2.044351        0.000047  1
  C         -0.766044        0.642788        1.732051  2
  H         -0.738841        0.933611        0.690694  2
  C         -1.980568        0.568108        2.400399  2
  H         -2.899541        0.800752        1.879721  2
  C         -2.015487        0.194804        3.737095  2
  H         -2.961663        0.136625        4.257774  2
  C         -0.835882       -0.103821        4.405444  2
  H         -0.863085       -0.394644        5.446800  2
  C          0.378642       -0.029141        3.737095  2
  H          1.297614       -0.261785        4.257774  2
  C          0.413561        0.344163        2.400399  2
  H          1.359736        0.402342        1.879721  2

%mem=32GB
%nprocshared= 8
#p m062x/aug-cc-pVDZ   counterpoise=2

00089 m062x/aug-cc-pVDZ   counterpoise=2

 0  1  0  1  0  1
  C         -0.624727       -1.102519        0.000028  1
  N         -1.388431       -0.009613       -0.000010  1
  C         -0.720798        1.126503        0.000003  1
  C          0.671678        1.128362        0.000015  1
  N          1.361561       -0.000000       -0.000004  1
  N          0.700718       -1.142733       -0.000033  1
  H         -1.124521       -2.062207       -0.000123  1
  H         -1.288840        2.049293        0.000027  1
  H          1.246313        2.044351        0.000047  1
  C         -0.866025        0.500000        1.732051  2
  H         -0.781012        0.866744        0.718141  2
  C         -2.091822        0.536121        2.382784  2
  H         -2.961766        0.931005        1.875829  2
  C         -2.200946        0.065365        3.684249  2
  H         -3.155904        0.093505        4.191204  2
  C         -1.084274       -0.441512        4.334982  2
  H         -1.169288       -0.808256        5.348892  2
  C          0.141522       -0.477634        3.684249  2
  H          1.011466       -0.872518        4.191204  2
  C          0.250647       -0.006878        2.382784  2
  H          1.205604       -0.035018        1.875829  2

%mem=32GB
%nprocshared= 8
#p m062x/aug-cc-pVDZ   counterpoise=2

00090 m062x/aug-cc-pVDZ   counterpoise=2

 0  1  0  1  0  1
  C         -0.624727       -1.102519        0.000028  1
  N         -1.388431       -0.009613       -0.000010  1
  C         -0.720798        1.126503        0.000003  1
  C          0.671678        1.128362        0.000015  1
  N          1.361561       -0.000000       -0.000004  1
  N          0.700718       -1.142733       -0.000033  1
  H         -1.124521       -2.062207       -0.000123  1
  H         -1.288840        2.049293        0.000027  1
  H          1.246313        2.044351        0.000047  1
  C         -0.939693        0.342020        1.732051  2
  H         -1.205851        0.133458        0.704722  2
  C         -0.027306       -0.470476        2.391396  2
  H          0.417332       -1.312013        1.877731  2
  C          0.314337       -0.202763        3.710085  2
  H          1.025133       -0.835738        4.223749  2
  C         -0.256406        0.877446        4.369430  2
  H          0.009751        1.086008        5.396758  2
  C         -1.168793        1.689942        3.710085  2
  H         -1.613431        2.531479        4.223749  2
  C         -1.510436        1.422229        2.391396  2
  H         -2.221232        2.055204        1.877731  2

%mem=32GB
%nprocshared= 8
#p m062x/aug-cc-pVDZ   counterpoise=2

00091 m062x/aug-cc-pVDZ   counterpoise=2

 0  1  0  1  0  1
  C         -0.624727       -1.102519        0.000028  1
  N         -1.388431       -0.009613       -0.000010  1
  C         -0.720798        1.126503        0.000003  1
  C          0.671678        1.128362        0.000015  1
  N          1.361561       -0.000000       -0.000004  1
  N          0.700718       -1.142733       -0.000033  1
  H         -1.124521       -2.062207       -0.000123  1
  H         -1.288840        2.049293        0.000027  1
  H          1.246313        2.044351        0.000047  1
  C         -0.984808        0.173648        1.732051  2
  H         -1.228972        0.062788        0.684274  2
  C         -0.331049       -0.849934        2.404519  2
  H         -0.065902       -1.758216        1.880631  2
  C         -0.017638       -0.707632        3.749457  2
  H          0.491674       -1.505055        4.273345  2
  C         -0.357985        0.458251        4.421925  2
  H         -0.113821        0.569111        5.469702  2
  C         -1.011743        1.481833        3.749457  2
  H         -1.276890        2.390116        4.273345  2
  C         -1.325155        1.339532        2.404519  2
  H         -1.834466        2.136954        1.880631  2

%mem=32GB
%nprocshared= 8
#p m062x/aug-cc-pVDZ   counterpoise=2

00092 m062x/aug-cc-pVDZ   counterpoise=2

 0  1  0  1  0  1
  C         -0.624727       -1.102519        0.000028  1
  N         -1.388431       -0.009613       -0.000010  1
  C         -0.720798        1.126503        0.000003  1
  C          0.671678        1.128362        0.000015  1
  N          1.361561       -0.000000       -0.000004  1
  N          0.700718       -1.142733       -0.000033  1
  H         -1.124521       -2.062207       -0.000123  1
  H         -1.288840        2.049293        0.000027  1
  H          1.246313        2.044351        0.000047  1
  C         -1.000000        0.000000        1.732051  2
  H         -1.236665       -0.005857        0.676732  2
  C         -0.818362       -1.198163        2.409360  2
  H         -0.913521       -2.137450        1.881701  2
  C         -0.514576       -1.190645        3.763978  2
  H         -0.373070       -2.124074        4.291637  2
  C         -0.392428        0.015036        4.441287  2
  H         -0.155763        0.020893        5.496605  2
  C         -0.574067        1.213199        3.763978  2
  H         -0.478907        2.152486        4.291637  2
  C         -0.877853        1.205681        2.409360  2
  H         -1.019358        2.139111        1.881701  2

%mem=32GB
%nprocshared= 8
#p m062x/aug-cc-pVDZ   counterpoise=2

00093 m062x/aug-cc-pVDZ   counterpoise=2

 0  1  0  1  0  1
  C         -0.624727       -1.102519        0.000028  1
  N         -1.388431       -0.009613       -0.000010  1
  C         -0.720798        1.126503        0.000003  1
  C          0.671678        1.128362        0.000015  1
  N          1.361561       -0.000000       -0.000004  1
  N          0.700718       -1.142733       -0.000033  1
  H         -1.124521       -2.062207       -0.000123  1
  H         -1.288840        2.049293        0.000027  1
  H          1.246313        2.044351        0.000047  1
  C         -0.984808       -0.173648        1.732051  2
  H         -1.229227       -0.074314        0.683178  2
  C         -1.280602       -1.351222        2.405223  2
  H         -1.755460       -2.169278        1.880787  2
  C         -0.966863       -1.478728        3.751567  2
  H         -1.197301       -2.396117        4.276003  2
  C         -0.357329       -0.428660        4.424739  2
  H         -0.112909       -0.527993        5.473611  2
  C         -0.061534        0.748914        3.751567  2
  H          0.413324        1.566970        4.276003  2
  C         -0.375274        0.876420        2.405223  2
  H         -0.144835        1.793809        1.880787  2

%mem=32GB
%nprocshared= 8
#p m062x/aug-cc-pVDZ   counterpoise=2

00094 m062x/aug-cc-pVDZ   counterpoise=2

 0  1  0  1  0  1
  C         -0.624727       -1.102519        0.000028  1
  N         -1.388431       -0.009613       -0.000010  1
  C         -0.720798        1.126503        0.000003  1
  C          0.671678        1.128362        0.000015  1
  N          1.361561       -0.000000       -0.000004  1
  N          0.700718       -1.142733       -0.000033  1
  H         -1.124521       -2.062207       -0.000123  1
  H         -1.288840        2.049293        0.000027  1
  H          1.246313        2.044351        0.000047  1
  C         -0.939693       -0.342020        1.732051  2
  H         -1.206378       -0.144470        0.702685  2
  C         -1.484180       -1.434909        2.392703  2
  H         -2.175049       -2.088775        1.878020  2
  C         -1.141859       -1.688486        3.714009  2
  H         -1.566042       -2.539902        4.228692  2
  C         -0.255051       -0.849175        4.374661  2
  H          0.011635       -1.046725        5.404027  2
  C          0.289436        0.243714        3.714009  2
  H          0.980305        0.897580        4.228692  2
  C         -0.052885        0.497291        2.392703  2
  H          0.371299        1.348708        1.878020  2

%mem=32GB
%nprocshared= 8
#p m062x/aug-cc-pVDZ   counterpoise=2

00095 m062x/aug-cc-pVDZ   counterpoise=2

 0  1  0  1  0  1
  C         -0.624727       -1.102519        0.000028  1
  N         -1.388431       -0.009613       -0.000010  1
  C         -0.720798        1.126503        0.000003  1
  C          0.671678        1.128362        0.000015  1
  N          1.361561       -0.000000       -0.000004  1
  N          0.700718       -1.142733       -0.000033  1
  H         -1.124521       -2.062207       -0.000123  1
  H         -1.288840        2.049293        0.000027  1
  H          1.246313        2.044351        0.000047  1
  C         -0.866025       -0.500000        1.732051  2
  H         -0.724930       -0.852313        0.719278  2
  C          0.159531        0.173100        2.382054  2
  H          1.099587        0.345167        1.875667  2
  C         -0.021580        0.625334        3.682060  2
  H          0.777380        1.149713        4.188447  2
  C         -1.228249        0.404467        4.332063  2
  H         -1.369344        0.756780        5.344836  2
  C         -2.253805       -0.268634        3.682060  2
  H         -3.193861       -0.440700        4.188447  2
  C         -2.072694       -0.720867        2.382054  2
  H         -2.871654       -1.245247        1.875667  2

%mem=32GB
%nprocshared= 8
#p m062x/aug-cc-pVDZ   counterpoise=2

00096 m062x/aug-cc-pVDZ   counterpoise=2

 0  1  0  1  0  1
  C         -0.624727       -1.102519        0.000028  1
  N         -1.388431       -0.009613       -0.000010  1
  C         -0.720798        1.126503        0.000003  1
  C          0.671678        1.128362        0.000015  1
  N          1.361561       -0.000000       -0.000004  1
  N          0.700718       -1.142733       -0.000033  1
  H         -1.124521       -2.062207       -0.000123  1
  H         -1.288840        2.049293        0.000027  1
  H          1.246313        2.044351        0.000047  1
  C         -0.766044       -0.642788        1.732051  2
  H         -0.681017       -0.919396        0.689938  2
  C          0.328605       -0.111998        2.400885  2
  H          1.266420        0.024905        1.879828  2
  C          0.219464        0.243059        3.738552  2
  H          1.072252        0.656571        4.259609  2
  C         -0.984328        0.067328        4.407386  2
  H         -1.069355        0.343936        5.449499  2
  C         -2.078978       -0.463462        3.738552  2
  H         -3.016792       -0.600365        4.259609  2
  C         -1.969836       -0.818519        2.400885  2
  H         -2.822624       -1.232031        1.879828  2

%mem=32GB
%nprocshared= 8
#p m062x/aug-cc-pVDZ   counterpoise=2

00097 m062x/aug-cc-pVDZ   counterpoise=2

 0  1  0  1  0  1
  C         -0.624727       -1.102519        0.000028  1
  N         -1.388431       -0.009613       -0.000010  1
  C         -0.720798        1.126503        0.000003  1
  C          0.671678        1.128362        0.000015  1
  N          1.361561       -0.000000       -0.000004  1
  N          0.700718       -1.142733       -0.000033  1
  H         -1.124521       -2.062207       -0.000123  1
  H         -1.288840        2.049293        0.000027  1
  H          1.246313        2.044351        0.000047  1
  C         -0.642788       -0.766044        1.732051  2
  H         -0.631717       -0.972286        0.670409  2
  C          0.550669       -0.569236        2.413418  2
  H          1.491503       -0.622154        1.882597  2
  C          0.536459       -0.304502        3.776153  2
  H          1.466223       -0.151178        4.306974  2
  C         -0.671207       -0.236576        4.457521  2
  H         -0.682278       -0.030334        5.519162  2
  C         -1.864664       -0.433385        3.776153  2
  H         -2.805498       -0.380467        4.306974  2
  C         -1.850454       -0.698119        2.413418  2
  H         -2.780218       -0.851443        1.882597  2

%mem=32GB
%nprocshared= 8
#p m062x/aug-cc-pVDZ   counterpoise=2

00098 m062x/aug-cc-pVDZ   counterpoise=2

 0  1  0  1  0  1
  C         -0.624727       -1.102519        0.000028  1
  N         -1.388431       -0.009613       -0.000010  1
  C         -0.720798        1.126503        0.000003  1
  C          0.671678        1.128362        0.000015  1
  N          1.361561       -0.000000       -0.000004  1
  N          0.700718       -1.142733       -0.000033  1
  H         -1.124521       -2.062207       -0.000123  1
  H         -1.288840        2.049293        0.000027  1
  H          1.246313        2.044351        0.000047  1
  C         -0.500000       -0.866025        1.732051  2
  H         -0.576973       -1.011973        0.663165  2
  C          0.612854       -1.333221        2.418067  2
  H          1.402851       -1.843138        1.883624  2
  C          0.711657       -1.145882        3.790100  2
  H          1.578627       -1.509851        4.324543  2
  C         -0.302393       -0.491346        4.476117  2
  H         -0.225420       -0.345398        5.545002  2
  C         -1.415247       -0.024150        3.790100  2
  H         -2.205244        0.485767        4.324543  2
  C         -1.514051       -0.211490        2.418067  2
  H         -2.381020        0.152480        1.883624  2

%mem=32GB
%nprocshared= 8
#p m062x/aug-cc-pVDZ   counterpoise=2

00099 m062x/aug-cc-pVDZ   counterpoise=2

 0  1  0  1  0  1
  C         -0.624727       -1.102519        0.000028  1
  N         -1.388431       -0.009613       -0.000010  1
  C         -0.720798        1.126503        0.000003  1
  C          0.671678        1.128362        0.000015  1
  N          1.361561       -0.000000       -0.000004  1
  N          0.700718       -1.142733       -0.000033  1
  H         -1.124521       -2.062207       -0.000123  1
  H         -1.288840        2.049293        0.000027  1
  H          1.246313        2.044351        0.000047  1
  C         -0.342020       -0.939693        1.732051  2
  H         -0.515503       -1.039611        0.669195  2
  C          0.369376       -1.917407        2.414197  2
  H          0.750108       -2.779015        1.882769  2
  C          0.592061       -1.789151        3.778490  2
  H          1.146275       -2.550840        4.309917  2
  C          0.103349       -0.683180        4.460636  2
  H          0.276832       -0.583262        5.523491  2
  C         -0.608047        0.294534        3.778490  2
  H         -0.988779        1.156142        4.309917  2
  C         -0.830732        0.166278        2.414197  2
  H         -1.384946        0.927967        1.882769  2

%mem=32GB
%nprocshared= 8
#p m062x/aug-cc-pVDZ   counterpoise=2

00100 m062x/aug-cc-pVDZ   counterpoise=2

 0  1  0  1  0  1
  C         -0.624727       -1.102519        0.000028  1
  N         -1.388431       -0.009613       -0.000010  1
  C         -0.720798        1.126503        0.000003  1
  C          0.671678        1.128362        0.000015  1
  N          1.361561       -0.000000       -0.000004  1
  N          0.700718       -1.142733       -0.000033  1
  H         -1.124521       -2.062207       -0.000123  1
  H         -1.288840        2.049293        0.000027  1
  H          1.246313        2.044351        0.000047  1
  C         -0.173648       -0.984808        1.732051  2
  H         -0.445640       -1.055785        0.687673  2
  C          0.304495       -2.102586        2.402338  2
  H          0.405001       -3.044370        1.880149  2
  C          0.653627       -2.011478        3.742912  2
  H          1.026125       -2.882285        4.265101  2
  C          0.524616       -0.802592        4.413199  2
  H          0.796608       -0.731615        5.457576  2
  C          0.046472        0.315186        3.742912  2
  H         -0.054034        1.256970        4.265101  2
  C         -0.302660        0.224078        2.402338  2
  H         -0.675158        1.094885        1.880149  2

%mem=32GB
%nprocshared= 8
#p m062x/aug-cc-pVDZ   counterpoise=2

00101 m062x/aug-cc-pVDZ   counterpoise=2

 0  1  0  1  0  1
  C         -0.624727       -1.102519        0.000028  1
  N         -1.388431       -0.009613       -0.000010  1
  C         -0.720798        1.126503        0.000003  1
  C          0.671678        1.128362        0.000015  1
  N          1.361561       -0.000000       -0.000004  1
  N          0.700718       -1.142733       -0.000033  1
  H         -1.124521       -2.062207       -0.000123  1
  H         -1.288840        2.049293        0.000027  1
  H          1.246313        2.044351        0.000047  1
  C         -0.000000       -1.000000        1.732051  2
  H         -0.366396       -1.060126        0.716236  2
  C          0.429849       -2.147832        2.384006  2
  H          0.398328       -3.102177        1.876099  2
  C          0.900160       -2.070653        3.687917  2
  H          1.235035       -2.964872        4.195825  2
  C          0.940621       -0.845642        4.339873  2
  H          1.307017       -0.785516        5.355688  2
  C          0.510771        0.302190        3.687917  2
  H          0.542293        1.256535        4.195825  2
  C          0.040461        0.225011        2.384006  2
  H         -0.294414        1.119230        1.876099  2

%mem=32GB
%nprocshared= 8
#p m062x/aug-cc-pVDZ   counterpoise=2

00102 m062x/aug-cc-pVDZ   counterpoise=2

 0  1  0  1  0  1
  C         -0.624727       -1.102519        0.000028  1
  N         -1.388431       -0.009613       -0.000010  1
  C         -0.720798        1.126503        0.000003  1
  C          0.671678        1.128362        0.000015  1
  N          1.361561       -0.000000       -0.000004  1
  N          0.700718       -1.142733       -0.000033  1
  H         -1.124521       -2.062207       -0.000123  1
  H         -1.288840        2.049293        0.000027  1
  H          1.246313        2.044351        0.000047  1
  C          0.173648       -0.984808        1.732051  2
  H          0.487315       -1.078791        0.701264  2
  C          0.317418        0.227214        2.393616  2
  H          0.743089        1.077457        1.878222  2
  C         -0.085207        0.347852        3.716745  2
  H          0.026797        1.292079        4.232138  2
  C         -0.631603       -0.743531        4.378310  2
  H         -0.945270       -0.649548        5.409097  2
  C         -0.775374       -1.955553        3.716745  2
  H         -1.201044       -2.805796        4.232138  2
  C         -0.372748       -2.076191        2.393616  2
  H         -0.484752       -3.020418        1.878222  2

%mem=32GB
%nprocshared= 8
#p m062x/aug-cc-pVDZ   counterpoise=2

00103 m062x/aug-cc-pVDZ   counterpoise=2

 0  1  0  1  0  1
  C         -0.624727       -1.102519        0.000028  1
  N         -1.388431       -0.009613       -0.000010  1
  C         -0.720798        1.126503        0.000003  1
  C          0.671678        1.128362        0.000015  1
  N          1.361561       -0.000000       -0.000004  1
  N          0.700718       -1.142733       -0.000033  1
  H         -1.124521       -2.062207       -0.000123  1
  H         -1.288840        2.049293        0.000027  1
  H          1.246313        2.044351        0.000047  1
  C          0.342020       -0.939693        1.732051  2
  H          0.559913       -1.063031        0.679885  2
  C          0.794429        0.185763        2.407336  2
  H          1.364772        0.939212        1.881253  2
  C          0.514739        0.344081        3.757907  2
  H          0.867189        1.220868        4.283990  2
  C         -0.217360       -0.623056        4.433192  2
  H         -0.435254       -0.499718        5.485358  2
  C         -0.669770       -1.748512        3.757907  2
  H         -1.240112       -2.501961        4.283990  2
  C         -0.390079       -1.906830        2.407336  2
  H         -0.742529       -2.783617        1.881253  2

%mem=32GB
%nprocshared= 8
#p m062x/aug-cc-pVDZ   counterpoise=2

00104 m062x/aug-cc-pVDZ   counterpoise=2

 0  1  0  1  0  1
  C         -0.624727       -1.102519        0.000028  1
  N         -1.388431       -0.009613       -0.000010  1
  C         -0.720798        1.126503        0.000003  1
  C          0.671678        1.128362        0.000015  1
  N          1.361561       -0.000000       -0.000004  1
  N          0.700718       -1.142733       -0.000033  1
  H         -1.124521       -2.062207       -0.000123  1
  H         -1.288840        2.049293        0.000027  1
  H          1.246313        2.044351        0.000047  1
  C          0.500000       -0.866025        1.732051  2
  H          0.622960       -1.035537        0.670972  2
  C          1.394294       -0.051285        2.413057  2
  H          2.213955        0.413928        1.882517  2
  C          1.236461        0.166303        3.775069  2
  H          1.933162        0.801027        4.305608  2
  C          0.184334       -0.430851        4.456075  2
  H          0.061373       -0.261339        5.517154  2
  C         -0.709961       -1.245592        3.775069  2
  H         -1.529622       -1.710805        4.305608  2
  C         -0.552128       -1.463179        2.413057  2
  H         -1.248828       -2.097904        1.882517  2

%mem=32GB
%nprocshared= 8
#p m062x/aug-cc-pVDZ   counterpoise=2

00105 m062x/aug-cc-pVDZ   counterpoise=2

 0  1  0  1  0  1
  C         -0.624727       -1.102519        0.000028  1
  N         -1.388431       -0.009613       -0.000010  1
  C         -0.720798        1.126503        0.000003  1
  C          0.671678        1.128362        0.000015  1
  N          1.361561       -0.000000       -0.000004  1
  N          0.700718       -1.142733       -0.000033  1
  H         -1.124521       -2.062207       -0.000123  1
  H         -1.288840        2.049293        0.000027  1
  H          1.246313        2.044351        0.000047  1
  C          0.642788       -0.766044        1.732051  2
  H          0.678115       -0.995761        0.675772  2
  C          1.808434       -0.435861        2.409976  2
  H          2.751859       -0.408348        1.881837  2
  C          1.763087       -0.140995        3.765826  2
  H          2.671184        0.116235        4.293965  2
  C          0.552093       -0.176312        4.443751  2
  H          0.516766        0.053405        5.500030  2
  C         -0.613553       -0.506495        3.765826  2
  H         -1.556978       -0.534008        4.293965  2
  C         -0.568206       -0.801361        2.409976  2
  H         -1.476303       -1.058591        1.881837  2

%mem=32GB
%nprocshared= 8
#p m062x/aug-cc-pVDZ   counterpoise=2

00106 m062x/aug-cc-pVDZ   counterpoise=2

 0  1  0  1  0  1
  C         -0.624727       -1.102519        0.000028  1
  N         -1.388431       -0.009613       -0.000010  1
  C         -0.720798        1.126503        0.000003  1
  C          0.671678        1.128362        0.000015  1
  N          1.361561       -0.000000       -0.000004  1
  N          0.700718       -1.142733       -0.000033  1
  H         -1.124521       -2.062207       -0.000123  1
  H         -1.288840        2.049293        0.000027  1
  H          1.246313        2.044351        0.000047  1
  C          0.766044       -0.642788        1.732051  2
  H          0.726879       -0.942522        0.693606  2
  C          1.983337       -0.606192        2.398530  2
  H          2.892504       -0.877416        1.879308  2
  C          2.033610       -0.221449        3.731488  2
  H          2.981943       -0.192939        4.250711  2
  C          0.866591        0.126698        4.397968  2
  H          0.905756        0.426432        5.436412  2
  C         -0.350701        0.090102        3.731488  2
  H         -1.259869        0.361326        4.250711  2
  C         -0.400975       -0.294641        2.398530  2
  H         -1.349307       -0.323151        1.879308  2

%mem=32GB
%nprocshared= 8
#p m062x/aug-cc-pVDZ   counterpoise=2

00107 m062x/aug-cc-pVDZ   counterpoise=2

 0  1  0  1  0  1
  C         -0.624727       -1.102519        0.000028  1
  N         -1.388431       -0.009613       -0.000010  1
  C         -0.720798        1.126503        0.000003  1
  C          0.671678        1.128362        0.000015  1
  N          1.361561       -0.000000       -0.000004  1
  N          0.700718       -1.142733       -0.000033  1
  H         -1.124521       -2.062207       -0.000123  1
  H         -1.288840        2.049293        0.000027  1
  H          1.246313        2.044351        0.000047  1
  C          0.866025       -0.500000        1.732051  2
  H          0.769637       -0.874767        0.722100  2
  C          2.092283       -0.558948        2.380243  2
  H          2.951211       -0.979639        1.875267  2
  C          2.216008       -0.077893        3.676626  2
  H          3.171324       -0.123816        4.181601  2
  C          1.113475        0.462111        4.324818  2
  H          1.209863        0.836878        5.334769  2
  C         -0.112782        0.521059        3.676626  2
  H         -0.971711        0.941750        4.181601  2
  C         -0.236507        0.040004        2.380243  2
  H         -1.191824        0.085927        1.875267  2

%mem=32GB
%nprocshared= 8
#p m062x/aug-cc-pVDZ   counterpoise=2

00108 m062x/aug-cc-pVDZ   counterpoise=2

 0  1  0  1  0  1
  C         -0.624727       -1.102519        0.000028  1
  N         -1.388431       -0.009613       -0.000010  1
  C         -0.720798        1.126503        0.000003  1
  C          0.671678        1.128362        0.000015  1
  N          1.361561       -0.000000       -0.000004  1
  N          0.700718       -1.142733       -0.000033  1
  H         -1.124521       -2.062207       -0.000123  1
  H         -1.288840        2.049293        0.000027  1
  H          1.246313        2.044351        0.000047  1
  C          0.939693       -0.342020        1.732051  2
  H          1.191053       -0.138236        0.700047  2
  C          0.021211        0.461114        2.394396  2
  H         -0.442973        1.290580        1.878394  2
  C         -0.301438        0.199534        3.719087  2
  H         -1.016982        0.825216        4.235089  2
  C          0.294395       -0.865180        4.381433  2
  H          0.043035       -1.068965        5.413436  2
  C          1.212877       -1.668314        3.719087  2
  H          1.677061       -2.497781        4.235089  2
  C          1.535526       -1.406734        2.394396  2
  H          2.251070       -2.032416        1.878394  2

%mem=32GB
%nprocshared= 8
#p m062x/aug-cc-pVDZ   counterpoise=2

00109 m062x/aug-cc-pVDZ   counterpoise=2

 0  1  0  1  0  1
  C         -0.624727       -1.102519        0.000028  1
  N         -1.388431       -0.009613       -0.000010  1
  C         -0.720798        1.126503        0.000003  1
  C          0.671678        1.128362        0.000015  1
  N          1.361561       -0.000000       -0.000004  1
  N          0.700718       -1.142733       -0.000033  1
  H         -1.124521       -2.062207       -0.000123  1
  H         -1.288840        2.049293        0.000027  1
  H          1.246313        2.044351        0.000047  1
  C          0.984808       -0.173648        1.732051  2
  H          1.213593       -0.068200        0.680252  2
  C          0.334711        0.850567        2.407101  2
  H          0.057038        1.753931        1.881201  2
  C          0.041040        0.715212        3.757200  2
  H         -0.465418        1.513128        4.283099  2
  C          0.397466       -0.444358        4.432250  2
  H          0.168680       -0.549807        5.484048  2
  C          1.047562       -1.468573        3.757200  2
  H          1.325235       -2.371938        4.283099  2
  C          1.341233       -1.333218        2.407101  2
  H          1.847692       -2.131134        1.881201  2

%mem=32GB
%nprocshared= 8
#p m062x/aug-cc-pVDZ   counterpoise=2

00110 m062x/aug-cc-pVDZ   counterpoise=2

 0  1  0  1  0  1
  C         -0.624727       -1.102519        0.000028  1
  N         -1.388431       -0.009613       -0.000010  1
  C         -0.720798        1.126503        0.000003  1
  C          0.671678        1.128362        0.000015  1
  N          1.361561       -0.000000       -0.000004  1
  N          0.700718       -1.142733       -0.000033  1
  H         -1.124521       -2.062207       -0.000123  1
  H         -1.288840        2.049293        0.000027  1
  H          1.246313        2.044351        0.000047  1
  C          1.285575        0.000000        1.532089  2
  H          1.339150       -0.000000        0.451871  2
  C          1.251191        1.202290        2.225379  2
  H          1.277978        2.138935        1.685270  2
  C          1.182422        1.202290        3.611958  2
  H          1.155635        2.138935        4.152068  2
  C          1.148037        0.000000        4.305248  2
  H          1.094463        0.000000        5.385467  2
  C          1.182422       -1.202290        3.611958  2
  H          1.155635       -2.138935        4.152068  2
  C          1.251191       -1.202290        2.225379  2
  H          1.277978       -2.138935        1.685270  2

%mem=32GB
%nprocshared= 8
#p m062x/aug-cc-pVDZ   counterpoise=2

00111 m062x/aug-cc-pVDZ   counterpoise=2

 0  1  0  1  0  1
  C         -0.624727       -1.102519        0.000028  1
  N         -1.388431       -0.009613       -0.000010  1
  C         -0.720798        1.126503        0.000003  1
  C          0.671678        1.128362        0.000015  1
  N          1.361561       -0.000000       -0.000004  1
  N          0.700718       -1.142733       -0.000033  1
  H         -1.124521       -2.062207       -0.000123  1
  H         -1.288840        2.049293        0.000027  1
  H          1.246313        2.044351        0.000047  1
  C          1.266044        0.223238        1.532089  2
  H          1.332641        0.067591        0.463875  2
  C          2.328662        0.796082        2.217674  2
  H          3.223092        1.086710        1.683567  2
  C          2.243178        0.995872        3.588845  2
  H          3.071011        1.442147        4.122952  2
  C          1.095076        0.622818        4.274430  2
  H          1.028480        0.778465        5.342644  2
  C          0.032459        0.049974        3.588845  2
  H         -0.861971       -0.240654        4.122952  2
  C          0.117943       -0.149816        2.217674  2
  H         -0.709890       -0.596091        1.683567  2

%mem=32GB
%nprocshared= 8
#p m062x/aug-cc-pVDZ   counterpoise=2

00112 m062x/aug-cc-pVDZ   counterpoise=2

 0  1  0  1  0  1
  C         -0.624727       -1.102519        0.000028  1
  N         -1.388431       -0.009613       -0.000010  1
  C         -0.720798        1.126503        0.000003  1
  C          0.671678        1.128362        0.000015  1
  N          1.361561       -0.000000       -0.000004  1
  N          0.700718       -1.142733       -0.000033  1
  H         -1.124521       -2.062207       -0.000123  1
  H         -1.288840        2.049293        0.000027  1
  H          1.246313        2.044351        0.000047  1
  C          1.208046        0.439693        1.532089  2
  H          1.311732        0.142719        0.497295  2
  C          2.276594        1.026602        2.196225  2
  H          3.212733        1.186861        1.678828  2
  C          2.143501        1.407800        3.524497  2
  H          2.975954        1.865033        4.041894  2
  C          0.941860        1.202089        4.188633  2
  H          0.838174        1.499063        5.223426  2
  C         -0.126688        0.615180        3.524497  2
  H         -1.062827        0.454922        4.041894  2
  C          0.006405        0.233982        2.196225  2
  H         -0.826049       -0.223250        1.678828  2

%mem=32GB
%nprocshared= 8
#p m062x/aug-cc-pVDZ   counterpoise=2

00113 m062x/aug-cc-pVDZ   counterpoise=2

 0  1  0  1  0  1
  C         -0.624727       -1.102519        0.000028  1
  N         -1.388431       -0.009613       -0.000010  1
  C         -0.720798        1.126503        0.000003  1
  C          0.671678        1.128362        0.000015  1
  N          1.361561       -0.000000       -0.000004  1
  N          0.700718       -1.142733       -0.000033  1
  H         -1.124521       -2.062207       -0.000123  1
  H         -1.288840        2.049293        0.000027  1
  H          1.246313        2.044351        0.000047  1
  C          1.113341        0.642788        1.532089  2
  H          0.826750        0.957872        0.537941  2
  C          0.407865       -0.368415        2.170138  2
  H         -0.428327       -0.841109        1.673064  2
  C          0.775736       -0.772861        3.446237  2
  H          0.226134       -1.560640        3.943310  2
  C          1.849082       -0.166104        4.084286  2
  H          2.135673       -0.481188        5.078433  2
  C          2.554558        0.845099        3.446237  2
  H          3.390750        1.317793        3.943310  2
  C          2.186688        1.249545        2.170138  2
  H          2.736289        2.037323        1.673064  2

%mem=32GB
%nprocshared= 8
#p m062x/aug-cc-pVDZ   counterpoise=2

00114 m062x/aug-cc-pVDZ   counterpoise=2

 0  1  0  1  0  1
  C         -0.624727       -1.102519        0.000028  1
  N         -1.388431       -0.009613       -0.000010  1
  C         -0.720798        1.126503        0.000003  1
  C          0.671678        1.128362        0.000015  1
  N          1.361561       -0.000000       -0.000004  1
  N          0.700718       -1.142733       -0.000033  1
  H         -1.124521       -2.062207       -0.000123  1
  H         -1.288840        2.049293        0.000027  1
  H          1.246313        2.044351        0.000047  1
  C          0.984808        0.826352        1.532089  2
  H          0.772165        1.031444        0.491674  2
  C          0.286640       -0.170651        2.199832  2
  H         -0.469911       -0.742275        1.679625  2
  C          0.559591       -0.433909        3.535319  2
  H          0.015682       -1.210625        4.055527  2
  C          1.530709        0.299836        4.203063  2
  H          1.743352        0.094744        5.243477  2
  C          2.228877        1.296839        3.535319  2
  H          2.985428        1.868463        4.055527  2
  C          1.955927        1.560097        2.199832  2
  H          2.499835        2.336813        1.679625  2

%mem=32GB
%nprocshared= 8
#p m062x/aug-cc-pVDZ   counterpoise=2

00115 m062x/aug-cc-pVDZ   counterpoise=2

 0  1  0  1  0  1
  C         -0.624727       -1.102519        0.000028  1
  N         -1.388431       -0.009613       -0.000010  1
  C         -0.720798        1.126503        0.000003  1
  C          0.671678        1.128362        0.000015  1
  N          1.361561       -0.000000       -0.000004  1
  N          0.700718       -1.142733       -0.000033  1
  H         -1.124521       -2.062207       -0.000123  1
  H         -1.288840        2.049293        0.000027  1
  H          1.246313        2.044351        0.000047  1
  C          0.826352        0.984808        1.532089  2
  H          0.718183        1.085200        0.460659  2
  C          0.077894        0.039142        2.219739  2
  H         -0.613361       -0.597187        1.684023  2
  C          0.216740       -0.089722        3.595038  2
  H         -0.366346       -0.826444        4.130753  2
  C          1.104044        0.727079        4.282687  2
  H          1.212213        0.626686        5.354118  2
  C          1.852502        1.672744        3.595038  2
  H          2.543757        2.309073        4.130753  2
  C          1.713656        1.801609        2.219739  2
  H          2.296742        2.538330        1.684023  2

%mem=32GB
%nprocshared= 8
#p m062x/aug-cc-pVDZ   counterpoise=2

00116 m062x/aug-cc-pVDZ   counterpoise=2

 0  1  0  1  0  1
  C         -0.624727       -1.102519        0.000028  1
  N         -1.388431       -0.009613       -0.000010  1
  C         -0.720798        1.126503        0.000003  1
  C          0.671678        1.128362        0.000015  1
  N          1.361561       -0.000000       -0.000004  1
  N          0.700718       -1.142733       -0.000033  1
  H         -1.124521       -2.062207       -0.000123  1
  H         -1.288840        2.049293        0.000027  1
  H          1.246313        2.044351        0.000047  1
  C          0.642788        1.113341        1.532089  2
  H          0.663178        1.123942        0.450787  2
  C          0.075074        2.173256        2.226074  2
  H         -0.346814        3.009585        1.685423  2
  C          0.048901        2.159647        3.614045  2
  H         -0.393377        2.985375        4.154696  2
  C          0.590442        1.086124        4.308030  2
  H          0.570051        1.075523        5.389332  2
  C          1.158155        0.026209        3.614045  2
  H          1.580043       -0.810120        4.154696  2
  C          1.184329        0.039818        2.226074  2
  H          1.626607       -0.785910        1.685423  2

%mem=32GB
%nprocshared= 8
#p m062x/aug-cc-pVDZ   counterpoise=2

00117 m062x/aug-cc-pVDZ   counterpoise=2

 0  1  0  1  0  1
  C         -0.624727       -1.102519        0.000028  1
  N         -1.388431       -0.009613       -0.000010  1
  C         -0.720798        1.126503        0.000003  1
  C          0.671678        1.128362        0.000015  1
  N          1.361561       -0.000000       -0.000004  1
  N          0.700718       -1.142733       -0.000033  1
  H         -1.124521       -2.062207       -0.000123  1
  H         -1.288840        2.049293        0.000027  1
  H          1.246313        2.044351        0.000047  1
  C          0.439693        1.208046        1.532089  2
  H          0.601400        1.152501        0.464144  2
  C          0.726479        2.380776        2.217502  2
  H          1.111607        3.238849        1.683529  2
  C          0.518909        2.452073        3.588328  2
  H          0.742330        3.365690        4.122301  2
  C          0.024554        1.350640        4.273741  2
  H         -0.137154        1.406184        5.341686  2
  C         -0.262232        0.177909        3.588328  2
  H         -0.647361       -0.680164        4.122301  2
  C         -0.054663        0.106612        2.217502  2
  H         -0.278084       -0.807005        1.683529  2

%mem=32GB
%nprocshared= 8
#p m062x/aug-cc-pVDZ   counterpoise=2

00118 m062x/aug-cc-pVDZ   counterpoise=2

 0  1  0  1  0  1
  C         -0.624727       -1.102519        0.000028  1
  N         -1.388431       -0.009613       -0.000010  1
  C         -0.720798        1.126503        0.000003  1
  C          0.671678        1.128362        0.000015  1
  N          1.361561       -0.000000       -0.000004  1
  N          0.700718       -1.142733       -0.000033  1
  H         -1.124521       -2.062207       -0.000123  1
  H         -1.288840        2.049293        0.000027  1
  H          1.246313        2.044351        0.000047  1
  C          0.223238        1.266044        1.532089  2
  H          0.525937        1.173108        0.497933  2
  C          0.381840        2.475030        2.195816  2
  H          0.808098        3.323955        1.678738  2
  C         -0.006707        2.594324        3.523269  2
  H          0.116851        3.536186        4.040347  2
  C         -0.553857        1.504632        4.186996  2
  H         -0.856556        1.597568        5.221151  2
  C         -0.712459        0.295646        3.523269  2
  H         -1.138717       -0.553279        4.040347  2
  C         -0.323912        0.176353        2.195816  2
  H         -0.447471       -0.765509        1.678738  2

%mem=32GB
%nprocshared= 8
#p m062x/aug-cc-pVDZ   counterpoise=2

00119 m062x/aug-cc-pVDZ   counterpoise=2

 0  1  0  1  0  1
  C         -0.624727       -1.102519        0.000028  1
  N         -1.388431       -0.009613       -0.000010  1
  C         -0.720798        1.126503        0.000003  1
  C          0.671678        1.128362        0.000015  1
  N          1.361561       -0.000000       -0.000004  1
  N          0.700718       -1.142733       -0.000033  1
  H         -1.124521       -2.062207       -0.000123  1
  H         -1.288840        2.049293        0.000027  1
  H          1.246313        2.044351        0.000047  1
  C          0.000000        1.285575        1.532089  2
  H          0.432356        1.184378        0.545900  2
  C         -0.003485        2.521175        2.165030  2
  H          0.426155        3.382573        1.671936  2
  C         -0.558462        2.651073        3.430913  2
  H         -0.561178        3.613669        3.924008  2
  C         -1.109954        1.545371        4.063855  2
  H         -1.542310        1.646569        5.050044  2
  C         -1.106468        0.309771        3.430913  2
  H         -1.536109       -0.551626        3.924008  2
  C         -0.551491        0.179873        2.165030  2
  H         -0.548776       -0.782722        1.671936  2

%mem=32GB
%nprocshared= 8
#p m062x/aug-cc-pVDZ   counterpoise=2

00120 m062x/aug-cc-pVDZ   counterpoise=2

 0  1  0  1  0  1
  C         -0.624727       -1.102519        0.000028  1
  N         -1.388431       -0.009613       -0.000010  1
  C         -0.720798        1.126503        0.000003  1
  C          0.671678        1.128362        0.000015  1
  N          1.361561       -0.000000       -0.000004  1
  N          0.700718       -1.142733       -0.000033  1
  H         -1.124521       -2.062207       -0.000123  1
  H         -1.288840        2.049293        0.000027  1
  H          1.246313        2.044351        0.000047  1
  C         -0.223238        1.266044        1.532089  2
  H         -0.556059        1.172704        0.507267  2
  C          0.315026        0.168324        2.189825  2
  H          0.401541       -0.780195        1.677414  2
  C          0.742239        0.288137        3.505297  2
  H          1.161575       -0.567043        4.017708  2
  C          0.631188        1.505669        4.163033  2
  H          0.964009        1.599009        5.187855  2
  C          0.092923        2.603389        3.505297  2
  H          0.006409        3.551909        4.017708  2
  C         -0.334289        2.483577        2.189825  2
  H         -0.753625        3.338756        1.677414  2

%mem=32GB
%nprocshared= 8
#p m062x/aug-cc-pVDZ   counterpoise=2

00121 m062x/aug-cc-pVDZ   counterpoise=2

 0  1  0  1  0  1
  C         -0.624727       -1.102519        0.000028  1
  N         -1.388431       -0.009613       -0.000010  1
  C         -0.720798        1.126503        0.000003  1
  C          0.671678        1.128362        0.000015  1
  N          1.361561       -0.000000       -0.000004  1
  N          0.700718       -1.142733       -0.000033  1
  H         -1.124521       -2.062207       -0.000123  1
  H         -1.288840        2.049293        0.000027  1
  H          1.246313        2.044351        0.000047  1
  C         -0.439693        1.208046        1.532089  2
  H         -0.634608        1.151505        0.469755  2
  C          0.020356        0.089644        2.213900  2
  H          0.183841       -0.838189        1.682733  2
  C          0.270552        0.162220        3.577523  2
  H          0.628953       -0.709072        4.108690  2
  C          0.060699        1.353198        4.259334  2
  H          0.255615        1.409739        5.321668  2
  C         -0.399349        2.471600        3.577523  2
  H         -0.562835        3.399433        4.108690  2
  C         -0.649545        2.399024        2.213900  2
  H         -1.007946        3.270316        1.682733  2

%mem=32GB
%nprocshared= 8
#p m062x/aug-cc-pVDZ   counterpoise=2

00122 m062x/aug-cc-pVDZ   counterpoise=2

 0  1  0  1  0  1
  C         -0.624727       -1.102519        0.000028  1
  N         -1.388431       -0.009613       -0.000010  1
  C         -0.720798        1.126503        0.000003  1
  C          0.671678        1.128362        0.000015  1
  N          1.361561       -0.000000       -0.000004  1
  N          0.700718       -1.142733       -0.000033  1
  H         -1.124521       -2.062207       -0.000123  1
  H         -1.288840        2.049293        0.000027  1
  H          1.246313        2.044351        0.000047  1
  C         -0.642788        1.113341        1.532089  2
  H         -0.697784        1.122620        0.451982  2
  C         -0.807518       -0.078148        2.225307  2
  H         -0.990848       -0.997100        1.685254  2
  C         -0.736924       -0.090059        3.611744  2
  H         -0.865257       -1.018290        4.151798  2
  C         -0.501599        1.089519        4.304963  2
  H         -0.446602        1.080240        5.385069  2
  C         -0.336869        2.281008        3.611744  2
  H         -0.153539        3.199960        4.151798  2
  C         -0.407463        2.292919        2.225307  2
  H         -0.279129        3.221150        1.685254  2

%mem=32GB
%nprocshared= 8
#p m062x/aug-cc-pVDZ   counterpoise=2

00123 m062x/aug-cc-pVDZ   counterpoise=2

 0  1  0  1  0  1
  C         -0.624727       -1.102519        0.000028  1
  N         -1.388431       -0.009613       -0.000010  1
  C         -0.720798        1.126503        0.000003  1
  C          0.671678        1.128362        0.000015  1
  N          1.361561       -0.000000       -0.000004  1
  N          0.700718       -1.142733       -0.000033  1
  H         -1.124521       -2.062207       -0.000123  1
  H         -1.288840        2.049293        0.000027  1
  H          1.246313        2.044351        0.000047  1
  C         -0.826352        0.984808        1.532089  2
  H         -0.752329        1.084176        0.457664  2
  C         -1.838031        1.639278        2.221660  2
  H         -2.552157        2.248511        1.684448  2
  C         -1.933048        1.511727        3.600803  2
  H         -2.721197        2.021593        4.138016  2
  C         -1.016385        0.729707        4.290375  2
  H         -1.090408        0.630339        5.364799  2
  C         -0.004706        0.075237        3.600803  2
  H          0.709420       -0.533996        4.138016  2
  C          0.090311        0.202788        2.221660  2
  H          0.878460       -0.307078        1.684448  2

%mem=32GB
%nprocshared= 8
#p m062x/aug-cc-pVDZ   counterpoise=2

00124 m062x/aug-cc-pVDZ   counterpoise=2

 0  1  0  1  0  1
  C         -0.624727       -1.102519        0.000028  1
  N         -1.388431       -0.009613       -0.000010  1
  C         -0.720798        1.126503        0.000003  1
  C          0.671678        1.128362        0.000015  1
  N          1.361561       -0.000000       -0.000004  1
  N          0.700718       -1.142733       -0.000033  1
  H         -1.124521       -2.062207       -0.000123  1
  H         -1.288840        2.049293        0.000027  1
  H          1.246313        2.044351        0.000047  1
  C         -0.984808        0.826352        1.532089  2
  H         -0.804472        1.031374        0.485577  2
  C         -2.003307        1.488825        2.203746  2
  H         -2.616435        2.209947        1.680490  2
  C         -2.234788        1.225656        3.547059  2
  H         -3.028251        1.741756        4.070315  2
  C         -1.447769        0.300014        4.218716  2
  H         -1.628104        0.094992        5.265228  2
  C         -0.429269       -0.362459        3.547059  2
  H          0.183858       -1.083581        4.070315  2
  C         -0.197789       -0.099290        2.203746  2
  H          0.595674       -0.615390        1.680490  2

%mem=32GB
%nprocshared= 8
#p m062x/aug-cc-pVDZ   counterpoise=2

00125 m062x/aug-cc-pVDZ   counterpoise=2

 0  1  0  1  0  1
  C         -0.624727       -1.102519        0.000028  1
  N         -1.388431       -0.009613       -0.000010  1
  C         -0.720798        1.126503        0.000003  1
  C          0.671678        1.128362        0.000015  1
  N          1.361561       -0.000000       -0.000004  1
  N          0.700718       -1.142733       -0.000033  1
  H         -1.124521       -2.062207       -0.000123  1
  H         -1.288840        2.049293        0.000027  1
  H          1.246313        2.044351        0.000047  1
  C         -1.113341        0.642788        1.532089  2
  H         -0.856641        0.959108        0.530197  2
  C         -2.211655        1.197373        2.175109  2
  H         -2.810599        1.945744        1.674163  2
  C         -2.541158        0.791340        3.461148  2
  H         -3.396801        1.223390        3.962095  2
  C         -1.772345       -0.169278        4.104168  2
  H         -2.029045       -0.485599        5.106061  2
  C         -0.674031       -0.723863        3.461148  2
  H         -0.075087       -1.472234        3.962095  2
  C         -0.344528       -0.317831        2.175109  2
  H          0.511115       -0.749880        1.674163  2

%mem=32GB
%nprocshared= 8
#p m062x/aug-cc-pVDZ   counterpoise=2

00126 m062x/aug-cc-pVDZ   counterpoise=2

 0  1  0  1  0  1
  C         -0.624727       -1.102519        0.000028  1
  N         -1.388431       -0.009613       -0.000010  1
  C         -0.720798        1.126503        0.000003  1
  C          0.671678        1.128362        0.000015  1
  N          1.361561       -0.000000       -0.000004  1
  N          0.700718       -1.142733       -0.000033  1
  H         -1.124521       -2.062207       -0.000123  1
  H         -1.288840        2.049293        0.000027  1
  H          1.246313        2.044351        0.000047  1
  C         -1.208046        0.439693        1.532089  2
  H         -1.329466        0.137259        0.500812  2
  C         -0.014388        0.185858        2.193968  2
  H          0.794112       -0.314326        1.678330  2
  C          0.141468        0.574065        3.517727  2
  H          1.071388        0.376315        4.033365  2
  C         -0.896334        1.216107        4.179606  2
  H         -0.774914        1.518541        5.210883  2
  C         -2.089991        1.469942        3.517727  2
  H         -2.898491        1.970126        4.033365  2
  C         -2.245847        1.081735        2.193968  2
  H         -3.175767        1.279485        1.678330  2

%mem=32GB
%nprocshared= 8
#p m062x/aug-cc-pVDZ   counterpoise=2

00127 m062x/aug-cc-pVDZ   counterpoise=2

 0  1  0  1  0  1
  C         -0.624727       -1.102519        0.000028  1
  N         -1.388431       -0.009613       -0.000010  1
  C         -0.720798        1.126503        0.000003  1
  C          0.671678        1.128362        0.000015  1
  N          1.361561       -0.000000       -0.000004  1
  N          0.700718       -1.142733       -0.000033  1
  H         -1.124521       -2.062207       -0.000123  1
  H         -1.288840        2.049293        0.000027  1
  H          1.246313        2.044351        0.000047  1
  C         -1.266044        0.223238        1.532089  2
  H         -1.351194        0.061233        0.466141  2
  C         -0.147153       -0.232153        2.216220  2
  H          0.639370       -0.748930        1.683246  2
  C         -0.037854       -0.024202        3.584483  2
  H          0.833819       -0.378975        4.117457  2
  C         -1.047446        0.639139        4.268614  2
  H         -0.962297        0.801144        5.334563  2
  C         -2.166338        1.094530        3.584483  2
  H         -2.952861        1.611307        4.117457  2
  C         -2.275637        0.886579        2.216220  2
  H         -3.147310        1.241352        1.683246  2

%mem=32GB
%nprocshared= 8
#p m062x/aug-cc-pVDZ   counterpoise=2

00128 m062x/aug-cc-pVDZ   counterpoise=2

 0  1  0  1  0  1
  C         -0.624727       -1.102519        0.000028  1
  N         -1.388431       -0.009613       -0.000010  1
  C         -0.720798        1.126503        0.000003  1
  C          0.671678        1.128362        0.000015  1
  N          1.361561       -0.000000       -0.000004  1
  N          0.700718       -1.142733       -0.000033  1
  H         -1.124521       -2.062207       -0.000123  1
  H         -1.288840        2.049293        0.000027  1
  H          1.246313        2.044351        0.000047  1
  C         -1.285575        0.000000        1.532089  2
  H         -1.358019       -0.006771        0.452993  2
  C         -1.127201       -1.192728        2.224658  2
  H         -1.076263       -2.128694        1.685110  2
  C         -1.034211       -1.184037        3.609797  2
  H         -0.910829       -2.113232        4.149345  2
  C         -1.099596        0.017382        4.302367  2
  H         -1.027152        0.024153        5.381463  2
  C         -1.257970        1.210110        3.609797  2
  H         -1.308908        2.146076        4.149345  2
  C         -1.350960        1.201419        2.224658  2
  H         -1.474342        2.130614        1.685110  2

%mem=32GB
%nprocshared= 8
#p m062x/aug-cc-pVDZ   counterpoise=2

00129 m062x/aug-cc-pVDZ   counterpoise=2

 0  1  0  1  0  1
  C         -0.624727       -1.102519        0.000028  1
  N         -1.388431       -0.009613       -0.000010  1
  C         -0.720798        1.126503        0.000003  1
  C          0.671678        1.128362        0.000015  1
  N          1.361561       -0.000000       -0.000004  1
  N          0.700718       -1.142733       -0.000033  1
  H         -1.124521       -2.062207       -0.000123  1
  H         -1.288840        2.049293        0.000027  1
  H          1.246313        2.044351        0.000047  1
  C         -1.266044       -0.223238        1.532089  2
  H         -1.351346       -0.074345        0.464242  2
  C         -2.254514       -0.916461        2.217439  2
  H         -3.109883       -1.307625        1.683515  2
  C         -2.145020       -1.107581        3.588138  2
  H         -2.915088       -1.647638        4.122061  2
  C         -1.047057       -0.605479        4.273487  2
  H         -0.961756       -0.754371        5.341334  2
  C         -0.058588        0.087745        3.588138  2
  H          0.796781        0.478908        4.122061  2
  C         -0.168081        0.278865        2.217439  2
  H          0.601986        0.818921        1.683515  2

%mem=32GB
%nprocshared= 8
#p m062x/aug-cc-pVDZ   counterpoise=2

00130 m062x/aug-cc-pVDZ   counterpoise=2

 0  1  0  1  0  1
  C         -0.624727       -1.102519        0.000028  1
  N         -1.388431       -0.009613       -0.000010  1
  C         -0.720798        1.126503        0.000003  1
  C          0.671678        1.128362        0.000015  1
  N          1.361561       -0.000000       -0.000004  1
  N          0.700718       -1.142733       -0.000033  1
  H         -1.124521       -2.062207       -0.000123  1
  H         -1.288840        2.049293        0.000027  1
  H          1.246313        2.044351        0.000047  1
  C         -1.208046       -0.439693        1.532089  2
  H         -1.329865       -0.149247        0.497418  2
  C         -2.238579       -1.091124        2.196146  2
  H         -3.163237       -1.308178        1.678811  2
  C         -2.082210       -1.463943        3.524260  2
  H         -2.885048       -1.971441        4.041596  2
  C         -0.895308       -1.185330        4.188317  2
  H         -0.773488       -1.475775        5.222988  2
  C          0.135226       -0.533898        3.524260  2
  H          1.059883       -0.316845        4.041596  2
  C         -0.021143       -0.161080        2.196146  2
  H          0.781695        0.346419        1.678811  2

%mem=32GB
%nprocshared= 8
#p m062x/aug-cc-pVDZ   counterpoise=2

00131 m062x/aug-cc-pVDZ   counterpoise=2

 0  1  0  1  0  1
  C         -0.624727       -1.102519        0.000028  1
  N         -1.388431       -0.009613       -0.000010  1
  C         -0.720798        1.126503        0.000003  1
  C          0.671678        1.128362        0.000015  1
  N          1.361561       -0.000000       -0.000004  1
  N          0.700718       -1.142733       -0.000033  1
  H         -1.124521       -2.062207       -0.000123  1
  H         -1.288840        2.049293        0.000027  1
  H          1.246313        2.044351        0.000047  1
  C         -1.113341       -0.642788        1.532089  2
  H         -0.797375       -0.940077        0.541369  2
  C         -0.492256        0.423647        2.167938  2
  H          0.307567        0.957165        1.672578  2
  C         -0.897834        0.805251        3.439637  2
  H         -0.413977        1.636058        3.934997  2
  C         -1.924496        0.120420        4.075487  2
  H         -2.240462        0.417709        5.066207  2
  C         -2.545581       -0.946015        3.439637  2
  H         -3.345403       -1.479534        3.934997  2
  C         -2.140003       -1.327619        2.167938  2
  H         -2.623860       -2.158426        1.672578  2

%mem=32GB
%nprocshared= 8
#p m062x/aug-cc-pVDZ   counterpoise=2

00132 m062x/aug-cc-pVDZ   counterpoise=2

 0  1  0  1  0  1
  C         -0.624727       -1.102519        0.000028  1
  N         -1.388431       -0.009613       -0.000010  1
  C         -0.720798        1.126503        0.000003  1
  C          0.671678        1.128362        0.000015  1
  N          1.361561       -0.000000       -0.000004  1
  N          0.700718       -1.142733       -0.000033  1
  H         -1.124521       -2.062207       -0.000123  1
  H         -1.288840        2.049293        0.000027  1
  H          1.246313        2.044351        0.000047  1
  C         -0.984808       -0.826352        1.532089  2
  H         -0.741078       -1.013282        0.495076  2
  C         -0.409548        0.247631        2.197649  2
  H          0.282338        0.897389        1.679143  2
  C         -0.722401        0.487577        3.528769  2
  H         -0.274245        1.324265        4.047275  2
  C         -1.610515       -0.346460        4.194329  2
  H         -1.854244       -0.159530        5.231342  2
  C         -2.185775       -1.420443        3.528769  2
  H         -2.877661       -2.070201        4.047275  2
  C         -1.872921       -1.660389        2.197649  2
  H         -2.321078       -2.497077        1.679143  2

%mem=32GB
%nprocshared= 8
#p m062x/aug-cc-pVDZ   counterpoise=2

00133 m062x/aug-cc-pVDZ   counterpoise=2

 0  1  0  1  0  1
  C         -0.624727       -1.102519        0.000028  1
  N         -1.388431       -0.009613       -0.000010  1
  C         -0.720798        1.126503        0.000003  1
  C          0.671678        1.128362        0.000015  1
  N          1.361561       -0.000000       -0.000004  1
  N          0.700718       -1.142733       -0.000033  1
  H         -1.124521       -2.062207       -0.000123  1
  H         -1.288840        2.049293        0.000027  1
  H          1.246313        2.044351        0.000047  1
  C         -0.826352       -0.984808        1.532089  2
  H         -0.685641       -1.066957        0.462887  2
  C         -0.310490        0.106212        2.218309  2
  H          0.232103        0.874022        1.683707  2
  C         -0.491108        0.211659        3.590748  2
  H         -0.089226        1.061619        4.125349  2
  C         -1.187588       -0.773913        4.276968  2
  H         -1.328299       -0.691764        5.346170  2
  C         -1.703450       -1.864933        3.590748  2
  H         -2.246043       -2.632743        4.125349  2
  C         -1.522832       -1.970380        2.218309  2
  H         -1.924714       -2.820340        1.683707  2

%mem=32GB
%nprocshared= 8
#p m062x/aug-cc-pVDZ   counterpoise=2

00134 m062x/aug-cc-pVDZ   counterpoise=2

 0  1  0  1  0  1
  C         -0.624727       -1.102519        0.000028  1
  N         -1.388431       -0.009613       -0.000010  1
  C         -0.720798        1.126503        0.000003  1
  C          0.671678        1.128362        0.000015  1
  N          1.361561       -0.000000       -0.000004  1
  N          0.700718       -1.142733       -0.000033  1
  H         -1.124521       -2.062207       -0.000123  1
  H         -1.288840        2.049293        0.000027  1
  H          1.246313        2.044351        0.000047  1
  C         -0.642788       -1.113341        1.532089  2
  H         -0.630039       -1.105702        0.450645  2
  C         -1.268931       -0.086921        2.226165  2
  H         -1.743980        0.720350        1.685443  2
  C         -1.285295       -0.096727        3.614318  2
  H         -1.773093        0.702906        4.155040  2
  C         -0.675516       -1.132951        4.308395  2
  H         -0.688264       -1.140590        5.389839  2
  C         -0.049373       -2.159371        3.614318  2
  H          0.425676       -2.966642        4.155040  2
  C         -0.033008       -2.149565        2.226165  2
  H          0.454789       -2.949198        1.685443  2

%mem=32GB
%nprocshared= 8
#p m062x/aug-cc-pVDZ   counterpoise=2

00135 m062x/aug-cc-pVDZ   counterpoise=2

 0  1  0  1  0  1
  C         -0.624727       -1.102519        0.000028  1
  N         -1.388431       -0.009613       -0.000010  1
  C         -0.720798        1.126503        0.000003  1
  C          0.671678        1.128362        0.000015  1
  N          1.361561       -0.000000       -0.000004  1
  N          0.700718       -1.142733       -0.000033  1
  H         -1.124521       -2.062207       -0.000123  1
  H         -1.288840        2.049293        0.000027  1
  H          1.246313        2.044351        0.000047  1
  C         -0.439693       -1.208046        1.532089  2
  H         -0.569072       -1.134260        0.460847  2
  C         -0.952277       -2.299786        2.219617  2
  H         -1.480985       -3.076521        1.683997  2
  C         -0.786204       -2.394498        3.594675  2
  H         -1.185533       -3.245019        4.130295  2
  C         -0.107548       -1.397470        4.282203  2
  H          0.021831       -1.471256        5.353445  2
  C          0.405036       -0.305730        3.594675  2
  H          0.933744        0.471005        4.130295  2
  C          0.238964       -0.211018        2.219617  2
  H          0.638293        0.639503        1.683997  2

%mem=32GB
%nprocshared= 8
#p m062x/aug-cc-pVDZ   counterpoise=2

00136 m062x/aug-cc-pVDZ   counterpoise=2

 0  1  0  1  0  1
  C         -0.624727       -1.102519        0.000028  1
  N         -1.388431       -0.009613       -0.000010  1
  C         -0.720798        1.126503        0.000003  1
  C          0.671678        1.128362        0.000015  1
  N          1.361561       -0.000000       -0.000004  1
  N          0.700718       -1.142733       -0.000033  1
  H         -1.124521       -2.062207       -0.000123  1
  H         -1.288840        2.049293        0.000027  1
  H          1.246313        2.044351        0.000047  1
  C         -0.223238       -1.266044        1.532089  2
  H         -0.495958       -1.154966        0.491403  2
  C         -0.501719       -2.450809        2.200007  2
  H         -0.991391       -3.262724        1.679664  2
  C         -0.151653       -2.593391        3.535842  2
  H         -0.368604       -3.516383        4.056185  2
  C          0.476896       -1.551207        4.203760  2
  H          0.749616       -1.662285        5.244446  2
  C          0.755377       -0.366442        3.535842  2
  H          1.245049        0.445472        4.056185  2
  C          0.405311       -0.223861        2.200007  2
  H          0.622262        0.699132        1.679664  2

%mem=32GB
%nprocshared= 8
#p m062x/aug-cc-pVDZ   counterpoise=2

00137 m062x/aug-cc-pVDZ   counterpoise=2

 0  1  0  1  0  1
  C         -0.624727       -1.102519        0.000028  1
  N         -1.388431       -0.009613       -0.000010  1
  C         -0.720798        1.126503        0.000003  1
  C          0.671678        1.128362        0.000015  1
  N          1.361561       -0.000000       -0.000004  1
  N          0.700718       -1.142733       -0.000033  1
  H         -1.124521       -2.062207       -0.000123  1
  H         -1.288840        2.049293        0.000027  1
  H          1.246313        2.044351        0.000047  1
  C         -0.000000       -1.285575        1.532089  2
  H         -0.405898       -1.166640        0.536678  2
  C         -0.077570       -2.515687        2.170949  2
  H         -0.543899       -3.355071        1.673243  2
  C          0.443444       -2.668354        3.448669  2
  H          0.383013       -3.626673        3.946375  2
  C          1.042030       -1.590909        4.087529  2
  H          1.447927       -1.709844        5.082940  2
  C          1.119600       -0.360797        3.448669  2
  H          1.585929        0.478588        3.946375  2
  C          0.598585       -0.208130        2.170949  2
  H          0.659016        0.750190        1.673243  2

%mem=32GB
%nprocshared= 8
#p m062x/aug-cc-pVDZ   counterpoise=2

00138 m062x/aug-cc-pVDZ   counterpoise=2

 0  1  0  1  0  1
  C         -0.624727       -1.102519        0.000028  1
  N         -1.388431       -0.009613       -0.000010  1
  C         -0.720798        1.126503        0.000003  1
  C          0.671678        1.128362        0.000015  1
  N          1.361561       -0.000000       -0.000004  1
  N          0.700718       -1.142733       -0.000033  1
  H         -1.124521       -2.062207       -0.000123  1
  H         -1.288840        2.049293        0.000027  1
  H          1.246313        2.044351        0.000047  1
  C          0.223238       -1.266044        1.532089  2
  H          0.544087       -1.183184        0.502559  2
  C         -0.283318       -0.155128        2.192847  2
  H         -0.357102        0.793192        1.678082  2
  C         -0.695164       -0.261489        3.514362  2
  H         -1.089797        0.603971        4.029127  2
  C         -0.600453       -1.478766        4.175120  2
  H         -0.921302       -1.561627        5.204650  2
  C         -0.093897       -2.589683        3.514362  2
  H         -0.020113       -3.538003        4.029127  2
  C          0.317948       -2.483322        2.192847  2
  H          0.712582       -3.348782        1.678082  2

%mem=32GB
%nprocshared= 8
#p m062x/aug-cc-pVDZ   counterpoise=2

00139 m062x/aug-cc-pVDZ   counterpoise=2

 0  1  0  1  0  1
  C         -0.624727       -1.102519        0.000028  1
  N         -1.388431       -0.009613       -0.000010  1
  C         -0.720798        1.126503        0.000003  1
  C          0.671678        1.128362        0.000015  1
  N          1.361561       -0.000000       -0.000004  1
  N          0.700718       -1.142733       -0.000033  1
  H         -1.124521       -2.062207       -0.000123  1
  H         -1.288840        2.049293        0.000027  1
  H          1.246313        2.044351        0.000047  1
  C          0.439693       -1.208046        1.532089  2
  H          0.621177       -1.162635        0.466846  2
  C          0.031381       -0.070856        2.215768  2
  H         -0.105231        0.860482        1.683146  2
  C         -0.201574       -0.129145        3.583125  2
  H         -0.519670        0.756783        4.115747  2
  C         -0.026217       -1.324623        4.266804  2
  H         -0.207701       -1.370033        5.332047  2
  C          0.382095       -2.461812        3.583125  2
  H          0.518707       -3.393150        4.115747  2
  C          0.615050       -2.403523        2.215768  2
  H          0.933146       -3.289452        1.683146  2

%mem=32GB
%nprocshared= 8
#p m062x/aug-cc-pVDZ   counterpoise=2

00140 m062x/aug-cc-pVDZ   counterpoise=2

 0  1  0  1  0  1
  C         -0.624727       -1.102519        0.000028  1
  N         -1.388431       -0.009613       -0.000010  1
  C         -0.720798        1.126503        0.000003  1
  C          0.671678        1.128362        0.000015  1
  N          1.361561       -0.000000       -0.000004  1
  N          0.700718       -1.142733       -0.000033  1
  H         -1.124521       -2.062207       -0.000123  1
  H         -1.288840        2.049293        0.000027  1
  H          1.246313        2.044351        0.000047  1
  C          0.642788       -1.113341        1.532089  2
  H          0.683645       -1.134071        0.451514  2
  C          1.160559       -0.027855        2.225608  2
  H          1.604786        0.797063        1.685320  2
  C          1.108114       -0.001246        3.612646  2
  H          1.511484        0.844402        4.152933  2
  C          0.537898       -1.060123        4.306165  2
  H          0.497041       -1.039393        5.386740  2
  C          0.020127       -2.145608        3.612646  2
  H         -0.424100       -2.970527        4.152933  2
  C          0.072572       -2.172217        2.225608  2
  H         -0.330798       -3.017866        1.685320  2

%mem=32GB
%nprocshared= 8
#p m062x/aug-cc-pVDZ   counterpoise=2

00141 m062x/aug-cc-pVDZ   counterpoise=2

 0  1  0  1  0  1
  C         -0.624727       -1.102519        0.000028  1
  N         -1.388431       -0.009613       -0.000010  1
  C         -0.720798        1.126503        0.000003  1
  C          0.671678        1.128362        0.000015  1
  N          1.361561       -0.000000       -0.000004  1
  N          0.700718       -1.142733       -0.000033  1
  H         -1.124521       -2.062207       -0.000123  1
  H         -1.288840        2.049293        0.000027  1
  H          1.246313        2.044351        0.000047  1
  C          0.826352       -0.984808        1.532089  2
  H          0.738425       -1.095335        0.459804  2
  C          1.823664       -1.662367        2.220287  2
  H          2.512694       -2.300746        1.684145  2
  C          1.936528       -1.520493        3.596683  2
  H          2.713485       -2.048346        4.132825  2
  C          1.052080       -0.701061        4.284881  2
  H          1.140008       -0.590534        5.357166  2
  C          0.054768       -0.023502        3.596683  2
  H         -0.634262        0.614878        4.132825  2
  C         -0.058096       -0.165375        2.220287  2
  H         -0.835053        0.362477        1.684145  2

%mem=32GB
%nprocshared= 8
#p m062x/aug-cc-pVDZ   counterpoise=2

00142 m062x/aug-cc-pVDZ   counterpoise=2

 0  1  0  1  0  1
  C         -0.624727       -1.102519        0.000028  1
  N         -1.388431       -0.009613       -0.000010  1
  C         -0.720798        1.126503        0.000003  1
  C          0.671678        1.128362        0.000015  1
  N          1.361561       -0.000000       -0.000004  1
  N          0.700718       -1.142733       -0.000033  1
  H         -1.124521       -2.062207       -0.000123  1
  H         -1.288840        2.049293        0.000027  1
  H          1.246313        2.044351        0.000047  1
  C          0.984808       -0.826352        1.532089  2
  H          0.791569       -1.041556        0.489934  2
  C          2.003403       -1.491501        2.200950  2
  H          2.603701       -2.224890        1.679872  2
  C          2.251446       -1.215264        3.538672  2
  H          3.044984       -1.733449        4.059749  2
  C          1.480895       -0.273876        4.207532  2
  H          1.674134       -0.058672        5.249688  2
  C          0.462300        0.391273        3.538672  2
  H         -0.137998        1.124662        4.059749  2
  C          0.214257        0.115036        2.200950  2
  H         -0.579281        0.633221        1.679872  2

%mem=32GB
%nprocshared= 8
#p m062x/aug-cc-pVDZ   counterpoise=2

00143 m062x/aug-cc-pVDZ   counterpoise=2

 0  1  0  1  0  1
  C         -0.624727       -1.102519        0.000028  1
  N         -1.388431       -0.009613       -0.000010  1
  C         -0.720798        1.126503        0.000003  1
  C          0.671678        1.128362        0.000015  1
  N          1.361561       -0.000000       -0.000004  1
  N          0.700718       -1.142733       -0.000033  1
  H         -1.124521       -2.062207       -0.000123  1
  H         -1.288840        2.049293        0.000027  1
  H          1.246313        2.044351        0.000047  1
  C          1.113341       -0.642788        1.532089  2
  H          0.845087       -0.967812        0.536026  2
  C          2.212769       -1.199487        2.171367  2
  H          2.801026       -1.958209        1.673336  2
  C          2.557103       -0.782283        3.449924  2
  H          3.413614       -1.215980        3.947955  2
  C          1.802009        0.191622        4.089202  2
  H          2.070263        0.516646        5.085265  2
  C          0.702580        0.748322        3.449924  2
  H          0.114323        1.507043        3.947955  2
  C          0.358246        0.331117        2.171367  2
  H         -0.498265        0.764814        1.673336  2

%mem=32GB
%nprocshared= 8
#p m062x/aug-cc-pVDZ   counterpoise=2

00144 m062x/aug-cc-pVDZ   counterpoise=2

 0  1  0  1  0  1
  C         -0.624727       -1.102519        0.000028  1
  N         -1.388431       -0.009613       -0.000010  1
  C         -0.720798        1.126503        0.000003  1
  C          0.671678        1.128362        0.000015  1
  N          1.361561       -0.000000       -0.000004  1
  N          0.700718       -1.142733       -0.000033  1
  H         -1.124521       -2.062207       -0.000123  1
  H         -1.288840        2.049293        0.000027  1
  H          1.246313        2.044351        0.000047  1
  C          1.208046       -0.439693        1.532089  2
  H          1.311732       -0.142719        0.497295  2
  C          0.006405       -0.233982        2.196225  2
  H         -0.826049        0.223250        1.678828  2
  C         -0.126688       -0.615180        3.524497  2
  H         -1.062827       -0.454922        4.041894  2
  C          0.941860       -1.202089        4.188633  2
  H          0.838174       -1.499063        5.223426  2
  C          2.143501       -1.407800        3.524497  2
  H          2.975954       -1.865033        4.041894  2
  C          2.276594       -1.026602        2.196225  2
  H          3.212733       -1.186861        1.678828  2

%mem=32GB
%nprocshared= 8
#p m062x/aug-cc-pVDZ   counterpoise=2

00145 m062x/aug-cc-pVDZ   counterpoise=2

 0  1  0  1  0  1
  C         -0.624727       -1.102519        0.000028  1
  N         -1.388431       -0.009613       -0.000010  1
  C         -0.720798        1.126503        0.000003  1
  C          0.671678        1.128362        0.000015  1
  N          1.361561       -0.000000       -0.000004  1
  N          0.700718       -1.142733       -0.000033  1
  H         -1.124521       -2.062207       -0.000123  1
  H         -1.288840        2.049293        0.000027  1
  H          1.246313        2.044351        0.000047  1
  C          1.266044       -0.223238        1.532089  2
  H          1.332641       -0.067591        0.463875  2
  C          0.117943        0.149816        2.217674  2
  H         -0.709890        0.596091        1.683567  2
  C          0.032459       -0.049974        3.588845  2
  H         -0.861971        0.240654        4.122952  2
  C          1.095076       -0.622818        4.274430  2
  H          1.028480       -0.778465        5.342644  2
  C          2.243178       -0.995872        3.588845  2
  H          3.071011       -1.442147        4.122952  2
  C          2.328662       -0.796082        2.217674  2
  H          3.223092       -1.086710        1.683567  2

%mem=32GB
%nprocshared= 8
#p m062x/aug-cc-pVDZ   counterpoise=2

00146 m062x/aug-cc-pVDZ   counterpoise=2

 0  1  0  1  0  1
  C         -0.624727       -1.102519        0.000028  1
  N         -1.388431       -0.009613       -0.000010  1
  C         -0.720798        1.126503        0.000003  1
  C          0.671678        1.128362        0.000015  1
  N          1.361561       -0.000000       -0.000004  1
  N          0.700718       -1.142733       -0.000033  1
  H         -1.124521       -2.062207       -0.000123  1
  H         -1.288840        2.049293        0.000027  1
  H          1.246313        2.044351        0.000047  1
  C          1.532089        0.000000        1.285575  2
  H          1.389871        0.000000        0.213420  2
  C          1.623365       -1.202290        1.973690  2
  H          1.552256       -2.138935        1.437612  2
  C          1.805917       -1.202290        3.349919  2
  H          1.877026       -2.138935        3.885997  2
  C          1.897194       -0.000000        4.038034  2
  H          2.039411       -0.000000        5.110189  2
  C          1.805917        1.202290        3.349919  2
  H          1.877026        2.138935        3.885997  2
  C          1.623365        1.202290        1.973690  2
  H          1.552256        2.138935        1.437612  2

%mem=32GB
%nprocshared= 8
#p m062x/aug-cc-pVDZ   counterpoise=2

00147 m062x/aug-cc-pVDZ   counterpoise=2

 0  1  0  1  0  1
  C         -0.624727       -1.102519        0.000028  1
  N         -1.388431       -0.009613       -0.000010  1
  C         -0.720798        1.126503        0.000003  1
  C          0.671678        1.128362        0.000015  1
  N          1.361561       -0.000000       -0.000004  1
  N          0.700718       -1.142733       -0.000033  1
  H         -1.124521       -2.062207       -0.000123  1
  H         -1.288840        2.049293        0.000027  1
  H          1.246313        2.044351        0.000047  1
  C          1.508813        0.266044        1.285575  2
  H          1.388258        0.048234        0.233070  2
  C          2.638099       -0.176383        1.961078  2
  H          3.397315       -0.738867        1.434826  2
  C          2.792845        0.103201        3.312085  2
  H          3.672617       -0.241472        3.838338  2
  C          1.818305        0.825213        3.987588  2
  H          1.938861        1.043024        5.040093  2
  C          0.689019        1.267641        3.312085  2
  H         -0.070197        1.830125        3.838338  2
  C          0.534273        0.988056        1.961078  2
  H         -0.345499        1.332730        1.434826  2

%mem=32GB
%nprocshared= 8
#p m062x/aug-cc-pVDZ   counterpoise=2

00148 m062x/aug-cc-pVDZ   counterpoise=2

 0  1  0  1  0  1
  C         -0.624727       -1.102519        0.000028  1
  N         -1.388431       -0.009613       -0.000010  1
  C         -0.720798        1.126503        0.000003  1
  C          0.671678        1.128362        0.000015  1
  N          1.361561       -0.000000       -0.000004  1
  N          0.700718       -1.142733       -0.000033  1
  H         -1.124521       -2.062207       -0.000123  1
  H         -1.288840        2.049293        0.000027  1
  H          1.246313        2.044351        0.000047  1
  C          1.439693        0.524005        1.285575  2
  H          1.378920        0.116419        0.285614  2
  C          2.667841        0.608290        1.927355  2
  H          3.563858        0.266365        1.427375  2
  C          2.745850        1.131472        3.210916  2
  H          3.702640        1.197134        3.710896  2
  C          1.595710        1.570370        3.852696  2
  H          1.656484        1.977957        4.852657  2
  C          0.367562        1.486086        3.210916  2
  H         -0.528455        1.828010        3.710896  2
  C          0.289553        0.962903        1.927355  2
  H         -0.667237        0.897241        1.427375  2

%mem=32GB
%nprocshared= 8
#p m062x/aug-cc-pVDZ   counterpoise=2

00149 m062x/aug-cc-pVDZ   counterpoise=2

 0  1  0  1  0  1
  C         -0.624727       -1.102519        0.000028  1
  N         -1.388431       -0.009613       -0.000010  1
  C         -0.720798        1.126503        0.000003  1
  C          0.671678        1.128362        0.000015  1
  N          1.361561       -0.000000       -0.000004  1
  N          0.700718       -1.142733       -0.000033  1
  H         -1.124521       -2.062207       -0.000123  1
  H         -1.288840        2.049293        0.000027  1
  H          1.246313        2.044351        0.000047  1
  C          1.326828        0.766044        1.285575  2
  H          0.850529        1.029452        0.350964  2
  C          1.050667       -0.455128        1.885414  2
  H          0.359225       -1.143077        1.418108  2
  C          1.662049       -0.793241        3.085091  2
  H          1.446906       -1.744597        3.552396  2
  C          2.549592        0.089819        3.684929  2
  H          3.025890       -0.173588        4.619540  2
  C          2.825753        1.310992        3.085091  2
  H          3.517194        1.998941        3.552396  2
  C          2.214371        1.649105        1.885414  2
  H          2.429514        2.600461        1.418108  2

%mem=32GB
%nprocshared= 8
#p m062x/aug-cc-pVDZ   counterpoise=2

00150 m062x/aug-cc-pVDZ   counterpoise=2

 0  1  0  1  0  1
  C         -0.624727       -1.102519        0.000028  1
  N         -1.388431       -0.009613       -0.000010  1
  C         -0.720798        1.126503        0.000003  1
  C          0.671678        1.128362        0.000015  1
  N          1.361561       -0.000000       -0.000004  1
  N          0.700718       -1.142733       -0.000033  1
  H         -1.124521       -2.062207       -0.000123  1
  H         -1.288840        2.049293        0.000027  1
  H          1.246313        2.044351        0.000047  1
  C          1.173648        0.984808        1.285575  2
  H          0.782375        1.096705        0.283514  2
  C          1.094189       -0.242957        1.928703  2
  H          0.641014       -1.087552        1.427673  2
  C          1.596431       -0.386589        3.214960  2
  H          1.534529       -1.343081        3.715990  2
  C          2.178132        0.697544        3.858088  2
  H          2.569405        0.585647        4.860149  2
  C          2.257591        1.925309        3.214960  2
  H          2.710766        2.769903        3.715990  2
  C          1.755349        2.068941        1.928703  2
  H          1.817252        3.025432        1.427673  2

%mem=32GB
%nprocshared= 8
#p m062x/aug-cc-pVDZ   counterpoise=2

00151 m062x/aug-cc-pVDZ   counterpoise=2

 0  1  0  1  0  1
  C         -0.624727       -1.102519        0.000028  1
  N         -1.388431       -0.009613       -0.000010  1
  C         -0.720798        1.126503        0.000003  1
  C          0.671678        1.128362        0.000015  1
  N          1.361561       -0.000000       -0.000004  1
  N          0.700718       -1.142733       -0.000033  1
  H         -1.124521       -2.062207       -0.000123  1
  H         -1.288840        2.049293        0.000027  1
  H          1.246313        2.044351        0.000047  1
  C          0.984808        1.173648        1.285575  2
  H          0.729004        1.136653        0.235367  2
  C          1.321074        0.007482        1.959604  2
  H          1.327239       -0.938016        1.434500  2
  C          1.649427        0.054970        3.307663  2
  H          1.911396       -0.853533        3.832767  2
  C          1.641513        1.268624        3.981692  2
  H          1.897317        1.305619        5.031901  2
  C          1.305247        2.434790        3.307663  2
  H          1.299082        3.380288        3.832767  2
  C          0.976894        2.387302        1.959604  2
  H          0.714925        3.295805        1.434500  2

%mem=32GB
%nprocshared= 8
#p m062x/aug-cc-pVDZ   counterpoise=2

00152 m062x/aug-cc-pVDZ   counterpoise=2

 0  1  0  1  0  1
  C         -0.624727       -1.102519        0.000028  1
  N         -1.388431       -0.009613       -0.000010  1
  C         -0.720798        1.126503        0.000003  1
  C          0.671678        1.128362        0.000015  1
  N          1.361561       -0.000000       -0.000004  1
  N          0.700718       -1.142733       -0.000033  1
  H         -1.124521       -2.062207       -0.000123  1
  H         -1.288840        2.049293        0.000027  1
  H          1.246313        2.044351        0.000047  1
  C          0.766044        1.326828        1.285575  2
  H          0.687789        1.162245        0.219493  2
  C          1.902069        0.916183        1.969792  2
  H          2.708834        0.431686        1.436751  2
  C          2.002519        1.127443        3.338226  2
  H          2.887540        0.807529        3.871267  2
  C          0.966944        1.749348        4.022443  2
  H          1.045200        1.913931        5.088525  2
  C         -0.169081        2.159993        3.338226  2
  H         -0.975846        2.644489        3.871267  2
  C         -0.269530        1.948733        1.969792  2
  H         -1.154551        2.268647        1.436751  2

%mem=32GB
%nprocshared= 8
#p m062x/aug-cc-pVDZ   counterpoise=2

00153 m062x/aug-cc-pVDZ   counterpoise=2

 0  1  0  1  0  1
  C         -0.624727       -1.102519        0.000028  1
  N         -1.388431       -0.009613       -0.000010  1
  C         -0.720798        1.126503        0.000003  1
  C          0.671678        1.128362        0.000015  1
  N          1.361561       -0.000000       -0.000004  1
  N          0.700718       -1.142733       -0.000033  1
  H         -1.124521       -2.062207       -0.000123  1
  H         -1.288840        2.049293        0.000027  1
  H          1.246313        2.044351        0.000047  1
  C          0.524005        1.439693        1.285575  2
  H          0.644007        1.186700        0.240905  2
  C          1.533272        2.117320        1.956050  2
  H          2.439543        2.392233        1.433715  2
  C          1.379237        2.442064        3.297000  2
  H          2.165507        2.969971        3.819335  2
  C          0.215935        2.089182        3.967475  2
  H          0.095933        2.342175        5.012145  2
  C         -0.793332        1.411555        3.297000  2
  H         -1.699604        1.136642        3.819335  2
  C         -0.639297        1.086810        1.956050  2
  H         -1.425567        0.558904        1.433715  2

%mem=32GB
%nprocshared= 8
#p m062x/aug-cc-pVDZ   counterpoise=2

00154 m062x/aug-cc-pVDZ   counterpoise=2

 0  1  0  1  0  1
  C         -0.624727       -1.102519        0.000028  1
  N         -1.388431       -0.009613       -0.000010  1
  C         -0.720798        1.126503        0.000003  1
  C          0.671678        1.128362        0.000015  1
  N          1.361561       -0.000000       -0.000004  1
  N          0.700718       -1.142733       -0.000033  1
  H         -1.124521       -2.062207       -0.000123  1
  H         -1.288840        2.049293        0.000027  1
  H          1.246313        2.044351        0.000047  1
  C          0.266044        1.508813        1.285575  2
  H          0.579254        1.215048        0.292931  2
  C          0.887515        2.574285        1.922660  2
  H          1.684882        3.110578        1.426338  2
  C          0.485476        2.951365        3.196829  2
  H          0.969633        3.781423        3.693152  2
  C         -0.538034        2.262973        3.833914  2
  H         -0.851244        2.556738        4.826559  2
  C         -1.159505        1.197501        3.196829  2
  H         -1.956872        0.661208        3.693152  2
  C         -0.757466        0.820421        1.922660  2
  H         -1.241623       -0.009637        1.426338  2

%mem=32GB
%nprocshared= 8
#p m062x/aug-cc-pVDZ   counterpoise=2

00155 m062x/aug-cc-pVDZ   counterpoise=2

 0  1  0  1  0  1
  C         -0.624727       -1.102519        0.000028  1
  N         -1.388431       -0.009613       -0.000010  1
  C         -0.720798        1.126503        0.000003  1
  C          0.671678        1.128362        0.000015  1
  N          1.361561       -0.000000       -0.000004  1
  N          0.700718       -1.142733       -0.000033  1
  H         -1.124521       -2.062207       -0.000123  1
  H         -1.288840        2.049293        0.000027  1
  H          1.246313        2.044351        0.000047  1
  C          0.000000        1.532089        1.285575  2
  H          0.482501        1.242071        0.362091  2
  C          0.309713        2.748691        1.878273  2
  H          1.033497        3.406469        1.416530  2
  C         -0.309630        3.120962        3.063667  2
  H         -0.068348        4.068757        3.525410  2
  C         -1.238687        2.276629        3.656365  2
  H         -1.721189        2.566647        4.579849  2
  C         -1.548401        1.060027        3.063667  2
  H         -2.272184        0.402249        3.525410  2
  C         -0.929057        0.687757        1.878273  2
  H         -1.170339       -0.260039        1.416530  2

%mem=32GB
%nprocshared= 8
#p m062x/aug-cc-pVDZ   counterpoise=2

00156 m062x/aug-cc-pVDZ   counterpoise=2

 0  1  0  1  0  1
  C         -0.624727       -1.102519        0.000028  1
  N         -1.388431       -0.009613       -0.000010  1
  C         -0.720798        1.126503        0.000003  1
  C          0.671678        1.128362        0.000015  1
  N          1.361561       -0.000000       -0.000004  1
  N          0.700718       -1.142733       -0.000033  1
  H         -1.124521       -2.062207       -0.000123  1
  H         -1.288840        2.049293        0.000027  1
  H          1.246313        2.044351        0.000047  1
  C         -0.266044        1.508813        1.285575  2
  H         -0.613335        1.216847        0.303798  2
  C          0.730528        0.775915        1.915685  2
  H          1.159618       -0.087015        1.424797  2
  C          1.176313        1.150686        3.175905  2
  H          1.952694        0.579721        3.666794  2
  C          0.625527        2.258354        3.806015  2
  H          0.972817        2.550320        4.787793  2
  C         -0.371046        2.991252        3.175905  2
  H         -0.800136        3.854183        3.666794  2
  C         -0.816831        2.616482        1.915685  2
  H         -1.593212        3.187446        1.424797  2

%mem=32GB
%nprocshared= 8
#p m062x/aug-cc-pVDZ   counterpoise=2

00157 m062x/aug-cc-pVDZ   counterpoise=2

 0  1  0  1  0  1
  C         -0.624727       -1.102519        0.000028  1
  N         -1.388431       -0.009613       -0.000010  1
  C         -0.720798        1.126503        0.000003  1
  C          0.671678        1.128362        0.000015  1
  N          1.361561       -0.000000       -0.000004  1
  N          0.700718       -1.142733       -0.000033  1
  H         -1.124521       -2.062207       -0.000123  1
  H         -1.288840        2.049293        0.000027  1
  H          1.246313        2.044351        0.000047  1
  C         -0.524005        1.439693        1.285575  2
  H         -0.683111        1.186480        0.246195  2
  C          0.596114        0.962543        1.952655  2
  H          1.309638        0.337606        1.432965  2
  C          0.800344        1.287569        3.286814  2
  H          1.672974        0.915845        3.806504  2
  C         -0.115545        2.089745        3.953893  2
  H          0.043561        2.342958        4.993273  2
  C         -1.235664        2.566895        3.286814  2
  H         -1.949188        3.191831        3.806504  2
  C         -1.439894        2.241869        1.952655  2
  H         -2.312524        2.613593        1.432965  2

%mem=32GB
%nprocshared= 8
#p m062x/aug-cc-pVDZ   counterpoise=2

00158 m062x/aug-cc-pVDZ   counterpoise=2

 0  1  0  1  0  1
  C         -0.624727       -1.102519        0.000028  1
  N         -1.388431       -0.009613       -0.000010  1
  C         -0.720798        1.126503        0.000003  1
  C          0.671678        1.128362        0.000015  1
  N          1.361561       -0.000000       -0.000004  1
  N          0.700718       -1.142733       -0.000033  1
  H         -1.124521       -2.062207       -0.000123  1
  H         -1.288840        2.049293        0.000027  1
  H          1.246313        2.044351        0.000047  1
  C         -0.766044        1.326828        1.285575  2
  H         -0.728455        1.160406        0.217571  2
  C          0.382579        1.698522        1.971026  2
  H          1.315004        1.821668        1.437024  2
  C          0.334329        1.912143        3.341927  2
  H          1.229165        2.201712        3.875929  2
  C         -0.862544        1.754071        4.027378  2
  H         -0.900133        1.920493        5.095382  2
  C         -2.011167        1.382377        3.341927  2
  H         -2.943592        1.259231        3.875929  2
  C         -1.962917        1.168755        1.971026  2
  H         -2.857753        0.879187        1.437024  2

%mem=32GB
%nprocshared= 8
#p m062x/aug-cc-pVDZ   counterpoise=2

00159 m062x/aug-cc-pVDZ   counterpoise=2

 0  1  0  1  0  1
  C         -0.624727       -1.102519        0.000028  1
  N         -1.388431       -0.009613       -0.000010  1
  C         -0.720798        1.126503        0.000003  1
  C          0.671678        1.128362        0.000015  1
  N          1.361561       -0.000000       -0.000004  1
  N          0.700718       -1.142733       -0.000033  1
  H         -1.124521       -2.062207       -0.000123  1
  H         -1.288840        2.049293        0.000027  1
  H          1.246313        2.044351        0.000047  1
  C         -0.984808        1.173648        1.285575  2
  H         -0.767378        1.134821        0.226822  2
  C         -0.913001        2.382135        1.965089  2
  H         -0.639631        3.284780        1.435712  2
  C         -1.192096        2.431974        3.324116  2
  H         -1.136155        3.373446        3.853493  2
  C         -1.542997        1.273326        4.003629  2
  H         -1.760427        1.312153        5.062383  2
  C         -1.614804        0.064840        3.324116  2
  H         -1.888174       -0.837806        3.853493  2
  C         -1.335709        0.015001        1.965089  2
  H         -1.391650       -0.926472        1.435712  2

%mem=32GB
%nprocshared= 8
#p m062x/aug-cc-pVDZ   counterpoise=2

00160 m062x/aug-cc-pVDZ   counterpoise=2

 0  1  0  1  0  1
  C         -0.624727       -1.102519        0.000028  1
  N         -1.388431       -0.009613       -0.000010  1
  C         -0.720798        1.126503        0.000003  1
  C          0.671678        1.128362        0.000015  1
  N          1.361561       -0.000000       -0.000004  1
  N          0.700718       -1.142733       -0.000033  1
  H         -1.124521       -2.062207       -0.000123  1
  H         -1.288840        2.049293        0.000027  1
  H          1.246313        2.044351        0.000047  1
  C         -1.173648        0.984808        1.285575  2
  H         -0.816236        1.096641        0.270937  2
  C         -1.762065        2.060465        1.936776  2
  H         -1.863059        3.010289        1.429456  2
  C         -2.220843        1.916915        3.239177  2
  H         -2.679250        2.754906        3.746496  2
  C         -2.091205        0.697708        3.890377  2
  H         -2.448617        0.585874        4.905016  2
  C         -1.502788       -0.377950        3.239177  2
  H         -1.401793       -1.327774        3.746496  2
  C         -1.044010       -0.234399        1.936776  2
  H         -0.585603       -1.072391        1.429456  2

%mem=32GB
%nprocshared= 8
#p m062x/aug-cc-pVDZ   counterpoise=2

00161 m062x/aug-cc-pVDZ   counterpoise=2

 0  1  0  1  0  1
  C         -0.624727       -1.102519        0.000028  1
  N         -1.388431       -0.009613       -0.000010  1
  C         -0.720798        1.126503        0.000003  1
  C          0.671678        1.128362        0.000015  1
  N          1.361561       -0.000000       -0.000004  1
  N          0.700718       -1.142733       -0.000033  1
  H         -1.124521       -2.062207       -0.000123  1
  H         -1.288840        2.049293        0.000027  1
  H          1.246313        2.044351        0.000047  1
  C         -1.326828        0.766044        1.285575  2
  H         -0.879805        1.031928        0.337304  2
  C         -2.228337        1.628723        1.894181  2
  H         -2.483636        2.566677        1.420045  2
  C         -2.802141        1.287432        3.111391  2
  H         -3.504463        1.959503        3.585527  2
  C         -2.474435        0.083463        3.719997  2
  H         -2.921459       -0.182421        4.668268  2
  C         -1.572926       -0.779216        3.111391  2
  H         -1.317627       -1.717170        3.585527  2
  C         -0.999122       -0.437925        1.894181  2
  H         -0.296800       -1.109995        1.420045  2

%mem=32GB
%nprocshared= 8
#p m062x/aug-cc-pVDZ   counterpoise=2

00162 m062x/aug-cc-pVDZ   counterpoise=2

 0  1  0  1  0  1
  C         -0.624727       -1.102519        0.000028  1
  N         -1.388431       -0.009613       -0.000010  1
  C         -0.720798        1.126503        0.000003  1
  C          0.671678        1.128362        0.000015  1
  N          1.361561       -0.000000       -0.000004  1
  N          0.700718       -1.142733       -0.000033  1
  H         -1.124521       -2.062207       -0.000123  1
  H         -1.288840        2.049293        0.000027  1
  H          1.246313        2.044351        0.000047  1
  C         -1.439693        0.524005        1.285575  2
  H         -1.399889        0.109659        0.287339  2
  C         -0.268458        0.904902        1.926248  2
  H          0.683796        0.787295        1.427130  2
  C         -0.319551        1.436761        3.207595  2
  H          0.592900        1.733500        3.706713  2
  C         -1.541878        1.587723        3.848268  2
  H         -1.581682        2.002069        4.846504  2
  C         -2.713112        1.206826        3.207595  2
  H         -3.665367        1.324433        3.706713  2
  C         -2.662019        0.674967        1.926248  2
  H         -3.574470        0.378228        1.427130  2

%mem=32GB
%nprocshared= 8
#p m062x/aug-cc-pVDZ   counterpoise=2

00163 m062x/aug-cc-pVDZ   counterpoise=2

 0  1  0  1  0  1
  C         -0.624727       -1.102519        0.000028  1
  N         -1.388431       -0.009613       -0.000010  1
  C         -0.720798        1.126503        0.000003  1
  C          0.671678        1.128362        0.000015  1
  N          1.361561       -0.000000       -0.000004  1
  N          0.700718       -1.142733       -0.000033  1
  H         -1.124521       -2.062207       -0.000123  1
  H         -1.288840        2.049293        0.000027  1
  H          1.246313        2.044351        0.000047  1
  C         -1.508813        0.266044        1.285575  2
  H         -1.410201        0.040236        0.232471  2
  C         -0.470296        0.892138        1.961463  2
  H          0.437373        1.154089        1.434911  2
  C         -0.596876        1.181988        3.313238  2
  H          0.212181        1.669747        3.839790  2
  C         -1.761973        0.845745        3.989126  2
  H         -1.860586        1.071553        5.042230  2
  C         -2.800490        0.219651        3.313238  2
  H         -3.708159       -0.042300        3.839790  2
  C         -2.673910       -0.070199        1.961463  2
  H         -3.482967       -0.557958        1.434911  2

%mem=32GB
%nprocshared= 8
#p m062x/aug-cc-pVDZ   counterpoise=2

00164 m062x/aug-cc-pVDZ   counterpoise=2

 0  1  0  1  0  1
  C         -0.624727       -1.102519        0.000028  1
  N         -1.388431       -0.009613       -0.000010  1
  C         -0.720798        1.126503        0.000003  1
  C          0.671678        1.128362        0.000015  1
  N          1.361561       -0.000000       -0.000004  1
  N          0.700718       -1.142733       -0.000033  1
  H         -1.124521       -2.062207       -0.000123  1
  H         -1.288840        2.049293        0.000027  1
  H          1.246313        2.044351        0.000047  1
  C         -1.532089        0.000000        1.285575  2
  H         -1.411982       -0.008037        0.210749  2
  C         -1.528901        1.204765        1.975404  2
  H         -1.406311        2.135302        1.437991  2
  C         -1.683071        1.215082        3.355063  2
  H         -1.680588        2.153655        3.892476  2
  C         -1.840429        0.020633        4.044892  2
  H         -1.960536        0.028670        5.119719  2
  C         -1.843617       -1.184133        3.355063  2
  H         -1.966207       -2.114669        3.892476  2
  C         -1.689447       -1.194449        1.975404  2
  H         -1.691930       -2.133023        1.437991  2

%mem=32GB
%nprocshared= 8
#p m062x/aug-cc-pVDZ   counterpoise=2

00165 m062x/aug-cc-pVDZ   counterpoise=2

 0  1  0  1  0  1
  C         -0.624727       -1.102519        0.000028  1
  N         -1.388431       -0.009613       -0.000010  1
  C         -0.720798        1.126503        0.000003  1
  C          0.671678        1.128362        0.000015  1
  N          1.361561       -0.000000       -0.000004  1
  N          0.700718       -1.142733       -0.000033  1
  H         -1.124521       -2.062207       -0.000123  1
  H         -1.288840        2.049293        0.000027  1
  H          1.246313        2.044351        0.000047  1
  C         -1.508813       -0.266044        1.285575  2
  H         -1.409910       -0.055366        0.229368  2
  C         -2.660620        0.109659        1.963455  2
  H         -3.459034        0.613029        1.435351  2
  C         -2.787574       -0.160770        3.319214  2
  H         -3.684890        0.131922        3.847318  2
  C         -1.762719       -0.806902        3.997094  2
  H         -1.861622       -1.017580        5.053302  2
  C         -0.610912       -1.182606        3.319214  2
  H          0.187502       -1.685976        3.847318  2
  C         -0.483959       -0.912177        1.963455  2
  H          0.413358       -1.204869        1.435351  2

%mem=32GB
%nprocshared= 8
#p m062x/aug-cc-pVDZ   counterpoise=2

00166 m062x/aug-cc-pVDZ   counterpoise=2

 0  1  0  1  0  1
  C         -0.624727       -1.102519        0.000028  1
  N         -1.388431       -0.009613       -0.000010  1
  C         -0.720798        1.126503        0.000003  1
  C          0.671678        1.128362        0.000015  1
  N          1.361561       -0.000000       -0.000004  1
  N          0.700718       -1.142733       -0.000033  1
  H         -1.124521       -2.062207       -0.000123  1
  H         -1.288840        2.049293        0.000027  1
  H          1.246313        2.044351        0.000047  1
  C         -1.439693       -0.524005        1.285575  2
  H         -1.399680       -0.122498        0.282115  2
  C         -2.661737       -0.662472        1.929601  2
  H         -3.573759       -0.368837        1.427871  2
  C         -2.713097       -1.177851        3.217654  2
  H         -3.665131       -1.285724        3.719384  2
  C         -1.542413       -1.554764        3.861680  2
  H         -1.582425       -1.956272        4.865140  2
  C         -0.320369       -1.416298        3.217654  2
  H          0.591654       -1.709933        3.719384  2
  C         -0.269009       -0.900918        1.929601  2
  H          0.683026       -0.793046        1.427871  2

%mem=32GB
%nprocshared= 8
#p m062x/aug-cc-pVDZ   counterpoise=2

00167 m062x/aug-cc-pVDZ   counterpoise=2

 0  1  0  1  0  1
  C         -0.624727       -1.102519        0.000028  1
  N         -1.388431       -0.009613       -0.000010  1
  C         -0.720798        1.126503        0.000003  1
  C          0.671678        1.128362        0.000015  1
  N          1.361561       -0.000000       -0.000004  1
  N          0.700718       -1.142733       -0.000033  1
  H         -1.124521       -2.062207       -0.000123  1
  H         -1.288840        2.049293        0.000027  1
  H          1.246313        2.044351        0.000047  1
  C         -1.326828       -0.766044        1.285575  2
  H         -1.371457       -0.218036        0.354213  2
  C         -2.496507       -1.215350        1.883329  2
  H         -3.452376       -1.017373        1.417647  2
  C         -2.439221       -1.918780        3.078836  2
  H         -3.350460       -2.268812        3.544517  2
  C         -1.212254       -2.172904        3.676589  2
  H         -1.167625       -2.720913        4.607952  2
  C         -0.042575       -1.723599        3.078836  2
  H          0.913294       -1.921576        3.544517  2
  C         -0.099862       -1.020169        1.883329  2
  H          0.811378       -0.670137        1.417647  2

%mem=32GB
%nprocshared= 8
#p m062x/aug-cc-pVDZ   counterpoise=2

00168 m062x/aug-cc-pVDZ   counterpoise=2

 0  1  0  1  0  1
  C         -0.624727       -1.102519        0.000028  1
  N         -1.388431       -0.009613       -0.000010  1
  C         -0.720798        1.126503        0.000003  1
  C          0.671678        1.128362        0.000015  1
  N          1.361561       -0.000000       -0.000004  1
  N          0.700718       -1.142733       -0.000033  1
  H         -1.124521       -2.062207       -0.000123  1
  H         -1.288840        2.049293        0.000027  1
  H          1.246313        2.044351        0.000047  1
  C         -1.173648       -0.984808        1.285575  2
  H         -0.750430       -1.075563        0.294419  2
  C         -1.193182        0.249004        1.921705  2
  H         -0.785183        1.119451        1.426127  2
  C         -1.736430        0.365499        3.193964  2
  H         -1.751648        1.326701        3.689543  2
  C         -2.260143       -0.751819        3.830094  2
  H         -2.683361       -0.661063        4.821251  2
  C         -2.240609       -1.985631        3.193964  2
  H         -2.648608       -2.856077        3.689543  2
  C         -1.697361       -2.102125        1.921705  2
  H         -1.682143       -3.063327        1.426127  2

%mem=32GB
%nprocshared= 8
#p m062x/aug-cc-pVDZ   counterpoise=2

00169 m062x/aug-cc-pVDZ   counterpoise=2

 0  1  0  1  0  1
  C         -0.624727       -1.102519        0.000028  1
  N         -1.388431       -0.009613       -0.000010  1
  C         -0.720798        1.126503        0.000003  1
  C          0.671678        1.128362        0.000015  1
  N          1.361561       -0.000000       -0.000004  1
  N          0.700718       -1.142733       -0.000033  1
  H         -1.124521       -2.062207       -0.000123  1
  H         -1.288840        2.049293        0.000027  1
  H          1.246313        2.044351        0.000047  1
  C         -0.984808       -1.173648        1.285575  2
  H         -0.693508       -1.116106        0.245587  2
  C         -1.404760       -0.031081        1.953045  2
  H         -1.440624        0.916578        1.433051  2
  C         -1.778675       -0.104944        3.287985  2
  H         -2.105839        0.785174        3.807979  2
  C         -1.732639       -1.321372        3.955455  2
  H         -2.023939       -1.378915        4.995443  2
  C         -1.312687       -2.463939        3.287985  2
  H         -1.276823       -3.411599        3.807979  2
  C         -0.938771       -2.390077        1.953045  2
  H         -0.611607       -3.280194        1.433051  2

%mem=32GB
%nprocshared= 8
#p m062x/aug-cc-pVDZ   counterpoise=2

00170 m062x/aug-cc-pVDZ   counterpoise=2

 0  1  0  1  0  1
  C         -0.624727       -1.102519        0.000028  1
  N         -1.388431       -0.009613       -0.000010  1
  C         -0.720798        1.126503        0.000003  1
  C          0.671678        1.128362        0.000015  1
  N          1.361561       -0.000000       -0.000004  1
  N          0.700718       -1.142733       -0.000033  1
  H         -1.124521       -2.062207       -0.000123  1
  H         -1.288840        2.049293        0.000027  1
  H          1.246313        2.044351        0.000047  1
  C         -0.766044       -1.326828        1.285575  2
  H         -0.649603       -1.142003        0.226319  2
  C         -1.858019       -0.804574        1.965411  2
  H         -2.592281       -0.212888        1.435783  2
  C         -2.007485       -1.041817        3.325083  2
  H         -2.858188       -0.634955        3.854711  2
  C         -1.064976       -1.801313        4.004920  2
  H         -1.181418       -1.986138        5.064175  2
  C          0.026998       -2.323567        3.325083  2
  H          0.761260       -2.915253        3.854711  2
  C          0.176464       -2.086324        1.965411  2
  H          1.027168       -2.493186        1.435783  2

%mem=32GB
%nprocshared= 8
#p m062x/aug-cc-pVDZ   counterpoise=2

00171 m062x/aug-cc-pVDZ   counterpoise=2

 0  1  0  1  0  1
  C         -0.624727       -1.102519        0.000028  1
  N         -1.388431       -0.009613       -0.000010  1
  C         -0.720798        1.126503        0.000003  1
  C          0.671678        1.128362        0.000015  1
  N          1.361561       -0.000000       -0.000004  1
  N          0.700718       -1.142733       -0.000033  1
  H         -1.124521       -2.062207       -0.000123  1
  H         -1.288840        2.049293        0.000027  1
  H          1.246313        2.044351        0.000047  1
  C         -0.524005       -1.439693        1.285575  2
  H         -0.605737       -1.166090        0.242405  2
  C         -1.623538       -1.959419        1.955087  2
  H         -2.561862       -2.090709        1.433502  2
  C         -1.518627       -2.310618        3.294111  2
  H         -2.375219       -2.715511        3.815696  2
  C         -0.314182       -2.142092        3.963623  2
  H         -0.232450       -2.415694        5.006793  2
  C          0.785351       -1.622366        3.294111  2
  H          1.723675       -1.491075        3.815696  2
  C          0.680439       -1.271166        1.955087  2
  H          1.537031       -0.866273        1.433502  2

%mem=32GB
%nprocshared= 8
#p m062x/aug-cc-pVDZ   counterpoise=2

00172 m062x/aug-cc-pVDZ   counterpoise=2

 0  1  0  1  0  1
  C         -0.624727       -1.102519        0.000028  1
  N         -1.388431       -0.009613       -0.000010  1
  C         -0.720798        1.126503        0.000003  1
  C          0.671678        1.128362        0.000015  1
  N          1.361561       -0.000000       -0.000004  1
  N          0.700718       -1.142733       -0.000033  1
  H         -1.124521       -2.062207       -0.000123  1
  H         -1.288840        2.049293        0.000027  1
  H          1.246313        2.044351        0.000047  1
  C         -0.266044       -1.508813        1.285575  2
  H         -0.544108       -1.193840        0.288974  2
  C         -0.988898       -2.506660        1.925199  2
  H         -1.830100       -2.969060        1.426899  2
  C         -0.631973       -2.910963        3.204447  2
  H         -1.195112       -3.688337        3.702748  2
  C          0.447806       -2.317419        3.844072  2
  H          0.725869       -2.632393        4.840673  2
  C          1.170659       -1.319572        3.204447  2
  H          2.011861       -0.857172        3.702748  2
  C          0.813734       -0.915269        1.925199  2
  H          1.376873       -0.137895        1.426899  2

%mem=32GB
%nprocshared= 8
#p m062x/aug-cc-pVDZ   counterpoise=2

00173 m062x/aug-cc-pVDZ   counterpoise=2

 0  1  0  1  0  1
  C         -0.624727       -1.102519        0.000028  1
  N         -1.388431       -0.009613       -0.000010  1
  C         -0.720798        1.126503        0.000003  1
  C          0.671678        1.128362        0.000015  1
  N          1.361561       -0.000000       -0.000004  1
  N          0.700718       -1.142733       -0.000033  1
  H         -1.124521       -2.062207       -0.000123  1
  H         -1.288840        2.049293        0.000027  1
  H          1.246313        2.044351        0.000047  1
  C         -0.000000       -1.532089        1.285575  2
  H         -0.452722       -1.220792        0.353975  2
  C         -0.390648       -2.722567        1.883481  2
  H         -1.147704       -3.338712        1.417681  2
  C          0.190471       -3.122151        3.079293  2
  H         -0.113863       -4.049594        3.545093  2
  C          1.162238       -2.331258        3.677199  2
  H          1.614960       -2.642555        4.608798  2
  C          1.552886       -1.140780        3.079293  2
  H          2.309942       -0.524634        3.545093  2
  C          0.971767       -0.741196        1.883481  2
  H          1.276101        0.186247        1.417681  2

%mem=32GB
%nprocshared= 8
#p m062x/aug-cc-pVDZ   counterpoise=2

00174 m062x/aug-cc-pVDZ   counterpoise=2

 0  1  0  1  0  1
  C         -0.624727       -1.102519        0.000028  1
  N         -1.388431       -0.009613       -0.000010  1
  C         -0.720798        1.126503        0.000003  1
  C          0.671678        1.128362        0.000015  1
  N          1.361561       -0.000000       -0.000004  1
  N          0.700718       -1.142733       -0.000033  1
  H         -1.124521       -2.062207       -0.000123  1
  H         -1.288840        2.049293        0.000027  1
  H          1.246313        2.044351        0.000047  1
  C          0.266044       -1.508813        1.285575  2
  H          0.600503       -1.227133        0.296366  2
  C         -0.723100       -0.769992        1.920455  2
  H         -1.159234        0.087266        1.425850  2
  C         -1.152415       -1.131559        3.190215  2
  H         -1.923008       -0.555981        3.684820  2
  C         -0.592586       -2.231947        3.825095  2
  H         -0.927045       -2.513627        4.814305  2
  C          0.396558       -2.970768        3.190215  2
  H          0.832693       -3.828026        3.684820  2
  C          0.825873       -2.609201        1.920455  2
  H          1.596467       -3.184779        1.425850  2

%mem=32GB
%nprocshared= 8
#p m062x/aug-cc-pVDZ   counterpoise=2

00175 m062x/aug-cc-pVDZ   counterpoise=2

 0  1  0  1  0  1
  C         -0.624727       -1.102519        0.000028  1
  N         -1.388431       -0.009613       -0.000010  1
  C         -0.720798        1.126503        0.000003  1
  C          0.671678        1.128362        0.000015  1
  N          1.361561       -0.000000       -0.000004  1
  N          0.700718       -1.142733       -0.000033  1
  H         -1.124521       -2.062207       -0.000123  1
  H         -1.288840        2.049293        0.000027  1
  H          1.246313        2.044351        0.000047  1
  C          0.524005       -1.439693        1.285575  2
  H          0.667573       -1.198432        0.241102  2
  C         -0.601331       -0.979709        1.955923  2
  H         -1.334458       -0.380098        1.433687  2
  C         -0.785616       -1.289393        3.296620  2
  H         -1.662311       -0.931042        3.818856  2
  C          0.155436       -2.059061        3.966968  2
  H          0.011868       -2.300322        5.011441  2
  C          1.280772       -2.519045        3.296620  2
  H          2.013899       -3.118656        3.818856  2
  C          1.465057       -2.209361        1.955923  2
  H          2.341751       -2.567712        1.433687  2

%mem=32GB
%nprocshared= 8
#p m062x/aug-cc-pVDZ   counterpoise=2

00176 m062x/aug-cc-pVDZ   counterpoise=2

 0  1  0  1  0  1
  C         -0.624727       -1.102519        0.000028  1
  N         -1.388431       -0.009613       -0.000010  1
  C         -0.720798        1.126503        0.000003  1
  C          0.671678        1.128362        0.000015  1
  N          1.361561       -0.000000       -0.000004  1
  N          0.700718       -1.142733       -0.000033  1
  H         -1.124521       -2.062207       -0.000123  1
  H         -1.288840        2.049293        0.000027  1
  H          1.246313        2.044351        0.000047  1
  C          0.766044       -1.326828        1.285575  2
  H          0.711711       -1.173711        0.216302  2
  C         -0.332151       -1.827170        1.971840  2
  H         -1.242034       -2.063845        1.437204  2
  C         -0.262407       -2.023712        3.344371  2
  H         -1.117957       -2.413504        3.879007  2
  C          0.905531       -1.719912        4.030636  2
  H          0.959865       -1.873028        5.099909  2
  C          2.003726       -1.219570        3.344371  2
  H          2.913609       -0.982894        3.879007  2
  C          1.933983       -1.023028        1.971840  2
  H          2.789532       -0.633236        1.437204  2

%mem=32GB
%nprocshared= 8
#p m062x/aug-cc-pVDZ   counterpoise=2

00177 m062x/aug-cc-pVDZ   counterpoise=2

 0  1  0  1  0  1
  C         -0.624727       -1.102519        0.000028  1
  N         -1.388431       -0.009613       -0.000010  1
  C         -0.720798        1.126503        0.000003  1
  C          0.671678        1.128362        0.000015  1
  N          1.361561       -0.000000       -0.000004  1
  N          0.700718       -1.142733       -0.000033  1
  H         -1.124521       -2.062207       -0.000123  1
  H         -1.288840        2.049293        0.000027  1
  H          1.246313        2.044351        0.000047  1
  C          0.984808       -1.173648        1.285575  2
  H          0.751505       -1.148260        0.229797  2
  C          1.004475       -2.385176        1.963179  2
  H          0.786494       -3.303630        1.435290  2
  C          1.303945       -2.417765        3.318387  2
  H          1.319267       -3.361607        3.846276  2
  C          1.583747       -1.238826        3.995991  2
  H          1.817050       -1.264214        5.051769  2
  C          1.564080       -0.027298        3.318387  2
  H          1.782060        0.891156        3.846276  2
  C          1.264610        0.005291        1.963179  2
  H          1.249288        0.949133        1.435290  2

%mem=32GB
%nprocshared= 8
#p m062x/aug-cc-pVDZ   counterpoise=2

00178 m062x/aug-cc-pVDZ   counterpoise=2

 0  1  0  1  0  1
  C         -0.624727       -1.102519        0.000028  1
  N         -1.388431       -0.009613       -0.000010  1
  C         -0.720798        1.126503        0.000003  1
  C          0.671678        1.128362        0.000015  1
  N          1.361561       -0.000000       -0.000004  1
  N          0.700718       -1.142733       -0.000033  1
  H         -1.124521       -2.062207       -0.000123  1
  H         -1.288840        2.049293        0.000027  1
  H          1.246313        2.044351        0.000047  1
  C          1.173648       -0.984808        1.285575  2
  H          0.802706       -1.108676        0.277210  2
  C          1.792530       -2.045697        1.932749  2
  H          1.903729       -2.996051        1.428567  2
  C          2.268675       -1.886698        3.227098  2
  H          2.750816       -2.713184        3.731280  2
  C          2.125939       -0.666810        3.874272  2
  H          2.496881       -0.542942        4.882637  2
  C          1.507057        0.394079        3.227098  2
  H          1.395859        1.344434        3.731280  2
  C          1.030912        0.235080        1.932749  2
  H          0.548771        1.061566        1.428567  2

%mem=32GB
%nprocshared= 8
#p m062x/aug-cc-pVDZ   counterpoise=2

00179 m062x/aug-cc-pVDZ   counterpoise=2

 0  1  0  1  0  1
  C         -0.624727       -1.102519        0.000028  1
  N         -1.388431       -0.009613       -0.000010  1
  C         -0.720798        1.126503        0.000003  1
  C          0.671678        1.128362        0.000015  1
  N          1.361561       -0.000000       -0.000004  1
  N          0.700718       -1.142733       -0.000033  1
  H         -1.124521       -2.062207       -0.000123  1
  H         -1.288840        2.049293        0.000027  1
  H          1.246313        2.044351        0.000047  1
  C          1.326828       -0.766044        1.285575  2
  H          0.868896       -1.041552        0.345290  2
  C          2.240541       -1.619434        1.889055  2
  H          2.494438       -2.559776        1.418913  2
  C          2.828348       -1.265790        3.096015  2
  H          3.540178       -1.930624        3.566157  2
  C          2.502442       -0.058756        3.699494  2
  H          2.960374        0.216751        4.639779  2
  C          1.588728        0.794634        3.096015  2
  H          1.334831        1.734975        3.566157  2
  C          1.000921        0.440990        1.889055  2
  H          0.289092        1.105824        1.418913  2

%mem=32GB
%nprocshared= 8
#p m062x/aug-cc-pVDZ   counterpoise=2

00180 m062x/aug-cc-pVDZ   counterpoise=2

 0  1  0  1  0  1
  C         -0.624727       -1.102519        0.000028  1
  N         -1.388431       -0.009613       -0.000010  1
  C         -0.720798        1.126503        0.000003  1
  C          0.671678        1.128362        0.000015  1
  N          1.361561       -0.000000       -0.000004  1
  N          0.700718       -1.142733       -0.000033  1
  H         -1.124521       -2.062207       -0.000123  1
  H         -1.288840        2.049293        0.000027  1
  H          1.246313        2.044351        0.000047  1
  C          1.439693       -0.524005        1.285575  2
  H          1.378920       -0.116419        0.285614  2
  C          0.289553       -0.962903        1.927355  2
  H         -0.667237       -0.897241        1.427375  2
  C          0.367562       -1.486086        3.210916  2
  H         -0.528455       -1.828010        3.710896  2
  C          1.595710       -1.570370        3.852696  2
  H          1.656484       -1.977957        4.852657  2
  C          2.745850       -1.131472        3.210916  2
  H          3.702640       -1.197134        3.710896  2
  C          2.667841       -0.608290        1.927355  2
  H          3.563858       -0.266365        1.427375  2

%mem=32GB
%nprocshared= 8
#p m062x/aug-cc-pVDZ   counterpoise=2

00181 m062x/aug-cc-pVDZ   counterpoise=2

 0  1  0  1  0  1
  C         -0.624727       -1.102519        0.000028  1
  N         -1.388431       -0.009613       -0.000010  1
  C         -0.720798        1.126503        0.000003  1
  C          0.671678        1.128362        0.000015  1
  N          1.361561       -0.000000       -0.000004  1
  N          0.700718       -1.142733       -0.000033  1
  H         -1.124521       -2.062207       -0.000123  1
  H         -1.288840        2.049293        0.000027  1
  H          1.246313        2.044351        0.000047  1
  C          1.508813       -0.266044        1.285575  2
  H          1.388258       -0.048234        0.233070  2
  C          0.534273       -0.988056        1.961078  2
  H         -0.345499       -1.332730        1.434826  2
  C          0.689019       -1.267641        3.312085  2
  H         -0.070197       -1.830125        3.838338  2
  C          1.818305       -0.825213        3.987588  2
  H          1.938861       -1.043024        5.040093  2
  C          2.792845       -0.103201        3.312085  2
  H          3.672617        0.241472        3.838338  2
  C          2.638099        0.176383        1.961078  2
  H          3.397315        0.738867        1.434826  2

%mem=32GB
%nprocshared= 8
#p m062x/aug-cc-pVDZ   counterpoise=2

00182 m062x/aug-cc-pVDZ   counterpoise=2

 0  1  0  1  0  1
  C         -0.624727       -1.102519        0.000028  1
  N         -1.388431       -0.009613       -0.000010  1
  C         -0.720798        1.126503        0.000003  1
  C          0.671678        1.128362        0.000015  1
  N          1.361561       -0.000000       -0.000004  1
  N          0.700718       -1.142733       -0.000033  1
  H         -1.124521       -2.062207       -0.000123  1
  H         -1.288840        2.049293        0.000027  1
  H          1.246313        2.044351        0.000047  1
  C          1.732051        0.000000        1.000000  2
  H          1.356309        0.000000       -0.014179  2
  C          1.973204       -1.202290        1.650906  2
  H          1.785333       -2.138935        1.143816  2
  C          2.455510       -1.202290        2.952717  2
  H          2.643381       -2.138935        3.459807  2
  C          2.696663       -0.000000        3.603623  2
  H          3.072404       -0.000000        4.617803  2
  C          2.455510        1.202290        2.952717  2
  H          2.643381        2.138935        3.459807  2
  C          1.973204        1.202290        1.650906  2
  H          1.785333        2.138935        1.143816  2

%mem=32GB
%nprocshared= 8
#p m062x/aug-cc-pVDZ   counterpoise=2

00183 m062x/aug-cc-pVDZ   counterpoise=2

 0  1  0  1  0  1
  C         -0.624727       -1.102519        0.000028  1
  N         -1.388431       -0.009613       -0.000010  1
  C         -0.720798        1.126503        0.000003  1
  C          0.671678        1.128362        0.000015  1
  N          1.361561       -0.000000       -0.000004  1
  N          0.700718       -1.142733       -0.000033  1
  H         -1.124521       -2.062207       -0.000123  1
  H         -1.288840        2.049293        0.000027  1
  H          1.246313        2.044351        0.000047  1
  C          1.705737        0.300767        1.000000  2
  H          1.367185        0.004914        0.016336  2
  C          2.714159       -0.414672        1.631321  2
  H          3.161219       -1.267888        1.139489  2
  C          3.148728       -0.034912        2.893963  2
  H          3.934341       -0.592275        3.385795  2
  C          2.574876        1.060288        3.525284  2
  H          2.913428        1.356141        4.508948  2
  C          1.566454        1.775727        2.893963  2
  H          1.119394        2.628943        3.385795  2
  C          1.131884        1.395967        1.631321  2
  H          0.346272        1.953330        1.139489  2

%mem=32GB
%nprocshared= 8
#p m062x/aug-cc-pVDZ   counterpoise=2

00184 m062x/aug-cc-pVDZ   counterpoise=2

 0  1  0  1  0  1
  C         -0.624727       -1.102519        0.000028  1
  N         -1.388431       -0.009613       -0.000010  1
  C         -0.720798        1.126503        0.000003  1
  C          0.671678        1.128362        0.000015  1
  N          1.361561       -0.000000       -0.000004  1
  N          0.700718       -1.142733       -0.000033  1
  H         -1.124521       -2.062207       -0.000123  1
  H         -1.288840        2.049293        0.000027  1
  H          1.246313        2.044351        0.000047  1
  C          1.627595        0.592396        1.000000  2
  H          1.386285        0.055054        0.092931  2
  C          2.879240        0.444726        1.582162  2
  H          3.613025       -0.207659        1.128627  2
  C          3.188989        1.134464        2.746485  2
  H          4.164085        1.019421        3.200020  2
  C          2.247093        1.971873        3.328647  2
  H          2.488404        2.509215        4.235716  2
  C          0.995448        2.119543        2.746485  2
  H          0.261663        2.771928        3.200020  2
  C          0.685699        1.429805        1.582162  2
  H         -0.289396        1.544847        1.128627  2

%mem=32GB
%nprocshared= 8
#p m062x/aug-cc-pVDZ   counterpoise=2

00185 m062x/aug-cc-pVDZ   counterpoise=2

 0  1  0  1  0  1
  C         -0.624727       -1.102519        0.000028  1
  N         -1.388431       -0.009613       -0.000010  1
  C         -0.720798        1.126503        0.000003  1
  C          0.671678        1.128362        0.000015  1
  N          1.361561       -0.000000       -0.000004  1
  N          0.700718       -1.142733       -0.000033  1
  H         -1.124521       -2.062207       -0.000123  1
  H         -1.288840        2.049293        0.000027  1
  H          1.246313        2.044351        0.000047  1
  C          1.500000        0.866025        1.000000  2
  H          0.823735        1.080204        0.183584  2
  C          1.571026       -0.417616        1.523980  2
  H          0.950094       -1.203459        1.115772  2
  C          2.439087       -0.692538        2.571940  2
  H          2.494420       -1.692560        2.980148  2
  C          3.236122        0.316181        3.095920  2
  H          3.912388        0.102002        3.912335  2
  C          3.165097        1.599822        2.571940  2
  H          3.786029        2.385665        2.980148  2
  C          2.297036        1.874744        1.523980  2
  H          2.241702        2.874766        1.115772  2

%mem=32GB
%nprocshared= 8
#p m062x/aug-cc-pVDZ   counterpoise=2

00186 m062x/aug-cc-pVDZ   counterpoise=2

 0  1  0  1  0  1
  C         -0.624727       -1.102519        0.000028  1
  N         -1.388431       -0.009613       -0.000010  1
  C         -0.720798        1.126503        0.000003  1
  C          0.671678        1.128362        0.000015  1
  N          1.361561       -0.000000       -0.000004  1
  N          0.700718       -1.142733       -0.000033  1
  H         -1.124521       -2.062207       -0.000123  1
  H         -1.288840        2.049293        0.000027  1
  H          1.246313        2.044351        0.000047  1
  C          1.326828        1.113341        1.000000  2
  H          0.734167        1.126929        0.095395  2
  C          1.679642       -0.097354        1.580580  2
  H          1.361842       -1.026959        1.128278  2
  C          2.440388       -0.114797        2.741741  2
  H          2.715249       -1.057990        3.194044  2
  C          2.848319        1.078456        3.322321  2
  H          3.440980        1.064868        4.226926  2
  C          2.495505        2.289151        2.741741  2
  H          2.813305        3.218756        3.194044  2
  C          1.734759        2.306594        1.580580  2
  H          1.459899        3.249787        1.128278  2

%mem=32GB
%nprocshared= 8
#p m062x/aug-cc-pVDZ   counterpoise=2

00187 m062x/aug-cc-pVDZ   counterpoise=2

 0  1  0  1  0  1
  C         -0.624727       -1.102519        0.000028  1
  N         -1.388431       -0.009613       -0.000010  1
  C         -0.720798        1.126503        0.000003  1
  C          0.671678        1.128362        0.000015  1
  N          1.361561       -0.000000       -0.000004  1
  N          0.700718       -1.142733       -0.000033  1
  H         -1.124521       -2.062207       -0.000123  1
  H         -1.288840        2.049293        0.000027  1
  H          1.246313        2.044351        0.000047  1
  C          1.113341        1.326828        1.000000  2
  H          0.683405        1.133632        0.026567  2
  C          1.882070        0.354166        1.624755  2
  H          2.051014       -0.596783        1.138038  2
  C          2.433940        0.602155        2.874264  2
  H          3.032820       -0.155598        3.360981  2
  C          2.217081        1.822805        3.499019  2
  H          2.647017        2.016002        4.472452  2
  C          1.448352        2.795467        2.874264  2
  H          1.279408        3.746416        3.360981  2
  C          0.896482        2.547479        1.624755  2
  H          0.297602        3.305231        1.138038  2

%mem=32GB
%nprocshared= 8
#p m062x/aug-cc-pVDZ   counterpoise=2

00188 m062x/aug-cc-pVDZ   counterpoise=2

 0  1  0  1  0  1
  C         -0.624727       -1.102519        0.000028  1
  N         -1.388431       -0.009613       -0.000010  1
  C         -0.720798        1.126503        0.000003  1
  C          0.671678        1.128362        0.000015  1
  N          1.361561       -0.000000       -0.000004  1
  N          0.700718       -1.142733       -0.000033  1
  H         -1.124521       -2.062207       -0.000123  1
  H         -1.288840        2.049293        0.000027  1
  H          1.246313        2.044351        0.000047  1
  C          0.866025        1.500000        1.000000  2
  H          0.672184        1.129329        0.002618  2
  C          2.055837        1.180748        1.640125  2
  H          2.788920        0.561364        1.141434  2
  C          2.304654        1.656544        2.920375  2
  H          3.231578        1.407831        3.419066  2
  C          1.363659        2.451593        3.560500  2
  H          1.557501        2.822264        4.557882  2
  C          0.173848        2.770846        2.920375  2
  H         -0.559235        3.390230        3.419066  2
  C         -0.074969        2.295049        1.640125  2
  H         -1.001894        2.543762        1.141434  2

%mem=32GB
%nprocshared= 8
#p m062x/aug-cc-pVDZ   counterpoise=2

00189 m062x/aug-cc-pVDZ   counterpoise=2

 0  1  0  1  0  1
  C         -0.624727       -1.102519        0.000028  1
  N         -1.388431       -0.009613       -0.000010  1
  C         -0.720798        1.126503        0.000003  1
  C          0.671678        1.128362        0.000015  1
  N          1.361561       -0.000000       -0.000004  1
  N          0.700718       -1.142733       -0.000033  1
  H         -1.124521       -2.062207       -0.000123  1
  H         -1.288840        2.049293        0.000027  1
  H          1.246313        2.044351        0.000047  1
  C          0.592396        1.627595        1.000000  2
  H          0.668923        1.145712        0.034768  2
  C          1.730691        2.125440        1.619491  2
  H          2.694007        2.031403        1.136875  2
  C          1.632461        2.743991        2.858474  2
  H          2.519251        3.131837        3.341090  2
  C          0.395936        2.864697        3.477965  2
  H          0.319409        3.346580        4.443198  2
  C         -0.742359        2.366853        2.858474  2
  H         -1.705675        2.460889        3.341090  2
  C         -0.644129        1.748302        1.619491  2
  H         -1.530919        1.360455        1.136875  2

%mem=32GB
%nprocshared= 8
#p m062x/aug-cc-pVDZ   counterpoise=2

00190 m062x/aug-cc-pVDZ   counterpoise=2

 0  1  0  1  0  1
  C         -0.624727       -1.102519        0.000028  1
  N         -1.388431       -0.009613       -0.000010  1
  C         -0.720798        1.126503        0.000003  1
  C          0.671678        1.128362        0.000015  1
  N          1.361561       -0.000000       -0.000004  1
  N          0.700718       -1.142733       -0.000033  1
  H         -1.124521       -2.062207       -0.000123  1
  H         -1.288840        2.049293        0.000027  1
  H          1.246313        2.044351        0.000047  1
  C          0.300767        1.705737        1.000000  2
  H          0.631534        1.190852        0.108244  2
  C          1.100027        2.686019        1.572334  2
  H          2.053456        2.934824        1.126456  2
  C          0.675451        3.346932        2.717001  2
  H          1.298114        4.110622        3.162879  2
  C         -0.548384        3.027562        3.289334  2
  H         -0.879150        3.542447        4.181090  2
  C         -1.347643        2.047279        2.717001  2
  H         -2.301072        1.798474        3.162879  2
  C         -0.923067        1.386367        1.572334  2
  H         -1.545730        0.622677        1.126456  2

%mem=32GB
%nprocshared= 8
#p m062x/aug-cc-pVDZ   counterpoise=2

00191 m062x/aug-cc-pVDZ   counterpoise=2

 0  1  0  1  0  1
  C         -0.624727       -1.102519        0.000028  1
  N         -1.388431       -0.009613       -0.000010  1
  C         -0.720798        1.126503        0.000003  1
  C          0.671678        1.128362        0.000015  1
  N          1.361561       -0.000000       -0.000004  1
  N          0.700718       -1.142733       -0.000033  1
  H         -1.124521       -2.062207       -0.000123  1
  H         -1.288840        2.049293        0.000027  1
  H          1.246313        2.044351        0.000047  1
  C          0.000000        1.732051        1.000000  2
  H          0.539139        1.247485        0.197337  2
  C          0.457663        2.937246        1.515153  2
  H          1.353344        3.391590        1.113822  2
  C         -0.234381        3.559240        2.545459  2
  H          0.122161        4.498149        2.946791  2
  C         -1.384089        2.976038        3.060612  2
  H         -1.923228        3.460604        3.863275  2
  C         -1.841752        1.770843        2.545459  2
  H         -2.737433        1.316499        2.946791  2
  C         -1.149707        1.148849        1.515153  2
  H         -1.506250        0.209940        1.113822  2

%mem=32GB
%nprocshared= 8
#p m062x/aug-cc-pVDZ   counterpoise=2

00192 m062x/aug-cc-pVDZ   counterpoise=2

 0  1  0  1  0  1
  C         -0.624727       -1.102519        0.000028  1
  N         -1.388431       -0.009613       -0.000010  1
  C         -0.720798        1.126503        0.000003  1
  C          0.671678        1.128362        0.000015  1
  N          1.361561       -0.000000       -0.000004  1
  N          0.700718       -1.142733       -0.000033  1
  H         -1.124521       -2.062207       -0.000123  1
  H         -1.288840        2.049293        0.000027  1
  H          1.246313        2.044351        0.000047  1
  C         -0.300767        1.705737        1.000000  2
  H         -0.670221        1.196250        0.120415  2
  C          0.909668        1.326929        1.564522  2
  H          1.483205        0.522331        1.124730  2
  C          1.383902        1.980911        2.693566  2
  H          2.326893        1.685801        3.133358  2
  C          0.647701        3.013703        3.258088  2
  H          1.017155        3.523190        4.137673  2
  C         -0.562734        3.392511        2.693566  2
  H         -1.136271        4.197108        3.133358  2
  C         -1.036968        2.738528        1.564522  2
  H         -1.979959        3.033639        1.124730  2

%mem=32GB
%nprocshared= 8
#p m062x/aug-cc-pVDZ   counterpoise=2

00193 m062x/aug-cc-pVDZ   counterpoise=2

 0  1  0  1  0  1
  C         -0.624727       -1.102519        0.000028  1
  N         -1.388431       -0.009613       -0.000010  1
  C         -0.720798        1.126503        0.000003  1
  C          0.671678        1.128362        0.000015  1
  N          1.361561       -0.000000       -0.000004  1
  N          0.700718       -1.142733       -0.000033  1
  H         -1.124521       -2.062207       -0.000123  1
  H         -1.288840        2.049293        0.000027  1
  H          1.246313        2.044351        0.000047  1
  C         -0.592396        1.627595        1.000000  2
  H         -0.715743        1.146229        0.039368  2
  C          0.651430        1.638102        1.616539  2
  H          1.497087        1.164921        1.136223  2
  C          0.809760        2.255989        2.849616  2
  H          1.778764        2.264175        3.329932  2
  C         -0.275737        2.863370        3.466154  2
  H         -0.152390        3.344737        4.426786  2
  C         -1.519563        2.852864        2.849616  2
  H         -2.365220        3.326045        3.329932  2
  C         -1.677893        2.234976        1.616539  2
  H         -2.646897        2.226791        1.136223  2

%mem=32GB
%nprocshared= 8
#p m062x/aug-cc-pVDZ   counterpoise=2

00194 m062x/aug-cc-pVDZ   counterpoise=2

 0  1  0  1  0  1
  C         -0.624727       -1.102519        0.000028  1
  N         -1.388431       -0.009613       -0.000010  1
  C         -0.720798        1.126503        0.000003  1
  C          0.671678        1.128362        0.000015  1
  N          1.361561       -0.000000       -0.000004  1
  N          0.700718       -1.142733       -0.000033  1
  H         -1.124521       -2.062207       -0.000123  1
  H         -1.288840        2.049293        0.000027  1
  H          1.246313        2.044351        0.000047  1
  C         -0.866025        1.500000        1.000000  2
  H         -0.720226        1.125032       -0.003934  2
  C          0.160962        2.176366        1.644330  2
  H          1.106836        2.328322        1.142363  2
  C         -0.026188        2.657678        2.932991  2
  H          0.773887        3.184602        3.434958  2
  C         -1.240324        2.462625        3.577321  2
  H         -1.386123        2.837592        4.581255  2
  C         -2.267311        1.786259        2.932991  2
  H         -3.213185        1.634303        3.434958  2
  C         -2.080162        1.304946        1.644330  2
  H         -2.880237        0.778023        1.142363  2

%mem=32GB
%nprocshared= 8
#p m062x/aug-cc-pVDZ   counterpoise=2

00195 m062x/aug-cc-pVDZ   counterpoise=2

 0  1  0  1  0  1
  C         -0.624727       -1.102519        0.000028  1
  N         -1.388431       -0.009613       -0.000010  1
  C         -0.720798        1.126503        0.000003  1
  C          0.671678        1.128362        0.000015  1
  N          1.361561       -0.000000       -0.000004  1
  N          0.700718       -1.142733       -0.000033  1
  H         -1.124521       -2.062207       -0.000123  1
  H         -1.288840        2.049293        0.000027  1
  H          1.246313        2.044351        0.000047  1
  C         -1.113341        1.326828        1.000000  2
  H         -0.724841        1.128566        0.010302  2
  C         -0.816173        2.524974        1.635193  2
  H         -0.196165        3.260130        1.140344  2
  C         -1.314856        2.779465        2.905580  2
  H         -1.083348        3.712883        3.400429  2
  C         -2.110706        1.835810        3.540773  2
  H         -2.499206        2.034071        4.530471  2
  C         -2.407874        0.637663        2.905580  2
  H         -3.027882       -0.097492        3.400429  2
  C         -1.909191        0.383172        1.635193  2
  H         -2.140699       -0.550245        1.140344  2

%mem=32GB
%nprocshared= 8
#p m062x/aug-cc-pVDZ   counterpoise=2

00196 m062x/aug-cc-pVDZ   counterpoise=2

 0  1  0  1  0  1
  C         -0.624727       -1.102519        0.000028  1
  N         -1.388431       -0.009613       -0.000010  1
  C         -0.720798        1.126503        0.000003  1
  C          0.671678        1.128362        0.000015  1
  N          1.361561       -0.000000       -0.000004  1
  N          0.700718       -1.142733       -0.000033  1
  H         -1.124521       -2.062207       -0.000123  1
  H         -1.288840        2.049293        0.000027  1
  H          1.246313        2.044351        0.000047  1
  C         -1.326828        1.113341        1.000000  2
  H         -0.766316        1.125514        0.075111  2
  C         -1.712674        2.307534        1.593599  2
  H         -1.452756        3.250045        1.131154  2
  C         -2.432153        2.291908        2.780796  2
  H         -2.732747        3.222245        3.243241  2
  C         -2.765787        1.082088        3.374395  2
  H         -3.326299        1.069915        4.299284  2
  C         -2.379941       -0.112105        2.780796  2
  H         -2.639859       -1.054616        3.243241  2
  C         -1.660461       -0.096479        1.593599  2
  H         -1.359867       -1.026816        1.131154  2

%mem=32GB
%nprocshared= 8
#p m062x/aug-cc-pVDZ   counterpoise=2

00197 m062x/aug-cc-pVDZ   counterpoise=2

 0  1  0  1  0  1
  C         -0.624727       -1.102519        0.000028  1
  N         -1.388431       -0.009613       -0.000010  1
  C         -0.720798        1.126503        0.000003  1
  C          0.671678        1.128362        0.000015  1
  N          1.361561       -0.000000       -0.000004  1
  N          0.700718       -1.142733       -0.000033  1
  H         -1.124521       -2.062207       -0.000123  1
  H         -1.288840        2.049293        0.000027  1
  H          1.246313        2.044351        0.000047  1
  C         -1.500000        0.866025        1.000000  2
  H         -0.848840        1.083700        0.164327  2
  C         -2.299095        1.866586        1.536340  2
  H         -2.270471        2.863748        1.118503  2
  C         -3.134931        1.587176        2.609019  2
  H         -3.757467        2.366664        3.026855  2
  C         -3.171672        0.307206        3.145358  2
  H         -3.822833        0.089531        3.981031  2
  C         -2.372578       -0.693355        2.609019  2
  H         -2.401202       -1.690517        3.026855  2
  C         -1.536741       -0.413945        1.536340  2
  H         -0.914205       -1.193432        1.118503  2

%mem=32GB
%nprocshared= 8
#p m062x/aug-cc-pVDZ   counterpoise=2

00198 m062x/aug-cc-pVDZ   counterpoise=2

 0  1  0  1  0  1
  C         -0.624727       -1.102519        0.000028  1
  N         -1.388431       -0.009613       -0.000010  1
  C         -0.720798        1.126503        0.000003  1
  C          0.671678        1.128362        0.000015  1
  N          1.361561       -0.000000       -0.000004  1
  N          0.700718       -1.142733       -0.000033  1
  H         -1.124521       -2.062207       -0.000123  1
  H         -1.288840        2.049293        0.000027  1
  H          1.246313        2.044351        0.000047  1
  C         -1.627595        0.592396        1.000000  2
  H         -1.410499        0.045934        0.092261  2
  C         -0.649585        1.387013        1.582592  2
  H          0.329432        1.459599        1.128722  2
  C         -0.928252        2.088458        2.747775  2
  H         -0.166333        2.707506        3.201645  2
  C         -2.184931        1.995285        3.330367  2
  H         -2.402027        2.541747        4.238106  2
  C         -3.162941        1.200668        2.747775  2
  H         -4.141957        1.128082        3.201645  2
  C         -2.884274        0.499223        1.582592  2
  H         -3.646193       -0.119824        1.128722  2

%mem=32GB
%nprocshared= 8
#p m062x/aug-cc-pVDZ   counterpoise=2

00199 m062x/aug-cc-pVDZ   counterpoise=2

 0  1  0  1  0  1
  C         -0.624727       -1.102519        0.000028  1
  N         -1.388431       -0.009613       -0.000010  1
  C         -0.720798        1.126503        0.000003  1
  C          0.671678        1.128362        0.000015  1
  N          1.361561       -0.000000       -0.000004  1
  N          0.700718       -1.142733       -0.000033  1
  H         -1.124521       -2.062207       -0.000123  1
  H         -1.288840        2.049293        0.000027  1
  H          1.246313        2.044351        0.000047  1
  C         -1.705737        0.300767        1.000000  2
  H         -1.392070       -0.006054        0.011458  2
  C         -1.066334        1.357162        1.634452  2
  H         -0.254540        1.873326        1.140181  2
  C         -1.468961        1.751001        2.903355  2
  H         -0.970834        2.573986        3.397626  2
  C         -2.510990        1.088445        3.537806  2
  H         -2.824658        1.395266        4.526348  2
  C         -3.150393        0.032050        2.903355  2
  H         -3.962187       -0.484114        3.397626  2
  C         -2.747766       -0.361788        1.634452  2
  H         -3.245893       -1.184774        1.140181  2

%mem=32GB
%nprocshared= 8
#p m062x/aug-cc-pVDZ   counterpoise=2

00200 m062x/aug-cc-pVDZ   counterpoise=2

 0  1  0  1  0  1
  C         -0.624727       -1.102519        0.000028  1
  N         -1.388431       -0.009613       -0.000010  1
  C         -0.720798        1.126503        0.000003  1
  C          0.671678        1.128362        0.000015  1
  N          1.361561       -0.000000       -0.000004  1
  N          0.700718       -1.142733       -0.000033  1
  H         -1.124521       -2.062207       -0.000123  1
  H         -1.288840        2.049293        0.000027  1
  H          1.246313        2.044351        0.000047  1
  C         -1.732051        0.000000        1.000000  2
  H         -1.380599       -0.009832       -0.022803  2
  C         -1.923993        1.208130        1.656441  2
  H         -1.722074        2.139493        1.145039  2
  C         -2.375120        1.220751        2.969322  2
  H         -2.524653        2.161945        3.480724  2
  C         -2.634306        0.025241        3.625762  2
  H         -2.985758        0.035073        4.648566  2
  C         -2.442364       -1.182889        2.969322  2
  H         -2.644283       -2.114252        3.480724  2
  C         -1.991236       -1.195509        1.656441  2
  H         -1.841703       -2.136704        1.145039  2

%mem=32GB
%nprocshared= 8
#p m062x/aug-cc-pVDZ   counterpoise=2

00201 m062x/aug-cc-pVDZ   counterpoise=2

 0  1  0  1  0  1
  C         -0.624727       -1.102519        0.000028  1
  N         -1.388431       -0.009613       -0.000010  1
  C         -0.720798        1.126503        0.000003  1
  C          0.671678        1.128362        0.000015  1
  N          1.361561       -0.000000       -0.000004  1
  N          0.700718       -1.142733       -0.000033  1
  H         -1.124521       -2.062207       -0.000123  1
  H         -1.288840        2.049293        0.000027  1
  H          1.246313        2.044351        0.000047  1
  C         -1.705737       -0.300767        1.000000  2
  H         -1.390544       -0.011551        0.006648  2
  C         -2.720888        0.399481        1.637539  2
  H         -3.196548        1.234226        1.140863  2
  C         -3.125473        0.028240        2.912616  2
  H         -3.916328        0.573769        3.409293  2
  C         -2.514909       -1.043249        3.550155  2
  H         -2.830102       -1.332465        4.543508  2
  C         -1.499758       -1.743498        2.912616  2
  H         -1.024097       -2.578242        3.409293  2
  C         -1.095172       -1.372257        1.637539  2
  H         -0.304318       -1.917786        1.140863  2

%mem=32GB
%nprocshared= 8
#p m062x/aug-cc-pVDZ   counterpoise=2

00202 m062x/aug-cc-pVDZ   counterpoise=2

 0  1  0  1  0  1
  C         -0.624727       -1.102519        0.000028  1
  N         -1.388431       -0.009613       -0.000010  1
  C         -0.720798        1.126503        0.000003  1
  C          0.671678        1.128362        0.000015  1
  N          1.361561       -0.000000       -0.000004  1
  N          0.700718       -1.142733       -0.000033  1
  H         -1.124521       -2.062207       -0.000123  1
  H         -1.288840        2.049293        0.000027  1
  H          1.246313        2.044351        0.000047  1
  C         -1.627595       -0.592396        1.000000  2
  H         -1.408736       -0.059091        0.084890  2
  C         -2.880332       -0.478217        1.587323  2
  H         -3.637418        0.144039        1.129768  2
  C         -3.161263       -1.162774        2.761968  2
  H         -4.137209       -1.073824        3.219524  2
  C         -2.189456       -1.961510        3.349291  2
  H         -2.408316       -2.494816        4.264402  2
  C         -0.936720       -2.075689        2.761968  2
  H         -0.179633       -2.697945        3.219524  2
  C         -0.655789       -1.391132        1.587323  2
  H          0.320157       -1.480083        1.129768  2

%mem=32GB
%nprocshared= 8
#p m062x/aug-cc-pVDZ   counterpoise=2

00203 m062x/aug-cc-pVDZ   counterpoise=2

 0  1  0  1  0  1
  C         -0.624727       -1.102519        0.000028  1
  N         -1.388431       -0.009613       -0.000010  1
  C         -0.720798        1.126503        0.000003  1
  C          0.671678        1.128362        0.000015  1
  N          1.361561       -0.000000       -0.000004  1
  N          0.700718       -1.142733       -0.000033  1
  H         -1.124521       -2.062207       -0.000123  1
  H         -1.288840        2.049293        0.000027  1
  H          1.246313        2.044351        0.000047  1
  C         -1.500000       -0.866025        1.000000  2
  H         -1.408678       -0.165027        0.181463  2
  C         -2.750827       -1.160614        1.525342  2
  H         -3.633962       -0.689116        1.116073  2
  C         -2.868049       -2.060423        2.576025  2
  H         -3.842507       -2.289924        2.985293  2
  C         -1.734445       -2.665644        3.101366  2
  H         -1.825767       -3.366642        3.919903  2
  C         -0.483618       -2.371055        2.576025  2
  H          0.399517       -2.842553        2.985293  2
  C         -0.366396       -1.471246        1.525342  2
  H          0.608062       -1.241745        1.116073  2

%mem=32GB
%nprocshared= 8
#p m062x/aug-cc-pVDZ   counterpoise=2

00204 m062x/aug-cc-pVDZ   counterpoise=2

 0  1  0  1  0  1
  C         -0.624727       -1.102519        0.000028  1
  N         -1.388431       -0.009613       -0.000010  1
  C         -0.720798        1.126503        0.000003  1
  C          0.671678        1.128362        0.000015  1
  N          1.361561       -0.000000       -0.000004  1
  N          0.700718       -1.142733       -0.000033  1
  H         -1.124521       -2.062207       -0.000123  1
  H         -1.288840        2.049293        0.000027  1
  H          1.246313        2.044351        0.000047  1
  C         -1.326828       -1.113341        1.000000  2
  H         -0.705367       -1.103762        0.114880  2
  C         -1.744214        0.082659        1.568074  2
  H         -1.447919        1.023982        1.125515  2
  C         -2.541927        0.070363        2.704223  2
  H         -2.867093        1.002107        3.146783  2
  C         -2.922255       -1.137932        3.272298  2
  H         -3.543716       -1.147511        4.157417  2
  C         -2.504869       -2.333931        2.704223  2
  H         -2.801164       -3.275254        3.146783  2
  C         -1.707155       -2.321636        1.568074  2
  H         -1.381990       -3.253380        1.125515  2

%mem=32GB
%nprocshared= 8
#p m062x/aug-cc-pVDZ   counterpoise=2

00205 m062x/aug-cc-pVDZ   counterpoise=2

 0  1  0  1  0  1
  C         -0.624727       -1.102519        0.000028  1
  N         -1.388431       -0.009613       -0.000010  1
  C         -0.720798        1.126503        0.000003  1
  C          0.671678        1.128362        0.000015  1
  N          1.361561       -0.000000       -0.000004  1
  N          0.700718       -1.142733       -0.000033  1
  H         -1.124521       -2.062207       -0.000123  1
  H         -1.288840        2.049293        0.000027  1
  H          1.246313        2.044351        0.000047  1
  C         -1.113341       -1.326828        1.000000  2
  H         -0.647879       -1.113147        0.047410  2
  C         -1.913683       -0.371315        1.611377  2
  H         -2.071729        0.586757        1.135082  2
  C         -2.511155       -0.645598        2.834132  2
  H         -3.134663        0.098795        3.310427  2
  C         -2.308284       -1.875393        3.445510  2
  H         -2.773746       -2.089073        4.398100  2
  C         -1.507942       -2.830905        2.834132  2
  H         -1.349895       -3.788978        3.310427  2
  C         -0.910470       -2.556623        1.611377  2
  H         -0.286962       -3.301015        1.135082  2

%mem=32GB
%nprocshared= 8
#p m062x/aug-cc-pVDZ   counterpoise=2

00206 m062x/aug-cc-pVDZ   counterpoise=2

 0  1  0  1  0  1
  C         -0.624727       -1.102519        0.000028  1
  N         -1.388431       -0.009613       -0.000010  1
  C         -0.720798        1.126503        0.000003  1
  C          0.671678        1.128362        0.000015  1
  N          1.361561       -0.000000       -0.000004  1
  N          0.700718       -1.142733       -0.000033  1
  H         -1.124521       -2.062207       -0.000123  1
  H         -1.288840        2.049293        0.000027  1
  H          1.246313        2.044351        0.000047  1
  C         -0.866025       -1.500000        1.000000  2
  H         -0.629377       -1.110178        0.019297  2
  C         -2.045644       -1.126283        1.629420  2
  H         -2.727978       -0.445317        1.139069  2
  C         -2.349409       -1.626662        2.888261  2
  H         -3.268392       -1.335518        3.378613  2
  C         -1.473555       -2.500759        3.517681  2
  H         -1.710204       -2.890580        4.498384  2
  C         -0.293936       -2.874476        2.888261  2
  H          0.388398       -3.555442        3.378613  2
  C          0.009828       -2.374096        1.629420  2
  H          0.928811       -2.665241        1.139069  2

%mem=32GB
%nprocshared= 8
#p m062x/aug-cc-pVDZ   counterpoise=2

00207 m062x/aug-cc-pVDZ   counterpoise=2

 0  1  0  1  0  1
  C         -0.624727       -1.102519        0.000028  1
  N         -1.388431       -0.009613       -0.000010  1
  C         -0.720798        1.126503        0.000003  1
  C          0.671678        1.128362        0.000015  1
  N          1.361561       -0.000000       -0.000004  1
  N          0.700718       -1.142733       -0.000033  1
  H         -1.124521       -2.062207       -0.000123  1
  H         -1.288840        2.049293        0.000027  1
  H          1.246313        2.044351        0.000047  1
  C         -0.592396       -1.627595        1.000000  2
  H         -0.623343       -1.124994        0.042829  2
  C         -1.772552       -2.024057        1.614317  2
  H         -2.722900       -1.830320        1.135732  2
  C         -1.732828       -2.669202        2.842952  2
  H         -2.652229       -2.978066        3.321537  2
  C         -0.512949       -2.917885        3.457269  2
  H         -0.482002       -3.420487        4.414439  2
  C          0.667207       -2.521424        2.842952  2
  H          1.617555       -2.715161        3.321537  2
  C          0.627483       -1.876279        1.614317  2
  H          1.546884       -1.567414        1.135732  2

%mem=32GB
%nprocshared= 8
#p m062x/aug-cc-pVDZ   counterpoise=2

00208 m062x/aug-cc-pVDZ   counterpoise=2

 0  1  0  1  0  1
  C         -0.624727       -1.102519        0.000028  1
  N         -1.388431       -0.009613       -0.000010  1
  C         -0.720798        1.126503        0.000003  1
  C          0.671678        1.128362        0.000015  1
  N          1.361561       -0.000000       -0.000004  1
  N          0.700718       -1.142733       -0.000033  1
  H         -1.124521       -2.062207       -0.000123  1
  H         -1.288840        2.049293        0.000027  1
  H          1.246313        2.044351        0.000047  1
  C         -0.300767       -1.705737        1.000000  2
  H         -0.589875       -1.167414        0.107606  2
  C         -1.174421       -2.620084        1.572743  2
  H         -2.144148       -2.794083        1.126546  2
  C         -0.803319       -3.311081        2.718229  2
  H         -1.483939       -4.023404        3.164426  2
  C          0.441436       -3.087732        3.290972  2
  H          0.730543       -3.626055        4.183366  2
  C          1.315089       -2.173385        2.718229  2
  H          2.284817       -1.999385        3.164426  2
  C          0.943987       -1.482388        1.572743  2
  H          1.624608       -0.770065        1.126546  2

%mem=32GB
%nprocshared= 8
#p m062x/aug-cc-pVDZ   counterpoise=2

00209 m062x/aug-cc-pVDZ   counterpoise=2

 0  1  0  1  0  1
  C         -0.624727       -1.102519        0.000028  1
  N         -1.388431       -0.009613       -0.000010  1
  C         -0.720798        1.126503        0.000003  1
  C          0.671678        1.128362        0.000015  1
  N          1.361561       -0.000000       -0.000004  1
  N          0.700718       -1.142733       -0.000033  1
  H         -1.124521       -2.062207       -0.000123  1
  H         -1.288840        2.049293        0.000027  1
  H          1.246313        2.044351        0.000047  1
  C         -0.000000       -1.732051        1.000000  2
  H         -0.505509       -1.222654        0.190854  2
  C         -0.528959       -2.905869        1.519314  2
  H         -1.446554       -3.310937        1.114741  2
  C          0.119918       -3.559737        2.557942  2
  H         -0.292168       -4.474201        2.962515  2
  C          1.297754       -3.039786        3.077256  2
  H          1.803263       -3.549183        3.886402  2
  C          1.826714       -1.865968        2.557942  2
  H          2.744309       -1.460900        2.962515  2
  C          1.177836       -1.212100        1.519314  2
  H          1.589922       -0.297636        1.114741  2

%mem=32GB
%nprocshared= 8
#p m062x/aug-cc-pVDZ   counterpoise=2

00210 m062x/aug-cc-pVDZ   counterpoise=2

 0  1  0  1  0  1
  C         -0.624727       -1.102519        0.000028  1
  N         -1.388431       -0.009613       -0.000010  1
  C         -0.720798        1.126503        0.000003  1
  C          0.671678        1.128362        0.000015  1
  N          1.361561       -0.000000       -0.000004  1
  N          0.700718       -1.142733       -0.000033  1
  H         -1.124521       -2.062207       -0.000123  1
  H         -1.288840        2.049293        0.000027  1
  H          1.246313        2.044351        0.000047  1
  C          0.300767       -1.705737        1.000000  2
  H          0.656695       -1.204704        0.110043  2
  C         -0.907816       -1.331019        1.571179  2
  H         -1.493438       -0.538062        1.126201  2
  C         -1.364688       -1.974150        2.713538  2
  H         -2.306237       -1.682226        3.158516  2
  C         -0.612976       -2.992000        3.284717  2
  H         -0.968903       -3.493032        4.174674  2
  C          0.595608       -3.366718        2.713538  2
  H          1.181229       -4.159675        3.158516  2
  C          1.052479       -2.723587        1.571179  2
  H          1.994028       -3.015511        1.126201  2

%mem=32GB
%nprocshared= 8
#p m062x/aug-cc-pVDZ   counterpoise=2

00211 m062x/aug-cc-pVDZ   counterpoise=2

 0  1  0  1  0  1
  C         -0.624727       -1.102519        0.000028  1
  N         -1.388431       -0.009613       -0.000010  1
  C         -0.720798        1.126503        0.000003  1
  C          0.671678        1.128362        0.000015  1
  N          1.361561       -0.000000       -0.000004  1
  N          0.700718       -1.142733       -0.000033  1
  H         -1.124521       -2.062207       -0.000123  1
  H         -1.288840        2.049293        0.000027  1
  H          1.246313        2.044351        0.000047  1
  C          0.592396       -1.627595        1.000000  2
  H          0.697313       -1.157973        0.031399  2
  C         -0.648305       -1.666864        1.621654  2
  H         -1.509957       -1.227833        1.137353  2
  C         -0.782978       -2.269677        2.864961  2
  H         -1.749547       -2.300269        3.349261  2
  C          0.323051       -2.833221        3.486614  2
  H          0.218134       -3.302844        4.455215  2
  C          1.563752       -2.793953        2.864961  2
  H          2.425404       -3.232983        3.349261  2
  C          1.698425       -2.191140        1.621654  2
  H          2.664994       -2.160547        1.137353  2

%mem=32GB
%nprocshared= 8
#p m062x/aug-cc-pVDZ   counterpoise=2

00212 m062x/aug-cc-pVDZ   counterpoise=2

 0  1  0  1  0  1
  C         -0.624727       -1.102519        0.000028  1
  N         -1.388431       -0.009613       -0.000010  1
  C         -0.720798        1.126503        0.000003  1
  C          0.671678        1.128362        0.000015  1
  N          1.361561       -0.000000       -0.000004  1
  N          0.700718       -1.142733       -0.000033  1
  H         -1.124521       -2.062207       -0.000123  1
  H         -1.288840        2.049293        0.000027  1
  H          1.246313        2.044351        0.000047  1
  C          0.866025       -1.500000        1.000000  2
  H          0.699669       -1.140465       -0.006381  2
  C         -0.118354       -2.235625        1.645900  2
  H         -1.051592       -2.449180        1.142710  2
  C          0.095183       -2.697128        2.937701  2
  H         -0.671698       -3.270218        3.440892  2
  C          1.293100       -2.423005        3.583602  2
  H          1.459457       -2.782540        4.589983  2
  C          2.277479       -1.687380        2.937701  2
  H          3.210717       -1.473825        3.440892  2
  C          2.063942       -1.225877        1.645900  2
  H          2.830823       -0.652787        1.142710  2

%mem=32GB
%nprocshared= 8
#p m062x/aug-cc-pVDZ   counterpoise=2

00213 m062x/aug-cc-pVDZ   counterpoise=2

 0  1  0  1  0  1
  C         -0.624727       -1.102519        0.000028  1
  N         -1.388431       -0.009613       -0.000010  1
  C         -0.720798        1.126503        0.000003  1
  C          0.671678        1.128362        0.000015  1
  N          1.361561       -0.000000       -0.000004  1
  N          0.700718       -1.142733       -0.000033  1
  H         -1.124521       -2.062207       -0.000123  1
  H         -1.288840        2.049293        0.000027  1
  H          1.246313        2.044351        0.000047  1
  C          1.113341       -1.326828        1.000000  2
  H          0.706667       -1.145387        0.014385  2
  C          0.884480       -2.541245        1.632573  2
  H          0.299512       -3.305897        1.139766  2
  C          1.406491       -2.774144        2.897719  2
  H          1.228196       -3.720237        3.390527  2
  C          2.157363       -1.792626        3.530292  2
  H          2.564037       -1.974067        4.515908  2
  C          2.386224       -0.578210        2.897719  2
  H          2.971192        0.186442        3.390527  2
  C          1.864213       -0.345310        1.632573  2
  H          2.042507        0.600782        1.139766  2

%mem=32GB
%nprocshared= 8
#p m062x/aug-cc-pVDZ   counterpoise=2

00214 m062x/aug-cc-pVDZ   counterpoise=2

 0  1  0  1  0  1
  C         -0.624727       -1.102519        0.000028  1
  N         -1.388431       -0.009613       -0.000010  1
  C         -0.720798        1.126503        0.000003  1
  C          0.671678        1.128362        0.000015  1
  N          1.361561       -0.000000       -0.000004  1
  N          0.700718       -1.142733       -0.000033  1
  H         -1.124521       -2.062207       -0.000123  1
  H         -1.288840        2.049293        0.000027  1
  H          1.246313        2.044351        0.000047  1
  C          1.326828       -1.113341        1.000000  2
  H          0.753070       -1.140275        0.083584  2
  C          1.751447       -2.297021        1.588161  2
  H          1.508490       -3.246103        1.129953  2
  C          2.487929       -2.262448        2.764482  2
  H          2.818730       -3.184595        3.222690  2
  C          2.799792       -1.044194        3.352642  2
  H          3.373550       -1.017259        4.269058  2
  C          2.375172        0.139487        2.764482  2
  H          2.618130        1.088569        3.222690  2
  C          1.638690        0.104913        1.588161  2
  H          1.307890        1.027061        1.129953  2

%mem=32GB
%nprocshared= 8
#p m062x/aug-cc-pVDZ   counterpoise=2

00215 m062x/aug-cc-pVDZ   counterpoise=2

 0  1  0  1  0  1
  C         -0.624727       -1.102519        0.000028  1
  N         -1.388431       -0.009613       -0.000010  1
  C         -0.720798        1.126503        0.000003  1
  C          0.671678        1.128362        0.000015  1
  N          1.361561       -0.000000       -0.000004  1
  N          0.700718       -1.142733       -0.000033  1
  H         -1.124521       -2.062207       -0.000123  1
  H         -1.288840        2.049293        0.000027  1
  H          1.246313        2.044351        0.000047  1
  C          1.500000       -0.866025        1.000000  2
  H          0.839988       -1.094518        0.174217  2
  C          2.316923       -1.855510        1.529992  2
  H          2.293336       -2.854862        1.117100  2
  C          3.164121       -1.562214        2.589976  2
  H          3.800546       -2.333073        3.002867  2
  C          3.194396       -0.279434        3.119968  2
  H          3.854408       -0.050941        3.945750  2
  C          2.377473        0.710051        2.589976  2
  H          2.401060        1.709403        3.002867  2
  C          1.530275        0.416755        1.529992  2
  H          0.893850        1.187614        1.117100  2

%mem=32GB
%nprocshared= 8
#p m062x/aug-cc-pVDZ   counterpoise=2

00216 m062x/aug-cc-pVDZ   counterpoise=2

 0  1  0  1  0  1
  C         -0.624727       -1.102519        0.000028  1
  N         -1.388431       -0.009613       -0.000010  1
  C         -0.720798        1.126503        0.000003  1
  C          0.671678        1.128362        0.000015  1
  N          1.361561       -0.000000       -0.000004  1
  N          0.700718       -1.142733       -0.000033  1
  H         -1.124521       -2.062207       -0.000123  1
  H         -1.288840        2.049293        0.000027  1
  H          1.246313        2.044351        0.000047  1
  C          1.627595       -0.592396        1.000000  2
  H          1.386285       -0.055054        0.092931  2
  C          0.685699       -1.429805        1.582162  2
  H         -0.289396       -1.544847        1.128627  2
  C          0.995448       -2.119543        2.746485  2
  H          0.261663       -2.771928        3.200020  2
  C          2.247093       -1.971873        3.328647  2
  H          2.488404       -2.509215        4.235716  2
  C          3.188989       -1.134464        2.746485  2
  H          4.164085       -1.019421        3.200020  2
  C          2.879240       -0.444726        1.582162  2
  H          3.613025        0.207659        1.128627  2

%mem=32GB
%nprocshared= 8
#p m062x/aug-cc-pVDZ   counterpoise=2

00217 m062x/aug-cc-pVDZ   counterpoise=2

 0  1  0  1  0  1
  C         -0.624727       -1.102519        0.000028  1
  N         -1.388431       -0.009613       -0.000010  1
  C         -0.720798        1.126503        0.000003  1
  C          0.671678        1.128362        0.000015  1
  N          1.361561       -0.000000       -0.000004  1
  N          0.700718       -1.142733       -0.000033  1
  H         -1.124521       -2.062207       -0.000123  1
  H         -1.288840        2.049293        0.000027  1
  H          1.246313        2.044351        0.000047  1
  C          1.705737       -0.300767        1.000000  2
  H          1.367185       -0.004914        0.016336  2
  C          1.131884       -1.395967        1.631321  2
  H          0.346272       -1.953330        1.139489  2
  C          1.566454       -1.775727        2.893963  2
  H          1.119394       -2.628943        3.385795  2
  C          2.574876       -1.060288        3.525284  2
  H          2.913428       -1.356141        4.508948  2
  C          3.148728        0.034912        2.893963  2
  H          3.934341        0.592275        3.385795  2
  C          2.714159        0.414672        1.631321  2
  H          3.161219        1.267888        1.139489  2

%mem=32GB
%nprocshared= 8
#p m062x/aug-cc-pVDZ   counterpoise=2

00218 m062x/aug-cc-pVDZ   counterpoise=2

 0  1  0  1  0  1
  C         -0.624727       -1.102519        0.000028  1
  N         -1.388431       -0.009613       -0.000010  1
  C         -0.720798        1.126503        0.000003  1
  C          0.671678        1.128362        0.000015  1
  N          1.361561       -0.000000       -0.000004  1
  N          0.700718       -1.142733       -0.000033  1
  H         -1.124521       -2.062207       -0.000123  1
  H         -1.288840        2.049293        0.000027  1
  H          1.246313        2.044351        0.000047  1
  C          1.879385        0.000000        0.684040  2
  H          1.226599        0.000000       -0.178289  2
  C          2.298347       -1.202290        1.237488  2
  H          1.971954       -2.138935        0.806323  2
  C          3.136271       -1.202290        2.344383  2
  H          3.462664       -2.138935        2.775547  2
  C          3.555233       -0.000000        2.897830  2
  H          4.208019       -0.000000        3.760159  2
  C          3.136271        1.202290        2.344383  2
  H          3.462664        2.138935        2.775547  2
  C          2.298347        1.202290        1.237488  2
  H          1.971954        2.138935        0.806323  2

%mem=32GB
%nprocshared= 8
#p m062x/aug-cc-pVDZ   counterpoise=2

00219 m062x/aug-cc-pVDZ   counterpoise=2

 0  1  0  1  0  1
  C         -0.624727       -1.102519        0.000028  1
  N         -1.388431       -0.009613       -0.000010  1
  C         -0.720798        1.126503        0.000003  1
  C          0.671678        1.128362        0.000015  1
  N          1.361561       -0.000000       -0.000004  1
  N          0.700718       -1.142733       -0.000033  1
  H         -1.124521       -2.062207       -0.000123  1
  H         -1.288840        2.049293        0.000027  1
  H          1.246313        2.044351        0.000047  1
  C          1.850833        0.326352        0.684040  2
  H          1.264244       -0.064912       -0.136062  2
  C          2.894461       -0.422738        1.210386  2
  H          3.120911       -1.397580        0.800335  2
  C          3.647413        0.079493        2.263078  2
  H          4.460453       -0.504086        2.673129  2
  C          3.356738        1.330813        2.789424  2
  H          3.943327        1.722077        3.609526  2
  C          2.313110        2.079902        2.263078  2
  H          2.086660        3.054745        2.673129  2
  C          1.560158        1.577672        1.210386  2
  H          0.747118        2.161251        0.800335  2

%mem=32GB
%nprocshared= 8
#p m062x/aug-cc-pVDZ   counterpoise=2

00220 m062x/aug-cc-pVDZ   counterpoise=2

 0  1  0  1  0  1
  C         -0.624727       -1.102519        0.000028  1
  N         -1.388431       -0.009613       -0.000010  1
  C         -0.720798        1.126503        0.000003  1
  C          0.671678        1.128362        0.000015  1
  N          1.361561       -0.000000       -0.000004  1
  N          0.700718       -1.142733       -0.000033  1
  H         -1.124521       -2.062207       -0.000123  1
  H         -1.288840        2.049293        0.000027  1
  H          1.246313        2.044351        0.000047  1
  C          1.766044        0.642788        0.684040  2
  H          1.338038       -0.037381       -0.039785  2
  C          3.058326        0.438994        1.148595  2
  H          3.637073       -0.399940        0.786683  2
  C          3.607719        1.312066        2.077704  2
  H          4.614473        1.153301        2.439617  2
  C          2.864831        2.388932        2.542259  2
  H          3.292837        3.069101        3.266084  2
  C          1.572550        2.592726        2.077704  2
  H          0.993803        3.431660        2.439617  2
  C          1.023156        1.719654        1.148595  2
  H          0.016403        1.878419        0.786683  2

%mem=32GB
%nprocshared= 8
#p m062x/aug-cc-pVDZ   counterpoise=2

00221 m062x/aug-cc-pVDZ   counterpoise=2

 0  1  0  1  0  1
  C         -0.624727       -1.102519        0.000028  1
  N         -1.388431       -0.009613       -0.000010  1
  C         -0.720798        1.126503        0.000003  1
  C          0.671678        1.128362        0.000015  1
  N          1.361561       -0.000000       -0.000004  1
  N          0.700718       -1.142733       -0.000033  1
  H         -1.124521       -2.062207       -0.000123  1
  H         -1.288840        2.049293        0.000027  1
  H          1.246313        2.044351        0.000047  1
  C          1.627595        0.939693        0.684040  2
  H          0.759155        1.111097        0.062611  2
  C          1.952160       -0.349851        1.082877  2
  H          1.336573       -1.183066        0.772162  2
  C          3.066899       -0.569867        1.880550  2
  H          3.319752       -1.574486        2.191265  2
  C          3.857073        0.499661        2.279387  2
  H          4.725513        0.328257        2.900816  2
  C          3.532509        1.789204        1.880550  2
  H          4.148095        2.622420        2.191265  2
  C          2.417770        2.009220        1.082877  2
  H          2.164916        3.013840        0.772162  2

%mem=32GB
%nprocshared= 8
#p m062x/aug-cc-pVDZ   counterpoise=2

00222 m062x/aug-cc-pVDZ   counterpoise=2

 0  1  0  1  0  1
  C         -0.624727       -1.102519        0.000028  1
  N         -1.388431       -0.009613       -0.000010  1
  C         -0.720798        1.126503        0.000003  1
  C          0.671678        1.128362        0.000015  1
  N          1.361561       -0.000000       -0.000004  1
  N          0.700718       -1.142733       -0.000033  1
  H         -1.124521       -2.062207       -0.000123  1
  H         -1.288840        2.049293        0.000027  1
  H          1.246313        2.044351        0.000047  1
  C          1.439693        1.208046        0.684040  2
  H          0.634451        1.124500       -0.033141  2
  C          2.080575        0.065795        1.144331  2
  H          1.774615       -0.907622        0.785740  2
  C          3.114192        0.173035        2.064912  2
  H          3.613473       -0.716836        2.423502  2
  C          3.506925        1.422526        2.525202  2
  H          4.312166        1.506072        3.242383  2
  C          2.866042        2.564777        2.064912  2
  H          3.172002        3.538194        2.423502  2
  C          1.832426        2.457536        1.144331  2
  H          1.333145        3.347408        0.785740  2

%mem=32GB
%nprocshared= 8
#p m062x/aug-cc-pVDZ   counterpoise=2

00223 m062x/aug-cc-pVDZ   counterpoise=2

 0  1  0  1  0  1
  C         -0.624727       -1.102519        0.000028  1
  N         -1.388431       -0.009613       -0.000010  1
  C         -0.720798        1.126503        0.000003  1
  C          0.671678        1.128362        0.000015  1
  N          1.361561       -0.000000       -0.000004  1
  N          0.700718       -1.142733       -0.000033  1
  H         -1.124521       -2.062207       -0.000123  1
  H         -1.288840        2.049293        0.000027  1
  H          1.246313        2.044351        0.000047  1
  C          1.208046        1.439693        0.684040  2
  H          1.253341        2.155394       -0.125566  2
  C         -0.020915        1.056290        1.203650  2
  H         -0.933042        1.473300        0.798847  2
  C         -0.079056        0.137608        2.242868  2
  H         -1.036478       -0.161083        2.647671  2
  C          1.091763       -0.397671        2.762478  2
  H          1.046468       -1.113373        3.572084  2
  C          2.320723       -0.014269        2.242868  2
  H          3.232850       -0.431279        2.647671  2
  C          2.378864        0.904413        1.203650  2
  H          3.336287        1.203104        0.798847  2

%mem=32GB
%nprocshared= 8
#p m062x/aug-cc-pVDZ   counterpoise=2

00224 m062x/aug-cc-pVDZ   counterpoise=2

 0  1  0  1  0  1
  C         -0.624727       -1.102519        0.000028  1
  N         -1.388431       -0.009613       -0.000010  1
  C         -0.720798        1.126503        0.000003  1
  C          0.671678        1.128362        0.000015  1
  N          1.361561       -0.000000       -0.000004  1
  N          0.700718       -1.142733       -0.000033  1
  H         -1.124521       -2.062207       -0.000123  1
  H         -1.288840        2.049293        0.000027  1
  H          1.246313        2.044351        0.000047  1
  C          0.939693        1.627595        0.684040  2
  H          1.326363        2.153154       -0.178524  2
  C         -0.276898        2.002789        1.237638  2
  H         -0.838014        2.820642        0.806356  2
  C         -0.773232        1.328177        2.344835  2
  H         -1.721018        1.620472        2.776117  2
  C         -0.052975        0.278371        2.898433  2
  H         -0.439645       -0.247188        3.760997  2
  C          1.163616       -0.096823        2.344835  2
  H          1.724732       -0.914676        2.776117  2
  C          1.659950        0.577789        1.237638  2
  H          2.607736        0.285494        0.806356  2

%mem=32GB
%nprocshared= 8
#p m062x/aug-cc-pVDZ   counterpoise=2

00225 m062x/aug-cc-pVDZ   counterpoise=2

 0  1  0  1  0  1
  C         -0.624727       -1.102519        0.000028  1
  N         -1.388431       -0.009613       -0.000010  1
  C         -0.720798        1.126503        0.000003  1
  C          0.671678        1.128362        0.000015  1
  N          1.361561       -0.000000       -0.000004  1
  N          0.700718       -1.142733       -0.000033  1
  H         -1.124521       -2.062207       -0.000123  1
  H         -1.288840        2.049293        0.000027  1
  H          1.246313        2.044351        0.000047  1
  C          0.642788        1.766044        0.684040  2
  H          0.676184        1.028896       -0.106680  2
  C          1.822411        2.293565        1.191529  2
  H          2.774795        1.967382        0.796169  2
  C          1.779543        3.239777        2.206505  2
  H          2.698530        3.650742        2.601865  2
  C          0.557051        3.658468        2.713994  2
  H          0.523654        4.395617        3.504714  2
  C         -0.622573        3.130948        2.206505  2
  H         -1.574957        3.457131        2.601865  2
  C         -0.579705        2.184736        1.191529  2
  H         -1.498691        1.773770        0.796169  2

%mem=32GB
%nprocshared= 8
#p m062x/aug-cc-pVDZ   counterpoise=2

00226 m062x/aug-cc-pVDZ   counterpoise=2

 0  1  0  1  0  1
  C         -0.624727       -1.102519        0.000028  1
  N         -1.388431       -0.009613       -0.000010  1
  C         -0.720798        1.126503        0.000003  1
  C          0.671678        1.128362        0.000015  1
  N          1.361561       -0.000000       -0.000004  1
  N          0.700718       -1.142733       -0.000033  1
  H         -1.124521       -2.062207       -0.000123  1
  H         -1.288840        2.049293        0.000027  1
  H          1.246313        2.044351        0.000047  1
  C          0.326352        1.850833        0.684040  2
  H          0.680992        1.108876       -0.018435  2
  C          1.183488        2.845511        1.134892  2
  H          2.205880        2.878460        0.783655  2
  C          0.728268        3.797896        2.036597  2
  H          1.396020        4.572802        2.387834  2
  C         -0.584088        3.755603        2.487449  2
  H         -0.938729        4.497560        3.189923  2
  C         -1.441224        2.760924        2.036597  2
  H         -2.463616        2.727976        2.387834  2
  C         -0.986004        1.808540        1.134892  2
  H         -1.653756        1.033634        0.783655  2

%mem=32GB
%nprocshared= 8
#p m062x/aug-cc-pVDZ   counterpoise=2

00227 m062x/aug-cc-pVDZ   counterpoise=2

 0  1  0  1  0  1
  C         -0.624727       -1.102519        0.000028  1
  N         -1.388431       -0.009613       -0.000010  1
  C         -0.720798        1.126503        0.000003  1
  C          0.671678        1.128362        0.000015  1
  N          1.361561       -0.000000       -0.000004  1
  N          0.700718       -1.142733       -0.000033  1
  H         -1.124521       -2.062207       -0.000123  1
  H         -1.288840        2.049293        0.000027  1
  H          1.246313        2.044351        0.000047  1
  C          0.000000        1.879385        0.684040  2
  H          0.596519        1.212400        0.076556  2
  C          0.513319        3.108949        1.073927  2
  H          1.509739        3.399856        0.770185  2
  C         -0.252379        3.965098        1.853701  2
  H          0.147522        4.922991        2.157443  2
  C         -1.531396        3.591685        2.243587  2
  H         -2.127915        4.258670        2.851072  2
  C         -2.044715        2.362121        1.853701  2
  H         -3.041135        2.071214        2.157443  2
  C         -1.279017        1.505972        1.073927  2
  H         -1.678918        0.548079        0.770185  2

%mem=32GB
%nprocshared= 8
#p m062x/aug-cc-pVDZ   counterpoise=2

00228 m062x/aug-cc-pVDZ   counterpoise=2

 0  1  0  1  0  1
  C         -0.624727       -1.102519        0.000028  1
  N         -1.388431       -0.009613       -0.000010  1
  C         -0.720798        1.126503        0.000003  1
  C          0.671678        1.128362        0.000015  1
  N          1.361561       -0.000000       -0.000004  1
  N          0.700718       -1.142733       -0.000033  1
  H         -1.124521       -2.062207       -0.000123  1
  H         -1.288840        2.049293        0.000027  1
  H          1.246313        2.044351        0.000047  1
  C         -0.326352        1.850833        0.684040  2
  H         -0.724490        1.119724       -0.006399  2
  C          0.985054        1.745067        1.127168  2
  H          1.608568        0.931560        0.781948  2
  C          1.496108        2.683527        2.013424  2
  H          2.517761        2.601130        2.358643  2
  C          0.695757        3.727753        2.456551  2
  H          1.093895        4.458863        3.146991  2
  C         -0.615649        3.833520        2.013424  2
  H         -1.239164        4.647026        2.358643  2
  C         -1.126704        2.895060        1.127168  2
  H         -2.148356        2.977457        0.781948  2

%mem=32GB
%nprocshared= 8
#p m062x/aug-cc-pVDZ   counterpoise=2

00229 m062x/aug-cc-pVDZ   counterpoise=2

 0  1  0  1  0  1
  C         -0.624727       -1.102519        0.000028  1
  N         -1.388431       -0.009613       -0.000010  1
  C         -0.720798        1.126503        0.000003  1
  C          0.671678        1.128362        0.000015  1
  N          1.361561       -0.000000       -0.000004  1
  N          0.700718       -1.142733       -0.000033  1
  H         -1.124521       -2.062207       -0.000123  1
  H         -1.288840        2.049293        0.000027  1
  H          1.246313        2.044351        0.000047  1
  C         -0.642788        1.766044        0.684040  2
  H         -0.732575        1.029953       -0.103265  2
  C          0.608283        2.092897        1.189337  2
  H          1.493143        1.611441        0.795684  2
  C          0.723535        3.037752        2.199930  2
  H          1.698182        3.292388        2.593582  2
  C         -0.412283        3.655755        2.705226  2
  H         -0.322496        4.391846        3.492531  2
  C         -1.663354        3.328902        2.199930  2
  H         -2.548214        3.810358        2.593582  2
  C         -1.778606        2.384047        1.189337  2
  H         -2.753253        2.129411        0.795684  2

%mem=32GB
%nprocshared= 8
#p m062x/aug-cc-pVDZ   counterpoise=2

00230 m062x/aug-cc-pVDZ   counterpoise=2

 0  1  0  1  0  1
  C         -0.624727       -1.102519        0.000028  1
  N         -1.388431       -0.009613       -0.000010  1
  C         -0.720798        1.126503        0.000003  1
  C          0.671678        1.128362        0.000015  1
  N          1.361561       -0.000000       -0.000004  1
  N          0.700718       -1.142733       -0.000033  1
  H         -1.124521       -2.062207       -0.000123  1
  H         -1.288840        2.049293        0.000027  1
  H          1.246313        2.044351        0.000047  1
  C         -0.939693        1.627595        0.684040  2
  H         -0.669355        1.008740       -0.160754  2
  C         -0.011441        2.506065        1.226234  2
  H          0.982051        2.571583        0.803837  2
  C         -0.358449        3.300434        2.310621  2
  H          0.364706        3.984808        2.733018  2
  C         -1.633709        3.216334        2.852815  2
  H         -1.904046        3.835189        3.697609  2
  C         -2.561961        2.337864        2.310621  2
  H         -3.555453        2.272346        2.733018  2
  C         -2.214952        1.543495        1.226234  2
  H         -2.938107        0.859121        0.803837  2

%mem=32GB
%nprocshared= 8
#p m062x/aug-cc-pVDZ   counterpoise=2

00231 m062x/aug-cc-pVDZ   counterpoise=2

 0  1  0  1  0  1
  C         -0.624727       -1.102519        0.000028  1
  N         -1.388431       -0.009613       -0.000010  1
  C         -0.720798        1.126503        0.000003  1
  C          0.671678        1.128362        0.000015  1
  N          1.361561       -0.000000       -0.000004  1
  N          0.700718       -1.142733       -0.000033  1
  H         -1.124521       -2.062207       -0.000123  1
  H         -1.288840        2.049293        0.000027  1
  H          1.246313        2.044351        0.000047  1
  C         -1.208046        1.439693        0.684040  2
  H         -0.620113        1.061785       -0.141347  2
  C         -0.935296        2.693615        1.213778  2
  H         -0.134879        3.292577        0.801085  2
  C         -1.689973        3.178700        2.273253  2
  H         -1.477488        4.155570        2.685947  2
  C         -2.717398        2.409864        2.802991  2
  H         -3.305331        2.787771        3.628378  2
  C         -2.990147        1.155942        2.273253  2
  H         -3.790565        0.556980        2.685947  2
  C         -2.235471        0.670856        1.213778  2
  H         -2.447956       -0.306013        0.801085  2

%mem=32GB
%nprocshared= 8
#p m062x/aug-cc-pVDZ   counterpoise=2

00232 m062x/aug-cc-pVDZ   counterpoise=2

 0  1  0  1  0  1
  C         -0.624727       -1.102519        0.000028  1
  N         -1.388431       -0.009613       -0.000010  1
  C         -0.720798        1.126503        0.000003  1
  C          0.671678        1.128362        0.000015  1
  N          1.361561       -0.000000       -0.000004  1
  N          0.700718       -1.142733       -0.000033  1
  H         -1.124521       -2.062207       -0.000123  1
  H         -1.288840        2.049293        0.000027  1
  H          1.246313        2.044351        0.000047  1
  C         -1.439693        1.208046        0.684040  2
  H         -0.658796        1.119470       -0.058992  2
  C         -1.805372        2.459523        1.160923  2
  H         -1.309359        3.345913        0.789406  2
  C         -2.807739        2.573219        2.114687  2
  H         -3.092622        3.548184        2.486203  2
  C         -3.444426        1.435438        2.591569  2
  H         -4.225322        1.524013        3.334602  2
  C         -3.078747        0.183960        2.114687  2
  H         -3.574759       -0.702429        2.486203  2
  C         -2.076380        0.070264        1.160923  2
  H         -1.791496       -0.904701        0.789406  2

%mem=32GB
%nprocshared= 8
#p m062x/aug-cc-pVDZ   counterpoise=2

00233 m062x/aug-cc-pVDZ   counterpoise=2

 0  1  0  1  0  1
  C         -0.624727       -1.102519        0.000028  1
  N         -1.388431       -0.009613       -0.000010  1
  C         -0.720798        1.126503        0.000003  1
  C          0.671678        1.128362        0.000015  1
  N          1.361561       -0.000000       -0.000004  1
  N          0.700718       -1.142733       -0.000033  1
  H         -1.124521       -2.062207       -0.000123  1
  H         -1.288840        2.049293        0.000027  1
  H          1.246313        2.044351        0.000047  1
  C         -1.627595        0.939693        0.684040  2
  H         -0.775608        1.115212        0.041349  2
  C         -2.416996        2.004605        1.096523  2
  H         -2.179993        3.009745        0.775177  2
  C         -3.510616        1.779307        1.921489  2
  H         -4.125600        2.608928        2.242835  2
  C         -3.814835        0.489097        2.333972  2
  H         -4.666823        0.313578        2.976664  2
  C         -3.025435       -0.575816        1.921489  2
  H         -3.262438       -1.580955        2.242835  2
  C         -1.931815       -0.350518        1.096523  2
  H         -1.316830       -1.180139        0.775177  2

%mem=32GB
%nprocshared= 8
#p m062x/aug-cc-pVDZ   counterpoise=2

00234 m062x/aug-cc-pVDZ   counterpoise=2

 0  1  0  1  0  1
  C         -0.624727       -1.102519        0.000028  1
  N         -1.388431       -0.009613       -0.000010  1
  C         -0.720798        1.126503        0.000003  1
  C          0.671678        1.128362        0.000015  1
  N          1.361561       -0.000000       -0.000004  1
  N          0.700718       -1.142733       -0.000033  1
  H         -1.124521       -2.062207       -0.000123  1
  H         -1.288840        2.049293        0.000027  1
  H          1.246313        2.044351        0.000047  1
  C         -1.766044        0.642788        0.684040  2
  H         -1.364824       -0.050398       -0.042773  2
  C         -0.982992        1.689959        1.150513  2
  H          0.028264        1.812573        0.787106  2
  C         -1.498003        2.579739        2.083459  2
  H         -0.887966        3.395539        2.446866  2
  C         -2.796065        2.422348        2.549932  2
  H         -3.197285        3.115534        3.276746  2
  C         -3.579117        1.375177        2.083459  2
  H         -4.590374        1.252563        2.446866  2
  C         -3.064107        0.485397        1.150513  2
  H         -3.674144       -0.330403        0.787106  2

%mem=32GB
%nprocshared= 8
#p m062x/aug-cc-pVDZ   counterpoise=2

00235 m062x/aug-cc-pVDZ   counterpoise=2

 0  1  0  1  0  1
  C         -0.624727       -1.102519        0.000028  1
  N         -1.388431       -0.009613       -0.000010  1
  C         -0.720798        1.126503        0.000003  1
  C          0.671678        1.128362        0.000015  1
  N          1.361561       -0.000000       -0.000004  1
  N          0.700718       -1.142733       -0.000033  1
  H         -1.124521       -2.062207       -0.000123  1
  H         -1.288840        2.049293        0.000027  1
  H          1.246313        2.044351        0.000047  1
  C         -1.850833        0.326352        0.684040  2
  H         -1.289802       -0.081273       -0.145916  2
  C         -1.504204        1.560631        1.216711  2
  H         -0.673131        2.114572        0.801733  2
  C         -2.224350        2.083863        2.282051  2
  H         -1.954308        3.045429        2.697030  2
  C         -3.291125        1.372816        2.814722  2
  H         -3.852156        1.780441        3.644678  2
  C         -3.637754        0.138537        2.282051  2
  H         -4.468826       -0.415405        2.697030  2
  C         -2.917608       -0.384695        1.216711  2
  H         -3.187649       -1.346262        0.801733  2

%mem=32GB
%nprocshared= 8
#p m062x/aug-cc-pVDZ   counterpoise=2

00236 m062x/aug-cc-pVDZ   counterpoise=2

 0  1  0  1  0  1
  C         -0.624727       -1.102519        0.000028  1
  N         -1.388431       -0.009613       -0.000010  1
  C         -0.720798        1.126503        0.000003  1
  C          0.671678        1.128362        0.000015  1
  N          1.361561       -0.000000       -0.000004  1
  N          0.700718       -1.142733       -0.000033  1
  H         -1.124521       -2.062207       -0.000123  1
  H         -1.288840        2.049293        0.000027  1
  H          1.246313        2.044351        0.000047  1
  C         -1.879385        0.000000        0.684040  2
  H         -1.248796       -0.012347       -0.194565  2
  C         -2.260564        1.209984        1.247934  2
  H         -1.926933        2.140276        0.808631  2
  C         -3.069995        1.225833        2.375720  2
  H         -3.366954        2.168472        2.815023  2
  C         -3.498247        0.031698        2.939613  2
  H         -4.128837        0.044045        3.818218  2
  C         -3.117069       -1.178286        2.375720  2
  H         -3.450699       -2.108578        2.815023  2
  C         -2.307637       -1.194135        1.247934  2
  H         -2.010679       -2.136774        0.808631  2

%mem=32GB
%nprocshared= 8
#p m062x/aug-cc-pVDZ   counterpoise=2

00237 m062x/aug-cc-pVDZ   counterpoise=2

 0  1  0  1  0  1
  C         -0.624727       -1.102519        0.000028  1
  N         -1.388431       -0.009613       -0.000010  1
  C         -0.720798        1.126503        0.000003  1
  C          0.671678        1.128362        0.000015  1
  N          1.361561       -0.000000       -0.000004  1
  N          0.700718       -1.142733       -0.000033  1
  H         -1.124521       -2.062207       -0.000123  1
  H         -1.288840        2.049293        0.000027  1
  H          1.246313        2.044351        0.000047  1
  C         -1.850833       -0.326352        0.684040  2
  H         -1.285319        0.061017       -0.152548  2
  C         -2.893221        0.416933        1.220967  2
  H         -3.139780        1.383358        0.802673  2
  C         -3.619121       -0.080299        2.294821  2
  H         -4.431195        0.498758        2.713115  2
  C         -3.302634       -1.320814        2.831748  2
  H         -3.868148       -1.708184        3.668337  2
  C         -2.260246       -2.064099        2.294821  2
  H         -2.013687       -3.030524        2.713115  2
  C         -1.534346       -1.566868        1.220967  2
  H         -0.722272       -2.145924        0.802673  2

%mem=32GB
%nprocshared= 8
#p m062x/aug-cc-pVDZ   counterpoise=2

00238 m062x/aug-cc-pVDZ   counterpoise=2

 0  1  0  1  0  1
  C         -0.624727       -1.102519        0.000028  1
  N         -1.388431       -0.009613       -0.000010  1
  C         -0.720798        1.126503        0.000003  1
  C          0.671678        1.128362        0.000015  1
  N          1.361561       -0.000000       -0.000004  1
  N          0.700718       -1.142733       -0.000033  1
  H         -1.124521       -2.062207       -0.000123  1
  H         -1.288840        2.049293        0.000027  1
  H          1.246313        2.044351        0.000047  1
  C         -1.766044       -0.642788        0.684040  2
  H         -1.359952        0.038140       -0.051600  2
  C         -3.059277       -0.463988        1.156178  2
  H         -3.660679        0.356234        0.788358  2
  C         -3.580542       -1.338034        2.100455  2
  H         -4.588036       -1.198741        2.468275  2
  C         -2.808574       -2.390881        2.572593  2
  H         -3.214667       -3.071809        3.308234  2
  C         -1.515342       -2.569681        2.100455  2
  H         -0.913940       -3.389902        2.468275  2
  C         -0.994077       -1.695634        1.156178  2
  H          0.013417       -1.834928        0.788358  2

%mem=32GB
%nprocshared= 8
#p m062x/aug-cc-pVDZ   counterpoise=2

00239 m062x/aug-cc-pVDZ   counterpoise=2

 0  1  0  1  0  1
  C         -0.624727       -1.102519        0.000028  1
  N         -1.388431       -0.009613       -0.000010  1
  C         -0.720798        1.126503        0.000003  1
  C          0.671678        1.128362        0.000015  1
  N          1.361561       -0.000000       -0.000004  1
  N          0.700718       -1.142733       -0.000033  1
  H         -1.124521       -2.062207       -0.000123  1
  H         -1.288840        2.049293        0.000027  1
  H          1.246313        2.044351        0.000047  1
  C         -1.627595       -0.939693        0.684040  2
  H         -1.408210       -0.086532        0.056562  2
  C         -2.932807       -1.187835        1.086759  2
  H         -3.730248       -0.527991        0.773020  2
  C         -3.214412       -2.282961        1.892197  2
  H         -4.231238       -2.476277        2.205936  2
  C         -2.190805       -3.129945        2.294916  2
  H         -2.410191       -3.983105        2.922394  2
  C         -0.885594       -2.881802        1.892197  2
  H         -0.088153       -3.541647        2.205936  2
  C         -0.603989       -1.786676        1.086759  2
  H          0.412838       -1.593360        0.773020  2

%mem=32GB
%nprocshared= 8
#p m062x/aug-cc-pVDZ   counterpoise=2

00240 m062x/aug-cc-pVDZ   counterpoise=2

 0  1  0  1  0  1
  C         -0.624727       -1.102519        0.000028  1
  N         -1.388431       -0.009613       -0.000010  1
  C         -0.720798        1.126503        0.000003  1
  C          0.671678        1.128362        0.000015  1
  N          1.361561       -0.000000       -0.000004  1
  N          0.700718       -1.142733       -0.000033  1
  H         -1.124521       -2.062207       -0.000123  1
  H         -1.288840        2.049293        0.000027  1
  H          1.246313        2.044351        0.000047  1
  C         -1.439693       -1.208046        0.684040  2
  H         -0.615313       -1.101300       -0.007874  2
  C         -2.123175       -0.084220        1.128114  2
  H         -1.831263        0.898043        0.782157  2
  C         -3.181358       -0.221239        2.016262  2
  H         -3.713826        0.654278        2.362219  2
  C         -3.556058       -1.482085        2.460336  2
  H         -4.380438       -1.588831        3.152250  2
  C         -2.872576       -2.605911        2.016262  2
  H         -3.164488       -3.588174        2.362219  2
  C         -1.814393       -2.468891        1.128114  2
  H         -1.281925       -3.344409        0.782157  2

%mem=32GB
%nprocshared= 8
#p m062x/aug-cc-pVDZ   counterpoise=2

00241 m062x/aug-cc-pVDZ   counterpoise=2

 0  1  0  1  0  1
  C         -0.624727       -1.102519        0.000028  1
  N         -1.388431       -0.009613       -0.000010  1
  C         -0.720798        1.126503        0.000003  1
  C          0.671678        1.128362        0.000015  1
  N          1.361561       -0.000000       -0.000004  1
  N          0.700718       -1.142733       -0.000033  1
  H         -1.124521       -2.062207       -0.000123  1
  H         -1.288840        2.049293        0.000027  1
  H          1.246313        2.044351        0.000047  1
  C         -1.208046       -1.439693        0.684040  2
  H         -1.110780       -2.164620       -0.112679  2
  C         -0.078859       -0.814548        1.195379  2
  H          0.898100       -1.052456        0.797019  2
  C         -0.203710        0.115977        2.218056  2
  H          0.675983        0.602997        2.616415  2
  C         -1.457748        0.421357        2.729394  2
  H         -1.555014        1.146285        3.526113  2
  C         -2.586934       -0.203787        2.218056  2
  H         -3.563893        0.034121        2.616415  2
  C         -2.462083       -1.134312        1.195379  2
  H         -3.341777       -1.621332        0.797019  2

%mem=32GB
%nprocshared= 8
#p m062x/aug-cc-pVDZ   counterpoise=2

00242 m062x/aug-cc-pVDZ   counterpoise=2

 0  1  0  1  0  1
  C         -0.624727       -1.102519        0.000028  1
  N         -1.388431       -0.009613       -0.000010  1
  C         -0.720798        1.126503        0.000003  1
  C          0.671678        1.128362        0.000015  1
  N          1.361561       -0.000000       -0.000004  1
  N          0.700718       -1.142733       -0.000033  1
  H         -1.124521       -2.062207       -0.000123  1
  H         -1.288840        2.049293        0.000027  1
  H          1.246313        2.044351        0.000047  1
  C         -0.939693       -1.627595        0.684040  2
  H         -1.180148       -2.193010       -0.206032  2
  C          0.321029       -1.735229        1.255294  2
  H          1.062740       -2.384495        0.810257  2
  C          0.629680       -1.009457        2.397800  2
  H          1.611846       -1.093308        2.842837  2
  C         -0.322391       -0.176051        2.969054  2
  H         -0.081935        0.389364        3.859126  2
  C         -1.583112       -0.068417        2.397800  2
  H         -2.324823        0.580849        2.842837  2
  C         -1.891763       -0.794189        1.255294  2
  H         -2.873930       -0.710338        0.810257  2

%mem=32GB
%nprocshared= 8
#p m062x/aug-cc-pVDZ   counterpoise=2

00243 m062x/aug-cc-pVDZ   counterpoise=2

 0  1  0  1  0  1
  C         -0.624727       -1.102519        0.000028  1
  N         -1.388431       -0.009613       -0.000010  1
  C         -0.720798        1.126503        0.000003  1
  C          0.671678        1.128362        0.000015  1
  N          1.361561       -0.000000       -0.000004  1
  N          0.700718       -1.142733       -0.000033  1
  H         -1.124521       -2.062207       -0.000123  1
  H         -1.288840        2.049293        0.000027  1
  H          1.246313        2.044351        0.000047  1
  C         -0.642788       -1.766044        0.684040  2
  H         -1.229773       -2.126915       -0.149604  2
  C          0.363615       -2.558650        1.219077  2
  H          0.560668       -3.537000        0.802255  2
  C          1.117076       -2.095433        2.289152  2
  H          1.901115       -2.712913        2.705974  2
  C          0.864135       -0.839611        2.824189  2
  H          1.451121       -0.478741        3.657833  2
  C         -0.142268       -0.047005        2.289152  2
  H         -0.339321        0.931345        2.705974  2
  C         -0.895729       -0.510222        1.219077  2
  H         -1.679768        0.107258        0.802255  2

%mem=32GB
%nprocshared= 8
#p m062x/aug-cc-pVDZ   counterpoise=2

00244 m062x/aug-cc-pVDZ   counterpoise=2

 0  1  0  1  0  1
  C         -0.624727       -1.102519        0.000028  1
  N         -1.388431       -0.009613       -0.000010  1
  C         -0.720798        1.126503        0.000003  1
  C          0.671678        1.128362        0.000015  1
  N          1.361561       -0.000000       -0.000004  1
  N          0.700718       -1.142733       -0.000033  1
  H         -1.124521       -2.062207       -0.000123  1
  H         -1.288840        2.049293        0.000027  1
  H          1.246313        2.044351        0.000047  1
  C         -0.326352       -1.850833        0.684040  2
  H         -0.631707       -1.085013       -0.015974  2
  C         -1.247160       -2.787637        1.133313  2
  H         -2.269871       -2.751635        0.783306  2
  C         -0.855203       -3.770652        2.031858  2
  H         -1.572558       -4.500470        2.381865  2
  C          0.457563       -3.816863        2.481131  2
  H          0.762918       -4.582683        3.181145  2
  C          1.378371       -2.880059        2.031858  2
  H          2.401082       -2.916061        2.381865  2
  C          0.986414       -1.897044        1.133313  2
  H          1.703769       -1.167226        0.783306  2

%mem=32GB
%nprocshared= 8
#p m062x/aug-cc-pVDZ   counterpoise=2

00245 m062x/aug-cc-pVDZ   counterpoise=2

 0  1  0  1  0  1
  C         -0.624727       -1.102519        0.000028  1
  N         -1.388431       -0.009613       -0.000010  1
  C         -0.720798        1.126503        0.000003  1
  C          0.671678        1.128362        0.000015  1
  N          1.361561       -0.000000       -0.000004  1
  N          0.700718       -1.142733       -0.000033  1
  H         -1.124521       -2.062207       -0.000123  1
  H         -1.288840        2.049293        0.000027  1
  H          1.246313        2.044351        0.000047  1
  C         -0.000000       -1.879385        0.684040  2
  H         -0.558868       -1.184416        0.072137  2
  C         -0.578241       -3.078860        1.076763  2
  H         -1.587587       -3.318344        0.770811  2
  C          0.139129       -3.970930        1.862209  2
  H         -0.311349       -4.905383        2.168161  2
  C          1.434739       -3.663524        2.254933  2
  H          1.993607       -4.358493        2.866836  2
  C          2.012979       -2.464049        1.862209  2
  H          3.022325       -2.224565        2.168161  2
  C          1.295610       -1.571980        1.076763  2
  H          1.746088       -0.637527        0.770811  2

%mem=32GB
%nprocshared= 8
#p m062x/aug-cc-pVDZ   counterpoise=2

00246 m062x/aug-cc-pVDZ   counterpoise=2

 0  1  0  1  0  1
  C         -0.624727       -1.102519        0.000028  1
  N         -1.388431       -0.009613       -0.000010  1
  C         -0.720798        1.126503        0.000003  1
  C          0.671678        1.128362        0.000015  1
  N          1.361561       -0.000000       -0.000004  1
  N          0.700718       -1.142733       -0.000033  1
  H         -1.124521       -2.062207       -0.000123  1
  H         -1.288840        2.049293        0.000027  1
  H          1.246313        2.044351        0.000047  1
  C          0.326352       -1.850833        0.684040  2
  H          0.710745       -1.123767       -0.018355  2
  C         -0.983240       -1.755530        1.134841  2
  H         -1.619085       -0.954218        0.783644  2
  C         -1.476651       -2.688799        2.036443  2
  H         -2.496890       -2.614553        2.387641  2
  C         -0.660470       -3.717372        2.487245  2
  H         -1.044863       -4.444437        3.189640  2
  C          0.649121       -3.812675        2.036443  2
  H          1.284967       -4.613987        2.387641  2
  C          1.142532       -2.879406        1.134841  2
  H          2.162771       -2.953652        0.783644  2

%mem=32GB
%nprocshared= 8
#p m062x/aug-cc-pVDZ   counterpoise=2

00247 m062x/aug-cc-pVDZ   counterpoise=2

 0  1  0  1  0  1
  C         -0.624727       -1.102519        0.000028  1
  N         -1.388431       -0.009613       -0.000010  1
  C         -0.720798        1.126503        0.000003  1
  C          0.671678        1.128362        0.000015  1
  N          1.361561       -0.000000       -0.000004  1
  N          0.700718       -1.142733       -0.000033  1
  H         -1.124521       -2.062207       -0.000123  1
  H         -1.288840        2.049293        0.000027  1
  H          1.246313        2.044351        0.000047  1
  C          0.642788       -1.766044        0.684040  2
  H          0.710356       -1.039028       -0.113847  2
  C         -0.597709       -2.121386        1.196129  2
  H         -1.496551       -1.671200        0.797185  2
  C         -0.684441       -3.054592        2.220305  2
  H         -1.650851       -3.331422        2.619249  2
  C          0.469324       -3.632455        2.732393  2
  H          0.401755       -4.359471        3.530281  2
  C          1.709821       -3.277114        2.220305  2
  H          2.608662       -3.727300        2.619249  2
  C          1.796553       -2.343908        1.196129  2
  H          2.762963       -2.067078        0.797185  2

%mem=32GB
%nprocshared= 8
#p m062x/aug-cc-pVDZ   counterpoise=2

00248 m062x/aug-cc-pVDZ   counterpoise=2

 0  1  0  1  0  1
  C         -0.624727       -1.102519        0.000028  1
  N         -1.388431       -0.009613       -0.000010  1
  C         -0.720798        1.126503        0.000003  1
  C          0.671678        1.128362        0.000015  1
  N          1.361561       -0.000000       -0.000004  1
  N          0.700718       -1.142733       -0.000033  1
  H         -1.124521       -2.062207       -0.000123  1
  H         -1.288840        2.049293        0.000027  1
  H          1.246313        2.044351        0.000047  1
  C          0.939693       -1.627595        0.684040  2
  H          0.643247       -1.026128       -0.164546  2
  C          0.051535       -2.545141        1.228668  2
  H         -0.936831       -2.658490        0.804374  2
  C          0.432056       -3.317191        2.317922  2
  H         -0.259864       -4.032007        2.742215  2
  C          1.700734       -3.171695        2.862549  2
  H          1.997180       -3.773162        3.711136  2
  C          2.588892       -2.254149        2.317922  2
  H          3.577258       -2.140800        2.742215  2
  C          2.208372       -1.482099        1.228668  2
  H          2.900291       -0.767283        0.804374  2

%mem=32GB
%nprocshared= 8
#p m062x/aug-cc-pVDZ   counterpoise=2

00249 m062x/aug-cc-pVDZ   counterpoise=2

 0  1  0  1  0  1
  C         -0.624727       -1.102519        0.000028  1
  N         -1.388431       -0.009613       -0.000010  1
  C         -0.720798        1.126503        0.000003  1
  C          0.671678        1.128362        0.000015  1
  N          1.361561       -0.000000       -0.000004  1
  N          0.700718       -1.142733       -0.000033  1
  H         -1.124521       -2.062207       -0.000123  1
  H         -1.288840        2.049293        0.000027  1
  H          1.246313        2.044351        0.000047  1
  C          1.208046       -1.439693        0.684040  2
  H          0.599702       -1.083604       -0.136241  2
  C          0.991131       -2.705837        1.210501  2
  H          0.213801       -3.336140        0.800361  2
  C          1.772007       -3.162915        2.263423  2
  H          1.603020       -4.149307        2.673564  2
  C          2.769797       -2.353850        2.789884  2
  H          3.378140       -2.709938        3.610165  2
  C          2.986712       -1.087706        2.263423  2
  H          3.764042       -0.457403        2.673564  2
  C          2.205836       -0.630627        1.210501  2
  H          2.374823        0.355764        0.800361  2

%mem=32GB
%nprocshared= 8
#p m062x/aug-cc-pVDZ   counterpoise=2

00250 m062x/aug-cc-pVDZ   counterpoise=2

 0  1  0  1  0  1
  C         -0.624727       -1.102519        0.000028  1
  N         -1.388431       -0.009613       -0.000010  1
  C         -0.720798        1.126503        0.000003  1
  C          0.671678        1.128362        0.000015  1
  N          1.361561       -0.000000       -0.000004  1
  N          0.700718       -1.142733       -0.000033  1
  H         -1.124521       -2.062207       -0.000123  1
  H         -1.288840        2.049293        0.000027  1
  H          1.246313        2.044351        0.000047  1
  C          1.439693       -1.208046        0.684040  2
  H          0.647674       -1.138045       -0.049136  2
  C          1.842166       -2.450594        1.154597  2
  H          1.363694       -3.348602        0.788009  2
  C          2.858809       -2.540448        2.095710  2
  H          3.172357       -3.508456        2.462299  2
  C          3.472980       -1.387753        2.566267  2
  H          4.264999       -1.457754        3.299443  2
  C          3.070507       -0.145205        2.095710  2
  H          3.548978        0.752803        2.462299  2
  C          2.053863       -0.055351        1.154597  2
  H          1.740316        0.912657        0.788009  2

%mem=32GB
%nprocshared= 8
#p m062x/aug-cc-pVDZ   counterpoise=2

00251 m062x/aug-cc-pVDZ   counterpoise=2

 0  1  0  1  0  1
  C         -0.624727       -1.102519        0.000028  1
  N         -1.388431       -0.009613       -0.000010  1
  C         -0.720798        1.126503        0.000003  1
  C          0.671678        1.128362        0.000015  1
  N          1.361561       -0.000000       -0.000004  1
  N          0.700718       -1.142733       -0.000033  1
  H         -1.124521       -2.062207       -0.000123  1
  H         -1.288840        2.049293        0.000027  1
  H          1.246313        2.044351        0.000047  1
  C          1.627595       -0.939693        0.684040  2
  H          0.770598       -1.127425        0.051542  2
  C          2.434892       -1.993646        1.089981  2
  H          2.206821       -3.002462        0.773732  2
  C          3.534942       -1.752671        1.901863  2
  H          4.163868       -2.573754        2.218113  2
  C          3.827696       -0.457742        2.307804  2
  H          4.684693       -0.270009        2.940303  2
  C          3.020400        0.596212        1.901863  2
  H          3.248471        1.605028        2.218113  2
  C          1.920349        0.355237        1.089981  2
  H          1.291423        1.176320        0.773732  2

%mem=32GB
%nprocshared= 8
#p m062x/aug-cc-pVDZ   counterpoise=2

00252 m062x/aug-cc-pVDZ   counterpoise=2

 0  1  0  1  0  1
  C         -0.624727       -1.102519        0.000028  1
  N         -1.388431       -0.009613       -0.000010  1
  C         -0.720798        1.126503        0.000003  1
  C          0.671678        1.128362        0.000015  1
  N          1.361561       -0.000000       -0.000004  1
  N          0.700718       -1.142733       -0.000033  1
  H         -1.124521       -2.062207       -0.000123  1
  H         -1.288840        2.049293        0.000027  1
  H          1.246313        2.044351        0.000047  1
  C          1.766044       -0.642788        0.684040  2
  H          1.338038        0.037381       -0.039785  2
  C          1.023156       -1.719654        1.148595  2
  H          0.016403       -1.878419        0.786683  2
  C          1.572550       -2.592726        2.077704  2
  H          0.993803       -3.431660        2.439617  2
  C          2.864831       -2.388932        2.542259  2
  H          3.292837       -3.069101        3.266084  2
  C          3.607719       -1.312066        2.077704  2
  H          4.614473       -1.153301        2.439617  2
  C          3.058326       -0.438994        1.148595  2
  H          3.637073        0.399940        0.786683  2

%mem=32GB
%nprocshared= 8
#p m062x/aug-cc-pVDZ   counterpoise=2

00253 m062x/aug-cc-pVDZ   counterpoise=2

 0  1  0  1  0  1
  C         -0.624727       -1.102519        0.000028  1
  N         -1.388431       -0.009613       -0.000010  1
  C         -0.720798        1.126503        0.000003  1
  C          0.671678        1.128362        0.000015  1
  N          1.361561       -0.000000       -0.000004  1
  N          0.700718       -1.142733       -0.000033  1
  H         -1.124521       -2.062207       -0.000123  1
  H         -1.288840        2.049293        0.000027  1
  H          1.246313        2.044351        0.000047  1
  C          1.850833       -0.326352        0.684040  2
  H          1.264244        0.064912       -0.136062  2
  C          1.560158       -1.577672        1.210386  2
  H          0.747118       -2.161251        0.800335  2
  C          2.313110       -2.079902        2.263078  2
  H          2.086660       -3.054745        2.673129  2
  C          3.356738       -1.330813        2.789424  2
  H          3.943327       -1.722077        3.609526  2
  C          3.647413       -0.079493        2.263078  2
  H          4.460453        0.504086        2.673129  2
  C          2.894461        0.422738        1.210386  2
  H          3.120911        1.397580        0.800335  2

%mem=32GB
%nprocshared= 8
#p m062x/aug-cc-pVDZ   counterpoise=2

00254 m062x/aug-cc-pVDZ   counterpoise=2

 0  1  0  1  0  1
  C         -0.624727       -1.102519        0.000028  1
  N         -1.388431       -0.009613       -0.000010  1
  C         -0.720798        1.126503        0.000003  1
  C          0.671678        1.128362        0.000015  1
  N          1.361561       -0.000000       -0.000004  1
  N          0.700718       -1.142733       -0.000033  1
  H         -1.124521       -2.062207       -0.000123  1
  H         -1.288840        2.049293        0.000027  1
  H          1.246313        2.044351        0.000047  1
  C          1.969616        0.000000        0.347296  2
  H          1.030465        0.000000       -0.189115  2
  C          2.572368       -1.202290        0.691568  2
  H          2.102792       -2.138935        0.423362  2
  C          3.777872       -1.202290        1.380112  2
  H          4.247447       -2.138935        1.648317  2
  C          4.380624       -0.000000        1.724383  2
  H          5.319775       -0.000000        2.260795  2
  C          3.777872        1.202290        1.380112  2
  H          4.247447        2.138935        1.648317  2
  C          2.572368        1.202290        0.691568  2
  H          2.102792        2.138935        0.423362  2

%mem=32GB
%nprocshared= 8
#p m062x/aug-cc-pVDZ   counterpoise=2

00255 m062x/aug-cc-pVDZ   counterpoise=2

 0  1  0  1  0  1
  C         -0.624727       -1.102519        0.000028  1
  N         -1.388431       -0.009613       -0.000010  1
  C         -0.720798        1.126503        0.000003  1
  C          0.671678        1.128362        0.000015  1
  N          1.361561       -0.000000       -0.000004  1
  N          0.700718       -1.142733       -0.000033  1
  H         -1.124521       -2.062207       -0.000123  1
  H         -1.288840        2.049293        0.000027  1
  H          1.246313        2.044351        0.000047  1
  C          1.939693        0.342020        0.347296  2
  H          1.112822       -0.147153       -0.149429  2
  C          3.082549       -0.378798        0.666097  2
  H          3.146023       -1.429525        0.417735  2
  C          4.143930        0.249110        1.303699  2
  H          5.034274       -0.312443        1.552062  2
  C          4.062453        1.597836        1.622500  2
  H          4.889324        2.087009        2.119225  2
  C          2.919596        2.318654        1.303699  2
  H          2.856123        3.369381        1.552062  2
  C          1.858216        1.690746        0.666097  2
  H          0.967872        2.252300        0.417735  2

%mem=32GB
%nprocshared= 8
#p m062x/aug-cc-pVDZ   counterpoise=2

00256 m062x/aug-cc-pVDZ   counterpoise=2

 0  1  0  1  0  1
  C         -0.624727       -1.102519        0.000028  1
  N         -1.388431       -0.009613       -0.000010  1
  C         -0.720798        1.126503        0.000003  1
  C          0.671678        1.128362        0.000015  1
  N          1.361561       -0.000000       -0.000004  1
  N          0.700718       -1.142733       -0.000033  1
  H         -1.124521       -2.062207       -0.000123  1
  H         -1.288840        2.049293        0.000027  1
  H          1.246313        2.044351        0.000047  1
  C          1.850833        0.673648        0.347296  2
  H          1.264243       -0.133991       -0.069083  2
  C          3.200094        0.485460        0.614531  2
  H          3.664647       -0.468786        0.406341  2
  C          3.953048        1.522155        1.149001  2
  H          5.004191        1.375548        1.357190  2
  C          3.356740        2.747037        1.416235  2
  H          3.943331        3.554677        1.832615  2
  C          2.007479        2.935225        1.149001  2
  H          1.542926        3.889472        1.357190  2
  C          1.254526        1.898531        0.614531  2
  H          0.203382        2.045138        0.406341  2

%mem=32GB
%nprocshared= 8
#p m062x/aug-cc-pVDZ   counterpoise=2

00257 m062x/aug-cc-pVDZ   counterpoise=2

 0  1  0  1  0  1
  C         -0.624727       -1.102519        0.000028  1
  N         -1.388431       -0.009613       -0.000010  1
  C         -0.720798        1.126503        0.000003  1
  C          0.671678        1.128362        0.000015  1
  N          1.361561       -0.000000       -0.000004  1
  N          0.700718       -1.142733       -0.000033  1
  H         -1.124521       -2.062207       -0.000123  1
  H         -1.288840        2.049293        0.000027  1
  H          1.246313        2.044351        0.000047  1
  C          1.705737        0.984808        0.347296  2
  H          1.367184        0.016089        0.005670  2
  C          3.057996        1.209880        0.566554  2
  H          3.772921        0.416505        0.395741  2
  C          3.492566        2.453337        1.005069  2
  H          4.546044        2.628680        1.175882  2
  C          2.574878        3.471722        1.224327  2
  H          2.913431        4.440440        1.565953  2
  C          1.222619        3.246650        1.005069  2
  H          0.507694        4.040025        1.175882  2
  C          0.788049        2.003193        0.566554  2
  H         -0.265430        1.827850        0.395741  2

%mem=32GB
%nprocshared= 8
#p m062x/aug-cc-pVDZ   counterpoise=2

00258 m062x/aug-cc-pVDZ   counterpoise=2

 0  1  0  1  0  1
  C         -0.624727       -1.102519        0.000028  1
  N         -1.388431       -0.009613       -0.000010  1
  C         -0.720798        1.126503        0.000003  1
  C          0.671678        1.128362        0.000015  1
  N          1.361561       -0.000000       -0.000004  1
  N          0.700718       -1.142733       -0.000033  1
  H         -1.124521       -2.062207       -0.000123  1
  H         -1.288840        2.049293        0.000027  1
  H          1.246313        2.044351        0.000047  1
  C          1.508813        1.266044        0.347296  2
  H          1.190450        2.209984       -0.073852  2
  C          0.573900        0.275987        0.617591  2
  H         -0.472807        0.448620        0.407017  2
  C          0.982555       -0.935663        1.158181  2
  H          0.254211       -1.706969        1.368755  2
  C          2.326121       -1.157256        1.428477  2
  H          2.644484       -2.101195        1.849625  2
  C          3.261034       -0.167199        1.158181  2
  H          4.307741       -0.339832        1.368755  2
  C          2.852380        1.044451        0.617591  2
  H          3.580724        1.815757        0.407017  2

%mem=32GB
%nprocshared= 8
#p m062x/aug-cc-pVDZ   counterpoise=2

00259 m062x/aug-cc-pVDZ   counterpoise=2

 0  1  0  1  0  1
  C         -0.624727       -1.102519        0.000028  1
  N         -1.388431       -0.009613       -0.000010  1
  C         -0.720798        1.126503        0.000003  1
  C          0.671678        1.128362        0.000015  1
  N          1.361561       -0.000000       -0.000004  1
  N          0.700718       -1.142733       -0.000033  1
  H         -1.124521       -2.062207       -0.000123  1
  H         -1.288840        2.049293        0.000027  1
  H          1.246313        2.044351        0.000047  1
  C          1.266044        1.508813        0.347296  2
  H          1.232625        2.415853       -0.240839  2
  C          0.086018        0.882403        0.724765  2
  H         -0.866701        1.301436        0.430697  2
  C          0.128915       -0.281883        1.479702  2
  H         -0.790385       -0.769890        1.773770  2
  C          1.351839       -0.819759        1.857171  2
  H          1.385258       -1.726799        2.445307  2
  C          2.531865       -0.193349        1.479702  2
  H          3.484584       -0.612382        1.773770  2
  C          2.488968        0.970937        0.724765  2
  H          3.408268        1.458944        0.430697  2

%mem=32GB
%nprocshared= 8
#p m062x/aug-cc-pVDZ   counterpoise=2

00260 m062x/aug-cc-pVDZ   counterpoise=2

 0  1  0  1  0  1
  C         -0.624727       -1.102519        0.000028  1
  N         -1.388431       -0.009613       -0.000010  1
  C         -0.720798        1.126503        0.000003  1
  C          0.671678        1.128362        0.000015  1
  N          1.361561       -0.000000       -0.000004  1
  N          0.700718       -1.142733       -0.000033  1
  H         -1.124521       -2.062207       -0.000123  1
  H         -1.288840        2.049293        0.000027  1
  H          1.246313        2.044351        0.000047  1
  C          0.984808        1.705737        0.347296  2
  H          1.498089        2.370367       -0.334283  2
  C         -0.296178        2.014045        0.784738  2
  H         -0.780851        2.918863        0.443948  2
  C         -0.955032        1.160919        1.659621  2
  H         -1.952986        1.401106        2.000411  2
  C         -0.332899       -0.000515        2.097062  2
  H         -0.846181       -0.665145        2.778642  2
  C          0.948087       -0.308824        1.659621  2
  H          1.432759       -1.213641        2.000411  2
  C          1.606940        0.544302        0.784738  2
  H          2.604894        0.304115        0.443948  2

%mem=32GB
%nprocshared= 8
#p m062x/aug-cc-pVDZ   counterpoise=2

00261 m062x/aug-cc-pVDZ   counterpoise=2

 0  1  0  1  0  1
  C         -0.624727       -1.102519        0.000028  1
  N         -1.388431       -0.009613       -0.000010  1
  C         -0.720798        1.126503        0.000003  1
  C          0.671678        1.128362        0.000015  1
  N          1.361561       -0.000000       -0.000004  1
  N          0.700718       -1.142733       -0.000033  1
  H         -1.124521       -2.062207       -0.000123  1
  H         -1.288840        2.049293        0.000027  1
  H          1.246313        2.044351        0.000047  1
  C          0.673648        1.850833        0.347296  2
  H          1.562108        2.151066       -0.191443  2
  C         -0.281472        2.797156        0.693062  2
  H         -0.137099        3.834622        0.423693  2
  C         -1.421909        2.411773        1.384594  2
  H         -2.165996        3.149006        1.653964  2
  C         -1.607226        1.080068        1.730360  2
  H         -2.495686        0.779835        2.269100  2
  C         -0.652106        0.133746        1.384594  2
  H         -0.796478       -0.903720        1.653964  2
  C          0.488331        0.519128        0.693062  2
  H          1.232419       -0.218105        0.423693  2

%mem=32GB
%nprocshared= 8
#p m062x/aug-cc-pVDZ   counterpoise=2

00262 m062x/aug-cc-pVDZ   counterpoise=2

 0  1  0  1  0  1
  C         -0.624727       -1.102519        0.000028  1
  N         -1.388431       -0.009613       -0.000010  1
  C         -0.720798        1.126503        0.000003  1
  C          0.671678        1.128362        0.000015  1
  N          1.361561       -0.000000       -0.000004  1
  N          0.700718       -1.142733       -0.000033  1
  H         -1.124521       -2.062207       -0.000123  1
  H         -1.288840        2.049293        0.000027  1
  H          1.246313        2.044351        0.000047  1
  C          0.342020        1.939693        0.347296  2
  H          0.720476        1.008263       -0.051392  2
  C          1.212980        2.990068        0.603177  2
  H          2.269958        2.876935        0.403832  2
  C          0.727190        4.185660        1.114937  2
  H          1.405712        5.003957        1.314281  2
  C         -0.629560        4.330878        1.370817  2
  H         -1.008016        5.262307        1.769506  2
  C         -1.500520        3.280502        1.114937  2
  H         -2.557498        3.393635        1.314281  2
  C         -1.014730        2.084910        0.603177  2
  H         -1.693252        1.266613        0.403832  2

%mem=32GB
%nprocshared= 8
#p m062x/aug-cc-pVDZ   counterpoise=2

00263 m062x/aug-cc-pVDZ   counterpoise=2

 0  1  0  1  0  1
  C         -0.624727       -1.102519        0.000028  1
  N         -1.388431       -0.009613       -0.000010  1
  C         -0.720798        1.126503        0.000003  1
  C          0.671678        1.128362        0.000015  1
  N          1.361561       -0.000000       -0.000004  1
  N          0.700718       -1.142733       -0.000033  1
  H         -1.124521       -2.062207       -0.000123  1
  H         -1.288840        2.049293        0.000027  1
  H          1.246313        2.044351        0.000047  1
  C          0.000000        1.969616        0.347296  2
  H          0.642232        1.165242        0.015239  2
  C          0.527364        3.236029        0.560412  2
  H          1.580439        3.418256        0.394384  2
  C         -0.297013        4.268532        0.986644  2
  H          0.113830        5.255133        1.152673  2
  C         -1.648753        4.034621        1.199760  2
  H         -2.290985        4.838995        1.531817  2
  C         -2.176117        2.768208        0.986644  2
  H         -3.229192        2.585981        1.152673  2
  C         -1.351740        1.735705        0.560412  2
  H         -1.762583        0.749104        0.394384  2

%mem=32GB
%nprocshared= 8
#p m062x/aug-cc-pVDZ   counterpoise=2

00264 m062x/aug-cc-pVDZ   counterpoise=2

 0  1  0  1  0  1
  C         -0.624727       -1.102519        0.000028  1
  N         -1.388431       -0.009613       -0.000010  1
  C         -0.720798        1.126503        0.000003  1
  C          0.671678        1.128362        0.000015  1
  N          1.361561       -0.000000       -0.000004  1
  N          0.700718       -1.142733       -0.000033  1
  H         -1.124521       -2.062207       -0.000123  1
  H         -1.288840        2.049293        0.000027  1
  H          1.246313        2.044351        0.000047  1
  C         -0.342020        1.939693        0.347296  2
  H         -0.767887        1.025409       -0.043172  2
  C          1.021163        2.018836        0.597901  2
  H          1.657286        1.166210        0.402667  2
  C          1.567810        3.192420        1.099110  2
  H          2.629799        3.254077        1.294344  2
  C          0.751274        4.286860        1.349714  2
  H          1.177140        5.201144        1.740182  2
  C         -0.611909        4.207717        1.099110  2
  H         -1.248032        5.060343        1.294344  2
  C         -1.158556        3.034133        0.597901  2
  H         -2.220546        2.972476        0.402667  2

%mem=32GB
%nprocshared= 8
#p m062x/aug-cc-pVDZ   counterpoise=2

00265 m062x/aug-cc-pVDZ   counterpoise=2

 0  1  0  1  0  1
  C         -0.624727       -1.102519        0.000028  1
  N         -1.388431       -0.009613       -0.000010  1
  C         -0.720798        1.126503        0.000003  1
  C          0.671678        1.128362        0.000015  1
  N          1.361561       -0.000000       -0.000004  1
  N          0.700718       -1.142733       -0.000033  1
  H         -1.124521       -2.062207       -0.000123  1
  H         -1.288840        2.049293        0.000027  1
  H          1.246313        2.044351        0.000047  1
  C         -0.673648        1.850833        0.347296  2
  H         -1.580394        2.143348       -0.164552  2
  C         -0.460819        0.518872        0.675803  2
  H         -1.201758       -0.226279        0.419879  2
  C          0.703090        0.143397        1.332818  2
  H          0.868896       -0.894269        1.588742  2
  C          1.654169        1.099883        1.661325  2
  H          2.560915        0.807369        2.173173  2
  C          1.441339        2.431845        1.332818  2
  H          2.182279        3.176996        1.588742  2
  C          0.277431        2.807320        0.675803  2
  H          0.111625        3.844985        0.419879  2

%mem=32GB
%nprocshared= 8
#p m062x/aug-cc-pVDZ   counterpoise=2

00266 m062x/aug-cc-pVDZ   counterpoise=2

 0  1  0  1  0  1
  C         -0.624727       -1.102519        0.000028  1
  N         -1.388431       -0.009613       -0.000010  1
  C         -0.720798        1.126503        0.000003  1
  C          0.671678        1.128362        0.000015  1
  N          1.361561       -0.000000       -0.000004  1
  N          0.700718       -1.142733       -0.000033  1
  H         -1.124521       -2.062207       -0.000123  1
  H         -1.288840        2.049293        0.000027  1
  H          1.246313        2.044351        0.000047  1
  C         -0.984808        1.705737        0.347296  2
  H         -1.556299        2.351522       -0.305468  2
  C         -1.518380        0.494491        0.766244  2
  H         -2.505551        0.196652        0.439862  2
  C         -0.784807       -0.334445        1.604140  2
  H         -1.200486       -1.278068        1.930522  2
  C          0.482337        0.047865        2.023088  2
  H          1.053829       -0.597919        2.675852  2
  C          1.015910        1.259112        1.604140  2
  H          2.003080        1.556951        1.930522  2
  C          0.282337        2.088048        0.766244  2
  H          0.698016        3.031671        0.439862  2

%mem=32GB
%nprocshared= 8
#p m062x/aug-cc-pVDZ   counterpoise=2

00267 m062x/aug-cc-pVDZ   counterpoise=2

 0  1  0  1  0  1
  C         -0.624727       -1.102519        0.000028  1
  N         -1.388431       -0.009613       -0.000010  1
  C         -0.720798        1.126503        0.000003  1
  C          0.671678        1.128362        0.000015  1
  N          1.361561       -0.000000       -0.000004  1
  N          0.700718       -1.142733       -0.000033  1
  H         -1.124521       -2.062207       -0.000123  1
  H         -1.288840        2.049293        0.000027  1
  H          1.246313        2.044351        0.000047  1
  C         -1.266044        1.508813        0.347296  2
  H         -1.304397        2.418153       -0.236973  2
  C         -2.442651        0.874530        0.722284  2
  H         -3.397641        1.289731        0.430149  2
  C         -2.393421       -0.292709        1.472258  2
  H         -3.310058       -0.786848        1.764393  2
  C         -1.167584       -0.825665        1.847246  2
  H         -1.129232       -1.735005        2.431515  2
  C          0.009023       -0.191382        1.472258  2
  H          0.964012       -0.606583        1.764393  2
  C         -0.040207        0.975857        0.722284  2
  H          0.876429        1.469996        0.430149  2

%mem=32GB
%nprocshared= 8
#p m062x/aug-cc-pVDZ   counterpoise=2

00268 m062x/aug-cc-pVDZ   counterpoise=2

 0  1  0  1  0  1
  C         -0.624727       -1.102519        0.000028  1
  N         -1.388431       -0.009613       -0.000010  1
  C         -0.720798        1.126503        0.000003  1
  C          0.671678        1.128362        0.000015  1
  N          1.361561       -0.000000       -0.000004  1
  N          0.700718       -1.142733       -0.000033  1
  H         -1.124521       -2.062207       -0.000123  1
  H         -1.288840        2.049293        0.000027  1
  H          1.246313        2.044351        0.000047  1
  C         -1.508813        1.266044        0.347296  2
  H         -0.531863        1.093046       -0.083264  2
  C         -1.926185        2.560947        0.623632  2
  H         -1.274390        3.396745        0.408352  2
  C         -3.180208        2.783009        1.176305  2
  H         -3.505363        3.791805        1.391585  2
  C         -4.016860        1.710169        1.452641  2
  H         -4.993809        1.883166        1.883201  2
  C         -3.599488        0.415266        1.176305  2
  H         -4.251282       -0.420532        1.391585  2
  C         -2.345464        0.193204        0.623632  2
  H         -2.020309       -0.815592        0.408352  2

%mem=32GB
%nprocshared= 8
#p m062x/aug-cc-pVDZ   counterpoise=2

00269 m062x/aug-cc-pVDZ   counterpoise=2

 0  1  0  1  0  1
  C         -0.624727       -1.102519        0.000028  1
  N         -1.388431       -0.009613       -0.000010  1
  C         -0.720798        1.126503        0.000003  1
  C          0.671678        1.128362        0.000015  1
  N          1.361561       -0.000000       -0.000004  1
  N          0.700718       -1.142733       -0.000033  1
  H         -1.124521       -2.062207       -0.000123  1
  H         -1.288840        2.049293        0.000027  1
  H          1.246313        2.044351        0.000047  1
  C         -1.705737        0.984808        0.347296  2
  H         -0.695002        1.130214       -0.009093  2
  C         -2.525634        2.081524        0.576029  2
  H         -2.153640        3.081327        0.397834  2
  C         -3.823024        1.894878        1.033494  2
  H         -4.461766        2.749276        1.211688  2
  C         -4.300518        0.611518        1.262226  2
  H         -5.311253        0.466111        1.618615  2
  C         -3.480621       -0.485198        1.033494  2
  H         -3.852615       -1.485002        1.211688  2
  C         -2.183231       -0.298553        0.576029  2
  H         -1.544489       -1.152950        0.397834  2

%mem=32GB
%nprocshared= 8
#p m062x/aug-cc-pVDZ   counterpoise=2

00270 m062x/aug-cc-pVDZ   counterpoise=2

 0  1  0  1  0  1
  C         -0.624727       -1.102519        0.000028  1
  N         -1.388431       -0.009613       -0.000010  1
  C         -0.720798        1.126503        0.000003  1
  C          0.671678        1.128362        0.000015  1
  N          1.361561       -0.000000       -0.000004  1
  N          0.700718       -1.142733       -0.000033  1
  H         -1.124521       -2.062207       -0.000123  1
  H         -1.288840        2.049293        0.000027  1
  H          1.246313        2.044351        0.000047  1
  C         -1.850833        0.673648        0.347296  2
  H         -1.292142       -0.151893       -0.072332  2
  C         -1.213700        1.877335        0.616616  2
  H         -0.158650        1.989528        0.406802  2
  C         -1.930842        2.937009        1.155255  2
  H         -1.434483        3.874743        1.365069  2
  C         -3.285117        2.792995        1.424575  2
  H         -3.843808        3.618536        1.844203  2
  C         -3.922250        1.589308        1.155255  2
  H         -4.977300        1.477115        1.365069  2
  C         -3.205108        0.529635        0.616616  2
  H         -3.701467       -0.408100        0.406802  2

%mem=32GB
%nprocshared= 8
#p m062x/aug-cc-pVDZ   counterpoise=2

00271 m062x/aug-cc-pVDZ   counterpoise=2

 0  1  0  1  0  1
  C         -0.624727       -1.102519        0.000028  1
  N         -1.388431       -0.009613       -0.000010  1
  C         -0.720798        1.126503        0.000003  1
  C          0.671678        1.128362        0.000015  1
  N          1.361561       -0.000000       -0.000004  1
  N          0.700718       -1.142733       -0.000033  1
  H         -1.124521       -2.062207       -0.000123  1
  H         -1.288840        2.049293        0.000027  1
  H          1.246313        2.044351        0.000047  1
  C         -1.939693        0.342020        0.347296  2
  H         -1.134406       -0.171648       -0.160051  2
  C         -1.809963        1.685329        0.672914  2
  H         -0.903612        2.218167        0.419241  2
  C         -2.843637        2.344678        1.324151  2
  H         -2.742572        3.391184        1.577824  2
  C         -4.007041        1.660719        1.649769  2
  H         -4.812327        2.174387        2.157116  2
  C         -4.136770        0.317411        1.324151  2
  H         -5.043121       -0.215428        1.577824  2
  C         -3.103096       -0.341939        0.672914  2
  H         -3.204161       -1.388445        0.419241  2

%mem=32GB
%nprocshared= 8
#p m062x/aug-cc-pVDZ   counterpoise=2

00272 m062x/aug-cc-pVDZ   counterpoise=2

 0  1  0  1  0  1
  C         -0.624727       -1.102519        0.000028  1
  N         -1.388431       -0.009613       -0.000010  1
  C         -0.720798        1.126503        0.000003  1
  C          0.671678        1.128362        0.000015  1
  N          1.361561       -0.000000       -0.000004  1
  N          0.700718       -1.142733       -0.000033  1
  H         -1.124521       -2.062207       -0.000123  1
  H         -1.288840        2.049293        0.000027  1
  H          1.246313        2.044351        0.000047  1
  C         -1.969616        0.000000        0.347296  2
  H         -1.041303       -0.015355       -0.207448  2
  C         -2.545528        1.211980        0.703334  2
  H         -2.065881        2.140820        0.425962  2
  C         -3.737120        1.231690        1.415410  2
  H         -4.185786        2.175884        1.692783  2
  C         -4.352800        0.039419        1.771448  2
  H         -5.281113        0.054773        2.326193  2
  C         -3.776887       -1.172562        1.415410  2
  H         -4.256534       -2.101401        1.692783  2
  C         -2.585295       -1.192271        0.703334  2
  H         -2.136629       -2.136465        0.425962  2

%mem=32GB
%nprocshared= 8
#p m062x/aug-cc-pVDZ   counterpoise=2

00273 m062x/aug-cc-pVDZ   counterpoise=2

 0  1  0  1  0  1
  C         -0.624727       -1.102519        0.000028  1
  N         -1.388431       -0.009613       -0.000010  1
  C         -0.720798        1.126503        0.000003  1
  C          0.671678        1.128362        0.000015  1
  N          1.361561       -0.000000       -0.000004  1
  N          0.700718       -1.142733       -0.000033  1
  H         -1.124521       -2.062207       -0.000123  1
  H         -1.288840        2.049293        0.000027  1
  H          1.246313        2.044351        0.000047  1
  C         -1.939693       -0.342020        0.347296  2
  H         -1.124569        0.149494       -0.166249  2
  C         -3.083681        0.372116        0.676892  2
  H         -3.159784        1.419979        0.420120  2
  C         -4.129983       -0.258797        1.336084  2
  H         -5.021209        0.297551        1.592857  2
  C         -4.032296       -1.603846        1.665680  2
  H         -4.847420       -2.095361        2.179225  2
  C         -2.888307       -2.317983        1.336084  2
  H         -2.812205       -3.365845        1.592857  2
  C         -1.842006       -1.687070        0.676892  2
  H         -0.950780       -2.243418        0.420120  2

%mem=32GB
%nprocshared= 8
#p m062x/aug-cc-pVDZ   counterpoise=2

00274 m062x/aug-cc-pVDZ   counterpoise=2

 0  1  0  1  0  1
  C         -0.624727       -1.102519        0.000028  1
  N         -1.388431       -0.009613       -0.000010  1
  C         -0.720798        1.126503        0.000003  1
  C          0.671678        1.128362        0.000015  1
  N          1.361561       -0.000000       -0.000004  1
  N          0.700718       -1.142733       -0.000033  1
  H         -1.124521       -2.062207       -0.000123  1
  H         -1.288840        2.049293        0.000027  1
  H          1.246313        2.044351        0.000047  1
  C         -1.850833       -0.673648        0.347296  2
  H         -1.282887        0.141955       -0.079284  2
  C         -3.201987       -0.510056        0.621078  2
  H         -3.686658        0.432992        0.407788  2
  C         -3.931009       -1.556973        1.168640  2
  H         -4.983627       -1.429527        1.381930  2
  C         -3.308878       -2.767481        1.442421  2
  H         -3.876824       -3.583084        1.869001  2
  C         -1.957724       -2.931073        1.168640  2
  H         -1.473053       -3.874122        1.381930  2
  C         -1.228702       -1.884157        0.621078  2
  H         -0.176084       -2.011602        0.407788  2

%mem=32GB
%nprocshared= 8
#p m062x/aug-cc-pVDZ   counterpoise=2

00275 m062x/aug-cc-pVDZ   counterpoise=2

 0  1  0  1  0  1
  C         -0.624727       -1.102519        0.000028  1
  N         -1.388431       -0.009613       -0.000010  1
  C         -0.720798        1.126503        0.000003  1
  C          0.671678        1.128362        0.000015  1
  N          1.361561       -0.000000       -0.000004  1
  N          0.700718       -1.142733       -0.000033  1
  H         -1.124521       -2.062207       -0.000123  1
  H         -1.288840        2.049293        0.000027  1
  H          1.246313        2.044351        0.000047  1
  C         -1.705737       -0.984808        0.347296  2
  H         -1.388779       -0.010682        0.000371  2
  C         -3.052455       -1.238006        0.569955  2
  H         -3.784658       -0.461135        0.396492  2
  C         -3.459306       -2.488405        1.015273  2
  H         -4.508467       -2.685660        1.188736  2
  C         -2.519439       -3.485605        1.237932  2
  H         -2.836398       -4.459731        1.584857  2
  C         -1.172722       -3.232407        1.015273  2
  H         -0.440518       -4.009278        1.188736  2
  C         -0.765871       -1.982008        0.569955  2
  H          0.283291       -1.784753        0.396492  2

%mem=32GB
%nprocshared= 8
#p m062x/aug-cc-pVDZ   counterpoise=2

00276 m062x/aug-cc-pVDZ   counterpoise=2

 0  1  0  1  0  1
  C         -0.624727       -1.102519        0.000028  1
  N         -1.388431       -0.009613       -0.000010  1
  C         -0.720798        1.126503        0.000003  1
  C          0.671678        1.128362        0.000015  1
  N          1.361561       -0.000000       -0.000004  1
  N          0.700718       -1.142733       -0.000033  1
  H         -1.124521       -2.062207       -0.000123  1
  H         -1.288840        2.049293        0.000027  1
  H          1.246313        2.044351        0.000047  1
  C         -1.508813       -1.266044        0.347296  2
  H         -1.071249       -2.172574       -0.048284  2
  C         -0.706887       -0.161603        0.601182  2
  H          0.355419       -0.207716        0.403392  2
  C         -1.268548        1.002028        1.108952  2
  H         -0.643807        1.862445        1.306742  2
  C         -2.632137        1.061218        1.362838  2
  H         -3.069701        1.967747        1.758418  2
  C         -3.434063       -0.043223        1.108952  2
  H         -4.496368        0.002889        1.306742  2
  C         -2.872401       -1.206855        0.601182  2
  H         -3.497142       -2.067271        0.403392  2

%mem=32GB
%nprocshared= 8
#p m062x/aug-cc-pVDZ   counterpoise=2

00277 m062x/aug-cc-pVDZ   counterpoise=2

 0  1  0  1  0  1
  C         -0.624727       -1.102519        0.000028  1
  N         -1.388431       -0.009613       -0.000010  1
  C         -0.720798        1.126503        0.000003  1
  C          0.671678        1.128362        0.000015  1
  N          1.361561       -0.000000       -0.000004  1
  N          0.700718       -1.142733       -0.000033  1
  H         -1.124521       -2.062207       -0.000123  1
  H         -1.288840        2.049293        0.000027  1
  H          1.246313        2.044351        0.000047  1
  C         -1.266044       -1.508813        0.347296  2
  H         -1.037099       -2.404051       -0.214732  2
  C         -0.248180       -0.636361        0.708009  2
  H          0.773734       -0.851914        0.426995  2
  C         -0.542057        0.512775        1.429434  2
  H          0.250911        1.192461        1.710448  2
  C         -1.853798        0.789460        1.790146  2
  H         -2.082744        1.684698        2.352174  2
  C         -2.871663       -0.082992        1.429434  2
  H         -3.893577        0.132561        1.710448  2
  C         -2.577786       -1.232128        0.708009  2
  H         -3.370754       -1.911814        0.426995  2

%mem=32GB
%nprocshared= 8
#p m062x/aug-cc-pVDZ   counterpoise=2

00278 m062x/aug-cc-pVDZ   counterpoise=2

 0  1  0  1  0  1
  C         -0.624727       -1.102519        0.000028  1
  N         -1.388431       -0.009613       -0.000010  1
  C         -0.720798        1.126503        0.000003  1
  C          0.671678        1.128362        0.000015  1
  N          1.361561       -0.000000       -0.000004  1
  N          0.700718       -1.142733       -0.000033  1
  H         -1.124521       -2.062207       -0.000123  1
  H         -1.288840        2.049293        0.000027  1
  H          1.246313        2.044351        0.000047  1
  C         -0.984808       -1.705737        0.347296  2
  H         -1.277082       -2.451457       -0.379490  2
  C          0.322159       -1.665856        0.813752  2
  H          1.048079       -2.380506        0.450359  2
  C          0.697326       -0.708642        1.746663  2
  H          1.715520       -0.677572        2.110057  2
  C         -0.234475        0.208692        2.213119  2
  H          0.057799        0.954412        2.939905  2
  C         -1.541442        0.168811        1.746663  2
  H         -2.267362        0.883461        2.110057  2
  C         -1.916609       -0.788403        0.813752  2
  H         -2.934803       -0.819473        0.450359  2

%mem=32GB
%nprocshared= 8
#p m062x/aug-cc-pVDZ   counterpoise=2

00279 m062x/aug-cc-pVDZ   counterpoise=2

 0  1  0  1  0  1
  C         -0.624727       -1.102519        0.000028  1
  N         -1.388431       -0.009613       -0.000010  1
  C         -0.720798        1.126503        0.000003  1
  C          0.671678        1.128362        0.000015  1
  N          1.361561       -0.000000       -0.000004  1
  N          0.700718       -1.142733       -0.000033  1
  H         -1.124521       -2.062207       -0.000123  1
  H         -1.288840        2.049293        0.000027  1
  H          1.246313        2.044351        0.000047  1
  C         -0.673648       -1.850833        0.347296  2
  H         -1.476773       -2.227346       -0.271550  2
  C          0.352148       -2.697784        0.744475  2
  H          0.348171       -3.734114        0.435052  2
  C          1.383047       -2.214488        1.538833  2
  H          2.182195       -2.874305        1.848256  2
  C          1.388150       -0.884241        1.936012  2
  H          2.191275       -0.507728        2.554858  2
  C          0.362354       -0.037290        1.538833  2
  H          0.366330        0.999041        1.848256  2
  C         -0.668545       -0.520586        0.744475  2
  H         -1.467693        0.139231        0.435052  2

%mem=32GB
%nprocshared= 8
#p m062x/aug-cc-pVDZ   counterpoise=2

00280 m062x/aug-cc-pVDZ   counterpoise=2

 0  1  0  1  0  1
  C         -0.624727       -1.102519        0.000028  1
  N         -1.388431       -0.009613       -0.000010  1
  C         -0.720798        1.126503        0.000003  1
  C          0.671678        1.128362        0.000015  1
  N          1.361561       -0.000000       -0.000004  1
  N          0.700718       -1.142733       -0.000033  1
  H         -1.124521       -2.062207       -0.000123  1
  H         -1.288840        2.049293        0.000027  1
  H          1.246313        2.044351        0.000047  1
  C         -0.342020       -1.939693        0.347296  2
  H         -1.320550       -2.092899       -0.087157  2
  C          0.471979       -3.029183        0.626131  2
  H          0.127598       -4.031158        0.408904  2
  C          1.728030       -2.832526        1.183800  2
  H          2.362178       -3.681295        1.401026  2
  C          2.170082       -1.546379        1.462634  2
  H          3.148611       -1.393172        1.897087  2
  C          1.356082       -0.456888        1.183800  2
  H          1.700463        0.545087        1.401026  2
  C          0.100031       -0.653545        0.626131  2
  H         -0.534117        0.195224        0.408904  2

%mem=32GB
%nprocshared= 8
#p m062x/aug-cc-pVDZ   counterpoise=2

00281 m062x/aug-cc-pVDZ   counterpoise=2

 0  1  0  1  0  1
  C         -0.624727       -1.102519        0.000028  1
  N         -1.388431       -0.009613       -0.000010  1
  C         -0.720798        1.126503        0.000003  1
  C          0.671678        1.128362        0.000015  1
  N          1.361561       -0.000000       -0.000004  1
  N          0.700718       -1.142733       -0.000033  1
  H         -1.124521       -2.062207       -0.000123  1
  H         -1.288840        2.049293        0.000027  1
  H          1.246313        2.044351        0.000047  1
  C         -0.000000       -1.969616        0.347296  2
  H         -0.601283       -1.135058        0.013060  2
  C         -0.589570       -3.208052        0.561811  2
  H         -1.650158       -3.338300        0.394693  2
  C          0.182243       -4.279299        0.990841  2
  H         -0.277061       -5.244105        1.157959  2
  C          1.543627       -4.112109        1.205356  2
  H          2.144910       -4.946667        1.539592  2
  C          2.133197       -2.873673        0.990841  2
  H          3.193785       -2.743424        1.157959  2
  C          1.361384       -1.802426        0.561811  2
  H          1.820688       -0.837620        0.394693  2

%mem=32GB
%nprocshared= 8
#p m062x/aug-cc-pVDZ   counterpoise=2

00282 m062x/aug-cc-pVDZ   counterpoise=2

 0  1  0  1  0  1
  C         -0.624727       -1.102519        0.000028  1
  N         -1.388431       -0.009613       -0.000010  1
  C         -0.720798        1.126503        0.000003  1
  C          0.671678        1.128362        0.000015  1
  N          1.361561       -0.000000       -0.000004  1
  N          0.700718       -1.142733       -0.000033  1
  H         -1.124521       -2.062207       -0.000123  1
  H         -1.288840        2.049293        0.000027  1
  H          1.246313        2.044351        0.000047  1
  C          0.342020       -1.939693        0.347296  2
  H          0.754533       -1.023165       -0.052143  2
  C         -1.019093       -2.034472        0.603659  2
  H         -1.666957       -1.191783        0.403939  2
  C         -1.548600       -3.210937        1.116383  2
  H         -2.608977       -3.284776        1.316103  2
  C         -0.716993       -4.292622        1.372745  2
  H         -1.129506       -5.209149        1.772184  2
  C          0.644120       -4.197842        1.116383  2
  H          1.291984       -5.040531        1.316103  2
  C          1.173627       -3.021378        0.603659  2
  H          2.234004       -2.947539        0.403939  2

%mem=32GB
%nprocshared= 8
#p m062x/aug-cc-pVDZ   counterpoise=2

00283 m062x/aug-cc-pVDZ   counterpoise=2

 0  1  0  1  0  1
  C         -0.624727       -1.102519        0.000028  1
  N         -1.388431       -0.009613       -0.000010  1
  C         -0.720798        1.126503        0.000003  1
  C          0.671678        1.128362        0.000015  1
  N          1.361561       -0.000000       -0.000004  1
  N          0.700718       -1.142733       -0.000033  1
  H         -1.124521       -2.062207       -0.000123  1
  H         -1.288840        2.049293        0.000027  1
  H          1.246313        2.044351        0.000047  1
  C          0.673648       -1.850833        0.347296  2
  H          0.710747       -0.880382       -0.128718  2
  C         -0.551575       -2.427745        0.652805  2
  H         -1.468986       -1.906739        0.414798  2
  C         -0.599196       -3.673427        1.263823  2
  H         -1.553707       -4.122872        1.501830  2
  C          0.578406       -4.342196        1.569332  2
  H          0.541307       -5.312647        2.045347  2
  C          1.803629       -3.765284        1.263823  2
  H          2.721041       -4.286290        1.501830  2
  C          1.851250       -2.519602        0.652805  2
  H          2.805761       -2.070158        0.414798  2

%mem=32GB
%nprocshared= 8
#p m062x/aug-cc-pVDZ   counterpoise=2

00284 m062x/aug-cc-pVDZ   counterpoise=2

 0  1  0  1  0  1
  C         -0.624727       -1.102519        0.000028  1
  N         -1.388431       -0.009613       -0.000010  1
  C         -0.720798        1.126503        0.000003  1
  C          0.671678        1.128362        0.000015  1
  N          1.361561       -0.000000       -0.000004  1
  N          0.700718       -1.142733       -0.000033  1
  H         -1.124521       -2.062207       -0.000123  1
  H         -1.288840        2.049293        0.000027  1
  H          1.246313        2.044351        0.000047  1
  C          0.984808       -1.705737        0.347296  2
  H          0.558029       -0.859955       -0.174485  2
  C          0.185336       -2.790188        0.682178  2
  H         -0.864271       -2.789249        0.421288  2
  C          0.733153       -3.875842        1.351942  2
  H          0.110325       -4.720686        1.612832  2
  C          2.080442       -3.877046        1.686824  2
  H          2.507220       -4.722828        2.208605  2
  C          2.879914       -2.792595        1.351942  2
  H          3.929521       -2.793534        1.612832  2
  C          2.332097       -1.706941        0.682178  2
  H          2.954925       -0.862097        0.421288  2

%mem=32GB
%nprocshared= 8
#p m062x/aug-cc-pVDZ   counterpoise=2

00285 m062x/aug-cc-pVDZ   counterpoise=2

 0  1  0  1  0  1
  C         -0.624727       -1.102519        0.000028  1
  N         -1.388431       -0.009613       -0.000010  1
  C         -0.720798        1.126503        0.000003  1
  C          0.671678        1.128362        0.000015  1
  N          1.361561       -0.000000       -0.000004  1
  N          0.700718       -1.142733       -0.000033  1
  H         -1.124521       -2.062207       -0.000123  1
  H         -1.288840        2.049293        0.000027  1
  H          1.246313        2.044351        0.000047  1
  C          1.266044       -1.508813        0.347296  2
  H          0.459190       -0.986330       -0.148425  2
  C          1.130389       -2.853324        0.665453  2
  H          0.217854       -3.378283        0.417592  2
  C          2.166076       -3.523988        1.301766  2
  H          2.060395       -4.571430        1.549626  2
  C          3.337418       -2.850142        1.619922  2
  H          4.144273       -3.372625        2.115643  2
  C          3.473074       -1.505631        1.301766  2
  H          4.385609       -0.980671        1.549626  2
  C          2.437387       -0.834967        0.665453  2
  H          2.543068        0.212476        0.417592  2

%mem=32GB
%nprocshared= 8
#p m062x/aug-cc-pVDZ   counterpoise=2

00286 m062x/aug-cc-pVDZ   counterpoise=2

 0  1  0  1  0  1
  C         -0.624727       -1.102519        0.000028  1
  N         -1.388431       -0.009613       -0.000010  1
  C         -0.720798        1.126503        0.000003  1
  C          0.671678        1.128362        0.000015  1
  N          1.361561       -0.000000       -0.000004  1
  N          0.700718       -1.142733       -0.000033  1
  H         -1.124521       -2.062207       -0.000123  1
  H         -1.288840        2.049293        0.000027  1
  H          1.246313        2.044351        0.000047  1
  C          1.508813       -1.266044        0.347296  2
  H          0.524786       -1.115887       -0.075651  2
  C          1.959003       -2.550949        0.618746  2
  H          1.325697       -3.401796        0.407273  2
  C          3.222111       -2.743693        1.161646  2
  H          3.572833       -3.744699        1.373120  2
  C          4.035029       -1.651533        1.433096  2
  H          5.019057       -1.801691        1.856043  2
  C          3.584839       -0.366629        1.161646  2
  H          4.218145        0.484219        1.373120  2
  C          2.321731       -0.173885        0.618746  2
  H          1.971010        0.827121        0.407273  2

%mem=32GB
%nprocshared= 8
#p m062x/aug-cc-pVDZ   counterpoise=2

00287 m062x/aug-cc-pVDZ   counterpoise=2

 0  1  0  1  0  1
  C         -0.624727       -1.102519        0.000028  1
  N         -1.388431       -0.009613       -0.000010  1
  C         -0.720798        1.126503        0.000003  1
  C          0.671678        1.128362        0.000015  1
  N          1.361561       -0.000000       -0.000004  1
  N          0.700718       -1.142733       -0.000033  1
  H         -1.124521       -2.062207       -0.000123  1
  H         -1.288840        2.049293        0.000027  1
  H          1.246313        2.044351        0.000047  1
  C          1.705737       -0.984808        0.347296  2
  H          0.694605       -1.143694       -0.002146  2
  C          2.541320       -2.070550        0.571570  2
  H          2.181152       -3.075284        0.396849  2
  C          3.839220       -1.866602        1.020117  2
  H          4.490183       -2.712451        1.194838  2
  C          4.301536       -0.576913        1.244391  2
  H          5.312668       -0.418027        1.593833  2
  C          3.465953        0.508829        1.020117  2
  H          3.826122        1.513563        1.194838  2
  C          2.168053        0.304882        0.571570  2
  H          1.517090        1.150730        0.396849  2

%mem=32GB
%nprocshared= 8
#p m062x/aug-cc-pVDZ   counterpoise=2

00288 m062x/aug-cc-pVDZ   counterpoise=2

 0  1  0  1  0  1
  C         -0.624727       -1.102519        0.000028  1
  N         -1.388431       -0.009613       -0.000010  1
  C         -0.720798        1.126503        0.000003  1
  C          0.671678        1.128362        0.000015  1
  N          1.361561       -0.000000       -0.000004  1
  N          0.700718       -1.142733       -0.000033  1
  H         -1.124521       -2.062207       -0.000123  1
  H         -1.288840        2.049293        0.000027  1
  H          1.246313        2.044351        0.000047  1
  C          1.850833       -0.673648        0.347296  2
  H          1.264243        0.133991       -0.069083  2
  C          1.254526       -1.898531        0.614531  2
  H          0.203382       -2.045138        0.406341  2
  C          2.007479       -2.935225        1.149001  2
  H          1.542926       -3.889472        1.357190  2
  C          3.356740       -2.747037        1.416235  2
  H          3.943331       -3.554677        1.832615  2
  C          3.953048       -1.522155        1.149001  2
  H          5.004191       -1.375548        1.357190  2
  C          3.200094       -0.485460        0.614531  2
  H          3.664647        0.468786        0.406341  2

%mem=32GB
%nprocshared= 8
#p m062x/aug-cc-pVDZ   counterpoise=2

00289 m062x/aug-cc-pVDZ   counterpoise=2

 0  1  0  1  0  1
  C         -0.624727       -1.102519        0.000028  1
  N         -1.388431       -0.009613       -0.000010  1
  C         -0.720798        1.126503        0.000003  1
  C          0.671678        1.128362        0.000015  1
  N          1.361561       -0.000000       -0.000004  1
  N          0.700718       -1.142733       -0.000033  1
  H         -1.124521       -2.062207       -0.000123  1
  H         -1.288840        2.049293        0.000027  1
  H          1.246313        2.044351        0.000047  1
  C          1.939693       -0.342020        0.347296  2
  H          1.112822        0.147153       -0.149429  2
  C          1.858216       -1.690746        0.666097  2
  H          0.967872       -2.252300        0.417735  2
  C          2.919596       -2.318654        1.303699  2
  H          2.856123       -3.369381        1.552062  2
  C          4.062453       -1.597836        1.622500  2
  H          4.889324       -2.087009        2.119225  2
  C          4.143930       -0.249110        1.303699  2
  H          5.034274        0.312443        1.552062  2
  C          3.082549        0.378798        0.666097  2
  H          3.146023        1.429525        0.417735  2

%mem=32GB
%nprocshared= 8
#p m062x/aug-cc-pVDZ   counterpoise=2

00290 m062x/aug-cc-pVDZ   counterpoise=2

 0  1  0  1  0  1
  C         -0.624727       -1.102519        0.000028  1
  N         -1.388431       -0.009613       -0.000010  1
  C         -0.720798        1.126503        0.000003  1
  C          0.671678        1.128362        0.000015  1
  N          1.361561       -0.000000       -0.000004  1
  N          0.700718       -1.142733       -0.000033  1
  H         -1.124521       -2.062207       -0.000123  1
  H         -1.288840        2.049293        0.000027  1
  H          1.246313        2.044351        0.000047  1
  C          2.000000        0.000000        0.000000  2
  H          0.918454        0.000000       -0.000007  2
  C          2.694142       -1.202290        0.000004  2
  H          2.153369       -2.138935        0.000001  2
  C          4.082426       -1.202290        0.000013  2
  H          4.623199       -2.138935        0.000016  2
  C          4.776568       -0.000000        0.000017  2
  H          5.858114       -0.000000        0.000024  2
  C          4.082426        1.202290        0.000013  2
  H          4.623199        2.138935        0.000016  2
  C          2.694142        1.202290        0.000004  2
  H          2.153369        2.138935        0.000001  2

%mem=32GB
%nprocshared= 8
#p m062x/aug-cc-pVDZ   counterpoise=2

00291 m062x/aug-cc-pVDZ   counterpoise=2

 0  1  0  1  0  1
  C         -0.624727       -1.102519        0.000028  1
  N         -1.388431       -0.009613       -0.000010  1
  C         -0.720798        1.126503        0.000003  1
  C          0.671678        1.128362        0.000015  1
  N          1.361561       -0.000000       -0.000004  1
  N          0.700718       -1.142733       -0.000033  1
  H         -1.124521       -2.062207       -0.000123  1
  H         -1.288840        2.049293        0.000027  1
  H          1.246313        2.044351        0.000047  1
  C          1.969616        0.347296        0.000000  2
  H          1.030462       -0.189111       -0.000006  2
  C          3.168661       -0.352436        0.000004  2
  H          3.163625       -1.433969        0.000001  2
  C          4.374168        0.336102        0.000012  2
  H          5.308286       -0.209024        0.000015  2
  C          4.380631        1.724372        0.000016  2
  H          5.319784        2.260778        0.000022  2
  C          3.181585        2.424104        0.000012  2
  H          3.186621        3.505637        0.000015  2
  C          1.976078        1.735566        0.000004  2
  H          1.041960        2.280692        0.000001  2

%mem=32GB
%nprocshared= 8
#p m062x/aug-cc-pVDZ   counterpoise=2

00292 m062x/aug-cc-pVDZ   counterpoise=2

 0  1  0  1  0  1
  C         -0.624727       -1.102519        0.000028  1
  N         -1.388431       -0.009613       -0.000010  1
  C         -0.720798        1.126503        0.000003  1
  C          0.671678        1.128362        0.000015  1
  N          1.361561       -0.000000       -0.000004  1
  N          0.700718       -1.142733       -0.000033  1
  H         -1.124521       -2.062207       -0.000123  1
  H         -1.288840        2.049293        0.000027  1
  H          1.246313        2.044351        0.000047  1
  C          1.879385        0.684040        0.000000  2
  H          1.226596       -0.178287       -0.000005  2
  C          3.256946        0.511820        0.000003  2
  H          3.677348       -0.484675        0.000001  2
  C          4.094873        1.618713        0.000010  2
  H          5.168064        1.484545        0.000012  2
  C          3.555239        2.897825        0.000013  2
  H          4.208028        3.760153        0.000018  2
  C          2.177678        3.070045        0.000010  2
  H          1.757276        4.066540        0.000012  2
  C          1.339751        1.963153        0.000003  2
  H          0.266560        2.097320        0.000001  2

%mem=32GB
%nprocshared= 8
#p m062x/aug-cc-pVDZ   counterpoise=2

00293 m062x/aug-cc-pVDZ   counterpoise=2

 0  1  0  1  0  1
  C         -0.624727       -1.102519        0.000028  1
  N         -1.388431       -0.009613       -0.000010  1
  C         -0.720798        1.126503        0.000003  1
  C          0.671678        1.128362        0.000015  1
  N          1.361561       -0.000000       -0.000004  1
  N          0.700718       -1.142733       -0.000033  1
  H         -1.124521       -2.062207       -0.000123  1
  H         -1.288840        2.049293        0.000027  1
  H          1.246313        2.044351        0.000047  1
  C          1.732051        1.000000        0.000000  2
  H          1.356308       -0.014179       -0.000004  2
  C          3.100607        1.233214        0.000003  2
  H          3.791039        0.400723        0.000001  2
  C          3.582914        2.535025        0.000008  2
  H          4.649089        2.716712        0.000010  2
  C          2.696666        3.603622        0.000010  2
  H          3.072409        4.617801        0.000014  2
  C          1.328110        3.370407        0.000008  2
  H          0.637678        4.202899        0.000010  2
  C          0.845803        2.068596        0.000003  2
  H         -0.220372        1.886909        0.000001  2

%mem=32GB
%nprocshared= 8
#p m062x/aug-cc-pVDZ   counterpoise=2

00294 m062x/aug-cc-pVDZ   counterpoise=2

 0  1  0  1  0  1
  C         -0.624727       -1.102519        0.000028  1
  N         -1.388431       -0.009613       -0.000010  1
  C         -0.720798        1.126503        0.000003  1
  C          0.671678        1.128362        0.000015  1
  N          1.361561       -0.000000       -0.000004  1
  N          0.700718       -1.142733       -0.000033  1
  H         -1.124521       -2.062207       -0.000123  1
  H         -1.288840        2.049293        0.000027  1
  H          1.246313        2.044351        0.000047  1
  C          1.532089        1.285575        0.000000  2
  H          1.150889        2.297716        0.000063  2
  C          0.651609        0.212221       -0.000040  2
  H         -0.415529        0.388163       -0.000009  2
  C          1.140921       -1.086973       -0.000121  2
  H          0.454983       -1.923172       -0.000152  2
  C          2.510714       -1.312813       -0.000161  2
  H          2.891914       -2.324954       -0.000224  2
  C          3.391194       -0.239459       -0.000121  2
  H          4.458332       -0.415401       -0.000152  2
  C          2.901881        1.059735       -0.000040  2
  H          3.587819        1.895934       -0.000009  2

%mem=32GB
%nprocshared= 8
#p m062x/aug-cc-pVDZ   counterpoise=2

00295 m062x/aug-cc-pVDZ   counterpoise=2

 0  1  0  1  0  1
  C         -0.624727       -1.102519        0.000028  1
  N         -1.388431       -0.009613       -0.000010  1
  C         -0.720798        1.126503        0.000003  1
  C          0.671678        1.128362        0.000015  1
  N          1.361561       -0.000000       -0.000004  1
  N          0.700718       -1.142733       -0.000033  1
  H         -1.124521       -2.062207       -0.000123  1
  H         -1.288840        2.049293        0.000027  1
  H          1.246313        2.044351        0.000047  1
  C          1.285575        1.532089        0.000000  2
  H          1.202923        2.610472        0.000099  2
  C          0.139848        0.748097       -0.000064  2
  H         -0.835384        1.215710       -0.000014  2
  C          0.245941       -0.636127       -0.000191  2
  H         -0.646638       -1.246898       -0.000240  2
  C          1.497762       -1.236359       -0.000254  2
  H          1.580415       -2.314743       -0.000353  2
  C          2.643490       -0.452368       -0.000191  2
  H          3.618722       -0.919980       -0.000240  2
  C          2.537396        0.931857       -0.000064  2
  H          3.429976        1.542627       -0.000014  2

%mem=32GB
%nprocshared= 8
#p m062x/aug-cc-pVDZ   counterpoise=2

00296 m062x/aug-cc-pVDZ   counterpoise=2

 0  1  0  1  0  1
  C         -0.624727       -1.102519        0.000028  1
  N         -1.388431       -0.009613       -0.000010  1
  C         -0.720798        1.126503        0.000003  1
  C          0.671678        1.128362        0.000015  1
  N          1.361561       -0.000000       -0.000004  1
  N          0.700718       -1.142733       -0.000033  1
  H         -1.124521       -2.062207       -0.000123  1
  H         -1.288840        2.049293        0.000027  1
  H          1.246313        2.044351        0.000047  1
  C          1.000000        1.732051        0.000000  2
  H          1.669772        2.581255        0.000128  2
  C         -0.373872        1.931573       -0.000082  2
  H         -0.774417        2.936214       -0.000018  2
  C         -1.233599        0.841526       -0.000246  2
  H         -2.303916        0.996963       -0.000310  2
  C         -0.719453       -0.448043       -0.000328  2
  H         -1.389225       -1.297247       -0.000456  2
  C          0.654419       -0.647565       -0.000246  2
  H          1.054964       -1.652206       -0.000310  2
  C          1.514146        0.442482       -0.000082  2
  H          2.584463        0.287045       -0.000018  2

%mem=32GB
%nprocshared= 8
#p m062x/aug-cc-pVDZ   counterpoise=2

00297 m062x/aug-cc-pVDZ   counterpoise=2

 0  1  0  1  0  1
  C         -0.624727       -1.102519        0.000028  1
  N         -1.388431       -0.009613       -0.000010  1
  C         -0.720798        1.126503        0.000003  1
  C          0.671678        1.128362        0.000015  1
  N          1.361561       -0.000000       -0.000004  1
  N          0.700718       -1.142733       -0.000033  1
  H         -1.124521       -2.062207       -0.000123  1
  H         -1.288840        2.049293        0.000027  1
  H          1.246313        2.044351        0.000047  1
  C          0.684040        1.879385        0.000000  2
  H          1.721842        2.183867        0.000087  2
  C         -0.320501        2.837629       -0.000056  2
  H         -0.065288        3.888632       -0.000012  2
  C         -1.652634        2.446793       -0.000167  2
  H         -2.435224        3.193314       -0.000210  2
  C         -1.980227        1.097713       -0.000223  2
  H         -3.018029        0.793232       -0.000309  2
  C         -0.975686        0.139469       -0.000167  2
  H         -1.230898       -0.911533       -0.000210  2
  C          0.356448        0.530305       -0.000056  2
  H          1.139037       -0.216216       -0.000012  2

%mem=32GB
%nprocshared= 8
#p m062x/aug-cc-pVDZ   counterpoise=2

00298 m062x/aug-cc-pVDZ   counterpoise=2

 0  1  0  1  0  1
  C         -0.624727       -1.102519        0.000028  1
  N         -1.388431       -0.009613       -0.000010  1
  C         -0.720798        1.126503        0.000003  1
  C          0.671678        1.128362        0.000015  1
  N          1.361561       -0.000000       -0.000004  1
  N          0.700718       -1.142733       -0.000033  1
  H         -1.124521       -2.062207       -0.000123  1
  H         -1.288840        2.049293        0.000027  1
  H          1.246313        2.044351        0.000047  1
  C          0.347296        1.969616        0.000000  2
  H          0.736408        0.960490        0.000018  2
  C          1.219346        3.049830       -0.000012  2
  H          2.287829        2.882247       -0.000003  2
  C          0.719878        4.345154       -0.000035  2
  H          1.399249        5.186697       -0.000044  2
  C         -0.651640        4.560263       -0.000046  2
  H         -1.040752        5.569389       -0.000064  2
  C         -1.523690        3.480049       -0.000035  2
  H         -2.592173        3.647631       -0.000044  2
  C         -1.024222        2.184725       -0.000012  2
  H         -1.703593        1.343182       -0.000003  2

%mem=32GB
%nprocshared= 8
#p m062x/aug-cc-pVDZ   counterpoise=2

00299 m062x/aug-cc-pVDZ   counterpoise=2

 0  1  0  1  0  1
  C         -0.624727       -1.102519        0.000028  1
  N         -1.388431       -0.009613       -0.000010  1
  C         -0.720798        1.126503        0.000003  1
  C          0.671678        1.128362        0.000015  1
  N          1.361561       -0.000000       -0.000004  1
  N          0.700718       -1.142733       -0.000033  1
  H         -1.124521       -2.062207       -0.000123  1
  H         -1.288840        2.049293        0.000027  1
  H          1.246313        2.044351        0.000047  1
  C          0.000000        2.000000        0.000000  2
  H          0.660163        1.143305        0.000015  2
  C          0.528640        3.283695       -0.000009  2
  H          1.600641        3.427065       -0.000002  2
  C         -0.318752        4.383358       -0.000028  2
  H          0.093085        5.383423       -0.000036  2
  C         -1.694785        4.199326       -0.000038  2
  H         -2.354948        5.056021       -0.000053  2
  C         -2.223425        2.915631       -0.000028  2
  H         -3.295425        2.772261       -0.000036  2
  C         -1.376033        1.815968       -0.000009  2
  H         -1.787870        0.815903       -0.000002  2

%mem=32GB
%nprocshared= 8
#p m062x/aug-cc-pVDZ   counterpoise=2

00300 m062x/aug-cc-pVDZ   counterpoise=2

 0  1  0  1  0  1
  C         -0.624727       -1.102519        0.000028  1
  N         -1.388431       -0.009613       -0.000010  1
  C         -0.720798        1.126503        0.000003  1
  C          0.671678        1.128362        0.000015  1
  N          1.361561       -0.000000       -0.000004  1
  N          0.700718       -1.142733       -0.000033  1
  H         -1.124521       -2.062207       -0.000123  1
  H         -1.288840        2.049293        0.000027  1
  H          1.246313        2.044351        0.000047  1
  C         -0.347296        1.969616        0.000000  2
  H         -0.785363        0.980758        0.000004  2
  C          1.033111        2.117296       -0.000002  2
  H          1.670452        1.243491       -0.000000  2
  C          1.595419        3.386604       -0.000007  2
  H          2.670827        3.501656       -0.000009  2
  C          0.777319        4.508231       -0.000009  2
  H          1.215386        5.497089       -0.000013  2
  C         -0.603089        4.360550       -0.000007  2
  H         -1.240429        5.234356       -0.000009  2
  C         -1.165396        3.091242       -0.000002  2
  H         -2.240804        2.976190       -0.000000  2

%mem=32GB
%nprocshared= 8
#p m062x/aug-cc-pVDZ   counterpoise=2

00301 m062x/aug-cc-pVDZ   counterpoise=2

 0  1  0  1  0  1
  C         -0.624727       -1.102519        0.000028  1
  N         -1.388431       -0.009613       -0.000010  1
  C         -0.720798        1.126503        0.000003  1
  C          0.671678        1.128362        0.000015  1
  N          1.361561       -0.000000       -0.000004  1
  N          0.700718       -1.142733       -0.000033  1
  H         -1.124521       -2.062207       -0.000123  1
  H         -1.288840        2.049293        0.000027  1
  H          1.246313        2.044351        0.000047  1
  C         -0.684040        1.879385        0.000000  2
  H         -1.725278        2.171902        0.000046  2
  C         -0.340942        0.534165       -0.000030  2
  H         -1.114888       -0.221313       -0.000007  2
  C          0.995601        0.158687       -0.000090  2
  H          1.262893       -0.889309       -0.000113  2
  C          1.989047        1.128429       -0.000119  2
  H          3.030284        0.835912       -0.000166  2
  C          1.645949        2.473649       -0.000090  2
  H          2.419895        3.229128       -0.000113  2
  C          0.309405        2.849128       -0.000030  2
  H          0.042114        3.897123       -0.000007  2

%mem=32GB
%nprocshared= 8
#p m062x/aug-cc-pVDZ   counterpoise=2

00302 m062x/aug-cc-pVDZ   counterpoise=2

 0  1  0  1  0  1
  C         -0.624727       -1.102519        0.000028  1
  N         -1.388431       -0.009613       -0.000010  1
  C         -0.720798        1.126503        0.000003  1
  C          0.671678        1.128362        0.000015  1
  N          1.361561       -0.000000       -0.000004  1
  N          0.700718       -1.142733       -0.000033  1
  H         -1.124521       -2.062207       -0.000123  1
  H         -1.288840        2.049293        0.000027  1
  H          1.246313        2.044351        0.000047  1
  C         -1.000000        1.732051        0.000000  2
  H         -1.728131        2.531780        0.000068  2
  C         -1.421693        0.409361       -0.000044  2
  H         -2.478344        0.178646       -0.000010  2
  C         -0.487056       -0.617181       -0.000131  2
  H         -0.815576       -1.647624       -0.000165  2
  C          0.869273       -0.321032       -0.000175  2
  H          1.597404       -1.120761       -0.000243  2
  C          1.290966        1.001659       -0.000131  2
  H          2.347617        1.232373       -0.000165  2
  C          0.356330        2.028200       -0.000044  2
  H          0.684849        3.058643       -0.000010  2

%mem=32GB
%nprocshared= 8
#p m062x/aug-cc-pVDZ   counterpoise=2

00303 m062x/aug-cc-pVDZ   counterpoise=2

 0  1  0  1  0  1
  C         -0.624727       -1.102519        0.000028  1
  N         -1.388431       -0.009613       -0.000010  1
  C         -0.720798        1.126503        0.000003  1
  C          0.671678        1.128362        0.000015  1
  N          1.361561       -0.000000       -0.000004  1
[truncated: 20,720,417 more chars]
