# Supplementary material for: Three-Dimensional CH/π and CH/N Interactions from Quantum-Mechanical and Database Analyses
Source: J Chem Inf Model. 2025 Apr 14;65(8):4116–27. doi: 10.1021/acs.jcim.5c00124 (PMC12042816; doi:10.1021/acs.jcim.5c00124)
Supplement: Supplementary file 4 — ci5c00124_si_004.zip [file ci5c00124_si_004.zip › inp_files/mif_qm_chch_pyrimidine_inp.txt]

%mem=32GB
%nprocshared= 8
#p m062x/aug-cc-pVDZ   counterpoise=2

00001 m062x/aug-cc-pVDZ   counterpoise=2

 0  1  0  1  0  1
  C          0.641439       -1.108963        0.000079  1
  N         -0.684583       -1.190065        0.000037  1
  C         -1.341137       -0.033379       -0.000011  1
  C         -0.686284        1.186519       -0.000043  1
  C          0.697649        1.145888       -0.000054  1
  N          1.372915       -0.000000       -0.000009  1
  H          1.184009       -2.047017       -0.000014  1
  H         -2.423380       -0.090760        0.000008  1
  H          1.287045        2.055365       -0.000074  1
  H         -1.226866        2.121094       -0.000061  1
  C          0.000000        0.000000        2.000000  2
  C          0.000000       -0.000000        3.193856  2
  H         -0.000000        0.000000        0.937112  2
  H          0.000000       -0.000000        4.256744  2

%mem=32GB
%nprocshared= 8
#p m062x/aug-cc-pVDZ   counterpoise=2

00002 m062x/aug-cc-pVDZ   counterpoise=2

 0  1  0  1  0  1
  C          0.641439       -1.108963        0.000079  1
  N         -0.684583       -1.190065        0.000037  1
  C         -1.341137       -0.033379       -0.000011  1
  C         -0.686284        1.186519       -0.000043  1
  C          0.697649        1.145888       -0.000054  1
  N          1.372915       -0.000000       -0.000009  1
  H          1.184009       -2.047017       -0.000014  1
  H         -2.423380       -0.090760        0.000008  1
  H          1.287045        2.055365       -0.000074  1
  H         -1.226866        2.121094       -0.000061  1
  C          0.347296        0.000000        1.969616  2
  C          0.554607       -0.000000        3.145334  2
  H          0.162728        0.000000        0.922875  2
  H          0.739176       -0.000000        4.192074  2

%mem=32GB
%nprocshared= 8
#p m062x/aug-cc-pVDZ   counterpoise=2

00003 m062x/aug-cc-pVDZ   counterpoise=2

 0  1  0  1  0  1
  C          0.641439       -1.108963        0.000079  1
  N         -0.684583       -1.190065        0.000037  1
  C         -1.341137       -0.033379       -0.000011  1
  C         -0.686284        1.186519       -0.000043  1
  C          0.697649        1.145888       -0.000054  1
  N          1.372915       -0.000000       -0.000009  1
  H          1.184009       -2.047017       -0.000014  1
  H         -2.423380       -0.090760        0.000008  1
  H          1.287045        2.055365       -0.000074  1
  H         -1.226866        2.121094       -0.000061  1
  C          0.342020        0.060307        1.969616  2
  C          0.546182        0.096307        3.145334  2
  H          0.160256        0.028257        0.922875  2
  H          0.727946        0.128357        4.192074  2

%mem=32GB
%nprocshared= 8
#p m062x/aug-cc-pVDZ   counterpoise=2

00004 m062x/aug-cc-pVDZ   counterpoise=2

 0  1  0  1  0  1
  C          0.641439       -1.108963        0.000079  1
  N         -0.684583       -1.190065        0.000037  1
  C         -1.341137       -0.033379       -0.000011  1
  C         -0.686284        1.186519       -0.000043  1
  C          0.697649        1.145888       -0.000054  1
  N          1.372915       -0.000000       -0.000009  1
  H          1.184009       -2.047017       -0.000014  1
  H         -2.423380       -0.090760        0.000008  1
  H          1.287045        2.055365       -0.000074  1
  H         -1.226866        2.121094       -0.000061  1
  C          0.326352        0.118782        1.969616  2
  C          0.521160        0.189687        3.145334  2
  H          0.152914        0.055656        0.922875  2
  H          0.694598        0.252813        4.192074  2

%mem=32GB
%nprocshared= 8
#p m062x/aug-cc-pVDZ   counterpoise=2

00005 m062x/aug-cc-pVDZ   counterpoise=2

 0  1  0  1  0  1
  C          0.641439       -1.108963        0.000079  1
  N         -0.684583       -1.190065        0.000037  1
  C         -1.341137       -0.033379       -0.000011  1
  C         -0.686284        1.186519       -0.000043  1
  C          0.697649        1.145888       -0.000054  1
  N          1.372915       -0.000000       -0.000009  1
  H          1.184009       -2.047017       -0.000014  1
  H         -2.423380       -0.090760        0.000008  1
  H          1.287045        2.055365       -0.000074  1
  H         -1.226866        2.121094       -0.000061  1
  C          0.300767        0.173648        1.969616  2
  C          0.480304        0.277304        3.145334  2
  H          0.140926        0.081364        0.922875  2
  H          0.640145        0.369588        4.192074  2

%mem=32GB
%nprocshared= 8
#p m062x/aug-cc-pVDZ   counterpoise=2

00006 m062x/aug-cc-pVDZ   counterpoise=2

 0  1  0  1  0  1
  C          0.641439       -1.108963        0.000079  1
  N         -0.684583       -1.190065        0.000037  1
  C         -1.341137       -0.033379       -0.000011  1
  C         -0.686284        1.186519       -0.000043  1
  C          0.697649        1.145888       -0.000054  1
  N          1.372915       -0.000000       -0.000009  1
  H          1.184009       -2.047017       -0.000014  1
  H         -2.423380       -0.090760        0.000008  1
  H          1.287045        2.055365       -0.000074  1
  H         -1.226866        2.121094       -0.000061  1
  C          0.266044        0.223238        1.969616  2
  C          0.424854        0.356495        3.145334  2
  H          0.124657        0.104599        0.922875  2
  H          0.566242        0.475133        4.192074  2

%mem=32GB
%nprocshared= 8
#p m062x/aug-cc-pVDZ   counterpoise=2

00007 m062x/aug-cc-pVDZ   counterpoise=2

 0  1  0  1  0  1
  C          0.641439       -1.108963        0.000079  1
  N         -0.684583       -1.190065        0.000037  1
  C         -1.341137       -0.033379       -0.000011  1
  C         -0.686284        1.186519       -0.000043  1
  C          0.697649        1.145888       -0.000054  1
  N          1.372915       -0.000000       -0.000009  1
  H          1.184009       -2.047017       -0.000014  1
  H         -2.423380       -0.090760        0.000008  1
  H          1.287045        2.055365       -0.000074  1
  H         -1.226866        2.121094       -0.000061  1
  C          0.223238        0.266044        1.969616  2
  C          0.356495        0.424854        3.145334  2
  H          0.104599        0.124657        0.922875  2
  H          0.475133        0.566242        4.192074  2

%mem=32GB
%nprocshared= 8
#p m062x/aug-cc-pVDZ   counterpoise=2

00008 m062x/aug-cc-pVDZ   counterpoise=2

 0  1  0  1  0  1
  C          0.641439       -1.108963        0.000079  1
  N         -0.684583       -1.190065        0.000037  1
  C         -1.341137       -0.033379       -0.000011  1
  C         -0.686284        1.186519       -0.000043  1
  C          0.697649        1.145888       -0.000054  1
  N          1.372915       -0.000000       -0.000009  1
  H          1.184009       -2.047017       -0.000014  1
  H         -2.423380       -0.090760        0.000008  1
  H          1.287045        2.055365       -0.000074  1
  H         -1.226866        2.121094       -0.000061  1
  C          0.173648        0.300767        1.969616  2
  C          0.277304        0.480304        3.145334  2
  H          0.081364        0.140926        0.922875  2
  H          0.369588        0.640145        4.192074  2

%mem=32GB
%nprocshared= 8
#p m062x/aug-cc-pVDZ   counterpoise=2

00009 m062x/aug-cc-pVDZ   counterpoise=2

 0  1  0  1  0  1
  C          0.641439       -1.108963        0.000079  1
  N         -0.684583       -1.190065        0.000037  1
  C         -1.341137       -0.033379       -0.000011  1
  C         -0.686284        1.186519       -0.000043  1
  C          0.697649        1.145888       -0.000054  1
  N          1.372915       -0.000000       -0.000009  1
  H          1.184009       -2.047017       -0.000014  1
  H         -2.423380       -0.090760        0.000008  1
  H          1.287045        2.055365       -0.000074  1
  H         -1.226866        2.121094       -0.000061  1
  C          0.118782        0.326352        1.969616  2
  C          0.189687        0.521160        3.145334  2
  H          0.055656        0.152914        0.922875  2
  H          0.252813        0.694598        4.192074  2

%mem=32GB
%nprocshared= 8
#p m062x/aug-cc-pVDZ   counterpoise=2

00010 m062x/aug-cc-pVDZ   counterpoise=2

 0  1  0  1  0  1
  C          0.641439       -1.108963        0.000079  1
  N         -0.684583       -1.190065        0.000037  1
  C         -1.341137       -0.033379       -0.000011  1
  C         -0.686284        1.186519       -0.000043  1
  C          0.697649        1.145888       -0.000054  1
  N          1.372915       -0.000000       -0.000009  1
  H          1.184009       -2.047017       -0.000014  1
  H         -2.423380       -0.090760        0.000008  1
  H          1.287045        2.055365       -0.000074  1
  H         -1.226866        2.121094       -0.000061  1
  C          0.060307        0.342020        1.969616  2
  C          0.096307        0.546182        3.145334  2
  H          0.028257        0.160256        0.922875  2
  H          0.128357        0.727946        4.192074  2

%mem=32GB
%nprocshared= 8
#p m062x/aug-cc-pVDZ   counterpoise=2

00011 m062x/aug-cc-pVDZ   counterpoise=2

 0  1  0  1  0  1
  C          0.641439       -1.108963        0.000079  1
  N         -0.684583       -1.190065        0.000037  1
  C         -1.341137       -0.033379       -0.000011  1
  C         -0.686284        1.186519       -0.000043  1
  C          0.697649        1.145888       -0.000054  1
  N          1.372915       -0.000000       -0.000009  1
  H          1.184009       -2.047017       -0.000014  1
  H         -2.423380       -0.090760        0.000008  1
  H          1.287045        2.055365       -0.000074  1
  H         -1.226866        2.121094       -0.000061  1
  C          0.000000        0.347296        1.969616  2
  C          0.000000        0.554607        3.145334  2
  H         -0.000000        0.162728        0.922875  2
  H          0.000000        0.739176        4.192074  2

%mem=32GB
%nprocshared= 8
#p m062x/aug-cc-pVDZ   counterpoise=2

00012 m062x/aug-cc-pVDZ   counterpoise=2

 0  1  0  1  0  1
  C          0.641439       -1.108963        0.000079  1
  N         -0.684583       -1.190065        0.000037  1
  C         -1.341137       -0.033379       -0.000011  1
  C         -0.686284        1.186519       -0.000043  1
  C          0.697649        1.145888       -0.000054  1
  N          1.372915       -0.000000       -0.000009  1
  H          1.184009       -2.047017       -0.000014  1
  H         -2.423380       -0.090760        0.000008  1
  H          1.287045        2.055365       -0.000074  1
  H         -1.226866        2.121094       -0.000061  1
  C         -0.060307        0.342020        1.969616  2
  C         -0.096306        0.546182        3.145334  2
  H         -0.028257        0.160256        0.922875  2
  H         -0.128356        0.727946        4.192075  2

%mem=32GB
%nprocshared= 8
#p m062x/aug-cc-pVDZ   counterpoise=2

00013 m062x/aug-cc-pVDZ   counterpoise=2

 0  1  0  1  0  1
  C          0.641439       -1.108963        0.000079  1
  N         -0.684583       -1.190065        0.000037  1
  C         -1.341137       -0.033379       -0.000011  1
  C         -0.686284        1.186519       -0.000043  1
  C          0.697649        1.145888       -0.000054  1
  N          1.372915       -0.000000       -0.000009  1
  H          1.184009       -2.047017       -0.000014  1
  H         -2.423380       -0.090760        0.000008  1
  H          1.287045        2.055365       -0.000074  1
  H         -1.226866        2.121094       -0.000061  1
  C         -0.118782        0.326352        1.969616  2
  C         -0.189687        0.521160        3.145334  2
  H         -0.055656        0.152914        0.922875  2
  H         -0.252813        0.694598        4.192075  2

%mem=32GB
%nprocshared= 8
#p m062x/aug-cc-pVDZ   counterpoise=2

00014 m062x/aug-cc-pVDZ   counterpoise=2

 0  1  0  1  0  1
  C          0.641439       -1.108963        0.000079  1
  N         -0.684583       -1.190065        0.000037  1
  C         -1.341137       -0.033379       -0.000011  1
  C         -0.686284        1.186519       -0.000043  1
  C          0.697649        1.145888       -0.000054  1
  N          1.372915       -0.000000       -0.000009  1
  H          1.184009       -2.047017       -0.000014  1
  H         -2.423380       -0.090760        0.000008  1
  H          1.287045        2.055365       -0.000074  1
  H         -1.226866        2.121094       -0.000061  1
  C         -0.173648        0.300767        1.969616  2
  C         -0.277304        0.480304        3.145334  2
  H         -0.081364        0.140926        0.922875  2
  H         -0.369588        0.640145        4.192075  2

%mem=32GB
%nprocshared= 8
#p m062x/aug-cc-pVDZ   counterpoise=2

00015 m062x/aug-cc-pVDZ   counterpoise=2

 0  1  0  1  0  1
  C          0.641439       -1.108963        0.000079  1
  N         -0.684583       -1.190065        0.000037  1
  C         -1.341137       -0.033379       -0.000011  1
  C         -0.686284        1.186519       -0.000043  1
  C          0.697649        1.145888       -0.000054  1
  N          1.372915       -0.000000       -0.000009  1
  H          1.184009       -2.047017       -0.000014  1
  H         -2.423380       -0.090760        0.000008  1
  H          1.287045        2.055365       -0.000074  1
  H         -1.226866        2.121094       -0.000061  1
  C         -0.223238        0.266044        1.969616  2
  C         -0.356495        0.424854        3.145334  2
  H         -0.104600        0.124657        0.922875  2
  H         -0.475133        0.566242        4.192075  2

%mem=32GB
%nprocshared= 8
#p m062x/aug-cc-pVDZ   counterpoise=2

00016 m062x/aug-cc-pVDZ   counterpoise=2

 0  1  0  1  0  1
  C          0.641439       -1.108963        0.000079  1
  N         -0.684583       -1.190065        0.000037  1
  C         -1.341137       -0.033379       -0.000011  1
  C         -0.686284        1.186519       -0.000043  1
  C          0.697649        1.145888       -0.000054  1
  N          1.372915       -0.000000       -0.000009  1
  H          1.184009       -2.047017       -0.000014  1
  H         -2.423380       -0.090760        0.000008  1
  H          1.287045        2.055365       -0.000074  1
  H         -1.226866        2.121094       -0.000061  1
  C         -0.266044        0.223238        1.969616  2
  C         -0.424854        0.356495        3.145334  2
  H         -0.124657        0.104599        0.922875  2
  H         -0.566241        0.475133        4.192075  2

%mem=32GB
%nprocshared= 8
#p m062x/aug-cc-pVDZ   counterpoise=2

00017 m062x/aug-cc-pVDZ   counterpoise=2

 0  1  0  1  0  1
  C          0.641439       -1.108963        0.000079  1
  N         -0.684583       -1.190065        0.000037  1
  C         -1.341137       -0.033379       -0.000011  1
  C         -0.686284        1.186519       -0.000043  1
  C          0.697649        1.145888       -0.000054  1
  N          1.372915       -0.000000       -0.000009  1
  H          1.184009       -2.047017       -0.000014  1
  H         -2.423380       -0.090760        0.000008  1
  H          1.287045        2.055365       -0.000074  1
  H         -1.226866        2.121094       -0.000061  1
  C         -0.300767        0.173648        1.969616  2
  C         -0.480304        0.277304        3.145334  2
  H         -0.140927        0.081364        0.922875  2
  H         -0.640145        0.369588        4.192075  2

%mem=32GB
%nprocshared= 8
#p m062x/aug-cc-pVDZ   counterpoise=2

00018 m062x/aug-cc-pVDZ   counterpoise=2

 0  1  0  1  0  1
  C          0.641439       -1.108963        0.000079  1
  N         -0.684583       -1.190065        0.000037  1
  C         -1.341137       -0.033379       -0.000011  1
  C         -0.686284        1.186519       -0.000043  1
  C          0.697649        1.145888       -0.000054  1
  N          1.372915       -0.000000       -0.000009  1
  H          1.184009       -2.047017       -0.000014  1
  H         -2.423380       -0.090760        0.000008  1
  H          1.287045        2.055365       -0.000074  1
  H         -1.226866        2.121094       -0.000061  1
  C         -0.326352        0.118782        1.969616  2
  C         -0.521160        0.189687        3.145334  2
  H         -0.152914        0.055656        0.922875  2
  H         -0.694598        0.252813        4.192075  2

%mem=32GB
%nprocshared= 8
#p m062x/aug-cc-pVDZ   counterpoise=2

00019 m062x/aug-cc-pVDZ   counterpoise=2

 0  1  0  1  0  1
  C          0.641439       -1.108963        0.000079  1
  N         -0.684583       -1.190065        0.000037  1
  C         -1.341137       -0.033379       -0.000011  1
  C         -0.686284        1.186519       -0.000043  1
  C          0.697649        1.145888       -0.000054  1
  N          1.372915       -0.000000       -0.000009  1
  H          1.184009       -2.047017       -0.000014  1
  H         -2.423380       -0.090760        0.000008  1
  H          1.287045        2.055365       -0.000074  1
  H         -1.226866        2.121094       -0.000061  1
  C         -0.342020        0.060307        1.969616  2
  C         -0.546181        0.096307        3.145334  2
  H         -0.160256        0.028257        0.922875  2
  H         -0.727946        0.128357        4.192075  2

%mem=32GB
%nprocshared= 8
#p m062x/aug-cc-pVDZ   counterpoise=2

00020 m062x/aug-cc-pVDZ   counterpoise=2

 0  1  0  1  0  1
  C          0.641439       -1.108963        0.000079  1
  N         -0.684583       -1.190065        0.000037  1
  C         -1.341137       -0.033379       -0.000011  1
  C         -0.686284        1.186519       -0.000043  1
  C          0.697649        1.145888       -0.000054  1
  N          1.372915       -0.000000       -0.000009  1
  H          1.184009       -2.047017       -0.000014  1
  H         -2.423380       -0.090760        0.000008  1
  H          1.287045        2.055365       -0.000074  1
  H         -1.226866        2.121094       -0.000061  1
  C         -0.347296        0.000000        1.969616  2
  C         -0.554607        0.000000        3.145334  2
  H         -0.162728       -0.000000        0.922875  2
  H         -0.739176        0.000000        4.192075  2

%mem=32GB
%nprocshared= 8
#p m062x/aug-cc-pVDZ   counterpoise=2

00021 m062x/aug-cc-pVDZ   counterpoise=2

 0  1  0  1  0  1
  C          0.641439       -1.108963        0.000079  1
  N         -0.684583       -1.190065        0.000037  1
  C         -1.341137       -0.033379       -0.000011  1
  C         -0.686284        1.186519       -0.000043  1
  C          0.697649        1.145888       -0.000054  1
  N          1.372915       -0.000000       -0.000009  1
  H          1.184009       -2.047017       -0.000014  1
  H         -2.423380       -0.090760        0.000008  1
  H          1.287045        2.055365       -0.000074  1
  H         -1.226866        2.121094       -0.000061  1
  C         -0.342020       -0.060307        1.969616  2
  C         -0.546181       -0.096307        3.145334  2
  H         -0.160256       -0.028257        0.922875  2
  H         -0.727946       -0.128357        4.192075  2

%mem=32GB
%nprocshared= 8
#p m062x/aug-cc-pVDZ   counterpoise=2

00022 m062x/aug-cc-pVDZ   counterpoise=2

 0  1  0  1  0  1
  C          0.641439       -1.108963        0.000079  1
  N         -0.684583       -1.190065        0.000037  1
  C         -1.341137       -0.033379       -0.000011  1
  C         -0.686284        1.186519       -0.000043  1
  C          0.697649        1.145888       -0.000054  1
  N          1.372915       -0.000000       -0.000009  1
  H          1.184009       -2.047017       -0.000014  1
  H         -2.423380       -0.090760        0.000008  1
  H          1.287045        2.055365       -0.000074  1
  H         -1.226866        2.121094       -0.000061  1
  C         -0.326352       -0.118782        1.969616  2
  C         -0.521160       -0.189687        3.145334  2
  H         -0.152914       -0.055656        0.922875  2
  H         -0.694598       -0.252813        4.192075  2

%mem=32GB
%nprocshared= 8
#p m062x/aug-cc-pVDZ   counterpoise=2

00023 m062x/aug-cc-pVDZ   counterpoise=2

 0  1  0  1  0  1
  C          0.641439       -1.108963        0.000079  1
  N         -0.684583       -1.190065        0.000037  1
  C         -1.341137       -0.033379       -0.000011  1
  C         -0.686284        1.186519       -0.000043  1
  C          0.697649        1.145888       -0.000054  1
  N          1.372915       -0.000000       -0.000009  1
  H          1.184009       -2.047017       -0.000014  1
  H         -2.423380       -0.090760        0.000008  1
  H          1.287045        2.055365       -0.000074  1
  H         -1.226866        2.121094       -0.000061  1
  C         -0.300767       -0.173648        1.969616  2
  C         -0.480304       -0.277304        3.145334  2
  H         -0.140927       -0.081364        0.922875  2
  H         -0.640145       -0.369588        4.192075  2

%mem=32GB
%nprocshared= 8
#p m062x/aug-cc-pVDZ   counterpoise=2

00024 m062x/aug-cc-pVDZ   counterpoise=2

 0  1  0  1  0  1
  C          0.641439       -1.108963        0.000079  1
  N         -0.684583       -1.190065        0.000037  1
  C         -1.341137       -0.033379       -0.000011  1
  C         -0.686284        1.186519       -0.000043  1
  C          0.697649        1.145888       -0.000054  1
  N          1.372915       -0.000000       -0.000009  1
  H          1.184009       -2.047017       -0.000014  1
  H         -2.423380       -0.090760        0.000008  1
  H          1.287045        2.055365       -0.000074  1
  H         -1.226866        2.121094       -0.000061  1
  C         -0.266044       -0.223238        1.969616  2
  C         -0.424854       -0.356495        3.145334  2
  H         -0.124657       -0.104599        0.922875  2
  H         -0.566241       -0.475133        4.192075  2

%mem=32GB
%nprocshared= 8
#p m062x/aug-cc-pVDZ   counterpoise=2

00025 m062x/aug-cc-pVDZ   counterpoise=2

 0  1  0  1  0  1
  C          0.641439       -1.108963        0.000079  1
  N         -0.684583       -1.190065        0.000037  1
  C         -1.341137       -0.033379       -0.000011  1
  C         -0.686284        1.186519       -0.000043  1
  C          0.697649        1.145888       -0.000054  1
  N          1.372915       -0.000000       -0.000009  1
  H          1.184009       -2.047017       -0.000014  1
  H         -2.423380       -0.090760        0.000008  1
  H          1.287045        2.055365       -0.000074  1
  H         -1.226866        2.121094       -0.000061  1
  C         -0.223238       -0.266044        1.969616  2
  C         -0.356495       -0.424854        3.145334  2
  H         -0.104600       -0.124657        0.922875  2
  H         -0.475133       -0.566242        4.192075  2

%mem=32GB
%nprocshared= 8
#p m062x/aug-cc-pVDZ   counterpoise=2

00026 m062x/aug-cc-pVDZ   counterpoise=2

 0  1  0  1  0  1
  C          0.641439       -1.108963        0.000079  1
  N         -0.684583       -1.190065        0.000037  1
  C         -1.341137       -0.033379       -0.000011  1
  C         -0.686284        1.186519       -0.000043  1
  C          0.697649        1.145888       -0.000054  1
  N          1.372915       -0.000000       -0.000009  1
  H          1.184009       -2.047017       -0.000014  1
  H         -2.423380       -0.090760        0.000008  1
  H          1.287045        2.055365       -0.000074  1
  H         -1.226866        2.121094       -0.000061  1
  C         -0.173648       -0.300767        1.969616  2
  C         -0.277304       -0.480304        3.145334  2
  H         -0.081364       -0.140926        0.922875  2
  H         -0.369588       -0.640145        4.192075  2

%mem=32GB
%nprocshared= 8
#p m062x/aug-cc-pVDZ   counterpoise=2

00027 m062x/aug-cc-pVDZ   counterpoise=2

 0  1  0  1  0  1
  C          0.641439       -1.108963        0.000079  1
  N         -0.684583       -1.190065        0.000037  1
  C         -1.341137       -0.033379       -0.000011  1
  C         -0.686284        1.186519       -0.000043  1
  C          0.697649        1.145888       -0.000054  1
  N          1.372915       -0.000000       -0.000009  1
  H          1.184009       -2.047017       -0.000014  1
  H         -2.423380       -0.090760        0.000008  1
  H          1.287045        2.055365       -0.000074  1
  H         -1.226866        2.121094       -0.000061  1
  C         -0.118782       -0.326352        1.969616  2
  C         -0.189687       -0.521160        3.145334  2
  H         -0.055656       -0.152914        0.922875  2
  H         -0.252813       -0.694598        4.192075  2

%mem=32GB
%nprocshared= 8
#p m062x/aug-cc-pVDZ   counterpoise=2

00028 m062x/aug-cc-pVDZ   counterpoise=2

 0  1  0  1  0  1
  C          0.641439       -1.108963        0.000079  1
  N         -0.684583       -1.190065        0.000037  1
  C         -1.341137       -0.033379       -0.000011  1
  C         -0.686284        1.186519       -0.000043  1
  C          0.697649        1.145888       -0.000054  1
  N          1.372915       -0.000000       -0.000009  1
  H          1.184009       -2.047017       -0.000014  1
  H         -2.423380       -0.090760        0.000008  1
  H          1.287045        2.055365       -0.000074  1
  H         -1.226866        2.121094       -0.000061  1
  C         -0.060307       -0.342020        1.969616  2
  C         -0.096306       -0.546182        3.145334  2
  H         -0.028257       -0.160256        0.922875  2
  H         -0.128356       -0.727946        4.192075  2

%mem=32GB
%nprocshared= 8
#p m062x/aug-cc-pVDZ   counterpoise=2

00029 m062x/aug-cc-pVDZ   counterpoise=2

 0  1  0  1  0  1
  C          0.641439       -1.108963        0.000079  1
  N         -0.684583       -1.190065        0.000037  1
  C         -1.341137       -0.033379       -0.000011  1
  C         -0.686284        1.186519       -0.000043  1
  C          0.697649        1.145888       -0.000054  1
  N          1.372915       -0.000000       -0.000009  1
  H          1.184009       -2.047017       -0.000014  1
  H         -2.423380       -0.090760        0.000008  1
  H          1.287045        2.055365       -0.000074  1
  H         -1.226866        2.121094       -0.000061  1
  C         -0.000000       -0.347296        1.969616  2
  C          0.000000       -0.554607        3.145334  2
  H         -0.000000       -0.162728        0.922875  2
  H          0.000000       -0.739176        4.192074  2

%mem=32GB
%nprocshared= 8
#p m062x/aug-cc-pVDZ   counterpoise=2

00030 m062x/aug-cc-pVDZ   counterpoise=2

 0  1  0  1  0  1
  C          0.641439       -1.108963        0.000079  1
  N         -0.684583       -1.190065        0.000037  1
  C         -1.341137       -0.033379       -0.000011  1
  C         -0.686284        1.186519       -0.000043  1
  C          0.697649        1.145888       -0.000054  1
  N          1.372915       -0.000000       -0.000009  1
  H          1.184009       -2.047017       -0.000014  1
  H         -2.423380       -0.090760        0.000008  1
  H          1.287045        2.055365       -0.000074  1
  H         -1.226866        2.121094       -0.000061  1
  C          0.060307       -0.342020        1.969616  2
  C          0.096307       -0.546182        3.145334  2
  H          0.028257       -0.160256        0.922875  2
  H          0.128357       -0.727946        4.192074  2

%mem=32GB
%nprocshared= 8
#p m062x/aug-cc-pVDZ   counterpoise=2

00031 m062x/aug-cc-pVDZ   counterpoise=2

 0  1  0  1  0  1
  C          0.641439       -1.108963        0.000079  1
  N         -0.684583       -1.190065        0.000037  1
  C         -1.341137       -0.033379       -0.000011  1
  C         -0.686284        1.186519       -0.000043  1
  C          0.697649        1.145888       -0.000054  1
  N          1.372915       -0.000000       -0.000009  1
  H          1.184009       -2.047017       -0.000014  1
  H         -2.423380       -0.090760        0.000008  1
  H          1.287045        2.055365       -0.000074  1
  H         -1.226866        2.121094       -0.000061  1
  C          0.118782       -0.326352        1.969616  2
  C          0.189687       -0.521160        3.145334  2
  H          0.055656       -0.152914        0.922875  2
  H          0.252813       -0.694598        4.192074  2

%mem=32GB
%nprocshared= 8
#p m062x/aug-cc-pVDZ   counterpoise=2

00032 m062x/aug-cc-pVDZ   counterpoise=2

 0  1  0  1  0  1
  C          0.641439       -1.108963        0.000079  1
  N         -0.684583       -1.190065        0.000037  1
  C         -1.341137       -0.033379       -0.000011  1
  C         -0.686284        1.186519       -0.000043  1
  C          0.697649        1.145888       -0.000054  1
  N          1.372915       -0.000000       -0.000009  1
  H          1.184009       -2.047017       -0.000014  1
  H         -2.423380       -0.090760        0.000008  1
  H          1.287045        2.055365       -0.000074  1
  H         -1.226866        2.121094       -0.000061  1
  C          0.173648       -0.300767        1.969616  2
  C          0.277304       -0.480304        3.145334  2
  H          0.081364       -0.140926        0.922875  2
  H          0.369588       -0.640145        4.192074  2

%mem=32GB
%nprocshared= 8
#p m062x/aug-cc-pVDZ   counterpoise=2

00033 m062x/aug-cc-pVDZ   counterpoise=2

 0  1  0  1  0  1
  C          0.641439       -1.108963        0.000079  1
  N         -0.684583       -1.190065        0.000037  1
  C         -1.341137       -0.033379       -0.000011  1
  C         -0.686284        1.186519       -0.000043  1
  C          0.697649        1.145888       -0.000054  1
  N          1.372915       -0.000000       -0.000009  1
  H          1.184009       -2.047017       -0.000014  1
  H         -2.423380       -0.090760        0.000008  1
  H          1.287045        2.055365       -0.000074  1
  H         -1.226866        2.121094       -0.000061  1
  C          0.223238       -0.266044        1.969616  2
  C          0.356495       -0.424854        3.145334  2
  H          0.104599       -0.124657        0.922875  2
  H          0.475133       -0.566242        4.192074  2

%mem=32GB
%nprocshared= 8
#p m062x/aug-cc-pVDZ   counterpoise=2

00034 m062x/aug-cc-pVDZ   counterpoise=2

 0  1  0  1  0  1
  C          0.641439       -1.108963        0.000079  1
  N         -0.684583       -1.190065        0.000037  1
  C         -1.341137       -0.033379       -0.000011  1
  C         -0.686284        1.186519       -0.000043  1
  C          0.697649        1.145888       -0.000054  1
  N          1.372915       -0.000000       -0.000009  1
  H          1.184009       -2.047017       -0.000014  1
  H         -2.423380       -0.090760        0.000008  1
  H          1.287045        2.055365       -0.000074  1
  H         -1.226866        2.121094       -0.000061  1
  C          0.266044       -0.223238        1.969616  2
  C          0.424854       -0.356495        3.145334  2
  H          0.124657       -0.104599        0.922875  2
  H          0.566242       -0.475133        4.192074  2

%mem=32GB
%nprocshared= 8
#p m062x/aug-cc-pVDZ   counterpoise=2

00035 m062x/aug-cc-pVDZ   counterpoise=2

 0  1  0  1  0  1
  C          0.641439       -1.108963        0.000079  1
  N         -0.684583       -1.190065        0.000037  1
  C         -1.341137       -0.033379       -0.000011  1
  C         -0.686284        1.186519       -0.000043  1
  C          0.697649        1.145888       -0.000054  1
  N          1.372915       -0.000000       -0.000009  1
  H          1.184009       -2.047017       -0.000014  1
  H         -2.423380       -0.090760        0.000008  1
  H          1.287045        2.055365       -0.000074  1
  H         -1.226866        2.121094       -0.000061  1
  C          0.300767       -0.173648        1.969616  2
  C          0.480304       -0.277304        3.145334  2
  H          0.140926       -0.081364        0.922875  2
  H          0.640145       -0.369588        4.192074  2

%mem=32GB
%nprocshared= 8
#p m062x/aug-cc-pVDZ   counterpoise=2

00036 m062x/aug-cc-pVDZ   counterpoise=2

 0  1  0  1  0  1
  C          0.641439       -1.108963        0.000079  1
  N         -0.684583       -1.190065        0.000037  1
  C         -1.341137       -0.033379       -0.000011  1
  C         -0.686284        1.186519       -0.000043  1
  C          0.697649        1.145888       -0.000054  1
  N          1.372915       -0.000000       -0.000009  1
  H          1.184009       -2.047017       -0.000014  1
  H         -2.423380       -0.090760        0.000008  1
  H          1.287045        2.055365       -0.000074  1
  H         -1.226866        2.121094       -0.000061  1
  C          0.326352       -0.118782        1.969616  2
  C          0.521160       -0.189687        3.145334  2
  H          0.152914       -0.055656        0.922875  2
  H          0.694598       -0.252813        4.192074  2

%mem=32GB
%nprocshared= 8
#p m062x/aug-cc-pVDZ   counterpoise=2

00037 m062x/aug-cc-pVDZ   counterpoise=2

 0  1  0  1  0  1
  C          0.641439       -1.108963        0.000079  1
  N         -0.684583       -1.190065        0.000037  1
  C         -1.341137       -0.033379       -0.000011  1
  C         -0.686284        1.186519       -0.000043  1
  C          0.697649        1.145888       -0.000054  1
  N          1.372915       -0.000000       -0.000009  1
  H          1.184009       -2.047017       -0.000014  1
  H         -2.423380       -0.090760        0.000008  1
  H          1.287045        2.055365       -0.000074  1
  H         -1.226866        2.121094       -0.000061  1
  C          0.342020       -0.060307        1.969616  2
  C          0.546182       -0.096307        3.145334  2
  H          0.160256       -0.028257        0.922875  2
  H          0.727946       -0.128357        4.192074  2

%mem=32GB
%nprocshared= 8
#p m062x/aug-cc-pVDZ   counterpoise=2

00038 m062x/aug-cc-pVDZ   counterpoise=2

 0  1  0  1  0  1
  C          0.641439       -1.108963        0.000079  1
  N         -0.684583       -1.190065        0.000037  1
  C         -1.341137       -0.033379       -0.000011  1
  C         -0.686284        1.186519       -0.000043  1
  C          0.697649        1.145888       -0.000054  1
  N          1.372915       -0.000000       -0.000009  1
  H          1.184009       -2.047017       -0.000014  1
  H         -2.423380       -0.090760        0.000008  1
  H          1.287045        2.055365       -0.000074  1
  H         -1.226866        2.121094       -0.000061  1
  C          0.684040        0.000000        1.879385  2
  C          1.092363       -0.000000        3.001243  2
  H          0.320511        0.000000        0.880597  2
  H          1.455892       -0.000000        4.000031  2

%mem=32GB
%nprocshared= 8
#p m062x/aug-cc-pVDZ   counterpoise=2

00039 m062x/aug-cc-pVDZ   counterpoise=2

 0  1  0  1  0  1
  C          0.641439       -1.108963        0.000079  1
  N         -0.684583       -1.190065        0.000037  1
  C         -1.341137       -0.033379       -0.000011  1
  C         -0.686284        1.186519       -0.000043  1
  C          0.697649        1.145888       -0.000054  1
  N          1.372915       -0.000000       -0.000009  1
  H          1.184009       -2.047017       -0.000014  1
  H         -2.423380       -0.090760        0.000008  1
  H          1.287045        2.055365       -0.000074  1
  H         -1.226866        2.121094       -0.000061  1
  C          0.673648        0.118782        1.879385  2
  C          1.075768        0.189687        3.001243  2
  H          0.315642        0.055656        0.880597  2
  H          1.433774        0.252813        4.000031  2

%mem=32GB
%nprocshared= 8
#p m062x/aug-cc-pVDZ   counterpoise=2

00040 m062x/aug-cc-pVDZ   counterpoise=2

 0  1  0  1  0  1
  C          0.641439       -1.108963        0.000079  1
  N         -0.684583       -1.190065        0.000037  1
  C         -1.341137       -0.033379       -0.000011  1
  C         -0.686284        1.186519       -0.000043  1
  C          0.697649        1.145888       -0.000054  1
  N          1.372915       -0.000000       -0.000009  1
  H          1.184009       -2.047017       -0.000014  1
  H         -2.423380       -0.090760        0.000008  1
  H          1.287045        2.055365       -0.000074  1
  H         -1.226866        2.121094       -0.000061  1
  C          0.642788        0.233956        1.879385  2
  C          1.026486        0.373610        3.001243  2
  H          0.301182        0.109621        0.880597  2
  H          1.368091        0.497944        4.000031  2

%mem=32GB
%nprocshared= 8
#p m062x/aug-cc-pVDZ   counterpoise=2

00041 m062x/aug-cc-pVDZ   counterpoise=2

 0  1  0  1  0  1
  C          0.641439       -1.108963        0.000079  1
  N         -0.684583       -1.190065        0.000037  1
  C         -1.341137       -0.033379       -0.000011  1
  C         -0.686284        1.186519       -0.000043  1
  C          0.697649        1.145888       -0.000054  1
  N          1.372915       -0.000000       -0.000009  1
  H          1.184009       -2.047017       -0.000014  1
  H         -2.423380       -0.090760        0.000008  1
  H          1.287045        2.055365       -0.000074  1
  H         -1.226866        2.121094       -0.000061  1
  C          0.592396        0.342020        1.879385  2
  C          0.946014        0.546182        3.001243  2
  H          0.277571        0.160256        0.880597  2
  H          1.260840        0.727946        4.000031  2

%mem=32GB
%nprocshared= 8
#p m062x/aug-cc-pVDZ   counterpoise=2

00042 m062x/aug-cc-pVDZ   counterpoise=2

 0  1  0  1  0  1
  C          0.641439       -1.108963        0.000079  1
  N         -0.684583       -1.190065        0.000037  1
  C         -1.341137       -0.033379       -0.000011  1
  C         -0.686284        1.186519       -0.000043  1
  C          0.697649        1.145888       -0.000054  1
  N          1.372915       -0.000000       -0.000009  1
  H          1.184009       -2.047017       -0.000014  1
  H         -2.423380       -0.090760        0.000008  1
  H          1.287045        2.055365       -0.000074  1
  H         -1.226866        2.121094       -0.000061  1
  C          0.524005        0.439693        1.879385  2
  C          0.836799        0.702157        3.001243  2
  H          0.245526        0.206021        0.880597  2
  H          1.115278        0.935829        4.000031  2

%mem=32GB
%nprocshared= 8
#p m062x/aug-cc-pVDZ   counterpoise=2

00043 m062x/aug-cc-pVDZ   counterpoise=2

 0  1  0  1  0  1
  C          0.641439       -1.108963        0.000079  1
  N         -0.684583       -1.190065        0.000037  1
  C         -1.341137       -0.033379       -0.000011  1
  C         -0.686284        1.186519       -0.000043  1
  C          0.697649        1.145888       -0.000054  1
  N          1.372915       -0.000000       -0.000009  1
  H          1.184009       -2.047017       -0.000014  1
  H         -2.423380       -0.090760        0.000008  1
  H          1.287045        2.055365       -0.000074  1
  H         -1.226866        2.121094       -0.000061  1
  C          0.439693        0.524005        1.879385  2
  C          0.285433        0.152115        3.003304  2
  H          0.577030        0.855099        0.878762  2
  H          0.148095       -0.178979        4.003927  2

%mem=32GB
%nprocshared= 8
#p m062x/aug-cc-pVDZ   counterpoise=2

00044 m062x/aug-cc-pVDZ   counterpoise=2

 0  1  0  1  0  1
  C          0.641439       -1.108963        0.000079  1
  N         -0.684583       -1.190065        0.000037  1
  C         -1.341137       -0.033379       -0.000011  1
  C         -0.686284        1.186519       -0.000043  1
  C          0.697649        1.145888       -0.000054  1
  N          1.372915       -0.000000       -0.000009  1
  H          1.184009       -2.047017       -0.000014  1
  H         -2.423380       -0.090760        0.000008  1
  H          1.287045        2.055365       -0.000074  1
  H         -1.226866        2.121094       -0.000061  1
  C          0.342020        0.592396        1.879385  2
  C          0.128804        0.260551        3.006199  2
  H          0.531846        0.887837        0.876185  2
  H         -0.061023       -0.034890        4.009400  2

%mem=32GB
%nprocshared= 8
#p m062x/aug-cc-pVDZ   counterpoise=2

00045 m062x/aug-cc-pVDZ   counterpoise=2

 0  1  0  1  0  1
  C          0.641439       -1.108963        0.000079  1
  N         -0.684583       -1.190065        0.000037  1
  C         -1.341137       -0.033379       -0.000011  1
  C         -0.686284        1.186519       -0.000043  1
  C          0.697649        1.145888       -0.000054  1
  N          1.372915       -0.000000       -0.000009  1
  H          1.184009       -2.047017       -0.000014  1
  H         -2.423380       -0.090760        0.000008  1
  H          1.287045        2.055365       -0.000074  1
  H         -1.226866        2.121094       -0.000061  1
  C          0.233956        0.642788        1.879385  2
  C          0.373610        1.026485        3.001243  2
  H          0.109621        0.301182        0.880597  2
  H          0.497945        1.368091        4.000031  2

%mem=32GB
%nprocshared= 8
#p m062x/aug-cc-pVDZ   counterpoise=2

00046 m062x/aug-cc-pVDZ   counterpoise=2

 0  1  0  1  0  1
  C          0.641439       -1.108963        0.000079  1
  N         -0.684583       -1.190065        0.000037  1
  C         -1.341137       -0.033379       -0.000011  1
  C         -0.686284        1.186519       -0.000043  1
  C          0.697649        1.145888       -0.000054  1
  N          1.372915       -0.000000       -0.000009  1
  H          1.184009       -2.047017       -0.000014  1
  H         -2.423380       -0.090760        0.000008  1
  H          1.287045        2.055365       -0.000074  1
  H         -1.226866        2.121094       -0.000061  1
  C          0.118782        0.673648        1.879385  2
  C          0.189687        1.075768        3.001243  2
  H          0.055656        0.315642        0.880597  2
  H          0.252813        1.433774        4.000031  2

%mem=32GB
%nprocshared= 8
#p m062x/aug-cc-pVDZ   counterpoise=2

00047 m062x/aug-cc-pVDZ   counterpoise=2

 0  1  0  1  0  1
  C          0.641439       -1.108963        0.000079  1
  N         -0.684583       -1.190065        0.000037  1
  C         -1.341137       -0.033379       -0.000011  1
  C         -0.686284        1.186519       -0.000043  1
  C          0.697649        1.145888       -0.000054  1
  N          1.372915       -0.000000       -0.000009  1
  H          1.184009       -2.047017       -0.000014  1
  H         -2.423380       -0.090760        0.000008  1
  H          1.287045        2.055365       -0.000074  1
  H         -1.226866        2.121094       -0.000061  1
  C          0.000000        0.684040        1.879385  2
  C          0.000000        1.092363        3.001243  2
  H         -0.000000        0.320511        0.880597  2
  H          0.000000        1.455892        4.000031  2

%mem=32GB
%nprocshared= 8
#p m062x/aug-cc-pVDZ   counterpoise=2

00048 m062x/aug-cc-pVDZ   counterpoise=2

 0  1  0  1  0  1
  C          0.641439       -1.108963        0.000079  1
  N         -0.684583       -1.190065        0.000037  1
  C         -1.341137       -0.033379       -0.000011  1
  C         -0.686284        1.186519       -0.000043  1
  C          0.697649        1.145888       -0.000054  1
  N          1.372915       -0.000000       -0.000009  1
  H          1.184009       -2.047017       -0.000014  1
  H         -2.423380       -0.090760        0.000008  1
  H          1.287045        2.055365       -0.000074  1
  H         -1.226866        2.121094       -0.000061  1
  C         -0.118782        0.673648        1.879385  2
  C         -0.189687        1.075768        3.001243  2
  H         -0.055656        0.315642        0.880597  2
  H         -0.252813        1.433774        4.000031  2

%mem=32GB
%nprocshared= 8
#p m062x/aug-cc-pVDZ   counterpoise=2

00049 m062x/aug-cc-pVDZ   counterpoise=2

 0  1  0  1  0  1
  C          0.641439       -1.108963        0.000079  1
  N         -0.684583       -1.190065        0.000037  1
  C         -1.341137       -0.033379       -0.000011  1
  C         -0.686284        1.186519       -0.000043  1
  C          0.697649        1.145888       -0.000054  1
  N          1.372915       -0.000000       -0.000009  1
  H          1.184009       -2.047017       -0.000014  1
  H         -2.423380       -0.090760        0.000008  1
  H          1.287045        2.055365       -0.000074  1
  H         -1.226866        2.121094       -0.000061  1
  C         -0.233956        0.642788        1.879385  2
  C         -0.373610        1.026486        3.001243  2
  H         -0.109621        0.301182        0.880597  2
  H         -0.497944        1.368091        4.000031  2

%mem=32GB
%nprocshared= 8
#p m062x/aug-cc-pVDZ   counterpoise=2

00050 m062x/aug-cc-pVDZ   counterpoise=2

 0  1  0  1  0  1
  C          0.641439       -1.108963        0.000079  1
  N         -0.684583       -1.190065        0.000037  1
  C         -1.341137       -0.033379       -0.000011  1
  C         -0.686284        1.186519       -0.000043  1
  C          0.697649        1.145888       -0.000054  1
  N          1.372915       -0.000000       -0.000009  1
  H          1.184009       -2.047017       -0.000014  1
  H         -2.423380       -0.090760        0.000008  1
  H          1.287045        2.055365       -0.000074  1
  H         -1.226866        2.121094       -0.000061  1
  C         -0.342020        0.592396        1.879385  2
  C         -0.546181        0.946014        3.001243  2
  H         -0.160256        0.277571        0.880597  2
  H         -0.727946        1.260840        4.000031  2

%mem=32GB
%nprocshared= 8
#p m062x/aug-cc-pVDZ   counterpoise=2

00051 m062x/aug-cc-pVDZ   counterpoise=2

 0  1  0  1  0  1
  C          0.641439       -1.108963        0.000079  1
  N         -0.684583       -1.190065        0.000037  1
  C         -1.341137       -0.033379       -0.000011  1
  C         -0.686284        1.186519       -0.000043  1
  C          0.697649        1.145888       -0.000054  1
  N          1.372915       -0.000000       -0.000009  1
  H          1.184009       -2.047017       -0.000014  1
  H         -2.423380       -0.090760        0.000008  1
  H          1.287045        2.055365       -0.000074  1
  H         -1.226866        2.121094       -0.000061  1
  C         -0.439693        0.524005        1.879385  2
  C         -0.702157        0.836799        3.001243  2
  H         -0.206021        0.245526        0.880597  2
  H         -0.935829        1.115278        4.000031  2

%mem=32GB
%nprocshared= 8
#p m062x/aug-cc-pVDZ   counterpoise=2

00052 m062x/aug-cc-pVDZ   counterpoise=2

 0  1  0  1  0  1
  C          0.641439       -1.108963        0.000079  1
  N         -0.684583       -1.190065        0.000037  1
  C         -1.341137       -0.033379       -0.000011  1
  C         -0.686284        1.186519       -0.000043  1
  C          0.697649        1.145888       -0.000054  1
  N          1.372915       -0.000000       -0.000009  1
  H          1.184009       -2.047017       -0.000014  1
  H         -2.423380       -0.090760        0.000008  1
  H          1.287045        2.055365       -0.000074  1
  H         -1.226866        2.121094       -0.000061  1
  C         -0.524005        0.439693        1.879385  2
  C         -0.836799        0.702157        3.001243  2
  H         -0.245526        0.206021        0.880597  2
  H         -1.115278        0.935829        4.000031  2

%mem=32GB
%nprocshared= 8
#p m062x/aug-cc-pVDZ   counterpoise=2

00053 m062x/aug-cc-pVDZ   counterpoise=2

 0  1  0  1  0  1
  C          0.641439       -1.108963        0.000079  1
  N         -0.684583       -1.190065        0.000037  1
  C         -1.341137       -0.033379       -0.000011  1
  C         -0.686284        1.186519       -0.000043  1
  C          0.697649        1.145888       -0.000054  1
  N          1.372915       -0.000000       -0.000009  1
  H          1.184009       -2.047017       -0.000014  1
  H         -2.423380       -0.090760        0.000008  1
  H          1.287045        2.055365       -0.000074  1
  H         -1.226866        2.121094       -0.000061  1
  C         -0.592396        0.342020        1.879385  2
  C         -0.946014        0.546182        3.001243  2
  H         -0.277571        0.160256        0.880597  2
  H         -1.260839        0.727946        4.000031  2

%mem=32GB
%nprocshared= 8
#p m062x/aug-cc-pVDZ   counterpoise=2

00054 m062x/aug-cc-pVDZ   counterpoise=2

 0  1  0  1  0  1
  C          0.641439       -1.108963        0.000079  1
  N         -0.684583       -1.190065        0.000037  1
  C         -1.341137       -0.033379       -0.000011  1
  C         -0.686284        1.186519       -0.000043  1
  C          0.697649        1.145888       -0.000054  1
  N          1.372915       -0.000000       -0.000009  1
  H          1.184009       -2.047017       -0.000014  1
  H         -2.423380       -0.090760        0.000008  1
  H          1.287045        2.055365       -0.000074  1
  H         -1.226866        2.121094       -0.000061  1
  C         -0.642788        0.233956        1.879385  2
  C         -1.026485        0.373610        3.001243  2
  H         -0.301182        0.109621        0.880597  2
  H         -1.368091        0.497944        4.000031  2

%mem=32GB
%nprocshared= 8
#p m062x/aug-cc-pVDZ   counterpoise=2

00055 m062x/aug-cc-pVDZ   counterpoise=2

 0  1  0  1  0  1
  C          0.641439       -1.108963        0.000079  1
  N         -0.684583       -1.190065        0.000037  1
  C         -1.341137       -0.033379       -0.000011  1
  C         -0.686284        1.186519       -0.000043  1
  C          0.697649        1.145888       -0.000054  1
  N          1.372915       -0.000000       -0.000009  1
  H          1.184009       -2.047017       -0.000014  1
  H         -2.423380       -0.090760        0.000008  1
  H          1.287045        2.055365       -0.000074  1
  H         -1.226866        2.121094       -0.000061  1
  C         -0.673648        0.118782        1.879385  2
  C         -1.075768        0.189687        3.001243  2
  H         -0.315642        0.055656        0.880597  2
  H         -1.433774        0.252813        4.000031  2

%mem=32GB
%nprocshared= 8
#p m062x/aug-cc-pVDZ   counterpoise=2

00056 m062x/aug-cc-pVDZ   counterpoise=2

 0  1  0  1  0  1
  C          0.641439       -1.108963        0.000079  1
  N         -0.684583       -1.190065        0.000037  1
  C         -1.341137       -0.033379       -0.000011  1
  C         -0.686284        1.186519       -0.000043  1
  C          0.697649        1.145888       -0.000054  1
  N          1.372915       -0.000000       -0.000009  1
  H          1.184009       -2.047017       -0.000014  1
  H         -2.423380       -0.090760        0.000008  1
  H          1.287045        2.055365       -0.000074  1
  H         -1.226866        2.121094       -0.000061  1
  C         -0.684040        0.000000        1.879385  2
  C         -0.290074        0.020013        3.006187  2
  H         -1.034787       -0.017817        0.876195  2
  H          0.060673        0.037830        4.009377  2

%mem=32GB
%nprocshared= 8
#p m062x/aug-cc-pVDZ   counterpoise=2

00057 m062x/aug-cc-pVDZ   counterpoise=2

 0  1  0  1  0  1
  C          0.641439       -1.108963        0.000079  1
  N         -0.684583       -1.190065        0.000037  1
  C         -1.341137       -0.033379       -0.000011  1
  C         -0.686284        1.186519       -0.000043  1
  C          0.697649        1.145888       -0.000054  1
  N          1.372915       -0.000000       -0.000009  1
  H          1.184009       -2.047017       -0.000014  1
  H         -2.423380       -0.090760        0.000008  1
  H          1.287045        2.055365       -0.000074  1
  H         -1.226866        2.121094       -0.000061  1
  C         -0.673648       -0.118782        1.879385  2
  C         -0.274454       -0.169858        3.003364  2
  H         -1.029050       -0.073310        0.878709  2
  H          0.080947       -0.215331        4.004040  2

%mem=32GB
%nprocshared= 8
#p m062x/aug-cc-pVDZ   counterpoise=2

00058 m062x/aug-cc-pVDZ   counterpoise=2

 0  1  0  1  0  1
  C          0.641439       -1.108963        0.000079  1
  N         -0.684583       -1.190065        0.000037  1
  C         -1.341137       -0.033379       -0.000011  1
  C         -0.686284        1.186519       -0.000043  1
  C          0.697649        1.145888       -0.000054  1
  N          1.372915       -0.000000       -0.000009  1
  H          1.184009       -2.047017       -0.000014  1
  H         -2.423380       -0.090760        0.000008  1
  H          1.287045        2.055365       -0.000074  1
  H         -1.226866        2.121094       -0.000061  1
  C         -0.642788       -0.233956        1.879385  2
  C         -1.026485       -0.373610        3.001243  2
  H         -0.301182       -0.109621        0.880597  2
  H         -1.368091       -0.497944        4.000031  2

%mem=32GB
%nprocshared= 8
#p m062x/aug-cc-pVDZ   counterpoise=2

00059 m062x/aug-cc-pVDZ   counterpoise=2

 0  1  0  1  0  1
  C          0.641439       -1.108963        0.000079  1
  N         -0.684583       -1.190065        0.000037  1
  C         -1.341137       -0.033379       -0.000011  1
  C         -0.686284        1.186519       -0.000043  1
  C          0.697649        1.145888       -0.000054  1
  N          1.372915       -0.000000       -0.000009  1
  H          1.184009       -2.047017       -0.000014  1
  H         -2.423380       -0.090760        0.000008  1
  H          1.287045        2.055365       -0.000074  1
  H         -1.226866        2.121094       -0.000061  1
  C         -0.592396       -0.342020        1.879385  2
  C         -0.946014       -0.546182        3.001243  2
  H         -0.277571       -0.160256        0.880597  2
  H         -1.260839       -0.727946        4.000031  2

%mem=32GB
%nprocshared= 8
#p m062x/aug-cc-pVDZ   counterpoise=2

00060 m062x/aug-cc-pVDZ   counterpoise=2

 0  1  0  1  0  1
  C          0.641439       -1.108963        0.000079  1
  N         -0.684583       -1.190065        0.000037  1
  C         -1.341137       -0.033379       -0.000011  1
  C         -0.686284        1.186519       -0.000043  1
  C          0.697649        1.145888       -0.000054  1
  N          1.372915       -0.000000       -0.000009  1
  H          1.184009       -2.047017       -0.000014  1
  H         -2.423380       -0.090760        0.000008  1
  H          1.287045        2.055365       -0.000074  1
  H         -1.226866        2.121094       -0.000061  1
  C         -0.524005       -0.439693        1.879385  2
  C         -0.836799       -0.702157        3.001243  2
  H         -0.245526       -0.206021        0.880597  2
  H         -1.115278       -0.935829        4.000031  2

%mem=32GB
%nprocshared= 8
#p m062x/aug-cc-pVDZ   counterpoise=2

00061 m062x/aug-cc-pVDZ   counterpoise=2

 0  1  0  1  0  1
  C          0.641439       -1.108963        0.000079  1
  N         -0.684583       -1.190065        0.000037  1
  C         -1.341137       -0.033379       -0.000011  1
  C         -0.686284        1.186519       -0.000043  1
  C          0.697649        1.145888       -0.000054  1
  N          1.372915       -0.000000       -0.000009  1
  H          1.184009       -2.047017       -0.000014  1
  H         -2.423380       -0.090760        0.000008  1
  H          1.287045        2.055365       -0.000074  1
  H         -1.226866        2.121094       -0.000061  1
  C         -0.439693       -0.524005        1.879385  2
  C         -0.702157       -0.836799        3.001243  2
  H         -0.206021       -0.245526        0.880597  2
  H         -0.935829       -1.115278        4.000031  2

%mem=32GB
%nprocshared= 8
#p m062x/aug-cc-pVDZ   counterpoise=2

00062 m062x/aug-cc-pVDZ   counterpoise=2

 0  1  0  1  0  1
  C          0.641439       -1.108963        0.000079  1
  N         -0.684583       -1.190065        0.000037  1
  C         -1.341137       -0.033379       -0.000011  1
  C         -0.686284        1.186519       -0.000043  1
  C          0.697649        1.145888       -0.000054  1
  N          1.372915       -0.000000       -0.000009  1
  H          1.184009       -2.047017       -0.000014  1
  H         -2.423380       -0.090760        0.000008  1
  H          1.287045        2.055365       -0.000074  1
  H         -1.226866        2.121094       -0.000061  1
  C         -0.342020       -0.592396        1.879385  2
  C         -0.546181       -0.946014        3.001243  2
  H         -0.160256       -0.277571        0.880597  2
  H         -0.727946       -1.260840        4.000031  2

%mem=32GB
%nprocshared= 8
#p m062x/aug-cc-pVDZ   counterpoise=2

00063 m062x/aug-cc-pVDZ   counterpoise=2

 0  1  0  1  0  1
  C          0.641439       -1.108963        0.000079  1
  N         -0.684583       -1.190065        0.000037  1
  C         -1.341137       -0.033379       -0.000011  1
  C         -0.686284        1.186519       -0.000043  1
  C          0.697649        1.145888       -0.000054  1
  N          1.372915       -0.000000       -0.000009  1
  H          1.184009       -2.047017       -0.000014  1
  H         -2.423380       -0.090760        0.000008  1
  H          1.287045        2.055365       -0.000074  1
  H         -1.226866        2.121094       -0.000061  1
  C         -0.233956       -0.642788        1.879385  2
  C         -0.373610       -1.026486        3.001243  2
  H         -0.109621       -0.301182        0.880597  2
  H         -0.497944       -1.368091        4.000031  2

%mem=32GB
%nprocshared= 8
#p m062x/aug-cc-pVDZ   counterpoise=2

00064 m062x/aug-cc-pVDZ   counterpoise=2

 0  1  0  1  0  1
  C          0.641439       -1.108963        0.000079  1
  N         -0.684583       -1.190065        0.000037  1
  C         -1.341137       -0.033379       -0.000011  1
  C         -0.686284        1.186519       -0.000043  1
  C          0.697649        1.145888       -0.000054  1
  N          1.372915       -0.000000       -0.000009  1
  H          1.184009       -2.047017       -0.000014  1
  H         -2.423380       -0.090760        0.000008  1
  H          1.287045        2.055365       -0.000074  1
  H         -1.226866        2.121094       -0.000061  1
  C         -0.118782       -0.673648        1.879385  2
  C         -0.189687       -1.075768        3.001243  2
  H         -0.055656       -0.315642        0.880597  2
  H         -0.252813       -1.433774        4.000031  2

%mem=32GB
%nprocshared= 8
#p m062x/aug-cc-pVDZ   counterpoise=2

00065 m062x/aug-cc-pVDZ   counterpoise=2

 0  1  0  1  0  1
  C          0.641439       -1.108963        0.000079  1
  N         -0.684583       -1.190065        0.000037  1
  C         -1.341137       -0.033379       -0.000011  1
  C         -0.686284        1.186519       -0.000043  1
  C          0.697649        1.145888       -0.000054  1
  N          1.372915       -0.000000       -0.000009  1
  H          1.184009       -2.047017       -0.000014  1
  H         -2.423380       -0.090760        0.000008  1
  H          1.287045        2.055365       -0.000074  1
  H         -1.226866        2.121094       -0.000061  1
  C         -0.000000       -0.684040        1.879385  2
  C          0.000000       -1.092363        3.001243  2
  H         -0.000000       -0.320511        0.880597  2
  H          0.000000       -1.455892        4.000031  2

%mem=32GB
%nprocshared= 8
#p m062x/aug-cc-pVDZ   counterpoise=2

00066 m062x/aug-cc-pVDZ   counterpoise=2

 0  1  0  1  0  1
  C          0.641439       -1.108963        0.000079  1
  N         -0.684583       -1.190065        0.000037  1
  C         -1.341137       -0.033379       -0.000011  1
  C         -0.686284        1.186519       -0.000043  1
  C          0.697649        1.145888       -0.000054  1
  N          1.372915       -0.000000       -0.000009  1
  H          1.184009       -2.047017       -0.000014  1
  H         -2.423380       -0.090760        0.000008  1
  H          1.287045        2.055365       -0.000074  1
  H         -1.226866        2.121094       -0.000061  1
  C          0.118782       -0.673648        1.879385  2
  C         -0.193422       -0.413616        3.001973  2
  H          0.396738       -0.905154        0.879947  2
  H         -0.471378       -0.182111        4.001412  2

%mem=32GB
%nprocshared= 8
#p m062x/aug-cc-pVDZ   counterpoise=2

00067 m062x/aug-cc-pVDZ   counterpoise=2

 0  1  0  1  0  1
  C          0.641439       -1.108963        0.000079  1
  N         -0.684583       -1.190065        0.000037  1
  C         -1.341137       -0.033379       -0.000011  1
  C         -0.686284        1.186519       -0.000043  1
  C          0.697649        1.145888       -0.000054  1
  N          1.372915       -0.000000       -0.000009  1
  H          1.184009       -2.047017       -0.000014  1
  H         -2.423380       -0.090760        0.000008  1
  H          1.287045        2.055365       -0.000074  1
  H         -1.226866        2.121094       -0.000061  1
  C          0.233956       -0.642788        1.879385  2
  C         -0.011904       -0.361515        3.013286  2
  H          0.452844       -0.893204        0.869875  2
  H         -0.230793       -0.111099        4.022796  2

%mem=32GB
%nprocshared= 8
#p m062x/aug-cc-pVDZ   counterpoise=2

00068 m062x/aug-cc-pVDZ   counterpoise=2

 0  1  0  1  0  1
  C          0.641439       -1.108963        0.000079  1
  N         -0.684583       -1.190065        0.000037  1
  C         -1.341137       -0.033379       -0.000011  1
  C         -0.686284        1.186519       -0.000043  1
  C          0.697649        1.145888       -0.000054  1
  N          1.372915       -0.000000       -0.000009  1
  H          1.184009       -2.047017       -0.000014  1
  H         -2.423380       -0.090760        0.000008  1
  H          1.287045        2.055365       -0.000074  1
  H         -1.226866        2.121094       -0.000061  1
  C          0.342020       -0.592396        1.879385  2
  C          0.160739       -0.279645        3.017197  2
  H          0.503414       -0.870838        0.866393  2
  H         -0.000655       -0.001203        4.030189  2

%mem=32GB
%nprocshared= 8
#p m062x/aug-cc-pVDZ   counterpoise=2

00069 m062x/aug-cc-pVDZ   counterpoise=2

 0  1  0  1  0  1
  C          0.641439       -1.108963        0.000079  1
  N         -0.684583       -1.190065        0.000037  1
  C         -1.341137       -0.033379       -0.000011  1
  C         -0.686284        1.186519       -0.000043  1
  C          0.697649        1.145888       -0.000054  1
  N          1.372915       -0.000000       -0.000009  1
  H          1.184009       -2.047017       -0.000014  1
  H         -2.423380       -0.090760        0.000008  1
  H          1.287045        2.055365       -0.000074  1
  H         -1.226866        2.121094       -0.000061  1
  C          0.439693       -0.524005        1.879385  2
  C          0.317959       -0.171042        3.013356  2
  H          0.548072       -0.838247        0.869813  2
  H          0.209580        0.143200        4.022929  2

%mem=32GB
%nprocshared= 8
#p m062x/aug-cc-pVDZ   counterpoise=2

00070 m062x/aug-cc-pVDZ   counterpoise=2

 0  1  0  1  0  1
  C          0.641439       -1.108963        0.000079  1
  N         -0.684583       -1.190065        0.000037  1
  C         -1.341137       -0.033379       -0.000011  1
  C         -0.686284        1.186519       -0.000043  1
  C          0.697649        1.145888       -0.000054  1
  N          1.372915       -0.000000       -0.000009  1
  H          1.184009       -2.047017       -0.000014  1
  H         -2.423380       -0.090760        0.000008  1
  H          1.287045        2.055365       -0.000074  1
  H         -1.226866        2.121094       -0.000061  1
  C          0.524005       -0.439693        1.879385  2
  C          0.453849       -0.039862        3.002108  2
  H          0.586465       -0.795661        0.879827  2
  H          0.391389        0.316107        4.001665  2

%mem=32GB
%nprocshared= 8
#p m062x/aug-cc-pVDZ   counterpoise=2

00071 m062x/aug-cc-pVDZ   counterpoise=2

 0  1  0  1  0  1
  C          0.641439       -1.108963        0.000079  1
  N         -0.684583       -1.190065        0.000037  1
  C         -1.341137       -0.033379       -0.000011  1
  C         -0.686284        1.186519       -0.000043  1
  C          0.697649        1.145888       -0.000054  1
  N          1.372915       -0.000000       -0.000009  1
  H          1.184009       -2.047017       -0.000014  1
  H         -2.423380       -0.090760        0.000008  1
  H          1.287045        2.055365       -0.000074  1
  H         -1.226866        2.121094       -0.000061  1
  C          0.592396       -0.342020        1.879385  2
  C          0.946014       -0.546182        3.001243  2
  H          0.277571       -0.160256        0.880597  2
  H          1.260840       -0.727946        4.000031  2

%mem=32GB
%nprocshared= 8
#p m062x/aug-cc-pVDZ   counterpoise=2

00072 m062x/aug-cc-pVDZ   counterpoise=2

 0  1  0  1  0  1
  C          0.641439       -1.108963        0.000079  1
  N         -0.684583       -1.190065        0.000037  1
  C         -1.341137       -0.033379       -0.000011  1
  C         -0.686284        1.186519       -0.000043  1
  C          0.697649        1.145888       -0.000054  1
  N          1.372915       -0.000000       -0.000009  1
  H          1.184009       -2.047017       -0.000014  1
  H         -2.423380       -0.090760        0.000008  1
  H          1.287045        2.055365       -0.000074  1
  H         -1.226866        2.121094       -0.000061  1
  C          0.642788       -0.233956        1.879385  2
  C          1.026486       -0.373610        3.001243  2
  H          0.301182       -0.109621        0.880597  2
  H          1.368091       -0.497944        4.000031  2

%mem=32GB
%nprocshared= 8
#p m062x/aug-cc-pVDZ   counterpoise=2

00073 m062x/aug-cc-pVDZ   counterpoise=2

 0  1  0  1  0  1
  C          0.641439       -1.108963        0.000079  1
  N         -0.684583       -1.190065        0.000037  1
  C         -1.341137       -0.033379       -0.000011  1
  C         -0.686284        1.186519       -0.000043  1
  C          0.697649        1.145888       -0.000054  1
  N          1.372915       -0.000000       -0.000009  1
  H          1.184009       -2.047017       -0.000014  1
  H         -2.423380       -0.090760        0.000008  1
  H          1.287045        2.055365       -0.000074  1
  H         -1.226866        2.121094       -0.000061  1
  C          0.673648       -0.118782        1.879385  2
  C          1.075768       -0.189687        3.001243  2
  H          0.315642       -0.055656        0.880597  2
  H          1.433774       -0.252813        4.000031  2

%mem=32GB
%nprocshared= 8
#p m062x/aug-cc-pVDZ   counterpoise=2

00074 m062x/aug-cc-pVDZ   counterpoise=2

 0  1  0  1  0  1
  C          0.641439       -1.108963        0.000079  1
  N         -0.684583       -1.190065        0.000037  1
  C         -1.341137       -0.033379       -0.000011  1
  C         -0.686284        1.186519       -0.000043  1
  C          0.697649        1.145888       -0.000054  1
  N          1.372915       -0.000000       -0.000009  1
  H          1.184009       -2.047017       -0.000014  1
  H         -2.423380       -0.090760        0.000008  1
  H          1.287045        2.055365       -0.000074  1
  H         -1.226866        2.121094       -0.000061  1
  C          1.000000        0.000000        1.732051  2
  C          0.748719        0.000000        2.899163  2
  H          1.223715       -0.000000        0.692973  2
  H          0.525004        0.000000        3.938240  2

%mem=32GB
%nprocshared= 8
#p m062x/aug-cc-pVDZ   counterpoise=2

00075 m062x/aug-cc-pVDZ   counterpoise=2

 0  1  0  1  0  1
  C          0.641439       -1.108963        0.000079  1
  N         -0.684583       -1.190065        0.000037  1
  C         -1.341137       -0.033379       -0.000011  1
  C         -0.686284        1.186519       -0.000043  1
  C          0.697649        1.145888       -0.000054  1
  N          1.372915       -0.000000       -0.000009  1
  H          1.184009       -2.047017       -0.000014  1
  H         -2.423380       -0.090760        0.000008  1
  H          1.287045        2.055365       -0.000074  1
  H         -1.226866        2.121094       -0.000061  1
  C          0.984808        0.173648        1.732051  2
  C          0.725010        0.289888        2.891484  2
  H          1.216105        0.070160        0.699809  2
  H          0.493713        0.393375        3.923726  2

%mem=32GB
%nprocshared= 8
#p m062x/aug-cc-pVDZ   counterpoise=2

00076 m062x/aug-cc-pVDZ   counterpoise=2

 0  1  0  1  0  1
  C          0.641439       -1.108963        0.000079  1
  N         -0.684583       -1.190065        0.000037  1
  C         -1.341137       -0.033379       -0.000011  1
  C         -0.686284        1.186519       -0.000043  1
  C          0.697649        1.145888       -0.000054  1
  N          1.372915       -0.000000       -0.000009  1
  H          1.184009       -2.047017       -0.000014  1
  H         -2.423380       -0.090760        0.000008  1
  H          1.287045        2.055365       -0.000074  1
  H         -1.226866        2.121094       -0.000061  1
  C          0.939693        0.342020        1.732051  2
  C          0.655183        0.566635        2.869546  2
  H          1.192991        0.142046        0.719341  2
  H          0.401884        0.766609        3.882255  2

%mem=32GB
%nprocshared= 8
#p m062x/aug-cc-pVDZ   counterpoise=2

00077 m062x/aug-cc-pVDZ   counterpoise=2

 0  1  0  1  0  1
  C          0.641439       -1.108963        0.000079  1
  N         -0.684583       -1.190065        0.000037  1
  C         -1.341137       -0.033379       -0.000011  1
  C         -0.686284        1.186519       -0.000043  1
  C          0.697649        1.145888       -0.000054  1
  N          1.372915       -0.000000       -0.000009  1
  H          1.184009       -2.047017       -0.000014  1
  H         -2.423380       -0.090760        0.000008  1
  H          1.287045        2.055365       -0.000074  1
  H         -1.226866        2.121094       -0.000061  1
  C          0.866025        0.500000        1.732051  2
  C          0.974317        0.084597        2.846055  2
  H          0.769614        0.869833        0.740255  2
  H          1.070728       -0.285236        3.837851  2

%mem=32GB
%nprocshared= 8
#p m062x/aug-cc-pVDZ   counterpoise=2

00078 m062x/aug-cc-pVDZ   counterpoise=2

 0  1  0  1  0  1
  C          0.641439       -1.108963        0.000079  1
  N         -0.684583       -1.190065        0.000037  1
  C         -1.341137       -0.033379       -0.000011  1
  C         -0.686284        1.186519       -0.000043  1
  C          0.697649        1.145888       -0.000054  1
  N          1.372915       -0.000000       -0.000009  1
  H          1.184009       -2.047017       -0.000014  1
  H         -2.423380       -0.090760        0.000008  1
  H          1.287045        2.055365       -0.000074  1
  H         -1.226866        2.121094       -0.000061  1
  C          0.766044        0.642788        1.732051  2
  C          0.811283        0.310026        2.877702  2
  H          0.725769        0.939044        0.712080  2
  H          0.851558        0.013770        3.897672  2

%mem=32GB
%nprocshared= 8
#p m062x/aug-cc-pVDZ   counterpoise=2

00079 m062x/aug-cc-pVDZ   counterpoise=2

 0  1  0  1  0  1
  C          0.641439       -1.108963        0.000079  1
  N         -0.684583       -1.190065        0.000037  1
  C         -1.341137       -0.033379       -0.000011  1
  C         -0.686284        1.186519       -0.000043  1
  C          0.697649        1.145888       -0.000054  1
  N          1.372915       -0.000000       -0.000009  1
  H          1.184009       -2.047017       -0.000014  1
  H         -2.423380       -0.090760        0.000008  1
  H          1.287045        2.055365       -0.000074  1
  H         -1.226866        2.121094       -0.000061  1
  C          0.642788        0.766044        1.732051  2
  C          0.605870        0.510436        2.897638  2
  H          0.675656        0.993612        0.694330  2
  H          0.573002        0.282868        3.935358  2

%mem=32GB
%nprocshared= 8
#p m062x/aug-cc-pVDZ   counterpoise=2

00080 m062x/aug-cc-pVDZ   counterpoise=2

 0  1  0  1  0  1
  C          0.641439       -1.108963        0.000079  1
  N         -0.684583       -1.190065        0.000037  1
  C         -1.341137       -0.033379       -0.000011  1
  C         -0.686284        1.186519       -0.000043  1
  C          0.697649        1.145888       -0.000054  1
  N          1.372915       -0.000000       -0.000009  1
  H          1.184009       -2.047017       -0.000014  1
  H         -2.423380       -0.090760        0.000008  1
  H          1.287045        2.055365       -0.000074  1
  H         -1.226866        2.121094       -0.000061  1
  C          0.500000        0.866025        1.732051  2
  C          0.366359        0.676796        2.903215  2
  H          0.618980        1.034496        0.689366  2
  H          0.247380        0.508326        3.945900  2

%mem=32GB
%nprocshared= 8
#p m062x/aug-cc-pVDZ   counterpoise=2

00081 m062x/aug-cc-pVDZ   counterpoise=2

 0  1  0  1  0  1
  C          0.641439       -1.108963        0.000079  1
  N         -0.684583       -1.190065        0.000037  1
  C         -1.341137       -0.033379       -0.000011  1
  C         -0.686284        1.186519       -0.000043  1
  C          0.697649        1.145888       -0.000054  1
  N          1.372915       -0.000000       -0.000009  1
  H          1.184009       -2.047017       -0.000014  1
  H         -2.423380       -0.090760        0.000008  1
  H          1.287045        2.055365       -0.000074  1
  H         -1.226866        2.121094       -0.000061  1
  C          0.342020        0.939693        1.732051  2
  C          0.103527        0.801413        2.893641  2
  H          0.554350        1.062803        0.697889  2
  H         -0.108803        0.678303        3.927803  2

%mem=32GB
%nprocshared= 8
#p m062x/aug-cc-pVDZ   counterpoise=2

00082 m062x/aug-cc-pVDZ   counterpoise=2

 0  1  0  1  0  1
  C          0.641439       -1.108963        0.000079  1
  N         -0.684583       -1.190065        0.000037  1
  C         -1.341137       -0.033379       -0.000011  1
  C         -0.686284        1.186519       -0.000043  1
  C          0.697649        1.145888       -0.000054  1
  N          1.372915       -0.000000       -0.000009  1
  H          1.184009       -2.047017       -0.000014  1
  H         -2.423380       -0.090760        0.000008  1
  H          1.287045        2.055365       -0.000074  1
  H         -1.226866        2.121094       -0.000061  1
  C          0.173648        0.984808        1.732051  2
  C         -0.170686        0.878958        2.870261  2
  H          0.480208        1.079046        0.718704  2
  H         -0.477246        0.784720        3.883607  2

%mem=32GB
%nprocshared= 8
#p m062x/aug-cc-pVDZ   counterpoise=2

00083 m062x/aug-cc-pVDZ   counterpoise=2

 0  1  0  1  0  1
  C          0.641439       -1.108963        0.000079  1
  N         -0.684583       -1.190065        0.000037  1
  C         -1.341137       -0.033379       -0.000011  1
  C         -0.686284        1.186519       -0.000043  1
  C          0.697649        1.145888       -0.000054  1
  N          1.372915       -0.000000       -0.000009  1
  H          1.184009       -2.047017       -0.000014  1
  H         -2.423380       -0.090760        0.000008  1
  H          1.287045        2.055365       -0.000074  1
  H         -1.226866        2.121094       -0.000061  1
  C          0.000000        1.000000        1.732051  2
  C          0.437577        0.881075        2.836440  2
  H         -0.389574        1.105879        0.748815  2
  H          0.827151        0.775196        3.819676  2

%mem=32GB
%nprocshared= 8
#p m062x/aug-cc-pVDZ   counterpoise=2

00084 m062x/aug-cc-pVDZ   counterpoise=2

 0  1  0  1  0  1
  C          0.641439       -1.108963        0.000079  1
  N         -0.684583       -1.190065        0.000037  1
  C         -1.341137       -0.033379       -0.000011  1
  C         -0.686284        1.186519       -0.000043  1
  C          0.697649        1.145888       -0.000054  1
  N          1.372915       -0.000000       -0.000009  1
  H          1.184009       -2.047017       -0.000014  1
  H         -2.423380       -0.090760        0.000008  1
  H          1.287045        2.055365       -0.000074  1
  H         -1.226866        2.121094       -0.000061  1
  C         -0.173648        0.984808        1.732051  2
  C          0.163069        0.852317        2.869750  2
  H         -0.473427        1.102764        0.719159  2
  H          0.462847        0.734360        3.882642  2

%mem=32GB
%nprocshared= 8
#p m062x/aug-cc-pVDZ   counterpoise=2

00085 m062x/aug-cc-pVDZ   counterpoise=2

 0  1  0  1  0  1
  C          0.641439       -1.108963        0.000079  1
  N         -0.684583       -1.190065        0.000037  1
  C         -1.341137       -0.033379       -0.000011  1
  C         -0.686284        1.186519       -0.000043  1
  C          0.697649        1.145888       -0.000054  1
  N          1.372915       -0.000000       -0.000009  1
  H          1.184009       -2.047017       -0.000014  1
  H         -2.423380       -0.090760        0.000008  1
  H          1.287045        2.055365       -0.000074  1
  H         -1.226866        2.121094       -0.000061  1
  C         -0.342020        0.939693        1.732051  2
  C         -0.111527        0.774436        2.891730  2
  H         -0.547228        1.086820        0.699591  2
  H          0.093680        0.627309        3.924190  2

%mem=32GB
%nprocshared= 8
#p m062x/aug-cc-pVDZ   counterpoise=2

00086 m062x/aug-cc-pVDZ   counterpoise=2

 0  1  0  1  0  1
  C          0.641439       -1.108963        0.000079  1
  N         -0.684583       -1.190065        0.000037  1
  C         -1.341137       -0.033379       -0.000011  1
  C         -0.686284        1.186519       -0.000043  1
  C          0.697649        1.145888       -0.000054  1
  N          1.372915       -0.000000       -0.000009  1
  H          1.184009       -2.047017       -0.000014  1
  H         -2.423380       -0.090760        0.000008  1
  H          1.287045        2.055365       -0.000074  1
  H         -1.226866        2.121094       -0.000061  1
  C         -0.500000        0.866025        1.732051  2
  C         -0.374446        0.650015        2.899470  2
  H         -0.611781        1.058339        0.692699  2
  H         -0.262665        0.457701        3.938822  2

%mem=32GB
%nprocshared= 8
#p m062x/aug-cc-pVDZ   counterpoise=2

00087 m062x/aug-cc-pVDZ   counterpoise=2

 0  1  0  1  0  1
  C          0.641439       -1.108963        0.000079  1
  N         -0.684583       -1.190065        0.000037  1
  C         -1.341137       -0.033379       -0.000011  1
  C         -0.686284        1.186519       -0.000043  1
  C          0.697649        1.145888       -0.000054  1
  N          1.372915       -0.000000       -0.000009  1
  H          1.184009       -2.047017       -0.000014  1
  H         -2.423380       -0.090760        0.000008  1
  H          1.287045        2.055365       -0.000074  1
  H         -1.226866        2.121094       -0.000061  1
  C         -0.642788        0.766044        1.732051  2
  C         -0.613662        0.484493        2.891867  2
  H         -0.668718        1.016709        0.699469  2
  H         -0.587732        0.233829        3.924449  2

%mem=32GB
%nprocshared= 8
#p m062x/aug-cc-pVDZ   counterpoise=2

00088 m062x/aug-cc-pVDZ   counterpoise=2

 0  1  0  1  0  1
  C          0.641439       -1.108963        0.000079  1
  N         -0.684583       -1.190065        0.000037  1
  C         -1.341137       -0.033379       -0.000011  1
  C         -0.686284        1.186519       -0.000043  1
  C          0.697649        1.145888       -0.000054  1
  N          1.372915       -0.000000       -0.000009  1
  H          1.184009       -2.047017       -0.000014  1
  H         -2.423380       -0.090760        0.000008  1
  H          1.287045        2.055365       -0.000074  1
  H         -1.226866        2.121094       -0.000061  1
  C         -0.766044        0.642788        1.732051  2
  C         -0.818446        0.285566        2.870005  2
  H         -0.719392        0.960821        0.718932  2
  H         -0.865098       -0.032468        3.883123  2

%mem=32GB
%nprocshared= 8
#p m062x/aug-cc-pVDZ   counterpoise=2

00089 m062x/aug-cc-pVDZ   counterpoise=2

 0  1  0  1  0  1
  C          0.641439       -1.108963        0.000079  1
  N         -0.684583       -1.190065        0.000037  1
  C         -1.341137       -0.033379       -0.000011  1
  C         -0.686284        1.186519       -0.000043  1
  C          0.697649        1.145888       -0.000054  1
  N          1.372915       -0.000000       -0.000009  1
  H          1.184009       -2.047017       -0.000014  1
  H         -2.423380       -0.090760        0.000008  1
  H          1.287045        2.055365       -0.000074  1
  H         -1.226866        2.121094       -0.000061  1
  C         -0.866025        0.500000        1.732051  2
  C         -0.980664        0.062138        2.836780  2
  H         -0.763962        0.889828        0.748512  2
  H         -1.082727       -0.327689        3.820319  2

%mem=32GB
%nprocshared= 8
#p m062x/aug-cc-pVDZ   counterpoise=2

00090 m062x/aug-cc-pVDZ   counterpoise=2

 0  1  0  1  0  1
  C          0.641439       -1.108963        0.000079  1
  N         -0.684583       -1.190065        0.000037  1
  C         -1.341137       -0.033379       -0.000011  1
  C         -0.686284        1.186519       -0.000043  1
  C          0.697649        1.145888       -0.000054  1
  N          1.372915       -0.000000       -0.000009  1
  H          1.184009       -2.047017       -0.000014  1
  H         -2.423380       -0.090760        0.000008  1
  H          1.287045        2.055365       -0.000074  1
  H         -1.226866        2.121094       -0.000061  1
  C         -0.939693        0.342020        1.732051  2
  C         -0.675950        0.588652        2.869990  2
  H         -1.174503        0.122444        0.718946  2
  H         -0.441140        0.808228        3.883095  2

%mem=32GB
%nprocshared= 8
#p m062x/aug-cc-pVDZ   counterpoise=2

00091 m062x/aug-cc-pVDZ   counterpoise=2

 0  1  0  1  0  1
  C          0.641439       -1.108963        0.000079  1
  N         -0.684583       -1.190065        0.000037  1
  C         -1.341137       -0.033379       -0.000011  1
  C         -0.686284        1.186519       -0.000043  1
  C          0.697649        1.145888       -0.000054  1
  N          1.372915       -0.000000       -0.000009  1
  H          1.184009       -2.047017       -0.000014  1
  H         -2.423380       -0.090760        0.000008  1
  H          1.287045        2.055365       -0.000074  1
  H         -1.226866        2.121094       -0.000061  1
  C         -0.984808        0.173648        1.732051  2
  C         -0.745871        0.312470        2.893485  2
  H         -1.197533        0.050055        0.698028  2
  H         -0.533146        0.436063        3.927508  2

%mem=32GB
%nprocshared= 8
#p m062x/aug-cc-pVDZ   counterpoise=2

00092 m062x/aug-cc-pVDZ   counterpoise=2

 0  1  0  1  0  1
  C          0.641439       -1.108963        0.000079  1
  N         -0.684583       -1.190065        0.000037  1
  C         -1.341137       -0.033379       -0.000011  1
  C         -0.686284        1.186519       -0.000043  1
  C          0.697649        1.145888       -0.000054  1
  N          1.372915       -0.000000       -0.000009  1
  H          1.184009       -2.047017       -0.000014  1
  H         -2.423380       -0.090760        0.000008  1
  H          1.287045        2.055365       -0.000074  1
  H         -1.226866        2.121094       -0.000061  1
  C         -1.000000        0.000000        1.732051  2
  C         -0.769338        0.022569        2.903195  2
  H         -1.205358       -0.020094        0.689383  2
  H         -0.563980        0.042663        3.945862  2

%mem=32GB
%nprocshared= 8
#p m062x/aug-cc-pVDZ   counterpoise=2

00093 m062x/aug-cc-pVDZ   counterpoise=2

 0  1  0  1  0  1
  C          0.641439       -1.108963        0.000079  1
  N         -0.684583       -1.190065        0.000037  1
  C         -1.341137       -0.033379       -0.000011  1
  C         -0.686284        1.186519       -0.000043  1
  C          0.697649        1.145888       -0.000054  1
  N          1.372915       -0.000000       -0.000009  1
  H          1.184009       -2.047017       -0.000014  1
  H         -2.423380       -0.090760        0.000008  1
  H          1.287045        2.055365       -0.000074  1
  H         -1.226866        2.121094       -0.000061  1
  C         -0.984808       -0.173648        1.732051  2
  C         -0.744992       -0.268052        2.897756  2
  H         -1.198315       -0.089601        0.694225  2
  H         -0.531485       -0.352099        3.935582  2

%mem=32GB
%nprocshared= 8
#p m062x/aug-cc-pVDZ   counterpoise=2

00094 m062x/aug-cc-pVDZ   counterpoise=2

 0  1  0  1  0  1
  C          0.641439       -1.108963        0.000079  1
  N         -0.684583       -1.190065        0.000037  1
  C         -1.341137       -0.033379       -0.000011  1
  C         -0.686284        1.186519       -0.000043  1
  C          0.697649        1.145888       -0.000054  1
  N          1.372915       -0.000000       -0.000009  1
  H          1.184009       -2.047017       -0.000014  1
  H         -2.423380       -0.090760        0.000008  1
  H          1.287045        2.055365       -0.000074  1
  H         -1.226866        2.121094       -0.000061  1
  C         -0.939693       -0.342020        1.732051  2
  C         -0.674107       -0.546210        2.877940  2
  H         -1.176143       -0.160231        0.711867  2
  H         -0.437656       -0.727999        3.898124  2

%mem=32GB
%nprocshared= 8
#p m062x/aug-cc-pVDZ   counterpoise=2

00095 m062x/aug-cc-pVDZ   counterpoise=2

 0  1  0  1  0  1
  C          0.641439       -1.108963        0.000079  1
  N         -0.684583       -1.190065        0.000037  1
  C         -1.341137       -0.033379       -0.000011  1
  C         -0.686284        1.186519       -0.000043  1
  C          0.697649        1.145888       -0.000054  1
  N          1.372915       -0.000000       -0.000009  1
  H          1.184009       -2.047017       -0.000014  1
  H         -2.423380       -0.090760        0.000008  1
  H          1.287045        2.055365       -0.000074  1
  H         -1.226866        2.121094       -0.000061  1
  C         -0.866025       -0.500000        1.732051  2
  C         -0.560359       -0.800204        2.846384  2
  H         -1.138159       -0.232729        0.739962  2
  H         -0.288225       -1.067474        3.838473  2

%mem=32GB
%nprocshared= 8
#p m062x/aug-cc-pVDZ   counterpoise=2

00096 m062x/aug-cc-pVDZ   counterpoise=2

 0  1  0  1  0  1
  C          0.641439       -1.108963        0.000079  1
  N         -0.684583       -1.190065        0.000037  1
  C         -1.341137       -0.033379       -0.000011  1
  C         -0.686284        1.186519       -0.000043  1
  C          0.697649        1.145888       -0.000054  1
  N          1.372915       -0.000000       -0.000009  1
  H          1.184009       -2.047017       -0.000014  1
  H         -2.423380       -0.090760        0.000008  1
  H          1.287045        2.055365       -0.000074  1
  H         -1.226866        2.121094       -0.000061  1
  C         -0.766044       -0.642788        1.732051  2
  C         -0.819532       -0.283447        2.869287  2
  H         -0.718425       -0.962708        0.719572  2
  H         -0.867152        0.036474        3.881766  2

%mem=32GB
%nprocshared= 8
#p m062x/aug-cc-pVDZ   counterpoise=2

00097 m062x/aug-cc-pVDZ   counterpoise=2

 0  1  0  1  0  1
  C          0.641439       -1.108963        0.000079  1
  N         -0.684583       -1.190065        0.000037  1
  C         -1.341137       -0.033379       -0.000011  1
  C         -0.686284        1.186519       -0.000043  1
  C          0.697649        1.145888       -0.000054  1
  N          1.372915       -0.000000       -0.000009  1
  H          1.184009       -2.047017       -0.000014  1
  H         -2.423380       -0.090760        0.000008  1
  H          1.287045        2.055365       -0.000074  1
  H         -1.226866        2.121094       -0.000061  1
  C         -0.642788       -0.766044        1.732051  2
  C         -0.614813       -0.482234        2.891344  2
  H         -0.667694       -1.018721        0.699934  2
  H         -0.589906       -0.229557        3.923461  2

%mem=32GB
%nprocshared= 8
#p m062x/aug-cc-pVDZ   counterpoise=2

00098 m062x/aug-cc-pVDZ   counterpoise=2

 0  1  0  1  0  1
  C          0.641439       -1.108963        0.000079  1
  N         -0.684583       -1.190065        0.000037  1
  C         -1.341137       -0.033379       -0.000011  1
  C         -0.686284        1.186519       -0.000043  1
  C          0.697649        1.145888       -0.000054  1
  N          1.372915       -0.000000       -0.000009  1
  H          1.184009       -2.047017       -0.000014  1
  H         -2.423380       -0.090760        0.000008  1
  H          1.287045        2.055365       -0.000074  1
  H         -1.226866        2.121094       -0.000061  1
  C         -0.500000       -0.866025        1.732051  2
  C         -0.375620       -0.647673        2.899160  2
  H         -0.610736       -1.060424        0.692975  2
  H         -0.264884       -0.453274        3.938235  2

%mem=32GB
%nprocshared= 8
#p m062x/aug-cc-pVDZ   counterpoise=2

00099 m062x/aug-cc-pVDZ   counterpoise=2

 0  1  0  1  0  1
  C          0.641439       -1.108963        0.000079  1
  N         -0.684583       -1.190065        0.000037  1
  C         -1.341137       -0.033379       -0.000011  1
  C         -0.686284        1.186519       -0.000043  1
  C          0.697649        1.145888       -0.000054  1
  N          1.372915       -0.000000       -0.000009  1
  H          1.184009       -2.047017       -0.000014  1
  H         -2.423380       -0.090760        0.000008  1
  H          1.287045        2.055365       -0.000074  1
  H         -1.226866        2.121094       -0.000061  1
  C         -0.342020       -0.939693        1.732051  2
  C         -0.112677       -0.772071        2.891618  2
  H         -0.546204       -1.088926        0.699690  2
  H          0.091506       -0.622837        3.923979  2

%mem=32GB
%nprocshared= 8
#p m062x/aug-cc-pVDZ   counterpoise=2

00100 m062x/aug-cc-pVDZ   counterpoise=2

 0  1  0  1  0  1
  C          0.641439       -1.108963        0.000079  1
  N         -0.684583       -1.190065        0.000037  1
  C         -1.341137       -0.033379       -0.000011  1
  C         -0.686284        1.186519       -0.000043  1
  C          0.697649        1.145888       -0.000054  1
  N          1.372915       -0.000000       -0.000009  1
  H          1.184009       -2.047017       -0.000014  1
  H         -2.423380       -0.090760        0.000008  1
  H          1.287045        2.055365       -0.000074  1
  H         -1.226866        2.121094       -0.000061  1
  C         -0.173648       -0.984808        1.732051  2
  C          0.161981       -0.849976        2.869797  2
  H         -0.472458       -1.104848        0.719118  2
  H          0.460791       -0.729935        3.882730  2

%mem=32GB
%nprocshared= 8
#p m062x/aug-cc-pVDZ   counterpoise=2

00101 m062x/aug-cc-pVDZ   counterpoise=2

 0  1  0  1  0  1
  C          0.641439       -1.108963        0.000079  1
  N         -0.684583       -1.190065        0.000037  1
  C         -1.341137       -0.033379       -0.000011  1
  C         -0.686284        1.186519       -0.000043  1
  C          0.697649        1.145888       -0.000054  1
  N          1.372915       -0.000000       -0.000009  1
  H          1.184009       -2.047017       -0.000014  1
  H         -2.423380       -0.090760        0.000008  1
  H          1.287045        2.055365       -0.000074  1
  H         -1.226866        2.121094       -0.000061  1
  C         -0.000000       -1.000000        1.732051  2
  C         -0.413905       -0.929689        2.849651  2
  H          0.368499       -1.062598        0.737053  2
  H         -0.782405       -0.867091        3.844649  2

%mem=32GB
%nprocshared= 8
#p m062x/aug-cc-pVDZ   counterpoise=2

00102 m062x/aug-cc-pVDZ   counterpoise=2

 0  1  0  1  0  1
  C          0.641439       -1.108963        0.000079  1
  N         -0.684583       -1.190065        0.000037  1
  C         -1.341137       -0.033379       -0.000011  1
  C         -0.686284        1.186519       -0.000043  1
  C          0.697649        1.145888       -0.000054  1
  N          1.372915       -0.000000       -0.000009  1
  H          1.184009       -2.047017       -0.000014  1
  H         -2.423380       -0.090760        0.000008  1
  H          1.287045        2.055365       -0.000074  1
  H         -1.226866        2.121094       -0.000061  1
  C          0.173648       -0.984808        1.732051  2
  C         -0.136905       -0.902385        2.881857  2
  H          0.450133       -1.058189        0.708380  2
  H         -0.413390       -0.829003        3.905528  2

%mem=32GB
%nprocshared= 8
#p m062x/aug-cc-pVDZ   counterpoise=2

00103 m062x/aug-cc-pVDZ   counterpoise=2

 0  1  0  1  0  1
  C          0.641439       -1.108963        0.000079  1
  N         -0.684583       -1.190065        0.000037  1
  C         -1.341137       -0.033379       -0.000011  1
  C         -0.686284        1.186519       -0.000043  1
  C          0.697649        1.145888       -0.000054  1
  N          1.372915       -0.000000       -0.000009  1
  H          1.184009       -2.047017       -0.000014  1
  H         -2.423380       -0.090760        0.000008  1
  H          1.287045        2.055365       -0.000074  1
  H         -1.226866        2.121094       -0.000061  1
  C          0.342020       -0.939693        1.732051  2
  C          0.139583       -0.825249        2.903039  2
  H          0.522250       -1.041582        0.689522  2
  H         -0.040647       -0.723359        3.945568  2

%mem=32GB
%nprocshared= 8
#p m062x/aug-cc-pVDZ   counterpoise=2

00104 m062x/aug-cc-pVDZ   counterpoise=2

 0  1  0  1  0  1
  C          0.641439       -1.108963        0.000079  1
  N         -0.684583       -1.190065        0.000037  1
  C         -1.341137       -0.033379       -0.000011  1
  C         -0.686284        1.186519       -0.000043  1
  C          0.697649        1.145888       -0.000054  1
  N          1.372915       -0.000000       -0.000009  1
  H          1.184009       -2.047017       -0.000014  1
  H         -2.423380       -0.090760        0.000008  1
  H          1.287045        2.055365       -0.000074  1
  H         -1.226866        2.121094       -0.000061  1
  C          0.500000       -0.866025        1.732051  2
  C          0.403765       -0.700731        2.910486  2
  H          0.585678       -1.013187        0.682892  2
  H          0.318087       -0.553569        3.959644  2

%mem=32GB
%nprocshared= 8
#p m062x/aug-cc-pVDZ   counterpoise=2

00105 m062x/aug-cc-pVDZ   counterpoise=2

 0  1  0  1  0  1
  C          0.641439       -1.108963        0.000079  1
  N         -0.684583       -1.190065        0.000037  1
  C         -1.341137       -0.033379       -0.000011  1
  C         -0.686284        1.186519       -0.000043  1
  C          0.697649        1.145888       -0.000054  1
  N          1.372915       -0.000000       -0.000009  1
  H          1.184009       -2.047017       -0.000014  1
  H         -2.423380       -0.090760        0.000008  1
  H          1.287045        2.055365       -0.000074  1
  H         -1.226866        2.121094       -0.000061  1
  C          0.642788       -0.766044        1.732051  2
  C          0.643700       -0.534170        2.903172  2
  H          0.641976       -0.972482        0.689403  2
  H          0.644511       -0.327733        3.945820  2

%mem=32GB
%nprocshared= 8
#p m062x/aug-cc-pVDZ   counterpoise=2

00106 m062x/aug-cc-pVDZ   counterpoise=2

 0  1  0  1  0  1
  C          0.641439       -1.108963        0.000079  1
  N         -0.684583       -1.190065        0.000037  1
  C         -1.341137       -0.033379       -0.000011  1
  C         -0.686284        1.186519       -0.000043  1
  C          0.697649        1.145888       -0.000054  1
  N          1.372915       -0.000000       -0.000009  1
  H          1.184009       -2.047017       -0.000014  1
  H         -2.423380       -0.090760        0.000008  1
  H          1.287045        2.055365       -0.000074  1
  H         -1.226866        2.121094       -0.000061  1
  C          0.766044       -0.642788        1.732051  2
  C          0.848784       -0.333240        2.882106  2
  H          0.692381       -0.918377        0.708159  2
  H          0.922447       -0.057651        3.905998  2

%mem=32GB
%nprocshared= 8
#p m062x/aug-cc-pVDZ   counterpoise=2

00107 m062x/aug-cc-pVDZ   counterpoise=2

 0  1  0  1  0  1
  C          0.641439       -1.108963        0.000079  1
  N         -0.684583       -1.190065        0.000037  1
  C         -1.341137       -0.033379       -0.000011  1
  C         -0.686284        1.186519       -0.000043  1
  C          0.697649        1.145888       -0.000054  1
  N          1.372915       -0.000000       -0.000009  1
  H          1.184009       -2.047017       -0.000014  1
  H         -2.423380       -0.090760        0.000008  1
  H          1.287045        2.055365       -0.000074  1
  H         -1.226866        2.121094       -0.000061  1
  C          0.866025       -0.500000        1.732051  2
  C          1.010989       -0.106933        2.849985  2
  H          0.736965       -0.849947        0.736756  2
  H          1.140050        0.243013        3.845279  2

%mem=32GB
%nprocshared= 8
#p m062x/aug-cc-pVDZ   counterpoise=2

00108 m062x/aug-cc-pVDZ   counterpoise=2

 0  1  0  1  0  1
  C          0.641439       -1.108963        0.000079  1
  N         -0.684583       -1.190065        0.000037  1
  C         -1.341137       -0.033379       -0.000011  1
  C         -0.686284        1.186519       -0.000043  1
  C          0.697649        1.145888       -0.000054  1
  N          1.372915       -0.000000       -0.000009  1
  H          1.184009       -2.047017       -0.000014  1
  H         -2.423380       -0.090760        0.000008  1
  H          1.287045        2.055365       -0.000074  1
  H         -1.226866        2.121094       -0.000061  1
  C          0.939693       -0.342020        1.732051  2
  C          0.655183       -0.566635        2.869546  2
  H          1.192991       -0.142046        0.719341  2
  H          0.401884       -0.766609        3.882255  2

%mem=32GB
%nprocshared= 8
#p m062x/aug-cc-pVDZ   counterpoise=2

00109 m062x/aug-cc-pVDZ   counterpoise=2

 0  1  0  1  0  1
  C          0.641439       -1.108963        0.000079  1
  N         -0.684583       -1.190065        0.000037  1
  C         -1.341137       -0.033379       -0.000011  1
  C         -0.686284        1.186519       -0.000043  1
  C          0.697649        1.145888       -0.000054  1
  N          1.372915       -0.000000       -0.000009  1
  H          1.184009       -2.047017       -0.000014  1
  H         -2.423380       -0.090760        0.000008  1
  H          1.287045        2.055365       -0.000074  1
  H         -1.226866        2.121094       -0.000061  1
  C          0.984808       -0.173648        1.732051  2
  C          0.725010       -0.289888        2.891484  2
  H          1.216105       -0.070160        0.699809  2
  H          0.493713       -0.393375        3.923726  2

%mem=32GB
%nprocshared= 8
#p m062x/aug-cc-pVDZ   counterpoise=2

00110 m062x/aug-cc-pVDZ   counterpoise=2

 0  1  0  1  0  1
  C          0.641439       -1.108963        0.000079  1
  N         -0.684583       -1.190065        0.000037  1
  C         -1.341137       -0.033379       -0.000011  1
  C         -0.686284        1.186519       -0.000043  1
  C          0.697649        1.145888       -0.000054  1
  N          1.372915       -0.000000       -0.000009  1
  H          1.184009       -2.047017       -0.000014  1
  H         -2.423380       -0.090760        0.000008  1
  H          1.287045        2.055365       -0.000074  1
  H         -1.226866        2.121094       -0.000061  1
  C          1.285575        0.000000        1.532089  2
  C          1.217628        0.000000        2.724010  2
  H          1.346069       -0.000000        0.470924  2
  H          1.157134        0.000000        3.785175  2

%mem=32GB
%nprocshared= 8
#p m062x/aug-cc-pVDZ   counterpoise=2

00111 m062x/aug-cc-pVDZ   counterpoise=2

 0  1  0  1  0  1
  C          0.641439       -1.108963        0.000079  1
  N         -0.684583       -1.190065        0.000037  1
  C         -1.341137       -0.033379       -0.000011  1
  C         -0.686284        1.186519       -0.000043  1
  C          0.697649        1.145888       -0.000054  1
  N          1.372915       -0.000000       -0.000009  1
  H          1.184009       -2.047017       -0.000014  1
  H         -2.423380       -0.090760        0.000008  1
  H          1.287045        2.055365       -0.000074  1
  H         -1.226866        2.121094       -0.000061  1
  C          1.266044        0.223238        1.532089  2
  C          1.183834        0.394965        2.710666  2
  H          1.339237        0.070349        0.482804  2
  H          1.110641        0.547853        3.759951  2

%mem=32GB
%nprocshared= 8
#p m062x/aug-cc-pVDZ   counterpoise=2

00112 m062x/aug-cc-pVDZ   counterpoise=2

 0  1  0  1  0  1
  C          0.641439       -1.108963        0.000079  1
  N         -0.684583       -1.190065        0.000037  1
  C         -1.341137       -0.033379       -0.000011  1
  C         -0.686284        1.186519       -0.000043  1
  C          0.697649        1.145888       -0.000054  1
  N          1.372915       -0.000000       -0.000009  1
  H          1.184009       -2.047017       -0.000014  1
  H         -2.423380       -0.090760        0.000008  1
  H          1.287045        2.055365       -0.000074  1
  H         -1.226866        2.121094       -0.000061  1
  C          1.208046        0.439693        1.532089  2
  C          1.085214        0.767273        2.673534  2
  H          1.317402        0.148049        0.515863  2
  H          0.975858        1.058917        3.689760  2

%mem=32GB
%nprocshared= 8
#p m062x/aug-cc-pVDZ   counterpoise=2

00113 m062x/aug-cc-pVDZ   counterpoise=2

 0  1  0  1  0  1
  C          0.641439       -1.108963        0.000079  1
  N         -0.684583       -1.190065        0.000037  1
  C         -1.341137       -0.033379       -0.000011  1
  C         -0.686284        1.186519       -0.000043  1
  C          0.697649        1.145888       -0.000054  1
  N          1.372915       -0.000000       -0.000009  1
  H          1.184009       -2.047017       -0.000014  1
  H         -2.423380       -0.090760        0.000008  1
  H          1.287045        2.055365       -0.000074  1
  H         -1.226866        2.121094       -0.000061  1
  C          1.113341        0.642788        1.532089  2
  C          1.411343        0.282124        2.630455  2
  H          0.848030        0.963886        0.554215  2
  H          1.676654       -0.038975        3.608329  2

%mem=32GB
%nprocshared= 8
#p m062x/aug-cc-pVDZ   counterpoise=2

00114 m062x/aug-cc-pVDZ   counterpoise=2

 0  1  0  1  0  1
  C          0.641439       -1.108963        0.000079  1
  N         -0.684583       -1.190065        0.000037  1
  C         -1.341137       -0.033379       -0.000011  1
  C         -0.686284        1.186519       -0.000043  1
  C          0.697649        1.145888       -0.000054  1
  N          1.372915       -0.000000       -0.000009  1
  H          1.184009       -2.047017       -0.000014  1
  H         -2.423380       -0.090760        0.000008  1
  H          1.287045        2.055365       -0.000074  1
  H         -1.226866        2.121094       -0.000061  1
  C          0.984808        0.826352        1.532089  2
  C          1.200255        0.586613        2.681611  2
  H          0.792996        1.039791        0.508672  2
  H          1.392066        0.373174        3.705028  2

%mem=32GB
%nprocshared= 8
#p m062x/aug-cc-pVDZ   counterpoise=2

00115 m062x/aug-cc-pVDZ   counterpoise=2

 0  1  0  1  0  1
  C          0.641439       -1.108963        0.000079  1
  N         -0.684583       -1.190065        0.000037  1
  C         -1.341137       -0.033379       -0.000011  1
  C         -0.686284        1.186519       -0.000043  1
  C          0.697649        1.145888       -0.000054  1
  N          1.372915       -0.000000       -0.000009  1
  H          1.184009       -2.047017       -0.000014  1
  H         -2.423380       -0.090760        0.000008  1
  H          1.287045        2.055365       -0.000074  1
  H         -1.226866        2.121094       -0.000061  1
  C          0.826352        0.984808        1.532089  2
  C          0.925742        0.860414        2.715279  2
  H          0.737865        1.095555        0.478696  2
  H          1.014229        0.749667        3.768672  2

%mem=32GB
%nprocshared= 8
#p m062x/aug-cc-pVDZ   counterpoise=2

00116 m062x/aug-cc-pVDZ   counterpoise=2

 0  1  0  1  0  1
  C          0.641439       -1.108963        0.000079  1
  N         -0.684583       -1.190065        0.000037  1
  C         -1.341137       -0.033379       -0.000011  1
  C         -0.686284        1.186519       -0.000043  1
  C          0.697649        1.145888       -0.000054  1
  N          1.372915       -0.000000       -0.000009  1
  H          1.184009       -2.047017       -0.000014  1
  H         -2.423380       -0.090760        0.000008  1
  H          1.287045        2.055365       -0.000074  1
  H         -1.226866        2.121094       -0.000061  1
  C          0.642788        1.113341        1.532089  2
  C          0.600076        1.088002        2.724912  2
  H          0.680813        1.135900        0.470121  2
  H          0.562050        1.065442        3.786880  2

%mem=32GB
%nprocshared= 8
#p m062x/aug-cc-pVDZ   counterpoise=2

00117 m062x/aug-cc-pVDZ   counterpoise=2

 0  1  0  1  0  1
  C          0.641439       -1.108963        0.000079  1
  N         -0.684583       -1.190065        0.000037  1
  C         -1.341137       -0.033379       -0.000011  1
  C         -0.686284        1.186519       -0.000043  1
  C          0.697649        1.145888       -0.000054  1
  N          1.372915       -0.000000       -0.000009  1
  H          1.184009       -2.047017       -0.000014  1
  H         -2.423380       -0.090760        0.000008  1
  H          1.287045        2.055365       -0.000074  1
  H         -1.226866        2.121094       -0.000061  1
  C          0.439693        1.208046        1.532089  2
  C          0.241639        1.255769        2.708435  2
  H          0.616019        1.165558        0.484790  2
  H          0.065313        1.298257        3.755733  2

%mem=32GB
%nprocshared= 8
#p m062x/aug-cc-pVDZ   counterpoise=2

00118 m062x/aug-cc-pVDZ   counterpoise=2

 0  1  0  1  0  1
  C          0.641439       -1.108963        0.000079  1
  N         -0.684583       -1.190065        0.000037  1
  C         -1.341137       -0.033379       -0.000011  1
  C         -0.686284        1.186519       -0.000043  1
  C          0.697649        1.145888       -0.000054  1
  N          1.372915       -0.000000       -0.000009  1
  H          1.184009       -2.047017       -0.000014  1
  H         -2.423380       -0.090760        0.000008  1
  H          1.287045        2.055365       -0.000074  1
  H         -1.226866        2.121094       -0.000061  1
  C          0.223238        1.266044        1.532089  2
  C         -0.128899        1.355232        2.669339  2
  H          0.536745        1.186641        0.519597  2
  H         -0.442406        1.434635        3.681830  2

%mem=32GB
%nprocshared= 8
#p m062x/aug-cc-pVDZ   counterpoise=2

00119 m062x/aug-cc-pVDZ   counterpoise=2

 0  1  0  1  0  1
  C          0.641439       -1.108963        0.000079  1
  N         -0.684583       -1.190065        0.000037  1
  C         -1.341137       -0.033379       -0.000011  1
  C         -0.686284        1.186519       -0.000043  1
  C          0.697649        1.145888       -0.000054  1
  N          1.372915       -0.000000       -0.000009  1
  H          1.184009       -2.047017       -0.000014  1
  H         -2.423380       -0.090760        0.000008  1
  H          1.287045        2.055365       -0.000074  1
  H         -1.226866        2.121094       -0.000061  1
  C          0.000000        1.285575        1.532089  2
  C          0.487190        1.355895        2.619744  2
  H         -0.433745        1.222970        0.563752  2
  H          0.920935        1.418500        3.588081  2

%mem=32GB
%nprocshared= 8
#p m062x/aug-cc-pVDZ   counterpoise=2

00120 m062x/aug-cc-pVDZ   counterpoise=2

 0  1  0  1  0  1
  C          0.641439       -1.108963        0.000079  1
  N         -0.684583       -1.190065        0.000037  1
  C         -1.341137       -0.033379       -0.000011  1
  C         -0.686284        1.186519       -0.000043  1
  C          0.697649        1.145888       -0.000054  1
  N          1.372915       -0.000000       -0.000009  1
  H          1.184009       -2.047017       -0.000014  1
  H         -2.423380       -0.090760        0.000008  1
  H          1.287045        2.055365       -0.000074  1
  H         -1.226866        2.121094       -0.000061  1
  C         -0.223238        1.266044        1.532089  2
  C          0.121719        1.325289        2.673486  2
  H         -0.530352        1.213299        0.515905  2
  H          0.428834        1.378034        3.689670  2

%mem=32GB
%nprocshared= 8
#p m062x/aug-cc-pVDZ   counterpoise=2

00121 m062x/aug-cc-pVDZ   counterpoise=2

 0  1  0  1  0  1
  C          0.641439       -1.108963        0.000079  1
  N         -0.684583       -1.190065        0.000037  1
  C         -1.341137       -0.033379       -0.000011  1
  C         -0.686284        1.186519       -0.000043  1
  C          0.697649        1.145888       -0.000054  1
  N          1.372915       -0.000000       -0.000009  1
  H          1.184009       -2.047017       -0.000014  1
  H         -2.423380       -0.090760        0.000008  1
  H          1.287045        2.055365       -0.000074  1
  H         -1.226866        2.121094       -0.000061  1
  C         -0.439693        1.208046        1.532089  2
  C         -0.250005        1.224605        2.710663  2
  H         -0.608571        1.193303        0.482806  2
  H         -0.081127        1.239347        3.759945  2

%mem=32GB
%nprocshared= 8
#p m062x/aug-cc-pVDZ   counterpoise=2

00122 m062x/aug-cc-pVDZ   counterpoise=2

 0  1  0  1  0  1
  C          0.641439       -1.108963        0.000079  1
  N         -0.684583       -1.190065        0.000037  1
  C         -1.341137       -0.033379       -0.000011  1
  C         -0.686284        1.186519       -0.000043  1
  C          0.697649        1.145888       -0.000054  1
  N          1.372915       -0.000000       -0.000009  1
  H          1.184009       -2.047017       -0.000014  1
  H         -2.423380       -0.090760        0.000008  1
  H          1.287045        2.055365       -0.000074  1
  H         -1.226866        2.121094       -0.000061  1
  C         -0.642788        1.113341        1.532089  2
  C         -0.608947        1.056407        2.724106  2
  H         -0.672916        1.164029        0.470838  2
  H         -0.578819        1.005719        3.785357  2

%mem=32GB
%nprocshared= 8
#p m062x/aug-cc-pVDZ   counterpoise=2

00123 m062x/aug-cc-pVDZ   counterpoise=2

 0  1  0  1  0  1
  C          0.641439       -1.108963        0.000079  1
  N         -0.684583       -1.190065        0.000037  1
  C         -1.341137       -0.033379       -0.000011  1
  C         -0.686284        1.186519       -0.000043  1
  C          0.697649        1.145888       -0.000054  1
  N          1.372915       -0.000000       -0.000009  1
  H          1.184009       -2.047017       -0.000014  1
  H         -2.423380       -0.090760        0.000008  1
  H          1.287045        2.055365       -0.000074  1
  H         -1.226866        2.121094       -0.000061  1
  C         -0.826352        0.984808        1.532089  2
  C         -0.934119        0.829613        2.710899  2
  H         -0.730407        1.122978        0.482596  2
  H         -1.030064        0.691443        3.760391  2

%mem=32GB
%nprocshared= 8
#p m062x/aug-cc-pVDZ   counterpoise=2

00124 m062x/aug-cc-pVDZ   counterpoise=2

 0  1  0  1  0  1
  C          0.641439       -1.108963        0.000079  1
  N         -0.684583       -1.190065        0.000037  1
  C         -1.341137       -0.033379       -0.000011  1
  C         -0.686284        1.186519       -0.000043  1
  C          0.697649        1.145888       -0.000054  1
  N          1.372915       -0.000000       -0.000009  1
  H          1.184009       -2.047017       -0.000014  1
  H         -2.423380       -0.090760        0.000008  1
  H          1.287045        2.055365       -0.000074  1
  H         -1.226866        2.121094       -0.000061  1
  C         -0.984808        0.826352        1.532089  2
  C         -1.207282        0.557938        2.673908  2
  H         -0.786739        1.065320        0.515529  2
  H         -1.405351        0.318969        3.690468  2

%mem=32GB
%nprocshared= 8
#p m062x/aug-cc-pVDZ   counterpoise=2

00125 m062x/aug-cc-pVDZ   counterpoise=2

 0  1  0  1  0  1
  C          0.641439       -1.108963        0.000079  1
  N         -0.684583       -1.190065        0.000037  1
  C         -1.341137       -0.033379       -0.000011  1
  C         -0.686284        1.186519       -0.000043  1
  C          0.697649        1.145888       -0.000054  1
  N          1.372915       -0.000000       -0.000009  1
  H          1.184009       -2.047017       -0.000014  1
  H         -2.423380       -0.090760        0.000008  1
  H          1.287045        2.055365       -0.000074  1
  H         -1.226866        2.121094       -0.000061  1
  C         -1.113341        0.642788        1.532089  2
  C         -1.416656        0.256605        2.620278  2
  H         -0.843300        0.986605        0.563276  2
  H         -1.686697       -0.087213        3.589091  2

%mem=32GB
%nprocshared= 8
#p m062x/aug-cc-pVDZ   counterpoise=2

00126 m062x/aug-cc-pVDZ   counterpoise=2

 0  1  0  1  0  1
  C          0.641439       -1.108963        0.000079  1
  N         -0.684583       -1.190065        0.000037  1
  C         -1.341137       -0.033379       -0.000011  1
  C         -0.686284        1.186519       -0.000043  1
  C          0.697649        1.145888       -0.000054  1
  N          1.372915       -0.000000       -0.000009  1
  H          1.184009       -2.047017       -0.000014  1
  H         -2.423380       -0.090760        0.000008  1
  H          1.287045        2.055365       -0.000074  1
  H         -1.226866        2.121094       -0.000061  1
  C         -1.208046        0.439693        1.532089  2
  C         -1.109293        0.790708        2.668895  2
  H         -1.295965        0.127184        0.519992  2
  H         -1.021373        1.103217        3.680992  2

%mem=32GB
%nprocshared= 8
#p m062x/aug-cc-pVDZ   counterpoise=2

00127 m062x/aug-cc-pVDZ   counterpoise=2

 0  1  0  1  0  1
  C          0.641439       -1.108963        0.000079  1
  N         -0.684583       -1.190065        0.000037  1
  C         -1.341137       -0.033379       -0.000011  1
  C         -0.686284        1.186519       -0.000043  1
  C          0.697649        1.145888       -0.000054  1
  N          1.372915       -0.000000       -0.000009  1
  H          1.184009       -2.047017       -0.000014  1
  H         -2.423380       -0.090760        0.000008  1
  H          1.287045        2.055365       -0.000074  1
  H         -1.226866        2.121094       -0.000061  1
  C         -1.266044        0.223238        1.532089  2
  C         -1.208401        0.420224        2.708170  2
  H         -1.317364        0.047862        0.485026  2
  H         -1.157082        0.595600        3.755232  2

%mem=32GB
%nprocshared= 8
#p m062x/aug-cc-pVDZ   counterpoise=2

00128 m062x/aug-cc-pVDZ   counterpoise=2

 0  1  0  1  0  1
  C          0.641439       -1.108963        0.000079  1
  N         -0.684583       -1.190065        0.000037  1
  C         -1.341137       -0.033379       -0.000011  1
  C         -0.686284        1.186519       -0.000043  1
  C          0.697649        1.145888       -0.000054  1
  N          1.372915       -0.000000       -0.000009  1
  H          1.184009       -2.047017       -0.000014  1
  H         -2.423380       -0.090760        0.000008  1
  H          1.287045        2.055365       -0.000074  1
  H         -1.226866        2.121094       -0.000061  1
  C         -1.285575        0.000000        1.532089  2
  C         -1.242319        0.025987        2.724878  2
  H         -1.324087       -0.023136        0.470151  2
  H         -1.203807        0.049122        3.786816  2

%mem=32GB
%nprocshared= 8
#p m062x/aug-cc-pVDZ   counterpoise=2

00129 m062x/aug-cc-pVDZ   counterpoise=2

 0  1  0  1  0  1
  C          0.641439       -1.108963        0.000079  1
  N         -0.684583       -1.190065        0.000037  1
  C         -1.341137       -0.033379       -0.000011  1
  C         -0.686284        1.186519       -0.000043  1
  C          0.697649        1.145888       -0.000054  1
  N          1.372915       -0.000000       -0.000009  1
  H          1.184009       -2.047017       -0.000014  1
  H         -2.423380       -0.090760        0.000008  1
  H          1.287045        2.055365       -0.000074  1
  H         -1.226866        2.121094       -0.000061  1
  C         -1.266044       -0.223238        1.532089  2
  C         -1.208043       -0.369885        2.715483  2
  H         -1.317683       -0.092678        0.478515  2
  H         -1.156404       -0.500444        3.769058  2

%mem=32GB
%nprocshared= 8
#p m062x/aug-cc-pVDZ   counterpoise=2

00130 m062x/aug-cc-pVDZ   counterpoise=2

 0  1  0  1  0  1
  C          0.641439       -1.108963        0.000079  1
  N         -0.684583       -1.190065        0.000037  1
  C         -1.341137       -0.033379       -0.000011  1
  C         -0.686284        1.186519       -0.000043  1
  C          0.697649        1.145888       -0.000054  1
  N          1.372915       -0.000000       -0.000009  1
  H          1.184009       -2.047017       -0.000014  1
  H         -2.423380       -0.090760        0.000008  1
  H          1.287045        2.055365       -0.000074  1
  H         -1.226866        2.121094       -0.000061  1
  C         -1.208046       -0.439693        1.532089  2
  C         -1.108154       -0.744652        2.682008  2
  H         -1.296979       -0.168188        0.508318  2
  H         -1.019220       -1.016156        3.705779  2

%mem=32GB
%nprocshared= 8
#p m062x/aug-cc-pVDZ   counterpoise=2

00131 m062x/aug-cc-pVDZ   counterpoise=2

 0  1  0  1  0  1
  C          0.641439       -1.108963        0.000079  1
  N         -0.684583       -1.190065        0.000037  1
  C         -1.341137       -0.033379       -0.000011  1
  C         -0.686284        1.186519       -0.000043  1
  C          0.697649        1.145888       -0.000054  1
  N          1.372915       -0.000000       -0.000009  1
  H          1.184009       -2.047017       -0.000014  1
  H         -2.423380       -0.090760        0.000008  1
  H          1.287045        2.055365       -0.000074  1
  H         -1.226866        2.121094       -0.000061  1
  C         -1.113341       -0.642788        1.532089  2
  C         -0.949956       -1.079880        2.630974  2
  H         -1.258802       -0.253645        0.553754  2
  H         -0.804495       -1.469023        3.609309  2

%mem=32GB
%nprocshared= 8
#p m062x/aug-cc-pVDZ   counterpoise=2

00132 m062x/aug-cc-pVDZ   counterpoise=2

 0  1  0  1  0  1
  C          0.641439       -1.108963        0.000079  1
  N         -0.684583       -1.190065        0.000037  1
  C         -1.341137       -0.033379       -0.000011  1
  C         -0.686284        1.186519       -0.000043  1
  C          0.697649        1.145888       -0.000054  1
  N          1.372915       -0.000000       -0.000009  1
  H          1.184009       -2.047017       -0.000014  1
  H         -2.423380       -0.090760        0.000008  1
  H          1.287045        2.055365       -0.000074  1
  H         -1.226866        2.121094       -0.000061  1
  C         -0.984808       -0.826352        1.532089  2
  C         -1.208404       -0.555471        2.673106  2
  H         -0.785740       -1.067516        0.516243  2
  H         -1.407472       -0.314307        3.688952  2

%mem=32GB
%nprocshared= 8
#p m062x/aug-cc-pVDZ   counterpoise=2

00133 m062x/aug-cc-pVDZ   counterpoise=2

 0  1  0  1  0  1
  C          0.641439       -1.108963        0.000079  1
  N         -0.684583       -1.190065        0.000037  1
  C         -1.341137       -0.033379       -0.000011  1
  C         -0.686284        1.186519       -0.000043  1
  C          0.697649        1.145888       -0.000054  1
  N          1.372915       -0.000000       -0.000009  1
  H          1.184009       -2.047017       -0.000014  1
  H         -2.423380       -0.090760        0.000008  1
  H          1.287045        2.055365       -0.000074  1
  H         -1.226866        2.121094       -0.000061  1
  C         -0.826352       -0.984808        1.532089  2
  C         -0.935390       -0.826939        2.710427  2
  H         -0.729276       -1.125358        0.483017  2
  H         -1.032466       -0.686390        3.759499  2

%mem=32GB
%nprocshared= 8
#p m062x/aug-cc-pVDZ   counterpoise=2

00134 m062x/aug-cc-pVDZ   counterpoise=2

 0  1  0  1  0  1
  C          0.641439       -1.108963        0.000079  1
  N         -0.684583       -1.190065        0.000037  1
  C         -1.341137       -0.033379       -0.000011  1
  C         -0.686284        1.186519       -0.000043  1
  C          0.697649        1.145888       -0.000054  1
  N          1.372915       -0.000000       -0.000009  1
  H          1.184009       -2.047017       -0.000014  1
  H         -2.423380       -0.090760        0.000008  1
  H          1.287045        2.055365       -0.000074  1
  H         -1.226866        2.121094       -0.000061  1
  C         -0.642788       -1.113341        1.532089  2
  C         -0.610271       -1.053650        2.724008  2
  H         -0.671737       -1.166483        0.470925  2
  H         -0.581322       -1.000508        3.785172  2

%mem=32GB
%nprocshared= 8
#p m062x/aug-cc-pVDZ   counterpoise=2

00135 m062x/aug-cc-pVDZ   counterpoise=2

 0  1  0  1  0  1
  C          0.641439       -1.108963        0.000079  1
  N         -0.684583       -1.190065        0.000037  1
  C         -1.341137       -0.033379       -0.000011  1
  C         -0.686284        1.186519       -0.000043  1
  C          0.697649        1.145888       -0.000054  1
  N          1.372915       -0.000000       -0.000009  1
  H          1.184009       -2.047017       -0.000014  1
  H         -2.423380       -0.090760        0.000008  1
  H          1.287045        2.055365       -0.000074  1
  H         -1.226866        2.121094       -0.000061  1
  C         -0.439693       -1.208046        1.532089  2
  C         -0.251266       -1.221880        2.710900  2
  H         -0.607449       -1.195728        0.482595  2
  H         -0.083510       -1.234197        3.760394  2

%mem=32GB
%nprocshared= 8
#p m062x/aug-cc-pVDZ   counterpoise=2

00136 m062x/aug-cc-pVDZ   counterpoise=2

 0  1  0  1  0  1
  C          0.641439       -1.108963        0.000079  1
  N         -0.684583       -1.190065        0.000037  1
  C         -1.341137       -0.033379       -0.000011  1
  C         -0.686284        1.186519       -0.000043  1
  C          0.697649        1.145888       -0.000054  1
  N          1.372915       -0.000000       -0.000009  1
  H          1.184009       -2.047017       -0.000014  1
  H         -2.423380       -0.090760        0.000008  1
  H          1.287045        2.055365       -0.000074  1
  H         -1.226866        2.121094       -0.000061  1
  C         -0.223238       -1.266044        1.532089  2
  C          0.120611       -1.322673        2.673953  2
  H         -0.529365       -1.215628        0.515489  2
  H          0.426738       -1.373090        3.690553  2

%mem=32GB
%nprocshared= 8
#p m062x/aug-cc-pVDZ   counterpoise=2

00137 m062x/aug-cc-pVDZ   counterpoise=2

 0  1  0  1  0  1
  C          0.641439       -1.108963        0.000079  1
  N         -0.684583       -1.190065        0.000037  1
  C         -1.341137       -0.033379       -0.000011  1
  C         -0.686284        1.186519       -0.000043  1
  C          0.697649        1.145888       -0.000054  1
  N          1.372915       -0.000000       -0.000009  1
  H          1.184009       -2.047017       -0.000014  1
  H         -2.423380       -0.090760        0.000008  1
  H          1.287045        2.055365       -0.000074  1
  H         -1.226866        2.121094       -0.000061  1
  C         -0.000000       -1.285575        1.532089  2
  C         -0.458489       -1.411815        2.627143  2
  H          0.408192       -1.173185        0.557164  2
  H         -0.866682       -1.524205        3.602068  2

%mem=32GB
%nprocshared= 8
#p m062x/aug-cc-pVDZ   counterpoise=2

00138 m062x/aug-cc-pVDZ   counterpoise=2

 0  1  0  1  0  1
  C          0.641439       -1.108963        0.000079  1
  N         -0.684583       -1.190065        0.000037  1
  C         -1.341137       -0.033379       -0.000011  1
  C         -0.686284        1.186519       -0.000043  1
  C          0.697649        1.145888       -0.000054  1
  N          1.372915       -0.000000       -0.000009  1
  H          1.184009       -2.047017       -0.000014  1
  H         -2.423380       -0.090760        0.000008  1
  H          1.287045        2.055365       -0.000074  1
  H         -1.226866        2.121094       -0.000061  1
  C          0.223238       -1.266044        1.532089  2
  C         -0.089626       -1.383560        2.678212  2
  H          0.501780       -1.161421        0.511697  2
  H         -0.368168       -1.488184        3.698604  2

%mem=32GB
%nprocshared= 8
#p m062x/aug-cc-pVDZ   counterpoise=2

00139 m062x/aug-cc-pVDZ   counterpoise=2

 0  1  0  1  0  1
  C          0.641439       -1.108963        0.000079  1
  N         -0.684583       -1.190065        0.000037  1
  C         -1.341137       -0.033379       -0.000011  1
  C         -0.686284        1.186519       -0.000043  1
  C          0.697649        1.145888       -0.000054  1
  N          1.372915       -0.000000       -0.000009  1
  H          1.184009       -2.047017       -0.000014  1
  H         -2.423380       -0.090760        0.000008  1
  H          1.287045        2.055365       -0.000074  1
  H         -1.226866        2.121094       -0.000061  1
  C          0.439693       -1.208046        1.532089  2
  C          0.284142       -1.284440        2.713300  2
  H          0.578179       -1.140031        0.480458  2
  H          0.145656       -1.352454        3.764931  2

%mem=32GB
%nprocshared= 8
#p m062x/aug-cc-pVDZ   counterpoise=2

00140 m062x/aug-cc-pVDZ   counterpoise=2

 0  1  0  1  0  1
  C          0.641439       -1.108963        0.000079  1
  N         -0.684583       -1.190065        0.000037  1
  C         -1.341137       -0.033379       -0.000011  1
  C         -0.686284        1.186519       -0.000043  1
  C          0.697649        1.145888       -0.000054  1
  N          1.372915       -0.000000       -0.000009  1
  H          1.184009       -2.047017       -0.000014  1
  H         -2.423380       -0.090760        0.000008  1
  H          1.287045        2.055365       -0.000074  1
  H         -1.226866        2.121094       -0.000061  1
  C          0.642788       -1.113341        1.532089  2
  C          0.643839       -1.116752        2.725940  2
  H          0.641852       -1.110304        0.469206  2
  H          0.644774       -1.119790        3.788823  2

%mem=32GB
%nprocshared= 8
#p m062x/aug-cc-pVDZ   counterpoise=2

00141 m062x/aug-cc-pVDZ   counterpoise=2

 0  1  0  1  0  1
  C          0.641439       -1.108963        0.000079  1
  N         -0.684583       -1.190065        0.000037  1
  C         -1.341137       -0.033379       -0.000011  1
  C         -0.686284        1.186519       -0.000043  1
  C          0.697649        1.145888       -0.000054  1
  N          1.372915       -0.000000       -0.000009  1
  H          1.184009       -2.047017       -0.000014  1
  H         -2.423380       -0.090760        0.000008  1
  H          1.287045        2.055365       -0.000074  1
  H         -1.226866        2.121094       -0.000061  1
  C          0.826352       -0.984808        1.532089  2
  C          0.968951       -0.889063        2.713525  2
  H          0.699396       -1.070049        0.480258  2
  H          1.095906       -0.803822        3.765355  2

%mem=32GB
%nprocshared= 8
#p m062x/aug-cc-pVDZ   counterpoise=2

00142 m062x/aug-cc-pVDZ   counterpoise=2

 0  1  0  1  0  1
  C          0.641439       -1.108963        0.000079  1
  N         -0.684583       -1.190065        0.000037  1
  C         -1.341137       -0.033379       -0.000011  1
  C         -0.686284        1.186519       -0.000043  1
  C          0.697649        1.145888       -0.000054  1
  N          1.372915       -0.000000       -0.000009  1
  H          1.184009       -2.047017       -0.000014  1
  H         -2.423380       -0.090760        0.000008  1
  H          1.287045        2.055365       -0.000074  1
  H         -1.226866        2.121094       -0.000061  1
  C          0.984808       -0.826352        1.532089  2
  C          1.241779       -0.614851        2.678616  2
  H          0.756027       -1.014651        0.511337  2
  H          1.470559       -0.426552        3.699368  2

%mem=32GB
%nprocshared= 8
#p m062x/aug-cc-pVDZ   counterpoise=2

00143 m062x/aug-cc-pVDZ   counterpoise=2

 0  1  0  1  0  1
  C          0.641439       -1.108963        0.000079  1
  N         -0.684583       -1.190065        0.000037  1
  C         -1.341137       -0.033379       -0.000011  1
  C         -0.686284        1.186519       -0.000043  1
  C          0.697649        1.145888       -0.000054  1
  N          1.372915       -0.000000       -0.000009  1
  H          1.184009       -2.047017       -0.000014  1
  H         -2.423380       -0.090760        0.000008  1
  H          1.287045        2.055365       -0.000074  1
  H         -1.226866        2.121094       -0.000061  1
  C          1.113341       -0.642788        1.532089  2
  C          1.450807       -0.309417        2.627658  2
  H          0.812895       -0.939587        0.556705  2
  H          1.751252       -0.012617        3.603042  2

%mem=32GB
%nprocshared= 8
#p m062x/aug-cc-pVDZ   counterpoise=2

00144 m062x/aug-cc-pVDZ   counterpoise=2

 0  1  0  1  0  1
  C          0.641439       -1.108963        0.000079  1
  N         -0.684583       -1.190065        0.000037  1
  C         -1.341137       -0.033379       -0.000011  1
  C         -0.686284        1.186519       -0.000043  1
  C          0.697649        1.145888       -0.000054  1
  N          1.372915       -0.000000       -0.000009  1
  H          1.184009       -2.047017       -0.000014  1
  H         -2.423380       -0.090760        0.000008  1
  H          1.287045        2.055365       -0.000074  1
  H         -1.226866        2.121094       -0.000061  1
  C          1.208046       -0.439693        1.532089  2
  C          1.085214       -0.767273        2.673534  2
  H          1.317402       -0.148049        0.515863  2
  H          0.975858       -1.058917        3.689760  2

%mem=32GB
%nprocshared= 8
#p m062x/aug-cc-pVDZ   counterpoise=2

00145 m062x/aug-cc-pVDZ   counterpoise=2

 0  1  0  1  0  1
  C          0.641439       -1.108963        0.000079  1
  N         -0.684583       -1.190065        0.000037  1
  C         -1.341137       -0.033379       -0.000011  1
  C         -0.686284        1.186519       -0.000043  1
  C          0.697649        1.145888       -0.000054  1
  N          1.372915       -0.000000       -0.000009  1
  H          1.184009       -2.047017       -0.000014  1
  H         -2.423380       -0.090760        0.000008  1
  H          1.287045        2.055365       -0.000074  1
  H         -1.226866        2.121094       -0.000061  1
  C          1.266044       -0.223238        1.532089  2
  C          1.183834       -0.394965        2.710666  2
  H          1.339237       -0.070349        0.482804  2
  H          1.110641       -0.547853        3.759951  2

%mem=32GB
%nprocshared= 8
#p m062x/aug-cc-pVDZ   counterpoise=2

00146 m062x/aug-cc-pVDZ   counterpoise=2

 0  1  0  1  0  1
  C          0.641439       -1.108963        0.000079  1
  N         -0.684583       -1.190065        0.000037  1
  C         -1.341137       -0.033379       -0.000011  1
  C         -0.686284        1.186519       -0.000043  1
  C          0.697649        1.145888       -0.000054  1
  N          1.372915       -0.000000       -0.000009  1
  H          1.184009       -2.047017       -0.000014  1
  H         -2.423380       -0.090760        0.000008  1
  H          1.287045        2.055365       -0.000074  1
  H         -1.226866        2.121094       -0.000061  1
  C          1.532089        0.000000        1.285575  2
  C          1.678785       -0.000000        2.470384  2
  H          1.401485        0.000000        0.230742  2
  H          1.809389       -0.000000        3.525218  2

%mem=32GB
%nprocshared= 8
#p m062x/aug-cc-pVDZ   counterpoise=2

00147 m062x/aug-cc-pVDZ   counterpoise=2

 0  1  0  1  0  1
  C          0.641439       -1.108963        0.000079  1
  N         -0.684583       -1.190065        0.000037  1
  C         -1.341137       -0.033379       -0.000011  1
  C         -0.686284        1.186519       -0.000043  1
  C          0.697649        1.145888       -0.000054  1
  N          1.372915       -0.000000       -0.000009  1
  H          1.184009       -2.047017       -0.000014  1
  H         -2.423380       -0.090760        0.000008  1
  H          1.287045        2.055365       -0.000074  1
  H         -1.226866        2.121094       -0.000061  1
  C          1.508813        0.266044        1.285575  2
  C          1.631739        0.506694        2.448446  2
  H          1.399372        0.051794        0.250273  2
  H          1.741180        0.720944        3.483748  2

%mem=32GB
%nprocshared= 8
#p m062x/aug-cc-pVDZ   counterpoise=2

00148 m062x/aug-cc-pVDZ   counterpoise=2

 0  1  0  1  0  1
  C          0.641439       -1.108963        0.000079  1
  N         -0.684583       -1.190065        0.000037  1
  C         -1.341137       -0.033379       -0.000011  1
  C         -0.686284        1.186519       -0.000043  1
  C          0.697649        1.145888       -0.000054  1
  N          1.372915       -0.000000       -0.000009  1
  H          1.184009       -2.047017       -0.000014  1
  H         -2.423380       -0.090760        0.000008  1
  H          1.287045        2.055365       -0.000074  1
  H         -1.226866        2.121094       -0.000061  1
  C          1.439693        0.524005        1.285575  2
  C          1.497052        0.974106        2.389845  2
  H          1.388626        0.123281        0.302446  2
  H          1.548119        1.374831        3.372974  2

%mem=32GB
%nprocshared= 8
#p m062x/aug-cc-pVDZ   counterpoise=2

00149 m062x/aug-cc-pVDZ   counterpoise=2

 0  1  0  1  0  1
  C          0.641439       -1.108963        0.000079  1
  N         -0.684583       -1.190065        0.000037  1
  C         -1.341137       -0.033379       -0.000011  1
  C         -0.686284        1.186519       -0.000043  1
  C          0.697649        1.145888       -0.000054  1
  N          1.372915       -0.000000       -0.000009  1
  H          1.184009       -2.047017       -0.000014  1
  H         -2.423380       -0.090760        0.000008  1
  H          1.287045        2.055365       -0.000074  1
  H         -1.226866        2.121094       -0.000061  1
  C          1.326828        0.766044        1.285575  2
  C          1.834061        0.459821        2.322028  2
  H          0.875239        1.038675        0.362823  2
  H          2.285650        0.187191        3.244780  2

%mem=32GB
%nprocshared= 8
#p m062x/aug-cc-pVDZ   counterpoise=2

00150 m062x/aug-cc-pVDZ   counterpoise=2

 0  1  0  1  0  1
  C          0.641439       -1.108963        0.000079  1
  N         -0.684583       -1.190065        0.000037  1
  C         -1.341137       -0.033379       -0.000011  1
  C         -0.686284        1.186519       -0.000043  1
  C          0.697649        1.145888       -0.000054  1
  N          1.372915       -0.000000       -0.000009  1
  H          1.184009       -2.047017       -0.000014  1
  H         -2.423380       -0.090760        0.000008  1
  H          1.287045        2.055365       -0.000074  1
  H         -1.226866        2.121094       -0.000061  1
  C          1.173648        0.984808        1.285575  2
  C          1.585337        0.845490        2.397508  2
  H          0.807122        1.108842        0.295623  2
  H          1.951863        0.721456        3.387460  2

%mem=32GB
%nprocshared= 8
#p m062x/aug-cc-pVDZ   counterpoise=2

00151 m062x/aug-cc-pVDZ   counterpoise=2

 0  1  0  1  0  1
  C          0.641439       -1.108963        0.000079  1
  N         -0.684583       -1.190065        0.000037  1
  C         -1.341137       -0.033379       -0.000011  1
  C         -0.686284        1.186519       -0.000043  1
  C          0.697649        1.145888       -0.000054  1
  N          1.372915       -0.000000       -0.000009  1
  H          1.184009       -2.047017       -0.000014  1
  H         -2.423380       -0.090760        0.000008  1
  H          1.287045        2.055365       -0.000074  1
  H         -1.226866        2.121094       -0.000061  1
  C          0.984808        1.173648        1.285575  2
  C          1.244997        1.198801        2.450462  2
  H          0.753161        1.151254        0.248479  2
  H          1.476644        1.221195        3.487558  2

%mem=32GB
%nprocshared= 8
#p m062x/aug-cc-pVDZ   counterpoise=2

00152 m062x/aug-cc-pVDZ   counterpoise=2

 0  1  0  1  0  1
  C          0.641439       -1.108963        0.000079  1
  N         -0.684583       -1.190065        0.000037  1
  C         -1.341137       -0.033379       -0.000011  1
  C         -0.686284        1.186519       -0.000043  1
  C          0.697649        1.145888       -0.000054  1
  N          1.372915       -0.000000       -0.000009  1
  H          1.184009       -2.047017       -0.000014  1
  H         -2.423380       -0.090760        0.000008  1
  H          1.287045        2.055365       -0.000074  1
  H         -1.226866        2.121094       -0.000061  1
  C          0.766044        1.326828        1.285575  2
  C          0.828851        1.492981        2.466143  2
  H          0.710128        1.178902        0.234518  2
  H          0.884767        1.640908        3.517201  2

%mem=32GB
%nprocshared= 8
#p m062x/aug-cc-pVDZ   counterpoise=2

00153 m062x/aug-cc-pVDZ   counterpoise=2

 0  1  0  1  0  1
  C          0.641439       -1.108963        0.000079  1
  N         -0.684583       -1.190065        0.000037  1
  C         -1.341137       -0.033379       -0.000011  1
  C         -0.686284        1.186519       -0.000043  1
  C          0.697649        1.145888       -0.000054  1
  N          1.372915       -0.000000       -0.000009  1
  H          1.184009       -2.047017       -0.000014  1
  H         -2.423380       -0.090760        0.000008  1
  H          1.287045        2.055365       -0.000074  1
  H         -1.226866        2.121094       -0.000061  1
  C          0.524005        1.439693        1.285575  2
  C          0.368155        1.703391        2.439467  2
  H          0.662759        1.204922        0.258267  2
  H          0.229401        1.938162        3.466775  2

%mem=32GB
%nprocshared= 8
#p m062x/aug-cc-pVDZ   counterpoise=2

00154 m062x/aug-cc-pVDZ   counterpoise=2

 0  1  0  1  0  1
  C          0.641439       -1.108963        0.000079  1
  N         -0.684583       -1.190065        0.000037  1
  C         -1.341137       -0.033379       -0.000011  1
  C         -0.686284        1.186519       -0.000043  1
  C          0.697649        1.145888       -0.000054  1
  N          1.372915       -0.000000       -0.000009  1
  H          1.184009       -2.047017       -0.000014  1
  H         -2.423380       -0.090760        0.000008  1
  H          1.287045        2.055365       -0.000074  1
  H         -1.226866        2.121094       -0.000061  1
  C          0.266044        1.508813        1.285575  2
  C         -0.100995        1.817447        2.378882  2
  H          0.592819        1.234037        0.312206  2
  H         -0.427769        2.092223        3.352251  2

%mem=32GB
%nprocshared= 8
#p m062x/aug-cc-pVDZ   counterpoise=2

00155 m062x/aug-cc-pVDZ   counterpoise=2

 0  1  0  1  0  1
  C          0.641439       -1.108963        0.000079  1
  N         -0.684583       -1.190065        0.000037  1
  C         -1.341137       -0.033379       -0.000011  1
  C         -0.686284        1.186519       -0.000043  1
  C          0.697649        1.145888       -0.000054  1
  N          1.372915       -0.000000       -0.000009  1
  H          1.184009       -2.047017       -0.000014  1
  H         -2.423380       -0.090760        0.000008  1
  H          1.287045        2.055365       -0.000074  1
  H         -1.226866        2.121094       -0.000061  1
  C          0.000000        1.532089        1.285575  2
  C          0.547041        1.807545        2.310349  2
  H         -0.487030        1.286851        0.373220  2
  H          1.034071        2.052783        3.222704  2

%mem=32GB
%nprocshared= 8
#p m062x/aug-cc-pVDZ   counterpoise=2

00156 m062x/aug-cc-pVDZ   counterpoise=2

 0  1  0  1  0  1
  C          0.641439       -1.108963        0.000079  1
  N         -0.684583       -1.190065        0.000037  1
  C         -1.341137       -0.033379       -0.000011  1
  C         -0.686284        1.186519       -0.000043  1
  C          0.697649        1.145888       -0.000054  1
  N          1.372915       -0.000000       -0.000009  1
  H          1.184009       -2.047017       -0.000014  1
  H         -2.423380       -0.090760        0.000008  1
  H          1.287045        2.055365       -0.000074  1
  H         -1.226866        2.121094       -0.000061  1
  C         -0.266044        1.508813        1.285575  2
  C          0.094784        1.785543        2.389439  2
  H         -0.587289        1.262441        0.302807  2
  H          0.416029        2.031915        3.372208  2

%mem=32GB
%nprocshared= 8
#p m062x/aug-cc-pVDZ   counterpoise=2

00157 m062x/aug-cc-pVDZ   counterpoise=2

 0  1  0  1  0  1
  C          0.641439       -1.108963        0.000079  1
  N         -0.684583       -1.190065        0.000037  1
  C         -1.341137       -0.033379       -0.000011  1
  C         -0.686284        1.186519       -0.000043  1
  C          0.697649        1.145888       -0.000054  1
  N          1.372915       -0.000000       -0.000009  1
  H          1.184009       -2.047017       -0.000014  1
  H         -2.423380       -0.090760        0.000008  1
  H          1.287045        2.055365       -0.000074  1
  H         -1.226866        2.121094       -0.000061  1
  C         -0.524005        1.439693        1.285575  2
  C         -0.377270        1.668617        2.448053  2
  H         -0.654643        1.235882        0.250623  2
  H         -0.246632        1.872427        3.483005  2

%mem=32GB
%nprocshared= 8
#p m062x/aug-cc-pVDZ   counterpoise=2

00158 m062x/aug-cc-pVDZ   counterpoise=2

 0  1  0  1  0  1
  C          0.641439       -1.108963        0.000079  1
  N         -0.684583       -1.190065        0.000037  1
  C         -1.341137       -0.033379       -0.000011  1
  C         -0.686284        1.186519       -0.000043  1
  C          0.697649        1.145888       -0.000054  1
  N          1.372915       -0.000000       -0.000009  1
  H          1.184009       -2.047017       -0.000014  1
  H         -2.423380       -0.090760        0.000008  1
  H          1.287045        2.055365       -0.000074  1
  H         -1.226866        2.121094       -0.000061  1
  C         -0.766044        1.326828        1.285575  2
  C         -0.839535        1.456107        2.470133  2
  H         -0.700616        1.211731        0.230965  2
  H         -0.904964        1.571205        3.524744  2

%mem=32GB
%nprocshared= 8
#p m062x/aug-cc-pVDZ   counterpoise=2

00159 m062x/aug-cc-pVDZ   counterpoise=2

 0  1  0  1  0  1
  C          0.641439       -1.108963        0.000079  1
  N         -0.684583       -1.190065        0.000037  1
  C         -1.341137       -0.033379       -0.000011  1
  C         -0.686284        1.186519       -0.000043  1
  C          0.697649        1.145888       -0.000054  1
  N          1.372915       -0.000000       -0.000009  1
  H          1.184009       -2.047017       -0.000014  1
  H         -2.423380       -0.090760        0.000008  1
  H          1.287045        2.055365       -0.000074  1
  H         -1.226866        2.121094       -0.000061  1
  C         -0.984808        1.173648        1.285575  2
  C         -1.254827        1.162006        2.448436  2
  H         -0.744410        1.184013        0.250282  2
  H         -1.495225        1.151642        3.483730  2

%mem=32GB
%nprocshared= 8
#p m062x/aug-cc-pVDZ   counterpoise=2

00160 m062x/aug-cc-pVDZ   counterpoise=2

 0  1  0  1  0  1
  C          0.641439       -1.108963        0.000079  1
  N         -0.684583       -1.190065        0.000037  1
  C         -1.341137       -0.033379       -0.000011  1
  C         -0.686284        1.186519       -0.000043  1
  C          0.697649        1.145888       -0.000054  1
  N          1.372915       -0.000000       -0.000009  1
  H          1.184009       -2.047017       -0.000014  1
  H         -2.423380       -0.090760        0.000008  1
  H          1.287045        2.055365       -0.000074  1
  H         -1.226866        2.121094       -0.000061  1
  C         -1.173648        0.984808        1.285575  2
  C         -1.592356        0.811512        2.390086  2
  H         -0.800873        1.139093        0.302231  2
  H         -1.965132        0.657227        3.373430  2

%mem=32GB
%nprocshared= 8
#p m062x/aug-cc-pVDZ   counterpoise=2

00161 m062x/aug-cc-pVDZ   counterpoise=2

 0  1  0  1  0  1
  C          0.641439       -1.108963        0.000079  1
  N         -0.684583       -1.190065        0.000037  1
  C         -1.341137       -0.033379       -0.000011  1
  C         -0.686284        1.186519       -0.000043  1
  C          0.697649        1.145888       -0.000054  1
  N          1.372915       -0.000000       -0.000009  1
  H          1.184009       -2.047017       -0.000014  1
  H         -2.423380       -0.090760        0.000008  1
  H          1.287045        2.055365       -0.000074  1
  H         -1.226866        2.121094       -0.000061  1
  C         -1.326828        0.766044        1.285575  2
  C         -1.837786        0.430634        2.311106  2
  H         -0.871922        1.064660        0.372547  2
  H         -2.292692        0.132019        3.224134  2

%mem=32GB
%nprocshared= 8
#p m062x/aug-cc-pVDZ   counterpoise=2

00162 m062x/aug-cc-pVDZ   counterpoise=2

 0  1  0  1  0  1
  C          0.641439       -1.108963        0.000079  1
  N         -0.684583       -1.190065        0.000037  1
  C         -1.341137       -0.033379       -0.000011  1
  C         -0.686284        1.186519       -0.000043  1
  C          0.697649        1.145888       -0.000054  1
  N          1.372915       -0.000000       -0.000009  1
  H          1.184009       -2.047017       -0.000014  1
  H         -2.423380       -0.090760        0.000008  1
  H          1.287045        2.055365       -0.000074  1
  H         -1.226866        2.121094       -0.000061  1
  C         -1.439693        0.524005        1.285575  2
  C         -1.523456        0.997734        2.378213  2
  H         -1.365118        0.102245        0.312802  2
  H         -1.598031        1.419494        3.350986  2

%mem=32GB
%nprocshared= 8
#p m062x/aug-cc-pVDZ   counterpoise=2

00163 m062x/aug-cc-pVDZ   counterpoise=2

 0  1  0  1  0  1
  C          0.641439       -1.108963        0.000079  1
  N         -0.684583       -1.190065        0.000037  1
  C         -1.341137       -0.033379       -0.000011  1
  C         -0.686284        1.186519       -0.000043  1
  C          0.697649        1.145888       -0.000054  1
  N          1.372915       -0.000000       -0.000009  1
  H          1.184009       -2.047017       -0.000014  1
  H         -2.423380       -0.090760        0.000008  1
  H          1.287045        2.055365       -0.000074  1
  H         -1.226866        2.121094       -0.000061  1
  C         -1.508813        0.266044        1.285575  2
  C         -1.659257        0.534696        2.439042  2
  H         -1.374873        0.026864        0.258646  2
  H         -1.793197        0.773876        3.465971  2

%mem=32GB
%nprocshared= 8
#p m062x/aug-cc-pVDZ   counterpoise=2

00164 m062x/aug-cc-pVDZ   counterpoise=2

 0  1  0  1  0  1
  C          0.641439       -1.108963        0.000079  1
  N         -0.684583       -1.190065        0.000037  1
  C         -1.341137       -0.033379       -0.000011  1
  C         -0.686284        1.186519       -0.000043  1
  C          0.697649        1.145888       -0.000054  1
  N          1.372915       -0.000000       -0.000009  1
  H          1.184009       -2.047017       -0.000014  1
  H         -2.423380       -0.090760        0.000008  1
  H          1.287045        2.055365       -0.000074  1
  H         -1.226866        2.121094       -0.000061  1
  C         -1.532089        0.000000        1.285575  2
  C         -1.707434        0.030651        2.466086  2
  H         -1.375980       -0.027288        0.234568  2
  H         -1.863543        0.057939        3.517094  2

%mem=32GB
%nprocshared= 8
#p m062x/aug-cc-pVDZ   counterpoise=2

00165 m062x/aug-cc-pVDZ   counterpoise=2

 0  1  0  1  0  1
  C          0.641439       -1.108963        0.000079  1
  N         -0.684583       -1.190065        0.000037  1
  C         -1.341137       -0.033379       -0.000011  1
  C         -0.686284        1.186519       -0.000043  1
  C          0.697649        1.145888       -0.000054  1
  N          1.372915       -0.000000       -0.000009  1
  H          1.184009       -2.047017       -0.000014  1
  H         -2.423380       -0.090760        0.000008  1
  H          1.287045        2.055365       -0.000074  1
  H         -1.226866        2.121094       -0.000061  1
  C         -1.508813       -0.266044        1.285575  2
  C         -1.660789       -0.476925        2.450790  2
  H         -1.373509       -0.078298        0.248187  2
  H         -1.796093       -0.664672        3.488178  2

%mem=32GB
%nprocshared= 8
#p m062x/aug-cc-pVDZ   counterpoise=2

00166 m062x/aug-cc-pVDZ   counterpoise=2

 0  1  0  1  0  1
  C          0.641439       -1.108963        0.000079  1
  N         -0.684583       -1.190065        0.000037  1
  C         -1.341137       -0.033379       -0.000011  1
  C         -0.686284        1.186519       -0.000043  1
  C          0.697649        1.145888       -0.000054  1
  N          1.372915       -0.000000       -0.000009  1
  H          1.184009       -2.047017       -0.000014  1
  H         -2.423380       -0.090760        0.000008  1
  H          1.287045        2.055365       -0.000074  1
  H         -1.226866        2.121094       -0.000061  1
  C         -1.439693       -0.524005        1.285575  2
  C         -1.524982       -0.948591        2.398115  2
  H         -1.363759       -0.145997        0.295083  2
  H         -1.600915       -1.326599        3.388607  2

%mem=32GB
%nprocshared= 8
#p m062x/aug-cc-pVDZ   counterpoise=2

00167 m062x/aug-cc-pVDZ   counterpoise=2

 0  1  0  1  0  1
  C          0.641439       -1.108963        0.000079  1
  N         -0.684583       -1.190065        0.000037  1
  C         -1.341137       -0.033379       -0.000011  1
  C         -0.686284        1.186519       -0.000043  1
  C          0.697649        1.145888       -0.000054  1
  N          1.372915       -0.000000       -0.000009  1
  H          1.184009       -2.047017       -0.000014  1
  H         -2.423380       -0.090760        0.000008  1
  H          1.287045        2.055365       -0.000074  1
  H         -1.226866        2.121094       -0.000061  1
  C         -1.326828       -0.766044        1.285575  2
  C         -1.315284       -1.357146        2.322763  2
  H         -1.337106       -0.239788        0.362169  2
  H         -1.305006       -1.883402        3.246169  2

%mem=32GB
%nprocshared= 8
#p m062x/aug-cc-pVDZ   counterpoise=2

00168 m062x/aug-cc-pVDZ   counterpoise=2

 0  1  0  1  0  1
  C          0.641439       -1.108963        0.000079  1
  N         -0.684583       -1.190065        0.000037  1
  C         -1.341137       -0.033379       -0.000011  1
  C         -0.686284        1.186519       -0.000043  1
  C          0.697649        1.145888       -0.000054  1
  N          1.372915       -0.000000       -0.000009  1
  H          1.184009       -2.047017       -0.000014  1
  H         -2.423380       -0.090760        0.000008  1
  H          1.287045        2.055365       -0.000074  1
  H         -1.226866        2.121094       -0.000061  1
  C         -1.173648       -0.984808        1.285575  2
  C         -1.593503       -0.808598        2.389189  2
  H         -0.799852       -1.141687        0.303029  2
  H         -1.967299       -0.651718        3.371735  2

%mem=32GB
%nprocshared= 8
#p m062x/aug-cc-pVDZ   counterpoise=2

00169 m062x/aug-cc-pVDZ   counterpoise=2

 0  1  0  1  0  1
  C          0.641439       -1.108963        0.000079  1
  N         -0.684583       -1.190065        0.000037  1
  C         -1.341137       -0.033379       -0.000011  1
  C         -0.686284        1.186519       -0.000043  1
  C          0.697649        1.145888       -0.000054  1
  N          1.372915       -0.000000       -0.000009  1
  H          1.184009       -2.047017       -0.000014  1
  H         -2.423380       -0.090760        0.000008  1
  H          1.287045        2.055365       -0.000074  1
  H         -1.226866        2.121094       -0.000061  1
  C         -0.984808       -1.173648        1.285575  2
  C         -1.256294       -1.158803        2.448058  2
  H         -0.743104       -1.186865        0.250618  2
  H         -1.497998       -1.145586        3.483015  2

%mem=32GB
%nprocshared= 8
#p m062x/aug-cc-pVDZ   counterpoise=2

00170 m062x/aug-cc-pVDZ   counterpoise=2

 0  1  0  1  0  1
  C          0.641439       -1.108963        0.000079  1
  N         -0.684583       -1.190065        0.000037  1
  C         -1.341137       -0.033379       -0.000011  1
  C         -0.686284        1.186519       -0.000043  1
  C          0.697649        1.145888       -0.000054  1
  N          1.372915       -0.000000       -0.000009  1
  H          1.184009       -2.047017       -0.000014  1
  H         -2.423380       -0.090760        0.000008  1
  H          1.287045        2.055365       -0.000074  1
  H         -1.226866        2.121094       -0.000061  1
  C         -0.766044       -1.326828        1.285575  2
  C         -0.841123       -1.452874        2.470382  2
  H         -0.699202       -1.214609        0.230744  2
  H         -0.907965       -1.565093        3.525214  2

%mem=32GB
%nprocshared= 8
#p m062x/aug-cc-pVDZ   counterpoise=2

00171 m062x/aug-cc-pVDZ   counterpoise=2

 0  1  0  1  0  1
  C          0.641439       -1.108963        0.000079  1
  N         -0.684583       -1.190065        0.000037  1
  C         -1.341137       -0.033379       -0.000011  1
  C         -0.686284        1.186519       -0.000043  1
  C          0.697649        1.145888       -0.000054  1
  N          1.372915       -0.000000       -0.000009  1
  H          1.184009       -2.047017       -0.000014  1
  H         -2.423380       -0.090760        0.000008  1
  H          1.287045        2.055365       -0.000074  1
  H         -1.226866        2.121094       -0.000061  1
  C         -0.524005       -1.439693        1.285575  2
  C         -0.378702       -1.665575        2.448828  2
  H         -0.653368       -1.238590        0.249933  2
  H         -0.249339       -1.866677        3.484470  2

%mem=32GB
%nprocshared= 8
#p m062x/aug-cc-pVDZ   counterpoise=2

00172 m062x/aug-cc-pVDZ   counterpoise=2

 0  1  0  1  0  1
  C          0.641439       -1.108963        0.000079  1
  N         -0.684583       -1.190065        0.000037  1
  C         -1.341137       -0.033379       -0.000011  1
  C         -0.686284        1.186519       -0.000043  1
  C          0.697649        1.145888       -0.000054  1
  N          1.372915       -0.000000       -0.000009  1
  H          1.184009       -2.047017       -0.000014  1
  H         -2.423380       -0.090760        0.000008  1
  H          1.287045        2.055365       -0.000074  1
  H         -1.226866        2.121094       -0.000061  1
  C         -0.266044       -1.508813        1.285575  2
  C          0.093687       -1.782775        2.390487  2
  H         -0.586313       -1.264905        0.301874  2
  H          0.413955       -2.026683        3.374188  2

%mem=32GB
%nprocshared= 8
#p m062x/aug-cc-pVDZ   counterpoise=2

00173 m062x/aug-cc-pVDZ   counterpoise=2

 0  1  0  1  0  1
  C          0.641439       -1.108963        0.000079  1
  N         -0.684583       -1.190065        0.000037  1
  C         -1.341137       -0.033379       -0.000011  1
  C         -0.686284        1.186519       -0.000043  1
  C          0.697649        1.145888       -0.000054  1
  N          1.372915       -0.000000       -0.000009  1
  H          1.184009       -2.047017       -0.000014  1
  H         -2.423380       -0.090760        0.000008  1
  H          1.287045        2.055365       -0.000074  1
  H         -1.226866        2.121094       -0.000061  1
  C         -0.000000       -1.532089        1.285575  2
  C          0.546292       -1.805021        2.311424  2
  H         -0.486362       -1.289098        0.372264  2
  H          1.032654       -2.048012        3.224735  2

%mem=32GB
%nprocshared= 8
#p m062x/aug-cc-pVDZ   counterpoise=2

00174 m062x/aug-cc-pVDZ   counterpoise=2

 0  1  0  1  0  1
  C          0.641439       -1.108963        0.000079  1
  N         -0.684583       -1.190065        0.000037  1
  C         -1.341137       -0.033379       -0.000011  1
  C         -0.686284        1.186519       -0.000043  1
  C          0.697649        1.145888       -0.000054  1
  N          1.372915       -0.000000       -0.000009  1
  H          1.184009       -2.047017       -0.000014  1
  H         -2.423380       -0.090760        0.000008  1
  H          1.287045        2.055365       -0.000074  1
  H         -1.226866        2.121094       -0.000061  1
  C          0.266044       -1.508813        1.285575  2
  C         -0.054623       -1.850371        2.383666  2
  H          0.551534       -1.204725        0.307947  2
  H         -0.340113       -2.154459        3.361294  2

%mem=32GB
%nprocshared= 8
#p m062x/aug-cc-pVDZ   counterpoise=2

00175 m062x/aug-cc-pVDZ   counterpoise=2

 0  1  0  1  0  1
  C          0.641439       -1.108963        0.000079  1
  N         -0.684583       -1.190065        0.000037  1
  C         -1.341137       -0.033379       -0.000011  1
  C         -0.686284        1.186519       -0.000043  1
  C          0.697649        1.145888       -0.000054  1
  N          1.372915       -0.000000       -0.000009  1
  H          1.184009       -2.047017       -0.000014  1
  H         -2.423380       -0.090760        0.000008  1
  H          1.287045        2.055365       -0.000074  1
  H         -1.226866        2.121094       -0.000061  1
  C          0.524005       -1.439693        1.285575  2
  C          0.418794       -1.736001        2.437280  2
  H          0.617675       -1.175890        0.260214  2
  H          0.325124       -1.999803        3.462641  2

%mem=32GB
%nprocshared= 8
#p m062x/aug-cc-pVDZ   counterpoise=2

00176 m062x/aug-cc-pVDZ   counterpoise=2

 0  1  0  1  0  1
  C          0.641439       -1.108963        0.000079  1
  N         -0.684583       -1.190065        0.000037  1
  C         -1.341137       -0.033379       -0.000011  1
  C         -0.686284        1.186519       -0.000043  1
  C          0.697649        1.145888       -0.000054  1
  N          1.372915       -0.000000       -0.000009  1
  H          1.184009       -2.047017       -0.000014  1
  H         -2.423380       -0.090760        0.000008  1
  H          1.287045        2.055365       -0.000074  1
  H         -1.226866        2.121094       -0.000061  1
  C          0.766044       -1.326828        1.285575  2
  C          0.879623       -1.525412        2.457307  2
  H          0.664926       -1.150029        0.242384  2
  H          0.980741       -1.702211        3.500499  2

%mem=32GB
%nprocshared= 8
#p m062x/aug-cc-pVDZ   counterpoise=2

00177 m062x/aug-cc-pVDZ   counterpoise=2

 0  1  0  1  0  1
  C          0.641439       -1.108963        0.000079  1
  N         -0.684583       -1.190065        0.000037  1
  C         -1.341137       -0.033379       -0.000011  1
  C         -0.686284        1.186519       -0.000043  1
  C          0.697649        1.145888       -0.000054  1
  N          1.372915       -0.000000       -0.000009  1
  H          1.184009       -2.047017       -0.000014  1
  H         -2.423380       -0.090760        0.000008  1
  H          1.287045        2.055365       -0.000074  1
  H         -1.226866        2.121094       -0.000061  1
  C          0.984808       -1.173648        1.285575  2
  C          1.292534       -1.231619        2.437633  2
  H          0.710840       -1.122037        0.259900  2
  H          1.566502       -1.283230        3.463307  2

%mem=32GB
%nprocshared= 8
#p m062x/aug-cc-pVDZ   counterpoise=2

00178 m062x/aug-cc-pVDZ   counterpoise=2

 0  1  0  1  0  1
  C          0.641439       -1.108963        0.000079  1
  N         -0.684583       -1.190065        0.000037  1
  C         -1.341137       -0.033379       -0.000011  1
  C         -0.686284        1.186519       -0.000043  1
  C          0.697649        1.145888       -0.000054  1
  N          1.372915       -0.000000       -0.000009  1
  H          1.184009       -2.047017       -0.000014  1
  H         -2.423380       -0.090760        0.000008  1
  H          1.287045        2.055365       -0.000074  1
  H         -1.226866        2.121094       -0.000061  1
  C          1.173648       -0.984808        1.285575  2
  C          1.628519       -0.878694        2.384268  2
  H          0.768678       -1.079280        0.307411  2
  H          2.033489       -0.784222        3.362432  2

%mem=32GB
%nprocshared= 8
#p m062x/aug-cc-pVDZ   counterpoise=2

00179 m062x/aug-cc-pVDZ   counterpoise=2

 0  1  0  1  0  1
  C          0.641439       -1.108963        0.000079  1
  N         -0.684583       -1.190065        0.000037  1
  C         -1.341137       -0.033379       -0.000011  1
  C         -0.686284        1.186519       -0.000043  1
  C          0.697649        1.145888       -0.000054  1
  N          1.372915       -0.000000       -0.000009  1
  H          1.184009       -2.047017       -0.000014  1
  H         -2.423380       -0.090760        0.000008  1
  H          1.287045        2.055365       -0.000074  1
  H         -1.226866        2.121094       -0.000061  1
  C          1.326828       -0.766044        1.285575  2
  C          1.873566       -0.492497        2.311022  2
  H          0.840068       -1.009584        0.372622  2
  H          2.360326       -0.248957        3.223976  2

%mem=32GB
%nprocshared= 8
#p m062x/aug-cc-pVDZ   counterpoise=2

00180 m062x/aug-cc-pVDZ   counterpoise=2

 0  1  0  1  0  1
  C          0.641439       -1.108963        0.000079  1
  N         -0.684583       -1.190065        0.000037  1
  C         -1.341137       -0.033379       -0.000011  1
  C         -0.686284        1.186519       -0.000043  1
  C          0.697649        1.145888       -0.000054  1
  N          1.372915       -0.000000       -0.000009  1
  H          1.184009       -2.047017       -0.000014  1
  H         -2.423380       -0.090760        0.000008  1
  H          1.287045        2.055365       -0.000074  1
  H         -1.226866        2.121094       -0.000061  1
  C          1.439693       -0.524005        1.285575  2
  C          1.497052       -0.974106        2.389845  2
  H          1.388626       -0.123281        0.302446  2
  H          1.548119       -1.374831        3.372974  2

%mem=32GB
%nprocshared= 8
#p m062x/aug-cc-pVDZ   counterpoise=2

00181 m062x/aug-cc-pVDZ   counterpoise=2

 0  1  0  1  0  1
  C          0.641439       -1.108963        0.000079  1
  N         -0.684583       -1.190065        0.000037  1
  C         -1.341137       -0.033379       -0.000011  1
  C         -0.686284        1.186519       -0.000043  1
  C          0.697649        1.145888       -0.000054  1
  N          1.372915       -0.000000       -0.000009  1
  H          1.184009       -2.047017       -0.000014  1
  H         -2.423380       -0.090760        0.000008  1
  H          1.287045        2.055365       -0.000074  1
  H         -1.226866        2.121094       -0.000061  1
  C          1.508813       -0.266044        1.285575  2
  C          1.631739       -0.506694        2.448446  2
  H          1.399372       -0.051794        0.250273  2
  H          1.741180       -0.720944        3.483748  2

%mem=32GB
%nprocshared= 8
#p m062x/aug-cc-pVDZ   counterpoise=2

00182 m062x/aug-cc-pVDZ   counterpoise=2

 0  1  0  1  0  1
  C          0.641439       -1.108963        0.000079  1
  N         -0.684583       -1.190065        0.000037  1
  C         -1.341137       -0.033379       -0.000011  1
  C         -0.686284        1.186519       -0.000043  1
  C          0.697649        1.145888       -0.000054  1
  N          1.372915       -0.000000       -0.000009  1
  H          1.184009       -2.047017       -0.000014  1
  H         -2.423380       -0.090760        0.000008  1
  H          1.287045        2.055365       -0.000074  1
  H         -1.226866        2.121094       -0.000061  1
  C          1.732051        0.000000        1.000000  2
  C          2.135570       -0.000000        2.123594  2
  H          1.372798        0.000000       -0.000334  2
  H          2.494823       -0.000000        3.123929  2

%mem=32GB
%nprocshared= 8
#p m062x/aug-cc-pVDZ   counterpoise=2

00183 m062x/aug-cc-pVDZ   counterpoise=2

 0  1  0  1  0  1
  C          0.641439       -1.108963        0.000079  1
  N         -0.684583       -1.190065        0.000037  1
  C         -1.341137       -0.033379       -0.000011  1
  C         -0.686284        1.186519       -0.000043  1
  C          0.697649        1.145888       -0.000054  1
  N          1.372915       -0.000000       -0.000009  1
  H          1.184009       -2.047017       -0.000014  1
  H         -2.423380       -0.090760        0.000008  1
  H          1.287045        2.055365       -0.000074  1
  H         -1.226866        2.121094       -0.000061  1
  C          1.705737        0.300767        1.000000  2
  C          2.068270        0.628384        2.089279  2
  H          1.382975        0.009091        0.030217  2
  H          2.391032        0.920061        3.059063  2

%mem=32GB
%nprocshared= 8
#p m062x/aug-cc-pVDZ   counterpoise=2

00184 m062x/aug-cc-pVDZ   counterpoise=2

 0  1  0  1  0  1
  C          0.641439       -1.108963        0.000079  1
  N         -0.684583       -1.190065        0.000037  1
  C         -1.341137       -0.033379       -0.000011  1
  C         -0.686284        1.186519       -0.000043  1
  C          0.697649        1.145888       -0.000054  1
  N          1.372915       -0.000000       -0.000009  1
  H          1.184009       -2.047017       -0.000014  1
  H         -2.423380       -0.090760        0.000008  1
  H          1.287045        2.055365       -0.000074  1
  H         -1.226866        2.121094       -0.000061  1
  C          1.627595        0.592396        1.000000  2
  C          1.883127        1.186772        2.003351  2
  H          1.400096        0.063224        0.106718  2
  H          2.110626        1.715944        2.896633  2

%mem=32GB
%nprocshared= 8
#p m062x/aug-cc-pVDZ   counterpoise=2

00185 m062x/aug-cc-pVDZ   counterpoise=2

 0  1  0  1  0  1
  C          0.641439       -1.108963        0.000079  1
  N         -0.684583       -1.190065        0.000037  1
  C         -1.341137       -0.033379       -0.000011  1
  C         -0.686284        1.186519       -0.000043  1
  C          0.697649        1.145888       -0.000054  1
  N          1.372915       -0.000000       -0.000009  1
  H          1.184009       -2.047017       -0.000014  1
  H         -2.423380       -0.090760        0.000008  1
  H          1.287045        2.055365       -0.000074  1
  H         -1.226866        2.121094       -0.000061  1
  C          1.500000        0.866025        1.000000  2
  C          2.229919        0.611427        1.909775  2
  H          0.850154        1.092694        0.190029  2
  H          2.879765        0.384759        2.719746  2

%mem=32GB
%nprocshared= 8
#p m062x/aug-cc-pVDZ   counterpoise=2

00186 m062x/aug-cc-pVDZ   counterpoise=2

 0  1  0  1  0  1
  C          0.641439       -1.108963        0.000079  1
  N         -0.684583       -1.190065        0.000037  1
  C         -1.341137       -0.033379       -0.000011  1
  C         -0.686284        1.186519       -0.000043  1
  C          0.697649        1.145888       -0.000054  1
  N          1.372915       -0.000000       -0.000009  1
  H          1.184009       -2.047017       -0.000014  1
  H         -2.423380       -0.090760        0.000008  1
  H          1.287045        2.055365       -0.000074  1
  H         -1.226866        2.121094       -0.000061  1
  C          1.326828        1.113341        1.000000  2
  C          1.962338        1.080466        2.010118  2
  H          0.761034        1.142609        0.100694  2
  H          2.528132        1.051198        2.909424  2

%mem=32GB
%nprocshared= 8
#p m062x/aug-cc-pVDZ   counterpoise=2

00187 m062x/aug-cc-pVDZ   counterpoise=2

 0  1  0  1  0  1
  C          0.641439       -1.108963        0.000079  1
  N         -0.684583       -1.190065        0.000037  1
  C         -1.341137       -0.033379       -0.000011  1
  C         -0.686284        1.186519       -0.000043  1
  C          0.697649        1.145888       -0.000054  1
  N          1.372915       -0.000000       -0.000009  1
  H          1.184009       -2.047017       -0.000014  1
  H         -2.423380       -0.090760        0.000008  1
  H          1.287045        2.055365       -0.000074  1
  H         -1.226866        2.121094       -0.000061  1
  C          1.113341        1.326828        1.000000  2
  C          1.565315        1.523560        2.087340  2
  H          0.710949        1.151677        0.031943  2
  H          1.967706        1.698711        3.055397  2

%mem=32GB
%nprocshared= 8
#p m062x/aug-cc-pVDZ   counterpoise=2

00188 m062x/aug-cc-pVDZ   counterpoise=2

 0  1  0  1  0  1
  C          0.641439       -1.108963        0.000079  1
  N         -0.684583       -1.190065        0.000037  1
  C         -1.341137       -0.033379       -0.000011  1
  C         -0.686284        1.186519       -0.000043  1
  C          0.697649        1.145888       -0.000054  1
  N          1.372915       -0.000000       -0.000009  1
  H          1.184009       -2.047017       -0.000014  1
  H         -2.423380       -0.090760        0.000008  1
  H          1.287045        2.055365       -0.000074  1
  H         -1.226866        2.121094       -0.000061  1
  C          0.866025        1.500000        1.000000  2
  C          1.053162        1.893566        2.111476  2
  H          0.699418        1.149609        0.010455  2
  H          1.219769        2.243956        3.101021  2

%mem=32GB
%nprocshared= 8
#p m062x/aug-cc-pVDZ   counterpoise=2

00189 m062x/aug-cc-pVDZ   counterpoise=2

 0  1  0  1  0  1
  C          0.641439       -1.108963        0.000079  1
  N         -0.684583       -1.190065        0.000037  1
  C         -1.341137       -0.033379       -0.000011  1
  C         -0.686284        1.186519       -0.000043  1
  C          0.697649        1.145888       -0.000054  1
  N          1.372915       -0.000000       -0.000009  1
  H          1.184009       -2.047017       -0.000014  1
  H         -2.423380       -0.090760        0.000008  1
  H          1.287045        2.055365       -0.000074  1
  H         -1.226866        2.121094       -0.000061  1
  C          0.592396        1.627595        1.000000  2
  C          0.479700        2.143370        2.070779  2
  H          0.692730        1.168402        0.046687  2
  H          0.379367        2.602563        3.024092  2

%mem=32GB
%nprocshared= 8
#p m062x/aug-cc-pVDZ   counterpoise=2

00190 m062x/aug-cc-pVDZ   counterpoise=2

 0  1  0  1  0  1
  C          0.641439       -1.108963        0.000079  1
  N         -0.684583       -1.190065        0.000037  1
  C         -1.341137       -0.033379       -0.000011  1
  C         -0.686284        1.186519       -0.000043  1
  C          0.697649        1.145888       -0.000054  1
  N          1.372915       -0.000000       -0.000009  1
  H          1.184009       -2.047017       -0.000014  1
  H         -2.423380       -0.090760        0.000008  1
  H          1.287045        2.055365       -0.000074  1
  H         -1.226866        2.121094       -0.000061  1
  C          0.300767        1.705737        1.000000  2
  C         -0.089892        2.256809        1.984376  2
  H          0.648571        1.215118        0.123612  2
  H         -0.437696        2.747428        2.860765  2

%mem=32GB
%nprocshared= 8
#p m062x/aug-cc-pVDZ   counterpoise=2

00191 m062x/aug-cc-pVDZ   counterpoise=2

 0  1  0  1  0  1
  C          0.641439       -1.108963        0.000079  1
  N         -0.684583       -1.190065        0.000037  1
  C         -1.341137       -0.033379       -0.000011  1
  C         -0.686284        1.186519       -0.000043  1
  C          0.697649        1.145888       -0.000054  1
  N          1.372915       -0.000000       -0.000009  1
  H          1.184009       -2.047017       -0.000014  1
  H         -2.423380       -0.090760        0.000008  1
  H          1.287045        2.055365       -0.000074  1
  H         -1.226866        2.121094       -0.000061  1
  C          0.000000        1.732051        1.000000  2
  C          0.616072        2.221771        1.897731  2
  H         -0.548488        1.296054        0.200751  2
  H          1.164560        2.657768        2.696980  2

%mem=32GB
%nprocshared= 8
#p m062x/aug-cc-pVDZ   counterpoise=2

00192 m062x/aug-cc-pVDZ   counterpoise=2

 0  1  0  1  0  1
  C          0.641439       -1.108963        0.000079  1
  N         -0.684583       -1.190065        0.000037  1
  C         -1.341137       -0.033379       -0.000011  1
  C         -0.686284        1.186519       -0.000043  1
  C          0.697649        1.145888       -0.000054  1
  N          1.372915       -0.000000       -0.000009  1
  H          1.184009       -2.047017       -0.000014  1
  H         -2.423380       -0.090760        0.000008  1
  H          1.287045        2.055365       -0.000074  1
  H         -1.226866        2.121094       -0.000061  1
  C         -0.300767        1.705737        1.000000  2
  C          0.085699        2.226234        2.002506  2
  H         -0.644838        1.242339        0.107470  2
  H          0.429769        2.689632        2.895036  2

%mem=32GB
%nprocshared= 8
#p m062x/aug-cc-pVDZ   counterpoise=2

00193 m062x/aug-cc-pVDZ   counterpoise=2

 0  1  0  1  0  1
  C          0.641439       -1.108963        0.000079  1
  N         -0.684583       -1.190065        0.000037  1
  C         -1.341137       -0.033379       -0.000011  1
  C         -0.686284        1.186519       -0.000043  1
  C          0.697649        1.145888       -0.000054  1
  N          1.372915       -0.000000       -0.000009  1
  H          1.184009       -2.047017       -0.000014  1
  H         -2.423380       -0.090760        0.000008  1
  H          1.287045        2.055365       -0.000074  1
  H         -1.226866        2.121094       -0.000061  1
  C         -0.592396        1.627595        1.000000  2
  C         -0.490221        2.107607        2.088320  2
  H         -0.683363        1.200242        0.031070  2
  H         -0.399254        2.534961        3.057250  2

%mem=32GB
%nprocshared= 8
#p m062x/aug-cc-pVDZ   counterpoise=2

00194 m062x/aug-cc-pVDZ   counterpoise=2

 0  1  0  1  0  1
  C          0.641439       -1.108963        0.000079  1
  N         -0.684583       -1.190065        0.000037  1
  C         -1.341137       -0.033379       -0.000011  1
  C         -0.686284        1.186519       -0.000043  1
  C          0.697649        1.145888       -0.000054  1
  N          1.372915       -0.000000       -0.000009  1
  H          1.184009       -2.047017       -0.000014  1
  H         -2.423380       -0.090760        0.000008  1
  H          1.287045        2.055365       -0.000074  1
  H         -1.226866        2.121094       -0.000061  1
  C         -0.866025        1.500000        1.000000  2
  C         -1.067831        1.851963        2.122804  2
  H         -0.686358        1.186648        0.000369  2
  H         -1.247498        2.165314        3.122435  2

%mem=32GB
%nprocshared= 8
#p m062x/aug-cc-pVDZ   counterpoise=2

00195 m062x/aug-cc-pVDZ   counterpoise=2

 0  1  0  1  0  1
  C          0.641439       -1.108963        0.000079  1
  N         -0.684583       -1.190065        0.000037  1
  C         -1.341137       -0.033379       -0.000011  1
  C         -0.686284        1.186519       -0.000043  1
  C          0.697649        1.145888       -0.000054  1
  N          1.372915       -0.000000       -0.000009  1
  H          1.184009       -2.047017       -0.000014  1
  H         -2.423380       -0.090760        0.000008  1
  H          1.287045        2.055365       -0.000074  1
  H         -1.226866        2.121094       -0.000061  1
  C         -1.113341        1.326828        1.000000  2
  C         -1.578346        1.479605        2.088908  2
  H         -0.699347        1.190811        0.030547  2
  H         -1.992340        1.615622        3.058361  2

%mem=32GB
%nprocshared= 8
#p m062x/aug-cc-pVDZ   counterpoise=2

00196 m062x/aug-cc-pVDZ   counterpoise=2

 0  1  0  1  0  1
  C          0.641439       -1.108963        0.000079  1
  N         -0.684583       -1.190065        0.000037  1
  C         -1.341137       -0.033379       -0.000011  1
  C         -0.686284        1.186519       -0.000043  1
  C          0.697649        1.145888       -0.000054  1
  N          1.372915       -0.000000       -0.000009  1
  H          1.184009       -2.047017       -0.000014  1
  H         -2.423380       -0.090760        0.000008  1
  H          1.287045        2.055365       -0.000074  1
  H         -1.226866        2.121094       -0.000061  1
  C         -1.326828        1.113341        1.000000  2
  C         -1.969530        1.039916        2.003412  2
  H         -0.754632        1.178711        0.106664  2
  H         -2.541726        0.974546        2.896748  2

%mem=32GB
%nprocshared= 8
#p m062x/aug-cc-pVDZ   counterpoise=2

00197 m062x/aug-cc-pVDZ   counterpoise=2

 0  1  0  1  0  1
  C          0.641439       -1.108963        0.000079  1
  N         -0.684583       -1.190065        0.000037  1
  C         -1.341137       -0.033379       -0.000011  1
  C         -0.686284        1.186519       -0.000043  1
  C          0.697649        1.145888       -0.000054  1
  N          1.372915       -0.000000       -0.000009  1
  H          1.184009       -2.047017       -0.000014  1
  H         -2.423380       -0.090760        0.000008  1
  H          1.287045        2.055365       -0.000074  1
  H         -1.226866        2.121094       -0.000061  1
  C         -1.500000        0.866025        1.000000  2
  C         -2.231241        0.578016        1.898682  2
  H         -0.848978        1.122440        0.199905  2
  H         -2.882263        0.321601        2.698778  2

%mem=32GB
%nprocshared= 8
#p m062x/aug-cc-pVDZ   counterpoise=2

00198 m062x/aug-cc-pVDZ   counterpoise=2

 0  1  0  1  0  1
  C          0.641439       -1.108963        0.000079  1
  N         -0.684583       -1.190065        0.000037  1
  C         -1.341137       -0.033379       -0.000011  1
  C         -0.686284        1.186519       -0.000043  1
  C          0.697649        1.145888       -0.000054  1
  N          1.372915       -0.000000       -0.000009  1
  H          1.184009       -2.047017       -0.000014  1
  H         -2.423380       -0.090760        0.000008  1
  H          1.287045        2.055365       -0.000074  1
  H         -1.226866        2.121094       -0.000061  1
  C         -1.627595        0.592396        1.000000  2
  C         -1.909312        1.207813        1.983458  2
  H         -1.376783        0.044492        0.124429  2
  H         -2.160124        1.755718        2.859029  2

%mem=32GB
%nprocshared= 8
#p m062x/aug-cc-pVDZ   counterpoise=2

00199 m062x/aug-cc-pVDZ   counterpoise=2

 0  1  0  1  0  1
  C          0.641439       -1.108963        0.000079  1
  N         -0.684583       -1.190065        0.000037  1
  C         -1.341137       -0.033379       -0.000011  1
  C         -0.686284        1.186519       -0.000043  1
  C          0.697649        1.145888       -0.000054  1
  N          1.372915       -0.000000       -0.000009  1
  H          1.184009       -2.047017       -0.000014  1
  H         -2.423380       -0.090760        0.000008  1
  H          1.287045        2.055365       -0.000074  1
  H         -1.226866        2.121094       -0.000061  1
  C         -1.705737        0.300767        1.000000  2
  C         -2.095906        0.658347        2.070139  2
  H         -1.358371       -0.017585        0.047257  2
  H         -2.443272        0.976699        3.022882  2

%mem=32GB
%nprocshared= 8
#p m062x/aug-cc-pVDZ   counterpoise=2

00200 m062x/aug-cc-pVDZ   counterpoise=2

 0  1  0  1  0  1
  C          0.641439       -1.108963        0.000079  1
  N         -0.684583       -1.190065        0.000037  1
  C         -1.341137       -0.033379       -0.000011  1
  C         -0.686284        1.186519       -0.000043  1
  C          0.697649        1.145888       -0.000054  1
  N          1.372915       -0.000000       -0.000009  1
  H          1.184009       -2.047017       -0.000014  1
  H         -2.423380       -0.090760        0.000008  1
  H          1.287045        2.055365       -0.000074  1
  H         -1.226866        2.121094       -0.000061  1
  C         -1.732051        0.000000        1.000000  2
  C         -2.166501        0.037096        2.111382  2
  H         -1.345261       -0.033027        0.010539  2
  H         -2.553290        0.070123        3.100843  2

%mem=32GB
%nprocshared= 8
#p m062x/aug-cc-pVDZ   counterpoise=2

00201 m062x/aug-cc-pVDZ   counterpoise=2

 0  1  0  1  0  1
  C          0.641439       -1.108963        0.000079  1
  N         -0.684583       -1.190065        0.000037  1
  C         -1.341137       -0.033379       -0.000011  1
  C         -0.686284        1.186519       -0.000043  1
  C          0.697649        1.145888       -0.000054  1
  N          1.372915       -0.000000       -0.000009  1
  H          1.184009       -2.047017       -0.000014  1
  H         -2.423380       -0.090760        0.000008  1
  H          1.287045        2.055365       -0.000074  1
  H         -1.226866        2.121094       -0.000061  1
  C         -1.705737       -0.300767        1.000000  2
  C         -2.102356       -0.591638        2.087832  2
  H         -1.352627       -0.041806        0.031505  2
  H         -2.455466       -0.850600        3.056328  2

%mem=32GB
%nprocshared= 8
#p m062x/aug-cc-pVDZ   counterpoise=2

00202 m062x/aug-cc-pVDZ   counterpoise=2

 0  1  0  1  0  1
  C          0.641439       -1.108963        0.000079  1
  N         -0.684583       -1.190065        0.000037  1
  C         -1.341137       -0.033379       -0.000011  1
  C         -0.686284        1.186519       -0.000043  1
  C          0.697649        1.145888       -0.000054  1
  N          1.372915       -0.000000       -0.000009  1
  H          1.184009       -2.047017       -0.000014  1
  H         -2.423380       -0.090760        0.000008  1
  H          1.287045        2.055365       -0.000074  1
  H         -1.226866        2.121094       -0.000061  1
  C         -1.627595       -0.592396        1.000000  2
  C         -1.917191       -1.157535        2.010962  2
  H         -1.369769       -0.089254        0.099942  2
  H         -2.175017       -1.660678        2.911020  2

%mem=32GB
%nprocshared= 8
#p m062x/aug-cc-pVDZ   counterpoise=2

00203 m062x/aug-cc-pVDZ   counterpoise=2

 0  1  0  1  0  1
  C          0.641439       -1.108963        0.000079  1
  N         -0.684583       -1.190065        0.000037  1
  C         -1.341137       -0.033379       -0.000011  1
  C         -0.686284        1.186519       -0.000043  1
  C          0.697649        1.145888       -0.000054  1
  N          1.372915       -0.000000       -0.000009  1
  H          1.184009       -2.047017       -0.000014  1
  H         -2.423380       -0.090760        0.000008  1
  H          1.287045        2.055365       -0.000074  1
  H         -1.226866        2.121094       -0.000061  1
  C         -1.500000       -0.866025        1.000000  2
  C         -1.644675       -1.624307        1.910698  2
  H         -1.371196       -0.190929        0.189207  2
  H         -1.773478       -2.299403        2.721491  2

%mem=32GB
%nprocshared= 8
#p m062x/aug-cc-pVDZ   counterpoise=2

00204 m062x/aug-cc-pVDZ   counterpoise=2

 0  1  0  1  0  1
  C          0.641439       -1.108963        0.000079  1
  N         -0.684583       -1.190065        0.000037  1
  C         -1.341137       -0.033379       -0.000011  1
  C         -0.686284        1.186519       -0.000043  1
  C          0.697649        1.145888       -0.000054  1
  N          1.372915       -0.000000       -0.000009  1
  H          1.184009       -2.047017       -0.000014  1
  H         -2.423380       -0.090760        0.000008  1
  H          1.287045        2.055365       -0.000074  1
  H         -1.226866        2.121094       -0.000061  1
  C         -1.326828       -1.113341        1.000000  2
  C         -1.970656       -1.036427        2.002428  2
  H         -0.753629       -1.181817        0.107540  2
  H         -2.543855       -0.967952        2.894888  2

%mem=32GB
%nprocshared= 8
#p m062x/aug-cc-pVDZ   counterpoise=2

00205 m062x/aug-cc-pVDZ   counterpoise=2

 0  1  0  1  0  1
  C          0.641439       -1.108963        0.000079  1
  N         -0.684583       -1.190065        0.000037  1
  C         -1.341137       -0.033379       -0.000011  1
  C         -0.686284        1.186519       -0.000043  1
  C          0.697649        1.145888       -0.000054  1
  N          1.372915       -0.000000       -0.000009  1
  H          1.184009       -2.047017       -0.000014  1
  H         -2.423380       -0.090760        0.000008  1
  H          1.287045        2.055365       -0.000074  1
  H         -1.226866        2.121094       -0.000061  1
  C         -1.113341       -1.326828        1.000000  2
  C         -1.580138       -1.475724        2.088679  2
  H         -0.697752       -1.194266        0.030751  2
  H         -1.995726       -1.608287        3.057929  2

%mem=32GB
%nprocshared= 8
#p m062x/aug-cc-pVDZ   counterpoise=2

00206 m062x/aug-cc-pVDZ   counterpoise=2

 0  1  0  1  0  1
  C          0.641439       -1.108963        0.000079  1
  N         -0.684583       -1.190065        0.000037  1
  C         -1.341137       -0.033379       -0.000011  1
  C         -0.686284        1.186519       -0.000043  1
  C          0.697649        1.145888       -0.000054  1
  N          1.372915       -0.000000       -0.000009  1
  H          1.184009       -2.047017       -0.000014  1
  H         -2.423380       -0.090760        0.000008  1
  H          1.287045        2.055365       -0.000074  1
  H         -1.226866        2.121094       -0.000061  1
  C         -0.866025       -1.500000        1.000000  2
  C         -1.069899       -1.848252        2.123587  2
  H         -0.684517       -1.189952       -0.000328  2
  H         -1.251408       -2.158300        3.123915  2

%mem=32GB
%nprocshared= 8
#p m062x/aug-cc-pVDZ   counterpoise=2

00207 m062x/aug-cc-pVDZ   counterpoise=2

 0  1  0  1  0  1
  C          0.641439       -1.108963        0.000079  1
  N         -0.684583       -1.190065        0.000037  1
  C         -1.341137       -0.033379       -0.000011  1
  C         -0.686284        1.186519       -0.000043  1
  C          0.697649        1.145888       -0.000054  1
  N          1.372915       -0.000000       -0.000009  1
  H          1.184009       -2.047017       -0.000014  1
  H         -2.423380       -0.090760        0.000008  1
  H          1.287045        2.055365       -0.000074  1
  H         -1.226866        2.121094       -0.000061  1
  C         -0.592396       -1.627595        1.000000  2
  C         -0.491922       -2.104460        2.089861  2
  H         -0.681848       -1.203043        0.029699  2
  H         -0.402470       -2.529012        3.060162  2

%mem=32GB
%nprocshared= 8
#p m062x/aug-cc-pVDZ   counterpoise=2

00208 m062x/aug-cc-pVDZ   counterpoise=2

 0  1  0  1  0  1
  C          0.641439       -1.108963        0.000079  1
  N         -0.684583       -1.190065        0.000037  1
  C         -1.341137       -0.033379       -0.000011  1
  C         -0.686284        1.186519       -0.000043  1
  C          0.697649        1.145888       -0.000054  1
  N          1.372915       -0.000000       -0.000009  1
  H          1.184009       -2.047017       -0.000014  1
  H         -2.423380       -0.090760        0.000008  1
  H          1.287045        2.055365       -0.000074  1
  H         -1.226866        2.121094       -0.000061  1
  C         -0.300767       -1.705737        1.000000  2
  C          0.084692       -2.223618        2.004247  2
  H         -0.643942       -1.244668        0.105921  2
  H          0.427867       -2.684687        2.898326  2

%mem=32GB
%nprocshared= 8
#p m062x/aug-cc-pVDZ   counterpoise=2

00209 m062x/aug-cc-pVDZ   counterpoise=2

 0  1  0  1  0  1
  C          0.641439       -1.108963        0.000079  1
  N         -0.684583       -1.190065        0.000037  1
  C         -1.341137       -0.033379       -0.000011  1
  C         -0.686284        1.186519       -0.000043  1
  C          0.697649        1.145888       -0.000054  1
  N          1.372915       -0.000000       -0.000009  1
  H          1.184009       -2.047017       -0.000014  1
  H         -2.423380       -0.090760        0.000008  1
  H          1.287045        2.055365       -0.000074  1
  H         -1.226866        2.121094       -0.000061  1
  C         -0.000000       -1.732051        1.000000  2
  C          0.615651       -2.219463        1.899275  2
  H         -0.548113       -1.298109        0.199377  2
  H          1.163764       -2.653405        2.699898  2

%mem=32GB
%nprocshared= 8
#p m062x/aug-cc-pVDZ   counterpoise=2

00210 m062x/aug-cc-pVDZ   counterpoise=2

 0  1  0  1  0  1
  C          0.641439       -1.108963        0.000079  1
  N         -0.684583       -1.190065        0.000037  1
  C         -1.341137       -0.033379       -0.000011  1
  C         -0.686284        1.186519       -0.000043  1
  C          0.697649        1.145888       -0.000054  1
  N          1.372915       -0.000000       -0.000009  1
  H          1.184009       -2.047017       -0.000014  1
  H         -2.423380       -0.090760        0.000008  1
  H          1.287045        2.055365       -0.000074  1
  H         -1.226866        2.121094       -0.000061  1
  C          0.300767       -1.705737        1.000000  2
  C         -0.034451       -2.292959        1.983916  2
  H          0.599212       -1.182934        0.124021  2
  H         -0.332896       -2.815762        2.859895  2

%mem=32GB
%nprocshared= 8
#p m062x/aug-cc-pVDZ   counterpoise=2

00211 m062x/aug-cc-pVDZ   counterpoise=2

 0  1  0  1  0  1
  C          0.641439       -1.108963        0.000079  1
  N         -0.684583       -1.190065        0.000037  1
  C         -1.341137       -0.033379       -0.000011  1
  C         -0.686284        1.186519       -0.000043  1
  C          0.697649        1.145888       -0.000054  1
  N          1.372915       -0.000000       -0.000009  1
  H          1.184009       -2.047017       -0.000014  1
  H         -2.423380       -0.090760        0.000008  1
  H          1.287045        2.055365       -0.000074  1
  H         -1.226866        2.121094       -0.000061  1
  C          0.592396       -1.627595        1.000000  2
  C          0.540467       -2.176757        2.058781  2
  H          0.638629       -1.138678        0.057369  2
  H          0.494234       -2.665674        3.001412  2

%mem=32GB
%nprocshared= 8
#p m062x/aug-cc-pVDZ   counterpoise=2

00212 m062x/aug-cc-pVDZ   counterpoise=2

 0  1  0  1  0  1
  C          0.641439       -1.108963        0.000079  1
  N         -0.684583       -1.190065        0.000037  1
  C         -1.341137       -0.033379       -0.000011  1
  C         -0.686284        1.186519       -0.000043  1
  C          0.697649        1.145888       -0.000054  1
  N          1.372915       -0.000000       -0.000009  1
  H          1.184009       -2.047017       -0.000014  1
  H         -2.423380       -0.090760        0.000008  1
  H          1.287045        2.055365       -0.000074  1
  H         -1.226866        2.121094       -0.000061  1
  C          0.866025       -1.500000        1.000000  2
  C          1.110463       -1.925601        2.088304  2
  H          0.648403       -1.121088        0.031084  2
  H          1.328086       -2.304513        3.057220  2

%mem=32GB
%nprocshared= 8
#p m062x/aug-cc-pVDZ   counterpoise=2

00213 m062x/aug-cc-pVDZ   counterpoise=2

 0  1  0  1  0  1
  C          0.641439       -1.108963        0.000079  1
  N         -0.684583       -1.190065        0.000037  1
  C         -1.341137       -0.033379       -0.000011  1
  C         -0.686284        1.186519       -0.000043  1
  C          0.697649        1.145888       -0.000054  1
  N          1.372915       -0.000000       -0.000009  1
  H          1.184009       -2.047017       -0.000014  1
  H         -2.423380       -0.090760        0.000008  1
  H          1.287045        2.055365       -0.000074  1
  H         -1.226866        2.121094       -0.000061  1
  C          1.113341       -1.326828        1.000000  2
  C          1.613262       -1.557629        2.059293  2
  H          0.668261       -1.121346        0.056913  2
  H          2.058342       -1.763111        3.002380  2

%mem=32GB
%nprocshared= 8
#p m062x/aug-cc-pVDZ   counterpoise=2

00214 m062x/aug-cc-pVDZ   counterpoise=2

 0  1  0  1  0  1
  C          0.641439       -1.108963        0.000079  1
  N         -0.684583       -1.190065        0.000037  1
  C         -1.341137       -0.033379       -0.000011  1
  C         -0.686284        1.186519       -0.000043  1
  C          0.697649        1.145888       -0.000054  1
  N          1.372915       -0.000000       -0.000009  1
  H          1.184009       -2.047017       -0.000014  1
  H         -2.423380       -0.090760        0.000008  1
  H          1.287045        2.055365       -0.000074  1
  H         -1.226866        2.121094       -0.000061  1
  C          1.326828       -1.113341        1.000000  2
  C          2.001801       -1.117652        1.984726  2
  H          0.725900       -1.109502        0.123300  2
  H          2.602729       -1.121490        2.861425  2

%mem=32GB
%nprocshared= 8
#p m062x/aug-cc-pVDZ   counterpoise=2

00215 m062x/aug-cc-pVDZ   counterpoise=2

 0  1  0  1  0  1
  C          0.641439       -1.108963        0.000079  1
  N         -0.684583       -1.190065        0.000037  1
  C         -1.341137       -0.033379       -0.000011  1
  C         -0.686284        1.186519       -0.000043  1
  C          0.697649        1.145888       -0.000054  1
  N          1.372915       -0.000000       -0.000009  1
  H          1.184009       -2.047017       -0.000014  1
  H         -2.423380       -0.090760        0.000008  1
  H          1.287045        2.055365       -0.000074  1
  H         -1.226866        2.121094       -0.000061  1
  C          1.500000       -0.866025        1.000000  2
  C          1.614164       -1.644002        1.898338  2
  H          1.398360       -0.173394        0.200211  2
  H          1.715805       -2.336633        2.698127  2

%mem=32GB
%nprocshared= 8
#p m062x/aug-cc-pVDZ   counterpoise=2

00216 m062x/aug-cc-pVDZ   counterpoise=2

 0  1  0  1  0  1
  C          0.641439       -1.108963        0.000079  1
  N         -0.684583       -1.190065        0.000037  1
  C         -1.341137       -0.033379       -0.000011  1
  C         -0.686284        1.186519       -0.000043  1
  C          0.697649        1.145888       -0.000054  1
  N          1.372915       -0.000000       -0.000009  1
  H          1.184009       -2.047017       -0.000014  1
  H         -2.423380       -0.090760        0.000008  1
  H          1.287045        2.055365       -0.000074  1
  H         -1.226866        2.121094       -0.000061  1
  C          1.627595       -0.592396        1.000000  2
  C          1.883127       -1.186772        2.003351  2
  H          1.400096       -0.063224        0.106718  2
  H          2.110626       -1.715944        2.896633  2

%mem=32GB
%nprocshared= 8
#p m062x/aug-cc-pVDZ   counterpoise=2

00217 m062x/aug-cc-pVDZ   counterpoise=2

 0  1  0  1  0  1
  C          0.641439       -1.108963        0.000079  1
  N         -0.684583       -1.190065        0.000037  1
  C         -1.341137       -0.033379       -0.000011  1
  C         -0.686284        1.186519       -0.000043  1
  C          0.697649        1.145888       -0.000054  1
  N          1.372915       -0.000000       -0.000009  1
  H          1.184009       -2.047017       -0.000014  1
  H         -2.423380       -0.090760        0.000008  1
  H          1.287045        2.055365       -0.000074  1
  H         -1.226866        2.121094       -0.000061  1
  C          1.705737       -0.300767        1.000000  2
  C          2.068270       -0.628384        2.089279  2
  H          1.382975       -0.009091        0.030217  2
  H          2.391032       -0.920061        3.059063  2

%mem=32GB
%nprocshared= 8
#p m062x/aug-cc-pVDZ   counterpoise=2

00218 m062x/aug-cc-pVDZ   counterpoise=2

 0  1  0  1  0  1
  C          0.641439       -1.108963        0.000079  1
  N         -0.684583       -1.190065        0.000037  1
  C         -1.341137       -0.033379       -0.000011  1
  C         -0.686284        1.186519       -0.000043  1
  C          0.697649        1.145888       -0.000054  1
  N          1.372915       -0.000000       -0.000009  1
  H          1.184009       -2.047017       -0.000014  1
  H         -2.423380       -0.090760        0.000008  1
  H          1.287045        2.055365       -0.000074  1
  H         -1.226866        2.121094       -0.000061  1
  C          1.879385        0.000000        0.684040  2
  C          2.589790       -0.000000        1.643528  2
  H          1.246913        0.000000       -0.170190  2
  H          3.222263       -0.000000        2.497759  2

%mem=32GB
%nprocshared= 8
#p m062x/aug-cc-pVDZ   counterpoise=2

00219 m062x/aug-cc-pVDZ   counterpoise=2

 0  1  0  1  0  1
  C          0.641439       -1.108963        0.000079  1
  N         -0.684583       -1.190065        0.000037  1
  C         -1.341137       -0.033379       -0.000011  1
  C         -0.686284        1.186519       -0.000043  1
  C          0.697649        1.145888       -0.000054  1
  N          1.372915       -0.000000       -0.000009  1
  H          1.184009       -2.047017       -0.000014  1
  H         -2.423380       -0.090760        0.000008  1
  H          1.287045        2.055365       -0.000074  1
  H         -1.226866        2.121094       -0.000061  1
  C          1.850833        0.326352        0.684040  2
  C          2.487618        0.761187        1.595476  2
  H          1.283905       -0.060781       -0.127410  2
  H          3.054546        1.148321        2.406927  2

%mem=32GB
%nprocshared= 8
#p m062x/aug-cc-pVDZ   counterpoise=2

00220 m062x/aug-cc-pVDZ   counterpoise=2

 0  1  0  1  0  1
  C          0.641439       -1.108963        0.000079  1
  N         -0.684583       -1.190065        0.000037  1
  C         -1.341137       -0.033379       -0.000011  1
  C         -0.686284        1.186519       -0.000043  1
  C          0.697649        1.145888       -0.000054  1
  N          1.372915       -0.000000       -0.000009  1
  H          1.184009       -2.047017       -0.000014  1
  H         -2.423380       -0.090760        0.000008  1
  H          1.287045        2.055365       -0.000074  1
  H         -1.226866        2.121094       -0.000061  1
  C          1.766044        0.642788        0.684040  2
  C          2.227236        1.396860        1.486518  2
  H          1.355447       -0.028562       -0.030404  2
  H          2.637833        2.068209        2.200962  2

%mem=32GB
%nprocshared= 8
#p m062x/aug-cc-pVDZ   counterpoise=2

00221 m062x/aug-cc-pVDZ   counterpoise=2

 0  1  0  1  0  1
  C          0.641439       -1.108963        0.000079  1
  N         -0.684583       -1.190065        0.000037  1
  C         -1.341137       -0.033379       -0.000011  1
  C         -0.686284        1.186519       -0.000043  1
  C          0.697649        1.145888       -0.000054  1
  N          1.372915       -0.000000       -0.000009  1
  H          1.184009       -2.047017       -0.000014  1
  H         -2.423380       -0.090760        0.000008  1
  H          1.287045        2.055365       -0.000074  1
  H         -1.226866        2.121094       -0.000061  1
  C          1.627595        0.939693        0.684040  2
  C          2.574292        0.729783        1.380457  2
  H          0.784753        1.126575        0.064022  2
  H          3.417134        0.542901        2.000475  2

%mem=32GB
%nprocshared= 8
#p m062x/aug-cc-pVDZ   counterpoise=2

00222 m062x/aug-cc-pVDZ   counterpoise=2

 0  1  0  1  0  1
  C          0.641439       -1.108963        0.000079  1
  N         -0.684583       -1.190065        0.000037  1
  C         -1.341137       -0.033379       -0.000011  1
  C         -0.686284        1.186519       -0.000043  1
  C          0.697649        1.145888       -0.000054  1
  N          1.372915       -0.000000       -0.000009  1
  H          1.184009       -2.047017       -0.000014  1
  H         -2.423380       -0.090760        0.000008  1
  H          1.287045        2.055365       -0.000074  1
  H         -1.226866        2.121094       -0.000061  1
  C          1.439693        1.208046        0.684040  2
  C          2.315794        1.281433        1.491724  2
  H          0.659701        1.142709       -0.035039  2
  H          3.095786        1.346769        2.210803  2

%mem=32GB
%nprocshared= 8
#p m062x/aug-cc-pVDZ   counterpoise=2

00223 m062x/aug-cc-pVDZ   counterpoise=2

 0  1  0  1  0  1
  C          0.641439       -1.108963        0.000079  1
  N         -0.684583       -1.190065        0.000037  1
  C         -1.341137       -0.033379       -0.000011  1
  C         -0.686284        1.186519       -0.000043  1
  C          0.697649        1.145888       -0.000054  1
  N          1.372915       -0.000000       -0.000009  1
  H          1.184009       -2.047017       -0.000014  1
  H         -2.423380       -0.090760        0.000008  1
  H          1.287045        2.055365       -0.000074  1
  H         -1.226866        2.121094       -0.000061  1
  C          1.208046        1.439693        0.684040  2
  C          1.883088        1.828274        1.588813  2
  H          0.607056        1.093739       -0.121477  2
  H          2.484078        2.174228        2.394331  2

%mem=32GB
%nprocshared= 8
#p m062x/aug-cc-pVDZ   counterpoise=2

00224 m062x/aug-cc-pVDZ   counterpoise=2

 0  1  0  1  0  1
  C          0.641439       -1.108963        0.000079  1
  N         -0.684583       -1.190065        0.000037  1
  C         -1.341137       -0.033379       -0.000011  1
  C         -0.686284        1.186519       -0.000043  1
  C          0.697649        1.145888       -0.000054  1
  N          1.372915       -0.000000       -0.000009  1
  H          1.184009       -2.047017       -0.000014  1
  H         -2.423380       -0.090760        0.000008  1
  H          1.287045        2.055365       -0.000074  1
  H         -1.226866        2.121094       -0.000061  1
  C          0.939693        1.627595        0.684040  2
  C          1.271462        2.287871        1.621728  2
  H          0.644319        1.039753       -0.150781  2
  H          1.566835        2.875714        2.456549  2

%mem=32GB
%nprocshared= 8
#p m062x/aug-cc-pVDZ   counterpoise=2

00225 m062x/aug-cc-pVDZ   counterpoise=2

 0  1  0  1  0  1
  C          0.641439       -1.108963        0.000079  1
  N         -0.684583       -1.190065        0.000037  1
  C         -1.341137       -0.033379       -0.000011  1
  C         -0.686284        1.186519       -0.000043  1
  C          0.697649        1.145888       -0.000054  1
  N          1.372915       -0.000000       -0.000009  1
  H          1.184009       -2.047017       -0.000014  1
  H         -2.423380       -0.090760        0.000008  1
  H          1.287045        2.055365       -0.000074  1
  H         -1.226866        2.121094       -0.000061  1
  C          0.642788        1.766044        0.684040  2
  C          0.571979        2.566469        1.566989  2
  H          0.705828        1.053427       -0.102047  2
  H          0.508938        3.279087        2.353076  2

%mem=32GB
%nprocshared= 8
#p m062x/aug-cc-pVDZ   counterpoise=2

00226 m062x/aug-cc-pVDZ   counterpoise=2

 0  1  0  1  0  1
  C          0.641439       -1.108963        0.000079  1
  N         -0.684583       -1.190065        0.000037  1
  C         -1.341137       -0.033379       -0.000011  1
  C         -0.686284        1.186519       -0.000043  1
  C          0.697649        1.145888       -0.000054  1
  N          1.372915       -0.000000       -0.000009  1
  H          1.184009       -2.047017       -0.000014  1
  H         -2.423380       -0.090760        0.000008  1
  H          1.287045        2.055365       -0.000074  1
  H         -1.226866        2.121094       -0.000061  1
  C          0.326352        1.850833        0.684040  2
  C         -0.095759        2.652253        1.461756  2
  H          0.702156        1.137331       -0.008358  2
  H         -0.471563        3.365756        2.154154  2

%mem=32GB
%nprocshared= 8
#p m062x/aug-cc-pVDZ   counterpoise=2

00227 m062x/aug-cc-pVDZ   counterpoise=2

 0  1  0  1  0  1
  C          0.641439       -1.108963        0.000079  1
  N         -0.684583       -1.190065        0.000037  1
  C         -1.341137       -0.033379       -0.000011  1
  C         -0.686284        1.186519       -0.000043  1
  C          0.697649        1.145888       -0.000054  1
  N          1.372915       -0.000000       -0.000009  1
  H          1.184009       -2.047017       -0.000014  1
  H         -2.423380       -0.090760        0.000008  1
  H          1.287045        2.055365       -0.000074  1
  H         -1.226866        2.121094       -0.000061  1
  C          0.000000        1.879385        0.684040  2
  C          0.687799        2.573781        1.369634  2
  H         -0.612346        1.261166        0.073657  2
  H          1.300146        3.192001        1.980017  2

%mem=32GB
%nprocshared= 8
#p m062x/aug-cc-pVDZ   counterpoise=2

00228 m062x/aug-cc-pVDZ   counterpoise=2

 0  1  0  1  0  1
  C          0.641439       -1.108963        0.000079  1
  N         -0.684583       -1.190065        0.000037  1
  C         -1.341137       -0.033379       -0.000011  1
  C         -0.686284        1.186519       -0.000043  1
  C          0.697649        1.145888       -0.000054  1
  N          1.372915       -0.000000       -0.000009  1
  H          1.184009       -2.047017       -0.000014  1
  H         -2.423380       -0.090760        0.000008  1
  H          1.287045        2.055365       -0.000074  1
  H         -1.226866        2.121094       -0.000061  1
  C         -0.326352        1.850833        0.684040  2
  C          0.095247        2.628963        1.485327  2
  H         -0.701701        1.158065       -0.029344  2
  H          0.470596        3.321731        2.198711  2

%mem=32GB
%nprocshared= 8
#p m062x/aug-cc-pVDZ   counterpoise=2

00229 m062x/aug-cc-pVDZ   counterpoise=2

 0  1  0  1  0  1
  C          0.641439       -1.108963        0.000079  1
  N         -0.684583       -1.190065        0.000037  1
  C         -1.341137       -0.033379       -0.000011  1
  C         -0.686284        1.186519       -0.000043  1
  C          0.697649        1.145888       -0.000054  1
  N          1.372915       -0.000000       -0.000009  1
  H          1.184009       -2.047017       -0.000014  1
  H         -2.423380       -0.090760        0.000008  1
  H          1.287045        2.055365       -0.000074  1
  H         -1.226866        2.121094       -0.000061  1
  C         -0.642788        1.766044        0.684040  2
  C         -0.584936        2.536832        1.593893  2
  H         -0.694293        1.079814       -0.126000  2
  H         -0.533431        3.223063        2.403933  2

%mem=32GB
%nprocshared= 8
#p m062x/aug-cc-pVDZ   counterpoise=2

00230 m062x/aug-cc-pVDZ   counterpoise=2

 0  1  0  1  0  1
  C          0.641439       -1.108963        0.000079  1
  N         -0.684583       -1.190065        0.000037  1
  C         -1.341137       -0.033379       -0.000011  1
  C         -0.686284        1.186519       -0.000043  1
  C          0.697649        1.145888       -0.000054  1
  N          1.372915       -0.000000       -0.000009  1
  H          1.184009       -2.047017       -0.000014  1
  H         -2.423380       -0.090760        0.000008  1
  H          1.287045        2.055365       -0.000074  1
  H         -1.226866        2.121094       -0.000061  1
  C         -0.939693        1.627595        0.684040  2
  C         -1.294576        2.245296        1.642057  2
  H         -0.623741        1.077658       -0.168880  2
  H         -1.610528        2.795234        2.494978  2

%mem=32GB
%nprocshared= 8
#p m062x/aug-cc-pVDZ   counterpoise=2

00231 m062x/aug-cc-pVDZ   counterpoise=2

 0  1  0  1  0  1
  C          0.641439       -1.108963        0.000079  1
  N         -0.684583       -1.190065        0.000037  1
  C         -1.341137       -0.033379       -0.000011  1
  C         -0.686284        1.186519       -0.000043  1
  C          0.697649        1.145888       -0.000054  1
  N          1.372915       -0.000000       -0.000009  1
  H          1.184009       -2.047017       -0.000014  1
  H         -2.423380       -0.090760        0.000008  1
  H          1.287045        2.055365       -0.000074  1
  H         -1.226866        2.121094       -0.000061  1
  C         -1.208046        1.439693        0.684040  2
  C         -1.902613        1.776717        1.594690  2
  H         -0.589673        1.139641       -0.126710  2
  H         -2.520985        2.076769        2.405440  2

%mem=32GB
%nprocshared= 8
#p m062x/aug-cc-pVDZ   counterpoise=2

00232 m062x/aug-cc-pVDZ   counterpoise=2

 0  1  0  1  0  1
  C          0.641439       -1.108963        0.000079  1
  N         -0.684583       -1.190065        0.000037  1
  C         -1.341137       -0.033379       -0.000011  1
  C         -0.686284        1.186519       -0.000043  1
  C          0.697649        1.145888       -0.000054  1
  N          1.372915       -0.000000       -0.000009  1
  H          1.184009       -2.047017       -0.000014  1
  H         -2.423380       -0.090760        0.000008  1
  H          1.287045        2.055365       -0.000074  1
  H         -1.226866        2.121094       -0.000061  1
  C         -1.439693        1.208046        0.684040  2
  C         -2.323363        1.233294        1.486400  2
  H         -0.652962        1.185567       -0.030299  2
  H         -3.110094        1.255773        2.200739  2

%mem=32GB
%nprocshared= 8
#p m062x/aug-cc-pVDZ   counterpoise=2

00233 m062x/aug-cc-pVDZ   counterpoise=2

 0  1  0  1  0  1
  C          0.641439       -1.108963        0.000079  1
  N         -0.684583       -1.190065        0.000037  1
  C         -1.341137       -0.033379       -0.000011  1
  C         -0.686284        1.186519       -0.000043  1
  C          0.697649        1.145888       -0.000054  1
  N          1.372915       -0.000000       -0.000009  1
  H          1.184009       -2.047017       -0.000014  1
  H         -2.423380       -0.090760        0.000008  1
  H          1.287045        2.055365       -0.000074  1
  H         -1.226866        2.121094       -0.000061  1
  C         -1.627595        0.939693        0.684040  2
  C         -2.572337        0.691967        1.370617  2
  H         -0.786493        1.160243        0.072783  2
  H         -3.413439        0.471417        1.981874  2

%mem=32GB
%nprocshared= 8
#p m062x/aug-cc-pVDZ   counterpoise=2

00234 m062x/aug-cc-pVDZ   counterpoise=2

 0  1  0  1  0  1
  C          0.641439       -1.108963        0.000079  1
  N         -0.684583       -1.190065        0.000037  1
  C         -1.341137       -0.033379       -0.000011  1
  C         -0.686284        1.186519       -0.000043  1
  C          0.697649        1.145888       -0.000054  1
  N          1.372915       -0.000000       -0.000009  1
  H          1.184009       -2.047017       -0.000014  1
  H         -2.423380       -0.090760        0.000008  1
  H          1.287045        2.055365       -0.000074  1
  H         -1.226866        2.121094       -0.000061  1
  C         -1.766044        0.642788        0.684040  2
  C         -2.248473        1.410489        1.460693  2
  H         -1.336539       -0.040695       -0.007413  2
  H         -2.677978        2.093972        2.152146  2

%mem=32GB
%nprocshared= 8
#p m062x/aug-cc-pVDZ   counterpoise=2

00235 m062x/aug-cc-pVDZ   counterpoise=2

 0  1  0  1  0  1
  C          0.641439       -1.108963        0.000079  1
  N         -0.684583       -1.190065        0.000037  1
  C         -1.341137       -0.033379       -0.000011  1
  C         -0.686284        1.186519       -0.000043  1
  C          0.697649        1.145888       -0.000054  1
  N          1.372915       -0.000000       -0.000009  1
  H          1.184009       -2.047017       -0.000014  1
  H         -2.423380       -0.090760        0.000008  1
  H          1.287045        2.055365       -0.000074  1
  H         -1.226866        2.121094       -0.000061  1
  C         -1.850833        0.326352        0.684040  2
  C         -2.508100        0.790234        1.566143  2
  H         -1.265669       -0.086642       -0.101294  2
  H         -3.093264        1.203228        2.351477  2

%mem=32GB
%nprocshared= 8
#p m062x/aug-cc-pVDZ   counterpoise=2

00236 m062x/aug-cc-pVDZ   counterpoise=2

 0  1  0  1  0  1
  C          0.641439       -1.108963        0.000079  1
  N         -0.684583       -1.190065        0.000037  1
  C         -1.341137       -0.033379       -0.000011  1
  C         -0.686284        1.186519       -0.000043  1
  C          0.697649        1.145888       -0.000054  1
  N          1.372915       -0.000000       -0.000009  1
  H          1.184009       -2.047017       -0.000014  1
  H         -2.423380       -0.090760        0.000008  1
  H          1.287045        2.055365       -0.000074  1
  H         -1.226866        2.121094       -0.000061  1
  C         -1.879385        0.000000        0.684040  2
  C         -2.617094        0.045748        1.621583  2
  H         -1.222605       -0.040730       -0.150652  2
  H         -3.273874        0.086478        2.456275  2

%mem=32GB
%nprocshared= 8
#p m062x/aug-cc-pVDZ   counterpoise=2

00237 m062x/aug-cc-pVDZ   counterpoise=2

 0  1  0  1  0  1
  C          0.641439       -1.108963        0.000079  1
  N         -0.684583       -1.190065        0.000037  1
  C         -1.341137       -0.033379       -0.000011  1
  C         -0.686284        1.186519       -0.000043  1
  C          0.697649        1.145888       -0.000054  1
  N          1.372915       -0.000000       -0.000009  1
  H          1.184009       -2.047017       -0.000014  1
  H         -2.423380       -0.090760        0.000008  1
  H          1.287045        2.055365       -0.000074  1
  H         -1.226866        2.121094       -0.000061  1
  C         -1.850833       -0.326352        0.684040  2
  C         -2.525472       -0.714134        1.589457  2
  H         -1.250203        0.018890       -0.122051  2
  H         -3.126102       -1.059375        2.395549  2

%mem=32GB
%nprocshared= 8
#p m062x/aug-cc-pVDZ   counterpoise=2

00238 m062x/aug-cc-pVDZ   counterpoise=2

 0  1  0  1  0  1
  C          0.641439       -1.108963        0.000079  1
  N         -0.684583       -1.190065        0.000037  1
  C         -1.341137       -0.033379       -0.000011  1
  C         -0.686284        1.186519       -0.000043  1
  C          0.697649        1.145888       -0.000054  1
  N          1.372915       -0.000000       -0.000009  1
  H          1.184009       -2.047017       -0.000014  1
  H         -2.423380       -0.090760        0.000008  1
  H          1.287045        2.055365       -0.000074  1
  H         -1.226866        2.121094       -0.000061  1
  C         -1.766044       -0.642788        0.684040  2
  C         -2.268361       -1.363218        1.492712  2
  H         -1.318832       -0.001390       -0.035919  2
  H         -2.715573       -2.004616        2.212671  2

%mem=32GB
%nprocshared= 8
#p m062x/aug-cc-pVDZ   counterpoise=2

00239 m062x/aug-cc-pVDZ   counterpoise=2

 0  1  0  1  0  1
  C          0.641439       -1.108963        0.000079  1
  N         -0.684583       -1.190065        0.000037  1
  C         -1.341137       -0.033379       -0.000011  1
  C         -0.686284        1.186519       -0.000043  1
  C          0.697649        1.145888       -0.000054  1
  N          1.372915       -0.000000       -0.000009  1
  H          1.184009       -2.047017       -0.000014  1
  H         -2.423380       -0.090760        0.000008  1
  H          1.287045        2.055365       -0.000074  1
  H         -1.226866        2.121094       -0.000061  1
  C         -1.627595       -0.939693        0.684040  2
  C         -1.919629       -1.863646        1.381406  2
  H         -1.367598       -0.117098        0.063177  2
  H         -2.179626       -2.686240        2.002269  2

%mem=32GB
%nprocshared= 8
#p m062x/aug-cc-pVDZ   counterpoise=2

00240 m062x/aug-cc-pVDZ   counterpoise=2

 0  1  0  1  0  1
  C          0.641439       -1.108963        0.000079  1
  N         -0.684583       -1.190065        0.000037  1
  C         -1.341137       -0.033379       -0.000011  1
  C         -0.686284        1.186519       -0.000043  1
  C          0.697649        1.145888       -0.000054  1
  N          1.372915       -0.000000       -0.000009  1
  H          1.184009       -2.047017       -0.000014  1
  H         -2.423380       -0.090760        0.000008  1
  H          1.287045        2.055365       -0.000074  1
  H         -1.226866        2.121094       -0.000061  1
  C         -1.439693       -1.208046        0.684040  2
  C         -2.324370       -1.229111        1.485410  2
  H         -0.652066       -1.189291       -0.029418  2
  H         -3.111997       -1.247866        2.198869  2

%mem=32GB
%nprocshared= 8
#p m062x/aug-cc-pVDZ   counterpoise=2

00241 m062x/aug-cc-pVDZ   counterpoise=2

 0  1  0  1  0  1
  C          0.641439       -1.108963        0.000079  1
  N         -0.684583       -1.190065        0.000037  1
  C         -1.341137       -0.033379       -0.000011  1
  C         -0.686284        1.186519       -0.000043  1
  C          0.697649        1.145888       -0.000054  1
  N          1.372915       -0.000000       -0.000009  1
  H          1.184009       -2.047017       -0.000014  1
  H         -2.423380       -0.090760        0.000008  1
  H          1.287045        2.055365       -0.000074  1
  H         -1.226866        2.121094       -0.000061  1
  C         -1.208046       -1.439693        0.684040  2
  C         -1.904927       -1.772020        1.594648  2
  H         -0.587613       -1.143822       -0.126673  2
  H         -2.525359       -2.067890        2.405361  2

%mem=32GB
%nprocshared= 8
#p m062x/aug-cc-pVDZ   counterpoise=2

00242 m062x/aug-cc-pVDZ   counterpoise=2

 0  1  0  1  0  1
  C          0.641439       -1.108963        0.000079  1
  N         -0.684583       -1.190065        0.000037  1
  C         -1.341137       -0.033379       -0.000011  1
  C         -0.686284        1.186519       -0.000043  1
  C          0.697649        1.145888       -0.000054  1
  N          1.372915       -0.000000       -0.000009  1
  H          1.184009       -2.047017       -0.000014  1
  H         -2.423380       -0.090760        0.000008  1
  H          1.287045        2.055365       -0.000074  1
  H         -1.226866        2.121094       -0.000061  1
  C         -0.939693       -1.627595        0.684040  2
  C         -1.297540       -2.241327        1.643504  2
  H         -0.621102       -1.081191       -0.170169  2
  H         -1.616130       -2.787732        2.497713  2

%mem=32GB
%nprocshared= 8
#p m062x/aug-cc-pVDZ   counterpoise=2

00243 m062x/aug-cc-pVDZ   counterpoise=2

 0  1  0  1  0  1
  C          0.641439       -1.108963        0.000079  1
  N         -0.684583       -1.190065        0.000037  1
  C         -1.341137       -0.033379       -0.000011  1
  C         -0.686284        1.186519       -0.000043  1
  C          0.697649        1.145888       -0.000054  1
  N          1.372915       -0.000000       -0.000009  1
  H          1.184009       -2.047017       -0.000014  1
  H         -2.423380       -0.090760        0.000008  1
  H          1.287045        2.055365       -0.000074  1
  H         -1.226866        2.121094       -0.000061  1
  C         -0.642788       -1.766044        0.684040  2
  C         -0.587048       -2.534193        1.596254  2
  H         -0.692413       -1.082163       -0.128102  2
  H         -0.537422       -3.218074        2.408396  2

%mem=32GB
%nprocshared= 8
#p m062x/aug-cc-pVDZ   counterpoise=2

00244 m062x/aug-cc-pVDZ   counterpoise=2

 0  1  0  1  0  1
  C          0.641439       -1.108963        0.000079  1
  N         -0.684583       -1.190065        0.000037  1
  C         -1.341137       -0.033379       -0.000011  1
  C         -0.686284        1.186519       -0.000043  1
  C          0.697649        1.145888       -0.000054  1
  N          1.372915       -0.000000       -0.000009  1
  H          1.184009       -2.047017       -0.000014  1
  H         -2.423380       -0.090760        0.000008  1
  H          1.287045        2.055365       -0.000074  1
  H         -1.226866        2.121094       -0.000061  1
  C         -0.326352       -1.850833        0.684040  2
  C          0.094478       -2.627066        1.487568  2
  H         -0.701016       -1.159754       -0.031339  2
  H          0.469142       -3.318145        2.202948  2

%mem=32GB
%nprocshared= 8
#p m062x/aug-cc-pVDZ   counterpoise=2

00245 m062x/aug-cc-pVDZ   counterpoise=2

 0  1  0  1  0  1
  C          0.641439       -1.108963        0.000079  1
  N         -0.684583       -1.190065        0.000037  1
  C         -1.341137       -0.033379       -0.000011  1
  C         -0.686284        1.186519       -0.000043  1
  C          0.697649        1.145888       -0.000054  1
  N          1.372915       -0.000000       -0.000009  1
  H          1.184009       -2.047017       -0.000014  1
  H         -2.423380       -0.090760        0.000008  1
  H          1.287045        2.055365       -0.000074  1
  H         -1.226866        2.121094       -0.000061  1
  C         -0.000000       -1.879385        0.684040  2
  C          0.687876       -2.572022        1.371334  2
  H         -0.612415       -1.262732        0.072144  2
  H          1.300292       -3.188675        1.983231  2

%mem=32GB
%nprocshared= 8
#p m062x/aug-cc-pVDZ   counterpoise=2

00246 m062x/aug-cc-pVDZ   counterpoise=2

 0  1  0  1  0  1
  C          0.641439       -1.108963        0.000079  1
  N         -0.684583       -1.190065        0.000037  1
  C         -1.341137       -0.033379       -0.000011  1
  C         -0.686284        1.186519       -0.000043  1
  C          0.697649        1.145888       -0.000054  1
  N          1.372915       -0.000000       -0.000009  1
  H          1.184009       -2.047017       -0.000014  1
  H         -2.423380       -0.090760        0.000008  1
  H          1.287045        2.055365       -0.000074  1
  H         -1.226866        2.121094       -0.000061  1
  C          0.326352       -1.850833        0.684040  2
  C         -0.029499       -2.688681        1.456487  2
  H          0.643165       -1.104899       -0.003668  2
  H         -0.346312       -3.434615        2.144195  2

%mem=32GB
%nprocshared= 8
#p m062x/aug-cc-pVDZ   counterpoise=2

00247 m062x/aug-cc-pVDZ   counterpoise=2

 0  1  0  1  0  1
  C          0.641439       -1.108963        0.000079  1
  N         -0.684583       -1.190065        0.000037  1
  C         -1.341137       -0.033379       -0.000011  1
  C         -0.686284        1.186519       -0.000043  1
  C          0.697649        1.145888       -0.000054  1
  N          1.372915       -0.000000       -0.000009  1
  H          1.184009       -2.047017       -0.000014  1
  H         -2.423380       -0.090760        0.000008  1
  H          1.287045        2.055365       -0.000074  1
  H         -1.226866        2.121094       -0.000061  1
  C          0.642788       -1.766044        0.684040  2
  C         -0.062295       -1.400004        1.575200  2
  H          1.270521       -2.091929       -0.109358  2
  H         -0.690029       -1.074119        2.368598  2

%mem=32GB
%nprocshared= 8
#p m062x/aug-cc-pVDZ   counterpoise=2

00248 m062x/aug-cc-pVDZ   counterpoise=2

 0  1  0  1  0  1
  C          0.641439       -1.108963        0.000079  1
  N         -0.684583       -1.190065        0.000037  1
  C         -1.341137       -0.033379       -0.000011  1
  C         -0.686284        1.186519       -0.000043  1
  C          0.697649        1.145888       -0.000054  1
  N          1.372915       -0.000000       -0.000009  1
  H          1.184009       -2.047017       -0.000014  1
  H         -2.423380       -0.090760        0.000008  1
  H          1.287045        2.055365       -0.000074  1
  H         -1.226866        2.121094       -0.000061  1
  C          0.939693       -1.627595        0.684040  2
  C          0.591947       -1.030615        1.657683  2
  H          1.249290       -2.159086       -0.182792  2
  H          0.282350       -0.499125        2.524515  2

%mem=32GB
%nprocshared= 8
#p m062x/aug-cc-pVDZ   counterpoise=2

00249 m062x/aug-cc-pVDZ   counterpoise=2

 0  1  0  1  0  1
  C          0.641439       -1.108963        0.000079  1
  N         -0.684583       -1.190065        0.000037  1
  C         -1.341137       -0.033379       -0.000011  1
  C         -0.686284        1.186519       -0.000043  1
  C          0.697649        1.145888       -0.000054  1
  N          1.372915       -0.000000       -0.000009  1
  H          1.184009       -2.047017       -0.000014  1
  H         -2.423380       -0.090760        0.000008  1
  H          1.287045        2.055365       -0.000074  1
  H         -1.226866        2.121094       -0.000061  1
  C          1.208046       -1.439693        0.684040  2
  C          1.239405       -0.647339        1.576500  2
  H          1.180126       -2.145124       -0.110515  2
  H          1.267325        0.058092        2.371056  2

%mem=32GB
%nprocshared= 8
#p m062x/aug-cc-pVDZ   counterpoise=2

00250 m062x/aug-cc-pVDZ   counterpoise=2

 0  1  0  1  0  1
  C          0.641439       -1.108963        0.000079  1
  N         -0.684583       -1.190065        0.000037  1
  C         -1.341137       -0.033379       -0.000011  1
  C         -0.686284        1.186519       -0.000043  1
  C          0.697649        1.145888       -0.000054  1
  N          1.372915       -0.000000       -0.000009  1
  H          1.184009       -2.047017       -0.000014  1
  H         -2.423380       -0.090760        0.000008  1
  H          1.287045        2.055365       -0.000074  1
  H         -1.226866        2.121094       -0.000061  1
  C          1.439693       -1.208046        0.684040  2
  C          2.342279       -1.320078        1.457396  2
  H          0.636122       -1.108303       -0.004477  2
  H          3.145850       -1.419821        2.145913  2

%mem=32GB
%nprocshared= 8
#p m062x/aug-cc-pVDZ   counterpoise=2

00251 m062x/aug-cc-pVDZ   counterpoise=2

 0  1  0  1  0  1
  C          0.641439       -1.108963        0.000079  1
  N         -0.684583       -1.190065        0.000037  1
  C         -1.341137       -0.033379       -0.000011  1
  C         -0.686284        1.186519       -0.000043  1
  C          0.697649        1.145888       -0.000054  1
  N          1.372915       -0.000000       -0.000009  1
  H          1.184009       -2.047017       -0.000014  1
  H         -2.423380       -0.090760        0.000008  1
  H          1.287045        2.055365       -0.000074  1
  H         -1.226866        2.121094       -0.000061  1
  C          1.627595       -0.939693        0.684040  2
  C          1.883127       -1.882527        1.370377  2
  H          1.400096       -0.100288        0.072996  2
  H          2.110627       -2.721932        1.981421  2

%mem=32GB
%nprocshared= 8
#p m062x/aug-cc-pVDZ   counterpoise=2

00252 m062x/aug-cc-pVDZ   counterpoise=2

 0  1  0  1  0  1
  C          0.641439       -1.108963        0.000079  1
  N         -0.684583       -1.190065        0.000037  1
  C         -1.341137       -0.033379       -0.000011  1
  C         -0.686284        1.186519       -0.000043  1
  C          0.697649        1.145888       -0.000054  1
  N          1.372915       -0.000000       -0.000009  1
  H          1.184009       -2.047017       -0.000014  1
  H         -2.423380       -0.090760        0.000008  1
  H          1.287045        2.055365       -0.000074  1
  H         -1.226866        2.121094       -0.000061  1
  C          1.766044       -0.642788        0.684040  2
  C          2.227236       -1.396860        1.486518  2
  H          1.355447        0.028562       -0.030404  2
  H          2.637833       -2.068209        2.200962  2

%mem=32GB
%nprocshared= 8
#p m062x/aug-cc-pVDZ   counterpoise=2

00253 m062x/aug-cc-pVDZ   counterpoise=2

 0  1  0  1  0  1
  C          0.641439       -1.108963        0.000079  1
  N         -0.684583       -1.190065        0.000037  1
  C         -1.341137       -0.033379       -0.000011  1
  C         -0.686284        1.186519       -0.000043  1
  C          0.697649        1.145888       -0.000054  1
  N          1.372915       -0.000000       -0.000009  1
  H          1.184009       -2.047017       -0.000014  1
  H         -2.423380       -0.090760        0.000008  1
  H          1.287045        2.055365       -0.000074  1
  H         -1.226866        2.121094       -0.000061  1
  C          1.850833       -0.326352        0.684040  2
  C          2.487618       -0.761187        1.595476  2
  H          1.283905        0.060781       -0.127410  2
  H          3.054546       -1.148321        2.406927  2

%mem=32GB
%nprocshared= 8
#p m062x/aug-cc-pVDZ   counterpoise=2

00254 m062x/aug-cc-pVDZ   counterpoise=2

 0  1  0  1  0  1
  C          0.641439       -1.108963        0.000079  1
  N         -0.684583       -1.190065        0.000037  1
  C         -1.341137       -0.033379       -0.000011  1
  C         -0.686284        1.186519       -0.000043  1
  C          0.697649        1.145888       -0.000054  1
  N          1.372915       -0.000000       -0.000009  1
  H          1.184009       -2.047017       -0.000014  1
  H         -2.423380       -0.090760        0.000008  1
  H          1.287045        2.055365       -0.000074  1
  H         -1.226866        2.121094       -0.000061  1
  C          1.969616        0.000000        0.347296  2
  C          3.001422       -0.000000        0.947852  2
  H          1.051000        0.000000       -0.187377  2
  H          3.920038       -0.000000        1.482526  2

%mem=32GB
%nprocshared= 8
#p m062x/aug-cc-pVDZ   counterpoise=2

00255 m062x/aug-cc-pVDZ   counterpoise=2

 0  1  0  1  0  1
  C          0.641439       -1.108963        0.000079  1
  N         -0.684583       -1.190065        0.000037  1
  C         -1.341137       -0.033379       -0.000011  1
  C         -0.686284        1.186519       -0.000043  1
  C          0.697649        1.145888       -0.000054  1
  N          1.372915       -0.000000       -0.000009  1
  H          1.184009       -2.047017       -0.000014  1
  H         -2.423380       -0.090760        0.000008  1
  H          1.287045        2.055365       -0.000074  1
  H         -1.226866        2.121094       -0.000061  1
  C          1.939693        0.342020        0.347296  2
  C          2.844847        0.888233        0.901949  2
  H          1.133835       -0.144272       -0.146510  2
  H          3.650704        1.374525        1.395756  2

%mem=32GB
%nprocshared= 8
#p m062x/aug-cc-pVDZ   counterpoise=2

00256 m062x/aug-cc-pVDZ   counterpoise=2

 0  1  0  1  0  1
  C          0.641439       -1.108963        0.000079  1
  N         -0.684583       -1.190065        0.000037  1
  C         -1.341137       -0.033379       -0.000011  1
  C         -0.686284        1.186519       -0.000043  1
  C          0.697649        1.145888       -0.000054  1
  N          1.372915       -0.000000       -0.000009  1
  H          1.184009       -2.047017       -0.000014  1
  H         -2.423380       -0.090760        0.000008  1
  H          1.287045        2.055365       -0.000074  1
  H         -1.226866        2.121094       -0.000061  1
  C          1.850833        0.673648        0.347296  2
  C          2.487620        1.571229        0.810052  2
  H          1.283903       -0.125467       -0.064694  2
  H          3.054550        2.370344        1.222043  2

%mem=32GB
%nprocshared= 8
#p m062x/aug-cc-pVDZ   counterpoise=2

00257 m062x/aug-cc-pVDZ   counterpoise=2

 0  1  0  1  0  1
  C          0.641439       -1.108963        0.000079  1
  N         -0.684583       -1.190065        0.000037  1
  C         -1.341137       -0.033379       -0.000011  1
  C         -0.686284        1.186519       -0.000043  1
  C          0.697649        1.145888       -0.000054  1
  N          1.372915       -0.000000       -0.000009  1
  H          1.184009       -2.047017       -0.000014  1
  H         -2.423380       -0.090760        0.000008  1
  H          1.287045        2.055365       -0.000074  1
  H         -1.226866        2.121094       -0.000061  1
  C          1.705737        0.984808        0.347296  2
  C          2.821804        0.806474        0.731852  2
  H          0.712104        1.143578        0.004927  2
  H          3.815437        0.647703        1.074222  2

%mem=32GB
%nprocshared= 8
#p m062x/aug-cc-pVDZ   counterpoise=2

00258 m062x/aug-cc-pVDZ   counterpoise=2

 0  1  0  1  0  1
  C          0.641439       -1.108963        0.000079  1
  N         -0.684583       -1.190065        0.000037  1
  C         -1.341137       -0.033379       -0.000011  1
  C         -0.686284        1.186519       -0.000043  1
  C          0.697649        1.145888       -0.000054  1
  N          1.372915       -0.000000       -0.000009  1
  H          1.184009       -2.047017       -0.000014  1
  H         -2.423380       -0.090760        0.000008  1
  H          1.287045        2.055365       -0.000074  1
  H         -1.226866        2.121094       -0.000061  1
  C          1.508813        1.266044        0.347296  2
  C          1.806150        0.207758        0.813035  2
  H          1.244095        2.208235       -0.067350  2
  H          2.070868       -0.734433        1.227682  2

%mem=32GB
%nprocshared= 8
#p m062x/aug-cc-pVDZ   counterpoise=2

00259 m062x/aug-cc-pVDZ   counterpoise=2

 0  1  0  1  0  1
  C          0.641439       -1.108963        0.000079  1
  N         -0.684583       -1.190065        0.000037  1
  C         -1.341137       -0.033379       -0.000011  1
  C         -0.686284        1.186519       -0.000043  1
  C          0.697649        1.145888       -0.000054  1
  N          1.372915       -0.000000       -0.000009  1
  H          1.184009       -2.047017       -0.000014  1
  H         -2.423380       -0.090760        0.000008  1
  H          1.287045        2.055365       -0.000074  1
  H         -1.226866        2.121094       -0.000061  1
  C          1.266044        1.508813        0.347296  2
  C          1.227350        0.501769        0.987340  2
  H          1.300494        2.405383       -0.222534  2
  H          1.192901       -0.394801        1.557171  2

%mem=32GB
%nprocshared= 8
#p m062x/aug-cc-pVDZ   counterpoise=2

00260 m062x/aug-cc-pVDZ   counterpoise=2

 0  1  0  1  0  1
  C          0.641439       -1.108963        0.000079  1
  N         -0.684583       -1.190065        0.000037  1
  C         -1.341137       -0.033379       -0.000011  1
  C         -0.686284        1.186519       -0.000043  1
  C          0.697649        1.145888       -0.000054  1
  N          1.372915       -0.000000       -0.000009  1
  H          1.184009       -2.047017       -0.000014  1
  H         -2.423380       -0.090760        0.000008  1
  H          1.287045        2.055365       -0.000074  1
  H         -1.226866        2.121094       -0.000061  1
  C          0.984808        1.705737        0.347296  2
  C          0.360696        0.983765        1.064606  2
  H          1.540453        2.348507       -0.291324  2
  H         -0.194949        0.340995        1.703226  2

%mem=32GB
%nprocshared= 8
#p m062x/aug-cc-pVDZ   counterpoise=2

00261 m062x/aug-cc-pVDZ   counterpoise=2

 0  1  0  1  0  1
  C          0.641439       -1.108963        0.000079  1
  N         -0.684583       -1.190065        0.000037  1
  C         -1.341137       -0.033379       -0.000011  1
  C         -0.686284        1.186519       -0.000043  1
  C          0.697649        1.145888       -0.000054  1
  N          1.372915       -0.000000       -0.000009  1
  H          1.184009       -2.047017       -0.000014  1
  H         -2.423380       -0.090760        0.000008  1
  H          1.287045        2.055365       -0.000074  1
  H         -1.226866        2.121094       -0.000061  1
  C          0.673648        1.850833        0.347296  2
  C         -0.324047        1.518160        0.912297  2
  H          1.561894        2.147011       -0.155723  2
  H         -1.212293        1.221982        1.415316  2

%mem=32GB
%nprocshared= 8
#p m062x/aug-cc-pVDZ   counterpoise=2

00262 m062x/aug-cc-pVDZ   counterpoise=2

 0  1  0  1  0  1
  C          0.641439       -1.108963        0.000079  1
  N         -0.684583       -1.190065        0.000037  1
  C         -1.341137       -0.033379       -0.000011  1
  C         -0.686284        1.186519       -0.000043  1
  C          0.697649        1.145888       -0.000054  1
  N          1.372915       -0.000000       -0.000009  1
  H          1.184009       -2.047017       -0.000014  1
  H         -2.423380       -0.090760        0.000008  1
  H          1.287045        2.055365       -0.000074  1
  H         -1.226866        2.121094       -0.000061  1
  C          0.342020        1.939693        0.347296  2
  C         -0.111281        2.951514        0.790046  2
  H          0.745594        1.038870       -0.046883  2
  H         -0.514855        3.852337        1.184225  2

%mem=32GB
%nprocshared= 8
#p m062x/aug-cc-pVDZ   counterpoise=2

00263 m062x/aug-cc-pVDZ   counterpoise=2

 0  1  0  1  0  1
  C          0.641439       -1.108963        0.000079  1
  N         -0.684583       -1.190065        0.000037  1
  C         -1.341137       -0.033379       -0.000011  1
  C         -0.686284        1.186519       -0.000043  1
  C          0.697649        1.145888       -0.000054  1
  N          1.372915       -0.000000       -0.000009  1
  H          1.184009       -2.047017       -0.000014  1
  H         -2.423380       -0.090760        0.000008  1
  H          1.287045        2.055365       -0.000074  1
  H         -1.226866        2.121094       -0.000061  1
  C          0.000000        1.969616        0.347296  2
  C          0.746424        2.821336        0.725074  2
  H         -0.664540        1.211330        0.010962  2
  H          1.410964        3.579621        1.061408  2

%mem=32GB
%nprocshared= 8
#p m062x/aug-cc-pVDZ   counterpoise=2

00264 m062x/aug-cc-pVDZ   counterpoise=2

 0  1  0  1  0  1
  C          0.641439       -1.108963        0.000079  1
  N         -0.684583       -1.190065        0.000037  1
  C         -1.341137       -0.033379       -0.000011  1
  C         -0.686284        1.186519       -0.000043  1
  C          0.697649        1.145888       -0.000054  1
  N          1.372915       -0.000000       -0.000009  1
  H          1.184009       -2.047017       -0.000014  1
  H         -2.423380       -0.090760        0.000008  1
  H          1.287045        2.055365       -0.000074  1
  H         -1.226866        2.121094       -0.000061  1
  C         -0.342020        1.939693        0.347296  2
  C          0.115657        2.940990        0.809062  2
  H         -0.749489        1.048239       -0.063813  2
  H          0.523126        3.832443        1.220172  2

%mem=32GB
%nprocshared= 8
#p m062x/aug-cc-pVDZ   counterpoise=2

00265 m062x/aug-cc-pVDZ   counterpoise=2

 0  1  0  1  0  1
  C          0.641439       -1.108963        0.000079  1
  N         -0.684583       -1.190065        0.000037  1
  C         -1.341137       -0.033379       -0.000011  1
  C         -0.686284        1.186519       -0.000043  1
  C          0.697649        1.145888       -0.000054  1
  N          1.372915       -0.000000       -0.000009  1
  H          1.184009       -2.047017       -0.000014  1
  H         -2.423380       -0.090760        0.000008  1
  H          1.287045        2.055365       -0.000074  1
  H         -1.226866        2.121094       -0.000061  1
  C         -0.673648        1.850833        0.347296  2
  C          0.260622        1.394419        0.933911  2
  H         -1.505428        2.257178       -0.174966  2
  H          1.092402        0.988073        1.456173  2

%mem=32GB
%nprocshared= 8
#p m062x/aug-cc-pVDZ   counterpoise=2

00266 m062x/aug-cc-pVDZ   counterpoise=2

 0  1  0  1  0  1
  C          0.641439       -1.108963        0.000079  1
  N         -0.684583       -1.190065        0.000037  1
  C         -1.341137       -0.033379       -0.000011  1
  C         -0.686284        1.186519       -0.000043  1
  C          0.697649        1.145888       -0.000054  1
  N          1.372915       -0.000000       -0.000009  1
  H          1.184009       -2.047017       -0.000014  1
  H         -2.423380       -0.090760        0.000008  1
  H          1.287045        2.055365       -0.000074  1
  H         -1.226866        2.121094       -0.000061  1
  C         -0.984808        1.705737        0.347296  2
  C         -0.497569        0.869665        1.046492  2
  H         -1.418596        2.450090       -0.275196  2
  H         -0.063781        0.125312        1.668984  2

%mem=32GB
%nprocshared= 8
#p m062x/aug-cc-pVDZ   counterpoise=2

00267 m062x/aug-cc-pVDZ   counterpoise=2

 0  1  0  1  0  1
  C          0.641439       -1.108963        0.000079  1
  N         -0.684583       -1.190065        0.000037  1
  C         -1.341137       -0.033379       -0.000011  1
  C         -0.686284        1.186519       -0.000043  1
  C          0.697649        1.145888       -0.000054  1
  N          1.372915       -0.000000       -0.000009  1
  H          1.184009       -2.047017       -0.000014  1
  H         -2.423380       -0.090760        0.000008  1
  H          1.287045        2.055365       -0.000074  1
  H         -1.226866        2.121094       -0.000061  1
  C         -1.266044        1.508813        0.347296  2
  C         -1.332386        0.472026        0.935483  2
  H         -1.206981        2.431863       -0.176365  2
  H         -1.391450       -0.451024        1.459145  2

%mem=32GB
%nprocshared= 8
#p m062x/aug-cc-pVDZ   counterpoise=2

00268 m062x/aug-cc-pVDZ   counterpoise=2

 0  1  0  1  0  1
  C          0.641439       -1.108963        0.000079  1
  N         -0.684583       -1.190065        0.000037  1
  C         -1.341137       -0.033379       -0.000011  1
  C         -0.686284        1.186519       -0.000043  1
  C          0.697649        1.145888       -0.000054  1
  N          1.372915       -0.000000       -0.000009  1
  H          1.184009       -2.047017       -0.000014  1
  H         -2.423380       -0.090760        0.000008  1
  H          1.287045        2.055365       -0.000074  1
  H         -1.226866        2.121094       -0.000061  1
  C         -1.508813        1.266044        0.347296  2
  C         -2.604292        1.371960        0.809898  2
  H         -0.533510        1.171748       -0.064557  2
  H         -3.579595        1.466256        1.221751  2

%mem=32GB
%nprocshared= 8
#p m062x/aug-cc-pVDZ   counterpoise=2

00269 m062x/aug-cc-pVDZ   counterpoise=2

 0  1  0  1  0  1
  C          0.641439       -1.108963        0.000079  1
  N         -0.684583       -1.190065        0.000037  1
  C         -1.341137       -0.033379       -0.000011  1
  C         -0.686284        1.186519       -0.000043  1
  C          0.697649        1.145888       -0.000054  1
  N          1.372915       -0.000000       -0.000009  1
  H          1.184009       -2.047017       -0.000014  1
  H         -2.423380       -0.090760        0.000008  1
  H          1.287045        2.055365       -0.000074  1
  H         -1.226866        2.121094       -0.000061  1
  C         -1.705737        0.984808        0.347296  2
  C         -2.816489        0.765032        0.725742  2
  H         -0.716837        1.180474        0.010367  2
  H         -3.805389        0.569366        1.062672  2

%mem=32GB
%nprocshared= 8
#p m062x/aug-cc-pVDZ   counterpoise=2

00270 m062x/aug-cc-pVDZ   counterpoise=2

 0  1  0  1  0  1
  C          0.641439       -1.108963        0.000079  1
  N         -0.684583       -1.190065        0.000037  1
  C         -1.341137       -0.033379       -0.000011  1
  C         -0.686284        1.186519       -0.000043  1
  C          0.697649        1.145888       -0.000054  1
  N          1.372915       -0.000000       -0.000009  1
  H          1.184009       -2.047017       -0.000014  1
  H         -2.423380       -0.090760        0.000008  1
  H          1.287045        2.055365       -0.000074  1
  H         -1.226866        2.121094       -0.000061  1
  C         -1.850833        0.673648        0.347296  2
  C         -2.499390        1.573296        0.789223  2
  H         -1.273424       -0.127307       -0.046151  2
  H         -3.076799        2.374252        1.182670  2

%mem=32GB
%nprocshared= 8
#p m062x/aug-cc-pVDZ   counterpoise=2

00271 m062x/aug-cc-pVDZ   counterpoise=2

 0  1  0  1  0  1
  C          0.641439       -1.108963        0.000079  1
  N         -0.684583       -1.190065        0.000037  1
  C         -1.341137       -0.033379       -0.000011  1
  C         -0.686284        1.186519       -0.000043  1
  C          0.697649        1.145888       -0.000054  1
  N          1.372915       -0.000000       -0.000009  1
  H          1.184009       -2.047017       -0.000014  1
  H         -2.423380       -0.090760        0.000008  1
  H          1.287045        2.055365       -0.000074  1
  H         -1.226866        2.121094       -0.000061  1
  C         -1.939693        0.342020        0.347296  2
  C         -1.155229        1.043920        0.910542  2
  H         -2.638099       -0.282880       -0.154161  2
  H         -0.456823        1.668820        1.411999  2

%mem=32GB
%nprocshared= 8
#p m062x/aug-cc-pVDZ   counterpoise=2

00272 m062x/aug-cc-pVDZ   counterpoise=2

 0  1  0  1  0  1
  C          0.641439       -1.108963        0.000079  1
  N         -0.684583       -1.190065        0.000037  1
  C         -1.341137       -0.033379       -0.000011  1
  C         -0.686284        1.186519       -0.000043  1
  C          0.697649        1.145888       -0.000054  1
  N          1.372915       -0.000000       -0.000009  1
  H          1.184009       -2.047017       -0.000014  1
  H         -2.423380       -0.090760        0.000008  1
  H          1.287045        2.055365       -0.000074  1
  H         -1.226866        2.121094       -0.000061  1
  C         -1.969616        0.000000        0.347296  2
  C         -1.033298        0.187278        1.063906  2
  H         -2.803217       -0.166733       -0.290700  2
  H         -0.199697        0.354011        1.701902  2

%mem=32GB
%nprocshared= 8
#p m062x/aug-cc-pVDZ   counterpoise=2

00273 m062x/aug-cc-pVDZ   counterpoise=2

 0  1  0  1  0  1
  C          0.641439       -1.108963        0.000079  1
  N         -0.684583       -1.190065        0.000037  1
  C         -1.341137       -0.033379       -0.000011  1
  C         -0.686284        1.186519       -0.000043  1
  C          0.697649        1.145888       -0.000054  1
  N          1.372915       -0.000000       -0.000009  1
  H          1.184009       -2.047017       -0.000014  1
  H         -2.423380       -0.090760        0.000008  1
  H          1.287045        2.055365       -0.000074  1
  H         -1.226866        2.121094       -0.000061  1
  C         -1.939693       -0.342020        0.347296  2
  C         -1.046207       -0.806157        0.988820  2
  H         -2.735161        0.071200       -0.223851  2
  H         -0.250739       -1.219378        1.559968  2

%mem=32GB
%nprocshared= 8
#p m062x/aug-cc-pVDZ   counterpoise=2

00274 m062x/aug-cc-pVDZ   counterpoise=2

 0  1  0  1  0  1
  C          0.641439       -1.108963        0.000079  1
  N         -0.684583       -1.190065        0.000037  1
  C         -1.341137       -0.033379       -0.000011  1
  C         -0.686284        1.186519       -0.000043  1
  C          0.697649        1.145888       -0.000054  1
  N          1.372915       -0.000000       -0.000009  1
  H          1.184009       -2.047017       -0.000014  1
  H         -2.423380       -0.090760        0.000008  1
  H          1.287045        2.055365       -0.000074  1
  H         -1.226866        2.121094       -0.000061  1
  C         -1.850833       -0.673648        0.347296  2
  C         -1.080904       -1.457484        0.814311  2
  H         -2.536300        0.024200       -0.068486  2
  H         -0.395437       -2.155332        1.230093  2

%mem=32GB
%nprocshared= 8
#p m062x/aug-cc-pVDZ   counterpoise=2

00275 m062x/aug-cc-pVDZ   counterpoise=2

 0  1  0  1  0  1
  C          0.641439       -1.108963        0.000079  1
  N         -0.684583       -1.190065        0.000037  1
  C         -1.341137       -0.033379       -0.000011  1
  C         -0.686284        1.186519       -0.000043  1
  C          0.697649        1.145888       -0.000054  1
  N          1.372915       -0.000000       -0.000009  1
  H          1.184009       -2.047017       -0.000014  1
  H         -2.423380       -0.090760        0.000008  1
  H          1.287045        2.055365       -0.000074  1
  H         -1.226866        2.121094       -0.000061  1
  C         -1.705737       -0.984808        0.347296  2
  C         -2.110098       -2.039994        0.732479  2
  H         -1.345735       -0.045377        0.004369  2
  H         -2.470101       -2.979425        1.075407  2

%mem=32GB
%nprocshared= 8
#p m062x/aug-cc-pVDZ   counterpoise=2

00276 m062x/aug-cc-pVDZ   counterpoise=2

 0  1  0  1  0  1
  C          0.641439       -1.108963        0.000079  1
  N         -0.684583       -1.190065        0.000037  1
  C         -1.341137       -0.033379       -0.000011  1
  C         -0.686284        1.186519       -0.000043  1
  C          0.697649        1.145888       -0.000054  1
  N          1.372915       -0.000000       -0.000009  1
  H          1.184009       -2.047017       -0.000014  1
  H         -2.423380       -0.090760        0.000008  1
  H          1.287045        2.055365       -0.000074  1
  H         -1.226866        2.121094       -0.000061  1
  C         -1.508813       -1.266044        0.347296  2
  C         -2.605062       -1.367099        0.809161  2
  H         -0.532825       -1.176076       -0.063901  2
  H         -3.581050       -1.457068        1.220358  2

%mem=32GB
%nprocshared= 8
#p m062x/aug-cc-pVDZ   counterpoise=2

00277 m062x/aug-cc-pVDZ   counterpoise=2

 0  1  0  1  0  1
  C          0.641439       -1.108963        0.000079  1
  N         -0.684583       -1.190065        0.000037  1
  C         -1.341137       -0.033379       -0.000011  1
  C         -0.686284        1.186519       -0.000043  1
  C          0.697649        1.145888       -0.000054  1
  N          1.372915       -0.000000       -0.000009  1
  H          1.184009       -2.047017       -0.000014  1
  H         -2.423380       -0.090760        0.000008  1
  H          1.287045        2.055365       -0.000074  1
  H         -1.226866        2.121094       -0.000061  1
  C         -1.266044       -1.508813        0.347296  2
  C         -2.193446       -2.017200        0.901157  2
  H         -0.440381       -1.056197       -0.145805  2
  H         -3.019110       -2.469816        1.394259  2

%mem=32GB
%nprocshared= 8
#p m062x/aug-cc-pVDZ   counterpoise=2

00278 m062x/aug-cc-pVDZ   counterpoise=2

 0  1  0  1  0  1
  C          0.641439       -1.108963        0.000079  1
  N         -0.684583       -1.190065        0.000037  1
  C         -1.341137       -0.033379       -0.000011  1
  C         -0.686284        1.186519       -0.000043  1
  C          0.697649        1.145888       -0.000054  1
  N          1.372915       -0.000000       -0.000009  1
  H          1.184009       -2.047017       -0.000014  1
  H         -2.423380       -0.090760        0.000008  1
  H          1.287045        2.055365       -0.000074  1
  H         -1.226866        2.121094       -0.000061  1
  C         -0.984808       -1.705737        0.347296  2
  C         -1.503969       -2.597459        0.947792  2
  H         -0.522599       -0.911838       -0.187324  2
  H         -1.966178       -3.391358        1.482412  2

%mem=32GB
%nprocshared= 8
#p m062x/aug-cc-pVDZ   counterpoise=2

00279 m062x/aug-cc-pVDZ   counterpoise=2

 0  1  0  1  0  1
  C          0.641439       -1.108963        0.000079  1
  N         -0.684583       -1.190065        0.000037  1
  C         -1.341137       -0.033379       -0.000011  1
  C         -0.686284        1.186519       -0.000043  1
  C          0.697649        1.145888       -0.000054  1
  N          1.372915       -0.000000       -0.000009  1
  H          1.184009       -2.047017       -0.000014  1
  H         -2.423380       -0.090760        0.000008  1
  H          1.287045        2.055365       -0.000074  1
  H         -1.226866        2.121094       -0.000061  1
  C         -0.673648       -1.850833        0.347296  2
  C         -0.656161       -2.907523        0.902628  2
  H         -0.689217       -0.910064       -0.147114  2
  H         -0.640593       -3.848292        1.397039  2

%mem=32GB
%nprocshared= 8
#p m062x/aug-cc-pVDZ   counterpoise=2

00280 m062x/aug-cc-pVDZ   counterpoise=2

 0  1  0  1  0  1
  C          0.641439       -1.108963        0.000079  1
  N         -0.684583       -1.190065        0.000037  1
  C         -1.341137       -0.033379       -0.000011  1
  C         -0.686284        1.186519       -0.000043  1
  C          0.697649        1.145888       -0.000054  1
  N          1.372915       -0.000000       -0.000009  1
  H          1.184009       -2.047017       -0.000014  1
  H         -2.423380       -0.090760        0.000008  1
  H          1.287045        2.055365       -0.000074  1
  H         -1.226866        2.121094       -0.000061  1
  C         -0.342020       -1.939693        0.347296  2
  C          0.115257       -2.940349        0.810843  2
  H         -0.749134       -1.048810       -0.065399  2
  H          0.522371       -3.831232        1.223538  2

%mem=32GB
%nprocshared= 8
#p m062x/aug-cc-pVDZ   counterpoise=2

00281 m062x/aug-cc-pVDZ   counterpoise=2

 0  1  0  1  0  1
  C          0.641439       -1.108963        0.000079  1
  N         -0.684583       -1.190065        0.000037  1
  C         -1.341137       -0.033379       -0.000011  1
  C         -0.686284        1.186519       -0.000043  1
  C          0.697649        1.145888       -0.000054  1
  N          1.372915       -0.000000       -0.000009  1
  H          1.184009       -2.047017       -0.000014  1
  H         -2.423380       -0.090760        0.000008  1
  H          1.287045        2.055365       -0.000074  1
  H         -1.226866        2.121094       -0.000061  1
  C         -0.000000       -1.969616        0.347296  2
  C          0.747036       -2.820283        0.726235  2
  H         -0.665085       -1.212268        0.009928  2
  H          1.412121       -3.577630        1.063604  2

%mem=32GB
%nprocshared= 8
#p m062x/aug-cc-pVDZ   counterpoise=2

00282 m062x/aug-cc-pVDZ   counterpoise=2

 0  1  0  1  0  1
  C          0.641439       -1.108963        0.000079  1
  N         -0.684583       -1.190065        0.000037  1
  C         -1.341137       -0.033379       -0.000011  1
  C         -0.686284        1.186519       -0.000043  1
  C          0.697649        1.145888       -0.000054  1
  N          1.372915       -0.000000       -0.000009  1
  H          1.184009       -2.047017       -0.000014  1
  H         -2.423380       -0.090760        0.000008  1
  H          1.287045        2.055365       -0.000074  1
  H         -1.226866        2.121094       -0.000061  1
  C          0.342020       -1.939693        0.347296  2
  C         -0.754048       -1.799982        0.799411  2
  H          1.317848       -2.064077       -0.055221  2
  H         -1.729875       -1.675598        1.201929  2

%mem=32GB
%nprocshared= 8
#p m062x/aug-cc-pVDZ   counterpoise=2

00283 m062x/aug-cc-pVDZ   counterpoise=2

 0  1  0  1  0  1
  C          0.641439       -1.108963        0.000079  1
  N         -0.684583       -1.190065        0.000037  1
  C         -1.341137       -0.033379       -0.000011  1
  C         -0.686284        1.186519       -0.000043  1
  C          0.697649        1.145888       -0.000054  1
  N          1.372915       -0.000000       -0.000009  1
  H          1.184009       -2.047017       -0.000014  1
  H         -2.423380       -0.090760        0.000008  1
  H          1.287045        2.055365       -0.000074  1
  H         -1.226866        2.121094       -0.000061  1
  C          0.673648       -1.850833        0.347296  2
  C         -0.266988       -1.489251        0.987417  2
  H          1.511095       -2.172749       -0.222602  2
  H         -1.104434       -1.167334        1.557316  2

%mem=32GB
%nprocshared= 8
#p m062x/aug-cc-pVDZ   counterpoise=2

00284 m062x/aug-cc-pVDZ   counterpoise=2

 0  1  0  1  0  1
  C          0.641439       -1.108963        0.000079  1
  N         -0.684583       -1.190065        0.000037  1
  C         -1.341137       -0.033379       -0.000011  1
  C         -0.686284        1.186519       -0.000043  1
  C          0.697649        1.145888       -0.000054  1
  N          1.372915       -0.000000       -0.000009  1
  H          1.184009       -2.047017       -0.000014  1
  H         -2.423380       -0.090760        0.000008  1
  H          1.287045        2.055365       -0.000074  1
  H         -1.226866        2.121094       -0.000061  1
  C          0.984808       -1.705737        0.347296  2
  C          0.532766       -0.931280        1.135438  2
  H          1.387260       -2.395235       -0.354385  2
  H          0.130314       -0.241783        1.837119  2

%mem=32GB
%nprocshared= 8
#p m062x/aug-cc-pVDZ   counterpoise=2

00285 m062x/aug-cc-pVDZ   counterpoise=2

 0  1  0  1  0  1
  C          0.641439       -1.108963        0.000079  1
  N         -0.684583       -1.190065        0.000037  1
  C         -1.341137       -0.033379       -0.000011  1
  C         -0.686284        1.186519       -0.000043  1
  C          0.697649        1.145888       -0.000054  1
  N          1.372915       -0.000000       -0.000009  1
  H          1.184009       -2.047017       -0.000014  1
  H         -2.423380       -0.090760        0.000008  1
  H          1.287045        2.055365       -0.000074  1
  H         -1.226866        2.121094       -0.000061  1
  C          1.266044       -1.508813        0.347296  2
  C          1.417706       -0.513817        0.989381  2
  H          1.131020       -2.394657       -0.224351  2
  H          1.552730        0.372027        1.561028  2

%mem=32GB
%nprocshared= 8
#p m062x/aug-cc-pVDZ   counterpoise=2

00286 m062x/aug-cc-pVDZ   counterpoise=2

 0  1  0  1  0  1
  C          0.641439       -1.108963        0.000079  1
  N         -0.684583       -1.190065        0.000037  1
  C         -1.341137       -0.033379       -0.000011  1
  C         -0.686284        1.186519       -0.000043  1
  C          0.697649        1.145888       -0.000054  1
  N          1.372915       -0.000000       -0.000009  1
  H          1.184009       -2.047017       -0.000014  1
  H         -2.423380       -0.090760        0.000008  1
  H          1.287045        2.055365       -0.000074  1
  H         -1.226866        2.121094       -0.000061  1
  C          1.508813       -1.266044        0.347296  2
  C          1.932905       -0.246340        0.800774  2
  H          1.131245       -2.173885       -0.056434  2
  H          2.310473        0.661500        1.204505  2

%mem=32GB
%nprocshared= 8
#p m062x/aug-cc-pVDZ   counterpoise=2

00287 m062x/aug-cc-pVDZ   counterpoise=2

 0  1  0  1  0  1
  C          0.641439       -1.108963        0.000079  1
  N         -0.684583       -1.190065        0.000037  1
  C         -1.341137       -0.033379       -0.000011  1
  C         -0.686284        1.186519       -0.000043  1
  C          0.697649        1.145888       -0.000054  1
  N          1.372915       -0.000000       -0.000009  1
  H          1.184009       -2.047017       -0.000014  1
  H         -2.423380       -0.090760        0.000008  1
  H          1.287045        2.055365       -0.000074  1
  H         -1.226866        2.121094       -0.000061  1
  C          1.705737       -0.984808        0.347296  2
  C          2.068272       -2.057534        0.725607  2
  H          1.382973       -0.029761        0.010487  2
  H          2.391036       -3.012580        1.062417  2

%mem=32GB
%nprocshared= 8
#p m062x/aug-cc-pVDZ   counterpoise=2

00288 m062x/aug-cc-pVDZ   counterpoise=2

 0  1  0  1  0  1
  C          0.641439       -1.108963        0.000079  1
  N         -0.684583       -1.190065        0.000037  1
  C         -1.341137       -0.033379       -0.000011  1
  C         -0.686284        1.186519       -0.000043  1
  C          0.697649        1.145888       -0.000054  1
  N          1.372915       -0.000000       -0.000009  1
  H          1.184009       -2.047017       -0.000014  1
  H         -2.423380       -0.090760        0.000008  1
  H          1.287045        2.055365       -0.000074  1
  H         -1.226866        2.121094       -0.000061  1
  C          1.850833       -0.673648        0.347296  2
  C          2.487620       -1.571229        0.810052  2
  H          1.283903        0.125467       -0.064694  2
  H          3.054550       -2.370344        1.222043  2

%mem=32GB
%nprocshared= 8
#p m062x/aug-cc-pVDZ   counterpoise=2

00289 m062x/aug-cc-pVDZ   counterpoise=2

 0  1  0  1  0  1
  C          0.641439       -1.108963        0.000079  1
  N         -0.684583       -1.190065        0.000037  1
  C         -1.341137       -0.033379       -0.000011  1
  C         -0.686284        1.186519       -0.000043  1
  C          0.697649        1.145888       -0.000054  1
  N          1.372915       -0.000000       -0.000009  1
  H          1.184009       -2.047017       -0.000014  1
  H         -2.423380       -0.090760        0.000008  1
  H          1.287045        2.055365       -0.000074  1
  H         -1.226866        2.121094       -0.000061  1
  C          1.939693       -0.342020        0.347296  2
  C          2.844847       -0.888233        0.901949  2
  H          1.133835        0.144272       -0.146510  2
  H          3.650704       -1.374525        1.395756  2

%mem=32GB
%nprocshared= 8
#p m062x/aug-cc-pVDZ   counterpoise=2

00290 m062x/aug-cc-pVDZ   counterpoise=2

 0  1  0  1  0  1
  C          0.641439       -1.108963        0.000079  1
  N         -0.684583       -1.190065        0.000037  1
  C         -1.341137       -0.033379       -0.000011  1
  C         -0.686284        1.186519       -0.000043  1
  C          0.697649        1.145888       -0.000054  1
  N          1.372915       -0.000000       -0.000009  1
  H          1.184009       -2.047017       -0.000014  1
  H         -2.423380       -0.090760        0.000008  1
  H          1.287045        2.055365       -0.000074  1
  H         -1.226866        2.121094       -0.000061  1
  C          2.000000        0.000000        0.000000  2
  C          3.193856       -0.000000        0.000017  2
  H          0.937112        0.000000       -0.000015  2
  H          4.256744       -0.000000        0.000032  2

%mem=32GB
%nprocshared= 8
#p m062x/aug-cc-pVDZ   counterpoise=2

00291 m062x/aug-cc-pVDZ   counterpoise=2

 0  1  0  1  0  1
  C          0.641439       -1.108963        0.000079  1
  N         -0.684583       -1.190065        0.000037  1
  C         -1.341137       -0.033379       -0.000011  1
  C         -0.686284        1.186519       -0.000043  1
  C          0.697649        1.145888       -0.000054  1
  N          1.372915       -0.000000       -0.000009  1
  H          1.184009       -2.047017       -0.000014  1
  H         -2.423380       -0.090760        0.000008  1
  H          1.287045        2.055365       -0.000074  1
  H         -1.226866        2.121094       -0.000061  1
  C          1.969616        0.347296        0.000000  2
  C          3.001429        0.947841        0.000016  2
  H          1.050994       -0.187367       -0.000014  2
  H          3.920051        1.482504        0.000029  2

%mem=32GB
%nprocshared= 8
#p m062x/aug-cc-pVDZ   counterpoise=2

00292 m062x/aug-cc-pVDZ   counterpoise=2

 0  1  0  1  0  1
  C          0.641439       -1.108963        0.000079  1
  N         -0.684583       -1.190065        0.000037  1
  C         -1.341137       -0.033379       -0.000011  1
  C         -0.686284        1.186519       -0.000043  1
  C          0.697649        1.145888       -0.000054  1
  N          1.372915       -0.000000       -0.000009  1
  H          1.184009       -2.047017       -0.000014  1
  H         -2.423380       -0.090760        0.000008  1
  H          1.287045        2.055365       -0.000074  1
  H         -1.226866        2.121094       -0.000061  1
  C          1.879385        0.684040        0.000000  2
  C          2.589796        1.643524        0.000013  2
  H          1.246907       -0.170186       -0.000011  2
  H          3.222274        2.497750        0.000024  2

%mem=32GB
%nprocshared= 8
#p m062x/aug-cc-pVDZ   counterpoise=2

00293 m062x/aug-cc-pVDZ   counterpoise=2

 0  1  0  1  0  1
  C          0.641439       -1.108963        0.000079  1
  N         -0.684583       -1.190065        0.000037  1
  C         -1.341137       -0.033379       -0.000011  1
  C         -0.686284        1.186519       -0.000043  1
  C          0.697649        1.145888       -0.000054  1
  N          1.372915       -0.000000       -0.000009  1
  H          1.184009       -2.047017       -0.000014  1
  H         -2.423380       -0.090760        0.000008  1
  H          1.287045        2.055365       -0.000074  1
  H         -1.226866        2.121094       -0.000061  1
  C          1.732051        1.000000        0.000000  2
  C          2.914207        0.833273        0.000062  2
  H          0.679579        1.148437       -0.000055  2
  H          3.966680        0.684837        0.000117  2

%mem=32GB
%nprocshared= 8
#p m062x/aug-cc-pVDZ   counterpoise=2

00294 m062x/aug-cc-pVDZ   counterpoise=2

 0  1  0  1  0  1
  C          0.641439       -1.108963        0.000079  1
  N         -0.684583       -1.190065        0.000037  1
  C         -1.341137       -0.033379       -0.000011  1
  C         -0.686284        1.186519       -0.000043  1
  C          0.697649        1.145888       -0.000054  1
  N          1.372915       -0.000000       -0.000009  1
  H          1.184009       -2.047017       -0.000014  1
  H         -2.423380       -0.090760        0.000008  1
  H          1.287045        2.055365       -0.000074  1
  H         -1.226866        2.121094       -0.000061  1
  C          1.532089        1.285575        0.000000  2
  C          1.894219        0.147966        0.000109  2
  H          1.209685        2.298386       -0.000097  2
  H          2.216623       -0.864845        0.000207  2

%mem=32GB
%nprocshared= 8
#p m062x/aug-cc-pVDZ   counterpoise=2

00295 m062x/aug-cc-pVDZ   counterpoise=2

 0  1  0  1  0  1
  C          0.641439       -1.108963        0.000079  1
  N         -0.684583       -1.190065        0.000037  1
  C         -1.341137       -0.033379       -0.000011  1
  C         -0.686284        1.186519       -0.000043  1
  C          0.697649        1.145888       -0.000054  1
  N          1.372915       -0.000000       -0.000009  1
  H          1.184009       -2.047017       -0.000014  1
  H         -2.423380       -0.090760        0.000008  1
  H          1.287045        2.055365       -0.000074  1
  H         -1.226866        2.121094       -0.000061  1
  C          1.285575        1.532089        0.000000  2
  C          1.282222        0.338238        0.000169  2
  H          1.288561        2.594973       -0.000150  2
  H          1.279236       -0.724646        0.000319  2

%mem=32GB
%nprocshared= 8
#p m062x/aug-cc-pVDZ   counterpoise=2

00296 m062x/aug-cc-pVDZ   counterpoise=2

 0  1  0  1  0  1
  C          0.641439       -1.108963        0.000079  1
  N         -0.684583       -1.190065        0.000037  1
  C         -1.341137       -0.033379       -0.000011  1
  C         -0.686284        1.186519       -0.000043  1
  C          0.697649        1.145888       -0.000054  1
  N          1.372915       -0.000000       -0.000009  1
  H          1.184009       -2.047017       -0.000014  1
  H         -2.423380       -0.090760        0.000008  1
  H          1.287045        2.055365       -0.000074  1
  H         -1.226866        2.121094       -0.000061  1
  C          1.000000        1.732051        0.000000  2
  C          0.207378        0.839278        0.000204  2
  H          1.705670        2.526885       -0.000182  2
  H         -0.498292        0.044444        0.000386  2

%mem=32GB
%nprocshared= 8
#p m062x/aug-cc-pVDZ   counterpoise=2

00297 m062x/aug-cc-pVDZ   counterpoise=2

 0  1  0  1  0  1
  C          0.641439       -1.108963        0.000079  1
  N         -0.684583       -1.190065        0.000037  1
  C         -1.341137       -0.033379       -0.000011  1
  C         -0.686284        1.186519       -0.000043  1
  C          0.697649        1.145888       -0.000054  1
  N          1.372915       -0.000000       -0.000009  1
  H          1.184009       -2.047017       -0.000014  1
  H         -2.423380       -0.090760        0.000008  1
  H          1.287045        2.055365       -0.000074  1
  H         -1.226866        2.121094       -0.000061  1
  C          0.684040        1.879385        0.000000  2
  C         -0.462009        1.544924        0.000141  2
  H          1.704366        2.177155       -0.000125  2
  H         -1.482334        1.247155        0.000266  2

%mem=32GB
%nprocshared= 8
#p m062x/aug-cc-pVDZ   counterpoise=2

00298 m062x/aug-cc-pVDZ   counterpoise=2

 0  1  0  1  0  1
  C          0.641439       -1.108963        0.000079  1
  N         -0.684583       -1.190065        0.000037  1
  C         -1.341137       -0.033379       -0.000011  1
  C         -0.686284        1.186519       -0.000043  1
  C          0.697649        1.145888       -0.000054  1
  N          1.372915       -0.000000       -0.000009  1
  H          1.184009       -2.047017       -0.000014  1
  H         -2.423380       -0.090760        0.000008  1
  H          1.287045        2.055365       -0.000074  1
  H         -1.226866        2.121094       -0.000061  1
  C          0.347296        1.969616        0.000000  2
  C         -0.119972        3.068229        0.000072  2
  H          0.763305        0.991522       -0.000064  2
  H         -0.535981        4.046323        0.000136  2

%mem=32GB
%nprocshared= 8
#p m062x/aug-cc-pVDZ   counterpoise=2

00299 m062x/aug-cc-pVDZ   counterpoise=2

 0  1  0  1  0  1
  C          0.641439       -1.108963        0.000079  1
  N         -0.684583       -1.190065        0.000037  1
  C         -1.341137       -0.033379       -0.000011  1
  C         -0.686284        1.186519       -0.000043  1
  C          0.697649        1.145888       -0.000054  1
  N          1.372915       -0.000000       -0.000009  1
  H          1.184009       -2.047017       -0.000014  1
  H         -2.423380       -0.090760        0.000008  1
  H          1.287045        2.055365       -0.000074  1
  H         -1.226866        2.121094       -0.000061  1
  C          0.000000        2.000000        0.000000  2
  C          0.769824        2.912504        0.000048  2
  H         -0.685373        1.187599       -0.000043  2
  H          1.455196        3.724905        0.000091  2

%mem=32GB
%nprocshared= 8
#p m062x/aug-cc-pVDZ   counterpoise=2

00300 m062x/aug-cc-pVDZ   counterpoise=2

 0  1  0  1  0  1
  C          0.641439       -1.108963        0.000079  1
  N         -0.684583       -1.190065        0.000037  1
  C         -1.341137       -0.033379       -0.000011  1
  C         -0.686284        1.186519       -0.000043  1
  C          0.697649        1.145888       -0.000054  1
  N          1.372915       -0.000000       -0.000009  1
  H          1.184009       -2.047017       -0.000014  1
  H         -2.423380       -0.090760        0.000008  1
  H          1.287045        2.055365       -0.000074  1
  H         -1.226866        2.121094       -0.000061  1
  C         -0.347296        1.969616        0.000000  2
  C          0.126972        3.065225        0.000060  2
  H         -0.769537        0.994196       -0.000054  2
  H          0.549213        4.040645        0.000114  2

%mem=32GB
%nprocshared= 8
#p m062x/aug-cc-pVDZ   counterpoise=2

00301 m062x/aug-cc-pVDZ   counterpoise=2

 0  1  0  1  0  1
  C          0.641439       -1.108963        0.000079  1
  N         -0.684583       -1.190065        0.000037  1
  C         -1.341137       -0.033379       -0.000011  1
  C         -0.686284        1.186519       -0.000043  1
  C          0.697649        1.145888       -0.000054  1
  N          1.372915       -0.000000       -0.000009  1
  H          1.184009       -2.047017       -0.000014  1
  H         -2.423380       -0.090760        0.000008  1
  H          1.287045        2.055365       -0.000074  1
  H         -1.226866        2.121094       -0.000061  1
  C         -0.684040        1.879385        0.000000  2
  C          0.406581        1.393755        0.000123  2
  H         -1.655019        2.311741       -0.000109  2
  H          1.377560        0.961399        0.000232  2

%mem=32GB
%nprocshared= 8
#p m062x/aug-cc-pVDZ   counterpoise=2

00302 m062x/aug-cc-pVDZ   counterpoise=2

 0  1  0  1  0  1
  C          0.641439       -1.108963        0.000079  1
  N         -0.684583       -1.190065        0.000037  1
  C         -1.341137       -0.033379       -0.000011  1
  C         -0.686284        1.186519       -0.000043  1
  C          0.697649        1.145888       -0.000054  1
  N          1.372915       -0.000000       -0.000009  1
  H          1.184009       -2.047017       -0.000014  1
  H         -2.423380       -0.090760        0.000008  1
  H          1.287045        2.055365       -0.000074  1
  H         -1.226866        2.121094       -0.000061  1
  C         -1.000000        1.732051        0.000000  2
  C         -0.398601        0.700736        0.000162  2
  H         -1.535425        2.650229       -0.000144  2
  H          0.136824       -0.217442        0.000306  2

%mem=32GB
%nprocshared= 8
#p m062x/aug-cc-pVDZ   counterpoise=2

00303 m062x/aug-cc-pVDZ   counterpoise=2

 0  1  0  1  0  1
  C          0.641439       -1.108963        0.000079  1
  N         -0.684583       -1.190065        0.000037  1
  C         -1.341137       -0.033379       -0.000011  1
  C         -0.686284        1.186519       -0.000043  1
  C          0.697649        1.145888       -0.000054  1
  N          1.372915       -0.000000       -0.000009  1
  H          1.184009       -2.047017       -0.000014  1
  H         -2.423380       -0.090760        0.000008  1
  H          1.287045        2.055365       -0.000074  1
  H         -1.226866        2.121094       -0.000061  1
  C         -1.285575        1.532089        0.000000  2
  C         -1.403986        0.344120        0.000123  2
  H         -1.180154        2.589736       -0.000110  2
  H         -1.509408       -0.713527        0.000233  2

%mem=32GB
%nprocshared= 8
#p m062x/aug-cc-pVDZ   counterpoise=2

00304 m062x/aug-cc-pVDZ   counterpoise=2

 0  1  0  1  0  1
  C          0.641439       -1.108963        0.000079  1
  N         -0.684583       -1.190065        0.000037  1
  C         -1.341137       -0.033379       -0.000011  1
  C         -0.686284        1.186519       -0.000043  1
  C          0.697649        1.145888       -0.000054  1
  N          1.372915       -0.000000       -0.000009  1
  H          1.184009       -2.047017       -0.000014  1
  H         -2.423380       -0.090760        0.000008  1
  H          1.287045        2.055365       -0.000074  1
  H         -1.226866        2.121094       -0.000061  1
  C         -1.532089        1.285575        0.000000  2
  C         -2.717841        1.424444        0.000060  2
  H         -0.476416        1.161940       -0.000054  2
  H         -3.773514        1.548079        0.000114  2

%mem=32GB
%nprocshared= 8
#p m062x/aug-cc-pVDZ   counterpoise=2

00305 m062x/aug-cc-pVDZ   counterpoise=2

 0  1  0  1  0  1
  C          0.641439       -1.108963        0.000079  1
  N         -0.684583       -1.190065        0.000037  1
  C         -1.341137       -0.033379       -0.000011  1
  C         -0.686284        1.186519       -0.000043  1
  C          0.697649        1.145888       -0.000054  1
  N          1.372915       -0.000000       -0.000009  1
  H          1.184009       -2.047017       -0.000014  1
  H         -2.423380       -0.090760        0.000008  1
  H          1.287045        2.055365       -0.000074  1
  H         -1.226866        2.121094       -0.000061  1
  C         -1.732051        1.000000        0.000000  2
  C         -2.907359        0.790376        0.000048  2
  H         -0.685676        1.186628       -0.000043  2
  H         -3.953735        0.603749        0.000091  2

%mem=32GB
%nprocshared= 8
#p m062x/aug-cc-pVDZ   counterpoise=2

00306 m062x/aug-cc-pVDZ   counterpoise=2

 0  1  0  1  0  1
  C          0.641439       -1.108963        0.000079  1
  N         -0.684583       -1.190065        0.000037  1
  C         -1.341137       -0.033379       -0.000011  1
  C         -0.686284        1.186519       -0.000043  1
  C          0.697649        1.145888       -0.000054  1
  N          1.372915       -0.000000       -0.000009  1
  H          1.184009       -2.047017       -0.000014  1
  H         -2.423380       -0.090760        0.000008  1
  H          1.287045        2.055365       -0.000074  1
  H         -1.226866        2.121094       -0.000061  1
  C         -1.879385        0.684040        0.000000  2
  C         -2.595855        1.639008        0.000015  2
  H         -1.241513       -0.166166       -0.000013  2
  H         -3.233728        2.489214        0.000028  2

%mem=32GB
%nprocshared= 8
#p m062x/aug-cc-pVDZ   counterpoise=2

00307 m062x/aug-cc-pVDZ   counterpoise=2

 0  1  0  1  0  1
  C          0.641439       -1.108963        0.000079  1
  N         -0.684583       -1.190065        0.000037  1
  C         -1.341137       -0.033379       -0.000011  1
  C         -0.686284        1.186519       -0.000043  1
  C          0.697649        1.145888       -0.000054  1
  N          1.372915       -0.000000       -0.000009  1
  H          1.184009       -2.047017       -0.000014  1
  H         -2.423380       -0.090760        0.000008  1
  H          1.287045        2.055365       -0.000074  1
  H         -1.226866        2.121094       -0.000061  1
  C         -1.969616        0.347296        0.000000  2
  C         -1.110696        1.176482       -0.000015  2
  H         -2.734310       -0.390927        0.000013  2
  H         -0.346001        1.914705       -0.000029  2

%mem=32GB
%nprocshared= 8
#p m062x/aug-cc-pVDZ   counterpoise=2

00308 m062x/aug-cc-pVDZ   counterpoise=2

 0  1  0  1  0  1
  C          0.641439       -1.108963        0.000079  1
  N         -0.684583       -1.190065        0.000037  1
  C         -1.341137       -0.033379       -0.000011  1
  C         -0.686284        1.186519       -0.000043  1
  C          0.697649        1.145888       -0.000054  1
  N          1.372915       -0.000000       -0.000009  1
  H          1.184009       -2.047017       -0.000014  1
  H         -2.423380       -0.090760        0.000008  1
  H          1.287045        2.055365       -0.000074  1
  H         -1.226866        2.121094       -0.000061  1
  C         -2.000000        0.000000        0.000000  2
  C         -0.832665        0.250242       -0.000022  2
  H         -3.039276       -0.222790        0.000020  2
  H          0.206612        0.473031       -0.000042  2

%mem=32GB
%nprocshared= 8
#p m062x/aug-cc-pVDZ   counterpoise=2

00309 m062x/aug-cc-pVDZ   counterpoise=2

 0  1  0  1  0  1
  C          0.641439       -1.108963        0.000079  1
  N         -0.684583       -1.190065        0.000037  1
  C         -1.341137       -0.033379       -0.000011  1
  C         -0.686284        1.186519       -0.000043  1
  C          0.697649        1.145888       -0.000054  1
  N          1.372915       -0.000000       -0.000009  1
  H          1.184009       -2.047017       -0.000014  1
  H         -2.423380       -0.090760        0.000008  1
  H          1.287045        2.055365       -0.000074  1
  H         -1.226866        2.121094       -0.000061  1
  C         -1.969616       -0.347296        0.000000  2
  C         -0.930348       -0.934847       -0.000018  2
  H         -2.894873        0.175799        0.000016  2
  H         -0.005091       -1.457943       -0.000035  2

%mem=32GB
%nprocshared= 8
#p m062x/aug-cc-pVDZ   counterpoise=2

00310 m062x/aug-cc-pVDZ   counterpoise=2

 0  1  0  1  0  1
  C          0.641439       -1.108963        0.000079  1
  N         -0.684583       -1.190065        0.000037  1
  C         -1.341137       -0.033379       -0.000011  1
  C         -0.686284        1.186519       -0.000043  1
  C          0.697649        1.145888       -0.000054  1
  N          1.372915       -0.000000       -0.000009  1
  H          1.184009       -2.047017       -0.000014  1
  H         -2.423380       -0.090760        0.000008  1
  H          1.287045        2.055365       -0.000074  1
  H         -1.226866        2.121094       -0.000061  1
  C         -1.879385       -0.684040        0.000000  2
  C         -1.072543       -1.563982       -0.000012  2
  H         -2.597716        0.099370        0.000011  2
  H         -0.354212       -2.347393       -0.000022  2

%mem=32GB
%nprocshared= 8
#p m062x/aug-cc-pVDZ   counterpoise=2

00311 m062x/aug-cc-pVDZ   counterpoise=2

 0  1  0  1  0  1
  C          0.641439       -1.108963        0.000079  1
  N         -0.684583       -1.190065        0.000037  1
  C         -1.341137       -0.033379       -0.000011  1
  C         -0.686284        1.186519       -0.000043  1
  C          0.697649        1.145888       -0.000054  1
  N          1.372915       -0.000000       -0.000009  1
  H          1.184009       -2.047017       -0.000014  1
  H         -2.423380       -0.090760        0.000008  1
  H          1.287045        2.055365       -0.000074  1
  H         -1.226866        2.121094       -0.000061  1
  C         -1.732051       -1.000000        0.000000  2
  C         -2.179645       -2.106775        0.000013  2
  H         -1.333559       -0.014640       -0.000011  2
  H         -2.578137       -3.092136        0.000024  2

%mem=32GB
%nprocshared= 8
#p m062x/aug-cc-pVDZ   counterpoise=2

00312 m062x/aug-cc-pVDZ   counterpoise=2

 0  1  0  1  0  1
  C          0.641439       -1.108963        0.000079  1
  N         -0.684583       -1.190065        0.000037  1
  C         -1.341137       -0.033379       -0.000011  1
  C         -0.686284        1.186519       -0.000043  1
  C          0.697649        1.145888       -0.000054  1
  N          1.372915       -0.000000       -0.000009  1
  H          1.184009       -2.047017       -0.000014  1
  H         -2.423380       -0.090760        0.000008  1
  H          1.287045        2.055365       -0.000074  1
  H         -1.226866        2.121094       -0.000061  1
  C         -1.532089       -1.285575        0.000000  2
  C         -2.718435       -1.419271       -0.000052  2
  H         -0.475887       -1.166546        0.000046  2
  H         -3.774637       -1.538301       -0.000098  2

%mem=32GB
%nprocshared= 8
#p m062x/aug-cc-pVDZ   counterpoise=2

00313 m062x/aug-cc-pVDZ   counterpoise=2

 0  1  0  1  0  1
  C          0.641439       -1.108963        0.000079  1
  N         -0.684583       -1.190065        0.000037  1
  C         -1.341137       -0.033379       -0.000011  1
  C         -0.686284        1.186519       -0.000043  1
  C          0.697649        1.145888       -0.000054  1
  N          1.372915       -0.000000       -0.000009  1
  H          1.184009       -2.047017       -0.000014  1
  H         -2.423380       -0.090760        0.000008  1
  H          1.287045        2.055365       -0.000074  1
  H         -1.226866        2.121094       -0.000061  1
  C         -1.285575       -1.532089        0.000000  2
  C         -2.323172       -2.122584       -0.000064  2
  H         -0.361804       -1.006372        0.000057  2
  H         -3.246943       -2.648301       -0.000121  2

%mem=32GB
%nprocshared= 8
#p m062x/aug-cc-pVDZ   counterpoise=2

00314 m062x/aug-cc-pVDZ   counterpoise=2

 0  1  0  1  0  1
  C          0.641439       -1.108963        0.000079  1
  N         -0.684583       -1.190065        0.000037  1
  C         -1.341137       -0.033379       -0.000011  1
  C         -0.686284        1.186519       -0.000043  1
  C          0.697649        1.145888       -0.000054  1
  N          1.372915       -0.000000       -0.000009  1
  H          1.184009       -2.047017       -0.000014  1
  H         -2.423380       -0.090760        0.000008  1
  H          1.287045        2.055365       -0.000074  1
  H         -1.226866        2.121094       -0.000061  1
  C         -1.000000       -1.732051        0.000000  2
  C         -1.600496       -2.763892       -0.000070  2
  H         -0.465379       -0.813404        0.000063  2
  H         -2.135117       -3.682539       -0.000133  2

%mem=32GB
%nprocshared= 8
#p m062x/aug-cc-pVDZ   counterpoise=2

00315 m062x/aug-cc-pVDZ   counterpoise=2

 0  1  0  1  0  1
  C          0.641439       -1.108963        0.000079  1
  N         -0.684583       -1.190065        0.000037  1
  C         -1.341137       -0.033379       -0.000011  1
  C         -0.686284        1.186519       -0.000043  1
  C          0.697649        1.145888       -0.000054  1
  N          1.372915       -0.000000       -0.000009  1
  H          1.184009       -2.047017       -0.000014  1
  H         -2.423380       -0.090760        0.000008  1
  H          1.287045        2.055365       -0.000074  1
  H         -1.226866        2.121094       -0.000061  1
  C         -0.684040       -1.879385        0.000000  2
  C         -0.683100       -3.073241       -0.000064  2
  H         -0.684877       -0.816498        0.000057  2
  H         -0.682264       -4.136129       -0.000121  2

%mem=32GB
%nprocshared= 8
#p m062x/aug-cc-pVDZ   counterpoise=2

00316 m062x/aug-cc-pVDZ   counterpoise=2

 0  1  0  1  0  1
  C          0.641439       -1.108963        0.000079  1
  N         -0.684583       -1.190065        0.000037  1
  C         -1.341137       -0.033379       -0.000011  1
  C         -0.686284        1.186519       -0.000043  1
  C          0.697649        1.145888       -0.000054  1
  N          1.372915       -0.000000       -0.000009  1
  H          1.184009       -2.047017       -0.000014  1
  H         -2.423380       -0.090760        0.000008  1
  H          1.287045        2.055365       -0.000074  1
  H         -1.226866        2.121094       -0.000061  1
  C         -0.347296       -1.969616        0.000000  2
  C          0.126776       -3.065311       -0.000052  2
  H         -0.769362       -0.994120        0.000046  2
  H          0.548842       -4.040806       -0.000098  2

%mem=32GB
%nprocshared= 8
#p m062x/aug-cc-pVDZ   counterpoise=2

00317 m062x/aug-cc-pVDZ   counterpoise=2

 0  1  0  1  0  1
  C          0.641439       -1.108963        0.000079  1
  N         -0.684583       -1.190065        0.000037  1
  C         -1.341137       -0.033379       -0.000011  1
  C         -0.686284        1.186519       -0.000043  1
  C          0.697649        1.145888       -0.000054  1
  N          1.372915       -0.000000       -0.000009  1
  H          1.184009       -2.047017       -0.000014  1
  H         -2.423380       -0.090760        0.000008  1
  H          1.287045        2.055365       -0.000074  1
  H         -1.226866        2.121094       -0.000061  1
  C         -0.000000       -2.000000        0.000000  2
  C          0.770672       -2.911788       -0.000042  2
  H         -0.686128       -1.188237        0.000037  2
  H          1.456800       -3.723551       -0.000079  2

%mem=32GB
%nprocshared= 8
#p m062x/aug-cc-pVDZ   counterpoise=2

00318 m062x/aug-cc-pVDZ   counterpoise=2

 0  1  0  1  0  1
  C          0.641439       -1.108963        0.000079  1
  N         -0.684583       -1.190065        0.000037  1
  C         -1.341137       -0.033379       -0.000011  1
  C         -0.686284        1.186519       -0.000043  1
  C          0.697649        1.145888       -0.000054  1
  N          1.372915       -0.000000       -0.000009  1
  H          1.184009       -2.047017       -0.000014  1
  H         -2.423380       -0.090760        0.000008  1
  H          1.287045        2.055365       -0.000074  1
  H         -1.226866        2.121094       -0.000061  1
  C          0.347296       -1.969616        0.000000  2
  C         -0.841484       -1.859645        0.000020  2
  H          1.405666       -2.067522       -0.000018  2
  H         -1.899853       -1.761739        0.000038  2

%mem=32GB
%nprocshared= 8
#p m062x/aug-cc-pVDZ   counterpoise=2

00319 m062x/aug-cc-pVDZ   counterpoise=2

 0  1  0  1  0  1
  C          0.641439       -1.108963        0.000079  1
  N         -0.684583       -1.190065        0.000037  1
  C         -1.341137       -0.033379       -0.000011  1
  C         -0.686284        1.186519       -0.000043  1
  C          0.697649        1.145888       -0.000054  1
  N          1.372915       -0.000000       -0.000009  1
  H          1.184009       -2.047017       -0.000014  1
  H         -2.423380       -0.090760        0.000008  1
  H          1.287045        2.055365       -0.000074  1
  H         -1.226866        2.121094       -0.000061  1
  C          0.684040       -1.879385        0.000000  2
  C         -0.447887       -1.499868        0.000032  2
  H          1.691793       -2.217269       -0.000028  2
  H         -1.455639       -1.161984        0.000060  2

%mem=32GB
%nprocshared= 8
#p m062x/aug-cc-pVDZ   counterpoise=2

00320 m062x/aug-cc-pVDZ   counterpoise=2

 0  1  0  1  0  1
  C          0.641439       -1.108963        0.000079  1
  N         -0.684583       -1.190065        0.000037  1
  C         -1.341137       -0.033379       -0.000011  1
  C         -0.686284        1.186519       -0.000043  1
  C          0.697649        1.145888       -0.000054  1
  N          1.372915       -0.000000       -0.000009  1
  H          1.184009       -2.047017       -0.000014  1
  H         -2.423380       -0.090760        0.000008  1
  H          1.287045        2.055365       -0.000074  1
  H         -1.226866        2.121094       -0.000061  1
  C          1.000000       -1.732051        0.000000  2
  C          0.397770       -0.701220        0.000046  2
  H          1.536164       -2.649797       -0.000041  2
  H         -0.138394        0.216526        0.000087  2

%mem=32GB
%nprocshared= 8
#p m062x/aug-cc-pVDZ   counterpoise=2

00321 m062x/aug-cc-pVDZ   counterpoise=2

 0  1  0  1  0  1
  C          0.641439       -1.108963        0.000079  1
  N         -0.684583       -1.190065        0.000037  1
  C         -1.341137       -0.033379       -0.000011  1
  C         -0.686284        1.186519       -0.000043  1
  C          0.697649        1.145888       -0.000054  1
  N          1.372915       -0.000000       -0.000009  1
  H          1.184009       -2.047017       -0.000014  1
  H         -2.423380       -0.090760        0.000008  1
  H          1.287045        2.055365       -0.000074  1
  H         -1.226866        2.121094       -0.000061  1
  C          1.285575       -1.532089        0.000000  2
  C          1.516604       -0.360800        0.000032  2
  H          1.079890       -2.574885       -0.000028  2
  H          1.722289        0.681997        0.000060  2

%mem=32GB
%nprocshared= 8
#p m062x/aug-cc-pVDZ   counterpoise=2

00322 m062x/aug-cc-pVDZ   counterpoise=2

 0  1  0  1  0  1
  C          0.641439       -1.108963        0.000079  1
  N         -0.684583       -1.190065        0.000037  1
  C         -1.341137       -0.033379       -0.000011  1
  C         -0.686284        1.186519       -0.000043  1
  C          0.697649        1.145888       -0.000054  1
  N          1.372915       -0.000000       -0.000009  1
  H          1.184009       -2.047017       -0.000014  1
  H         -2.423380       -0.090760        0.000008  1
  H          1.287045        2.055365       -0.000074  1
  H         -1.226866        2.121094       -0.000061  1
  C          1.532089       -1.285575        0.000000  2
  C          2.028437       -0.199789        0.000020  2
  H          1.090191       -2.252248       -0.000018  2
  H          2.470335        0.766884        0.000038  2

%mem=32GB
%nprocshared= 8
#p m062x/aug-cc-pVDZ   counterpoise=2

00323 m062x/aug-cc-pVDZ   counterpoise=2

 0  1  0  1  0  1
  C          0.641439       -1.108963        0.000079  1
  N         -0.684583       -1.190065        0.000037  1
  C         -1.341137       -0.033379       -0.000011  1
  C         -0.686284        1.186519       -0.000043  1
  C          0.697649        1.145888       -0.000054  1
  N          1.372915       -0.000000       -0.000009  1
  H          1.184009       -2.047017       -0.000014  1
  H         -2.423380       -0.090760        0.000008  1
  H          1.287045        2.055365       -0.000074  1
  H         -1.226866        2.121094       -0.000061  1
  C          1.732051       -1.000000        0.000000  2
  C          2.135573       -2.123593        0.000010  2
  H          1.372795        0.000333       -0.000009  2
  H          2.494829       -3.123926        0.000019  2

%mem=32GB
%nprocshared= 8
#p m062x/aug-cc-pVDZ   counterpoise=2

00324 m062x/aug-cc-pVDZ   counterpoise=2

 0  1  0  1  0  1
  C          0.641439       -1.108963        0.000079  1
  N         -0.684583       -1.190065        0.000037  1
  C         -1.341137       -0.033379       -0.000011  1
  C         -0.686284        1.186519       -0.000043  1
  C          0.697649        1.145888       -0.000054  1
  N          1.372915       -0.000000       -0.000009  1
  H          1.184009       -2.047017       -0.000014  1
  H         -2.423380       -0.090760        0.000008  1
  H          1.287045        2.055365       -0.000074  1
  H         -1.226866        2.121094       -0.000061  1
  C          1.879385       -0.684040        0.000000  2
  C          2.589796       -1.643524        0.000013  2
  H          1.246907        0.170186       -0.000011  2
  H          3.222274       -2.497750        0.000024  2

%mem=32GB
%nprocshared= 8
#p m062x/aug-cc-pVDZ   counterpoise=2

00325 m062x/aug-cc-pVDZ   counterpoise=2

 0  1  0  1  0  1
  C          0.641439       -1.108963        0.000079  1
  N         -0.684583       -1.190065        0.000037  1
  C         -1.341137       -0.033379       -0.000011  1
  C         -0.686284        1.186519       -0.000043  1
  C          0.697649        1.145888       -0.000054  1
  N          1.372915       -0.000000       -0.000009  1
  H          1.184009       -2.047017       -0.000014  1
  H         -2.423380       -0.090760        0.000008  1
  H          1.287045        2.055365       -0.000074  1
  H         -1.226866        2.121094       -0.000061  1
  C          1.969616       -0.347296        0.000000  2
  C          3.001429       -0.947841        0.000016  2
  H          1.050994        0.187367       -0.000014  2
  H          3.920051       -1.482504        0.000029  2

%mem=32GB
%nprocshared= 8
#p m062x/aug-cc-pVDZ   counterpoise=2

00326 m062x/aug-cc-pVDZ   counterpoise=2

 0  1  0  1  0  1
  C          0.641439       -1.108963        0.000079  1
  N         -0.684583       -1.190065        0.000037  1
  C         -1.341137       -0.033379       -0.000011  1
  C         -0.686284        1.186519       -0.000043  1
  C          0.697649        1.145888       -0.000054  1
  N          1.372915       -0.000000       -0.000009  1
  H          1.184009       -2.047017       -0.000014  1
  H         -2.423380       -0.090760        0.000008  1
  H          1.287045        2.055365       -0.000074  1
  H         -1.226866        2.121094       -0.000061  1
  C          1.969616        0.000000       -0.347296  2
  C          3.001436       -0.000000       -0.947829  2
  H          1.050988        0.000000        0.187357  2
  H          3.920063       -0.000000       -1.482482  2

%mem=32GB
%nprocshared= 8
#p m062x/aug-cc-pVDZ   counterpoise=2

00327 m062x/aug-cc-pVDZ   counterpoise=2

 0  1  0  1  0  1
  C          0.641439       -1.108963        0.000079  1
  N         -0.684583       -1.190065        0.000037  1
  C         -1.341137       -0.033379       -0.000011  1
  C         -0.686284        1.186519       -0.000043  1
  C          0.697649        1.145888       -0.000054  1
  N          1.372915       -0.000000       -0.000009  1
  H          1.184009       -2.047017       -0.000014  1
  H         -2.423380       -0.090760        0.000008  1
  H          1.287045        2.055365       -0.000074  1
  H         -1.226866        2.121094       -0.000061  1
  C          1.939693        0.342020       -0.347296  2
  C          2.844857        0.888239       -0.901927  2
  H          1.133826       -0.144277        0.146490  2
  H          3.650723        1.374536       -1.395713  2

%mem=32GB
%nprocshared= 8
#p m062x/aug-cc-pVDZ   counterpoise=2

00328 m062x/aug-cc-pVDZ   counterpoise=2

 0  1  0  1  0  1
  C          0.641439       -1.108963        0.000079  1
  N         -0.684583       -1.190065        0.000037  1
  C         -1.341137       -0.033379       -0.000011  1
  C         -0.686284        1.186519       -0.000043  1
  C          0.697649        1.145888       -0.000054  1
  N          1.372915       -0.000000       -0.000009  1
  H          1.184009       -2.047017       -0.000014  1
  H         -2.423380       -0.090760        0.000008  1
  H          1.287045        2.055365       -0.000074  1
  H         -1.226866        2.121094       -0.000061  1
  C          1.850833        0.673648       -0.347296  2
  C          2.487625        1.571236       -0.810032  2
  H          1.283899       -0.125473        0.064676  2
  H          3.054560        2.370357       -1.222005  2

%mem=32GB
%nprocshared= 8
#p m062x/aug-cc-pVDZ   counterpoise=2

00329 m062x/aug-cc-pVDZ   counterpoise=2

 0  1  0  1  0  1
  C          0.641439       -1.108963        0.000079  1
  N         -0.684583       -1.190065        0.000037  1
  C         -1.341137       -0.033379       -0.000011  1
  C         -0.686284        1.186519       -0.000043  1
  C          0.697649        1.145888       -0.000054  1
  N          1.372915       -0.000000       -0.000009  1
  H          1.184009       -2.047017       -0.000014  1
  H         -2.423380       -0.090760        0.000008  1
  H          1.287045        2.055365       -0.000074  1
  H         -1.226866        2.121094       -0.000061  1
  C          1.705737        0.984808       -0.347296  2
  C          2.821840        0.806468       -0.731745  2
  H          0.712072        1.143583       -0.005022  2
  H          3.815505        0.647692       -1.074019  2

%mem=32GB
%nprocshared= 8
#p m062x/aug-cc-pVDZ   counterpoise=2

00330 m062x/aug-cc-pVDZ   counterpoise=2

 0  1  0  1  0  1
  C          0.641439       -1.108963        0.000079  1
  N         -0.684583       -1.190065        0.000037  1
  C         -1.341137       -0.033379       -0.000011  1
  C         -0.686284        1.186519       -0.000043  1
  C          0.697649        1.145888       -0.000054  1
  N          1.372915       -0.000000       -0.000009  1
  H          1.184009       -2.047017       -0.000014  1
  H         -2.423380       -0.090760        0.000008  1
  H          1.287045        2.055365       -0.000074  1
  H         -1.226866        2.121094       -0.000061  1
  C          1.508813        1.266044       -0.347296  2
  C          1.806169        0.207689       -0.812867  2
  H          1.244077        2.208296        0.067200  2
  H          2.070905       -0.734562       -1.227364  2

%mem=32GB
%nprocshared= 8
#p m062x/aug-cc-pVDZ   counterpoise=2

00331 m062x/aug-cc-pVDZ   counterpoise=2

 0  1  0  1  0  1
  C          0.641439       -1.108963        0.000079  1
  N         -0.684583       -1.190065        0.000037  1
  C         -1.341137       -0.033379       -0.000011  1
  C         -0.686284        1.186519       -0.000043  1
  C          0.697649        1.145888       -0.000054  1
  N          1.372915       -0.000000       -0.000009  1
  H          1.184009       -2.047017       -0.000014  1
  H         -2.423380       -0.090760        0.000008  1
  H          1.287045        2.055365       -0.000074  1
  H         -1.226866        2.121094       -0.000061  1
  C          1.266044        1.508813       -0.347296  2
  C          1.227345        0.501645       -0.987146  2
  H          1.300498        2.405493        0.222361  2
  H          1.192892       -0.395034       -1.556803  2

%mem=32GB
%nprocshared= 8
#p m062x/aug-cc-pVDZ   counterpoise=2

00332 m062x/aug-cc-pVDZ   counterpoise=2

 0  1  0  1  0  1
  C          0.641439       -1.108963        0.000079  1
  N         -0.684583       -1.190065        0.000037  1
  C         -1.341137       -0.033379       -0.000011  1
  C         -0.686284        1.186519       -0.000043  1
  C          0.697649        1.145888       -0.000054  1
  N          1.372915       -0.000000       -0.000009  1
  H          1.184009       -2.047017       -0.000014  1
  H         -2.423380       -0.090760        0.000008  1
  H          1.287045        2.055365       -0.000074  1
  H         -1.226866        2.121094       -0.000061  1
  C          0.984808        1.705737       -0.347296  2
  C          0.360600        0.983654       -1.064411  2
  H          1.540539        2.348606        0.291150  2
  H         -0.195131        0.340785       -1.702857  2

%mem=32GB
%nprocshared= 8
#p m062x/aug-cc-pVDZ   counterpoise=2

00333 m062x/aug-cc-pVDZ   counterpoise=2

 0  1  0  1  0  1
  C          0.641439       -1.108963        0.000079  1
  N         -0.684583       -1.190065        0.000037  1
  C         -1.341137       -0.033379       -0.000011  1
  C         -0.686284        1.186519       -0.000043  1
  C          0.697649        1.145888       -0.000054  1
  N          1.372915       -0.000000       -0.000009  1
  H          1.184009       -2.047017       -0.000014  1
  H         -2.423380       -0.090760        0.000008  1
  H          1.287045        2.055365       -0.000074  1
  H         -1.226866        2.121094       -0.000061  1
  C          0.673648        1.850833       -0.347296  2
  C         -0.324142        1.518129       -0.912110  2
  H          1.561979        2.147039        0.155557  2
  H         -1.212473        1.221922       -1.414963  2

%mem=32GB
%nprocshared= 8
#p m062x/aug-cc-pVDZ   counterpoise=2

00334 m062x/aug-cc-pVDZ   counterpoise=2

 0  1  0  1  0  1
  C          0.641439       -1.108963        0.000079  1
  N         -0.684583       -1.190065        0.000037  1
  C         -1.341137       -0.033379       -0.000011  1
  C         -0.686284        1.186519       -0.000043  1
  C          0.697649        1.145888       -0.000054  1
  N          1.372915       -0.000000       -0.000009  1
  H          1.184009       -2.047017       -0.000014  1
  H         -2.423380       -0.090760        0.000008  1
  H          1.287045        2.055365       -0.000074  1
  H         -1.226866        2.121094       -0.000061  1
  C          0.342020        1.939693       -0.347296  2
  C         -0.111301        2.951557       -0.789927  2
  H          0.745611        1.038831        0.046777  2
  H         -0.514892        3.852419       -1.184000  2

%mem=32GB
%nprocshared= 8
#p m062x/aug-cc-pVDZ   counterpoise=2

00335 m062x/aug-cc-pVDZ   counterpoise=2

 0  1  0  1  0  1
  C          0.641439       -1.108963        0.000079  1
  N         -0.684583       -1.190065        0.000037  1
  C         -1.341137       -0.033379       -0.000011  1
  C         -0.686284        1.186519       -0.000043  1
  C          0.697649        1.145888       -0.000054  1
  N          1.372915       -0.000000       -0.000009  1
  H          1.184009       -2.047017       -0.000014  1
  H         -2.423380       -0.090760        0.000008  1
  H          1.287045        2.055365       -0.000074  1
  H         -1.226866        2.121094       -0.000061  1
  C          0.000000        1.969616       -0.347296  2
  C          0.746443        2.821357       -0.724989  2
  H         -0.664557        1.211311       -0.011037  2
  H          1.410999        3.579661       -1.061249  2

%mem=32GB
%nprocshared= 8
#p m062x/aug-cc-pVDZ   counterpoise=2

00336 m062x/aug-cc-pVDZ   counterpoise=2

 0  1  0  1  0  1
  C          0.641439       -1.108963        0.000079  1
  N         -0.684583       -1.190065        0.000037  1
  C         -1.341137       -0.033379       -0.000011  1
  C         -0.686284        1.186519       -0.000043  1
  C          0.697649        1.145888       -0.000054  1
  N          1.372915       -0.000000       -0.000009  1
  H          1.184009       -2.047017       -0.000014  1
  H         -2.423380       -0.090760        0.000008  1
  H          1.287045        2.055365       -0.000074  1
  H         -1.226866        2.121094       -0.000061  1
  C         -0.342020        1.939693       -0.347296  2
  C          0.115674        2.941027       -0.808965  2
  H         -0.749505        1.048206        0.063726  2
  H          0.523158        3.832513       -1.219988  2

%mem=32GB
%nprocshared= 8
#p m062x/aug-cc-pVDZ   counterpoise=2

00337 m062x/aug-cc-pVDZ   counterpoise=2

 0  1  0  1  0  1
  C          0.641439       -1.108963        0.000079  1
  N         -0.684583       -1.190065        0.000037  1
  C         -1.341137       -0.033379       -0.000011  1
  C         -0.686284        1.186519       -0.000043  1
  C          0.697649        1.145888       -0.000054  1
  N          1.372915       -0.000000       -0.000009  1
  H          1.184009       -2.047017       -0.000014  1
  H         -2.423380       -0.090760        0.000008  1
  H          1.287045        2.055365       -0.000074  1
  H         -1.226866        2.121094       -0.000061  1
  C         -0.673648        1.850833       -0.347296  2
  C          0.260701        1.394380       -0.933755  2
  H         -1.505498        2.257213        0.174827  2
  H          1.092551        0.988000       -1.455878  2

%mem=32GB
%nprocshared= 8
#p m062x/aug-cc-pVDZ   counterpoise=2

00338 m062x/aug-cc-pVDZ   counterpoise=2

 0  1  0  1  0  1
  C          0.641439       -1.108963        0.000079  1
  N         -0.684583       -1.190065        0.000037  1
  C         -1.341137       -0.033379       -0.000011  1
  C         -0.686284        1.186519       -0.000043  1
  C          0.697649        1.145888       -0.000054  1
  N          1.372915       -0.000000       -0.000009  1
  H          1.184009       -2.047017       -0.000014  1
  H         -2.423380       -0.090760        0.000008  1
  H          1.287045        2.055365       -0.000074  1
  H         -1.226866        2.121094       -0.000061  1
  C         -0.984808        1.705737       -0.347296  2
  C         -0.497510        0.869565       -1.046330  2
  H         -1.418648        2.450180        0.275053  2
  H         -0.063670        0.125122       -1.668679  2

%mem=32GB
%nprocshared= 8
#p m062x/aug-cc-pVDZ   counterpoise=2

00339 m062x/aug-cc-pVDZ   counterpoise=2

 0  1  0  1  0  1
  C          0.641439       -1.108963        0.000079  1
  N         -0.684583       -1.190065        0.000037  1
  C         -1.341137       -0.033379       -0.000011  1
  C         -0.686284        1.186519       -0.000043  1
  C          0.697649        1.145888       -0.000054  1
  N          1.372915       -0.000000       -0.000009  1
  H          1.184009       -2.047017       -0.000014  1
  H         -2.423380       -0.090760        0.000008  1
  H          1.287045        2.055365       -0.000074  1
  H         -1.226866        2.121094       -0.000061  1
  C         -1.266044        1.508813       -0.347296  2
  C         -1.332392        0.471938       -0.935327  2
  H         -1.206976        2.431941        0.176226  2
  H         -1.391461       -0.451191       -1.458849  2

%mem=32GB
%nprocshared= 8
#p m062x/aug-cc-pVDZ   counterpoise=2

00340 m062x/aug-cc-pVDZ   counterpoise=2

 0  1  0  1  0  1
  C          0.641439       -1.108963        0.000079  1
  N         -0.684583       -1.190065        0.000037  1
  C         -1.341137       -0.033379       -0.000011  1
  C         -0.686284        1.186519       -0.000043  1
  C          0.697649        1.145888       -0.000054  1
  N          1.372915       -0.000000       -0.000009  1
  H          1.184009       -2.047017       -0.000014  1
  H         -2.423380       -0.090760        0.000008  1
  H          1.287045        2.055365       -0.000074  1
  H         -1.226866        2.121094       -0.000061  1
  C         -1.508813        1.266044       -0.347296  2
  C         -2.604333        1.371964       -0.809800  2
  H         -0.533474        1.171745        0.064470  2
  H         -3.579672        1.466263       -1.221567  2

%mem=32GB
%nprocshared= 8
#p m062x/aug-cc-pVDZ   counterpoise=2

00341 m062x/aug-cc-pVDZ   counterpoise=2

 0  1  0  1  0  1
  C          0.641439       -1.108963        0.000079  1
  N         -0.684583       -1.190065        0.000037  1
  C         -1.341137       -0.033379       -0.000011  1
  C         -0.686284        1.186519       -0.000043  1
  C          0.697649        1.145888       -0.000054  1
  N          1.372915       -0.000000       -0.000009  1
  H          1.184009       -2.047017       -0.000014  1
  H         -2.423380       -0.090760        0.000008  1
  H          1.287045        2.055365       -0.000074  1
  H         -1.226866        2.121094       -0.000061  1
  C         -1.705737        0.984808       -0.347296  2
  C         -2.816516        0.765026       -0.725658  2
  H         -0.716812        1.180479       -0.010442  2
  H         -3.805441        0.569356       -1.062513  2

%mem=32GB
%nprocshared= 8
#p m062x/aug-cc-pVDZ   counterpoise=2

00342 m062x/aug-cc-pVDZ   counterpoise=2

 0  1  0  1  0  1
  C          0.641439       -1.108963        0.000079  1
  N         -0.684583       -1.190065        0.000037  1
  C         -1.341137       -0.033379       -0.000011  1
  C         -0.686284        1.186519       -0.000043  1
  C          0.697649        1.145888       -0.000054  1
  N          1.372915       -0.000000       -0.000009  1
  H          1.184009       -2.047017       -0.000014  1
  H         -2.423380       -0.090760        0.000008  1
  H          1.287045        2.055365       -0.000074  1
  H         -1.226866        2.121094       -0.000061  1
  C         -1.850833        0.673648       -0.347296  2
  C         -2.499395        1.573304       -0.789199  2
  H         -1.273419       -0.127314        0.046129  2
  H         -3.076809        2.374266       -1.182625  2

%mem=32GB
%nprocshared= 8
#p m062x/aug-cc-pVDZ   counterpoise=2

00343 m062x/aug-cc-pVDZ   counterpoise=2

 0  1  0  1  0  1
  C          0.641439       -1.108963        0.000079  1
  N         -0.684583       -1.190065        0.000037  1
  C         -1.341137       -0.033379       -0.000011  1
  C         -0.686284        1.186519       -0.000043  1
  C          0.697649        1.145888       -0.000054  1
  N          1.372915       -0.000000       -0.000009  1
  H          1.184009       -2.047017       -0.000014  1
  H         -2.423380       -0.090760        0.000008  1
  H          1.287045        2.055365       -0.000074  1
  H         -1.226866        2.121094       -0.000061  1
  C         -1.939693        0.342020       -0.347296  2
  C         -1.155237        1.043913       -0.910562  2
  H         -2.638092       -0.282874        0.154179  2
  H         -0.456838        1.668807       -1.412037  2

%mem=32GB
%nprocshared= 8
#p m062x/aug-cc-pVDZ   counterpoise=2

00344 m062x/aug-cc-pVDZ   counterpoise=2

 0  1  0  1  0  1
  C          0.641439       -1.108963        0.000079  1
  N         -0.684583       -1.190065        0.000037  1
  C         -1.341137       -0.033379       -0.000011  1
  C         -0.686284        1.186519       -0.000043  1
  C          0.697649        1.145888       -0.000054  1
  N          1.372915       -0.000000       -0.000009  1
  H          1.184009       -2.047017       -0.000014  1
  H         -2.423380       -0.090760        0.000008  1
  H          1.287045        2.055365       -0.000074  1
  H         -1.226866        2.121094       -0.000061  1
  C         -1.969616        0.000000       -0.347296  2
  C         -1.033314        0.187275       -1.063927  2
  H         -2.803203       -0.166731        0.290719  2
  H         -0.199726        0.354006       -1.701942  2

%mem=32GB
%nprocshared= 8
#p m062x/aug-cc-pVDZ   counterpoise=2

00345 m062x/aug-cc-pVDZ   counterpoise=2

 0  1  0  1  0  1
  C          0.641439       -1.108963        0.000079  1
  N         -0.684583       -1.190065        0.000037  1
  C         -1.341137       -0.033379       -0.000011  1
  C         -0.686284        1.186519       -0.000043  1
  C          0.697649        1.145888       -0.000054  1
  N          1.372915       -0.000000       -0.000009  1
  H          1.184009       -2.047017       -0.000014  1
  H         -2.423380       -0.090760        0.000008  1
  H          1.287045        2.055365       -0.000074  1
  H         -1.226866        2.121094       -0.000061  1
  C         -1.939693       -0.342020       -0.347296  2
  C         -1.046219       -0.806151       -0.988841  2
  H         -2.735150        0.071195        0.223870  2
  H         -0.250761       -1.219366       -1.560008  2

%mem=32GB
%nprocshared= 8
#p m062x/aug-cc-pVDZ   counterpoise=2

00346 m062x/aug-cc-pVDZ   counterpoise=2

 0  1  0  1  0  1
  C          0.641439       -1.108963        0.000079  1
  N         -0.684583       -1.190065        0.000037  1
  C         -1.341137       -0.033379       -0.000011  1
  C         -0.686284        1.186519       -0.000043  1
  C          0.697649        1.145888       -0.000054  1
  N          1.372915       -0.000000       -0.000009  1
  H          1.184009       -2.047017       -0.000014  1
  H         -2.423380       -0.090760        0.000008  1
  H          1.287045        2.055365       -0.000074  1
  H         -1.226866        2.121094       -0.000061  1
  C         -1.850833       -0.673648       -0.347296  2
  C         -1.080909       -1.457478       -0.814329  2
  H         -2.536295        0.024195        0.068502  2
  H         -0.395447       -2.155321       -1.230127  2

%mem=32GB
%nprocshared= 8
#p m062x/aug-cc-pVDZ   counterpoise=2

00347 m062x/aug-cc-pVDZ   counterpoise=2

 0  1  0  1  0  1
  C          0.641439       -1.108963        0.000079  1
  N         -0.684583       -1.190065        0.000037  1
  C         -1.341137       -0.033379       -0.000011  1
  C         -0.686284        1.186519       -0.000043  1
  C          0.697649        1.145888       -0.000054  1
  N          1.372915       -0.000000       -0.000009  1
  H          1.184009       -2.047017       -0.000014  1
  H         -2.423380       -0.090760        0.000008  1
  H          1.287045        2.055365       -0.000074  1
  H         -1.226866        2.121094       -0.000061  1
  C         -1.705737       -0.984808       -0.347296  2
  C         -2.110101       -2.040001       -0.732457  2
  H         -1.345732       -0.045371       -0.004388  2
  H         -2.470106       -2.979438       -1.075365  2

%mem=32GB
%nprocshared= 8
#p m062x/aug-cc-pVDZ   counterpoise=2

00348 m062x/aug-cc-pVDZ   counterpoise=2

 0  1  0  1  0  1
  C          0.641439       -1.108963        0.000079  1
  N         -0.684583       -1.190065        0.000037  1
  C         -1.341137       -0.033379       -0.000011  1
  C         -0.686284        1.186519       -0.000043  1
  C          0.697649        1.145888       -0.000054  1
  N          1.372915       -0.000000       -0.000009  1
  H          1.184009       -2.047017       -0.000014  1
  H         -2.423380       -0.090760        0.000008  1
  H          1.287045        2.055365       -0.000074  1
  H         -1.226866        2.121094       -0.000061  1
  C         -1.508813       -1.266044       -0.347296  2
  C         -2.605027       -1.367096       -0.809245  2
  H         -0.532856       -1.176078        0.063975  2
  H         -3.580984       -1.457062       -1.220516  2

%mem=32GB
%nprocshared= 8
#p m062x/aug-cc-pVDZ   counterpoise=2

00349 m062x/aug-cc-pVDZ   counterpoise=2

 0  1  0  1  0  1
  C          0.641439       -1.108963        0.000079  1
  N         -0.684583       -1.190065        0.000037  1
  C         -1.341137       -0.033379       -0.000011  1
  C         -0.686284        1.186519       -0.000043  1
  C          0.697649        1.145888       -0.000054  1
  N          1.372915       -0.000000       -0.000009  1
  H          1.184009       -2.047017       -0.000014  1
  H         -2.423380       -0.090760        0.000008  1
  H          1.287045        2.055365       -0.000074  1
  H         -1.226866        2.121094       -0.000061  1
  C         -1.266044       -1.508813       -0.347296  2
  C         -2.193403       -2.017176       -0.901250  2
  H         -0.440419       -1.056218        0.145888  2
  H         -3.019029       -2.469772       -1.394434  2

%mem=32GB
%nprocshared= 8
#p m062x/aug-cc-pVDZ   counterpoise=2

00350 m062x/aug-cc-pVDZ   counterpoise=2

 0  1  0  1  0  1
  C          0.641439       -1.108963        0.000079  1
  N         -0.684583       -1.190065        0.000037  1
  C         -1.341137       -0.033379       -0.000011  1
  C         -0.686284        1.186519       -0.000043  1
  C          0.697649        1.145888       -0.000054  1
  N          1.372915       -0.000000       -0.000009  1
  H          1.184009       -2.047017       -0.000014  1
  H         -2.423380       -0.090760        0.000008  1
  H          1.287045        2.055365       -0.000074  1
  H         -1.226866        2.121094       -0.000061  1
  C         -0.984808       -1.705737       -0.347296  2
  C         -1.503941       -2.597411       -0.947888  2
  H         -0.522624       -0.911881        0.187409  2
  H         -1.966125       -3.391267       -1.482593  2

%mem=32GB
%nprocshared= 8
#p m062x/aug-cc-pVDZ   counterpoise=2

00351 m062x/aug-cc-pVDZ   counterpoise=2

 0  1  0  1  0  1
  C          0.641439       -1.108963        0.000079  1
  N         -0.684583       -1.190065        0.000037  1
  C         -1.341137       -0.033379       -0.000011  1
  C         -0.686284        1.186519       -0.000043  1
  C          0.697649        1.145888       -0.000054  1
  N          1.372915       -0.000000       -0.000009  1
  H          1.184009       -2.047017       -0.000014  1
  H         -2.423380       -0.090760        0.000008  1
  H          1.287045        2.055365       -0.000074  1
  H         -1.226866        2.121094       -0.000061  1
  C         -0.673648       -1.850833       -0.347296  2
  C         -0.656162       -2.907474       -0.902721  2
  H         -0.689216       -0.910107        0.147197  2
  H         -0.640594       -3.848200       -1.397214  2

%mem=32GB
%nprocshared= 8
#p m062x/aug-cc-pVDZ   counterpoise=2

00352 m062x/aug-cc-pVDZ   counterpoise=2

 0  1  0  1  0  1
  C          0.641439       -1.108963        0.000079  1
  N         -0.684583       -1.190065        0.000037  1
  C         -1.341137       -0.033379       -0.000011  1
  C         -0.686284        1.186519       -0.000043  1
  C          0.697649        1.145888       -0.000054  1
  N          1.372915       -0.000000       -0.000009  1
  H          1.184009       -2.047017       -0.000014  1
  H         -2.423380       -0.090760        0.000008  1
  H          1.287045        2.055365       -0.000074  1
  H         -1.226866        2.121094       -0.000061  1
  C         -0.342020       -1.939693       -0.347296  2
  C          0.115243       -2.940317       -0.810927  2
  H         -0.749120       -1.048838        0.065473  2
  H          0.522343       -3.831172       -1.223696  2

%mem=32GB
%nprocshared= 8
#p m062x/aug-cc-pVDZ   counterpoise=2

00353 m062x/aug-cc-pVDZ   counterpoise=2

 0  1  0  1  0  1
  C          0.641439       -1.108963        0.000079  1
  N         -0.684583       -1.190065        0.000037  1
  C         -1.341137       -0.033379       -0.000011  1
  C         -0.686284        1.186519       -0.000043  1
  C          0.697649        1.145888       -0.000054  1
  N          1.372915       -0.000000       -0.000009  1
  H          1.184009       -2.047017       -0.000014  1
  H         -2.423380       -0.090760        0.000008  1
  H          1.287045        2.055365       -0.000074  1
  H         -1.226866        2.121094       -0.000061  1
  C         -0.000000       -1.969616       -0.347296  2
  C          0.747020       -2.820264       -0.726308  2
  H         -0.665071       -1.212284       -0.009863  2
  H          1.412091       -3.577596       -1.063741  2

%mem=32GB
%nprocshared= 8
#p m062x/aug-cc-pVDZ   counterpoise=2

00354 m062x/aug-cc-pVDZ   counterpoise=2

 0  1  0  1  0  1
  C          0.641439       -1.108963        0.000079  1
  N         -0.684583       -1.190065        0.000037  1
  C         -1.341137       -0.033379       -0.000011  1
  C         -0.686284        1.186519       -0.000043  1
  C          0.697649        1.145888       -0.000054  1
  N          1.372915       -0.000000       -0.000009  1
  H          1.184009       -2.047017       -0.000014  1
  H         -2.423380       -0.090760        0.000008  1
  H          1.287045        2.055365       -0.000074  1
  H         -1.226866        2.121094       -0.000061  1
  C          0.342020       -1.939693       -0.347296  2
  C         -0.754061       -1.799980       -0.799380  2
  H          1.317859       -2.064078        0.055193  2
  H         -1.729899       -1.675595       -1.201870  2

%mem=32GB
%nprocshared= 8
#p m062x/aug-cc-pVDZ   counterpoise=2

00355 m062x/aug-cc-pVDZ   counterpoise=2

 0  1  0  1  0  1
  C          0.641439       -1.108963        0.000079  1
  N         -0.684583       -1.190065        0.000037  1
  C         -1.341137       -0.033379       -0.000011  1
  C         -0.686284        1.186519       -0.000043  1
  C          0.697649        1.145888       -0.000054  1
  N          1.372915       -0.000000       -0.000009  1
  H          1.184009       -2.047017       -0.000014  1
  H         -2.423380       -0.090760        0.000008  1
  H          1.287045        2.055365       -0.000074  1
  H         -1.226866        2.121094       -0.000061  1
  C          0.673648       -1.850833       -0.347296  2
  C         -0.267009       -1.489242       -0.987380  2
  H          1.511114       -2.172757        0.222569  2
  H         -1.104475       -1.167319       -1.557246  2

%mem=32GB
%nprocshared= 8
#p m062x/aug-cc-pVDZ   counterpoise=2

00356 m062x/aug-cc-pVDZ   counterpoise=2

 0  1  0  1  0  1
  C          0.641439       -1.108963        0.000079  1
  N         -0.684583       -1.190065        0.000037  1
  C         -1.341137       -0.033379       -0.000011  1
  C         -0.686284        1.186519       -0.000043  1
  C          0.697649        1.145888       -0.000054  1
  N          1.372915       -0.000000       -0.000009  1
  H          1.184009       -2.047017       -0.000014  1
  H         -2.423380       -0.090760        0.000008  1
  H          1.287045        2.055365       -0.000074  1
  H         -1.226866        2.121094       -0.000061  1
  C          0.984808       -1.705737       -0.347296  2
  C          0.532750       -0.931253       -1.135402  2
  H          1.387274       -2.395259        0.354353  2
  H          0.130284       -0.241731       -1.837051  2

%mem=32GB
%nprocshared= 8
#p m062x/aug-cc-pVDZ   counterpoise=2

00357 m062x/aug-cc-pVDZ   counterpoise=2

 0  1  0  1  0  1
  C          0.641439       -1.108963        0.000079  1
  N         -0.684583       -1.190065        0.000037  1
  C         -1.341137       -0.033379       -0.000011  1
  C         -0.686284        1.186519       -0.000043  1
  C          0.697649        1.145888       -0.000054  1
  N          1.372915       -0.000000       -0.000009  1
  H          1.184009       -2.047017       -0.000014  1
  H         -2.423380       -0.090760        0.000008  1
  H          1.287045        2.055365       -0.000074  1
  H         -1.226866        2.121094       -0.000061  1
  C          1.266044       -1.508813       -0.347296  2
  C          1.417710       -0.513793       -0.989344  2
  H          1.131017       -2.394677        0.224318  2
  H          1.552737        0.372071       -1.560959  2

%mem=32GB
%nprocshared= 8
#p m062x/aug-cc-pVDZ   counterpoise=2

00358 m062x/aug-cc-pVDZ   counterpoise=2

 0  1  0  1  0  1
  C          0.641439       -1.108963        0.000079  1
  N         -0.684583       -1.190065        0.000037  1
  C         -1.341137       -0.033379       -0.000011  1
  C         -0.686284        1.186519       -0.000043  1
  C          0.697649        1.145888       -0.000054  1
  N          1.372915       -0.000000       -0.000009  1
  H          1.184009       -2.047017       -0.000014  1
  H         -2.423380       -0.090760        0.000008  1
  H          1.287045        2.055365       -0.000074  1
  H         -1.226866        2.121094       -0.000061  1
  C          1.508813       -1.266044       -0.347296  2
  C          1.932910       -0.246329       -0.800743  2
  H          1.131241       -2.173896        0.056406  2
  H          2.310482        0.661523       -1.204446  2

%mem=32GB
%nprocshared= 8
#p m062x/aug-cc-pVDZ   counterpoise=2

00359 m062x/aug-cc-pVDZ   counterpoise=2

 0  1  0  1  0  1
  C          0.641439       -1.108963        0.000079  1
  N         -0.684583       -1.190065        0.000037  1
  C         -1.341137       -0.033379       -0.000011  1
  C         -0.686284        1.186519       -0.000043  1
  C          0.697649        1.145888       -0.000054  1
  N          1.372915       -0.000000       -0.000009  1
  H          1.184009       -2.047017       -0.000014  1
  H         -2.423380       -0.090760        0.000008  1
  H          1.287045        2.055365       -0.000074  1
  H         -1.226866        2.121094       -0.000061  1
  C          1.705737       -0.984808       -0.347296  2
  C          2.068274       -2.057540       -0.725590  2
  H          1.382971       -0.029756       -0.010502  2
  H          2.391039       -3.012591       -1.062384  2

%mem=32GB
%nprocshared= 8
#p m062x/aug-cc-pVDZ   counterpoise=2

00360 m062x/aug-cc-pVDZ   counterpoise=2

 0  1  0  1  0  1
  C          0.641439       -1.108963        0.000079  1
  N         -0.684583       -1.190065        0.000037  1
  C         -1.341137       -0.033379       -0.000011  1
  C         -0.686284        1.186519       -0.000043  1
  C          0.697649        1.145888       -0.000054  1
  N          1.372915       -0.000000       -0.000009  1
  H          1.184009       -2.047017       -0.000014  1
  H         -2.423380       -0.090760        0.000008  1
  H          1.287045        2.055365       -0.000074  1
  H         -1.226866        2.121094       -0.000061  1
  C          1.850833       -0.673648       -0.347296  2
  C          2.487625       -1.571236       -0.810032  2
  H          1.283899        0.125473        0.064676  2
  H          3.054560       -2.370357       -1.222005  2

%mem=32GB
%nprocshared= 8
#p m062x/aug-cc-pVDZ   counterpoise=2

00361 m062x/aug-cc-pVDZ   counterpoise=2

 0  1  0  1  0  1
  C          0.641439       -1.108963        0.000079  1
  N         -0.684583       -1.190065        0.000037  1
  C         -1.341137       -0.033379       -0.000011  1
  C         -0.686284        1.186519       -0.000043  1
  C          0.697649        1.145888       -0.000054  1
  N          1.372915       -0.000000       -0.000009  1
  H          1.184009       -2.047017       -0.000014  1
  H         -2.423380       -0.090760        0.000008  1
  H          1.287045        2.055365       -0.000074  1
  H         -1.226866        2.121094       -0.000061  1
  C          1.939693       -0.342020       -0.347296  2
  C          2.844857       -0.888239       -0.901927  2
  H          1.133826        0.144277        0.146490  2
  H          3.650723       -1.374536       -1.395713  2

%mem=32GB
%nprocshared= 8
#p m062x/aug-cc-pVDZ   counterpoise=2

00362 m062x/aug-cc-pVDZ   counterpoise=2

 0  1  0  1  0  1
  C          0.641439       -1.108963        0.000079  1
  N         -0.684583       -1.190065        0.000037  1
  C         -1.341137       -0.033379       -0.000011  1
  C         -0.686284        1.186519       -0.000043  1
  C          0.697649        1.145888       -0.000054  1
  N          1.372915       -0.000000       -0.000009  1
  H          1.184009       -2.047017       -0.000014  1
  H         -2.423380       -0.090760        0.000008  1
  H          1.287045        2.055365       -0.000074  1
  H         -1.226866        2.121094       -0.000061  1
  C          1.879385        0.000000       -0.684040  2
  C          2.589802       -0.000000       -1.643519  2
  H          1.246902        0.000000        0.170182  2
  H          3.222285       -0.000000       -2.497742  2

%mem=32GB
%nprocshared= 8
#p m062x/aug-cc-pVDZ   counterpoise=2

00363 m062x/aug-cc-pVDZ   counterpoise=2

 0  1  0  1  0  1
  C          0.641439       -1.108963        0.000079  1
  N         -0.684583       -1.190065        0.000037  1
  C         -1.341137       -0.033379       -0.000011  1
  C         -0.686284        1.186519       -0.000043  1
  C          0.697649        1.145888       -0.000054  1
  N          1.372915       -0.000000       -0.000009  1
  H          1.184009       -2.047017       -0.000014  1
  H         -2.423380       -0.090760        0.000008  1
  H          1.287045        2.055365       -0.000074  1
  H         -1.226866        2.121094       -0.000061  1
  C          1.850833        0.326352       -0.684040  2
  C          2.487627        0.761194       -1.595466  2
  H          1.283896       -0.060787        0.127401  2
  H          3.054564        1.148333       -2.406908  2

%mem=32GB
%nprocshared= 8
#p m062x/aug-cc-pVDZ   counterpoise=2

00364 m062x/aug-cc-pVDZ   counterpoise=2

 0  1  0  1  0  1
  C          0.641439       -1.108963        0.000079  1
  N         -0.684583       -1.190065        0.000037  1
  C         -1.341137       -0.033379       -0.000011  1
  C         -0.686284        1.186519       -0.000043  1
  C          0.697649        1.145888       -0.000054  1
  N          1.372915       -0.000000       -0.000009  1
  H          1.184009       -2.047017       -0.000014  1
  H         -2.423380       -0.090760        0.000008  1
  H          1.287045        2.055365       -0.000074  1
  H         -1.226866        2.121094       -0.000061  1
  C          1.766044        0.642788       -0.684040  2
  C          2.227241        1.396869       -1.486506  2
  H          1.355442       -0.028570        0.030394  2
  H          2.637844        2.068226       -2.200940  2

%mem=32GB
%nprocshared= 8
#p m062x/aug-cc-pVDZ   counterpoise=2

00365 m062x/aug-cc-pVDZ   counterpoise=2

 0  1  0  1  0  1
  C          0.641439       -1.108963        0.000079  1
  N         -0.684583       -1.190065        0.000037  1
  C         -1.341137       -0.033379       -0.000011  1
  C         -0.686284        1.186519       -0.000043  1
  C          0.697649        1.145888       -0.000054  1
  N          1.372915       -0.000000       -0.000009  1
  H          1.184009       -2.047017       -0.000014  1
  H         -2.423380       -0.090760        0.000008  1
  H          1.287045        2.055365       -0.000074  1
  H         -1.226866        2.121094       -0.000061  1
  C          1.627595        0.939693       -0.684040  2
  C          2.574343        0.729772       -1.380384  2
  H          0.784708        1.126585       -0.064087  2
  H          3.417231        0.542880       -2.000338  2

%mem=32GB
%nprocshared= 8
#p m062x/aug-cc-pVDZ   counterpoise=2

00366 m062x/aug-cc-pVDZ   counterpoise=2

 0  1  0  1  0  1
  C          0.641439       -1.108963        0.000079  1
  N         -0.684583       -1.190065        0.000037  1
  C         -1.341137       -0.033379       -0.000011  1
  C         -0.686284        1.186519       -0.000043  1
  C          0.697649        1.145888       -0.000054  1
  N          1.372915       -0.000000       -0.000009  1
  H          1.184009       -2.047017       -0.000014  1
  H         -2.423380       -0.090760        0.000008  1
  H          1.287045        2.055365       -0.000074  1
  H         -1.226866        2.121094       -0.000061  1
  C          1.439693        1.208046       -0.684040  2
  C          2.315858        1.281438       -1.491654  2
  H          0.659644        1.142705        0.034977  2
  H          3.095906        1.346779       -2.210672  2

%mem=32GB
%nprocshared= 8
#p m062x/aug-cc-pVDZ   counterpoise=2

00367 m062x/aug-cc-pVDZ   counterpoise=2

 0  1  0  1  0  1
  C          0.641439       -1.108963        0.000079  1
  N         -0.684583       -1.190065        0.000037  1
  C         -1.341137       -0.033379       -0.000011  1
  C         -0.686284        1.186519       -0.000043  1
  C          0.697649        1.145888       -0.000054  1
  N          1.372915       -0.000000       -0.000009  1
  H          1.184009       -2.047017       -0.000014  1
  H         -2.423380       -0.090760        0.000008  1
  H          1.287045        2.055365       -0.000074  1
  H         -1.226866        2.121094       -0.000061  1
  C          1.208046        1.439693       -0.684040  2
  C          1.883150        1.828309       -1.588752  2
  H          0.607002        1.093708        0.121423  2
  H          2.484193        2.174294       -2.394216  2

%mem=32GB
%nprocshared= 8
#p m062x/aug-cc-pVDZ   counterpoise=2

00368 m062x/aug-cc-pVDZ   counterpoise=2

 0  1  0  1  0  1
  C          0.641439       -1.108963        0.000079  1
  N         -0.684583       -1.190065        0.000037  1
  C         -1.341137       -0.033379       -0.000011  1
  C         -0.686284        1.186519       -0.000043  1
  C          0.697649        1.145888       -0.000054  1
  N          1.372915       -0.000000       -0.000009  1
  H          1.184009       -2.047017       -0.000014  1
  H         -2.423380       -0.090760        0.000008  1
  H          1.287045        2.055365       -0.000074  1
  H         -1.226866        2.121094       -0.000061  1
  C          0.939693        1.627595       -0.684040  2
  C          1.271494        2.287935       -1.621671  2
  H          0.644291        1.039696        0.150731  2
  H          1.566896        2.875835       -2.456442  2

%mem=32GB
%nprocshared= 8
#p m062x/aug-cc-pVDZ   counterpoise=2

00369 m062x/aug-cc-pVDZ   counterpoise=2

 0  1  0  1  0  1
  C          0.641439       -1.108963        0.000079  1
  N         -0.684583       -1.190065        0.000037  1
  C         -1.341137       -0.033379       -0.000011  1
  C         -0.686284        1.186519       -0.000043  1
  C          0.697649        1.145888       -0.000054  1
  N          1.372915       -0.000000       -0.000009  1
  H          1.184009       -2.047017       -0.000014  1
  H         -2.423380       -0.090760        0.000008  1
  H          1.287045        2.055365       -0.000074  1
  H         -1.226866        2.121094       -0.000061  1
  C          0.642788        1.766044       -0.684040  2
  C          0.571973        2.566539       -1.566926  2
  H          0.705834        1.053366        0.101991  2
  H          0.508927        3.279217       -2.352957  2

%mem=32GB
%nprocshared= 8
#p m062x/aug-cc-pVDZ   counterpoise=2

00370 m062x/aug-cc-pVDZ   counterpoise=2

 0  1  0  1  0  1
  C          0.641439       -1.108963        0.000079  1
  N         -0.684583       -1.190065        0.000037  1
  C         -1.341137       -0.033379       -0.000011  1
  C         -0.686284        1.186519       -0.000043  1
  C          0.697649        1.145888       -0.000054  1
  N          1.372915       -0.000000       -0.000009  1
  H          1.184009       -2.047017       -0.000014  1
  H         -2.423380       -0.090760        0.000008  1
  H          1.287045        2.055365       -0.000074  1
  H         -1.226866        2.121094       -0.000061  1
  C          0.326352        1.850833       -0.684040  2
  C         -0.095787        2.652307       -1.461685  2
  H          0.702181        1.137283        0.008295  2
  H         -0.471617        3.365857       -2.154021  2

%mem=32GB
%nprocshared= 8
#p m062x/aug-cc-pVDZ   counterpoise=2

00371 m062x/aug-cc-pVDZ   counterpoise=2

 0  1  0  1  0  1
  C          0.641439       -1.108963        0.000079  1
  N         -0.684583       -1.190065        0.000037  1
  C         -1.341137       -0.033379       -0.000011  1
  C         -0.686284        1.186519       -0.000043  1
  C          0.697649        1.145888       -0.000054  1
  N          1.372915       -0.000000       -0.000009  1
  H          1.184009       -2.047017       -0.000014  1
  H         -2.423380       -0.090760        0.000008  1
  H          1.287045        2.055365       -0.000074  1
  H         -1.226866        2.121094       -0.000061  1
  C          0.000000        1.879385       -0.684040  2
  C          0.687828        2.573810       -1.369576  2
  H         -0.612372        1.261140       -0.073709  2
  H          1.300200        3.192055       -1.979908  2

%mem=32GB
%nprocshared= 8
#p m062x/aug-cc-pVDZ   counterpoise=2

00372 m062x/aug-cc-pVDZ   counterpoise=2

 0  1  0  1  0  1
  C          0.641439       -1.108963        0.000079  1
  N         -0.684583       -1.190065        0.000037  1
  C         -1.341137       -0.033379       -0.000011  1
  C         -0.686284        1.186519       -0.000043  1
  C          0.697649        1.145888       -0.000054  1
  N          1.372915       -0.000000       -0.000009  1
  H          1.184009       -2.047017       -0.000014  1
  H         -2.423380       -0.090760        0.000008  1
  H          1.287045        2.055365       -0.000074  1
  H         -1.226866        2.121094       -0.000061  1
  C         -0.326352        1.850833       -0.684040  2
  C          0.095271        2.629007       -1.485271  2
  H         -0.701722        1.158026        0.029294  2
  H          0.470641        3.321815       -2.198606  2

%mem=32GB
%nprocshared= 8
#p m062x/aug-cc-pVDZ   counterpoise=2

00373 m062x/aug-cc-pVDZ   counterpoise=2

 0  1  0  1  0  1
  C          0.641439       -1.108963        0.000079  1
  N         -0.684583       -1.190065        0.000037  1
  C         -1.341137       -0.033379       -0.000011  1
  C         -0.686284        1.186519       -0.000043  1
  C          0.697649        1.145888       -0.000054  1
  N          1.372915       -0.000000       -0.000009  1
  H          1.184009       -2.047017       -0.000014  1
  H         -2.423380       -0.090760        0.000008  1
  H          1.287045        2.055365       -0.000074  1
  H         -1.226866        2.121094       -0.000061  1
  C         -0.642788        1.766044       -0.684040  2
  C         -0.584932        2.536888       -1.593845  2
  H         -0.694297        1.079764        0.125957  2
  H         -0.533423        3.223169       -2.403843  2

%mem=32GB
%nprocshared= 8
#p m062x/aug-cc-pVDZ   counterpoise=2

00374 m062x/aug-cc-pVDZ   counterpoise=2

 0  1  0  1  0  1
  C          0.641439       -1.108963        0.000079  1
  N         -0.684583       -1.190065        0.000037  1
  C         -1.341137       -0.033379       -0.000011  1
  C         -0.686284        1.186519       -0.000043  1
  C          0.697649        1.145888       -0.000054  1
  N          1.372915       -0.000000       -0.000009  1
  H          1.184009       -2.047017       -0.000014  1
  H         -2.423380       -0.090760        0.000008  1
  H          1.287045        2.055365       -0.000074  1
  H         -1.226866        2.121094       -0.000061  1
  C         -0.939693        1.627595       -0.684040  2
  C         -1.294605        2.245346       -1.642014  2
  H         -0.623715        1.077613        0.168842  2
  H         -1.610582        2.795328       -2.494897  2

%mem=32GB
%nprocshared= 8
#p m062x/aug-cc-pVDZ   counterpoise=2

00375 m062x/aug-cc-pVDZ   counterpoise=2

 0  1  0  1  0  1
  C          0.641439       -1.108963        0.000079  1
  N         -0.684583       -1.190065        0.000037  1
  C         -1.341137       -0.033379       -0.000011  1
  C         -0.686284        1.186519       -0.000043  1
  C          0.697649        1.145888       -0.000054  1
  N          1.372915       -0.000000       -0.000009  1
  H          1.184009       -2.047017       -0.000014  1
  H         -2.423380       -0.090760        0.000008  1
  H          1.287045        2.055365       -0.000074  1
  H         -1.226866        2.121094       -0.000061  1
  C         -1.208046        1.439693       -0.684040  2
  C         -1.902664        1.776741       -1.594642  2
  H         -0.589628        1.139619        0.126667  2
  H         -2.521081        2.076815       -2.405349  2

%mem=32GB
%nprocshared= 8
#p m062x/aug-cc-pVDZ   counterpoise=2

00376 m062x/aug-cc-pVDZ   counterpoise=2

 0  1  0  1  0  1
  C          0.641439       -1.108963        0.000079  1
  N         -0.684583       -1.190065        0.000037  1
  C         -1.341137       -0.033379       -0.000011  1
  C         -0.686284        1.186519       -0.000043  1
  C          0.697649        1.145888       -0.000054  1
  N          1.372915       -0.000000       -0.000009  1
  H          1.184009       -2.047017       -0.000014  1
  H         -2.423380       -0.090760        0.000008  1
  H          1.287045        2.055365       -0.000074  1
  H         -1.226866        2.121094       -0.000061  1
  C         -1.439693        1.208046       -0.684040  2
  C         -2.323414        1.233295       -1.486344  2
  H         -0.652917        1.185566        0.030250  2
  H         -3.110189        1.255775       -2.200634  2

%mem=32GB
%nprocshared= 8
#p m062x/aug-cc-pVDZ   counterpoise=2

00377 m062x/aug-cc-pVDZ   counterpoise=2

 0  1  0  1  0  1
  C          0.641439       -1.108963        0.000079  1
  N         -0.684583       -1.190065        0.000037  1
  C         -1.341137       -0.033379       -0.000011  1
  C         -0.686284        1.186519       -0.000043  1
  C          0.697649        1.145888       -0.000054  1
  N          1.372915       -0.000000       -0.000009  1
  H          1.184009       -2.047017       -0.000014  1
  H         -2.423380       -0.090760        0.000008  1
  H          1.287045        2.055365       -0.000074  1
  H         -1.226866        2.121094       -0.000061  1
  C         -1.627595        0.939693       -0.684040  2
  C         -2.572376        0.691956       -1.370559  2
  H         -0.786458        1.160252       -0.072834  2
  H         -3.413513        0.471397       -1.981765  2

%mem=32GB
%nprocshared= 8
#p m062x/aug-cc-pVDZ   counterpoise=2

00378 m062x/aug-cc-pVDZ   counterpoise=2

 0  1  0  1  0  1
  C          0.641439       -1.108963        0.000079  1
  N         -0.684583       -1.190065        0.000037  1
  C         -1.341137       -0.033379       -0.000011  1
  C         -0.686284        1.186519       -0.000043  1
  C          0.697649        1.145888       -0.000054  1
  N          1.372915       -0.000000       -0.000009  1
  H          1.184009       -2.047017       -0.000014  1
  H         -2.423380       -0.090760        0.000008  1
  H          1.287045        2.055365       -0.000074  1
  H         -1.226866        2.121094       -0.000061  1
  C         -1.766044        0.642788       -0.684040  2
  C         -2.248479        1.410499       -1.460679  2
  H         -1.336533       -0.040705        0.007400  2
  H         -2.677990        2.093991       -2.152119  2

%mem=32GB
%nprocshared= 8
#p m062x/aug-cc-pVDZ   counterpoise=2

00379 m062x/aug-cc-pVDZ   counterpoise=2

 0  1  0  1  0  1
  C          0.641439       -1.108963        0.000079  1
  N         -0.684583       -1.190065        0.000037  1
  C         -1.341137       -0.033379       -0.000011  1
  C         -0.686284        1.186519       -0.000043  1
  C          0.697649        1.145888       -0.000054  1
  N          1.372915       -0.000000       -0.000009  1
  H          1.184009       -2.047017       -0.000014  1
  H         -2.423380       -0.090760        0.000008  1
  H          1.287045        2.055365       -0.000074  1
  H         -1.226866        2.121094       -0.000061  1
  C         -1.850833        0.326352       -0.684040  2
  C         -2.508112        0.790243       -1.566130  2
  H         -1.265659       -0.086649        0.101283  2
  H         -3.093286        1.203244       -2.351453  2

%mem=32GB
%nprocshared= 8
#p m062x/aug-cc-pVDZ   counterpoise=2

00380 m062x/aug-cc-pVDZ   counterpoise=2

 0  1  0  1  0  1
  C          0.641439       -1.108963        0.000079  1
  N         -0.684583       -1.190065        0.000037  1
  C         -1.341137       -0.033379       -0.000011  1
  C         -0.686284        1.186519       -0.000043  1
  C          0.697649        1.145888       -0.000054  1
  N          1.372915       -0.000000       -0.000009  1
  H          1.184009       -2.047017       -0.000014  1
  H         -2.423380       -0.090760        0.000008  1
  H          1.287045        2.055365       -0.000074  1
  H         -1.226866        2.121094       -0.000061  1
  C         -1.879385        0.000000       -0.684040  2
  C         -2.617108        0.045749       -1.621571  2
  H         -1.222592       -0.040730        0.150642  2
  H         -3.273902        0.086480       -2.456253  2

%mem=32GB
%nprocshared= 8
#p m062x/aug-cc-pVDZ   counterpoise=2

00381 m062x/aug-cc-pVDZ   counterpoise=2

 0  1  0  1  0  1
  C          0.641439       -1.108963        0.000079  1
  N         -0.684583       -1.190065        0.000037  1
  C         -1.341137       -0.033379       -0.000011  1
  C         -0.686284        1.186519       -0.000043  1
  C          0.697649        1.145888       -0.000054  1
  N          1.372915       -0.000000       -0.000009  1
  H          1.184009       -2.047017       -0.000014  1
  H         -2.423380       -0.090760        0.000008  1
  H          1.287045        2.055365       -0.000074  1
  H         -1.226866        2.121094       -0.000061  1
  C         -1.850833       -0.326352       -0.684040  2
  C         -2.525484       -0.714141       -1.589445  2
  H         -1.250192        0.018896        0.122040  2
  H         -3.126125       -1.059388       -2.395525  2

%mem=32GB
%nprocshared= 8
#p m062x/aug-cc-pVDZ   counterpoise=2

00382 m062x/aug-cc-pVDZ   counterpoise=2

 0  1  0  1  0  1
  C          0.641439       -1.108963        0.000079  1
  N         -0.684583       -1.190065        0.000037  1
  C         -1.341137       -0.033379       -0.000011  1
  C         -0.686284        1.186519       -0.000043  1
  C          0.697649        1.145888       -0.000054  1
  N          1.372915       -0.000000       -0.000009  1
  H          1.184009       -2.047017       -0.000014  1
  H         -2.423380       -0.090760        0.000008  1
  H          1.287045        2.055365       -0.000074  1
  H         -1.226866        2.121094       -0.000061  1
  C         -1.766044       -0.642788       -0.684040  2
  C         -2.268369       -1.363229       -1.492698  2
  H         -1.318826       -0.001380        0.035906  2
  H         -2.715587       -2.004636       -2.212644  2

%mem=32GB
%nprocshared= 8
#p m062x/aug-cc-pVDZ   counterpoise=2

00383 m062x/aug-cc-pVDZ   counterpoise=2

 0  1  0  1  0  1
  C          0.641439       -1.108963        0.000079  1
  N         -0.684583       -1.190065        0.000037  1
  C         -1.341137       -0.033379       -0.000011  1
  C         -0.686284        1.186519       -0.000043  1
  C          0.697649        1.145888       -0.000054  1
  N          1.372915       -0.000000       -0.000009  1
  H          1.184009       -2.047017       -0.000014  1
  H         -2.423380       -0.090760        0.000008  1
  H          1.287045        2.055365       -0.000074  1
  H         -1.226866        2.121094       -0.000061  1
  C         -1.627595       -0.939693       -0.684040  2
  C         -1.919632       -1.863656       -1.381391  2
  H         -1.367595       -0.117089       -0.063190  2
  H         -2.179632       -2.686260       -2.002241  2

%mem=32GB
%nprocshared= 8
#p m062x/aug-cc-pVDZ   counterpoise=2

00384 m062x/aug-cc-pVDZ   counterpoise=2

 0  1  0  1  0  1
  C          0.641439       -1.108963        0.000079  1
  N         -0.684583       -1.190065        0.000037  1
  C         -1.341137       -0.033379       -0.000011  1
  C         -0.686284        1.186519       -0.000043  1
  C          0.697649        1.145888       -0.000054  1
  N          1.372915       -0.000000       -0.000009  1
  H          1.184009       -2.047017       -0.000014  1
  H         -2.423380       -0.090760        0.000008  1
  H          1.287045        2.055365       -0.000074  1
  H         -1.226866        2.121094       -0.000061  1
  C         -1.439693       -1.208046       -0.684040  2
  C         -2.324327       -1.229110       -1.485458  2
  H         -0.652104       -1.189292        0.029461  2
  H         -3.111915       -1.247864       -2.198959  2

%mem=32GB
%nprocshared= 8
#p m062x/aug-cc-pVDZ   counterpoise=2

00385 m062x/aug-cc-pVDZ   counterpoise=2

 0  1  0  1  0  1
  C          0.641439       -1.108963        0.000079  1
  N         -0.684583       -1.190065        0.000037  1
  C         -1.341137       -0.033379       -0.000011  1
  C         -0.686284        1.186519       -0.000043  1
  C          0.697649        1.145888       -0.000054  1
  N          1.372915       -0.000000       -0.000009  1
  H          1.184009       -2.047017       -0.000014  1
  H         -2.423380       -0.090760        0.000008  1
  H          1.287045        2.055365       -0.000074  1
  H         -1.226866        2.121094       -0.000061  1
  C         -1.208046       -1.439693       -0.684040  2
  C         -1.904883       -1.771999       -1.594690  2
  H         -0.587652       -1.143841        0.126709  2
  H         -2.525276       -2.067851       -2.405439  2

%mem=32GB
%nprocshared= 8
#p m062x/aug-cc-pVDZ   counterpoise=2

00386 m062x/aug-cc-pVDZ   counterpoise=2

 0  1  0  1  0  1
  C          0.641439       -1.108963        0.000079  1
  N         -0.684583       -1.190065        0.000037  1
  C         -1.341137       -0.033379       -0.000011  1
  C         -0.686284        1.186519       -0.000043  1
  C          0.697649        1.145888       -0.000054  1
  N          1.372915       -0.000000       -0.000009  1
  H          1.184009       -2.047017       -0.000014  1
  H         -2.423380       -0.090760        0.000008  1
  H          1.287045        2.055365       -0.000074  1
  H         -1.226866        2.121094       -0.000061  1
  C         -0.939693       -1.627595       -0.684040  2
  C         -1.297515       -2.241284       -1.643541  2
  H         -0.621124       -1.081229        0.170202  2
  H         -1.616083       -2.787651       -2.497783  2

%mem=32GB
%nprocshared= 8
#p m062x/aug-cc-pVDZ   counterpoise=2

00387 m062x/aug-cc-pVDZ   counterpoise=2

 0  1  0  1  0  1
  C          0.641439       -1.108963        0.000079  1
  N         -0.684583       -1.190065        0.000037  1
  C         -1.341137       -0.033379       -0.000011  1
  C         -0.686284        1.186519       -0.000043  1
  C          0.697649        1.145888       -0.000054  1
  N          1.372915       -0.000000       -0.000009  1
  H          1.184009       -2.047017       -0.000014  1
  H         -2.423380       -0.090760        0.000008  1
  H          1.287045        2.055365       -0.000074  1
  H         -1.226866        2.121094       -0.000061  1
  C         -0.642788       -1.766044       -0.684040  2
  C         -0.587051       -2.534144       -1.596295  2
  H         -0.692410       -1.082206        0.128138  2
  H         -0.537429       -3.217983       -2.408473  2

%mem=32GB
%nprocshared= 8
#p m062x/aug-cc-pVDZ   counterpoise=2

00388 m062x/aug-cc-pVDZ   counterpoise=2

 0  1  0  1  0  1
  C          0.641439       -1.108963        0.000079  1
  N         -0.684583       -1.190065        0.000037  1
  C         -1.341137       -0.033379       -0.000011  1
  C         -0.686284        1.186519       -0.000043  1
  C          0.697649        1.145888       -0.000054  1
  N          1.372915       -0.000000       -0.000009  1
  H          1.184009       -2.047017       -0.000014  1
  H         -2.423380       -0.090760        0.000008  1
  H          1.287045        2.055365       -0.000074  1
  H         -1.226866        2.121094       -0.000061  1
  C         -0.326352       -1.850833       -0.684040  2
  C          0.094457       -2.627028       -1.487616  2
  H         -0.700997       -1.159788        0.031382  2
  H          0.469103       -3.318073       -2.203038  2

%mem=32GB
%nprocshared= 8
#p m062x/aug-cc-pVDZ   counterpoise=2

00389 m062x/aug-cc-pVDZ   counterpoise=2

 0  1  0  1  0  1
  C          0.641439       -1.108963        0.000079  1
  N         -0.684583       -1.190065        0.000037  1
  C         -1.341137       -0.033379       -0.000011  1
  C         -0.686284        1.186519       -0.000043  1
  C          0.697649        1.145888       -0.000054  1
  N          1.372915       -0.000000       -0.000009  1
  H          1.184009       -2.047017       -0.000014  1
  H         -2.423380       -0.090760        0.000008  1
  H          1.287045        2.055365       -0.000074  1
  H         -1.226866        2.121094       -0.000061  1
  C         -0.000000       -1.879385       -0.684040  2
  C          0.687852       -2.571997       -1.371384  2
  H         -0.612393       -1.262754       -0.072099  2
  H          1.300245       -3.188628       -1.983325  2

%mem=32GB
%nprocshared= 8
#p m062x/aug-cc-pVDZ   counterpoise=2

00390 m062x/aug-cc-pVDZ   counterpoise=2

 0  1  0  1  0  1
  C          0.641439       -1.108963        0.000079  1
  N         -0.684583       -1.190065        0.000037  1
  C         -1.341137       -0.033379       -0.000011  1
  C         -0.686284        1.186519       -0.000043  1
  C          0.697649        1.145888       -0.000054  1
  N          1.372915       -0.000000       -0.000009  1
  H          1.184009       -2.047017       -0.000014  1
  H         -2.423380       -0.090760        0.000008  1
  H          1.287045        2.055365       -0.000074  1
  H         -1.226866        2.121094       -0.000061  1
  C          0.326352       -1.850833       -0.684040  2
  C         -0.029464       -2.688600       -1.456591  2
  H          0.643134       -1.104971        0.003760  2
  H         -0.346247       -3.434462       -2.144391  2

%mem=32GB
%nprocshared= 8
#p m062x/aug-cc-pVDZ   counterpoise=2

00391 m062x/aug-cc-pVDZ   counterpoise=2

 0  1  0  1  0  1
  C          0.641439       -1.108963        0.000079  1
  N         -0.684583       -1.190065        0.000037  1
  C         -1.341137       -0.033379       -0.000011  1
  C         -0.686284        1.186519       -0.000043  1
  C          0.697649        1.145888       -0.000054  1
  N          1.372915       -0.000000       -0.000009  1
  H          1.184009       -2.047017       -0.000014  1
  H         -2.423380       -0.090760        0.000008  1
  H          1.287045        2.055365       -0.000074  1
  H         -1.226866        2.121094       -0.000061  1
  C          0.642788       -1.766044       -0.684040  2
  C         -0.062311       -1.399996       -1.575184  2
  H          1.270536       -2.091937        0.109343  2
  H         -0.690059       -1.074103       -2.368567  2

%mem=32GB
%nprocshared= 8
#p m062x/aug-cc-pVDZ   counterpoise=2

00392 m062x/aug-cc-pVDZ   counterpoise=2

 0  1  0  1  0  1
  C          0.641439       -1.108963        0.000079  1
  N         -0.684583       -1.190065        0.000037  1
  C         -1.341137       -0.033379       -0.000011  1
  C         -0.686284        1.186519       -0.000043  1
  C          0.697649        1.145888       -0.000054  1
  N          1.372915       -0.000000       -0.000009  1
  H          1.184009       -2.047017       -0.000014  1
  H         -2.423380       -0.090760        0.000008  1
  H          1.287045        2.055365       -0.000074  1
  H         -1.226866        2.121094       -0.000061  1
  C          0.939693       -1.627595       -0.684040  2
  C          0.591938       -1.030599       -1.657670  2
  H          1.249298       -2.159100        0.182780  2
  H          0.282332       -0.499094       -2.524490  2

%mem=32GB
%nprocshared= 8
#p m062x/aug-cc-pVDZ   counterpoise=2

00393 m062x/aug-cc-pVDZ   counterpoise=2

 0  1  0  1  0  1
  C          0.641439       -1.108963        0.000079  1
  N         -0.684583       -1.190065        0.000037  1
  C         -1.341137       -0.033379       -0.000011  1
  C         -0.686284        1.186519       -0.000043  1
  C          0.697649        1.145888       -0.000054  1
  N          1.372915       -0.000000       -0.000009  1
  H          1.184009       -2.047017       -0.000014  1
  H         -2.423380       -0.090760        0.000008  1
  H          1.287045        2.055365       -0.000074  1
  H         -1.226866        2.121094       -0.000061  1
  C          1.208046       -1.439693       -0.684040  2
  C          1.239406       -0.647321       -1.576484  2
  H          1.180126       -2.145140        0.110501  2
  H          1.267326        0.058126       -2.371025  2

%mem=32GB
%nprocshared= 8
#p m062x/aug-cc-pVDZ   counterpoise=2

00394 m062x/aug-cc-pVDZ   counterpoise=2

 0  1  0  1  0  1
  C          0.641439       -1.108963        0.000079  1
  N         -0.684583       -1.190065        0.000037  1
  C         -1.341137       -0.033379       -0.000011  1
  C         -0.686284        1.186519       -0.000043  1
  C          0.697649        1.145888       -0.000054  1
  N          1.372915       -0.000000       -0.000009  1
  H          1.184009       -2.047017       -0.000014  1
  H         -2.423380       -0.090760        0.000008  1
  H          1.287045        2.055365       -0.000074  1
  H         -1.226866        2.121094       -0.000061  1
  C          1.439693       -1.208046       -0.684040  2
  C          2.342191       -1.320067       -1.457500  2
  H          0.636200       -1.108313        0.004569  2
  H          3.145684       -1.419800       -2.146109  2

%mem=32GB
%nprocshared= 8
#p m062x/aug-cc-pVDZ   counterpoise=2

00395 m062x/aug-cc-pVDZ   counterpoise=2

 0  1  0  1  0  1
  C          0.641439       -1.108963        0.000079  1
  N         -0.684583       -1.190065        0.000037  1
  C         -1.341137       -0.033379       -0.000011  1
  C         -0.686284        1.186519       -0.000043  1
  C          0.697649        1.145888       -0.000054  1
  N          1.372915       -0.000000       -0.000009  1
  H          1.184009       -2.047017       -0.000014  1
  H         -2.423380       -0.090760        0.000008  1
  H          1.287045        2.055365       -0.000074  1
  H         -1.226866        2.121094       -0.000061  1
  C          1.627595       -0.939693       -0.684040  2
  C          1.883130       -1.882536       -1.370365  2
  H          1.400094       -0.100281       -0.073007  2
  H          2.110631       -2.721947       -1.981398  2

%mem=32GB
%nprocshared= 8
#p m062x/aug-cc-pVDZ   counterpoise=2

00396 m062x/aug-cc-pVDZ   counterpoise=2

 0  1  0  1  0  1
  C          0.641439       -1.108963        0.000079  1
  N         -0.684583       -1.190065        0.000037  1
  C         -1.341137       -0.033379       -0.000011  1
  C         -0.686284        1.186519       -0.000043  1
  C          0.697649        1.145888       -0.000054  1
  N          1.372915       -0.000000       -0.000009  1
  H          1.184009       -2.047017       -0.000014  1
  H         -2.423380       -0.090760        0.000008  1
  H          1.287045        2.055365       -0.000074  1
  H         -1.226866        2.121094       -0.000061  1
  C          1.766044       -0.642788       -0.684040  2
  C          2.227241       -1.396869       -1.486506  2
  H          1.355442        0.028570        0.030394  2
  H          2.637844       -2.068226       -2.200940  2

%mem=32GB
%nprocshared= 8
#p m062x/aug-cc-pVDZ   counterpoise=2

00397 m062x/aug-cc-pVDZ   counterpoise=2

 0  1  0  1  0  1
  C          0.641439       -1.108963        0.000079  1
  N         -0.684583       -1.190065        0.000037  1
  C         -1.341137       -0.033379       -0.000011  1
  C         -0.686284        1.186519       -0.000043  1
  C          0.697649        1.145888       -0.000054  1
  N          1.372915       -0.000000       -0.000009  1
  H          1.184009       -2.047017       -0.000014  1
  H         -2.423380       -0.090760        0.000008  1
  H          1.287045        2.055365       -0.000074  1
  H         -1.226866        2.121094       -0.000061  1
  C          1.850833       -0.326352       -0.684040  2
  C          2.487627       -0.761194       -1.595466  2
  H          1.283896        0.060787        0.127401  2
  H          3.054564       -1.148333       -2.406908  2

%mem=32GB
%nprocshared= 8
#p m062x/aug-cc-pVDZ   counterpoise=2

00398 m062x/aug-cc-pVDZ   counterpoise=2

 0  1  0  1  0  1
  C          0.641439       -1.108963        0.000079  1
  N         -0.684583       -1.190065        0.000037  1
  C         -1.341137       -0.033379       -0.000011  1
  C         -0.686284        1.186519       -0.000043  1
  C          0.697649        1.145888       -0.000054  1
  N          1.372915       -0.000000       -0.000009  1
  H          1.184009       -2.047017       -0.000014  1
  H         -2.423380       -0.090760        0.000008  1
  H          1.287045        2.055365       -0.000074  1
  H         -1.226866        2.121094       -0.000061  1
  C          1.732051        0.000000       -1.000000  2
  C          2.135577       -0.000000       -2.123592  2
  H          1.372792        0.000000        0.000332  2
  H          2.494835       -0.000000       -3.123924  2

%mem=32GB
%nprocshared= 8
#p m062x/aug-cc-pVDZ   counterpoise=2

00399 m062x/aug-cc-pVDZ   counterpoise=2

 0  1  0  1  0  1
  C          0.641439       -1.108963        0.000079  1
  N         -0.684583       -1.190065        0.000037  1
  C         -1.341137       -0.033379       -0.000011  1
  C         -0.686284        1.186519       -0.000043  1
  C          0.697649        1.145888       -0.000054  1
  N          1.372915       -0.000000       -0.000009  1
  H          1.184009       -2.047017       -0.000014  1
  H         -2.423380       -0.090760        0.000008  1
  H          1.287045        2.055365       -0.000074  1
  H         -1.226866        2.121094       -0.000061  1
  C          1.705737        0.300767       -1.000000  2
  C          2.068275        0.628389       -2.089276  2
  H          1.382970        0.009086       -0.030219  2
  H          2.391043        0.920070       -3.059057  2

%mem=32GB
%nprocshared= 8
#p m062x/aug-cc-pVDZ   counterpoise=2

00400 m062x/aug-cc-pVDZ   counterpoise=2

 0  1  0  1  0  1
  C          0.641439       -1.108963        0.000079  1
  N         -0.684583       -1.190065        0.000037  1
  C         -1.341137       -0.033379       -0.000011  1
  C         -0.686284        1.186519       -0.000043  1
  C          0.697649        1.145888       -0.000054  1
  N          1.372915       -0.000000       -0.000009  1
  H          1.184009       -2.047017       -0.000014  1
  H         -2.423380       -0.090760        0.000008  1
  H          1.287045        2.055365       -0.000074  1
  H         -1.226866        2.121094       -0.000061  1
  C          1.627595        0.592396       -1.000000  2
  C          1.883130        1.186780       -2.003346  2
  H          1.400093        0.063218       -0.106723  2
  H          2.110632        1.715958       -2.896622  2

%mem=32GB
%nprocshared= 8
#p m062x/aug-cc-pVDZ   counterpoise=2

00401 m062x/aug-cc-pVDZ   counterpoise=2

 0  1  0  1  0  1
  C          0.641439       -1.108963        0.000079  1
  N         -0.684583       -1.190065        0.000037  1
  C         -1.341137       -0.033379       -0.000011  1
  C         -0.686284        1.186519       -0.000043  1
  C          0.697649        1.145888       -0.000054  1
  N          1.372915       -0.000000       -0.000009  1
  H          1.184009       -2.047017       -0.000014  1
  H         -2.423380       -0.090760        0.000008  1
  H          1.287045        2.055365       -0.000074  1
  H         -1.226866        2.121094       -0.000061  1
  C          1.500000        0.866025       -1.000000  2
  C          2.229965        0.611411       -1.909733  2
  H          0.850113        1.092708       -0.190066  2
  H          2.879852        0.384729       -2.719668  2

%mem=32GB
%nprocshared= 8
#p m062x/aug-cc-pVDZ   counterpoise=2

00402 m062x/aug-cc-pVDZ   counterpoise=2

 0  1  0  1  0  1
  C          0.641439       -1.108963        0.000079  1
  N         -0.684583       -1.190065        0.000037  1
  C         -1.341137       -0.033379       -0.000011  1
  C         -0.686284        1.186519       -0.000043  1
  C          0.697649        1.145888       -0.000054  1
  N          1.372915       -0.000000       -0.000009  1
  H          1.184009       -2.047017       -0.000014  1
  H         -2.423380       -0.090760        0.000008  1
  H          1.287045        2.055365       -0.000074  1
  H         -1.226866        2.121094       -0.000061  1
  C          1.326828        1.113341       -1.000000  2
  C          1.962387        1.080464       -2.010087  2
  H          0.760990        1.142611       -0.100721  2
  H          2.528225        1.051193       -2.909365  2

%mem=32GB
%nprocshared= 8
#p m062x/aug-cc-pVDZ   counterpoise=2

00403 m062x/aug-cc-pVDZ   counterpoise=2

 0  1  0  1  0  1
  C          0.641439       -1.108963        0.000079  1
  N         -0.684583       -1.190065        0.000037  1
  C         -1.341137       -0.033379       -0.000011  1
  C         -0.686284        1.186519       -0.000043  1
  C          0.697649        1.145888       -0.000054  1
  N          1.372915       -0.000000       -0.000009  1
  H          1.184009       -2.047017       -0.000014  1
  H         -2.423380       -0.090760        0.000008  1
  H          1.287045        2.055365       -0.000074  1
  H         -1.226866        2.121094       -0.000061  1
  C          1.113341        1.326828       -1.000000  2
  C          1.565355        1.523578       -2.087320  2
  H          0.710913        1.151662       -0.031961  2
  H          1.967783        1.698744       -3.055359  2

%mem=32GB
%nprocshared= 8
#p m062x/aug-cc-pVDZ   counterpoise=2

00404 m062x/aug-cc-pVDZ   counterpoise=2

 0  1  0  1  0  1
  C          0.641439       -1.108963        0.000079  1
  N         -0.684583       -1.190065        0.000037  1
  C         -1.341137       -0.033379       -0.000011  1
  C         -0.686284        1.186519       -0.000043  1
  C          0.697649        1.145888       -0.000054  1
  N          1.372915       -0.000000       -0.000009  1
  H          1.184009       -2.047017       -0.000014  1
  H         -2.423380       -0.090760        0.000008  1
  H          1.287045        2.055365       -0.000074  1
  H         -1.226866        2.121094       -0.000061  1
  C          0.866025        1.500000       -1.000000  2
  C          1.053179        1.893602       -2.111460  2
  H          0.699403        1.149576       -0.010469  2
  H          1.219802        2.244026       -3.100990  2

%mem=32GB
%nprocshared= 8
#p m062x/aug-cc-pVDZ   counterpoise=2

00405 m062x/aug-cc-pVDZ   counterpoise=2

 0  1  0  1  0  1
  C          0.641439       -1.108963        0.000079  1
  N         -0.684583       -1.190065        0.000037  1
  C         -1.341137       -0.033379       -0.000011  1
  C         -0.686284        1.186519       -0.000043  1
  C          0.697649        1.145888       -0.000054  1
  N          1.372915       -0.000000       -0.000009  1
  H          1.184009       -2.047017       -0.000014  1
  H         -2.423380       -0.090760        0.000008  1
  H          1.287045        2.055365       -0.000074  1
  H         -1.226866        2.121094       -0.000061  1
  C          0.592396        1.627595       -1.000000  2
  C          0.479690        2.143415       -2.070757  2
  H          0.692738        1.168362       -0.046707  2
  H          0.379348        2.602648       -3.024050  2

%mem=32GB
%nprocshared= 8
#p m062x/aug-cc-pVDZ   counterpoise=2

00406 m062x/aug-cc-pVDZ   counterpoise=2

 0  1  0  1  0  1
  C          0.641439       -1.108963        0.000079  1
  N         -0.684583       -1.190065        0.000037  1
  C         -1.341137       -0.033379       -0.000011  1
  C         -0.686284        1.186519       -0.000043  1
  C          0.697649        1.145888       -0.000054  1
  N          1.372915       -0.000000       -0.000009  1
  H          1.184009       -2.047017       -0.000014  1
  H         -2.423380       -0.090760        0.000008  1
  H          1.287045        2.055365       -0.000074  1
  H         -1.226866        2.121094       -0.000061  1
  C          0.300767        1.705737       -1.000000  2
  C         -0.089921        2.256850       -1.984342  2
  H          0.648597        1.215082       -0.123642  2
  H         -0.437750        2.747505       -2.860700  2

%mem=32GB
%nprocshared= 8
#p m062x/aug-cc-pVDZ   counterpoise=2

00407 m062x/aug-cc-pVDZ   counterpoise=2

 0  1  0  1  0  1
  C          0.641439       -1.108963        0.000079  1
  N         -0.684583       -1.190065        0.000037  1
  C         -1.341137       -0.033379       -0.000011  1
  C         -0.686284        1.186519       -0.000043  1
  C          0.697649        1.145888       -0.000054  1
  N          1.372915       -0.000000       -0.000009  1
  H          1.184009       -2.047017       -0.000014  1
  H         -2.423380       -0.090760        0.000008  1
  H          1.287045        2.055365       -0.000074  1
  H         -1.226866        2.121094       -0.000061  1
  C          0.000000        1.732051       -1.000000  2
  C          0.616102        2.221795       -1.897698  2
  H         -0.548515        1.296033       -0.200781  2
  H          1.164617        2.657813       -2.696917  2

%mem=32GB
%nprocshared= 8
#p m062x/aug-cc-pVDZ   counterpoise=2

00408 m062x/aug-cc-pVDZ   counterpoise=2

 0  1  0  1  0  1
  C          0.641439       -1.108963        0.000079  1
  N         -0.684583       -1.190065        0.000037  1
  C         -1.341137       -0.033379       -0.000011  1
  C         -0.686284        1.186519       -0.000043  1
  C          0.697649        1.145888       -0.000054  1
  N          1.372915       -0.000000       -0.000009  1
  H          1.184009       -2.047017       -0.000014  1
  H         -2.423380       -0.090760        0.000008  1
  H          1.287045        2.055365       -0.000074  1
  H         -1.226866        2.121094       -0.000061  1
  C         -0.300767        1.705737       -1.000000  2
  C          0.085722        2.226266       -2.002481  2
  H         -0.644858        1.242311       -0.107493  2
  H          0.429813        2.689691       -2.894988  2

%mem=32GB
%nprocshared= 8
#p m062x/aug-cc-pVDZ   counterpoise=2

00409 m062x/aug-cc-pVDZ   counterpoise=2

 0  1  0  1  0  1
  C          0.641439       -1.108963        0.000079  1
  N         -0.684583       -1.190065        0.000037  1
  C         -1.341137       -0.033379       -0.000011  1
  C         -0.686284        1.186519       -0.000043  1
  C          0.697649        1.145888       -0.000054  1
  N          1.372915       -0.000000       -0.000009  1
  H          1.184009       -2.047017       -0.000014  1
  H         -2.423380       -0.090760        0.000008  1
  H          1.287045        2.055365       -0.000074  1
  H         -1.226866        2.121094       -0.000061  1
  C         -0.592396        1.627595       -1.000000  2
  C         -0.490213        2.107641       -2.088304  2
  H         -0.683369        1.200211       -0.031084  2
  H         -0.399240        2.535026       -3.057220  2

%mem=32GB
%nprocshared= 8
#p m062x/aug-cc-pVDZ   counterpoise=2

00410 m062x/aug-cc-pVDZ   counterpoise=2

 0  1  0  1  0  1
  C          0.641439       -1.108963        0.000079  1
  N         -0.684583       -1.190065        0.000037  1
  C         -1.341137       -0.033379       -0.000011  1
  C         -0.686284        1.186519       -0.000043  1
  C          0.697649        1.145888       -0.000054  1
  N          1.372915       -0.000000       -0.000009  1
  H          1.184009       -2.047017       -0.000014  1
  H         -2.423380       -0.090760        0.000008  1
  H          1.287045        2.055365       -0.000074  1
  H         -1.226866        2.121094       -0.000061  1
  C         -0.866025        1.500000       -1.000000  2
  C         -1.067846        1.851989       -2.122793  2
  H         -0.686344        1.186624       -0.000379  2
  H         -1.247527        2.165365       -3.122414  2

%mem=32GB
%nprocshared= 8
#p m062x/aug-cc-pVDZ   counterpoise=2

00411 m062x/aug-cc-pVDZ   counterpoise=2

 0  1  0  1  0  1
  C          0.641439       -1.108963        0.000079  1
  N         -0.684583       -1.190065        0.000037  1
  C         -1.341137       -0.033379       -0.000011  1
  C         -0.686284        1.186519       -0.000043  1
  C          0.697649        1.145888       -0.000054  1
  N          1.372915       -0.000000       -0.000009  1
  H          1.184009       -2.047017       -0.000014  1
  H         -2.423380       -0.090760        0.000008  1
  H          1.287045        2.055365       -0.000074  1
  H         -1.226866        2.121094       -0.000061  1
  C         -1.113341        1.326828       -1.000000  2
  C         -1.578380        1.479616       -2.088892  2
  H         -0.699317        1.190801       -0.030561  2
  H         -1.992403        1.615643       -3.058332  2

%mem=32GB
%nprocshared= 8
#p m062x/aug-cc-pVDZ   counterpoise=2

00412 m062x/aug-cc-pVDZ   counterpoise=2

 0  1  0  1  0  1
  C          0.641439       -1.108963        0.000079  1
  N         -0.684583       -1.190065        0.000037  1
  C         -1.341137       -0.033379       -0.000011  1
  C         -0.686284        1.186519       -0.000043  1
  C          0.697649        1.145888       -0.000054  1
  N          1.372915       -0.000000       -0.000009  1
  H          1.184009       -2.047017       -0.000014  1
  H         -2.423380       -0.090760        0.000008  1
  H          1.287045        2.055365       -0.000074  1
  H         -1.226866        2.121094       -0.000061  1
  C         -1.326828        1.113341       -1.000000  2
  C         -1.969569        1.039912       -2.003387  2
  H         -0.754597        1.178715       -0.106687  2
  H         -2.541800        0.974538       -2.896700  2

%mem=32GB
%nprocshared= 8
#p m062x/aug-cc-pVDZ   counterpoise=2

00413 m062x/aug-cc-pVDZ   counterpoise=2

 0  1  0  1  0  1
  C          0.641439       -1.108963        0.000079  1
  N         -0.684583       -1.190065        0.000037  1
  C         -1.341137       -0.033379       -0.000011  1
  C         -0.686284        1.186519       -0.000043  1
  C          0.697649        1.145888       -0.000054  1
  N          1.372915       -0.000000       -0.000009  1
  H          1.184009       -2.047017       -0.000014  1
  H         -2.423380       -0.090760        0.000008  1
  H          1.287045        2.055365       -0.000074  1
  H         -1.226866        2.121094       -0.000061  1
  C         -1.500000        0.866025       -1.000000  2
  C         -2.231276        0.578002       -1.898649  2
  H         -0.848946        1.122452       -0.199935  2
  H         -2.882330        0.321575       -2.698714  2

%mem=32GB
%nprocshared= 8
#p m062x/aug-cc-pVDZ   counterpoise=2

00414 m062x/aug-cc-pVDZ   counterpoise=2

 0  1  0  1  0  1
  C          0.641439       -1.108963        0.000079  1
  N         -0.684583       -1.190065        0.000037  1
  C         -1.341137       -0.033379       -0.000011  1
  C         -0.686284        1.186519       -0.000043  1
  C          0.697649        1.145888       -0.000054  1
  N          1.372915       -0.000000       -0.000009  1
  H          1.184009       -2.047017       -0.000014  1
  H         -2.423380       -0.090760        0.000008  1
  H          1.287045        2.055365       -0.000074  1
  H         -1.226866        2.121094       -0.000061  1
  C         -1.627595        0.592396       -1.000000  2
  C         -1.909316        1.207822       -1.983451  2
  H         -1.376780        0.044483       -0.124435  2
  H         -2.160132        1.755735       -2.859016  2

%mem=32GB
%nprocshared= 8
#p m062x/aug-cc-pVDZ   counterpoise=2

00415 m062x/aug-cc-pVDZ   counterpoise=2

 0  1  0  1  0  1
  C          0.641439       -1.108963        0.000079  1
  N         -0.684583       -1.190065        0.000037  1
  C         -1.341137       -0.033379       -0.000011  1
  C         -0.686284        1.186519       -0.000043  1
  C          0.697649        1.145888       -0.000054  1
  N          1.372915       -0.000000       -0.000009  1
  H          1.184009       -2.047017       -0.000014  1
  H         -2.423380       -0.090760        0.000008  1
  H          1.287045        2.055365       -0.000074  1
  H         -1.226866        2.121094       -0.000061  1
  C         -1.705737        0.300767       -1.000000  2
  C         -2.095912        0.658353       -2.070135  2
  H         -1.358365       -0.017590       -0.047261  2
  H         -2.443285        0.976711       -3.022873  2

%mem=32GB
%nprocshared= 8
#p m062x/aug-cc-pVDZ   counterpoise=2

00416 m062x/aug-cc-pVDZ   counterpoise=2

 0  1  0  1  0  1
  C          0.641439       -1.108963        0.000079  1
  N         -0.684583       -1.190065        0.000037  1
  C         -1.341137       -0.033379       -0.000011  1
  C         -0.686284        1.186519       -0.000043  1
  C          0.697649        1.145888       -0.000054  1
  N          1.372915       -0.000000       -0.000009  1
  H          1.184009       -2.047017       -0.000014  1
  H         -2.423380       -0.090760        0.000008  1
  H          1.287045        2.055365       -0.000074  1
  H         -1.226866        2.121094       -0.000061  1
  C         -1.732051        0.000000       -1.000000  2
  C         -2.166509        0.037097       -2.111379  2
  H         -1.345254       -0.033027       -0.010542  2
  H         -2.553306        0.070125       -3.100837  2

%mem=32GB
%nprocshared= 8
#p m062x/aug-cc-pVDZ   counterpoise=2

00417 m062x/aug-cc-pVDZ   counterpoise=2

 0  1  0  1  0  1
  C          0.641439       -1.108963        0.000079  1
  N         -0.684583       -1.190065        0.000037  1
  C         -1.341137       -0.033379       -0.000011  1
  C         -0.686284        1.186519       -0.000043  1
  C          0.697649        1.145888       -0.000054  1
  N          1.372915       -0.000000       -0.000009  1
  H          1.184009       -2.047017       -0.000014  1
  H         -2.423380       -0.090760        0.000008  1
  H          1.287045        2.055365       -0.000074  1
  H         -1.226866        2.121094       -0.000061  1
  C         -1.705737       -0.300767       -1.000000  2
  C         -2.102364       -0.591643       -2.087828  2
  H         -1.352621       -0.041801       -0.031508  2
  H         -2.455480       -0.850610       -3.056320  2

%mem=32GB
%nprocshared= 8
#p m062x/aug-cc-pVDZ   counterpoise=2

00418 m062x/aug-cc-pVDZ   counterpoise=2

 0  1  0  1  0  1
  C          0.641439       -1.108963        0.000079  1
  N         -0.684583       -1.190065        0.000037  1
  C         -1.341137       -0.033379       -0.000011  1
  C         -0.686284        1.186519       -0.000043  1
  C          0.697649        1.145888       -0.000054  1
  N          1.372915       -0.000000       -0.000009  1
  H          1.184009       -2.047017       -0.000014  1
  H         -2.423380       -0.090760        0.000008  1
  H          1.287045        2.055365       -0.000074  1
  H         -1.226866        2.121094       -0.000061  1
  C         -1.627595       -0.592396       -1.000000  2
  C         -1.917195       -1.157544       -2.010956  2
  H         -1.369765       -0.089246       -0.099948  2
  H         -2.175026       -1.660695       -2.911008  2

%mem=32GB
%nprocshared= 8
#p m062x/aug-cc-pVDZ   counterpoise=2

00419 m062x/aug-cc-pVDZ   counterpoise=2

 0  1  0  1  0  1
  C          0.641439       -1.108963        0.000079  1
  N         -0.684583       -1.190065        0.000037  1
  C         -1.341137       -0.033379       -0.000011  1
  C         -0.686284        1.186519       -0.000043  1
  C          0.697649        1.145888       -0.000054  1
  N          1.372915       -0.000000       -0.000009  1
  H          1.184009       -2.047017       -0.000014  1
  H         -2.423380       -0.090760        0.000008  1
  H          1.287045        2.055365       -0.000074  1
  H         -1.226866        2.121094       -0.000061  1
  C         -1.500000       -0.866025       -1.000000  2
  C         -1.644676       -1.624316       -1.910690  2
  H         -1.371195       -0.190920       -0.189214  2
  H         -1.773482       -2.299421       -2.721475  2

%mem=32GB
%nprocshared= 8
#p m062x/aug-cc-pVDZ   counterpoise=2

00420 m062x/aug-cc-pVDZ   counterpoise=2

 0  1  0  1  0  1
  C          0.641439       -1.108963        0.000079  1
  N         -0.684583       -1.190065        0.000037  1
  C         -1.341137       -0.033379       -0.000011  1
  C         -0.686284        1.186519       -0.000043  1
  C          0.697649        1.145888       -0.000054  1
  N          1.372915       -0.000000       -0.000009  1
  H          1.184009       -2.047017       -0.000014  1
  H         -2.423380       -0.090760        0.000008  1
  H          1.287045        2.055365       -0.000074  1
  H         -1.226866        2.121094       -0.000061  1
  C         -1.326828       -1.113341       -1.000000  2
  C         -1.970622       -1.036431       -2.002450  2
  H         -0.753659       -1.181813       -0.107521  2
  H         -2.543792       -0.967959       -2.894929  2

%mem=32GB
%nprocshared= 8
#p m062x/aug-cc-pVDZ   counterpoise=2

00421 m062x/aug-cc-pVDZ   counterpoise=2

 0  1  0  1  0  1
  C          0.641439       -1.108963        0.000079  1
  N         -0.684583       -1.190065        0.000037  1
  C         -1.341137       -0.033379       -0.000011  1
  C         -0.686284        1.186519       -0.000043  1
  C          0.697649        1.145888       -0.000054  1
  N          1.372915       -0.000000       -0.000009  1
  H          1.184009       -2.047017       -0.000014  1
  H         -2.423380       -0.090760        0.000008  1
  H          1.287045        2.055365       -0.000074  1
  H         -1.226866        2.121094       -0.000061  1
  C         -1.113341       -1.326828       -1.000000  2
  C         -1.580109       -1.475715       -2.088693  2
  H         -0.697778       -1.194274       -0.030739  2
  H         -1.995672       -1.608269       -3.057954  2

%mem=32GB
%nprocshared= 8
#p m062x/aug-cc-pVDZ   counterpoise=2

00422 m062x/aug-cc-pVDZ   counterpoise=2

 0  1  0  1  0  1
  C          0.641439       -1.108963        0.000079  1
  N         -0.684583       -1.190065        0.000037  1
  C         -1.341137       -0.033379       -0.000011  1
  C         -0.686284        1.186519       -0.000043  1
  C          0.697649        1.145888       -0.000054  1
  N          1.372915       -0.000000       -0.000009  1
  H          1.184009       -2.047017       -0.000014  1
  H         -2.423380       -0.090760        0.000008  1
  H          1.287045        2.055365       -0.000074  1
  H         -1.226866        2.121094       -0.000061  1
  C         -0.866025       -1.500000       -1.000000  2
  C         -1.069886       -1.848229       -2.123597  2
  H         -0.684529       -1.189972        0.000336  2
  H         -1.251383       -2.158257       -3.123933  2

%mem=32GB
%nprocshared= 8
#p m062x/aug-cc-pVDZ   counterpoise=2

00423 m062x/aug-cc-pVDZ   counterpoise=2

 0  1  0  1  0  1
  C          0.641439       -1.108963        0.000079  1
  N         -0.684583       -1.190065        0.000037  1
  C         -1.341137       -0.033379       -0.000011  1
  C         -0.686284        1.186519       -0.000043  1
  C          0.697649        1.145888       -0.000054  1
  N          1.372915       -0.000000       -0.000009  1
  H          1.184009       -2.047017       -0.000014  1
  H         -2.423380       -0.090760        0.000008  1
  H          1.287045        2.055365       -0.000074  1
  H         -1.226866        2.121094       -0.000061  1
  C         -0.592396       -1.627595       -1.000000  2
  C         -0.491928       -2.104431       -2.089874  2
  H         -0.681843       -1.203070       -0.029687  2
  H         -0.402481       -2.528957       -3.060188  2

%mem=32GB
%nprocshared= 8
#p m062x/aug-cc-pVDZ   counterpoise=2

00424 m062x/aug-cc-pVDZ   counterpoise=2

 0  1  0  1  0  1
  C          0.641439       -1.108963        0.000079  1
  N         -0.684583       -1.190065        0.000037  1
  C         -1.341137       -0.033379       -0.000011  1
  C         -0.686284        1.186519       -0.000043  1
  C          0.697649        1.145888       -0.000054  1
  N          1.372915       -0.000000       -0.000009  1
  H          1.184009       -2.047017       -0.000014  1
  H         -2.423380       -0.090760        0.000008  1
  H          1.287045        2.055365       -0.000074  1
  H         -1.226866        2.121094       -0.000061  1
  C         -0.300767       -1.705737       -1.000000  2
  C          0.084672       -2.223591       -2.004269  2
  H         -0.643924       -1.244692       -0.105901  2
  H          0.427828       -2.684636       -2.898367  2

%mem=32GB
%nprocshared= 8
#p m062x/aug-cc-pVDZ   counterpoise=2

00425 m062x/aug-cc-pVDZ   counterpoise=2

 0  1  0  1  0  1
  C          0.641439       -1.108963        0.000079  1
  N         -0.684583       -1.190065        0.000037  1
  C         -1.341137       -0.033379       -0.000011  1
  C         -0.686284        1.186519       -0.000043  1
  C          0.697649        1.145888       -0.000054  1
  N          1.372915       -0.000000       -0.000009  1
  H          1.184009       -2.047017       -0.000014  1
  H         -2.423380       -0.090760        0.000008  1
  H          1.287045        2.055365       -0.000074  1
  H         -1.226866        2.121094       -0.000061  1
  C         -0.000000       -1.732051       -1.000000  2
  C          0.615625       -2.219443       -1.899304  2
  H         -0.548090       -1.298127       -0.199351  2
  H          1.163715       -2.653367       -2.699952  2

%mem=32GB
%nprocshared= 8
#p m062x/aug-cc-pVDZ   counterpoise=2

00426 m062x/aug-cc-pVDZ   counterpoise=2

 0  1  0  1  0  1
  C          0.641439       -1.108963        0.000079  1
  N         -0.684583       -1.190065        0.000037  1
  C         -1.341137       -0.033379       -0.000011  1
  C         -0.686284        1.186519       -0.000043  1
  C          0.697649        1.145888       -0.000054  1
  N          1.372915       -0.000000       -0.000009  1
  H          1.184009       -2.047017       -0.000014  1
  H         -2.423380       -0.090760        0.000008  1
  H          1.287045        2.055365       -0.000074  1
  H         -1.226866        2.121094       -0.000061  1
  C          0.300767       -1.705737       -1.000000  2
  C         -0.034415       -2.292896       -1.983966  2
  H          0.599180       -1.182990       -0.123977  2
  H         -0.332828       -2.815643       -2.859989  2

%mem=32GB
%nprocshared= 8
#p m062x/aug-cc-pVDZ   counterpoise=2

00427 m062x/aug-cc-pVDZ   counterpoise=2

 0  1  0  1  0  1
  C          0.641439       -1.108963        0.000079  1
  N         -0.684583       -1.190065        0.000037  1
  C         -1.341137       -0.033379       -0.000011  1
  C         -0.686284        1.186519       -0.000043  1
  C          0.697649        1.145888       -0.000054  1
  N          1.372915       -0.000000       -0.000009  1
  H          1.184009       -2.047017       -0.000014  1
  H         -2.423380       -0.090760        0.000008  1
  H          1.287045        2.055365       -0.000074  1
  H         -1.226866        2.121094       -0.000061  1
  C          0.592396       -1.627595       -1.000000  2
  C          0.540473       -2.176689       -2.058817  2
  H          0.638623       -1.138739       -0.057337  2
  H          0.494246       -2.665545       -3.001479  2

%mem=32GB
%nprocshared= 8
#p m062x/aug-cc-pVDZ   counterpoise=2

00428 m062x/aug-cc-pVDZ   counterpoise=2

 0  1  0  1  0  1
  C          0.641439       -1.108963        0.000079  1
  N         -0.684583       -1.190065        0.000037  1
  C         -1.341137       -0.033379       -0.000011  1
  C         -0.686284        1.186519       -0.000043  1
  C          0.697649        1.145888       -0.000054  1
  N          1.372915       -0.000000       -0.000009  1
  H          1.184009       -2.047017       -0.000014  1
  H         -2.423380       -0.090760        0.000008  1
  H          1.287045        2.055365       -0.000074  1
  H         -1.226866        2.121094       -0.000061  1
  C          0.866025       -1.500000       -1.000000  2
  C          1.110431       -1.925545       -2.088333  2
  H          0.648432       -1.121138       -0.031059  2
  H          1.328025       -2.304407       -3.057275  2

%mem=32GB
%nprocshared= 8
#p m062x/aug-cc-pVDZ   counterpoise=2

00429 m062x/aug-cc-pVDZ   counterpoise=2

 0  1  0  1  0  1
  C          0.641439       -1.108963        0.000079  1
  N         -0.684583       -1.190065        0.000037  1
  C         -1.341137       -0.033379       -0.000011  1
  C         -0.686284        1.186519       -0.000043  1
  C          0.697649        1.145888       -0.000054  1
  N          1.372915       -0.000000       -0.000009  1
  H          1.184009       -2.047017       -0.000014  1
  H         -2.423380       -0.090760        0.000008  1
  H          1.287045        2.055365       -0.000074  1
  H         -1.226866        2.121094       -0.000061  1
  C          1.113341       -1.326828       -1.000000  2
  C          1.613200       -1.557600       -2.059328  2
  H          0.668317       -1.121372       -0.056882  2
  H          2.058224       -1.763056       -3.002447  2

%mem=32GB
%nprocshared= 8
#p m062x/aug-cc-pVDZ   counterpoise=2

00430 m062x/aug-cc-pVDZ   counterpoise=2

 0  1  0  1  0  1
  C          0.641439       -1.108963        0.000079  1
  N         -0.684583       -1.190065        0.000037  1
  C         -1.341137       -0.033379       -0.000011  1
  C         -0.686284        1.186519       -0.000043  1
  C          0.697649        1.145888       -0.000054  1
  N          1.372915       -0.000000       -0.000009  1
  H          1.184009       -2.047017       -0.000014  1
  H         -2.423380       -0.090760        0.000008  1
  H          1.287045        2.055365       -0.000074  1
  H         -1.226866        2.121094       -0.000061  1
  C          1.326828       -1.113341       -1.000000  2
  C          2.001729       -1.117652       -1.984775  2
  H          0.725965       -1.109503       -0.123256  2
  H          2.602592       -1.121490       -2.861519  2

%mem=32GB
%nprocshared= 8
#p m062x/aug-cc-pVDZ   counterpoise=2

00431 m062x/aug-cc-pVDZ   counterpoise=2

 0  1  0  1  0  1
  C          0.641439       -1.108963        0.000079  1
  N         -0.684583       -1.190065        0.000037  1
  C         -1.341137       -0.033379       -0.000011  1
  C         -0.686284        1.186519       -0.000043  1
  C          0.697649        1.145888       -0.000054  1
  N          1.372915       -0.000000       -0.000009  1
  H          1.184009       -2.047017       -0.000014  1
  H         -2.423380       -0.090760        0.000008  1
  H          1.287045        2.055365       -0.000074  1
  H         -1.226866        2.121094       -0.000061  1
  C          1.500000       -0.866025       -1.000000  2
  C          1.614165       -1.644010       -1.898331  2
  H          1.398359       -0.173387       -0.200217  2
  H          1.715807       -2.336648       -2.698114  2

%mem=32GB
%nprocshared= 8
#p m062x/aug-cc-pVDZ   counterpoise=2

00432 m062x/aug-cc-pVDZ   counterpoise=2

 0  1  0  1  0  1
  C          0.641439       -1.108963        0.000079  1
  N         -0.684583       -1.190065        0.000037  1
  C         -1.341137       -0.033379       -0.000011  1
  C         -0.686284        1.186519       -0.000043  1
  C          0.697649        1.145888       -0.000054  1
  N          1.372915       -0.000000       -0.000009  1
  H          1.184009       -2.047017       -0.000014  1
  H         -2.423380       -0.090760        0.000008  1
  H          1.287045        2.055365       -0.000074  1
  H         -1.226866        2.121094       -0.000061  1
  C          1.627595       -0.592396       -1.000000  2
  C          1.883130       -1.186780       -2.003346  2
  H          1.400093       -0.063218       -0.106723  2
  H          2.110632       -1.715958       -2.896622  2

%mem=32GB
%nprocshared= 8
#p m062x/aug-cc-pVDZ   counterpoise=2

00433 m062x/aug-cc-pVDZ   counterpoise=2

 0  1  0  1  0  1
  C          0.641439       -1.108963        0.000079  1
  N         -0.684583       -1.190065        0.000037  1
  C         -1.341137       -0.033379       -0.000011  1
  C         -0.686284        1.186519       -0.000043  1
  C          0.697649        1.145888       -0.000054  1
  N          1.372915       -0.000000       -0.000009  1
  H          1.184009       -2.047017       -0.000014  1
  H         -2.423380       -0.090760        0.000008  1
  H          1.287045        2.055365       -0.000074  1
  H         -1.226866        2.121094       -0.000061  1
  C          1.705737       -0.300767       -1.000000  2
  C          2.068275       -0.628389       -2.089276  2
[truncated: 14,350,760 more chars]
