# Supplementary material for: Three-Dimensional CH/π and CH/N Interactions from Quantum-Mechanical and Database Analyses
Source: J Chem Inf Model. 2025 Apr 14;65(8):4116–27. doi: 10.1021/acs.jcim.5c00124 (PMC12042816; doi:10.1021/acs.jcim.5c00124)
Supplement: Supplementary file 4 — ci5c00124_si_004.zip [file ci5c00124_si_004.zip › inp_files/mif_qm_ch4_pyrazine_inp.txt]

%mem=32GB
%nprocshared= 8
#p m062x/aug-cc-pVDZ   counterpoise=2

00001 m062x/aug-cc-pVDZ   counterpoise=2

 0  1  0  1  0  1
  N          1.396804        0.000000       -0.000000  1
  C          0.694718        1.127126        0.000018  1
  C         -0.694752        1.127133        0.000000  1
  N         -1.396804       -0.000000        0.000000  1
  C         -0.694718       -1.127126       -0.000018  1
  C          0.694752       -1.127133       -0.000000  1
  H          1.249619        2.057126        0.000037  1
  H         -1.249460        2.057237        0.000041  1
  H         -1.249619       -2.057126       -0.000037  1
  H          1.249460       -2.057237       -0.000041  1
  C          0.000000        0.000000        1.999955  2
  H          0.000000        0.000000        0.913044  2
  H          0.000000        1.024746        2.362409  2
  H         -0.887456       -0.512373        2.362409  2
  H          0.887456       -0.512373        2.362409  2

%mem=32GB
%nprocshared= 8
#p m062x/aug-cc-pVDZ   counterpoise=2

00002 m062x/aug-cc-pVDZ   counterpoise=2

 0  1  0  1  0  1
  N          1.396804        0.000000       -0.000000  1
  C          0.694718        1.127126        0.000018  1
  C         -0.694752        1.127133        0.000000  1
  N         -1.396804       -0.000000        0.000000  1
  C         -0.694718       -1.127126       -0.000018  1
  C          0.694752       -1.127133       -0.000000  1
  H          1.249619        2.057126        0.000037  1
  H         -1.249460        2.057237        0.000041  1
  H         -1.249619       -2.057126       -0.000037  1
  H          1.249460       -2.057237       -0.000041  1
  C          0.347289        0.000000        1.969571  2
  H          0.158548        0.000000        0.899173  2
  H         -0.598950        0.000000        2.504464  2
  H          0.914817       -0.887456        2.237546  2
  H          0.914817        0.887456        2.237546  2

%mem=32GB
%nprocshared= 8
#p m062x/aug-cc-pVDZ   counterpoise=2

00003 m062x/aug-cc-pVDZ   counterpoise=2

 0  1  0  1  0  1
  N          1.396804        0.000000       -0.000000  1
  C          0.694718        1.127126        0.000018  1
  C         -0.694752        1.127133        0.000000  1
  N         -1.396804       -0.000000        0.000000  1
  C         -0.694718       -1.127126       -0.000018  1
  C          0.694752       -1.127133       -0.000000  1
  H          1.249619        2.057126        0.000037  1
  H         -1.249460        2.057237        0.000041  1
  H         -1.249619       -2.057126       -0.000037  1
  H          1.249460       -2.057237       -0.000041  1
  C          0.342012        0.060306        1.969571  2
  H          0.156140        0.027532        0.899173  2
  H         -0.589850       -0.104007        2.504464  2
  H          1.055024       -0.715117        2.237546  2
  H          0.746814        1.032830        2.237546  2

%mem=32GB
%nprocshared= 8
#p m062x/aug-cc-pVDZ   counterpoise=2

00004 m062x/aug-cc-pVDZ   counterpoise=2

 0  1  0  1  0  1
  N          1.396804        0.000000       -0.000000  1
  C          0.694718        1.127126        0.000018  1
  C         -0.694752        1.127133        0.000000  1
  N         -1.396804       -0.000000        0.000000  1
  C         -0.694718       -1.127126       -0.000018  1
  C          0.694752       -1.127133       -0.000000  1
  H          1.249619        2.057126        0.000037  1
  H         -1.249460        2.057237        0.000041  1
  H         -1.249619       -2.057126       -0.000037  1
  H          1.249460       -2.057237       -0.000041  1
  C          0.326344        0.118780        1.969571  2
  H          0.148987        0.054227        0.899173  2
  H         -0.562829       -0.204853        2.504464  2
  H          1.163175       -0.521050        2.237546  2
  H          0.556119        1.146822        2.237546  2

%mem=32GB
%nprocshared= 8
#p m062x/aug-cc-pVDZ   counterpoise=2

00005 m062x/aug-cc-pVDZ   counterpoise=2

 0  1  0  1  0  1
  N          1.396804        0.000000       -0.000000  1
  C          0.694718        1.127126        0.000018  1
  C         -0.694752        1.127133        0.000000  1
  N         -1.396804       -0.000000        0.000000  1
  C         -0.694718       -1.127126       -0.000018  1
  C          0.694752       -1.127133       -0.000000  1
  H          1.249619        2.057126        0.000037  1
  H         -1.249460        2.057237        0.000041  1
  H         -1.249619       -2.057126       -0.000037  1
  H          1.249460       -2.057237       -0.000041  1
  C          0.300761        0.173644        1.969571  2
  H          0.137307        0.079274        0.899173  2
  H         -0.518706       -0.299475        2.504464  2
  H          1.235983       -0.311151        2.237546  2
  H          0.348527        1.225968        2.237546  2

%mem=32GB
%nprocshared= 8
#p m062x/aug-cc-pVDZ   counterpoise=2

00006 m062x/aug-cc-pVDZ   counterpoise=2

 0  1  0  1  0  1
  N          1.396804        0.000000       -0.000000  1
  C          0.694718        1.127126        0.000018  1
  C         -0.694752        1.127133        0.000000  1
  N         -1.396804       -0.000000        0.000000  1
  C         -0.694718       -1.127126       -0.000018  1
  C          0.694752       -1.127133       -0.000000  1
  H          1.249619        2.057126        0.000037  1
  H         -1.249460        2.057237        0.000041  1
  H         -1.249619       -2.057126       -0.000037  1
  H          1.249460       -2.057237       -0.000041  1
  C          0.266038        0.223233        1.969571  2
  H          0.121455        0.101913        0.899173  2
  H         -0.458822       -0.384998        2.504464  2
  H          1.271236       -0.091798        2.237546  2
  H          0.130345        1.267864        2.237546  2

%mem=32GB
%nprocshared= 8
#p m062x/aug-cc-pVDZ   counterpoise=2

00007 m062x/aug-cc-pVDZ   counterpoise=2

 0  1  0  1  0  1
  N          1.396804        0.000000       -0.000000  1
  C          0.694718        1.127126        0.000018  1
  C         -0.694752        1.127133        0.000000  1
  N         -1.396804       -0.000000        0.000000  1
  C         -0.694718       -1.127126       -0.000018  1
  C          0.694752       -1.127133       -0.000000  1
  H          1.249619        2.057126        0.000037  1
  H         -1.249460        2.057237        0.000041  1
  H         -1.249619       -2.057126       -0.000037  1
  H          1.249460       -2.057237       -0.000041  1
  C          0.223233        0.266038        1.969571  2
  H          0.101913        0.121455        0.899173  2
  H         -0.384998       -0.458822        2.504464  2
  H          1.267864        0.130345        2.237546  2
  H         -0.091798        1.271236        2.237546  2

%mem=32GB
%nprocshared= 8
#p m062x/aug-cc-pVDZ   counterpoise=2

00008 m062x/aug-cc-pVDZ   counterpoise=2

 0  1  0  1  0  1
  N          1.396804        0.000000       -0.000000  1
  C          0.694718        1.127126        0.000018  1
  C         -0.694752        1.127133        0.000000  1
  N         -1.396804       -0.000000        0.000000  1
  C         -0.694718       -1.127126       -0.000018  1
  C          0.694752       -1.127133       -0.000000  1
  H          1.249619        2.057126        0.000037  1
  H         -1.249460        2.057237        0.000041  1
  H         -1.249619       -2.057126       -0.000037  1
  H          1.249460       -2.057237       -0.000041  1
  C          0.173644        0.300761        1.969571  2
  H          0.079274        0.137307        0.899173  2
  H         -0.299475       -0.518706        2.504464  2
  H          1.225968        0.348527        2.237546  2
  H         -0.311151        1.235983        2.237546  2

%mem=32GB
%nprocshared= 8
#p m062x/aug-cc-pVDZ   counterpoise=2

00009 m062x/aug-cc-pVDZ   counterpoise=2

 0  1  0  1  0  1
  N          1.396804        0.000000       -0.000000  1
  C          0.694718        1.127126        0.000018  1
  C         -0.694752        1.127133        0.000000  1
  N         -1.396804       -0.000000        0.000000  1
  C         -0.694718       -1.127126       -0.000018  1
  C          0.694752       -1.127133       -0.000000  1
  H          1.249619        2.057126        0.000037  1
  H         -1.249460        2.057237        0.000041  1
  H         -1.249619       -2.057126       -0.000037  1
  H          1.249460       -2.057237       -0.000041  1
  C          0.118780        0.326344        1.969571  2
  H          0.054227        0.148987        0.899173  2
  H         -0.204853       -0.562829        2.504464  2
  H          1.146822        0.556119        2.237546  2
  H         -0.521050        1.163175        2.237546  2

%mem=32GB
%nprocshared= 8
#p m062x/aug-cc-pVDZ   counterpoise=2

00010 m062x/aug-cc-pVDZ   counterpoise=2

 0  1  0  1  0  1
  N          1.396804        0.000000       -0.000000  1
  C          0.694718        1.127126        0.000018  1
  C         -0.694752        1.127133        0.000000  1
  N         -1.396804       -0.000000        0.000000  1
  C         -0.694718       -1.127126       -0.000018  1
  C          0.694752       -1.127133       -0.000000  1
  H          1.249619        2.057126        0.000037  1
  H         -1.249460        2.057237        0.000041  1
  H         -1.249619       -2.057126       -0.000037  1
  H          1.249460       -2.057237       -0.000041  1
  C          0.060306        0.342012        1.969571  2
  H          0.027532        0.156140        0.899173  2
  H         -0.104007       -0.589850        2.504464  2
  H          1.032830        0.746814        2.237546  2
  H         -0.715117        1.055024        2.237546  2

%mem=32GB
%nprocshared= 8
#p m062x/aug-cc-pVDZ   counterpoise=2

00011 m062x/aug-cc-pVDZ   counterpoise=2

 0  1  0  1  0  1
  N          1.396804        0.000000       -0.000000  1
  C          0.694718        1.127126        0.000018  1
  C         -0.694752        1.127133        0.000000  1
  N         -1.396804       -0.000000        0.000000  1
  C         -0.694718       -1.127126       -0.000018  1
  C          0.694752       -1.127133       -0.000000  1
  H          1.249619        2.057126        0.000037  1
  H         -1.249460        2.057237        0.000041  1
  H         -1.249619       -2.057126       -0.000037  1
  H          1.249460       -2.057237       -0.000041  1
  C          0.000000        0.347289        1.969571  2
  H         -0.000000        0.158548        0.899173  2
  H         -0.000000       -0.598950        2.504464  2
  H          0.887456        0.914817        2.237546  2
  H         -0.887456        0.914817        2.237546  2

%mem=32GB
%nprocshared= 8
#p m062x/aug-cc-pVDZ   counterpoise=2

00012 m062x/aug-cc-pVDZ   counterpoise=2

 0  1  0  1  0  1
  N          1.396804        0.000000       -0.000000  1
  C          0.694718        1.127126        0.000018  1
  C         -0.694752        1.127133        0.000000  1
  N         -1.396804       -0.000000        0.000000  1
  C         -0.694718       -1.127126       -0.000018  1
  C          0.694752       -1.127133       -0.000000  1
  H          1.249619        2.057126        0.000037  1
  H         -1.249460        2.057237        0.000041  1
  H         -1.249619       -2.057126       -0.000037  1
  H          1.249460       -2.057237       -0.000041  1
  C         -0.060306        0.342012        1.969571  2
  H         -0.027532        0.156140        0.899173  2
  H          0.104007       -0.589850        2.504464  2
  H          0.715117        1.055024        2.237546  2
  H         -1.032830        0.746814        2.237546  2

%mem=32GB
%nprocshared= 8
#p m062x/aug-cc-pVDZ   counterpoise=2

00013 m062x/aug-cc-pVDZ   counterpoise=2

 0  1  0  1  0  1
  N          1.396804        0.000000       -0.000000  1
  C          0.694718        1.127126        0.000018  1
  C         -0.694752        1.127133        0.000000  1
  N         -1.396804       -0.000000        0.000000  1
  C         -0.694718       -1.127126       -0.000018  1
  C          0.694752       -1.127133       -0.000000  1
  H          1.249619        2.057126        0.000037  1
  H         -1.249460        2.057237        0.000041  1
  H         -1.249619       -2.057126       -0.000037  1
  H          1.249460       -2.057237       -0.000041  1
  C         -0.118780        0.326344        1.969571  2
  H         -0.054227        0.148987        0.899173  2
  H          0.204853       -0.562829        2.504464  2
  H          0.521050        1.163175        2.237546  2
  H         -1.146822        0.556119        2.237546  2

%mem=32GB
%nprocshared= 8
#p m062x/aug-cc-pVDZ   counterpoise=2

00014 m062x/aug-cc-pVDZ   counterpoise=2

 0  1  0  1  0  1
  N          1.396804        0.000000       -0.000000  1
  C          0.694718        1.127126        0.000018  1
  C         -0.694752        1.127133        0.000000  1
  N         -1.396804       -0.000000        0.000000  1
  C         -0.694718       -1.127126       -0.000018  1
  C          0.694752       -1.127133       -0.000000  1
  H          1.249619        2.057126        0.000037  1
  H         -1.249460        2.057237        0.000041  1
  H         -1.249619       -2.057126       -0.000037  1
  H          1.249460       -2.057237       -0.000041  1
  C         -0.173644        0.300761        1.969571  2
  H         -0.079274        0.137307        0.899173  2
  H          0.299475       -0.518706        2.504464  2
  H          0.311151        1.235983        2.237546  2
  H         -1.225968        0.348527        2.237546  2

%mem=32GB
%nprocshared= 8
#p m062x/aug-cc-pVDZ   counterpoise=2

00015 m062x/aug-cc-pVDZ   counterpoise=2

 0  1  0  1  0  1
  N          1.396804        0.000000       -0.000000  1
  C          0.694718        1.127126        0.000018  1
  C         -0.694752        1.127133        0.000000  1
  N         -1.396804       -0.000000        0.000000  1
  C         -0.694718       -1.127126       -0.000018  1
  C          0.694752       -1.127133       -0.000000  1
  H          1.249619        2.057126        0.000037  1
  H         -1.249460        2.057237        0.000041  1
  H         -1.249619       -2.057126       -0.000037  1
  H          1.249460       -2.057237       -0.000041  1
  C         -0.223233        0.266038        1.969571  2
  H         -0.101913        0.121455        0.899173  2
  H          0.384998       -0.458822        2.504464  2
  H          0.091798        1.271236        2.237546  2
  H         -1.267864        0.130345        2.237546  2

%mem=32GB
%nprocshared= 8
#p m062x/aug-cc-pVDZ   counterpoise=2

00016 m062x/aug-cc-pVDZ   counterpoise=2

 0  1  0  1  0  1
  N          1.396804        0.000000       -0.000000  1
  C          0.694718        1.127126        0.000018  1
  C         -0.694752        1.127133        0.000000  1
  N         -1.396804       -0.000000        0.000000  1
  C         -0.694718       -1.127126       -0.000018  1
  C          0.694752       -1.127133       -0.000000  1
  H          1.249619        2.057126        0.000037  1
  H         -1.249460        2.057237        0.000041  1
  H         -1.249619       -2.057126       -0.000037  1
  H          1.249460       -2.057237       -0.000041  1
  C         -0.266038        0.223233        1.969571  2
  H         -0.121455        0.101913        0.899173  2
  H          0.458822       -0.384998        2.504464  2
  H         -0.130345        1.267864        2.237546  2
  H         -1.271236       -0.091798        2.237546  2

%mem=32GB
%nprocshared= 8
#p m062x/aug-cc-pVDZ   counterpoise=2

00017 m062x/aug-cc-pVDZ   counterpoise=2

 0  1  0  1  0  1
  N          1.396804        0.000000       -0.000000  1
  C          0.694718        1.127126        0.000018  1
  C         -0.694752        1.127133        0.000000  1
  N         -1.396804       -0.000000        0.000000  1
  C         -0.694718       -1.127126       -0.000018  1
  C          0.694752       -1.127133       -0.000000  1
  H          1.249619        2.057126        0.000037  1
  H         -1.249460        2.057237        0.000041  1
  H         -1.249619       -2.057126       -0.000037  1
  H          1.249460       -2.057237       -0.000041  1
  C         -0.300761        0.173644        1.969571  2
  H         -0.137307        0.079274        0.899173  2
  H          0.518706       -0.299475        2.504464  2
  H         -0.348527        1.225968        2.237546  2
  H         -1.235983       -0.311151        2.237546  2

%mem=32GB
%nprocshared= 8
#p m062x/aug-cc-pVDZ   counterpoise=2

00018 m062x/aug-cc-pVDZ   counterpoise=2

 0  1  0  1  0  1
  N          1.396804        0.000000       -0.000000  1
  C          0.694718        1.127126        0.000018  1
  C         -0.694752        1.127133        0.000000  1
  N         -1.396804       -0.000000        0.000000  1
  C         -0.694718       -1.127126       -0.000018  1
  C          0.694752       -1.127133       -0.000000  1
  H          1.249619        2.057126        0.000037  1
  H         -1.249460        2.057237        0.000041  1
  H         -1.249619       -2.057126       -0.000037  1
  H          1.249460       -2.057237       -0.000041  1
  C         -0.326344        0.118780        1.969571  2
  H         -0.148987        0.054227        0.899173  2
  H          0.562829       -0.204853        2.504464  2
  H         -0.556119        1.146822        2.237546  2
  H         -1.163175       -0.521050        2.237546  2

%mem=32GB
%nprocshared= 8
#p m062x/aug-cc-pVDZ   counterpoise=2

00019 m062x/aug-cc-pVDZ   counterpoise=2

 0  1  0  1  0  1
  N          1.396804        0.000000       -0.000000  1
  C          0.694718        1.127126        0.000018  1
  C         -0.694752        1.127133        0.000000  1
  N         -1.396804       -0.000000        0.000000  1
  C         -0.694718       -1.127126       -0.000018  1
  C          0.694752       -1.127133       -0.000000  1
  H          1.249619        2.057126        0.000037  1
  H         -1.249460        2.057237        0.000041  1
  H         -1.249619       -2.057126       -0.000037  1
  H          1.249460       -2.057237       -0.000041  1
  C         -0.342012        0.060306        1.969571  2
  H         -0.156140        0.027532        0.899173  2
  H          0.589850       -0.104007        2.504464  2
  H         -0.746814        1.032830        2.237546  2
  H         -1.055024       -0.715117        2.237546  2

%mem=32GB
%nprocshared= 8
#p m062x/aug-cc-pVDZ   counterpoise=2

00020 m062x/aug-cc-pVDZ   counterpoise=2

 0  1  0  1  0  1
  N          1.396804        0.000000       -0.000000  1
  C          0.694718        1.127126        0.000018  1
  C         -0.694752        1.127133        0.000000  1
  N         -1.396804       -0.000000        0.000000  1
  C         -0.694718       -1.127126       -0.000018  1
  C          0.694752       -1.127133       -0.000000  1
  H          1.249619        2.057126        0.000037  1
  H         -1.249460        2.057237        0.000041  1
  H         -1.249619       -2.057126       -0.000037  1
  H          1.249460       -2.057237       -0.000041  1
  C         -0.347289        0.000000        1.969571  2
  H         -0.158548       -0.000000        0.899173  2
  H          0.598950       -0.000000        2.504464  2
  H         -0.914817        0.887456        2.237546  2
  H         -0.914817       -0.887456        2.237546  2

%mem=32GB
%nprocshared= 8
#p m062x/aug-cc-pVDZ   counterpoise=2

00021 m062x/aug-cc-pVDZ   counterpoise=2

 0  1  0  1  0  1
  N          1.396804        0.000000       -0.000000  1
  C          0.694718        1.127126        0.000018  1
  C         -0.694752        1.127133        0.000000  1
  N         -1.396804       -0.000000        0.000000  1
  C         -0.694718       -1.127126       -0.000018  1
  C          0.694752       -1.127133       -0.000000  1
  H          1.249619        2.057126        0.000037  1
  H         -1.249460        2.057237        0.000041  1
  H         -1.249619       -2.057126       -0.000037  1
  H          1.249460       -2.057237       -0.000041  1
  C         -0.342012       -0.060306        1.969571  2
  H         -0.156140       -0.027532        0.899173  2
  H          0.589850        0.104007        2.504464  2
  H         -1.055024        0.715117        2.237546  2
  H         -0.746814       -1.032830        2.237546  2

%mem=32GB
%nprocshared= 8
#p m062x/aug-cc-pVDZ   counterpoise=2

00022 m062x/aug-cc-pVDZ   counterpoise=2

 0  1  0  1  0  1
  N          1.396804        0.000000       -0.000000  1
  C          0.694718        1.127126        0.000018  1
  C         -0.694752        1.127133        0.000000  1
  N         -1.396804       -0.000000        0.000000  1
  C         -0.694718       -1.127126       -0.000018  1
  C          0.694752       -1.127133       -0.000000  1
  H          1.249619        2.057126        0.000037  1
  H         -1.249460        2.057237        0.000041  1
  H         -1.249619       -2.057126       -0.000037  1
  H          1.249460       -2.057237       -0.000041  1
  C         -0.326344       -0.118780        1.969571  2
  H         -0.148987       -0.054227        0.899173  2
  H          0.562829        0.204853        2.504464  2
  H         -1.163175        0.521050        2.237546  2
  H         -0.556119       -1.146822        2.237546  2

%mem=32GB
%nprocshared= 8
#p m062x/aug-cc-pVDZ   counterpoise=2

00023 m062x/aug-cc-pVDZ   counterpoise=2

 0  1  0  1  0  1
  N          1.396804        0.000000       -0.000000  1
  C          0.694718        1.127126        0.000018  1
  C         -0.694752        1.127133        0.000000  1
  N         -1.396804       -0.000000        0.000000  1
  C         -0.694718       -1.127126       -0.000018  1
  C          0.694752       -1.127133       -0.000000  1
  H          1.249619        2.057126        0.000037  1
  H         -1.249460        2.057237        0.000041  1
  H         -1.249619       -2.057126       -0.000037  1
  H          1.249460       -2.057237       -0.000041  1
  C         -0.300761       -0.173644        1.969571  2
  H         -0.137307       -0.079274        0.899173  2
  H          0.518706        0.299475        2.504464  2
  H         -1.235983        0.311151        2.237546  2
  H         -0.348527       -1.225968        2.237546  2

%mem=32GB
%nprocshared= 8
#p m062x/aug-cc-pVDZ   counterpoise=2

00024 m062x/aug-cc-pVDZ   counterpoise=2

 0  1  0  1  0  1
  N          1.396804        0.000000       -0.000000  1
  C          0.694718        1.127126        0.000018  1
  C         -0.694752        1.127133        0.000000  1
  N         -1.396804       -0.000000        0.000000  1
  C         -0.694718       -1.127126       -0.000018  1
  C          0.694752       -1.127133       -0.000000  1
  H          1.249619        2.057126        0.000037  1
  H         -1.249460        2.057237        0.000041  1
  H         -1.249619       -2.057126       -0.000037  1
  H          1.249460       -2.057237       -0.000041  1
  C         -0.266038       -0.223233        1.969571  2
  H         -0.121455       -0.101913        0.899173  2
  H          0.458822        0.384998        2.504464  2
  H         -1.271236        0.091798        2.237546  2
  H         -0.130345       -1.267864        2.237546  2

%mem=32GB
%nprocshared= 8
#p m062x/aug-cc-pVDZ   counterpoise=2

00025 m062x/aug-cc-pVDZ   counterpoise=2

 0  1  0  1  0  1
  N          1.396804        0.000000       -0.000000  1
  C          0.694718        1.127126        0.000018  1
  C         -0.694752        1.127133        0.000000  1
  N         -1.396804       -0.000000        0.000000  1
  C         -0.694718       -1.127126       -0.000018  1
  C          0.694752       -1.127133       -0.000000  1
  H          1.249619        2.057126        0.000037  1
  H         -1.249460        2.057237        0.000041  1
  H         -1.249619       -2.057126       -0.000037  1
  H          1.249460       -2.057237       -0.000041  1
  C         -0.223233       -0.266038        1.969571  2
  H         -0.101913       -0.121455        0.899173  2
  H          0.384998        0.458822        2.504464  2
  H         -1.267864       -0.130345        2.237546  2
  H          0.091798       -1.271236        2.237546  2

%mem=32GB
%nprocshared= 8
#p m062x/aug-cc-pVDZ   counterpoise=2

00026 m062x/aug-cc-pVDZ   counterpoise=2

 0  1  0  1  0  1
  N          1.396804        0.000000       -0.000000  1
  C          0.694718        1.127126        0.000018  1
  C         -0.694752        1.127133        0.000000  1
  N         -1.396804       -0.000000        0.000000  1
  C         -0.694718       -1.127126       -0.000018  1
  C          0.694752       -1.127133       -0.000000  1
  H          1.249619        2.057126        0.000037  1
  H         -1.249460        2.057237        0.000041  1
  H         -1.249619       -2.057126       -0.000037  1
  H          1.249460       -2.057237       -0.000041  1
  C         -0.173644       -0.300761        1.969571  2
  H         -0.079274       -0.137307        0.899173  2
  H          0.299475        0.518706        2.504464  2
  H         -1.225968       -0.348527        2.237546  2
  H          0.311151       -1.235983        2.237546  2

%mem=32GB
%nprocshared= 8
#p m062x/aug-cc-pVDZ   counterpoise=2

00027 m062x/aug-cc-pVDZ   counterpoise=2

 0  1  0  1  0  1
  N          1.396804        0.000000       -0.000000  1
  C          0.694718        1.127126        0.000018  1
  C         -0.694752        1.127133        0.000000  1
  N         -1.396804       -0.000000        0.000000  1
  C         -0.694718       -1.127126       -0.000018  1
  C          0.694752       -1.127133       -0.000000  1
  H          1.249619        2.057126        0.000037  1
  H         -1.249460        2.057237        0.000041  1
  H         -1.249619       -2.057126       -0.000037  1
  H          1.249460       -2.057237       -0.000041  1
  C         -0.118780       -0.326344        1.969571  2
  H         -0.054227       -0.148987        0.899173  2
  H          0.204853        0.562829        2.504464  2
  H         -1.146822       -0.556119        2.237546  2
  H          0.521050       -1.163175        2.237546  2

%mem=32GB
%nprocshared= 8
#p m062x/aug-cc-pVDZ   counterpoise=2

00028 m062x/aug-cc-pVDZ   counterpoise=2

 0  1  0  1  0  1
  N          1.396804        0.000000       -0.000000  1
  C          0.694718        1.127126        0.000018  1
  C         -0.694752        1.127133        0.000000  1
  N         -1.396804       -0.000000        0.000000  1
  C         -0.694718       -1.127126       -0.000018  1
  C          0.694752       -1.127133       -0.000000  1
  H          1.249619        2.057126        0.000037  1
  H         -1.249460        2.057237        0.000041  1
  H         -1.249619       -2.057126       -0.000037  1
  H          1.249460       -2.057237       -0.000041  1
  C         -0.060306       -0.342012        1.969571  2
  H         -0.027532       -0.156140        0.899173  2
  H          0.104007        0.589850        2.504464  2
  H         -1.032830       -0.746814        2.237546  2
  H          0.715117       -1.055024        2.237546  2

%mem=32GB
%nprocshared= 8
#p m062x/aug-cc-pVDZ   counterpoise=2

00029 m062x/aug-cc-pVDZ   counterpoise=2

 0  1  0  1  0  1
  N          1.396804        0.000000       -0.000000  1
  C          0.694718        1.127126        0.000018  1
  C         -0.694752        1.127133        0.000000  1
  N         -1.396804       -0.000000        0.000000  1
  C         -0.694718       -1.127126       -0.000018  1
  C          0.694752       -1.127133       -0.000000  1
  H          1.249619        2.057126        0.000037  1
  H         -1.249460        2.057237        0.000041  1
  H         -1.249619       -2.057126       -0.000037  1
  H          1.249460       -2.057237       -0.000041  1
  C         -0.000000       -0.347289        1.969571  2
  H         -0.000000       -0.158548        0.899173  2
  H          0.000000        0.598950        2.504464  2
  H         -0.887456       -0.914817        2.237546  2
  H          0.887456       -0.914817        2.237546  2

%mem=32GB
%nprocshared= 8
#p m062x/aug-cc-pVDZ   counterpoise=2

00030 m062x/aug-cc-pVDZ   counterpoise=2

 0  1  0  1  0  1
  N          1.396804        0.000000       -0.000000  1
  C          0.694718        1.127126        0.000018  1
  C         -0.694752        1.127133        0.000000  1
  N         -1.396804       -0.000000        0.000000  1
  C         -0.694718       -1.127126       -0.000018  1
  C          0.694752       -1.127133       -0.000000  1
  H          1.249619        2.057126        0.000037  1
  H         -1.249460        2.057237        0.000041  1
  H         -1.249619       -2.057126       -0.000037  1
  H          1.249460       -2.057237       -0.000041  1
  C          0.060306       -0.342012        1.969571  2
  H          0.027532       -0.156140        0.899173  2
  H         -0.104007        0.589850        2.504464  2
  H         -0.715117       -1.055024        2.237546  2
  H          1.032830       -0.746814        2.237546  2

%mem=32GB
%nprocshared= 8
#p m062x/aug-cc-pVDZ   counterpoise=2

00031 m062x/aug-cc-pVDZ   counterpoise=2

 0  1  0  1  0  1
  N          1.396804        0.000000       -0.000000  1
  C          0.694718        1.127126        0.000018  1
  C         -0.694752        1.127133        0.000000  1
  N         -1.396804       -0.000000        0.000000  1
  C         -0.694718       -1.127126       -0.000018  1
  C          0.694752       -1.127133       -0.000000  1
  H          1.249619        2.057126        0.000037  1
  H         -1.249460        2.057237        0.000041  1
  H         -1.249619       -2.057126       -0.000037  1
  H          1.249460       -2.057237       -0.000041  1
  C          0.118780       -0.326344        1.969571  2
  H          0.054227       -0.148987        0.899173  2
  H         -0.204853        0.562829        2.504464  2
  H         -0.521050       -1.163175        2.237546  2
  H          1.146822       -0.556119        2.237546  2

%mem=32GB
%nprocshared= 8
#p m062x/aug-cc-pVDZ   counterpoise=2

00032 m062x/aug-cc-pVDZ   counterpoise=2

 0  1  0  1  0  1
  N          1.396804        0.000000       -0.000000  1
  C          0.694718        1.127126        0.000018  1
  C         -0.694752        1.127133        0.000000  1
  N         -1.396804       -0.000000        0.000000  1
  C         -0.694718       -1.127126       -0.000018  1
  C          0.694752       -1.127133       -0.000000  1
  H          1.249619        2.057126        0.000037  1
  H         -1.249460        2.057237        0.000041  1
  H         -1.249619       -2.057126       -0.000037  1
  H          1.249460       -2.057237       -0.000041  1
  C          0.173644       -0.300761        1.969571  2
  H          0.079274       -0.137307        0.899173  2
  H         -0.299475        0.518706        2.504464  2
  H         -0.311151       -1.235983        2.237546  2
  H          1.225968       -0.348527        2.237546  2

%mem=32GB
%nprocshared= 8
#p m062x/aug-cc-pVDZ   counterpoise=2

00033 m062x/aug-cc-pVDZ   counterpoise=2

 0  1  0  1  0  1
  N          1.396804        0.000000       -0.000000  1
  C          0.694718        1.127126        0.000018  1
  C         -0.694752        1.127133        0.000000  1
  N         -1.396804       -0.000000        0.000000  1
  C         -0.694718       -1.127126       -0.000018  1
  C          0.694752       -1.127133       -0.000000  1
  H          1.249619        2.057126        0.000037  1
  H         -1.249460        2.057237        0.000041  1
  H         -1.249619       -2.057126       -0.000037  1
  H          1.249460       -2.057237       -0.000041  1
  C          0.223233       -0.266038        1.969571  2
  H          0.101913       -0.121455        0.899173  2
  H         -0.384998        0.458822        2.504464  2
  H         -0.091798       -1.271236        2.237546  2
  H          1.267864       -0.130345        2.237546  2

%mem=32GB
%nprocshared= 8
#p m062x/aug-cc-pVDZ   counterpoise=2

00034 m062x/aug-cc-pVDZ   counterpoise=2

 0  1  0  1  0  1
  N          1.396804        0.000000       -0.000000  1
  C          0.694718        1.127126        0.000018  1
  C         -0.694752        1.127133        0.000000  1
  N         -1.396804       -0.000000        0.000000  1
  C         -0.694718       -1.127126       -0.000018  1
  C          0.694752       -1.127133       -0.000000  1
  H          1.249619        2.057126        0.000037  1
  H         -1.249460        2.057237        0.000041  1
  H         -1.249619       -2.057126       -0.000037  1
  H          1.249460       -2.057237       -0.000041  1
  C          0.266038       -0.223233        1.969571  2
  H          0.121455       -0.101913        0.899173  2
  H         -0.458822        0.384998        2.504464  2
  H          0.130345       -1.267864        2.237546  2
  H          1.271236        0.091798        2.237546  2

%mem=32GB
%nprocshared= 8
#p m062x/aug-cc-pVDZ   counterpoise=2

00035 m062x/aug-cc-pVDZ   counterpoise=2

 0  1  0  1  0  1
  N          1.396804        0.000000       -0.000000  1
  C          0.694718        1.127126        0.000018  1
  C         -0.694752        1.127133        0.000000  1
  N         -1.396804       -0.000000        0.000000  1
  C         -0.694718       -1.127126       -0.000018  1
  C          0.694752       -1.127133       -0.000000  1
  H          1.249619        2.057126        0.000037  1
  H         -1.249460        2.057237        0.000041  1
  H         -1.249619       -2.057126       -0.000037  1
  H          1.249460       -2.057237       -0.000041  1
  C          0.300761       -0.173644        1.969571  2
  H          0.137307       -0.079274        0.899173  2
  H         -0.518706        0.299475        2.504464  2
  H          0.348527       -1.225968        2.237546  2
  H          1.235983        0.311151        2.237546  2

%mem=32GB
%nprocshared= 8
#p m062x/aug-cc-pVDZ   counterpoise=2

00036 m062x/aug-cc-pVDZ   counterpoise=2

 0  1  0  1  0  1
  N          1.396804        0.000000       -0.000000  1
  C          0.694718        1.127126        0.000018  1
  C         -0.694752        1.127133        0.000000  1
  N         -1.396804       -0.000000        0.000000  1
  C         -0.694718       -1.127126       -0.000018  1
  C          0.694752       -1.127133       -0.000000  1
  H          1.249619        2.057126        0.000037  1
  H         -1.249460        2.057237        0.000041  1
  H         -1.249619       -2.057126       -0.000037  1
  H          1.249460       -2.057237       -0.000041  1
  C          0.326344       -0.118780        1.969571  2
  H          0.148987       -0.054227        0.899173  2
  H         -0.562829        0.204853        2.504464  2
  H          0.556119       -1.146822        2.237546  2
  H          1.163175        0.521050        2.237546  2

%mem=32GB
%nprocshared= 8
#p m062x/aug-cc-pVDZ   counterpoise=2

00037 m062x/aug-cc-pVDZ   counterpoise=2

 0  1  0  1  0  1
  N          1.396804        0.000000       -0.000000  1
  C          0.694718        1.127126        0.000018  1
  C         -0.694752        1.127133        0.000000  1
  N         -1.396804       -0.000000        0.000000  1
  C         -0.694718       -1.127126       -0.000018  1
  C          0.694752       -1.127133       -0.000000  1
  H          1.249619        2.057126        0.000037  1
  H         -1.249460        2.057237        0.000041  1
  H         -1.249619       -2.057126       -0.000037  1
  H          1.249460       -2.057237       -0.000041  1
  C          0.342012       -0.060306        1.969571  2
  H          0.156140       -0.027532        0.899173  2
  H         -0.589850        0.104007        2.504464  2
  H          0.746814       -1.032830        2.237546  2
  H          1.055024        0.715117        2.237546  2

%mem=32GB
%nprocshared= 8
#p m062x/aug-cc-pVDZ   counterpoise=2

00038 m062x/aug-cc-pVDZ   counterpoise=2

 0  1  0  1  0  1
  N          1.396804        0.000000       -0.000000  1
  C          0.694718        1.127126        0.000018  1
  C         -0.694752        1.127133        0.000000  1
  N         -1.396804       -0.000000        0.000000  1
  C         -0.694718       -1.127126       -0.000018  1
  C          0.694752       -1.127133       -0.000000  1
  H          1.249619        2.057126        0.000037  1
  H         -1.249460        2.057237        0.000041  1
  H         -1.249619       -2.057126       -0.000037  1
  H          1.249460       -2.057237       -0.000041  1
  C          0.684025        0.000000        1.879343  2
  H          0.312279        0.000000        0.857981  2
  H         -0.154955        0.000000        2.570422  2
  H          1.289465       -0.887456        2.044696  2
  H          1.289465        0.887456        2.044696  2

%mem=32GB
%nprocshared= 8
#p m062x/aug-cc-pVDZ   counterpoise=2

00039 m062x/aug-cc-pVDZ   counterpoise=2

 0  1  0  1  0  1
  N          1.396804        0.000000       -0.000000  1
  C          0.694718        1.127126        0.000018  1
  C         -0.694752        1.127133        0.000000  1
  N         -1.396804       -0.000000        0.000000  1
  C         -0.694718       -1.127126       -0.000018  1
  C          0.694752       -1.127133       -0.000000  1
  H          1.249619        2.057126        0.000037  1
  H         -1.249460        2.057237        0.000041  1
  H         -1.249619       -2.057126       -0.000037  1
  H          1.249460       -2.057237       -0.000041  1
  C          0.673633        0.118780        1.879343  2
  H          0.307535        0.054227        0.857981  2
  H         -0.152601       -0.026908        2.570422  2
  H          1.423980       -0.650060        2.044696  2
  H          1.115770        1.097887        2.044696  2

%mem=32GB
%nprocshared= 8
#p m062x/aug-cc-pVDZ   counterpoise=2

00040 m062x/aug-cc-pVDZ   counterpoise=2

 0  1  0  1  0  1
  N          1.396804        0.000000       -0.000000  1
  C          0.694718        1.127126        0.000018  1
  C         -0.694752        1.127133        0.000000  1
  N         -1.396804       -0.000000        0.000000  1
  C         -0.694718       -1.127126       -0.000018  1
  C          0.694752       -1.127133       -0.000000  1
  H          1.249619        2.057126        0.000037  1
  H         -1.249460        2.057237        0.000041  1
  H         -1.249619       -2.057126       -0.000037  1
  H          1.249460       -2.057237       -0.000041  1
  C          0.642773        0.233950        1.879343  2
  H          0.293447        0.106806        0.857981  2
  H         -0.145610       -0.052998        2.570422  2
  H          1.515228       -0.392913        2.044696  2
  H          0.908173        1.274959        2.044696  2

%mem=32GB
%nprocshared= 8
#p m062x/aug-cc-pVDZ   counterpoise=2

00041 m062x/aug-cc-pVDZ   counterpoise=2

 0  1  0  1  0  1
  N          1.396804        0.000000       -0.000000  1
  C          0.694718        1.127126        0.000018  1
  C         -0.694752        1.127133        0.000000  1
  N         -1.396804       -0.000000        0.000000  1
  C         -0.694718       -1.127126       -0.000018  1
  C          0.694752       -1.127133       -0.000000  1
  H          1.249619        2.057126        0.000037  1
  H         -1.249460        2.057237        0.000041  1
  H         -1.249619       -2.057126       -0.000037  1
  H          1.249460       -2.057237       -0.000041  1
  C          0.592383        0.342012        1.879343  2
  H          0.270442        0.156140        0.857981  2
  H         -0.134195       -0.077477        2.570422  2
  H          1.560437       -0.123827        2.044696  2
  H          0.672981        1.413292        2.044696  2

%mem=32GB
%nprocshared= 8
#p m062x/aug-cc-pVDZ   counterpoise=2

00042 m062x/aug-cc-pVDZ   counterpoise=2

 0  1  0  1  0  1
  N          1.396804        0.000000       -0.000000  1
  C          0.694718        1.127126        0.000018  1
  C         -0.694752        1.127133        0.000000  1
  N         -1.396804       -0.000000        0.000000  1
  C         -0.694718       -1.127126       -0.000018  1
  C          0.694752       -1.127133       -0.000000  1
  H          1.249619        2.057126        0.000037  1
  H         -1.249460        2.057237        0.000041  1
  H         -1.249619       -2.057126       -0.000037  1
  H          1.249460       -2.057237       -0.000041  1
  C          0.523993        0.439683        1.879343  2
  H          0.239220        0.200729        0.857981  2
  H         -0.118702       -0.099603        2.570422  2
  H          1.558233        0.149021        2.044696  2
  H          0.417341        1.508683        2.044696  2

%mem=32GB
%nprocshared= 8
#p m062x/aug-cc-pVDZ   counterpoise=2

00043 m062x/aug-cc-pVDZ   counterpoise=2

 0  1  0  1  0  1
  N          1.396804        0.000000       -0.000000  1
  C          0.694718        1.127126        0.000018  1
  C         -0.694752        1.127133        0.000000  1
  N         -1.396804       -0.000000        0.000000  1
  C         -0.694718       -1.127126       -0.000018  1
  C          0.694752       -1.127133       -0.000000  1
  H          1.249619        2.057126        0.000037  1
  H         -1.249460        2.057237        0.000041  1
  H         -1.249619       -2.057126       -0.000037  1
  H          1.249460       -2.057237       -0.000041  1
  C          0.439698        0.524019        1.879343  2
  H          0.578977        0.853406        0.852950  2
  H          0.770126        1.305462        2.558785  2
  H         -0.612570        0.314162        2.053031  2
  H          1.022203       -0.377091        2.053031  2

%mem=32GB
%nprocshared= 8
#p m062x/aug-cc-pVDZ   counterpoise=2

00044 m062x/aug-cc-pVDZ   counterpoise=2

 0  1  0  1  0  1
  N          1.396804        0.000000       -0.000000  1
  C          0.694718        1.127126        0.000018  1
  C         -0.694752        1.127133        0.000000  1
  N         -1.396804       -0.000000        0.000000  1
  C         -0.694718       -1.127126       -0.000018  1
  C          0.694752       -1.127133       -0.000000  1
  H          1.249619        2.057126        0.000037  1
  H         -1.249460        2.057237        0.000041  1
  H         -1.249619       -2.057126       -0.000037  1
  H          1.249460       -2.057237       -0.000041  1
  C          0.342028        0.592408        1.879343  2
  H          0.535100        0.885127        0.850550  2
  H          0.811698        1.304482        2.553018  2
  H         -0.730205        0.578584        2.057115  2
  H          0.751439       -0.398681        2.057115  2

%mem=32GB
%nprocshared= 8
#p m062x/aug-cc-pVDZ   counterpoise=2

00045 m062x/aug-cc-pVDZ   counterpoise=2

 0  1  0  1  0  1
  N          1.396804        0.000000       -0.000000  1
  C          0.694718        1.127126        0.000018  1
  C         -0.694752        1.127133        0.000000  1
  N         -1.396804       -0.000000        0.000000  1
  C         -0.694718       -1.127126       -0.000018  1
  C          0.694752       -1.127133       -0.000000  1
  H          1.249619        2.057126        0.000037  1
  H         -1.249460        2.057237        0.000041  1
  H         -1.249619       -2.057126       -0.000037  1
  H          1.249460       -2.057237       -0.000041  1
  C          0.233966        0.642799        1.879343  2
  H          0.485033        0.906712        0.855287  2
  H          0.815707        1.254305        2.564262  2
  H         -0.825470        0.816716        2.049124  2
  H          0.460490       -0.406648        2.049124  2

%mem=32GB
%nprocshared= 8
#p m062x/aug-cc-pVDZ   counterpoise=2

00046 m062x/aug-cc-pVDZ   counterpoise=2

 0  1  0  1  0  1
  N          1.396804        0.000000       -0.000000  1
  C          0.694718        1.127126        0.000018  1
  C         -0.694752        1.127133        0.000000  1
  N         -1.396804       -0.000000        0.000000  1
  C         -0.694718       -1.127126       -0.000018  1
  C          0.694752       -1.127133       -0.000000  1
  H          1.249619        2.057126        0.000037  1
  H         -1.249460        2.057237        0.000041  1
  H         -1.249619       -2.057126       -0.000037  1
  H          1.249460       -2.057237       -0.000041  1
  C          0.118780        0.673633        1.879343  2
  H          0.054227        0.307535        0.857981  2
  H         -0.026908       -0.152601        2.570422  2
  H          1.097887        1.115770        2.044696  2
  H         -0.650060        1.423980        2.044696  2

%mem=32GB
%nprocshared= 8
#p m062x/aug-cc-pVDZ   counterpoise=2

00047 m062x/aug-cc-pVDZ   counterpoise=2

 0  1  0  1  0  1
  N          1.396804        0.000000       -0.000000  1
  C          0.694718        1.127126        0.000018  1
  C         -0.694752        1.127133        0.000000  1
  N         -1.396804       -0.000000        0.000000  1
  C         -0.694718       -1.127126       -0.000018  1
  C          0.694752       -1.127133       -0.000000  1
  H          1.249619        2.057126        0.000037  1
  H         -1.249460        2.057237        0.000041  1
  H         -1.249619       -2.057126       -0.000037  1
  H          1.249460       -2.057237       -0.000041  1
  C          0.000000        0.684025        1.879343  2
  H         -0.000000        0.312279        0.857981  2
  H         -0.000000       -0.154955        2.570422  2
  H          0.887456        1.289465        2.044696  2
  H         -0.887456        1.289465        2.044696  2

%mem=32GB
%nprocshared= 8
#p m062x/aug-cc-pVDZ   counterpoise=2

00048 m062x/aug-cc-pVDZ   counterpoise=2

 0  1  0  1  0  1
  N          1.396804        0.000000       -0.000000  1
  C          0.694718        1.127126        0.000018  1
  C         -0.694752        1.127133        0.000000  1
  N         -1.396804       -0.000000        0.000000  1
  C         -0.694718       -1.127126       -0.000018  1
  C          0.694752       -1.127133       -0.000000  1
  H          1.249619        2.057126        0.000037  1
  H         -1.249460        2.057237        0.000041  1
  H         -1.249619       -2.057126       -0.000037  1
  H          1.249460       -2.057237       -0.000041  1
  C         -0.118780        0.673633        1.879343  2
  H         -0.054227        0.307535        0.857981  2
  H          0.026908       -0.152601        2.570422  2
  H          0.650060        1.423980        2.044696  2
  H         -1.097887        1.115770        2.044696  2

%mem=32GB
%nprocshared= 8
#p m062x/aug-cc-pVDZ   counterpoise=2

00049 m062x/aug-cc-pVDZ   counterpoise=2

 0  1  0  1  0  1
  N          1.396804        0.000000       -0.000000  1
  C          0.694718        1.127126        0.000018  1
  C         -0.694752        1.127133        0.000000  1
  N         -1.396804       -0.000000        0.000000  1
  C         -0.694718       -1.127126       -0.000018  1
  C          0.694752       -1.127133       -0.000000  1
  H          1.249619        2.057126        0.000037  1
  H         -1.249460        2.057237        0.000041  1
  H         -1.249619       -2.057126       -0.000037  1
  H          1.249460       -2.057237       -0.000041  1
  C         -0.233966        0.642799        1.879343  2
  H         -0.485048        0.906712        0.855291  2
  H         -0.815720        1.254283        2.564271  2
  H         -0.460458       -0.406656        2.049117  2
  H          0.825466        0.816746        2.049117  2

%mem=32GB
%nprocshared= 8
#p m062x/aug-cc-pVDZ   counterpoise=2

00050 m062x/aug-cc-pVDZ   counterpoise=2

 0  1  0  1  0  1
  N          1.396804        0.000000       -0.000000  1
  C          0.694718        1.127126        0.000018  1
  C         -0.694752        1.127133        0.000000  1
  N         -1.396804       -0.000000        0.000000  1
  C         -0.694718       -1.127126       -0.000018  1
  C          0.694752       -1.127133       -0.000000  1
  H          1.249619        2.057126        0.000037  1
  H         -1.249460        2.057237        0.000041  1
  H         -1.249619       -2.057126       -0.000037  1
  H          1.249460       -2.057237       -0.000041  1
  C         -0.342028        0.592408        1.879343  2
  H         -0.535116        0.885127        0.850553  2
  H         -0.811722        1.304459        2.553026  2
  H         -0.751400       -0.398698        2.057109  2
  H          0.730206        0.578624        2.057109  2

%mem=32GB
%nprocshared= 8
#p m062x/aug-cc-pVDZ   counterpoise=2

00051 m062x/aug-cc-pVDZ   counterpoise=2

 0  1  0  1  0  1
  N          1.396804        0.000000       -0.000000  1
  C          0.694718        1.127126        0.000018  1
  C         -0.694752        1.127133        0.000000  1
  N         -1.396804       -0.000000        0.000000  1
  C         -0.694718       -1.127126       -0.000018  1
  C          0.694752       -1.127133       -0.000000  1
  H          1.249619        2.057126        0.000037  1
  H         -1.249460        2.057237        0.000041  1
  H         -1.249619       -2.057126       -0.000037  1
  H          1.249460       -2.057237       -0.000041  1
  C         -0.439698        0.524019        1.879343  2
  H         -0.578994        0.853406        0.852953  2
  H         -0.770159        1.305444        2.558790  2
  H         -1.022163       -0.377117        2.053027  2
  H          0.612580        0.314207        2.053027  2

%mem=32GB
%nprocshared= 8
#p m062x/aug-cc-pVDZ   counterpoise=2

00052 m062x/aug-cc-pVDZ   counterpoise=2

 0  1  0  1  0  1
  N          1.396804        0.000000       -0.000000  1
  C          0.694718        1.127126        0.000018  1
  C         -0.694752        1.127133        0.000000  1
  N         -1.396804       -0.000000        0.000000  1
  C         -0.694718       -1.127126       -0.000018  1
  C          0.694752       -1.127133       -0.000000  1
  H          1.249619        2.057126        0.000037  1
  H         -1.249460        2.057237        0.000041  1
  H         -1.249619       -2.057126       -0.000037  1
  H          1.249460       -2.057237       -0.000041  1
  C         -0.523993        0.439683        1.879343  2
  H         -0.239220        0.200729        0.857981  2
  H          0.118702       -0.099603        2.570422  2
  H         -0.417341        1.508683        2.044696  2
  H         -1.558233        0.149021        2.044696  2

%mem=32GB
%nprocshared= 8
#p m062x/aug-cc-pVDZ   counterpoise=2

00053 m062x/aug-cc-pVDZ   counterpoise=2

 0  1  0  1  0  1
  N          1.396804        0.000000       -0.000000  1
  C          0.694718        1.127126        0.000018  1
  C         -0.694752        1.127133        0.000000  1
  N         -1.396804       -0.000000        0.000000  1
  C         -0.694718       -1.127126       -0.000018  1
  C          0.694752       -1.127133       -0.000000  1
  H          1.249619        2.057126        0.000037  1
  H         -1.249460        2.057237        0.000041  1
  H         -1.249619       -2.057126       -0.000037  1
  H          1.249460       -2.057237       -0.000041  1
  C         -0.592383        0.342012        1.879343  2
  H         -0.270442        0.156140        0.857981  2
  H          0.134195       -0.077477        2.570422  2
  H         -0.672981        1.413292        2.044696  2
  H         -1.560437       -0.123827        2.044696  2

%mem=32GB
%nprocshared= 8
#p m062x/aug-cc-pVDZ   counterpoise=2

00054 m062x/aug-cc-pVDZ   counterpoise=2

 0  1  0  1  0  1
  N          1.396804        0.000000       -0.000000  1
  C          0.694718        1.127126        0.000018  1
  C         -0.694752        1.127133        0.000000  1
  N         -1.396804       -0.000000        0.000000  1
  C         -0.694718       -1.127126       -0.000018  1
  C          0.694752       -1.127133       -0.000000  1
  H          1.249619        2.057126        0.000037  1
  H         -1.249460        2.057237        0.000041  1
  H         -1.249619       -2.057126       -0.000037  1
  H          1.249460       -2.057237       -0.000041  1
  C         -0.642773        0.233950        1.879343  2
  H         -0.293447        0.106806        0.857981  2
  H          0.145610       -0.052998        2.570422  2
  H         -0.908173        1.274959        2.044696  2
  H         -1.515228       -0.392913        2.044696  2

%mem=32GB
%nprocshared= 8
#p m062x/aug-cc-pVDZ   counterpoise=2

00055 m062x/aug-cc-pVDZ   counterpoise=2

 0  1  0  1  0  1
  N          1.396804        0.000000       -0.000000  1
  C          0.694718        1.127126        0.000018  1
  C         -0.694752        1.127133        0.000000  1
  N         -1.396804       -0.000000        0.000000  1
  C         -0.694718       -1.127126       -0.000018  1
  C          0.694752       -1.127133       -0.000000  1
  H          1.249619        2.057126        0.000037  1
  H         -1.249460        2.057237        0.000041  1
  H         -1.249619       -2.057126       -0.000037  1
  H          1.249460       -2.057237       -0.000041  1
  C         -0.673633        0.118780        1.879343  2
  H         -0.307535        0.054227        0.857981  2
  H          0.152601       -0.026908        2.570422  2
  H         -1.115770        1.097887        2.044696  2
  H         -1.423980       -0.650060        2.044696  2

%mem=32GB
%nprocshared= 8
#p m062x/aug-cc-pVDZ   counterpoise=2

00056 m062x/aug-cc-pVDZ   counterpoise=2

 0  1  0  1  0  1
  N          1.396804        0.000000       -0.000000  1
  C          0.694718        1.127126        0.000018  1
  C         -0.694752        1.127133        0.000000  1
  N         -1.396804       -0.000000        0.000000  1
  C         -0.694718       -1.127126       -0.000018  1
  C          0.694752       -1.127133       -0.000000  1
  H          1.249619        2.057126        0.000037  1
  H         -1.249460        2.057237        0.000041  1
  H         -1.249619       -2.057126       -0.000037  1
  H          1.249460       -2.057237       -0.000041  1
  C         -0.684025        0.000000        1.879343  2
  H         -0.312279       -0.000000        0.857981  2
  H          0.154955       -0.000000        2.570422  2
  H         -1.289465        0.887456        2.044696  2
  H         -1.289465       -0.887456        2.044696  2

%mem=32GB
%nprocshared= 8
#p m062x/aug-cc-pVDZ   counterpoise=2

00057 m062x/aug-cc-pVDZ   counterpoise=2

 0  1  0  1  0  1
  N          1.396804        0.000000       -0.000000  1
  C          0.694718        1.127126        0.000018  1
  C         -0.694752        1.127133        0.000000  1
  N         -1.396804       -0.000000        0.000000  1
  C         -0.694718       -1.127126       -0.000018  1
  C          0.694752       -1.127133       -0.000000  1
  H          1.249619        2.057126        0.000037  1
  H         -1.249460        2.057237        0.000041  1
  H         -1.249619       -2.057126       -0.000037  1
  H          1.249460       -2.057237       -0.000041  1
  C         -0.673633       -0.118780        1.879343  2
  H         -0.307535       -0.054227        0.857981  2
  H          0.152601        0.026908        2.570422  2
  H         -1.423980        0.650060        2.044696  2
  H         -1.115770       -1.097887        2.044696  2

%mem=32GB
%nprocshared= 8
#p m062x/aug-cc-pVDZ   counterpoise=2

00058 m062x/aug-cc-pVDZ   counterpoise=2

 0  1  0  1  0  1
  N          1.396804        0.000000       -0.000000  1
  C          0.694718        1.127126        0.000018  1
  C         -0.694752        1.127133        0.000000  1
  N         -1.396804       -0.000000        0.000000  1
  C         -0.694718       -1.127126       -0.000018  1
  C          0.694752       -1.127133       -0.000000  1
  H          1.249619        2.057126        0.000037  1
  H         -1.249460        2.057237        0.000041  1
  H         -1.249619       -2.057126       -0.000037  1
  H          1.249460       -2.057237       -0.000041  1
  C         -0.642773       -0.233950        1.879343  2
  H         -0.293447       -0.106806        0.857981  2
  H          0.145610        0.052998        2.570422  2
  H         -1.515228        0.392913        2.044696  2
  H         -0.908173       -1.274959        2.044696  2

%mem=32GB
%nprocshared= 8
#p m062x/aug-cc-pVDZ   counterpoise=2

00059 m062x/aug-cc-pVDZ   counterpoise=2

 0  1  0  1  0  1
  N          1.396804        0.000000       -0.000000  1
  C          0.694718        1.127126        0.000018  1
  C         -0.694752        1.127133        0.000000  1
  N         -1.396804       -0.000000        0.000000  1
  C         -0.694718       -1.127126       -0.000018  1
  C          0.694752       -1.127133       -0.000000  1
  H          1.249619        2.057126        0.000037  1
  H         -1.249460        2.057237        0.000041  1
  H         -1.249619       -2.057126       -0.000037  1
  H          1.249460       -2.057237       -0.000041  1
  C         -0.592383       -0.342012        1.879343  2
  H         -0.270442       -0.156140        0.857981  2
  H          0.134195        0.077477        2.570422  2
  H         -1.560437        0.123827        2.044696  2
  H         -0.672981       -1.413292        2.044696  2

%mem=32GB
%nprocshared= 8
#p m062x/aug-cc-pVDZ   counterpoise=2

00060 m062x/aug-cc-pVDZ   counterpoise=2

 0  1  0  1  0  1
  N          1.396804        0.000000       -0.000000  1
  C          0.694718        1.127126        0.000018  1
  C         -0.694752        1.127133        0.000000  1
  N         -1.396804       -0.000000        0.000000  1
  C         -0.694718       -1.127126       -0.000018  1
  C          0.694752       -1.127133       -0.000000  1
  H          1.249619        2.057126        0.000037  1
  H         -1.249460        2.057237        0.000041  1
  H         -1.249619       -2.057126       -0.000037  1
  H          1.249460       -2.057237       -0.000041  1
  C         -0.523993       -0.439683        1.879343  2
  H         -0.239220       -0.200729        0.857981  2
  H          0.118702        0.099603        2.570422  2
  H         -1.558233       -0.149021        2.044696  2
  H         -0.417341       -1.508683        2.044696  2

%mem=32GB
%nprocshared= 8
#p m062x/aug-cc-pVDZ   counterpoise=2

00061 m062x/aug-cc-pVDZ   counterpoise=2

 0  1  0  1  0  1
  N          1.396804        0.000000       -0.000000  1
  C          0.694718        1.127126        0.000018  1
  C         -0.694752        1.127133        0.000000  1
  N         -1.396804       -0.000000        0.000000  1
  C         -0.694718       -1.127126       -0.000018  1
  C          0.694752       -1.127133       -0.000000  1
  H          1.249619        2.057126        0.000037  1
  H         -1.249460        2.057237        0.000041  1
  H         -1.249619       -2.057126       -0.000037  1
  H          1.249460       -2.057237       -0.000041  1
  C         -0.439698       -0.524019        1.879343  2
  H         -0.578975       -0.853400        0.852948  2
  H         -0.770128       -1.305466        2.558779  2
  H          0.612570       -0.314163        2.053035  2
  H         -1.022203        0.377090        2.053035  2

%mem=32GB
%nprocshared= 8
#p m062x/aug-cc-pVDZ   counterpoise=2

00062 m062x/aug-cc-pVDZ   counterpoise=2

 0  1  0  1  0  1
  N          1.396804        0.000000       -0.000000  1
  C          0.694718        1.127126        0.000018  1
  C         -0.694752        1.127133        0.000000  1
  N         -1.396804       -0.000000        0.000000  1
  C         -0.694718       -1.127126       -0.000018  1
  C          0.694752       -1.127133       -0.000000  1
  H          1.249619        2.057126        0.000037  1
  H         -1.249460        2.057237        0.000041  1
  H         -1.249619       -2.057126       -0.000037  1
  H          1.249460       -2.057237       -0.000041  1
  C         -0.342028       -0.592408        1.879343  2
  H         -0.535097       -0.885122        0.850548  2
  H         -0.811701       -1.304485        2.553013  2
  H          0.730204       -0.578585        2.057118  2
  H         -0.751439        0.398680        2.057118  2

%mem=32GB
%nprocshared= 8
#p m062x/aug-cc-pVDZ   counterpoise=2

00063 m062x/aug-cc-pVDZ   counterpoise=2

 0  1  0  1  0  1
  N          1.396804        0.000000       -0.000000  1
  C          0.694718        1.127126        0.000018  1
  C         -0.694752        1.127133        0.000000  1
  N         -1.396804       -0.000000        0.000000  1
  C         -0.694718       -1.127126       -0.000018  1
  C          0.694752       -1.127133       -0.000000  1
  H          1.249619        2.057126        0.000037  1
  H         -1.249460        2.057237        0.000041  1
  H         -1.249619       -2.057126       -0.000037  1
  H          1.249460       -2.057237       -0.000041  1
  C         -0.233966       -0.642799        1.879343  2
  H         -0.485028       -0.906707        0.855285  2
  H         -0.815710       -1.254308        2.564257  2
  H          0.825469       -0.816716        2.049127  2
  H         -0.460491        0.406647        2.049127  2

%mem=32GB
%nprocshared= 8
#p m062x/aug-cc-pVDZ   counterpoise=2

00064 m062x/aug-cc-pVDZ   counterpoise=2

 0  1  0  1  0  1
  N          1.396804        0.000000       -0.000000  1
  C          0.694718        1.127126        0.000018  1
  C         -0.694752        1.127133        0.000000  1
  N         -1.396804       -0.000000        0.000000  1
  C         -0.694718       -1.127126       -0.000018  1
  C          0.694752       -1.127133       -0.000000  1
  H          1.249619        2.057126        0.000037  1
  H         -1.249460        2.057237        0.000041  1
  H         -1.249619       -2.057126       -0.000037  1
  H          1.249460       -2.057237       -0.000041  1
  C         -0.118780       -0.673633        1.879343  2
  H         -0.054227       -0.307535        0.857981  2
  H          0.026908        0.152601        2.570422  2
  H         -1.097887       -1.115770        2.044696  2
  H          0.650060       -1.423980        2.044696  2

%mem=32GB
%nprocshared= 8
#p m062x/aug-cc-pVDZ   counterpoise=2

00065 m062x/aug-cc-pVDZ   counterpoise=2

 0  1  0  1  0  1
  N          1.396804        0.000000       -0.000000  1
  C          0.694718        1.127126        0.000018  1
  C         -0.694752        1.127133        0.000000  1
  N         -1.396804       -0.000000        0.000000  1
  C         -0.694718       -1.127126       -0.000018  1
  C          0.694752       -1.127133       -0.000000  1
  H          1.249619        2.057126        0.000037  1
  H         -1.249460        2.057237        0.000041  1
  H         -1.249619       -2.057126       -0.000037  1
  H          1.249460       -2.057237       -0.000041  1
  C         -0.000000       -0.684025        1.879343  2
  H         -0.000000       -0.312279        0.857981  2
  H          0.000000        0.154955        2.570422  2
  H         -0.887456       -1.289465        2.044696  2
  H          0.887456       -1.289465        2.044696  2

%mem=32GB
%nprocshared= 8
#p m062x/aug-cc-pVDZ   counterpoise=2

00066 m062x/aug-cc-pVDZ   counterpoise=2

 0  1  0  1  0  1
  N          1.396804        0.000000       -0.000000  1
  C          0.694718        1.127126        0.000018  1
  C         -0.694752        1.127133        0.000000  1
  N         -1.396804       -0.000000        0.000000  1
  C         -0.694718       -1.127126       -0.000018  1
  C          0.694752       -1.127133       -0.000000  1
  H          1.249619        2.057126        0.000037  1
  H         -1.249460        2.057237        0.000041  1
  H         -1.249619       -2.057126       -0.000037  1
  H          1.249460       -2.057237       -0.000041  1
  C          0.118780       -0.673633        1.879343  2
  H          0.054227       -0.307535        0.857981  2
  H         -0.026908        0.152601        2.570422  2
  H         -0.650060       -1.423980        2.044696  2
  H          1.097887       -1.115770        2.044696  2

%mem=32GB
%nprocshared= 8
#p m062x/aug-cc-pVDZ   counterpoise=2

00067 m062x/aug-cc-pVDZ   counterpoise=2

 0  1  0  1  0  1
  N          1.396804        0.000000       -0.000000  1
  C          0.694718        1.127126        0.000018  1
  C         -0.694752        1.127133        0.000000  1
  N         -1.396804       -0.000000        0.000000  1
  C         -0.694718       -1.127126       -0.000018  1
  C          0.694752       -1.127133       -0.000000  1
  H          1.249619        2.057126        0.000037  1
  H         -1.249460        2.057237        0.000041  1
  H         -1.249619       -2.057126       -0.000037  1
  H          1.249460       -2.057237       -0.000041  1
  C          0.233966       -0.642799        1.879343  2
  H          0.485048       -0.906712        0.855291  2
  H          0.815720       -1.254283        2.564271  2
  H          0.460458        0.406656        2.049117  2
  H         -0.825466       -0.816746        2.049117  2

%mem=32GB
%nprocshared= 8
#p m062x/aug-cc-pVDZ   counterpoise=2

00068 m062x/aug-cc-pVDZ   counterpoise=2

 0  1  0  1  0  1
  N          1.396804        0.000000       -0.000000  1
  C          0.694718        1.127126        0.000018  1
  C         -0.694752        1.127133        0.000000  1
  N         -1.396804       -0.000000        0.000000  1
  C         -0.694718       -1.127126       -0.000018  1
  C          0.694752       -1.127133       -0.000000  1
  H          1.249619        2.057126        0.000037  1
  H         -1.249460        2.057237        0.000041  1
  H         -1.249619       -2.057126       -0.000037  1
  H          1.249460       -2.057237       -0.000041  1
  C          0.342028       -0.592408        1.879343  2
  H          0.535116       -0.885127        0.850553  2
  H          0.811722       -1.304459        2.553026  2
  H          0.751400        0.398698        2.057109  2
  H         -0.730206       -0.578624        2.057109  2

%mem=32GB
%nprocshared= 8
#p m062x/aug-cc-pVDZ   counterpoise=2

00069 m062x/aug-cc-pVDZ   counterpoise=2

 0  1  0  1  0  1
  N          1.396804        0.000000       -0.000000  1
  C          0.694718        1.127126        0.000018  1
  C         -0.694752        1.127133        0.000000  1
  N         -1.396804       -0.000000        0.000000  1
  C         -0.694718       -1.127126       -0.000018  1
  C          0.694752       -1.127133       -0.000000  1
  H          1.249619        2.057126        0.000037  1
  H         -1.249460        2.057237        0.000041  1
  H         -1.249619       -2.057126       -0.000037  1
  H          1.249460       -2.057237       -0.000041  1
  C          0.439698       -0.524019        1.879343  2
  H          0.578994       -0.853406        0.852953  2
  H          0.770159       -1.305444        2.558790  2
  H          1.022163        0.377117        2.053027  2
  H         -0.612580       -0.314207        2.053027  2

%mem=32GB
%nprocshared= 8
#p m062x/aug-cc-pVDZ   counterpoise=2

00070 m062x/aug-cc-pVDZ   counterpoise=2

 0  1  0  1  0  1
  N          1.396804        0.000000       -0.000000  1
  C          0.694718        1.127126        0.000018  1
  C         -0.694752        1.127133        0.000000  1
  N         -1.396804       -0.000000        0.000000  1
  C         -0.694718       -1.127126       -0.000018  1
  C          0.694752       -1.127133       -0.000000  1
  H          1.249619        2.057126        0.000037  1
  H         -1.249460        2.057237        0.000041  1
  H         -1.249619       -2.057126       -0.000037  1
  H          1.249460       -2.057237       -0.000041  1
  C          0.523993       -0.439683        1.879343  2
  H          0.239220       -0.200729        0.857981  2
  H         -0.118702        0.099603        2.570422  2
  H          0.417341       -1.508683        2.044696  2
  H          1.558233       -0.149021        2.044696  2

%mem=32GB
%nprocshared= 8
#p m062x/aug-cc-pVDZ   counterpoise=2

00071 m062x/aug-cc-pVDZ   counterpoise=2

 0  1  0  1  0  1
  N          1.396804        0.000000       -0.000000  1
  C          0.694718        1.127126        0.000018  1
  C         -0.694752        1.127133        0.000000  1
  N         -1.396804       -0.000000        0.000000  1
  C         -0.694718       -1.127126       -0.000018  1
  C          0.694752       -1.127133       -0.000000  1
  H          1.249619        2.057126        0.000037  1
  H         -1.249460        2.057237        0.000041  1
  H         -1.249619       -2.057126       -0.000037  1
  H          1.249460       -2.057237       -0.000041  1
  C          0.592383       -0.342012        1.879343  2
  H          0.270442       -0.156140        0.857981  2
  H         -0.134195        0.077477        2.570422  2
  H          0.672981       -1.413292        2.044696  2
  H          1.560437        0.123827        2.044696  2

%mem=32GB
%nprocshared= 8
#p m062x/aug-cc-pVDZ   counterpoise=2

00072 m062x/aug-cc-pVDZ   counterpoise=2

 0  1  0  1  0  1
  N          1.396804        0.000000       -0.000000  1
  C          0.694718        1.127126        0.000018  1
  C         -0.694752        1.127133        0.000000  1
  N         -1.396804       -0.000000        0.000000  1
  C         -0.694718       -1.127126       -0.000018  1
  C          0.694752       -1.127133       -0.000000  1
  H          1.249619        2.057126        0.000037  1
  H         -1.249460        2.057237        0.000041  1
  H         -1.249619       -2.057126       -0.000037  1
  H          1.249460       -2.057237       -0.000041  1
  C          0.642773       -0.233950        1.879343  2
  H          0.293447       -0.106806        0.857981  2
  H         -0.145610        0.052998        2.570422  2
  H          0.908173       -1.274959        2.044696  2
  H          1.515228        0.392913        2.044696  2

%mem=32GB
%nprocshared= 8
#p m062x/aug-cc-pVDZ   counterpoise=2

00073 m062x/aug-cc-pVDZ   counterpoise=2

 0  1  0  1  0  1
  N          1.396804        0.000000       -0.000000  1
  C          0.694718        1.127126        0.000018  1
  C         -0.694752        1.127133        0.000000  1
  N         -1.396804       -0.000000        0.000000  1
  C         -0.694718       -1.127126       -0.000018  1
  C          0.694752       -1.127133       -0.000000  1
  H          1.249619        2.057126        0.000037  1
  H         -1.249460        2.057237        0.000041  1
  H         -1.249619       -2.057126       -0.000037  1
  H          1.249460       -2.057237       -0.000041  1
  C          0.673633       -0.118780        1.879343  2
  H          0.307535       -0.054227        0.857981  2
  H         -0.152601        0.026908        2.570422  2
  H          1.115770       -1.097887        2.044696  2
  H          1.423980        0.650060        2.044696  2

%mem=32GB
%nprocshared= 8
#p m062x/aug-cc-pVDZ   counterpoise=2

00074 m062x/aug-cc-pVDZ   counterpoise=2

 0  1  0  1  0  1
  N          1.396804        0.000000       -0.000000  1
  C          0.694718        1.127126        0.000018  1
  C         -0.694752        1.127133        0.000000  1
  N         -1.396804       -0.000000        0.000000  1
  C         -0.694718       -1.127126       -0.000018  1
  C          0.694752       -1.127133       -0.000000  1
  H          1.249619        2.057126        0.000037  1
  H         -1.249460        2.057237        0.000041  1
  H         -1.249619       -2.057126       -0.000037  1
  H          1.249460       -2.057237       -0.000041  1
  C          1.000010       -0.000000        1.732007  2
  H          1.242728       -0.000000        0.672543  2
  H          1.917939       -0.000000        2.314144  2
  H          0.419636        0.887456        1.970890  2
  H          0.419636       -0.887456        1.970890  2

%mem=32GB
%nprocshared= 8
#p m062x/aug-cc-pVDZ   counterpoise=2

00075 m062x/aug-cc-pVDZ   counterpoise=2

 0  1  0  1  0  1
  N          1.396804        0.000000       -0.000000  1
  C          0.694718        1.127126        0.000018  1
  C         -0.694752        1.127133        0.000000  1
  N         -1.396804       -0.000000        0.000000  1
  C         -0.694718       -1.127126       -0.000018  1
  C          0.694752       -1.127133       -0.000000  1
  H          1.249619        2.057126        0.000037  1
  H         -1.249460        2.057237        0.000041  1
  H         -1.249619       -2.057126       -0.000037  1
  H          1.249460       -2.057237       -0.000041  1
  C          0.984818        0.173644        1.732007  2
  H          1.235152        0.068133        0.679593  2
  H          1.815666       -0.176542        2.339081  2
  H          0.788856        1.219300        1.954896  2
  H          0.099495       -0.416272        1.954896  2

%mem=32GB
%nprocshared= 8
#p m062x/aug-cc-pVDZ   counterpoise=2

00076 m062x/aug-cc-pVDZ   counterpoise=2

 0  1  0  1  0  1
  N          1.396804        0.000000       -0.000000  1
  C          0.694718        1.127126        0.000018  1
  C         -0.694752        1.127133        0.000000  1
  N         -1.396804       -0.000000        0.000000  1
  C         -0.694718       -1.127126       -0.000018  1
  C          0.694752       -1.127133       -0.000000  1
  H          1.249619        2.057126        0.000037  1
  H         -1.249460        2.057237        0.000041  1
  H         -1.249619       -2.057126       -0.000037  1
  H          1.249460       -2.057237       -0.000041  1
  C          0.939704        0.342012        1.732008  2
  H          1.212137        0.138172        0.699727  2
  H          1.628113       -0.173070        2.397035  2
  H          0.990890        1.412086        1.915850  2
  H         -0.072438       -0.009056        1.915850  2

%mem=32GB
%nprocshared= 8
#p m062x/aug-cc-pVDZ   counterpoise=2

00077 m062x/aug-cc-pVDZ   counterpoise=2

 0  1  0  1  0  1
  N          1.396804        0.000000       -0.000000  1
  C          0.694718        1.127126        0.000018  1
  C         -0.694752        1.127133        0.000000  1
  N         -1.396804       -0.000000        0.000000  1
  C         -0.694718       -1.127126       -0.000018  1
  C          0.694752       -1.127133       -0.000000  1
  H          1.249619        2.057126        0.000037  1
  H         -1.249460        2.057237        0.000041  1
  H         -1.249619       -2.057126       -0.000037  1
  H          1.249460       -2.057237       -0.000041  1
  C          0.866021        0.500015        1.732009  2
  H          0.765376        0.868460        0.714416  2
  H          0.646776        1.302634        2.431446  2
  H          0.169897       -0.319445        1.891297  2
  H          1.882078        0.148259        1.891297  2

%mem=32GB
%nprocshared= 8
#p m062x/aug-cc-pVDZ   counterpoise=2

00078 m062x/aug-cc-pVDZ   counterpoise=2

 0  1  0  1  0  1
  N          1.396804        0.000000       -0.000000  1
  C          0.694718        1.127126        0.000018  1
  C         -0.694752        1.127133        0.000000  1
  N         -1.396804       -0.000000        0.000000  1
  C         -0.694718       -1.127126       -0.000018  1
  C          0.694752       -1.127133       -0.000000  1
  H          1.249619        2.057126        0.000037  1
  H         -1.249460        2.057237        0.000041  1
  H         -1.249619       -2.057126       -0.000037  1
  H          1.249460       -2.057237       -0.000041  1
  C          0.766043        0.642800        1.732008  2
  H          0.722970        0.935280        0.686075  2
  H          0.636735        1.520855        2.359523  2
  H         -0.025745       -0.071826        1.941433  2
  H          1.730228        0.186768        1.941433  2

%mem=32GB
%nprocshared= 8
#p m062x/aug-cc-pVDZ   counterpoise=2

00079 m062x/aug-cc-pVDZ   counterpoise=2

 0  1  0  1  0  1
  N          1.396804        0.000000       -0.000000  1
  C          0.694718        1.127126        0.000018  1
  C         -0.694752        1.127133        0.000000  1
  N         -1.396804       -0.000000        0.000000  1
  C         -0.694718       -1.127126       -0.000018  1
  C          0.694752       -1.127133       -0.000000  1
  H          1.249619        2.057126        0.000037  1
  H         -1.249460        2.057237        0.000041  1
  H         -1.249619       -2.057126       -0.000037  1
  H          1.249460       -2.057237       -0.000041  1
  C          0.642789        0.766054        1.732007  2
  H          0.674677        0.987780        0.668430  2
  H          0.774900        1.684648        2.297876  2
  H         -0.317636        0.322180        1.981081  2
  H          1.439200        0.069514        1.981081  2

%mem=32GB
%nprocshared= 8
#p m062x/aug-cc-pVDZ   counterpoise=2

00080 m062x/aug-cc-pVDZ   counterpoise=2

 0  1  0  1  0  1
  N          1.396804        0.000000       -0.000000  1
  C          0.694718        1.127126        0.000018  1
  C         -0.694752        1.127133        0.000000  1
  N         -1.396804       -0.000000        0.000000  1
  C         -0.694718       -1.127126       -0.000018  1
  C          0.694752       -1.127133       -0.000000  1
  H          1.249619        2.057126        0.000037  1
  H         -1.249460        2.057237        0.000041  1
  H         -1.249619       -2.057126       -0.000037  1
  H          1.249460       -2.057237       -0.000041  1
  C          0.500005        0.866032        1.732007  2
  H          0.620092        1.027059        0.663819  2
  H          1.062022        1.619649        2.277603  2
  H         -0.552482        0.939217        1.993524  2
  H          0.870339       -0.121864        1.993524  2

%mem=32GB
%nprocshared= 8
#p m062x/aug-cc-pVDZ   counterpoise=2

00081 m062x/aug-cc-pVDZ   counterpoise=2

 0  1  0  1  0  1
  N          1.396804        0.000000       -0.000000  1
  C          0.694718        1.127126        0.000018  1
  C         -0.694752        1.127133        0.000000  1
  N         -1.396804       -0.000000        0.000000  1
  C         -0.694718       -1.127126       -0.000018  1
  C          0.694752       -1.127133       -0.000000  1
  H          1.249619        2.057126        0.000037  1
  H         -1.249460        2.057237        0.000041  1
  H         -1.249619       -2.057126       -0.000037  1
  H          1.249460       -2.057237       -0.000041  1
  C          0.342029        0.939697        1.732007  2
  H          0.557699        1.054310        0.672891  2
  H          1.151871        1.370070        2.315456  2
  H         -0.587235        1.450850        1.970060  2
  H          0.245691       -0.116488        1.970060  2

%mem=32GB
%nprocshared= 8
#p m062x/aug-cc-pVDZ   counterpoise=2

00082 m062x/aug-cc-pVDZ   counterpoise=2

 0  1  0  1  0  1
  N          1.396804        0.000000       -0.000000  1
  C          0.694718        1.127126        0.000018  1
  C         -0.694752        1.127133        0.000000  1
  N         -1.396804       -0.000000        0.000000  1
  C         -0.694718       -1.127126       -0.000018  1
  C          0.694752       -1.127133       -0.000000  1
  H          1.249619        2.057126        0.000037  1
  H         -1.249460        2.057237        0.000041  1
  H         -1.249619       -2.057126       -0.000037  1
  H          1.249460       -2.057237       -0.000041  1
  C          0.173661        0.984811        1.732008  2
  H          0.485823        1.070071        0.694385  2
  H          1.013274        1.214132        2.383113  2
  H         -0.636115        1.683602        1.925482  2
  H         -0.168467       -0.028595        1.925482  2

%mem=32GB
%nprocshared= 8
#p m062x/aug-cc-pVDZ   counterpoise=2

00083 m062x/aug-cc-pVDZ   counterpoise=2

 0  1  0  1  0  1
  N          1.396804        0.000000       -0.000000  1
  C          0.694718        1.127126        0.000018  1
  C         -0.694752        1.127133        0.000000  1
  N         -1.396804       -0.000000        0.000000  1
  C         -0.694718       -1.127126       -0.000018  1
  C          0.694752       -1.127133       -0.000000  1
  H          1.249619        2.057126        0.000037  1
  H         -1.249460        2.057237        0.000041  1
  H         -1.249619       -2.057126       -0.000037  1
  H          1.249460       -2.057237       -0.000041  1
  C          0.000017        1.000003        1.732009  2
  H          0.403706        1.073874        0.725553  2
  H          0.798792        1.146170        2.454554  2
  H         -0.761042        1.762929        1.874173  2
  H         -0.441557        0.017008        1.874173  2

%mem=32GB
%nprocshared= 8
#p m062x/aug-cc-pVDZ   counterpoise=2

00084 m062x/aug-cc-pVDZ   counterpoise=2

 0  1  0  1  0  1
  N          1.396804        0.000000       -0.000000  1
  C          0.694718        1.127126        0.000018  1
  C         -0.694752        1.127133        0.000000  1
  N         -1.396804       -0.000000        0.000000  1
  C         -0.694718       -1.127126       -0.000018  1
  C          0.694752       -1.127133       -0.000000  1
  H          1.249619        2.057126        0.000037  1
  H         -1.249460        2.057237        0.000041  1
  H         -1.249619       -2.057126       -0.000037  1
  H          1.249460       -2.057237       -0.000041  1
  C         -0.173661        0.984811        1.732008  2
  H         -0.485838        1.070074        0.694390  2
  H         -1.013266        1.214126        2.383127  2
  H          0.168474       -0.028595        1.925473  2
  H          0.636115        1.683604        1.925473  2

%mem=32GB
%nprocshared= 8
#p m062x/aug-cc-pVDZ   counterpoise=2

00085 m062x/aug-cc-pVDZ   counterpoise=2

 0  1  0  1  0  1
  N          1.396804        0.000000       -0.000000  1
  C          0.694718        1.127126        0.000018  1
  C         -0.694752        1.127133        0.000000  1
  N         -1.396804       -0.000000        0.000000  1
  C         -0.694718       -1.127126       -0.000018  1
  C          0.694752       -1.127133       -0.000000  1
  H          1.249619        2.057126        0.000037  1
  H         -1.249460        2.057237        0.000041  1
  H         -1.249619       -2.057126       -0.000037  1
  H          1.249460       -2.057237       -0.000041  1
  C         -0.342029        0.939697        1.732007  2
  H         -0.557717        1.054313        0.672895  2
  H         -1.151873        1.370045        2.315471  2
  H         -0.245662       -0.116487        1.970051  2
  H          0.587226        1.450871        1.970051  2

%mem=32GB
%nprocshared= 8
#p m062x/aug-cc-pVDZ   counterpoise=2

00086 m062x/aug-cc-pVDZ   counterpoise=2

 0  1  0  1  0  1
  N          1.396804        0.000000       -0.000000  1
  C          0.694718        1.127126        0.000018  1
  C         -0.694752        1.127133        0.000000  1
  N         -1.396804       -0.000000        0.000000  1
  C         -0.694718       -1.127126       -0.000018  1
  C          0.694752       -1.127133       -0.000000  1
  H          1.249619        2.057126        0.000037  1
  H         -1.249460        2.057237        0.000041  1
  H         -1.249619       -2.057126       -0.000037  1
  H          1.249460       -2.057237       -0.000041  1
  C         -0.500005        0.866032        1.732007  2
  H         -0.620112        1.027062        0.663821  2
  H         -1.062071        1.619604        2.277615  2
  H         -0.870267       -0.121893        1.993517  2
  H          0.552479        0.939289        1.993517  2

%mem=32GB
%nprocshared= 8
#p m062x/aug-cc-pVDZ   counterpoise=2

00087 m062x/aug-cc-pVDZ   counterpoise=2

 0  1  0  1  0  1
  N          1.396804        0.000000       -0.000000  1
  C          0.694718        1.127126        0.000018  1
  C         -0.694752        1.127133        0.000000  1
  N         -1.396804       -0.000000        0.000000  1
  C         -0.694718       -1.127126       -0.000018  1
  C          0.694752       -1.127133       -0.000000  1
  H          1.249619        2.057126        0.000037  1
  H         -1.249460        2.057237        0.000041  1
  H         -1.249619       -2.057126       -0.000037  1
  H          1.249460       -2.057237       -0.000041  1
  C         -0.642789        0.766054        1.732007  2
  H         -0.674698        0.987782        0.668431  2
  H         -0.774982        1.684634        2.297880  2
  H         -1.439138        0.069441        1.981079  2
  H          0.317675        0.322265        1.981079  2

%mem=32GB
%nprocshared= 8
#p m062x/aug-cc-pVDZ   counterpoise=2

00088 m062x/aug-cc-pVDZ   counterpoise=2

 0  1  0  1  0  1
  N          1.396804        0.000000       -0.000000  1
  C          0.694718        1.127126        0.000018  1
  C         -0.694752        1.127133        0.000000  1
  N         -1.396804       -0.000000        0.000000  1
  C         -0.694718       -1.127126       -0.000018  1
  C          0.694752       -1.127133       -0.000000  1
  H          1.249619        2.057126        0.000037  1
  H         -1.249460        2.057237        0.000041  1
  H         -1.249619       -2.057126       -0.000037  1
  H          1.249460       -2.057237       -0.000041  1
  C         -0.766043        0.642800        1.732008  2
  H         -0.722991        0.935281        0.686074  2
  H         -0.636797        1.520865        2.359521  2
  H         -1.730196        0.186701        1.941434  2
  H          0.025796       -0.071770        1.941434  2

%mem=32GB
%nprocshared= 8
#p m062x/aug-cc-pVDZ   counterpoise=2

00089 m062x/aug-cc-pVDZ   counterpoise=2

 0  1  0  1  0  1
  N          1.396804        0.000000       -0.000000  1
  C          0.694718        1.127126        0.000018  1
  C         -0.694752        1.127133        0.000000  1
  N         -1.396804       -0.000000        0.000000  1
  C         -0.694718       -1.127126       -0.000018  1
  C          0.694752       -1.127133       -0.000000  1
  H          1.249619        2.057126        0.000037  1
  H         -1.249460        2.057237        0.000041  1
  H         -1.249619       -2.057126       -0.000037  1
  H          1.249460       -2.057237       -0.000041  1
  C         -0.866021        0.500015        1.732009  2
  H         -0.765397        0.868461        0.714415  2
  H         -0.646818        1.302648        2.431442  2
  H         -1.882059        0.148206        1.891300  2
  H         -0.169853       -0.319407        1.891300  2

%mem=32GB
%nprocshared= 8
#p m062x/aug-cc-pVDZ   counterpoise=2

00090 m062x/aug-cc-pVDZ   counterpoise=2

 0  1  0  1  0  1
  N          1.396804        0.000000       -0.000000  1
  C          0.694718        1.127126        0.000018  1
  C         -0.694752        1.127133        0.000000  1
  N         -1.396804       -0.000000        0.000000  1
  C         -0.694718       -1.127126       -0.000018  1
  C          0.694752       -1.127133       -0.000000  1
  H          1.249619        2.057126        0.000037  1
  H         -1.249460        2.057237        0.000041  1
  H         -1.249619       -2.057126       -0.000037  1
  H          1.249460       -2.057237       -0.000041  1
  C         -0.939704        0.342012        1.732008  2
  H         -1.212137        0.138172        0.699727  2
  H         -1.628113       -0.173070        2.397035  2
  H          0.072438       -0.009056        1.915850  2
  H         -0.990890        1.412086        1.915850  2

%mem=32GB
%nprocshared= 8
#p m062x/aug-cc-pVDZ   counterpoise=2

00091 m062x/aug-cc-pVDZ   counterpoise=2

 0  1  0  1  0  1
  N          1.396804        0.000000       -0.000000  1
  C          0.694718        1.127126        0.000018  1
  C         -0.694752        1.127133        0.000000  1
  N         -1.396804       -0.000000        0.000000  1
  C         -0.694718       -1.127126       -0.000018  1
  C          0.694752       -1.127133       -0.000000  1
  H          1.249619        2.057126        0.000037  1
  H         -1.249460        2.057237        0.000041  1
  H         -1.249619       -2.057126       -0.000037  1
  H          1.249460       -2.057237       -0.000041  1
  C         -0.984818        0.173644        1.732007  2
  H         -1.235152        0.068133        0.679593  2
  H         -1.815666       -0.176542        2.339081  2
  H         -0.099495       -0.416272        1.954896  2
  H         -0.788856        1.219300        1.954896  2

%mem=32GB
%nprocshared= 8
#p m062x/aug-cc-pVDZ   counterpoise=2

00092 m062x/aug-cc-pVDZ   counterpoise=2

 0  1  0  1  0  1
  N          1.396804        0.000000       -0.000000  1
  C          0.694718        1.127126        0.000018  1
  C         -0.694752        1.127133        0.000000  1
  N         -1.396804       -0.000000        0.000000  1
  C         -0.694718       -1.127126       -0.000018  1
  C          0.694752       -1.127133       -0.000000  1
  H          1.249619        2.057126        0.000037  1
  H         -1.249460        2.057237        0.000041  1
  H         -1.249619       -2.057126       -0.000037  1
  H          1.249460       -2.057237       -0.000041  1
  C         -1.000010        0.000000        1.732007  2
  H         -1.242728        0.000000        0.672543  2
  H         -1.917939        0.000000        2.314144  2
  H         -0.419636       -0.887456        1.970890  2
  H         -0.419636        0.887456        1.970890  2

%mem=32GB
%nprocshared= 8
#p m062x/aug-cc-pVDZ   counterpoise=2

00093 m062x/aug-cc-pVDZ   counterpoise=2

 0  1  0  1  0  1
  N          1.396804        0.000000       -0.000000  1
  C          0.694718        1.127126        0.000018  1
  C         -0.694752        1.127133        0.000000  1
  N         -1.396804       -0.000000        0.000000  1
  C         -0.694718       -1.127126       -0.000018  1
  C          0.694752       -1.127133       -0.000000  1
  H          1.249619        2.057126        0.000037  1
  H         -1.249460        2.057237        0.000041  1
  H         -1.249619       -2.057126       -0.000037  1
  H          1.249460       -2.057237       -0.000041  1
  C         -0.984818       -0.173644        1.732007  2
  H         -1.235152       -0.068133        0.679593  2
  H         -1.815666        0.176542        2.339081  2
  H         -0.788856       -1.219300        1.954896  2
  H         -0.099495        0.416272        1.954896  2

%mem=32GB
%nprocshared= 8
#p m062x/aug-cc-pVDZ   counterpoise=2

00094 m062x/aug-cc-pVDZ   counterpoise=2

 0  1  0  1  0  1
  N          1.396804        0.000000       -0.000000  1
  C          0.694718        1.127126        0.000018  1
  C         -0.694752        1.127133        0.000000  1
  N         -1.396804       -0.000000        0.000000  1
  C         -0.694718       -1.127126       -0.000018  1
  C          0.694752       -1.127133       -0.000000  1
  H          1.249619        2.057126        0.000037  1
  H         -1.249460        2.057237        0.000041  1
  H         -1.249619       -2.057126       -0.000037  1
  H          1.249460       -2.057237       -0.000041  1
  C         -0.939704       -0.342012        1.732008  2
  H         -1.212137       -0.138172        0.699727  2
  H         -1.628113        0.173070        2.397035  2
  H         -0.990890       -1.412086        1.915850  2
  H          0.072438        0.009056        1.915850  2

%mem=32GB
%nprocshared= 8
#p m062x/aug-cc-pVDZ   counterpoise=2

00095 m062x/aug-cc-pVDZ   counterpoise=2

 0  1  0  1  0  1
  N          1.396804        0.000000       -0.000000  1
  C          0.694718        1.127126        0.000018  1
  C         -0.694752        1.127133        0.000000  1
  N         -1.396804       -0.000000        0.000000  1
  C         -0.694718       -1.127126       -0.000018  1
  C          0.694752       -1.127133       -0.000000  1
  H          1.249619        2.057126        0.000037  1
  H         -1.249460        2.057237        0.000041  1
  H         -1.249619       -2.057126       -0.000037  1
  H          1.249460       -2.057237       -0.000041  1
  C         -0.866021       -0.500015        1.732009  2
  H         -0.765378       -0.868453        0.714414  2
  H         -0.646775       -1.302638        2.431440  2
  H         -0.169896        0.319444        1.891302  2
  H         -1.882078       -0.148260        1.891302  2

%mem=32GB
%nprocshared= 8
#p m062x/aug-cc-pVDZ   counterpoise=2

00096 m062x/aug-cc-pVDZ   counterpoise=2

 0  1  0  1  0  1
  N          1.396804        0.000000       -0.000000  1
  C          0.694718        1.127126        0.000018  1
  C         -0.694752        1.127133        0.000000  1
  N         -1.396804       -0.000000        0.000000  1
  C         -0.694718       -1.127126       -0.000018  1
  C          0.694752       -1.127133       -0.000000  1
  H          1.249619        2.057126        0.000037  1
  H         -1.249460        2.057237        0.000041  1
  H         -1.249619       -2.057126       -0.000037  1
  H          1.249460       -2.057237       -0.000041  1
  C         -0.766043       -0.642800        1.732008  2
  H         -0.722971       -0.935274        0.686073  2
  H         -0.636735       -1.520859        2.359518  2
  H          0.025745        0.071825        1.941437  2
  H         -1.730228       -0.186770        1.941437  2

%mem=32GB
%nprocshared= 8
#p m062x/aug-cc-pVDZ   counterpoise=2

00097 m062x/aug-cc-pVDZ   counterpoise=2

 0  1  0  1  0  1
  N          1.396804        0.000000       -0.000000  1
  C          0.694718        1.127126        0.000018  1
  C         -0.694752        1.127133        0.000000  1
  N         -1.396804       -0.000000        0.000000  1
  C         -0.694718       -1.127126       -0.000018  1
  C          0.694752       -1.127133       -0.000000  1
  H          1.249619        2.057126        0.000037  1
  H         -1.249460        2.057237        0.000041  1
  H         -1.249619       -2.057126       -0.000037  1
  H          1.249460       -2.057237       -0.000041  1
  C         -0.642789       -0.766054        1.732007  2
  H         -0.674677       -0.987776        0.668429  2
  H         -0.774901       -1.684651        2.297872  2
  H          0.317635       -0.322181        1.981084  2
  H         -1.439200       -0.069515        1.981084  2

%mem=32GB
%nprocshared= 8
#p m062x/aug-cc-pVDZ   counterpoise=2

00098 m062x/aug-cc-pVDZ   counterpoise=2

 0  1  0  1  0  1
  N          1.396804        0.000000       -0.000000  1
  C          0.694718        1.127126        0.000018  1
  C         -0.694752        1.127133        0.000000  1
  N         -1.396804       -0.000000        0.000000  1
  C         -0.694718       -1.127126       -0.000018  1
  C          0.694752       -1.127133       -0.000000  1
  H          1.249619        2.057126        0.000037  1
  H         -1.249460        2.057237        0.000041  1
  H         -1.249619       -2.057126       -0.000037  1
  H          1.249460       -2.057237       -0.000041  1
  C         -0.500005       -0.866032        1.732007  2
  H         -0.620090       -1.027056        0.663818  2
  H         -1.062023       -1.619651        2.277599  2
  H          0.552482       -0.939218        1.993526  2
  H         -0.870339        0.121863        1.993526  2

%mem=32GB
%nprocshared= 8
#p m062x/aug-cc-pVDZ   counterpoise=2

00099 m062x/aug-cc-pVDZ   counterpoise=2

 0  1  0  1  0  1
  N          1.396804        0.000000       -0.000000  1
  C          0.694718        1.127126        0.000018  1
  C         -0.694752        1.127133        0.000000  1
  N         -1.396804       -0.000000        0.000000  1
  C         -0.694718       -1.127126       -0.000018  1
  C          0.694752       -1.127133       -0.000000  1
  H          1.249619        2.057126        0.000037  1
  H         -1.249460        2.057237        0.000041  1
  H         -1.249619       -2.057126       -0.000037  1
  H          1.249460       -2.057237       -0.000041  1
  C         -0.342029       -0.939697        1.732007  2
  H         -0.557695       -1.054308        0.672890  2
  H         -1.151873       -1.370071        2.315452  2
  H          0.587234       -1.450850        1.970062  2
  H         -0.245692        0.116487        1.970062  2

%mem=32GB
%nprocshared= 8
#p m062x/aug-cc-pVDZ   counterpoise=2

00100 m062x/aug-cc-pVDZ   counterpoise=2

 0  1  0  1  0  1
  N          1.396804        0.000000       -0.000000  1
  C          0.694718        1.127126        0.000018  1
  C         -0.694752        1.127133        0.000000  1
  N         -1.396804       -0.000000        0.000000  1
  C         -0.694718       -1.127126       -0.000018  1
  C          0.694752       -1.127133       -0.000000  1
  H          1.249619        2.057126        0.000037  1
  H         -1.249460        2.057237        0.000041  1
  H         -1.249619       -2.057126       -0.000037  1
  H          1.249460       -2.057237       -0.000041  1
  C         -0.173661       -0.984811        1.732008  2
  H         -0.485817       -1.070069        0.694383  2
  H         -1.013278       -1.214133        2.383108  2
  H          0.636114       -1.683602        1.925485  2
  H          0.168466        0.028595        1.925485  2

%mem=32GB
%nprocshared= 8
#p m062x/aug-cc-pVDZ   counterpoise=2

00101 m062x/aug-cc-pVDZ   counterpoise=2

 0  1  0  1  0  1
  N          1.396804        0.000000       -0.000000  1
  C          0.694718        1.127126        0.000018  1
  C         -0.694752        1.127133        0.000000  1
  N         -1.396804       -0.000000        0.000000  1
  C         -0.694718       -1.127126       -0.000018  1
  C          0.694752       -1.127133       -0.000000  1
  H          1.249619        2.057126        0.000037  1
  H         -1.249460        2.057237        0.000041  1
  H         -1.249619       -2.057126       -0.000037  1
  H          1.249460       -2.057237       -0.000041  1
  C          0.000017       -1.000003        1.732009  2
  H          0.403719       -1.073877        0.725559  2
  H          0.798782       -1.146169        2.454565  2
  H         -0.441557       -0.017007        1.874165  2
  H         -0.761044       -1.762928        1.874165  2

%mem=32GB
%nprocshared= 8
#p m062x/aug-cc-pVDZ   counterpoise=2

00102 m062x/aug-cc-pVDZ   counterpoise=2

 0  1  0  1  0  1
  N          1.396804        0.000000       -0.000000  1
  C          0.694718        1.127126        0.000018  1
  C         -0.694752        1.127133        0.000000  1
  N         -1.396804       -0.000000        0.000000  1
  C         -0.694718       -1.127126       -0.000018  1
  C          0.694752       -1.127133       -0.000000  1
  H          1.249619        2.057126        0.000037  1
  H         -1.249460        2.057237        0.000041  1
  H         -1.249619       -2.057126       -0.000037  1
  H          1.249460       -2.057237       -0.000041  1
  C          0.173661       -0.984811        1.732008  2
  H          0.485838       -1.070074        0.694390  2
  H          1.013266       -1.214126        2.383127  2
  H         -0.168474        0.028595        1.925473  2
  H         -0.636115       -1.683604        1.925473  2

%mem=32GB
%nprocshared= 8
#p m062x/aug-cc-pVDZ   counterpoise=2

00103 m062x/aug-cc-pVDZ   counterpoise=2

 0  1  0  1  0  1
  N          1.396804        0.000000       -0.000000  1
  C          0.694718        1.127126        0.000018  1
  C         -0.694752        1.127133        0.000000  1
  N         -1.396804       -0.000000        0.000000  1
  C         -0.694718       -1.127126       -0.000018  1
  C          0.694752       -1.127133       -0.000000  1
  H          1.249619        2.057126        0.000037  1
  H         -1.249460        2.057237        0.000041  1
  H         -1.249619       -2.057126       -0.000037  1
  H          1.249460       -2.057237       -0.000041  1
  C          0.342029       -0.939697        1.732007  2
  H          0.557717       -1.054313        0.672895  2
  H          1.151873       -1.370045        2.315471  2
  H          0.245662        0.116487        1.970051  2
  H         -0.587226       -1.450871        1.970051  2

%mem=32GB
%nprocshared= 8
#p m062x/aug-cc-pVDZ   counterpoise=2

00104 m062x/aug-cc-pVDZ   counterpoise=2

 0  1  0  1  0  1
  N          1.396804        0.000000       -0.000000  1
  C          0.694718        1.127126        0.000018  1
  C         -0.694752        1.127133        0.000000  1
  N         -1.396804       -0.000000        0.000000  1
  C         -0.694718       -1.127126       -0.000018  1
  C          0.694752       -1.127133       -0.000000  1
  H          1.249619        2.057126        0.000037  1
  H         -1.249460        2.057237        0.000041  1
  H         -1.249619       -2.057126       -0.000037  1
  H          1.249460       -2.057237       -0.000041  1
  C          0.500005       -0.866032        1.732007  2
  H          0.620112       -1.027062        0.663821  2
  H          1.062071       -1.619604        2.277615  2
  H          0.870267        0.121893        1.993517  2
  H         -0.552479       -0.939289        1.993517  2

%mem=32GB
%nprocshared= 8
#p m062x/aug-cc-pVDZ   counterpoise=2

00105 m062x/aug-cc-pVDZ   counterpoise=2

 0  1  0  1  0  1
  N          1.396804        0.000000       -0.000000  1
  C          0.694718        1.127126        0.000018  1
  C         -0.694752        1.127133        0.000000  1
  N         -1.396804       -0.000000        0.000000  1
  C         -0.694718       -1.127126       -0.000018  1
  C          0.694752       -1.127133       -0.000000  1
  H          1.249619        2.057126        0.000037  1
  H         -1.249460        2.057237        0.000041  1
  H         -1.249619       -2.057126       -0.000037  1
  H          1.249460       -2.057237       -0.000041  1
  C          0.642789       -0.766054        1.732007  2
  H          0.674698       -0.987782        0.668431  2
  H          0.774982       -1.684634        2.297880  2
  H          1.439138       -0.069441        1.981079  2
  H         -0.317675       -0.322265        1.981079  2

%mem=32GB
%nprocshared= 8
#p m062x/aug-cc-pVDZ   counterpoise=2

00106 m062x/aug-cc-pVDZ   counterpoise=2

 0  1  0  1  0  1
  N          1.396804        0.000000       -0.000000  1
  C          0.694718        1.127126        0.000018  1
  C         -0.694752        1.127133        0.000000  1
  N         -1.396804       -0.000000        0.000000  1
  C         -0.694718       -1.127126       -0.000018  1
  C          0.694752       -1.127133       -0.000000  1
  H          1.249619        2.057126        0.000037  1
  H         -1.249460        2.057237        0.000041  1
  H         -1.249619       -2.057126       -0.000037  1
  H          1.249460       -2.057237       -0.000041  1
  C          0.766043       -0.642800        1.732008  2
  H          0.722991       -0.935281        0.686074  2
  H          0.636797       -1.520865        2.359521  2
  H          1.730196       -0.186701        1.941434  2
  H         -0.025796        0.071770        1.941434  2

%mem=32GB
%nprocshared= 8
#p m062x/aug-cc-pVDZ   counterpoise=2

00107 m062x/aug-cc-pVDZ   counterpoise=2

 0  1  0  1  0  1
  N          1.396804        0.000000       -0.000000  1
  C          0.694718        1.127126        0.000018  1
  C         -0.694752        1.127133        0.000000  1
  N         -1.396804       -0.000000        0.000000  1
  C         -0.694718       -1.127126       -0.000018  1
  C          0.694752       -1.127133       -0.000000  1
  H          1.249619        2.057126        0.000037  1
  H         -1.249460        2.057237        0.000041  1
  H         -1.249619       -2.057126       -0.000037  1
  H          1.249460       -2.057237       -0.000041  1
  C          0.866021       -0.500015        1.732009  2
  H          0.765397       -0.868461        0.714415  2
  H          0.646818       -1.302648        2.431442  2
  H          1.882059       -0.148206        1.891300  2
  H          0.169853        0.319407        1.891300  2

%mem=32GB
%nprocshared= 8
#p m062x/aug-cc-pVDZ   counterpoise=2

00108 m062x/aug-cc-pVDZ   counterpoise=2

 0  1  0  1  0  1
  N          1.396804        0.000000       -0.000000  1
  C          0.694718        1.127126        0.000018  1
  C         -0.694752        1.127133        0.000000  1
  N         -1.396804       -0.000000        0.000000  1
  C         -0.694718       -1.127126       -0.000018  1
  C          0.694752       -1.127133       -0.000000  1
  H          1.249619        2.057126        0.000037  1
  H         -1.249460        2.057237        0.000041  1
  H         -1.249619       -2.057126       -0.000037  1
  H          1.249460       -2.057237       -0.000041  1
  C          0.939704       -0.342012        1.732008  2
  H          1.212137       -0.138172        0.699727  2
  H          1.628113        0.173070        2.397035  2
  H         -0.072438        0.009056        1.915850  2
  H          0.990890       -1.412086        1.915850  2

%mem=32GB
%nprocshared= 8
#p m062x/aug-cc-pVDZ   counterpoise=2

00109 m062x/aug-cc-pVDZ   counterpoise=2

 0  1  0  1  0  1
  N          1.396804        0.000000       -0.000000  1
  C          0.694718        1.127126        0.000018  1
  C         -0.694752        1.127133        0.000000  1
  N         -1.396804       -0.000000        0.000000  1
  C         -0.694718       -1.127126       -0.000018  1
  C          0.694752       -1.127133       -0.000000  1
  H          1.249619        2.057126        0.000037  1
  H         -1.249460        2.057237        0.000041  1
  H         -1.249619       -2.057126       -0.000037  1
  H          1.249460       -2.057237       -0.000041  1
  C          0.984818       -0.173644        1.732007  2
  H          1.235152       -0.068133        0.679593  2
  H          1.815666        0.176542        2.339081  2
  H          0.099495        0.416272        1.954896  2
  H          0.788856       -1.219300        1.954896  2

%mem=32GB
%nprocshared= 8
#p m062x/aug-cc-pVDZ   counterpoise=2

00110 m062x/aug-cc-pVDZ   counterpoise=2

 0  1  0  1  0  1
  N          1.396804        0.000000       -0.000000  1
  C          0.694718        1.127126        0.000018  1
  C         -0.694752        1.127133        0.000000  1
  N         -1.396804       -0.000000        0.000000  1
  C         -0.694718       -1.127126       -0.000018  1
  C          0.694752       -1.127133       -0.000000  1
  H          1.249619        2.057126        0.000037  1
  H         -1.249460        2.057237        0.000041  1
  H         -1.249619       -2.057126       -0.000037  1
  H          1.249460       -2.057237       -0.000041  1
  C          1.285578       -0.000000        1.532044  2
  H          1.364280       -0.000000        0.447986  2
  H          2.281390       -0.000000        1.967747  2
  H          0.748306        0.887456        1.856446  2
  H          0.748306       -0.887456        1.856446  2

%mem=32GB
%nprocshared= 8
#p m062x/aug-cc-pVDZ   counterpoise=2

00111 m062x/aug-cc-pVDZ   counterpoise=2

 0  1  0  1  0  1
  N          1.396804        0.000000       -0.000000  1
  C          0.694718        1.127126        0.000018  1
  C         -0.694752        1.127133        0.000000  1
  N         -1.396804       -0.000000        0.000000  1
  C         -0.694718       -1.127126       -0.000018  1
  C          0.694752       -1.127133       -0.000000  1
  H          1.249619        2.057126        0.000037  1
  H         -1.249460        2.057237        0.000041  1
  H         -1.249619       -2.057126       -0.000037  1
  H          1.249460       -2.057237       -0.000041  1
  C          1.266048        0.223231        1.532045  2
  H          1.357518        0.067070        0.460306  2
  H          1.746243       -0.596576        2.060066  2
  H          1.745959        1.159786        1.804125  2
  H          0.214435        0.262709        1.804125  2

%mem=32GB
%nprocshared= 8
#p m062x/aug-cc-pVDZ   counterpoise=2

00112 m062x/aug-cc-pVDZ   counterpoise=2

 0  1  0  1  0  1
  N          1.396804        0.000000       -0.000000  1
  C          0.694718        1.127126        0.000018  1
  C         -0.694752        1.127133        0.000000  1
  N         -1.396804       -0.000000        0.000000  1
  C         -0.694718       -1.127126       -0.000018  1
  C          0.694752       -1.127133       -0.000000  1
  H          1.249619        2.057126        0.000037  1
  H         -1.249460        2.057237        0.000041  1
  H         -1.249619       -2.057126       -0.000037  1
  H          1.249460       -2.057237       -0.000041  1
  C          1.208051        0.439680        1.532046  2
  H          1.335873        0.141932        0.494557  2
  H          1.551289       -0.359855        2.183512  2
  H          1.787981        1.338469        1.725273  2
  H          0.157008        0.638298        1.725273  2

%mem=32GB
%nprocshared= 8
#p m062x/aug-cc-pVDZ   counterpoise=2

00113 m062x/aug-cc-pVDZ   counterpoise=2

 0  1  0  1  0  1
  N          1.396804        0.000000       -0.000000  1
  C          0.694718        1.127126        0.000018  1
  C         -0.694752        1.127133        0.000000  1
  N         -1.396804       -0.000000        0.000000  1
  C         -0.694718       -1.127126       -0.000018  1
  C          0.694752       -1.127133       -0.000000  1
  H          1.249619        2.057126        0.000037  1
  H         -1.249460        2.057237        0.000041  1
  H         -1.249619       -2.057126       -0.000037  1
  H          1.249460       -2.057237       -0.000041  1
  C          1.113329        0.642801        1.532047  2
  H          0.839303        0.959844        0.529167  2
  H          0.586419        1.252426        2.261567  2
  H          0.842435       -0.400921        1.668936  2
  H          2.185275        0.759722        1.668936  2

%mem=32GB
%nprocshared= 8
#p m062x/aug-cc-pVDZ   counterpoise=2

00114 m062x/aug-cc-pVDZ   counterpoise=2

 0  1  0  1  0  1
  N          1.396804        0.000000       -0.000000  1
  C          0.694718        1.127126        0.000018  1
  C         -0.694752        1.127133        0.000000  1
  N         -1.396804       -0.000000        0.000000  1
  C         -0.694718       -1.127126       -0.000018  1
  C          0.694752       -1.127133       -0.000000  1
  H          1.249619        2.057126        0.000037  1
  H         -1.249460        2.057237        0.000041  1
  H         -1.249619       -2.057126       -0.000037  1
  H          1.249460       -2.057237       -0.000041  1
  C          0.984800        0.826360        1.532045  2
  H          0.786251        1.032221        0.483439  2
  H          0.364694        1.469305        2.151375  2
  H          0.755398       -0.214163        1.746901  2
  H          2.032936        1.017993        1.746901  2

%mem=32GB
%nprocshared= 8
#p m062x/aug-cc-pVDZ   counterpoise=2

00115 m062x/aug-cc-pVDZ   counterpoise=2

 0  1  0  1  0  1
  N          1.396804        0.000000       -0.000000  1
  C          0.694718        1.127126        0.000018  1
  C         -0.694752        1.127133        0.000000  1
  N         -1.396804       -0.000000        0.000000  1
  C         -0.694718       -1.127126       -0.000018  1
  C          0.694752       -1.127133       -0.000000  1
  H          1.249619        2.057126        0.000037  1
  H         -1.249460        2.057237        0.000041  1
  H         -1.249619       -2.057126       -0.000037  1
  H          1.249460       -2.057237       -0.000041  1
  C          0.826348        0.984812        1.532044  2
  H          0.733701        1.084979        0.453731  2
  H          0.166932        1.697751        2.020271  2
  H          0.550894       -0.024356        1.827311  2
  H          1.853904        1.180832        1.827311  2

%mem=32GB
%nprocshared= 8
#p m062x/aug-cc-pVDZ   counterpoise=2

00116 m062x/aug-cc-pVDZ   counterpoise=2

 0  1  0  1  0  1
  N          1.396804        0.000000       -0.000000  1
  C          0.694718        1.127126        0.000018  1
  C         -0.694752        1.127133        0.000000  1
  N         -1.396804       -0.000000        0.000000  1
  C         -0.694718       -1.127126       -0.000018  1
  C          0.694752       -1.127133       -0.000000  1
  H          1.249619        2.057126        0.000037  1
  H         -1.249460        2.057237        0.000041  1
  H         -1.249619       -2.057126       -0.000037  1
  H          1.249460       -2.057237       -0.000041  1
  C          0.642789        1.113341        1.532044  2
  H          0.679608        1.123115        0.445801  2
  H          1.620346        1.372839        1.930190  2
  H         -0.092100        1.836453        1.876318  2
  H          0.363288        0.120954        1.876318  2

%mem=32GB
%nprocshared= 8
#p m062x/aug-cc-pVDZ   counterpoise=2

00117 m062x/aug-cc-pVDZ   counterpoise=2

 0  1  0  1  0  1
  N          1.396804        0.000000       -0.000000  1
  C          0.694718        1.127126        0.000018  1
  C         -0.694752        1.127133        0.000000  1
  N         -1.396804       -0.000000        0.000000  1
  C         -0.694718       -1.127126       -0.000018  1
  C          0.694752       -1.127133       -0.000000  1
  H          1.249619        2.057126        0.000037  1
  H         -1.249460        2.057237        0.000041  1
  H         -1.249619       -2.057126       -0.000037  1
  H          1.249460       -2.057237       -0.000041  1
  C          0.439700        1.208043        1.532045  2
  H          0.617928        1.151492        0.461338  2
  H          1.342459        0.921598        2.065385  2
  H          0.167572        2.225448        1.800950  2
  H         -0.369233        0.533659        1.800950  2

%mem=32GB
%nprocshared= 8
#p m062x/aug-cc-pVDZ   counterpoise=2

00118 m062x/aug-cc-pVDZ   counterpoise=2

 0  1  0  1  0  1
  N          1.396804        0.000000       -0.000000  1
  C          0.694718        1.127126        0.000018  1
  C         -0.694752        1.127133        0.000000  1
  N         -1.396804       -0.000000        0.000000  1
  C         -0.694718       -1.127126       -0.000018  1
  C          0.694752       -1.127133       -0.000000  1
  H          1.249619        2.057126        0.000037  1
  H         -1.249460        2.057237        0.000041  1
  H         -1.249619       -2.057126       -0.000037  1
  H          1.249460       -2.057237       -0.000041  1
  C          0.223251        1.266041        1.532046  2
  H          0.541748        1.172198        0.497093  2
  H          1.053019        1.021555        2.190218  2
  H         -0.100125        2.286498        1.720652  2
  H         -0.601769        0.583951        1.720652  2

%mem=32GB
%nprocshared= 8
#p m062x/aug-cc-pVDZ   counterpoise=2

00119 m062x/aug-cc-pVDZ   counterpoise=2

 0  1  0  1  0  1
  N          1.396804        0.000000       -0.000000  1
  C          0.694718        1.127126        0.000018  1
  C         -0.694752        1.127133        0.000000  1
  N         -1.396804       -0.000000        0.000000  1
  C         -0.694718       -1.127126       -0.000018  1
  C          0.694752       -1.127133       -0.000000  1
  H          1.249619        2.057126        0.000037  1
  H         -1.249460        2.057237        0.000041  1
  H         -1.249619       -2.057126       -0.000037  1
  H          1.249460       -2.057237       -0.000041  1
  C          0.000019        1.285571        1.532048  2
  H          0.446909        1.183646        0.546515  2
  H          0.756896        1.112945        2.292846  2
  H         -0.404618        2.288105        1.644620  2
  H         -0.799299        0.557631        1.644620  2

%mem=32GB
%nprocshared= 8
#p m062x/aug-cc-pVDZ   counterpoise=2

00120 m062x/aug-cc-pVDZ   counterpoise=2

 0  1  0  1  0  1
  N          1.396804        0.000000       -0.000000  1
  C          0.694718        1.127126        0.000018  1
  C         -0.694752        1.127133        0.000000  1
  N         -1.396804       -0.000000        0.000000  1
  C         -0.694718       -1.127126       -0.000018  1
  C          0.694752       -1.127133       -0.000000  1
  H          1.249619        2.057126        0.000037  1
  H         -1.249460        2.057237        0.000041  1
  H         -1.249619       -2.057126       -0.000037  1
  H          1.249460       -2.057237       -0.000041  1
  C         -0.223251        1.266041        1.532046  2
  H         -0.541766        1.172204        0.497097  2
  H         -1.053017        1.021585        2.190230  2
  H          0.601749        0.583924        1.720643  2
  H          0.100162        2.286488        1.720643  2

%mem=32GB
%nprocshared= 8
#p m062x/aug-cc-pVDZ   counterpoise=2

00121 m062x/aug-cc-pVDZ   counterpoise=2

 0  1  0  1  0  1
  N          1.396804        0.000000       -0.000000  1
  C          0.694718        1.127126        0.000018  1
  C         -0.694752        1.127133        0.000000  1
  N         -1.396804       -0.000000        0.000000  1
  C         -0.694718       -1.127126       -0.000018  1
  C          0.694752       -1.127133       -0.000000  1
  H          1.249619        2.057126        0.000037  1
  H         -1.249460        2.057237        0.000041  1
  H         -1.249619       -2.057126       -0.000037  1
  H          1.249460       -2.057237       -0.000041  1
  C         -0.439700        1.208043        1.532045  2
  H         -0.617949        1.151497        0.461341  2
  H         -1.342469        0.921658        2.065401  2
  H          0.369195        0.533609        1.800940  2
  H         -0.167503        2.225433        1.800940  2

%mem=32GB
%nprocshared= 8
#p m062x/aug-cc-pVDZ   counterpoise=2

00122 m062x/aug-cc-pVDZ   counterpoise=2

 0  1  0  1  0  1
  N          1.396804        0.000000       -0.000000  1
  C          0.694718        1.127126        0.000018  1
  C         -0.694752        1.127133        0.000000  1
  N         -1.396804       -0.000000        0.000000  1
  C         -0.694718       -1.127126       -0.000018  1
  C          0.694752       -1.127133       -0.000000  1
  H          1.249619        2.057126        0.000037  1
  H         -1.249460        2.057237        0.000041  1
  H         -1.249619       -2.057126       -0.000037  1
  H          1.249460       -2.057237       -0.000041  1
  C         -0.642789        1.113341        1.532044  2
  H         -0.679632        1.123120        0.445802  2
  H         -1.620347        1.372801        1.930213  2
  H         -0.363244        0.120963        1.876306  2
  H          0.092082        1.836477        1.876306  2

%mem=32GB
%nprocshared= 8
#p m062x/aug-cc-pVDZ   counterpoise=2

00123 m062x/aug-cc-pVDZ   counterpoise=2

 0  1  0  1  0  1
  N          1.396804        0.000000       -0.000000  1
  C          0.694718        1.127126        0.000018  1
  C         -0.694752        1.127133        0.000000  1
  N         -1.396804       -0.000000        0.000000  1
  C         -0.694718       -1.127126       -0.000018  1
  C          0.694752       -1.127133       -0.000000  1
  H          1.249619        2.057126        0.000037  1
  H         -1.249460        2.057237        0.000041  1
  H         -1.249619       -2.057126       -0.000037  1
  H          1.249460       -2.057237       -0.000041  1
  C         -0.826348        0.984812        1.532044  2
  H         -0.733725        1.084983        0.453730  2
  H         -0.167037        1.697857        2.020259  2
  H         -1.853931        1.180677        1.827318  2
  H         -0.550736       -0.024311        1.827318  2

%mem=32GB
%nprocshared= 8
#p m062x/aug-cc-pVDZ   counterpoise=2

00124 m062x/aug-cc-pVDZ   counterpoise=2

 0  1  0  1  0  1
  N          1.396804        0.000000       -0.000000  1
  C          0.694718        1.127126        0.000018  1
  C         -0.694752        1.127133        0.000000  1
  N         -1.396804       -0.000000        0.000000  1
  C         -0.694718       -1.127126       -0.000018  1
  C          0.694752       -1.127133       -0.000000  1
  H          1.249619        2.057126        0.000037  1
  H         -1.249460        2.057237        0.000041  1
  H         -1.249619       -2.057126       -0.000037  1
  H          1.249460       -2.057237       -0.000041  1
  C         -0.984800        0.826360        1.532045  2
  H         -0.786276        1.032225        0.483435  2
  H         -0.364733        1.469355        2.151363  2
  H         -2.032948        1.017922        1.746910  2
  H         -0.755323       -0.214145        1.746910  2

%mem=32GB
%nprocshared= 8
#p m062x/aug-cc-pVDZ   counterpoise=2

00125 m062x/aug-cc-pVDZ   counterpoise=2

 0  1  0  1  0  1
  N          1.396804        0.000000       -0.000000  1
  C          0.694718        1.127126        0.000018  1
  C         -0.694752        1.127133        0.000000  1
  N         -1.396804       -0.000000        0.000000  1
  C         -0.694718       -1.127126       -0.000018  1
  C          0.694752       -1.127133       -0.000000  1
  H          1.249619        2.057126        0.000037  1
  H         -1.249460        2.057237        0.000041  1
  H         -1.249619       -2.057126       -0.000037  1
  H          1.249460       -2.057237       -0.000041  1
  C         -1.113329        0.642801        1.532047  2
  H         -0.839327        0.959847        0.529162  2
  H         -0.586441        1.252459        2.261556  2
  H         -2.185280        0.759672        1.668944  2
  H         -0.842384       -0.400907        1.668944  2

%mem=32GB
%nprocshared= 8
#p m062x/aug-cc-pVDZ   counterpoise=2

00126 m062x/aug-cc-pVDZ   counterpoise=2

 0  1  0  1  0  1
  N          1.396804        0.000000       -0.000000  1
  C          0.694718        1.127126        0.000018  1
  C         -0.694752        1.127133        0.000000  1
  N         -1.396804       -0.000000        0.000000  1
  C         -0.694718       -1.127126       -0.000018  1
  C          0.694752       -1.127133       -0.000000  1
  H          1.249619        2.057126        0.000037  1
  H         -1.249460        2.057237        0.000041  1
  H         -1.249619       -2.057126       -0.000037  1
  H          1.249460       -2.057237       -0.000041  1
  C         -1.208051        0.439680        1.532046  2
  H         -1.335873        0.141932        0.494557  2
  H         -1.551289       -0.359855        2.183512  2
  H         -0.157008        0.638298        1.725273  2
  H         -1.787981        1.338469        1.725273  2

%mem=32GB
%nprocshared= 8
#p m062x/aug-cc-pVDZ   counterpoise=2

00127 m062x/aug-cc-pVDZ   counterpoise=2

 0  1  0  1  0  1
  N          1.396804        0.000000       -0.000000  1
  C          0.694718        1.127126        0.000018  1
  C         -0.694752        1.127133        0.000000  1
  N         -1.396804       -0.000000        0.000000  1
  C         -0.694718       -1.127126       -0.000018  1
  C          0.694752       -1.127133       -0.000000  1
  H          1.249619        2.057126        0.000037  1
  H         -1.249460        2.057237        0.000041  1
  H         -1.249619       -2.057126       -0.000037  1
  H          1.249460       -2.057237       -0.000041  1
  C         -1.266048        0.223231        1.532045  2
  H         -1.357518        0.067070        0.460306  2
  H         -1.746243       -0.596576        2.060066  2
  H         -0.214435        0.262709        1.804125  2
  H         -1.745959        1.159786        1.804125  2

%mem=32GB
%nprocshared= 8
#p m062x/aug-cc-pVDZ   counterpoise=2

00128 m062x/aug-cc-pVDZ   counterpoise=2

 0  1  0  1  0  1
  N          1.396804        0.000000       -0.000000  1
  C          0.694718        1.127126        0.000018  1
  C         -0.694752        1.127133        0.000000  1
  N         -1.396804       -0.000000        0.000000  1
  C         -0.694718       -1.127126       -0.000018  1
  C          0.694752       -1.127133       -0.000000  1
  H          1.249619        2.057126        0.000037  1
  H         -1.249460        2.057237        0.000041  1
  H         -1.249619       -2.057126       -0.000037  1
  H          1.249460       -2.057237       -0.000041  1
  C         -1.285578        0.000000        1.532044  2
  H         -1.364280        0.000000        0.447986  2
  H         -2.281390        0.000000        1.967747  2
  H         -0.748306       -0.887456        1.856446  2
  H         -0.748306        0.887456        1.856446  2

%mem=32GB
%nprocshared= 8
#p m062x/aug-cc-pVDZ   counterpoise=2

00129 m062x/aug-cc-pVDZ   counterpoise=2

 0  1  0  1  0  1
  N          1.396804        0.000000       -0.000000  1
  C          0.694718        1.127126        0.000018  1
  C         -0.694752        1.127133        0.000000  1
  N         -1.396804       -0.000000        0.000000  1
  C         -0.694718       -1.127126       -0.000018  1
  C          0.694752       -1.127133       -0.000000  1
  H          1.249619        2.057126        0.000037  1
  H         -1.249460        2.057237        0.000041  1
  H         -1.249619       -2.057126       -0.000037  1
  H          1.249460       -2.057237       -0.000041  1
  C         -1.266048       -0.223231        1.532045  2
  H         -1.357518       -0.067070        0.460306  2
  H         -1.746243        0.596576        2.060066  2
  H         -1.745959       -1.159786        1.804125  2
  H         -0.214435       -0.262709        1.804125  2

%mem=32GB
%nprocshared= 8
#p m062x/aug-cc-pVDZ   counterpoise=2

00130 m062x/aug-cc-pVDZ   counterpoise=2

 0  1  0  1  0  1
  N          1.396804        0.000000       -0.000000  1
  C          0.694718        1.127126        0.000018  1
  C         -0.694752        1.127133        0.000000  1
  N         -1.396804       -0.000000        0.000000  1
  C         -0.694718       -1.127126       -0.000018  1
  C          0.694752       -1.127133       -0.000000  1
  H          1.249619        2.057126        0.000037  1
  H         -1.249460        2.057237        0.000041  1
  H         -1.249619       -2.057126       -0.000037  1
  H          1.249460       -2.057237       -0.000041  1
  C         -1.208051       -0.439680        1.532046  2
  H         -1.335873       -0.141932        0.494557  2
  H         -1.551289        0.359855        2.183512  2
  H         -1.787981       -1.338469        1.725273  2
  H         -0.157008       -0.638298        1.725273  2

%mem=32GB
%nprocshared= 8
#p m062x/aug-cc-pVDZ   counterpoise=2

00131 m062x/aug-cc-pVDZ   counterpoise=2

 0  1  0  1  0  1
  N          1.396804        0.000000       -0.000000  1
  C          0.694718        1.127126        0.000018  1
  C         -0.694752        1.127133        0.000000  1
  N         -1.396804       -0.000000        0.000000  1
  C         -0.694718       -1.127126       -0.000018  1
  C          0.694752       -1.127133       -0.000000  1
  H          1.249619        2.057126        0.000037  1
  H         -1.249460        2.057237        0.000041  1
  H         -1.249619       -2.057126       -0.000037  1
  H          1.249460       -2.057237       -0.000041  1
  C         -1.113329       -0.642801        1.532047  2
  H         -0.839308       -0.959838        0.529164  2
  H         -0.586415       -1.252431        2.261560  2
  H         -0.842434        0.400920        1.668941  2
  H         -2.185275       -0.759723        1.668941  2

%mem=32GB
%nprocshared= 8
#p m062x/aug-cc-pVDZ   counterpoise=2

00132 m062x/aug-cc-pVDZ   counterpoise=2

 0  1  0  1  0  1
  N          1.396804        0.000000       -0.000000  1
  C          0.694718        1.127126        0.000018  1
  C         -0.694752        1.127133        0.000000  1
  N         -1.396804       -0.000000        0.000000  1
  C         -0.694718       -1.127126       -0.000018  1
  C          0.694752       -1.127133       -0.000000  1
  H          1.249619        2.057126        0.000037  1
  H         -1.249460        2.057237        0.000041  1
  H         -1.249619       -2.057126       -0.000037  1
  H          1.249460       -2.057237       -0.000041  1
  C         -0.984800       -0.826360        1.532045  2
  H         -0.786256       -1.032217        0.483437  2
  H         -0.364692       -1.469307        2.151370  2
  H         -0.755397        0.214162        1.746905  2
  H         -2.032936       -1.017994        1.746905  2

%mem=32GB
%nprocshared= 8
#p m062x/aug-cc-pVDZ   counterpoise=2

00133 m062x/aug-cc-pVDZ   counterpoise=2

 0  1  0  1  0  1
  N          1.396804        0.000000       -0.000000  1
  C          0.694718        1.127126        0.000018  1
  C         -0.694752        1.127133        0.000000  1
  N         -1.396804       -0.000000        0.000000  1
  C         -0.694718       -1.127126       -0.000018  1
  C          0.694752       -1.127133       -0.000000  1
  H          1.249619        2.057126        0.000037  1
  H         -1.249460        2.057237        0.000041  1
  H         -1.249619       -2.057126       -0.000037  1
  H          1.249460       -2.057237       -0.000041  1
  C         -0.826348       -0.984812        1.532044  2
  H         -0.733703       -1.084977        0.453731  2
  H         -0.166931       -1.697752        2.020269  2
  H         -0.550893        0.024355        1.827312  2
  H         -1.853903       -1.180832        1.827312  2

%mem=32GB
%nprocshared= 8
#p m062x/aug-cc-pVDZ   counterpoise=2

00134 m062x/aug-cc-pVDZ   counterpoise=2

 0  1  0  1  0  1
  N          1.396804        0.000000       -0.000000  1
  C          0.694718        1.127126        0.000018  1
  C         -0.694752        1.127133        0.000000  1
  N         -1.396804       -0.000000        0.000000  1
  C         -0.694718       -1.127126       -0.000018  1
  C          0.694752       -1.127133       -0.000000  1
  H          1.249619        2.057126        0.000037  1
  H         -1.249460        2.057237        0.000041  1
  H         -1.249619       -2.057126       -0.000037  1
  H          1.249460       -2.057237       -0.000041  1
  C         -0.642789       -1.113341        1.532044  2
  H         -0.679607       -1.123115        0.445801  2
  H         -1.620346       -1.372839        1.930190  2
  H          0.092100       -1.836453        1.876318  2
  H         -0.363288       -0.120954        1.876318  2

%mem=32GB
%nprocshared= 8
#p m062x/aug-cc-pVDZ   counterpoise=2

00135 m062x/aug-cc-pVDZ   counterpoise=2

 0  1  0  1  0  1
  N          1.396804        0.000000       -0.000000  1
  C          0.694718        1.127126        0.000018  1
  C         -0.694752        1.127133        0.000000  1
  N         -1.396804       -0.000000        0.000000  1
  C         -0.694718       -1.127126       -0.000018  1
  C          0.694752       -1.127133       -0.000000  1
  H          1.249619        2.057126        0.000037  1
  H         -1.249460        2.057237        0.000041  1
  H         -1.249619       -2.057126       -0.000037  1
  H          1.249460       -2.057237       -0.000041  1
  C         -0.439700       -1.208043        1.532045  2
  H         -0.617924       -1.151493        0.461337  2
  H         -1.342461       -0.921597        2.065381  2
  H         -0.167573       -2.225448        1.800952  2
  H          0.369232       -0.533658        1.800952  2

%mem=32GB
%nprocshared= 8
#p m062x/aug-cc-pVDZ   counterpoise=2

00136 m062x/aug-cc-pVDZ   counterpoise=2

 0  1  0  1  0  1
  N          1.396804        0.000000       -0.000000  1
  C          0.694718        1.127126        0.000018  1
  C         -0.694752        1.127133        0.000000  1
  N         -1.396804       -0.000000        0.000000  1
  C         -0.694718       -1.127126       -0.000018  1
  C          0.694752       -1.127133       -0.000000  1
  H          1.249619        2.057126        0.000037  1
  H         -1.249460        2.057237        0.000041  1
  H         -1.249619       -2.057126       -0.000037  1
  H          1.249460       -2.057237       -0.000041  1
  C         -0.223251       -1.266041        1.532046  2
  H         -0.541741       -1.172200        0.497090  2
  H         -1.053023       -1.021554        2.190212  2
  H          0.100124       -2.286497        1.720656  2
  H          0.601768       -0.583950        1.720656  2

%mem=32GB
%nprocshared= 8
#p m062x/aug-cc-pVDZ   counterpoise=2

00137 m062x/aug-cc-pVDZ   counterpoise=2

 0  1  0  1  0  1
  N          1.396804        0.000000       -0.000000  1
  C          0.694718        1.127126        0.000018  1
  C         -0.694752        1.127133        0.000000  1
  N         -1.396804       -0.000000        0.000000  1
  C         -0.694718       -1.127126       -0.000018  1
  C          0.694752       -1.127133       -0.000000  1
  H          1.249619        2.057126        0.000037  1
  H         -1.249460        2.057237        0.000041  1
  H         -1.249619       -2.057126       -0.000037  1
  H          1.249460       -2.057237       -0.000041  1
  C          0.000019       -1.285571        1.532048  2
  H          0.446923       -1.183652        0.546521  2
  H          0.756890       -1.112962        2.292856  2
  H         -0.799286       -0.557615        1.644613  2
  H         -0.404639       -2.288097        1.644613  2

%mem=32GB
%nprocshared= 8
#p m062x/aug-cc-pVDZ   counterpoise=2

00138 m062x/aug-cc-pVDZ   counterpoise=2

 0  1  0  1  0  1
  N          1.396804        0.000000       -0.000000  1
  C          0.694718        1.127126        0.000018  1
  C         -0.694752        1.127133        0.000000  1
  N         -1.396804       -0.000000        0.000000  1
  C         -0.694718       -1.127126       -0.000018  1
  C          0.694752       -1.127133       -0.000000  1
  H          1.249619        2.057126        0.000037  1
  H         -1.249460        2.057237        0.000041  1
  H         -1.249619       -2.057126       -0.000037  1
  H          1.249460       -2.057237       -0.000041  1
  C          0.223251       -1.266041        1.532046  2
  H          0.541766       -1.172204        0.497097  2
  H          1.053017       -1.021585        2.190230  2
  H         -0.601749       -0.583924        1.720643  2
  H         -0.100162       -2.286488        1.720643  2

%mem=32GB
%nprocshared= 8
#p m062x/aug-cc-pVDZ   counterpoise=2

00139 m062x/aug-cc-pVDZ   counterpoise=2

 0  1  0  1  0  1
  N          1.396804        0.000000       -0.000000  1
  C          0.694718        1.127126        0.000018  1
  C         -0.694752        1.127133        0.000000  1
  N         -1.396804       -0.000000        0.000000  1
  C         -0.694718       -1.127126       -0.000018  1
  C          0.694752       -1.127133       -0.000000  1
  H          1.249619        2.057126        0.000037  1
  H         -1.249460        2.057237        0.000041  1
  H         -1.249619       -2.057126       -0.000037  1
  H          1.249460       -2.057237       -0.000041  1
  C          0.439700       -1.208043        1.532045  2
  H          0.617949       -1.151497        0.461341  2
  H          1.342469       -0.921658        2.065401  2
  H         -0.369195       -0.533609        1.800940  2
  H          0.167503       -2.225433        1.800940  2

%mem=32GB
%nprocshared= 8
#p m062x/aug-cc-pVDZ   counterpoise=2

00140 m062x/aug-cc-pVDZ   counterpoise=2

 0  1  0  1  0  1
  N          1.396804        0.000000       -0.000000  1
  C          0.694718        1.127126        0.000018  1
  C         -0.694752        1.127133        0.000000  1
  N         -1.396804       -0.000000        0.000000  1
  C         -0.694718       -1.127126       -0.000018  1
  C          0.694752       -1.127133       -0.000000  1
  H          1.249619        2.057126        0.000037  1
  H         -1.249460        2.057237        0.000041  1
  H         -1.249619       -2.057126       -0.000037  1
  H          1.249460       -2.057237       -0.000041  1
  C          0.642789       -1.113341        1.532044  2
  H          0.679632       -1.123120        0.445802  2
  H          1.620347       -1.372801        1.930213  2
  H          0.363244       -0.120963        1.876306  2
  H         -0.092082       -1.836477        1.876306  2

%mem=32GB
%nprocshared= 8
#p m062x/aug-cc-pVDZ   counterpoise=2

00141 m062x/aug-cc-pVDZ   counterpoise=2

 0  1  0  1  0  1
  N          1.396804        0.000000       -0.000000  1
  C          0.694718        1.127126        0.000018  1
  C         -0.694752        1.127133        0.000000  1
  N         -1.396804       -0.000000        0.000000  1
  C         -0.694718       -1.127126       -0.000018  1
  C          0.694752       -1.127133       -0.000000  1
  H          1.249619        2.057126        0.000037  1
  H         -1.249460        2.057237        0.000041  1
  H         -1.249619       -2.057126       -0.000037  1
  H          1.249460       -2.057237       -0.000041  1
  C          0.826348       -0.984812        1.532044  2
  H          0.733725       -1.084983        0.453730  2
  H          0.167037       -1.697857        2.020259  2
  H          1.853931       -1.180677        1.827318  2
  H          0.550736        0.024311        1.827318  2

%mem=32GB
%nprocshared= 8
#p m062x/aug-cc-pVDZ   counterpoise=2

00142 m062x/aug-cc-pVDZ   counterpoise=2

 0  1  0  1  0  1
  N          1.396804        0.000000       -0.000000  1
  C          0.694718        1.127126        0.000018  1
  C         -0.694752        1.127133        0.000000  1
  N         -1.396804       -0.000000        0.000000  1
  C         -0.694718       -1.127126       -0.000018  1
  C          0.694752       -1.127133       -0.000000  1
  H          1.249619        2.057126        0.000037  1
  H         -1.249460        2.057237        0.000041  1
  H         -1.249619       -2.057126       -0.000037  1
  H          1.249460       -2.057237       -0.000041  1
  C          0.984800       -0.826360        1.532045  2
  H          0.786276       -1.032225        0.483435  2
  H          0.364733       -1.469355        2.151363  2
  H          2.032948       -1.017922        1.746910  2
  H          0.755323        0.214145        1.746910  2

%mem=32GB
%nprocshared= 8
#p m062x/aug-cc-pVDZ   counterpoise=2

00143 m062x/aug-cc-pVDZ   counterpoise=2

 0  1  0  1  0  1
  N          1.396804        0.000000       -0.000000  1
  C          0.694718        1.127126        0.000018  1
  C         -0.694752        1.127133        0.000000  1
  N         -1.396804       -0.000000        0.000000  1
  C         -0.694718       -1.127126       -0.000018  1
  C          0.694752       -1.127133       -0.000000  1
  H          1.249619        2.057126        0.000037  1
  H         -1.249460        2.057237        0.000041  1
  H         -1.249619       -2.057126       -0.000037  1
  H          1.249460       -2.057237       -0.000041  1
  C          1.113329       -0.642801        1.532047  2
  H          0.839327       -0.959847        0.529162  2
  H          0.586441       -1.252459        2.261556  2
  H          2.185280       -0.759672        1.668944  2
  H          0.842384        0.400907        1.668944  2

%mem=32GB
%nprocshared= 8
#p m062x/aug-cc-pVDZ   counterpoise=2

00144 m062x/aug-cc-pVDZ   counterpoise=2

 0  1  0  1  0  1
  N          1.396804        0.000000       -0.000000  1
  C          0.694718        1.127126        0.000018  1
  C         -0.694752        1.127133        0.000000  1
  N         -1.396804       -0.000000        0.000000  1
  C         -0.694718       -1.127126       -0.000018  1
  C          0.694752       -1.127133       -0.000000  1
  H          1.249619        2.057126        0.000037  1
  H         -1.249460        2.057237        0.000041  1
  H         -1.249619       -2.057126       -0.000037  1
  H          1.249460       -2.057237       -0.000041  1
  C          1.208051       -0.439680        1.532046  2
  H          1.335873       -0.141932        0.494557  2
  H          1.551289        0.359855        2.183512  2
  H          0.157008       -0.638298        1.725273  2
  H          1.787981       -1.338469        1.725273  2

%mem=32GB
%nprocshared= 8
#p m062x/aug-cc-pVDZ   counterpoise=2

00145 m062x/aug-cc-pVDZ   counterpoise=2

 0  1  0  1  0  1
  N          1.396804        0.000000       -0.000000  1
  C          0.694718        1.127126        0.000018  1
  C         -0.694752        1.127133        0.000000  1
  N         -1.396804       -0.000000        0.000000  1
  C         -0.694718       -1.127126       -0.000018  1
  C          0.694752       -1.127133       -0.000000  1
  H          1.249619        2.057126        0.000037  1
  H         -1.249460        2.057237        0.000041  1
  H         -1.249619       -2.057126       -0.000037  1
  H          1.249460       -2.057237       -0.000041  1
  C          1.266048       -0.223231        1.532045  2
  H          1.357518       -0.067070        0.460306  2
  H          1.746243        0.596576        2.060066  2
  H          0.214435       -0.262709        1.804125  2
  H          1.745959       -1.159786        1.804125  2

%mem=32GB
%nprocshared= 8
#p m062x/aug-cc-pVDZ   counterpoise=2

00146 m062x/aug-cc-pVDZ   counterpoise=2

 0  1  0  1  0  1
  N          1.396804        0.000000       -0.000000  1
  C          0.694718        1.127126        0.000018  1
  C         -0.694752        1.127133        0.000000  1
  N         -1.396804       -0.000000        0.000000  1
  C         -0.694718       -1.127126       -0.000018  1
  C          0.694752       -1.127133       -0.000000  1
  H          1.249619        2.057126        0.000037  1
  H         -1.249460        2.057237        0.000041  1
  H         -1.249619       -2.057126       -0.000037  1
  H          1.249460       -2.057237       -0.000041  1
  C          1.532084        0.000000        1.285530  2
  H          1.418333        0.000000        0.204588  2
  H          0.550898        0.000000        1.753239  2
  H          2.079576       -0.887456        1.592372  2
  H          2.079576        0.887456        1.592372  2

%mem=32GB
%nprocshared= 8
#p m062x/aug-cc-pVDZ   counterpoise=2

00147 m062x/aug-cc-pVDZ   counterpoise=2

 0  1  0  1  0  1
  N          1.396804        0.000000       -0.000000  1
  C          0.694718        1.127126        0.000018  1
  C         -0.694752        1.127133        0.000000  1
  N         -1.396804       -0.000000        0.000000  1
  C         -0.694718       -1.127126       -0.000018  1
  C          0.694752       -1.127133       -0.000000  1
  H          1.249619        2.057126        0.000037  1
  H         -1.249460        2.057237        0.000041  1
  H         -1.249619       -2.057126       -0.000037  1
  H          1.249460       -2.057237       -0.000041  1
  C          1.508809        0.266035        1.285531  2
  H          1.416410        0.046568        0.225026  2
  H          1.151651       -0.582288        1.863685  2
  H          2.551529        0.455618        1.526927  2
  H          0.915685        1.144335        1.526927  2

%mem=32GB
%nprocshared= 8
#p m062x/aug-cc-pVDZ   counterpoise=2

00148 m062x/aug-cc-pVDZ   counterpoise=2

 0  1  0  1  0  1
  N          1.396804        0.000000       -0.000000  1
  C          0.694718        1.127126        0.000018  1
  C         -0.694752        1.127133        0.000000  1
  N         -1.396804       -0.000000        0.000000  1
  C         -0.694718       -1.127126       -0.000018  1
  C          0.694752       -1.127133       -0.000000  1
  H          1.249619        2.057126        0.000037  1
  H         -1.249460        2.057237        0.000041  1
  H         -1.249619       -2.057126       -0.000037  1
  H          1.249460       -2.057237       -0.000041  1
  C          1.439691        0.523988        1.285534  2
  H          1.406129        0.113926        0.279503  2
  H          1.373510       -0.284598        2.008918  2
  H          2.374068        1.061004        1.427066  2
  H          0.605072        1.205792        1.427066  2

%mem=32GB
%nprocshared= 8
#p m062x/aug-cc-pVDZ   counterpoise=2

00149 m062x/aug-cc-pVDZ   counterpoise=2

 0  1  0  1  0  1
  N          1.396804        0.000000       -0.000000  1
  C          0.694718        1.127126        0.000018  1
  C         -0.694752        1.127133        0.000000  1
  N         -1.396804       -0.000000        0.000000  1
  C         -0.694718       -1.127126       -0.000018  1
  C          0.694752       -1.127133       -0.000000  1
  H          1.249619        2.057126        0.000037  1
  H         -1.249460        2.057237        0.000041  1
  H         -1.249619       -2.057126       -0.000037  1
  H          1.249460       -2.057237       -0.000041  1
  C          1.326809        0.766055        1.285536  2
  H          0.861759        1.031707        0.339738  2
  H          0.707609        1.119763        2.105877  2
  H          1.428843       -0.314272        1.348461  2
  H          2.309218        1.226914        1.348461  2

%mem=32GB
%nprocshared= 8
#p m062x/aug-cc-pVDZ   counterpoise=2

00150 m062x/aug-cc-pVDZ   counterpoise=2

 0  1  0  1  0  1
  N          1.396804        0.000000       -0.000000  1
  C          0.694718        1.127126        0.000018  1
  C         -0.694752        1.127133        0.000000  1
  N         -1.396804       -0.000000        0.000000  1
  C         -0.694718       -1.127126       -0.000018  1
  C          0.694752       -1.127133       -0.000000  1
  H          1.249619        2.057126        0.000037  1
  H         -1.249460        2.057237        0.000041  1
  H         -1.249619       -2.057126       -0.000037  1
  H          1.249460       -2.057237       -0.000041  1
  C          1.173633        0.984812        1.285533  2
  H          0.796210        1.096967        0.272445  2
  H          0.383916        1.219484        1.994585  2
  H          1.504491       -0.039315        1.437762  2
  H          2.010071        1.662067        1.437762  2

%mem=32GB
%nprocshared= 8
#p m062x/aug-cc-pVDZ   counterpoise=2

00151 m062x/aug-cc-pVDZ   counterpoise=2

 0  1  0  1  0  1
  N          1.396804        0.000000       -0.000000  1
  C          0.694718        1.127126        0.000018  1
  C         -0.694752        1.127133        0.000000  1
  N         -1.396804       -0.000000        0.000000  1
  C         -0.694718       -1.127126       -0.000018  1
  C          0.694752       -1.127133       -0.000000  1
  H          1.249619        2.057126        0.000037  1
  H         -1.249460        2.057237        0.000041  1
  H         -1.249619       -2.057126       -0.000037  1
  H          1.249460       -2.057237       -0.000041  1
  C          0.984798        1.173647        1.285531  2
  H          0.745698        1.135302        0.225939  2
  H          0.078145        1.028245        1.867181  2
  H          1.698251        0.389268        1.524723  2
  H          1.417197        2.141787        1.524723  2

%mem=32GB
%nprocshared= 8
#p m062x/aug-cc-pVDZ   counterpoise=2

00152 m062x/aug-cc-pVDZ   counterpoise=2

 0  1  0  1  0  1
  N          1.396804        0.000000       -0.000000  1
  C          0.694718        1.127126        0.000018  1
  C         -0.694752        1.127133        0.000000  1
  N         -1.396804       -0.000000        0.000000  1
  C         -0.694718       -1.127126       -0.000018  1
  C          0.694752       -1.127133       -0.000000  1
  H          1.249619        2.057126        0.000037  1
  H         -1.249460        2.057237        0.000041  1
  H         -1.249619       -2.057126       -0.000037  1
  H          1.249460       -2.057237       -0.000041  1
  C          0.766042        1.326821        1.285531  2
  H          0.706541        1.160229        0.213112  2
  H          0.445802        0.430202        1.809934  2
  H          1.791674        1.559961        1.559761  2
  H          0.120176        2.156961        1.559761  2

%mem=32GB
%nprocshared= 8
#p m062x/aug-cc-pVDZ   counterpoise=2

00153 m062x/aug-cc-pVDZ   counterpoise=2

 0  1  0  1  0  1
  N          1.396804        0.000000       -0.000000  1
  C          0.694718        1.127126        0.000018  1
  C         -0.694752        1.127133        0.000000  1
  N         -1.396804       -0.000000        0.000000  1
  C         -0.694718       -1.127126       -0.000018  1
  C          0.694752       -1.127133       -0.000000  1
  H          1.249619        2.057126        0.000037  1
  H         -1.249460        2.057237        0.000041  1
  H         -1.249619       -2.057126       -0.000037  1
  H          1.249460       -2.057237       -0.000041  1
  C          0.524011        1.439682        1.285532  2
  H          0.663106        1.185006        0.238074  2
  H          0.950991        0.657903        1.908417  2
  H          1.019806        2.383349        1.498035  2
  H         -0.537916        1.532576        1.498035  2

%mem=32GB
%nprocshared= 8
#p m062x/aug-cc-pVDZ   counterpoise=2

00154 m062x/aug-cc-pVDZ   counterpoise=2

 0  1  0  1  0  1
  N          1.396804        0.000000       -0.000000  1
  C          0.694718        1.127126        0.000018  1
  C         -0.694752        1.127133        0.000000  1
  N         -1.396804       -0.000000        0.000000  1
  C         -0.694718       -1.127126       -0.000018  1
  C          0.694752       -1.127133       -0.000000  1
  H          1.249619        2.057126        0.000037  1
  H         -1.249460        2.057237        0.000041  1
  H         -1.249619       -2.057126       -0.000037  1
  H          1.249460       -2.057237       -0.000041  1
  C          0.266058        1.508801        1.285534  2
  H          0.597004        1.214129        0.293053  2
  H          0.854539        0.984823        2.034276  2
  H          0.396425        2.580985        1.407610  2
  H         -0.783874        1.255388        1.407610  2

%mem=32GB
%nprocshared= 8
#p m062x/aug-cc-pVDZ   counterpoise=2

00155 m062x/aug-cc-pVDZ   counterpoise=2

 0  1  0  1  0  1
  N          1.396804        0.000000       -0.000000  1
  C          0.694718        1.127126        0.000018  1
  C         -0.694752        1.127133        0.000000  1
  N         -1.396804       -0.000000        0.000000  1
  C         -0.694718       -1.127126       -0.000018  1
  C          0.694752       -1.127133       -0.000000  1
  H          1.249619        2.057126        0.000037  1
  H         -1.249460        2.057237        0.000041  1
  H         -1.249619       -2.057126       -0.000037  1
  H          1.249460       -2.057237       -0.000041  1
  C          0.000021        1.532077        1.285537  2
  H          0.497994        1.241800        0.364051  2
  H          0.584533        1.191355        2.136261  2
  H         -0.094400        2.614341        1.321110  2
  H         -0.988251        1.080932        1.321110  2

%mem=32GB
%nprocshared= 8
#p m062x/aug-cc-pVDZ   counterpoise=2

00156 m062x/aug-cc-pVDZ   counterpoise=2

 0  1  0  1  0  1
  N          1.396804        0.000000       -0.000000  1
  C          0.694718        1.127126        0.000018  1
  C         -0.694752        1.127133        0.000000  1
  N         -1.396804       -0.000000        0.000000  1
  C         -0.694718       -1.127126       -0.000018  1
  C          0.694752       -1.127133       -0.000000  1
  H          1.249619        2.057126        0.000037  1
  H         -1.249460        2.057237        0.000041  1
  H         -1.249619       -2.057126       -0.000037  1
  H          1.249460       -2.057237       -0.000041  1
  C         -0.266058        1.508801        1.285534  2
  H         -0.597025        1.214140        0.293057  2
  H         -0.854560        0.984855        2.034283  2
  H          0.783862        1.255338        1.407605  2
  H         -0.396373        2.580992        1.407605  2

%mem=32GB
%nprocshared= 8
#p m062x/aug-cc-pVDZ   counterpoise=2

00157 m062x/aug-cc-pVDZ   counterpoise=2

 0  1  0  1  0  1
  N          1.396804        0.000000       -0.000000  1
  C          0.694718        1.127126        0.000018  1
  C         -0.694752        1.127133        0.000000  1
  N         -1.396804       -0.000000        0.000000  1
  C         -0.694718       -1.127126       -0.000018  1
  C          0.694752       -1.127133       -0.000000  1
  H          1.249619        2.057126        0.000037  1
  H         -1.249460        2.057237        0.000041  1
  H         -1.249619       -2.057126       -0.000037  1
  H          1.249460       -2.057237       -0.000041  1
  C         -0.524011        1.439682        1.285532  2
  H         -0.663132        1.185016        0.238075  2
  H         -0.951063        0.657944        1.908421  2
  H          0.537926        1.532478        1.498033  2
  H         -1.019718        2.383396        1.498033  2

%mem=32GB
%nprocshared= 8
#p m062x/aug-cc-pVDZ   counterpoise=2

00158 m062x/aug-cc-pVDZ   counterpoise=2

 0  1  0  1  0  1
  N          1.396804        0.000000       -0.000000  1
  C          0.694718        1.127126        0.000018  1
  C         -0.694752        1.127133        0.000000  1
  N         -1.396804       -0.000000        0.000000  1
  C         -0.694718       -1.127126       -0.000018  1
  C          0.694752       -1.127133       -0.000000  1
  H          1.249619        2.057126        0.000037  1
  H         -1.249460        2.057237        0.000041  1
  H         -1.249619       -2.057126       -0.000037  1
  H          1.249460       -2.057237       -0.000041  1
  C         -0.766042        1.326821        1.285531  2
  H         -0.706570        1.160236        0.213109  2
  H         -0.445924        0.430150        1.809919  2
  H         -0.120059        2.156866        1.559770  2
  H         -1.791640        1.560101        1.559770  2

%mem=32GB
%nprocshared= 8
#p m062x/aug-cc-pVDZ   counterpoise=2

00159 m062x/aug-cc-pVDZ   counterpoise=2

 0  1  0  1  0  1
  N          1.396804        0.000000       -0.000000  1
  C          0.694718        1.127126        0.000018  1
  C         -0.694752        1.127133        0.000000  1
  N         -1.396804       -0.000000        0.000000  1
  C         -0.694718       -1.127126       -0.000018  1
  C          0.694752       -1.127133       -0.000000  1
  H          1.249619        2.057126        0.000037  1
  H         -1.249460        2.057237        0.000041  1
  H         -1.249619       -2.057126       -0.000037  1
  H          1.249460       -2.057237       -0.000041  1
  C         -0.984798        1.173647        1.285531  2
  H         -0.745728        1.135308        0.225932  2
  H         -0.078128        1.028247        1.867155  2
  H         -1.417195        2.141784        1.524739  2
  H         -1.698240        0.389264        1.524739  2

%mem=32GB
%nprocshared= 8
#p m062x/aug-cc-pVDZ   counterpoise=2

00160 m062x/aug-cc-pVDZ   counterpoise=2

 0  1  0  1  0  1
  N          1.396804        0.000000       -0.000000  1
  C          0.694718        1.127126        0.000018  1
  C         -0.694752        1.127133        0.000000  1
  N         -1.396804       -0.000000        0.000000  1
  C         -0.694718       -1.127126       -0.000018  1
  C          0.694752       -1.127133       -0.000000  1
  H          1.249619        2.057126        0.000037  1
  H         -1.249460        2.057237        0.000041  1
  H         -1.249619       -2.057126       -0.000037  1
  H          1.249460       -2.057237       -0.000041  1
  C         -1.173633        0.984812        1.285533  2
  H         -0.796238        1.096972        0.272435  2
  H         -0.383906        1.219515        1.994564  2
  H         -2.010090        1.662041        1.437778  2
  H         -1.504453       -0.039325        1.437778  2

%mem=32GB
%nprocshared= 8
#p m062x/aug-cc-pVDZ   counterpoise=2

00161 m062x/aug-cc-pVDZ   counterpoise=2

 0  1  0  1  0  1
  N          1.396804        0.000000       -0.000000  1
  C          0.694718        1.127126        0.000018  1
  C         -0.694752        1.127133        0.000000  1
  N         -1.396804       -0.000000        0.000000  1
  C         -0.694718       -1.127126       -0.000018  1
  C          0.694752       -1.127133       -0.000000  1
  H          1.249619        2.057126        0.000037  1
  H         -1.249460        2.057237        0.000041  1
  H         -1.249619       -2.057126       -0.000037  1
  H          1.249460       -2.057237       -0.000041  1
  C         -1.326809        0.766055        1.285536  2
  H         -0.861785        1.031712        0.339727  2
  H         -0.707604        1.119791        2.105862  2
  H         -2.309231        1.226884        1.348474  2
  H         -1.428807       -0.314274        1.348474  2

%mem=32GB
%nprocshared= 8
#p m062x/aug-cc-pVDZ   counterpoise=2

00162 m062x/aug-cc-pVDZ   counterpoise=2

 0  1  0  1  0  1
  N          1.396804        0.000000       -0.000000  1
  C          0.694718        1.127126        0.000018  1
  C         -0.694752        1.127133        0.000000  1
  N         -1.396804       -0.000000        0.000000  1
  C         -0.694718       -1.127126       -0.000018  1
  C          0.694752       -1.127133       -0.000000  1
  H          1.249619        2.057126        0.000037  1
  H         -1.249460        2.057237        0.000041  1
  H         -1.249619       -2.057126       -0.000037  1
  H          1.249460       -2.057237       -0.000041  1
  C         -1.439691        0.523988        1.285534  2
  H         -1.406129        0.113926        0.279503  2
  H         -1.373510       -0.284598        2.008918  2
  H         -0.605072        1.205792        1.427066  2
  H         -2.374068        1.061004        1.427066  2

%mem=32GB
%nprocshared= 8
#p m062x/aug-cc-pVDZ   counterpoise=2

00163 m062x/aug-cc-pVDZ   counterpoise=2

 0  1  0  1  0  1
  N          1.396804        0.000000       -0.000000  1
  C          0.694718        1.127126        0.000018  1
  C         -0.694752        1.127133        0.000000  1
  N         -1.396804       -0.000000        0.000000  1
  C         -0.694718       -1.127126       -0.000018  1
  C          0.694752       -1.127133       -0.000000  1
  H          1.249619        2.057126        0.000037  1
  H         -1.249460        2.057237        0.000041  1
  H         -1.249619       -2.057126       -0.000037  1
  H          1.249460       -2.057237       -0.000041  1
  C         -1.508809        0.266035        1.285531  2
  H         -1.416410        0.046568        0.225026  2
  H         -1.151651       -0.582288        1.863685  2
  H         -0.915685        1.144335        1.526927  2
  H         -2.551529        0.455618        1.526927  2

%mem=32GB
%nprocshared= 8
#p m062x/aug-cc-pVDZ   counterpoise=2

00164 m062x/aug-cc-pVDZ   counterpoise=2

 0  1  0  1  0  1
  N          1.396804        0.000000       -0.000000  1
  C          0.694718        1.127126        0.000018  1
  C         -0.694752        1.127133        0.000000  1
  N         -1.396804       -0.000000        0.000000  1
  C         -0.694718       -1.127126       -0.000018  1
  C          0.694752       -1.127133       -0.000000  1
  H          1.249619        2.057126        0.000037  1
  H         -1.249460        2.057237        0.000041  1
  H         -1.249619       -2.057126       -0.000037  1
  H          1.249460       -2.057237       -0.000041  1
  C         -1.532084        0.000000        1.285530  2
  H         -1.418333        0.000000        0.204588  2
  H         -0.550898       -0.000000        1.753239  2
  H         -2.079576        0.887456        1.592372  2
  H         -2.079576       -0.887456        1.592372  2

%mem=32GB
%nprocshared= 8
#p m062x/aug-cc-pVDZ   counterpoise=2

00165 m062x/aug-cc-pVDZ   counterpoise=2

 0  1  0  1  0  1
  N          1.396804        0.000000       -0.000000  1
  C          0.694718        1.127126        0.000018  1
  C         -0.694752        1.127133        0.000000  1
  N         -1.396804       -0.000000        0.000000  1
  C         -0.694718       -1.127126       -0.000018  1
  C          0.694752       -1.127133       -0.000000  1
  H          1.249619        2.057126        0.000037  1
  H         -1.249460        2.057237        0.000041  1
  H         -1.249619       -2.057126       -0.000037  1
  H          1.249460       -2.057237       -0.000041  1
  C         -1.508809       -0.266035        1.285531  2
  H         -1.416410       -0.046568        0.225026  2
  H         -1.151651        0.582288        1.863685  2
  H         -2.551529       -0.455618        1.526927  2
  H         -0.915685       -1.144335        1.526927  2

%mem=32GB
%nprocshared= 8
#p m062x/aug-cc-pVDZ   counterpoise=2

00166 m062x/aug-cc-pVDZ   counterpoise=2

 0  1  0  1  0  1
  N          1.396804        0.000000       -0.000000  1
  C          0.694718        1.127126        0.000018  1
  C         -0.694752        1.127133        0.000000  1
  N         -1.396804       -0.000000        0.000000  1
  C         -0.694718       -1.127126       -0.000018  1
  C          0.694752       -1.127133       -0.000000  1
  H          1.249619        2.057126        0.000037  1
  H         -1.249460        2.057237        0.000041  1
  H         -1.249619       -2.057126       -0.000037  1
  H          1.249460       -2.057237       -0.000041  1
  C         -1.439691       -0.523988        1.285534  2
  H         -1.406129       -0.113926        0.279503  2
  H         -1.373510        0.284598        2.008918  2
  H         -2.374068       -1.061004        1.427066  2
  H         -0.605072       -1.205792        1.427066  2

%mem=32GB
%nprocshared= 8
#p m062x/aug-cc-pVDZ   counterpoise=2

00167 m062x/aug-cc-pVDZ   counterpoise=2

 0  1  0  1  0  1
  N          1.396804        0.000000       -0.000000  1
  C          0.694718        1.127126        0.000018  1
  C         -0.694752        1.127133        0.000000  1
  N         -1.396804       -0.000000        0.000000  1
  C         -0.694718       -1.127126       -0.000018  1
  C          0.694752       -1.127133       -0.000000  1
  H          1.249619        2.057126        0.000037  1
  H         -1.249460        2.057237        0.000041  1
  H         -1.249619       -2.057126       -0.000037  1
  H          1.249460       -2.057237       -0.000041  1
  C         -1.326809       -0.766055        1.285536  2
  H         -0.861769       -1.031701        0.339732  2
  H         -0.707600       -1.119767        2.105869  2
  H         -1.428842        0.314271        1.348468  2
  H         -2.309217       -1.226914        1.348468  2

%mem=32GB
%nprocshared= 8
#p m062x/aug-cc-pVDZ   counterpoise=2

00168 m062x/aug-cc-pVDZ   counterpoise=2

 0  1  0  1  0  1
  N          1.396804        0.000000       -0.000000  1
  C          0.694718        1.127126        0.000018  1
  C         -0.694752        1.127133        0.000000  1
  N         -1.396804       -0.000000        0.000000  1
  C         -0.694718       -1.127126       -0.000018  1
  C          0.694752       -1.127133       -0.000000  1
  H          1.249619        2.057126        0.000037  1
  H         -1.249460        2.057237        0.000041  1
  H         -1.249619       -2.057126       -0.000037  1
  H          1.249460       -2.057237       -0.000041  1
  C         -1.173633       -0.984812        1.285533  2
  H         -0.796219       -1.096964        0.272441  2
  H         -0.383909       -1.219486        1.994577  2
  H         -1.504489        0.039314        1.437768  2
  H         -2.010070       -1.662068        1.437768  2

%mem=32GB
%nprocshared= 8
#p m062x/aug-cc-pVDZ   counterpoise=2

00169 m062x/aug-cc-pVDZ   counterpoise=2

 0  1  0  1  0  1
  N          1.396804        0.000000       -0.000000  1
  C          0.694718        1.127126        0.000018  1
  C         -0.694752        1.127133        0.000000  1
  N         -1.396804       -0.000000        0.000000  1
  C         -0.694718       -1.127126       -0.000018  1
  C          0.694752       -1.127133       -0.000000  1
  H          1.249619        2.057126        0.000037  1
  H         -1.249460        2.057237        0.000041  1
  H         -1.249619       -2.057126       -0.000037  1
  H          1.249460       -2.057237       -0.000041  1
  C         -0.984798       -1.173647        1.285531  2
  H         -0.745704       -1.135303        0.225937  2
  H         -0.078141       -1.028245        1.867175  2
  H         -1.698250       -0.389268        1.524726  2
  H         -1.417195       -2.141787        1.524726  2

%mem=32GB
%nprocshared= 8
#p m062x/aug-cc-pVDZ   counterpoise=2

00170 m062x/aug-cc-pVDZ   counterpoise=2

 0  1  0  1  0  1
  N          1.396804        0.000000       -0.000000  1
  C          0.694718        1.127126        0.000018  1
  C         -0.694752        1.127133        0.000000  1
  N         -1.396804       -0.000000        0.000000  1
  C         -0.694718       -1.127126       -0.000018  1
  C          0.694752       -1.127133       -0.000000  1
  H          1.249619        2.057126        0.000037  1
  H         -1.249460        2.057237        0.000041  1
  H         -1.249619       -2.057126       -0.000037  1
  H          1.249460       -2.057237       -0.000041  1
  C         -0.766042       -1.326821        1.285531  2
  H         -0.706543       -1.160233        0.213111  2
  H         -0.445801       -0.430200        1.809930  2
  H         -1.791673       -1.559960        1.559764  2
  H         -0.120176       -2.156960        1.559764  2

%mem=32GB
%nprocshared= 8
#p m062x/aug-cc-pVDZ   counterpoise=2

00171 m062x/aug-cc-pVDZ   counterpoise=2

 0  1  0  1  0  1
  N          1.396804        0.000000       -0.000000  1
  C          0.694718        1.127126        0.000018  1
  C         -0.694752        1.127133        0.000000  1
  N         -1.396804       -0.000000        0.000000  1
  C         -0.694718       -1.127126       -0.000018  1
  C          0.694752       -1.127133       -0.000000  1
  H          1.249619        2.057126        0.000037  1
  H         -1.249460        2.057237        0.000041  1
  H         -1.249619       -2.057126       -0.000037  1
  H          1.249460       -2.057237       -0.000041  1
  C         -0.524011       -1.439682        1.285532  2
  H         -0.663102       -1.185013        0.238072  2
  H         -0.950993       -0.657899        1.908411  2
  H         -1.019807       -2.383347        1.498040  2
  H          0.537916       -1.532575        1.498040  2

%mem=32GB
%nprocshared= 8
#p m062x/aug-cc-pVDZ   counterpoise=2

00172 m062x/aug-cc-pVDZ   counterpoise=2

 0  1  0  1  0  1
  N          1.396804        0.000000       -0.000000  1
  C          0.694718        1.127126        0.000018  1
  C         -0.694752        1.127133        0.000000  1
  N         -1.396804       -0.000000        0.000000  1
  C         -0.694718       -1.127126       -0.000018  1
  C          0.694752       -1.127133       -0.000000  1
  H          1.249619        2.057126        0.000037  1
  H         -1.249460        2.057237        0.000041  1
  H         -1.249619       -2.057126       -0.000037  1
  H          1.249460       -2.057237       -0.000041  1
  C         -0.266058       -1.508801        1.285534  2
  H         -0.596997       -1.214136        0.293048  2
  H         -0.854545       -0.984818        2.034268  2
  H         -0.396426       -2.580984        1.407616  2
  H          0.783873       -1.255388        1.407616  2

%mem=32GB
%nprocshared= 8
#p m062x/aug-cc-pVDZ   counterpoise=2

00173 m062x/aug-cc-pVDZ   counterpoise=2

 0  1  0  1  0  1
  N          1.396804        0.000000       -0.000000  1
  C          0.694718        1.127126        0.000018  1
  C         -0.694752        1.127133        0.000000  1
  N         -1.396804       -0.000000        0.000000  1
  C         -0.694718       -1.127126       -0.000018  1
  C          0.694752       -1.127133       -0.000000  1
  H          1.249619        2.057126        0.000037  1
  H         -1.249460        2.057237        0.000041  1
  H         -1.249619       -2.057126       -0.000037  1
  H          1.249460       -2.057237       -0.000041  1
  C          0.000021       -1.532077        1.285537  2
  H          0.498009       -1.241810        0.364055  2
  H          0.584537       -1.191375        2.136267  2
  H         -0.988238       -1.080904        1.321104  2
  H         -0.094432       -2.614339        1.321104  2

%mem=32GB
%nprocshared= 8
#p m062x/aug-cc-pVDZ   counterpoise=2

00174 m062x/aug-cc-pVDZ   counterpoise=2

 0  1  0  1  0  1
  N          1.396804        0.000000       -0.000000  1
  C          0.694718        1.127126        0.000018  1
  C         -0.694752        1.127133        0.000000  1
  N         -1.396804       -0.000000        0.000000  1
  C         -0.694718       -1.127126       -0.000018  1
  C          0.694752       -1.127133       -0.000000  1
  H          1.249619        2.057126        0.000037  1
  H         -1.249460        2.057237        0.000041  1
  H         -1.249619       -2.057126       -0.000037  1
  H          1.249460       -2.057237       -0.000041  1
  C          0.266058       -1.508801        1.285534  2
  H          0.597025       -1.214140        0.293057  2
  H          0.854560       -0.984855        2.034283  2
  H         -0.783862       -1.255338        1.407605  2
  H          0.396373       -2.580992        1.407605  2

%mem=32GB
%nprocshared= 8
#p m062x/aug-cc-pVDZ   counterpoise=2

00175 m062x/aug-cc-pVDZ   counterpoise=2

 0  1  0  1  0  1
  N          1.396804        0.000000       -0.000000  1
  C          0.694718        1.127126        0.000018  1
  C         -0.694752        1.127133        0.000000  1
  N         -1.396804       -0.000000        0.000000  1
  C         -0.694718       -1.127126       -0.000018  1
  C          0.694752       -1.127133       -0.000000  1
  H          1.249619        2.057126        0.000037  1
  H         -1.249460        2.057237        0.000041  1
  H         -1.249619       -2.057126       -0.000037  1
  H          1.249460       -2.057237       -0.000041  1
  C          0.524011       -1.439682        1.285532  2
  H          0.663132       -1.185016        0.238075  2
  H          0.951063       -0.657944        1.908421  2
  H         -0.537926       -1.532478        1.498033  2
  H          1.019718       -2.383396        1.498033  2

%mem=32GB
%nprocshared= 8
#p m062x/aug-cc-pVDZ   counterpoise=2

00176 m062x/aug-cc-pVDZ   counterpoise=2

 0  1  0  1  0  1
  N          1.396804        0.000000       -0.000000  1
  C          0.694718        1.127126        0.000018  1
  C         -0.694752        1.127133        0.000000  1
  N         -1.396804       -0.000000        0.000000  1
  C         -0.694718       -1.127126       -0.000018  1
  C          0.694752       -1.127133       -0.000000  1
  H          1.249619        2.057126        0.000037  1
  H         -1.249460        2.057237        0.000041  1
  H         -1.249619       -2.057126       -0.000037  1
  H          1.249460       -2.057237       -0.000041  1
  C          0.766042       -1.326821        1.285531  2
  H          0.706570       -1.160236        0.213109  2
  H          0.445924       -0.430150        1.809919  2
  H          0.120059       -2.156866        1.559770  2
  H          1.791640       -1.560101        1.559770  2

%mem=32GB
%nprocshared= 8
#p m062x/aug-cc-pVDZ   counterpoise=2

00177 m062x/aug-cc-pVDZ   counterpoise=2

 0  1  0  1  0  1
  N          1.396804        0.000000       -0.000000  1
  C          0.694718        1.127126        0.000018  1
  C         -0.694752        1.127133        0.000000  1
  N         -1.396804       -0.000000        0.000000  1
  C         -0.694718       -1.127126       -0.000018  1
  C          0.694752       -1.127133       -0.000000  1
  H          1.249619        2.057126        0.000037  1
  H         -1.249460        2.057237        0.000041  1
  H         -1.249619       -2.057126       -0.000037  1
  H          1.249460       -2.057237       -0.000041  1
  C          0.984798       -1.173647        1.285531  2
  H          0.745728       -1.135308        0.225932  2
  H          0.078128       -1.028247        1.867155  2
  H          1.417195       -2.141784        1.524739  2
  H          1.698240       -0.389264        1.524739  2

%mem=32GB
%nprocshared= 8
#p m062x/aug-cc-pVDZ   counterpoise=2

00178 m062x/aug-cc-pVDZ   counterpoise=2

 0  1  0  1  0  1
  N          1.396804        0.000000       -0.000000  1
  C          0.694718        1.127126        0.000018  1
  C         -0.694752        1.127133        0.000000  1
  N         -1.396804       -0.000000        0.000000  1
  C         -0.694718       -1.127126       -0.000018  1
  C          0.694752       -1.127133       -0.000000  1
  H          1.249619        2.057126        0.000037  1
  H         -1.249460        2.057237        0.000041  1
  H         -1.249619       -2.057126       -0.000037  1
  H          1.249460       -2.057237       -0.000041  1
  C          1.173633       -0.984812        1.285533  2
  H          0.796238       -1.096972        0.272435  2
  H          0.383906       -1.219515        1.994564  2
  H          2.010090       -1.662041        1.437778  2
  H          1.504453        0.039325        1.437778  2

%mem=32GB
%nprocshared= 8
#p m062x/aug-cc-pVDZ   counterpoise=2

00179 m062x/aug-cc-pVDZ   counterpoise=2

 0  1  0  1  0  1
  N          1.396804        0.000000       -0.000000  1
  C          0.694718        1.127126        0.000018  1
  C         -0.694752        1.127133        0.000000  1
  N         -1.396804       -0.000000        0.000000  1
  C         -0.694718       -1.127126       -0.000018  1
  C          0.694752       -1.127133       -0.000000  1
  H          1.249619        2.057126        0.000037  1
  H         -1.249460        2.057237        0.000041  1
  H         -1.249619       -2.057126       -0.000037  1
  H          1.249460       -2.057237       -0.000041  1
  C          1.326809       -0.766055        1.285536  2
  H          0.861785       -1.031712        0.339727  2
  H          0.707604       -1.119791        2.105862  2
  H          2.309231       -1.226884        1.348474  2
  H          1.428807        0.314274        1.348474  2

%mem=32GB
%nprocshared= 8
#p m062x/aug-cc-pVDZ   counterpoise=2

00180 m062x/aug-cc-pVDZ   counterpoise=2

 0  1  0  1  0  1
  N          1.396804        0.000000       -0.000000  1
  C          0.694718        1.127126        0.000018  1
  C         -0.694752        1.127133        0.000000  1
  N         -1.396804       -0.000000        0.000000  1
  C         -0.694718       -1.127126       -0.000018  1
  C          0.694752       -1.127133       -0.000000  1
  H          1.249619        2.057126        0.000037  1
  H         -1.249460        2.057237        0.000041  1
  H         -1.249619       -2.057126       -0.000037  1
  H          1.249460       -2.057237       -0.000041  1
  C          1.439691       -0.523988        1.285534  2
  H          1.406129       -0.113926        0.279503  2
  H          1.373510        0.284598        2.008918  2
  H          0.605072       -1.205792        1.427066  2
  H          2.374068       -1.061004        1.427066  2

%mem=32GB
%nprocshared= 8
#p m062x/aug-cc-pVDZ   counterpoise=2

00181 m062x/aug-cc-pVDZ   counterpoise=2

 0  1  0  1  0  1
  N          1.396804        0.000000       -0.000000  1
  C          0.694718        1.127126        0.000018  1
  C         -0.694752        1.127133        0.000000  1
  N         -1.396804       -0.000000        0.000000  1
  C         -0.694718       -1.127126       -0.000018  1
  C          0.694752       -1.127133       -0.000000  1
  H          1.249619        2.057126        0.000037  1
  H         -1.249460        2.057237        0.000041  1
  H         -1.249619       -2.057126       -0.000037  1
  H          1.249460       -2.057237       -0.000041  1
  C          1.508809       -0.266035        1.285531  2
  H          1.416410       -0.046568        0.225026  2
  H          1.151651        0.582288        1.863685  2
  H          0.915685       -1.144335        1.526927  2
  H          2.551529       -0.455618        1.526927  2

%mem=32GB
%nprocshared= 8
#p m062x/aug-cc-pVDZ   counterpoise=2

00182 m062x/aug-cc-pVDZ   counterpoise=2

 0  1  0  1  0  1
  N          1.396804        0.000000       -0.000000  1
  C          0.694718        1.127126        0.000018  1
  C         -0.694752        1.127133        0.000000  1
  N         -1.396804       -0.000000        0.000000  1
  C         -0.694718       -1.127126       -0.000018  1
  C          0.694752       -1.127133       -0.000000  1
  H          1.249619        2.057126        0.000037  1
  H         -1.249460        2.057237        0.000041  1
  H         -1.249619       -2.057126       -0.000037  1
  H          1.249460       -2.057237       -0.000041  1
  C          1.732037        0.000000        0.999957  2
  H          1.386551        0.000000       -0.030584  2
  H          0.875646        0.000000        1.669339  2
  H          2.333046       -0.887456        1.180751  2
  H          2.333046        0.887456        1.180751  2

%mem=32GB
%nprocshared= 8
#p m062x/aug-cc-pVDZ   counterpoise=2

00183 m062x/aug-cc-pVDZ   counterpoise=2

 0  1  0  1  0  1
  N          1.396804        0.000000       -0.000000  1
  C          0.694718        1.127126        0.000018  1
  C         -0.694752        1.127133        0.000000  1
  N         -1.396804       -0.000000        0.000000  1
  C         -0.694718       -1.127126       -0.000018  1
  C          0.694752       -1.127133       -0.000000  1
  H          1.249619        2.057126        0.000037  1
  H         -1.249460        2.057237        0.000041  1
  H         -1.249619       -2.057126       -0.000037  1
  H          1.249460       -2.057237       -0.000041  1
  C          1.705724        0.300755        0.999959  2
  H          1.397381        0.000562        0.001868  2
  H          1.134306       -0.255560        1.738519  2
  H          2.764735        0.093198        1.129931  2
  H          1.526603        1.364945        1.129931  2

%mem=32GB
%nprocshared= 8
#p m062x/aug-cc-pVDZ   counterpoise=2

00184 m062x/aug-cc-pVDZ   counterpoise=2

 0  1  0  1  0  1
  N          1.396804        0.000000       -0.000000  1
  C          0.694718        1.127126        0.000018  1
  C         -0.694752        1.127133        0.000000  1
  N         -1.396804       -0.000000        0.000000  1
  C         -0.694718       -1.127126       -0.000018  1
  C          0.694752       -1.127133       -0.000000  1
  H          1.249619        2.057126        0.000037  1
  H         -1.249460        2.057237        0.000041  1
  H         -1.249619       -2.057126       -0.000037  1
  H          1.249460       -2.057237       -0.000041  1
  C          1.627587        0.592374        0.999962  2
  H          1.415897        0.049008        0.082729  2
  H          1.384255       -0.032211        1.855626  2
  H          2.682058        0.854303        1.030937  2
  H          1.028224        1.498620        1.030937  2

%mem=32GB
%nprocshared= 8
#p m062x/aug-cc-pVDZ   counterpoise=2

00185 m062x/aug-cc-pVDZ   counterpoise=2

 0  1  0  1  0  1
  N          1.396804        0.000000       -0.000000  1
  C          0.694718        1.127126        0.000018  1
  C         -0.694752        1.127133        0.000000  1
  N         -1.396804       -0.000000        0.000000  1
  C         -0.694718       -1.127126       -0.000018  1
  C          0.694752       -1.127133       -0.000000  1
  H          1.249619        2.057126        0.000037  1
  H         -1.249460        2.057237        0.000041  1
  H         -1.249619       -2.057126       -0.000037  1
  H          1.249460       -2.057237       -0.000041  1
  C          1.499972        0.866034        0.999966  2
  H          0.831928        1.082638        0.170402  2
  H          0.978759        1.035030        1.938717  2
  H          1.821024       -0.171001        0.945544  2
  H          2.368456        1.517380        0.945544  2

%mem=32GB
%nprocshared= 8
#p m062x/aug-cc-pVDZ   counterpoise=2

00186 m062x/aug-cc-pVDZ   counterpoise=2

 0  1  0  1  0  1
  N          1.396804        0.000000       -0.000000  1
  C          0.694718        1.127126        0.000018  1
  C         -0.694752        1.127133        0.000000  1
  N         -1.396804       -0.000000        0.000000  1
  C         -0.694718       -1.127126       -0.000018  1
  C          0.694752       -1.127133       -0.000000  1
  H          1.249619        2.057126        0.000037  1
  H         -1.249460        2.057237        0.000041  1
  H         -1.249619       -2.057126       -0.000037  1
  H          1.249460       -2.057237       -0.000041  1
  C          1.326804        1.113341        0.999962  2
  H          0.746084        1.126006        0.081278  2
  H          0.654523        1.128003        1.853953  2
  H          1.934075        0.212431        1.032499  2
  H          1.972774        1.986921        1.032499  2

%mem=32GB
%nprocshared= 8
#p m062x/aug-cc-pVDZ   counterpoise=2

00187 m062x/aug-cc-pVDZ   counterpoise=2

 0  1  0  1  0  1
  N          1.396804        0.000000       -0.000000  1
  C          0.694718        1.127126        0.000018  1
  C         -0.694752        1.127133        0.000000  1
  N         -1.396804       -0.000000        0.000000  1
  C         -0.694718       -1.127126       -0.000018  1
  C          0.694752       -1.127133       -0.000000  1
  H          1.249619        2.057126        0.000037  1
  H         -1.249460        2.057237        0.000041  1
  H         -1.249619       -2.057126       -0.000037  1
  H          1.249460       -2.057237       -0.000041  1
  C          1.113324        1.326820        0.999959  2
  H          0.700549        1.129908        0.013948  2
  H          0.411936        0.992226        1.759946  2
  H          2.052595        0.791630        1.113176  2
  H          1.288385        2.393596        1.113176  2

%mem=32GB
%nprocshared= 8
#p m062x/aug-cc-pVDZ   counterpoise=2

00188 m062x/aug-cc-pVDZ   counterpoise=2

 0  1  0  1  0  1
  N          1.396804        0.000000       -0.000000  1
  C          0.694718        1.127126        0.000018  1
  C         -0.694752        1.127133        0.000000  1
  N         -1.396804       -0.000000        0.000000  1
  C         -0.694718       -1.127126       -0.000018  1
  C          0.694752       -1.127133       -0.000000  1
  H          1.249619        2.057126        0.000037  1
  H         -1.249460        2.057237        0.000041  1
  H         -1.249619       -2.057126       -0.000037  1
  H          1.249460       -2.057237       -0.000041  1
  C          0.866018        1.499984        0.999958  2
  H          0.693758        1.125037       -0.005584  2
  H          0.527684        0.763553        1.724303  2
  H          1.927773        1.685262        1.140766  2
  H          0.314930        2.426241        1.140766  2

%mem=32GB
%nprocshared= 8
#p m062x/aug-cc-pVDZ   counterpoise=2

00189 m062x/aug-cc-pVDZ   counterpoise=2

 0  1  0  1  0  1
  N          1.396804        0.000000       -0.000000  1
  C          0.694718        1.127126        0.000018  1
  C         -0.694752        1.127133        0.000000  1
  N         -1.396804       -0.000000        0.000000  1
  C         -0.694718       -1.127126       -0.000018  1
  C          0.694752       -1.127133       -0.000000  1
  H          1.249619        2.057126        0.000037  1
  H         -1.249460        2.057237        0.000041  1
  H         -1.249619       -2.057126       -0.000037  1
  H          1.249460       -2.057237       -0.000041  1
  C          0.592400        1.627575        0.999960  2
  H          0.691443        1.143146        0.032027  2
  H          0.742168        0.895041        1.788909  2
  H          1.337445        2.413922        1.089653  2
  H         -0.401495        2.058393        1.089653  2

%mem=32GB
%nprocshared= 8
#p m062x/aug-cc-pVDZ   counterpoise=2

00190 m062x/aug-cc-pVDZ   counterpoise=2

 0  1  0  1  0  1
  N          1.396804        0.000000       -0.000000  1
  C          0.694718        1.127126        0.000018  1
  C         -0.694752        1.127133        0.000000  1
  N         -1.396804       -0.000000        0.000000  1
  C         -0.694718       -1.127126       -0.000018  1
  C          0.694752       -1.127133       -0.000000  1
  H          1.249619        2.057126        0.000037  1
  H         -1.249460        2.057237        0.000041  1
  H         -1.249619       -2.057126       -0.000037  1
  H          1.249460       -2.057237       -0.000041  1
  C          0.300782        1.705716        0.999963  2
  H          0.651574        1.190493        0.109533  2
  H          0.656270        1.183597        1.884552  2
  H          0.681138        2.723948        1.003069  2
  H         -0.786000        1.725039        1.003069  2

%mem=32GB
%nprocshared= 8
#p m062x/aug-cc-pVDZ   counterpoise=2

00191 m062x/aug-cc-pVDZ   counterpoise=2

 0  1  0  1  0  1
  N          1.396804        0.000000       -0.000000  1
  C          0.694718        1.127126        0.000018  1
  C         -0.694752        1.127133        0.000000  1
  N         -1.396804       -0.000000        0.000000  1
  C         -0.694718       -1.127126       -0.000018  1
  C          0.694752       -1.127133       -0.000000  1
  H          1.249619        2.057126        0.000037  1
  H         -1.249460        2.057237        0.000041  1
  H         -1.249619       -2.057126       -0.000037  1
  H          1.249460       -2.057237       -0.000041  1
  C          0.000023        1.732031        0.999967  2
  H          0.555402        1.248436        0.200551  2
  H          0.383228        1.398355        1.960847  2
  H          0.113396        2.810053        0.919400  2
  H         -1.052165        1.471480        0.919400  2

%mem=32GB
%nprocshared= 8
#p m062x/aug-cc-pVDZ   counterpoise=2

00192 m062x/aug-cc-pVDZ   counterpoise=2

 0  1  0  1  0  1
  N          1.396804        0.000000       -0.000000  1
  C          0.694718        1.127126        0.000018  1
  C         -0.694752        1.127133        0.000000  1
  N         -1.396804       -0.000000        0.000000  1
  C         -0.694718       -1.127126       -0.000018  1
  C          0.694752       -1.127133       -0.000000  1
  H          1.249619        2.057126        0.000037  1
  H         -1.249460        2.057237        0.000041  1
  H         -1.249619       -2.057126       -0.000037  1
  H          1.249460       -2.057237       -0.000041  1
  C         -0.300782        1.705716        0.999963  2
  H         -0.651598        1.190509        0.109533  2
  H         -0.656293        1.183613        1.884552  2
  H          0.786000        1.724989        1.003068  2
  H         -0.681092        2.723965        1.003068  2

%mem=32GB
%nprocshared= 8
#p m062x/aug-cc-pVDZ   counterpoise=2

00193 m062x/aug-cc-pVDZ   counterpoise=2

 0  1  0  1  0  1
  N          1.396804        0.000000       -0.000000  1
  C          0.694718        1.127126        0.000018  1
  C         -0.694752        1.127133        0.000000  1
  N         -1.396804       -0.000000        0.000000  1
  C         -0.694718       -1.127126       -0.000018  1
  C          0.694752       -1.127133       -0.000000  1
  H          1.249619        2.057126        0.000037  1
  H         -1.249460        2.057237        0.000041  1
  H         -1.249619       -2.057126       -0.000037  1
  H          1.249460       -2.057237       -0.000041  1
  C         -0.592400        1.627575        0.999960  2
  H         -0.691474        1.143159        0.032023  2
  H         -0.742219        0.895046        1.788903  2
  H          0.401524        2.058325        1.089657  2
  H         -1.337391        2.413972        1.089657  2

%mem=32GB
%nprocshared= 8
#p m062x/aug-cc-pVDZ   counterpoise=2

00194 m062x/aug-cc-pVDZ   counterpoise=2

 0  1  0  1  0  1
  N          1.396804        0.000000       -0.000000  1
  C          0.694718        1.127126        0.000018  1
  C         -0.694752        1.127133        0.000000  1
  N         -1.396804       -0.000000        0.000000  1
  C         -0.694718       -1.127126       -0.000018  1
  C          0.694752       -1.127133       -0.000000  1
  H          1.249619        2.057126        0.000037  1
  H         -1.249460        2.057237        0.000041  1
  H         -1.249619       -2.057126       -0.000037  1
  H          1.249460       -2.057237       -0.000041  1
  C         -0.866018        1.499984        0.999958  2
  H         -0.693794        1.125047       -0.005594  2
  H         -0.527727        0.763514        1.724284  2
  H         -0.314865        2.426201        1.140781  2
  H         -1.927759        1.685331        1.140781  2

%mem=32GB
%nprocshared= 8
#p m062x/aug-cc-pVDZ   counterpoise=2

00195 m062x/aug-cc-pVDZ   counterpoise=2

 0  1  0  1  0  1
  N          1.396804        0.000000       -0.000000  1
  C          0.694718        1.127126        0.000018  1
  C         -0.694752        1.127133        0.000000  1
  N         -1.396804       -0.000000        0.000000  1
  C         -0.694718       -1.127126       -0.000018  1
  C          0.694752       -1.127133       -0.000000  1
  H          1.249619        2.057126        0.000037  1
  H         -1.249460        2.057237        0.000041  1
  H         -1.249619       -2.057126       -0.000037  1
  H          1.249460       -2.057237       -0.000041  1
  C         -1.113324        1.326820        0.999959  2
  H         -0.700584        1.129915        0.013932  2
  H         -0.411918        0.992202        1.759919  2
  H         -1.288363        2.393598        1.113198  2
  H         -2.052601        0.791645        1.113198  2

%mem=32GB
%nprocshared= 8
#p m062x/aug-cc-pVDZ   counterpoise=2

00196 m062x/aug-cc-pVDZ   counterpoise=2

 0  1  0  1  0  1
  N          1.396804        0.000000       -0.000000  1
  C          0.694718        1.127126        0.000018  1
  C         -0.694752        1.127133        0.000000  1
  N         -1.396804       -0.000000        0.000000  1
  C         -0.694718       -1.127126       -0.000018  1
  C          0.694752       -1.127133       -0.000000  1
  H          1.249619        2.057126        0.000037  1
  H         -1.249460        2.057237        0.000041  1
  H         -1.249619       -2.057126       -0.000037  1
  H          1.249460       -2.057237       -0.000041  1
  C         -1.326804        1.113341        0.999962  2
  H         -0.746114        1.126012        0.081259  2
  H         -0.654495        1.128011        1.853931  2
  H         -1.972784        1.986913        1.032519  2
  H         -1.934063        0.212423        1.032519  2

%mem=32GB
%nprocshared= 8
#p m062x/aug-cc-pVDZ   counterpoise=2

00197 m062x/aug-cc-pVDZ   counterpoise=2

 0  1  0  1  0  1
  N          1.396804        0.000000       -0.000000  1
  C          0.694718        1.127126        0.000018  1
  C         -0.694752        1.127133        0.000000  1
  N         -1.396804       -0.000000        0.000000  1
  C         -0.694718       -1.127126       -0.000018  1
  C          0.694752       -1.127133       -0.000000  1
  H          1.249619        2.057126        0.000037  1
  H         -1.249460        2.057237        0.000041  1
  H         -1.249619       -2.057126       -0.000037  1
  H          1.249460       -2.057237       -0.000041  1
  C         -1.499972        0.866034        0.999966  2
  H         -0.831953        1.082644        0.170384  2
  H         -0.978739        1.035048        1.938703  2
  H         -2.368470        1.517362        0.945560  2
  H         -1.821004       -0.171008        0.945560  2

%mem=32GB
%nprocshared= 8
#p m062x/aug-cc-pVDZ   counterpoise=2

00198 m062x/aug-cc-pVDZ   counterpoise=2

 0  1  0  1  0  1
  N          1.396804        0.000000       -0.000000  1
  C          0.694718        1.127126        0.000018  1
  C         -0.694752        1.127133        0.000000  1
  N         -1.396804       -0.000000        0.000000  1
  C         -0.694718       -1.127126       -0.000018  1
  C          0.694752       -1.127133       -0.000000  1
  H          1.249619        2.057126        0.000037  1
  H         -1.249460        2.057237        0.000041  1
  H         -1.249619       -2.057126       -0.000037  1
  H          1.249460       -2.057237       -0.000041  1
  C         -1.627587        0.592374        0.999962  2
  H         -1.415897        0.049008        0.082729  2
  H         -1.384255       -0.032211        1.855626  2
  H         -1.028224        1.498620        1.030937  2
  H         -2.682058        0.854303        1.030937  2

%mem=32GB
%nprocshared= 8
#p m062x/aug-cc-pVDZ   counterpoise=2

00199 m062x/aug-cc-pVDZ   counterpoise=2

 0  1  0  1  0  1
  N          1.396804        0.000000       -0.000000  1
  C          0.694718        1.127126        0.000018  1
  C         -0.694752        1.127133        0.000000  1
  N         -1.396804       -0.000000        0.000000  1
  C         -0.694718       -1.127126       -0.000018  1
  C          0.694752       -1.127133       -0.000000  1
  H          1.249619        2.057126        0.000037  1
  H         -1.249460        2.057237        0.000041  1
  H         -1.249619       -2.057126       -0.000037  1
  H          1.249460       -2.057237       -0.000041  1
  C         -1.705724        0.300755        0.999959  2
  H         -1.397381        0.000562        0.001868  2
  H         -1.134306       -0.255560        1.738519  2
  H         -1.526603        1.364945        1.129931  2
  H         -2.764735        0.093198        1.129931  2

%mem=32GB
%nprocshared= 8
#p m062x/aug-cc-pVDZ   counterpoise=2

00200 m062x/aug-cc-pVDZ   counterpoise=2

 0  1  0  1  0  1
  N          1.396804        0.000000       -0.000000  1
  C          0.694718        1.127126        0.000018  1
  C         -0.694752        1.127133        0.000000  1
  N         -1.396804       -0.000000        0.000000  1
  C         -0.694718       -1.127126       -0.000018  1
  C          0.694752       -1.127133       -0.000000  1
  H          1.249619        2.057126        0.000037  1
  H         -1.249460        2.057237        0.000041  1
  H         -1.249619       -2.057126       -0.000037  1
  H          1.249460       -2.057237       -0.000041  1
  C         -1.732037        0.000000        0.999957  2
  H         -1.386551        0.000000       -0.030584  2
  H         -0.875646       -0.000000        1.669339  2
  H         -2.333046        0.887456        1.180751  2
  H         -2.333046       -0.887456        1.180751  2

%mem=32GB
%nprocshared= 8
#p m062x/aug-cc-pVDZ   counterpoise=2

00201 m062x/aug-cc-pVDZ   counterpoise=2

 0  1  0  1  0  1
  N          1.396804        0.000000       -0.000000  1
  C          0.694718        1.127126        0.000018  1
  C         -0.694752        1.127133        0.000000  1
  N         -1.396804       -0.000000        0.000000  1
  C         -0.694718       -1.127126       -0.000018  1
  C          0.694752       -1.127133       -0.000000  1
  H          1.249619        2.057126        0.000037  1
  H         -1.249460        2.057237        0.000041  1
  H         -1.249619       -2.057126       -0.000037  1
  H          1.249460       -2.057237       -0.000041  1
  C         -1.705724       -0.300755        0.999959  2
  H         -1.397381       -0.000562        0.001868  2
  H         -1.134306        0.255560        1.738519  2
  H         -2.764735       -0.093198        1.129931  2
  H         -1.526603       -1.364945        1.129931  2

%mem=32GB
%nprocshared= 8
#p m062x/aug-cc-pVDZ   counterpoise=2

00202 m062x/aug-cc-pVDZ   counterpoise=2

 0  1  0  1  0  1
  N          1.396804        0.000000       -0.000000  1
  C          0.694718        1.127126        0.000018  1
  C         -0.694752        1.127133        0.000000  1
  N         -1.396804       -0.000000        0.000000  1
  C         -0.694718       -1.127126       -0.000018  1
  C          0.694752       -1.127133       -0.000000  1
  H          1.249619        2.057126        0.000037  1
  H         -1.249460        2.057237        0.000041  1
  H         -1.249619       -2.057126       -0.000037  1
  H          1.249460       -2.057237       -0.000041  1
  C         -1.627587       -0.592374        0.999962  2
  H         -1.415897       -0.049008        0.082729  2
  H         -1.384255        0.032211        1.855626  2
  H         -2.682058       -0.854303        1.030937  2
  H         -1.028224       -1.498620        1.030937  2

%mem=32GB
%nprocshared= 8
#p m062x/aug-cc-pVDZ   counterpoise=2

00203 m062x/aug-cc-pVDZ   counterpoise=2

 0  1  0  1  0  1
  N          1.396804        0.000000       -0.000000  1
  C          0.694718        1.127126        0.000018  1
  C         -0.694752        1.127133        0.000000  1
  N         -1.396804       -0.000000        0.000000  1
  C         -0.694718       -1.127126       -0.000018  1
  C          0.694752       -1.127133       -0.000000  1
  H          1.249619        2.057126        0.000037  1
  H         -1.249460        2.057237        0.000041  1
  H         -1.249619       -2.057126       -0.000037  1
  H          1.249460       -2.057237       -0.000041  1
  C         -1.499972       -0.866034        0.999966  2
  H         -0.831942       -1.082633        0.170390  2
  H         -0.978743       -1.035035        1.938708  2
  H         -1.821025        0.171001        0.945555  2
  H         -2.368457       -1.517380        0.945555  2

%mem=32GB
%nprocshared= 8
#p m062x/aug-cc-pVDZ   counterpoise=2

00204 m062x/aug-cc-pVDZ   counterpoise=2

 0  1  0  1  0  1
  N          1.396804        0.000000       -0.000000  1
  C          0.694718        1.127126        0.000018  1
  C         -0.694752        1.127133        0.000000  1
  N         -1.396804       -0.000000        0.000000  1
  C         -0.694718       -1.127126       -0.000018  1
  C          0.694752       -1.127133       -0.000000  1
  H          1.249619        2.057126        0.000037  1
  H         -1.249460        2.057237        0.000041  1
  H         -1.249619       -2.057126       -0.000037  1
  H          1.249460       -2.057237       -0.000041  1
  C         -1.326804       -1.113341        0.999962  2
  H         -0.746099       -1.126005        0.081269  2
  H         -0.654509       -1.128003        1.853942  2
  H         -1.934075       -0.212431        1.032509  2
  H         -1.972773       -1.986921        1.032509  2

%mem=32GB
%nprocshared= 8
#p m062x/aug-cc-pVDZ   counterpoise=2

00205 m062x/aug-cc-pVDZ   counterpoise=2

 0  1  0  1  0  1
  N          1.396804        0.000000       -0.000000  1
  C          0.694718        1.127126        0.000018  1
  C         -0.694752        1.127133        0.000000  1
  N         -1.396804       -0.000000        0.000000  1
  C         -0.694718       -1.127126       -0.000018  1
  C          0.694752       -1.127133       -0.000000  1
  H          1.249619        2.057126        0.000037  1
  H         -1.249460        2.057237        0.000041  1
  H         -1.249619       -2.057126       -0.000037  1
  H          1.249460       -2.057237       -0.000041  1
  C         -1.113324       -1.326820        0.999959  2
  H         -0.700562       -1.129914        0.013941  2
  H         -0.411927       -0.992222        1.759935  2
  H         -2.052594       -0.791630        1.113185  2
  H         -1.288384       -2.393596        1.113185  2

%mem=32GB
%nprocshared= 8
#p m062x/aug-cc-pVDZ   counterpoise=2

00206 m062x/aug-cc-pVDZ   counterpoise=2

 0  1  0  1  0  1
  N          1.396804        0.000000       -0.000000  1
  C          0.694718        1.127126        0.000018  1
  C         -0.694752        1.127133        0.000000  1
  N         -1.396804       -0.000000        0.000000  1
  C         -0.694718       -1.127126       -0.000018  1
  C          0.694752       -1.127133       -0.000000  1
  H          1.249619        2.057126        0.000037  1
  H         -1.249460        2.057237        0.000041  1
  H         -1.249619       -2.057126       -0.000037  1
  H          1.249460       -2.057237       -0.000041  1
  C         -0.866018       -1.499984        0.999958  2
  H         -0.693764       -1.125049       -0.005590  2
  H         -0.527680       -0.763545        1.724293  2
  H         -1.927772       -1.685260        1.140774  2
  H         -0.314929       -2.426240        1.140774  2

%mem=32GB
%nprocshared= 8
#p m062x/aug-cc-pVDZ   counterpoise=2

00207 m062x/aug-cc-pVDZ   counterpoise=2

 0  1  0  1  0  1
  N          1.396804        0.000000       -0.000000  1
  C          0.694718        1.127126        0.000018  1
  C         -0.694752        1.127133        0.000000  1
  N         -1.396804       -0.000000        0.000000  1
  C         -0.694718       -1.127126       -0.000018  1
  C          0.694752       -1.127133       -0.000000  1
  H          1.249619        2.057126        0.000037  1
  H         -1.249460        2.057237        0.000041  1
  H         -1.249619       -2.057126       -0.000037  1
  H          1.249460       -2.057237       -0.000041  1
  C         -0.592400       -1.627575        0.999960  2
  H         -0.691440       -1.143160        0.032020  2
  H         -0.742170       -0.895030        1.788898  2
  H         -1.337445       -2.413921        1.089662  2
  H          0.401495       -2.058392        1.089662  2

%mem=32GB
%nprocshared= 8
#p m062x/aug-cc-pVDZ   counterpoise=2

00208 m062x/aug-cc-pVDZ   counterpoise=2

 0  1  0  1  0  1
  N          1.396804        0.000000       -0.000000  1
  C          0.694718        1.127126        0.000018  1
  C         -0.694752        1.127133        0.000000  1
  N         -1.396804       -0.000000        0.000000  1
  C         -0.694718       -1.127126       -0.000018  1
  C          0.694752       -1.127133       -0.000000  1
  H          1.249619        2.057126        0.000037  1
  H         -1.249460        2.057237        0.000041  1
  H         -1.249619       -2.057126       -0.000037  1
  H          1.249460       -2.057237       -0.000041  1
  C         -0.300782       -1.705716        0.999963  2
  H         -0.651565       -1.190506        0.109522  2
  H         -0.656278       -1.183584        1.884541  2
  H         -0.681138       -2.723948        1.003079  2
  H          0.786000       -1.725039        1.003079  2

%mem=32GB
%nprocshared= 8
#p m062x/aug-cc-pVDZ   counterpoise=2

00209 m062x/aug-cc-pVDZ   counterpoise=2

 0  1  0  1  0  1
  N          1.396804        0.000000       -0.000000  1
  C          0.694718        1.127126        0.000018  1
  C         -0.694752        1.127133        0.000000  1
  N         -1.396804       -0.000000        0.000000  1
  C         -0.694718       -1.127126       -0.000018  1
  C          0.694752       -1.127133       -0.000000  1
  H          1.249619        2.057126        0.000037  1
  H         -1.249460        2.057237        0.000041  1
  H         -1.249619       -2.057126       -0.000037  1
  H          1.249460       -2.057237       -0.000041  1
  C         -0.000023       -1.732031        0.999967  2
  H         -0.555391       -1.248445        0.200538  2
  H         -0.383241       -1.398344        1.960838  2
  H         -0.113395       -2.810054        0.919412  2
  H          1.052166       -1.471481        0.919412  2

%mem=32GB
%nprocshared= 8
#p m062x/aug-cc-pVDZ   counterpoise=2

00210 m062x/aug-cc-pVDZ   counterpoise=2

 0  1  0  1  0  1
  N          1.396804        0.000000       -0.000000  1
  C          0.694718        1.127126        0.000018  1
  C         -0.694752        1.127133        0.000000  1
  N         -1.396804       -0.000000        0.000000  1
  C         -0.694718       -1.127126       -0.000018  1
  C          0.694752       -1.127133       -0.000000  1
  H          1.249619        2.057126        0.000037  1
  H         -1.249460        2.057237        0.000041  1
  H         -1.249619       -2.057126       -0.000037  1
  H          1.249460       -2.057237       -0.000041  1
  C          0.300782       -1.705716        0.999963  2
  H          0.651598       -1.190509        0.109533  2
  H          0.656293       -1.183613        1.884552  2
  H         -0.786000       -1.724989        1.003068  2
  H          0.681092       -2.723965        1.003068  2

%mem=32GB
%nprocshared= 8
#p m062x/aug-cc-pVDZ   counterpoise=2

00211 m062x/aug-cc-pVDZ   counterpoise=2

 0  1  0  1  0  1
  N          1.396804        0.000000       -0.000000  1
  C          0.694718        1.127126        0.000018  1
  C         -0.694752        1.127133        0.000000  1
  N         -1.396804       -0.000000        0.000000  1
  C         -0.694718       -1.127126       -0.000018  1
  C          0.694752       -1.127133       -0.000000  1
  H          1.249619        2.057126        0.000037  1
  H         -1.249460        2.057237        0.000041  1
  H         -1.249619       -2.057126       -0.000037  1
  H          1.249460       -2.057237       -0.000041  1
  C          0.592400       -1.627575        0.999960  2
  H          0.691474       -1.143159        0.032023  2
  H          0.742219       -0.895046        1.788903  2
  H         -0.401524       -2.058325        1.089657  2
  H          1.337391       -2.413972        1.089657  2

%mem=32GB
%nprocshared= 8
#p m062x/aug-cc-pVDZ   counterpoise=2

00212 m062x/aug-cc-pVDZ   counterpoise=2

 0  1  0  1  0  1
  N          1.396804        0.000000       -0.000000  1
  C          0.694718        1.127126        0.000018  1
  C         -0.694752        1.127133        0.000000  1
  N         -1.396804       -0.000000        0.000000  1
  C         -0.694718       -1.127126       -0.000018  1
  C          0.694752       -1.127133       -0.000000  1
  H          1.249619        2.057126        0.000037  1
  H         -1.249460        2.057237        0.000041  1
  H         -1.249619       -2.057126       -0.000037  1
  H          1.249460       -2.057237       -0.000041  1
  C          0.866018       -1.499984        0.999958  2
  H          0.693794       -1.125047       -0.005594  2
  H          0.527727       -0.763514        1.724284  2
  H          0.314865       -2.426201        1.140781  2
  H          1.927759       -1.685331        1.140781  2

%mem=32GB
%nprocshared= 8
#p m062x/aug-cc-pVDZ   counterpoise=2

00213 m062x/aug-cc-pVDZ   counterpoise=2

 0  1  0  1  0  1
  N          1.396804        0.000000       -0.000000  1
  C          0.694718        1.127126        0.000018  1
  C         -0.694752        1.127133        0.000000  1
  N         -1.396804       -0.000000        0.000000  1
  C         -0.694718       -1.127126       -0.000018  1
  C          0.694752       -1.127133       -0.000000  1
  H          1.249619        2.057126        0.000037  1
  H         -1.249460        2.057237        0.000041  1
  H         -1.249619       -2.057126       -0.000037  1
  H          1.249460       -2.057237       -0.000041  1
  C          1.113324       -1.326820        0.999959  2
  H          0.700584       -1.129915        0.013932  2
  H          0.411918       -0.992202        1.759919  2
  H          1.288363       -2.393598        1.113198  2
  H          2.052601       -0.791645        1.113198  2

%mem=32GB
%nprocshared= 8
#p m062x/aug-cc-pVDZ   counterpoise=2

00214 m062x/aug-cc-pVDZ   counterpoise=2

 0  1  0  1  0  1
  N          1.396804        0.000000       -0.000000  1
  C          0.694718        1.127126        0.000018  1
  C         -0.694752        1.127133        0.000000  1
  N         -1.396804       -0.000000        0.000000  1
  C         -0.694718       -1.127126       -0.000018  1
  C          0.694752       -1.127133       -0.000000  1
  H          1.249619        2.057126        0.000037  1
  H         -1.249460        2.057237        0.000041  1
  H         -1.249619       -2.057126       -0.000037  1
  H          1.249460       -2.057237       -0.000041  1
  C          1.326804       -1.113341        0.999962  2
  H          0.746114       -1.126012        0.081259  2
  H          0.654495       -1.128011        1.853931  2
  H          1.972784       -1.986913        1.032519  2
  H          1.934063       -0.212423        1.032519  2

%mem=32GB
%nprocshared= 8
#p m062x/aug-cc-pVDZ   counterpoise=2

00215 m062x/aug-cc-pVDZ   counterpoise=2

 0  1  0  1  0  1
  N          1.396804        0.000000       -0.000000  1
  C          0.694718        1.127126        0.000018  1
  C         -0.694752        1.127133        0.000000  1
  N         -1.396804       -0.000000        0.000000  1
  C         -0.694718       -1.127126       -0.000018  1
  C          0.694752       -1.127133       -0.000000  1
  H          1.249619        2.057126        0.000037  1
  H         -1.249460        2.057237        0.000041  1
  H         -1.249619       -2.057126       -0.000037  1
  H          1.249460       -2.057237       -0.000041  1
  C          1.499972       -0.866034        0.999966  2
  H          0.831953       -1.082644        0.170384  2
  H          0.978739       -1.035048        1.938703  2
  H          2.368470       -1.517362        0.945560  2
  H          1.821004        0.171008        0.945560  2

%mem=32GB
%nprocshared= 8
#p m062x/aug-cc-pVDZ   counterpoise=2

00216 m062x/aug-cc-pVDZ   counterpoise=2

 0  1  0  1  0  1
  N          1.396804        0.000000       -0.000000  1
  C          0.694718        1.127126        0.000018  1
  C         -0.694752        1.127133        0.000000  1
  N         -1.396804       -0.000000        0.000000  1
  C         -0.694718       -1.127126       -0.000018  1
  C          0.694752       -1.127133       -0.000000  1
  H          1.249619        2.057126        0.000037  1
  H         -1.249460        2.057237        0.000041  1
  H         -1.249619       -2.057126       -0.000037  1
  H          1.249460       -2.057237       -0.000041  1
  C          1.627587       -0.592374        0.999962  2
  H          1.415897       -0.049008        0.082729  2
  H          1.384255        0.032211        1.855626  2
  H          1.028224       -1.498620        1.030937  2
  H          2.682058       -0.854303        1.030937  2

%mem=32GB
%nprocshared= 8
#p m062x/aug-cc-pVDZ   counterpoise=2

00217 m062x/aug-cc-pVDZ   counterpoise=2

 0  1  0  1  0  1
  N          1.396804        0.000000       -0.000000  1
  C          0.694718        1.127126        0.000018  1
  C         -0.694752        1.127133        0.000000  1
  N         -1.396804       -0.000000        0.000000  1
  C         -0.694718       -1.127126       -0.000018  1
  C          0.694752       -1.127133       -0.000000  1
  H          1.249619        2.057126        0.000037  1
  H         -1.249460        2.057237        0.000041  1
  H         -1.249619       -2.057126       -0.000037  1
  H          1.249460       -2.057237       -0.000041  1
  C          1.705724       -0.300755        0.999959  2
  H          1.397381       -0.000562        0.001868  2
  H          1.134306        0.255560        1.738519  2
  H          1.526603       -1.364945        1.129931  2
  H          2.764735       -0.093198        1.129931  2

%mem=32GB
%nprocshared= 8
#p m062x/aug-cc-pVDZ   counterpoise=2

00218 m062x/aug-cc-pVDZ   counterpoise=2

 0  1  0  1  0  1
  N          1.396804        0.000000       -0.000000  1
  C          0.694718        1.127126        0.000018  1
  C         -0.694752        1.127133        0.000000  1
  N         -1.396804       -0.000000        0.000000  1
  C         -0.694718       -1.127126       -0.000018  1
  C          0.694752       -1.127133       -0.000000  1
  H          1.249619        2.057126        0.000037  1
  H         -1.249460        2.057237        0.000041  1
  H         -1.249619       -2.057126       -0.000037  1
  H          1.249460       -2.057237       -0.000041  1
  C          1.879359        0.000000        0.684004  2
  H          1.252791        0.000000       -0.204133  2
  H          1.250962        0.000000        1.570905  2
  H          2.506973       -0.887456        0.684806  2
  H          2.506973        0.887456        0.684806  2

%mem=32GB
%nprocshared= 8
#p m062x/aug-cc-pVDZ   counterpoise=2

00219 m062x/aug-cc-pVDZ   counterpoise=2

 0  1  0  1  0  1
  N          1.396804        0.000000       -0.000000  1
  C          0.694718        1.127126        0.000018  1
  C         -0.694752        1.127133        0.000000  1
  N         -1.396804       -0.000000        0.000000  1
  C         -0.694718       -1.127126       -0.000018  1
  C          0.694752       -1.127133       -0.000000  1
  H          1.249619        2.057126        0.000037  1
  H         -1.249460        2.057237        0.000041  1
  H         -1.249619       -2.057126       -0.000037  1
  H          1.249460       -2.057237       -0.000041  1
  C          1.850810        0.326335        0.684005  2
  H          1.292244       -0.075157       -0.157531  2
  H          1.392831       -0.002856        1.613180  2
  H          2.877169       -0.028854        0.640361  2
  H          1.841228        1.412374        0.640361  2

%mem=32GB
%nprocshared= 8
#p m062x/aug-cc-pVDZ   counterpoise=2

00220 m062x/aug-cc-pVDZ   counterpoise=2

 0  1  0  1  0  1
  N          1.396804        0.000000       -0.000000  1
  C          0.694718        1.127126        0.000018  1
  C         -0.694752        1.127133        0.000000  1
  N         -1.396804       -0.000000        0.000000  1
  C         -0.694718       -1.127126       -0.000018  1
  C          0.694752       -1.127133       -0.000000  1
  H          1.249619        2.057126        0.000037  1
  H         -1.249460        2.057237        0.000041  1
  H         -1.249619       -2.057126       -0.000037  1
  H          1.249460       -2.057237       -0.000041  1
  C          1.766028        0.642759        0.684010  2
  H          1.368148       -0.049885       -0.053087  2
  H          1.552558        0.271142        1.682914  2
  H          2.841314        0.732988        0.553259  2
  H          1.302257        1.617078        0.553259  2

%mem=32GB
%nprocshared= 8
#p m062x/aug-cc-pVDZ   counterpoise=2

00221 m062x/aug-cc-pVDZ   counterpoise=2

 0  1  0  1  0  1
  N          1.396804        0.000000       -0.000000  1
  C          0.694718        1.127126        0.000018  1
  C         -0.694752        1.127133        0.000000  1
  N         -1.396804       -0.000000        0.000000  1
  C         -0.694718       -1.127126       -0.000018  1
  C          0.694752       -1.127133       -0.000000  1
  H          1.249619        2.057126        0.000037  1
  H         -1.249460        2.057237        0.000041  1
  H         -1.249619       -2.057126       -0.000037  1
  H          1.249460       -2.057237       -0.000041  1
  C          1.627560        0.939700        0.684014  2
  H          0.762314        1.113545        0.049582  2
  H          1.329668        0.999552        1.727640  2
  H          2.034494       -0.047253        0.479549  2
  H          2.384121        1.692883        0.479549  2

%mem=32GB
%nprocshared= 8
#p m062x/aug-cc-pVDZ   counterpoise=2

00222 m062x/aug-cc-pVDZ   counterpoise=2

 0  1  0  1  0  1
  N          1.396804        0.000000       -0.000000  1
  C          0.694718        1.127126        0.000018  1
  C         -0.694752        1.127133        0.000000  1
  N         -1.396804       -0.000000        0.000000  1
  C         -0.694718       -1.127126       -0.000018  1
  C          0.694752       -1.127133       -0.000000  1
  H          1.249619        2.057126        0.000037  1
  H         -1.249460        2.057237        0.000041  1
  H         -1.249619       -2.057126       -0.000037  1
  H          1.249460       -2.057237       -0.000041  1
  C          1.439660        1.208042        0.684010  2
  H          0.641594        1.121356       -0.048760  2
  H          1.018972        1.162347        1.685215  2
  H          2.145034        0.391984        0.549944  2
  H          1.953370        2.156517        0.549944  2

%mem=32GB
%nprocshared= 8
#p m062x/aug-cc-pVDZ   counterpoise=2

00223 m062x/aug-cc-pVDZ   counterpoise=2

 0  1  0  1  0  1
  N          1.396804        0.000000       -0.000000  1
  C          0.694718        1.127126        0.000018  1
  C         -0.694752        1.127133        0.000000  1
  N         -1.396804       -0.000000        0.000000  1
  C         -0.694718       -1.127126       -0.000018  1
  C          0.694752       -1.127133       -0.000000  1
  H          1.249619        2.057126        0.000037  1
  H         -1.249460        2.057237        0.000041  1
  H         -1.249619       -2.057126       -0.000037  1
  H          1.249460       -2.057237       -0.000041  1
  C          1.208020        1.439677        0.684006  2
  H          0.595264        1.066568       -0.132507  2
  H          0.754844        1.163737        1.632671  2
  H          2.202658        1.006286        0.618100  2
  H          1.279569        2.522273        0.618100  2

%mem=32GB
%nprocshared= 8
#p m062x/aug-cc-pVDZ   counterpoise=2

00224 m062x/aug-cc-pVDZ   counterpoise=2

 0  1  0  1  0  1
  N          1.396804        0.000000       -0.000000  1
  C          0.694718        1.127126        0.000018  1
  C         -0.694752        1.127133        0.000000  1
  N         -1.396804       -0.000000        0.000000  1
  C         -0.694718       -1.127126       -0.000018  1
  C          0.694752       -1.127133       -0.000000  1
  H          1.249619        2.057126        0.000037  1
  H         -1.249460        2.057237        0.000041  1
  H         -1.249619       -2.057126       -0.000037  1
  H          1.249460       -2.057237       -0.000041  1
  C          0.939709        1.627618        0.684005  2
  H          1.329097        2.167275       -0.175369  2
  H          1.283945        2.104698        1.597992  2
  H         -0.146857        1.638414        0.656876  2
  H          1.292489        0.599859        0.656876  2

%mem=32GB
%nprocshared= 8
#p m062x/aug-cc-pVDZ   counterpoise=2

00225 m062x/aug-cc-pVDZ   counterpoise=2

 0  1  0  1  0  1
  N          1.396804        0.000000       -0.000000  1
  C          0.694718        1.127126        0.000018  1
  C         -0.694752        1.127133        0.000000  1
  N         -1.396804       -0.000000        0.000000  1
  C         -0.694718       -1.127126       -0.000018  1
  C          0.694752       -1.127133       -0.000000  1
  H          1.249619        2.057126        0.000037  1
  H         -1.249460        2.057237        0.000041  1
  H         -1.249619       -2.057126       -0.000037  1
  H          1.249460       -2.057237       -0.000041  1
  C          0.642790        1.766014        0.684007  2
  H          0.703000        1.025225       -0.109077  2
  H          0.683286        1.267779        1.649202  2
  H          1.476964        2.457573        0.598117  2
  H         -0.292115        2.313785        0.598117  2

%mem=32GB
%nprocshared= 8
#p m062x/aug-cc-pVDZ   counterpoise=2

00226 m062x/aug-cc-pVDZ   counterpoise=2

 0  1  0  1  0  1
  N          1.396804        0.000000       -0.000000  1
  C          0.694718        1.127126        0.000018  1
  C         -0.694752        1.127133        0.000000  1
  N         -1.396804       -0.000000        0.000000  1
  C         -0.694718       -1.127126       -0.000018  1
  C          0.694752       -1.127133       -0.000000  1
  H          1.249619        2.057126        0.000037  1
  H         -1.249460        2.057237        0.000041  1
  H         -1.249619       -2.057126       -0.000037  1
  H          1.249460       -2.057237       -0.000041  1
  C          0.326367        1.850802        0.684011  2
  H          0.703460        1.109951       -0.016215  2
  H          0.500086        1.509508        1.701271  2
  H          0.841781        2.794595        0.525640  2
  H         -0.740014        1.989463        0.525640  2

%mem=32GB
%nprocshared= 8
#p m062x/aug-cc-pVDZ   counterpoise=2

00227 m062x/aug-cc-pVDZ   counterpoise=2

 0  1  0  1  0  1
  N          1.396804        0.000000       -0.000000  1
  C          0.694718        1.127126        0.000018  1
  C         -0.694752        1.127133        0.000000  1
  N         -1.396804       -0.000000        0.000000  1
  C         -0.694718       -1.127126       -0.000018  1
  C          0.694752       -1.127133       -0.000000  1
  H          1.249619        2.057126        0.000037  1
  H         -1.249460        2.057237        0.000041  1
  H         -1.249619       -2.057126       -0.000037  1
  H          1.249460       -2.057237       -0.000041  1
  C          0.000025        1.879358        0.684015  2
  H          0.613213        1.215381        0.080268  2
  H          0.181730        1.682603        1.737461  2
  H          0.254417        2.911957        0.459291  2
  H         -1.049514        1.707766        0.459291  2

%mem=32GB
%nprocshared= 8
#p m062x/aug-cc-pVDZ   counterpoise=2

00228 m062x/aug-cc-pVDZ   counterpoise=2

 0  1  0  1  0  1
  N          1.396804        0.000000       -0.000000  1
  C          0.694718        1.127126        0.000018  1
  C         -0.694752        1.127133        0.000000  1
  N         -1.396804       -0.000000        0.000000  1
  C         -0.694718       -1.127126       -0.000018  1
  C          0.694752       -1.127133       -0.000000  1
  H          1.249619        2.057126        0.000037  1
  H         -1.249460        2.057237        0.000041  1
  H         -1.249619       -2.057126       -0.000037  1
  H          1.249460       -2.057237       -0.000041  1
  C         -0.326367        1.850802        0.684011  2
  H         -0.703488        1.109972       -0.016221  2
  H         -0.500104        1.509508        1.701268  2
  H          0.740020        1.989420        0.525644  2
  H         -0.841742        2.794617        0.525644  2

%mem=32GB
%nprocshared= 8
#p m062x/aug-cc-pVDZ   counterpoise=2

00229 m062x/aug-cc-pVDZ   counterpoise=2

 0  1  0  1  0  1
  N          1.396804        0.000000       -0.000000  1
  C          0.694718        1.127126        0.000018  1
  C         -0.694752        1.127133        0.000000  1
  N         -1.396804       -0.000000        0.000000  1
  C         -0.694718       -1.127126       -0.000018  1
  C          0.694752       -1.127133       -0.000000  1
  H          1.249619        2.057126        0.000037  1
  H         -1.249460        2.057237        0.000041  1
  H         -1.249619       -2.057126       -0.000037  1
  H          1.249460       -2.057237       -0.000041  1
  C         -0.642790        1.766014        0.684007  2
  H         -0.703039        1.025241       -0.109089  2
  H         -0.683314        1.267766        1.649193  2
  H          0.292144        2.313736        0.598127  2
  H         -1.476926        2.457619        0.598127  2

%mem=32GB
%nprocshared= 8
#p m062x/aug-cc-pVDZ   counterpoise=2

00230 m062x/aug-cc-pVDZ   counterpoise=2

 0  1  0  1  0  1
  N          1.396804        0.000000       -0.000000  1
  C          0.694718        1.127126        0.000018  1
  C         -0.694752        1.127133        0.000000  1
  N         -1.396804       -0.000000        0.000000  1
  C         -0.694718       -1.127126       -0.000018  1
  C          0.694752       -1.127133       -0.000000  1
  H          1.249619        2.057126        0.000037  1
  H         -1.249460        2.057237        0.000041  1
  H         -1.249619       -2.057126       -0.000037  1
  H          1.249460       -2.057237       -0.000041  1
  C         -0.939709        1.627618        0.684005  2
  H         -1.328899        2.167417       -0.175369  2
  H         -1.283770        2.104824        1.597992  2
  H         -1.292865        0.599989        0.656876  2
  H          0.146861        1.638017        0.656876  2

%mem=32GB
%nprocshared= 8
#p m062x/aug-cc-pVDZ   counterpoise=2

00231 m062x/aug-cc-pVDZ   counterpoise=2

 0  1  0  1  0  1
  N          1.396804        0.000000       -0.000000  1
  C          0.694718        1.127126        0.000018  1
  C         -0.694752        1.127133        0.000000  1
  N         -1.396804       -0.000000        0.000000  1
  C         -0.694718       -1.127126       -0.000018  1
  C          0.694752       -1.127133       -0.000000  1
  H          1.249619        2.057126        0.000037  1
  H         -1.249460        2.057237        0.000041  1
  H         -1.249619       -2.057126       -0.000037  1
  H          1.249460       -2.057237       -0.000041  1
  C         -1.208020        1.439677        0.684006  2
  H         -0.595299        1.066573       -0.132536  2
  H         -0.754817        1.163708        1.632650  2
  H         -1.279550        2.522276        0.618125  2
  H         -2.202669        1.006306        0.618125  2

%mem=32GB
%nprocshared= 8
#p m062x/aug-cc-pVDZ   counterpoise=2

00232 m062x/aug-cc-pVDZ   counterpoise=2

 0  1  0  1  0  1
  N          1.396804        0.000000       -0.000000  1
  C          0.694718        1.127126        0.000018  1
  C         -0.694752        1.127133        0.000000  1
  N         -1.396804       -0.000000        0.000000  1
  C         -0.694718       -1.127126       -0.000018  1
  C          0.694752       -1.127133       -0.000000  1
  H          1.249619        2.057126        0.000037  1
  H         -1.249460        2.057237        0.000041  1
  H         -1.249619       -2.057126       -0.000037  1
  H          1.249460       -2.057237       -0.000041  1
  C         -1.439660        1.208042        0.684010  2
  H         -0.641619        1.121362       -0.048789  2
  H         -1.018936        1.162345        1.685200  2
  H         -1.953379        2.156516        0.549967  2
  H         -2.145035        0.391982        0.549967  2

%mem=32GB
%nprocshared= 8
#p m062x/aug-cc-pVDZ   counterpoise=2

00233 m062x/aug-cc-pVDZ   counterpoise=2

 0  1  0  1  0  1
  N          1.396804        0.000000       -0.000000  1
  C          0.694718        1.127126        0.000018  1
  C         -0.694752        1.127133        0.000000  1
  N         -1.396804       -0.000000        0.000000  1
  C         -0.694718       -1.127126       -0.000018  1
  C          0.694752       -1.127133       -0.000000  1
  H          1.249619        2.057126        0.000037  1
  H         -1.249460        2.057237        0.000041  1
  H         -1.249619       -2.057126       -0.000037  1
  H          1.249460       -2.057237       -0.000041  1
  C         -1.627560        0.939700        0.684014  2
  H         -0.762334        1.113553        0.049557  2
  H         -1.329640        0.999562        1.727632  2
  H         -2.384138        1.692871        0.479565  2
  H         -2.034486       -0.047260        0.479565  2

%mem=32GB
%nprocshared= 8
#p m062x/aug-cc-pVDZ   counterpoise=2

00234 m062x/aug-cc-pVDZ   counterpoise=2

 0  1  0  1  0  1
  N          1.396804        0.000000       -0.000000  1
  C          0.694718        1.127126        0.000018  1
  C         -0.694752        1.127133        0.000000  1
  N         -1.396804       -0.000000        0.000000  1
  C         -0.694718       -1.127126       -0.000018  1
  C          0.694752       -1.127133       -0.000000  1
  H          1.249619        2.057126        0.000037  1
  H         -1.249460        2.057237        0.000041  1
  H         -1.249619       -2.057126       -0.000037  1
  H          1.249460       -2.057237       -0.000041  1
  C         -1.766028        0.642759        0.684010  2
  H         -1.368148       -0.049885       -0.053087  2
  H         -1.552558        0.271142        1.682914  2
  H         -1.302257        1.617078        0.553259  2
  H         -2.841314        0.732988        0.553259  2

%mem=32GB
%nprocshared= 8
#p m062x/aug-cc-pVDZ   counterpoise=2

00235 m062x/aug-cc-pVDZ   counterpoise=2

 0  1  0  1  0  1
  N          1.396804        0.000000       -0.000000  1
  C          0.694718        1.127126        0.000018  1
  C         -0.694752        1.127133        0.000000  1
  N         -1.396804       -0.000000        0.000000  1
  C         -0.694718       -1.127126       -0.000018  1
  C          0.694752       -1.127133       -0.000000  1
  H          1.249619        2.057126        0.000037  1
  H         -1.249460        2.057237        0.000041  1
  H         -1.249619       -2.057126       -0.000037  1
  H          1.249460       -2.057237       -0.000041  1
  C         -1.850810        0.326335        0.684005  2
  H         -1.292244       -0.075157       -0.157531  2
  H         -1.392831       -0.002856        1.613180  2
  H         -1.841228        1.412374        0.640361  2
  H         -2.877169       -0.028854        0.640361  2

%mem=32GB
%nprocshared= 8
#p m062x/aug-cc-pVDZ   counterpoise=2

00236 m062x/aug-cc-pVDZ   counterpoise=2

 0  1  0  1  0  1
  N          1.396804        0.000000       -0.000000  1
  C          0.694718        1.127126        0.000018  1
  C         -0.694752        1.127133        0.000000  1
  N         -1.396804       -0.000000        0.000000  1
  C         -0.694718       -1.127126       -0.000018  1
  C          0.694752       -1.127133       -0.000000  1
  H          1.249619        2.057126        0.000037  1
  H         -1.249460        2.057237        0.000041  1
  H         -1.249619       -2.057126       -0.000037  1
  H          1.249460       -2.057237       -0.000041  1
  C         -1.879359        0.000000        0.684004  2
  H         -1.252791        0.000000       -0.204133  2
  H         -1.250962        0.000000        1.570905  2
  H         -2.506973        0.887456        0.684806  2
  H         -2.506973       -0.887456        0.684806  2

%mem=32GB
%nprocshared= 8
#p m062x/aug-cc-pVDZ   counterpoise=2

00237 m062x/aug-cc-pVDZ   counterpoise=2

 0  1  0  1  0  1
  N          1.396804        0.000000       -0.000000  1
  C          0.694718        1.127126        0.000018  1
  C         -0.694752        1.127133        0.000000  1
  N         -1.396804       -0.000000        0.000000  1
  C         -0.694718       -1.127126       -0.000018  1
  C          0.694752       -1.127133       -0.000000  1
  H          1.249619        2.057126        0.000037  1
  H         -1.249460        2.057237        0.000041  1
  H         -1.249619       -2.057126       -0.000037  1
  H          1.249460       -2.057237       -0.000041  1
  C         -1.850810       -0.326335        0.684005  2
  H         -1.292244        0.075157       -0.157531  2
  H         -1.392831        0.002856        1.613180  2
  H         -2.877169        0.028854        0.640361  2
  H         -1.841228       -1.412374        0.640361  2

%mem=32GB
%nprocshared= 8
#p m062x/aug-cc-pVDZ   counterpoise=2

00238 m062x/aug-cc-pVDZ   counterpoise=2

 0  1  0  1  0  1
  N          1.396804        0.000000       -0.000000  1
  C          0.694718        1.127126        0.000018  1
  C         -0.694752        1.127133        0.000000  1
  N         -1.396804       -0.000000        0.000000  1
  C         -0.694718       -1.127126       -0.000018  1
  C          0.694752       -1.127133       -0.000000  1
  H          1.249619        2.057126        0.000037  1
  H         -1.249460        2.057237        0.000041  1
  H         -1.249619       -2.057126       -0.000037  1
  H          1.249460       -2.057237       -0.000041  1
  C         -1.766028       -0.642759        0.684010  2
  H         -1.368148        0.049885       -0.053087  2
  H         -1.552558       -0.271142        1.682914  2
  H         -2.841314       -0.732988        0.553259  2
  H         -1.302257       -1.617078        0.553259  2

%mem=32GB
%nprocshared= 8
#p m062x/aug-cc-pVDZ   counterpoise=2

00239 m062x/aug-cc-pVDZ   counterpoise=2

 0  1  0  1  0  1
  N          1.396804        0.000000       -0.000000  1
  C          0.694718        1.127126        0.000018  1
  C         -0.694752        1.127133        0.000000  1
  N         -1.396804       -0.000000        0.000000  1
  C         -0.694718       -1.127126       -0.000018  1
  C          0.694752       -1.127133       -0.000000  1
  H          1.249619        2.057126        0.000037  1
  H         -1.249460        2.057237        0.000041  1
  H         -1.249619       -2.057126       -0.000037  1
  H          1.249460       -2.057237       -0.000041  1
  C         -1.627560       -0.939700        0.684014  2
  H         -0.762330       -1.113541        0.049560  2
  H         -1.329642       -0.999557        1.727633  2
  H         -2.034499        0.047254        0.479563  2
  H         -2.384126       -1.692882        0.479563  2

%mem=32GB
%nprocshared= 8
#p m062x/aug-cc-pVDZ   counterpoise=2

00240 m062x/aug-cc-pVDZ   counterpoise=2

 0  1  0  1  0  1
  N          1.396804        0.000000       -0.000000  1
  C          0.694718        1.127126        0.000018  1
  C         -0.694752        1.127133        0.000000  1
  N         -1.396804       -0.000000        0.000000  1
  C         -0.694718       -1.127126       -0.000018  1
  C          0.694752       -1.127133       -0.000000  1
  H          1.249619        2.057126        0.000037  1
  H         -1.249460        2.057237        0.000041  1
  H         -1.249619       -2.057126       -0.000037  1
  H          1.249460       -2.057237       -0.000041  1
  C         -1.439660       -1.208042        0.684010  2
  H         -0.641613       -1.121358       -0.048781  2
  H         -1.018946       -1.162344        1.685204  2
  H         -2.145038       -0.391985        0.549961  2
  H         -1.953373       -2.156518        0.549961  2

%mem=32GB
%nprocshared= 8
#p m062x/aug-cc-pVDZ   counterpoise=2

00241 m062x/aug-cc-pVDZ   counterpoise=2

 0  1  0  1  0  1
  N          1.396804        0.000000       -0.000000  1
  C          0.694718        1.127126        0.000018  1
  C         -0.694752        1.127133        0.000000  1
  N         -1.396804       -0.000000        0.000000  1
  C         -0.694718       -1.127126       -0.000018  1
  C          0.694752       -1.127133       -0.000000  1
  H          1.249619        2.057126        0.000037  1
  H         -1.249460        2.057237        0.000041  1
  H         -1.249619       -2.057126       -0.000037  1
  H          1.249460       -2.057237       -0.000041  1
  C         -1.208020       -1.439677        0.684006  2
  H         -0.595282       -1.066579       -0.132526  2
  H         -0.754822       -1.163724        1.632658  2
  H         -2.202660       -1.006286        0.618117  2
  H         -1.279571       -2.522274        0.618117  2

%mem=32GB
%nprocshared= 8
#p m062x/aug-cc-pVDZ   counterpoise=2

00242 m062x/aug-cc-pVDZ   counterpoise=2

 0  1  0  1  0  1
  N          1.396804        0.000000       -0.000000  1
  C          0.694718        1.127126        0.000018  1
  C         -0.694752        1.127133        0.000000  1
  N         -1.396804       -0.000000        0.000000  1
  C         -0.694718       -1.127126       -0.000018  1
  C          0.694752       -1.127133       -0.000000  1
  H          1.249619        2.057126        0.000037  1
  H         -1.249460        2.057237        0.000041  1
  H         -1.249619       -2.057126       -0.000037  1
  H          1.249460       -2.057237       -0.000041  1
  C         -0.939709       -1.627618        0.684005  2
  H         -1.329070       -2.167238       -0.175404  2
  H         -1.283973       -2.104737        1.597961  2
  H          0.146858       -1.638413        0.656909  2
  H         -1.292488       -0.599858        0.656909  2

%mem=32GB
%nprocshared= 8
#p m062x/aug-cc-pVDZ   counterpoise=2

00243 m062x/aug-cc-pVDZ   counterpoise=2

 0  1  0  1  0  1
  N          1.396804        0.000000       -0.000000  1
  C          0.694718        1.127126        0.000018  1
  C         -0.694752        1.127133        0.000000  1
  N         -1.396804       -0.000000        0.000000  1
  C         -0.694718       -1.127126       -0.000018  1
  C          0.694752       -1.127133       -0.000000  1
  H          1.249619        2.057126        0.000037  1
  H         -1.249460        2.057237        0.000041  1
  H         -1.249619       -2.057126       -0.000037  1
  H          1.249460       -2.057237       -0.000041  1
  C         -0.642790       -1.766014        0.684007  2
  H         -0.702999       -1.025246       -0.109096  2
  H         -0.683288       -1.267754        1.649188  2
  H         -1.476963       -2.457575        0.598133  2
  H          0.292115       -2.313787        0.598133  2

%mem=32GB
%nprocshared= 8
#p m062x/aug-cc-pVDZ   counterpoise=2

00244 m062x/aug-cc-pVDZ   counterpoise=2

 0  1  0  1  0  1
  N          1.396804        0.000000       -0.000000  1
  C          0.694718        1.127126        0.000018  1
  C         -0.694752        1.127133        0.000000  1
  N         -1.396804       -0.000000        0.000000  1
  C         -0.694718       -1.127126       -0.000018  1
  C          0.694752       -1.127133       -0.000000  1
  H          1.249619        2.057126        0.000037  1
  H         -1.249460        2.057237        0.000041  1
  H         -1.249619       -2.057126       -0.000037  1
  H          1.249460       -2.057237       -0.000041  1
  C         -0.326367       -1.850802        0.684011  2
  H         -0.703452       -1.109968       -0.016236  2
  H         -0.500098       -1.509484        1.701261  2
  H         -0.841779       -2.794599        0.525656  2
  H          0.740016       -1.989467        0.525656  2

%mem=32GB
%nprocshared= 8
#p m062x/aug-cc-pVDZ   counterpoise=2

00245 m062x/aug-cc-pVDZ   counterpoise=2

 0  1  0  1  0  1
  N          1.396804        0.000000       -0.000000  1
  C          0.694718        1.127126        0.000018  1
  C         -0.694752        1.127133        0.000000  1
  N         -1.396804       -0.000000        0.000000  1
  C         -0.694718       -1.127126       -0.000018  1
  C          0.694752       -1.127133       -0.000000  1
  H          1.249619        2.057126        0.000037  1
  H         -1.249460        2.057237        0.000041  1
  H         -1.249619       -2.057126       -0.000037  1
  H          1.249460       -2.057237       -0.000041  1
  C         -0.000025       -1.879358        0.684015  2
  H         -0.613204       -1.215392        0.080246  2
  H         -0.181748       -1.682584        1.737455  2
  H         -0.254413       -2.911961        0.459306  2
  H          1.049517       -1.707770        0.459306  2

%mem=32GB
%nprocshared= 8
#p m062x/aug-cc-pVDZ   counterpoise=2

00246 m062x/aug-cc-pVDZ   counterpoise=2

 0  1  0  1  0  1
  N          1.396804        0.000000       -0.000000  1
  C          0.694718        1.127126        0.000018  1
  C         -0.694752        1.127133        0.000000  1
  N         -1.396804       -0.000000        0.000000  1
  C         -0.694718       -1.127126       -0.000018  1
  C          0.694752       -1.127133       -0.000000  1
  H          1.249619        2.057126        0.000037  1
  H         -1.249460        2.057237        0.000041  1
  H         -1.249619       -2.057126       -0.000037  1
  H          1.249460       -2.057237       -0.000041  1
  C          0.326367       -1.850802        0.684011  2
  H          0.703488       -1.109972       -0.016221  2
  H          0.500104       -1.509508        1.701268  2
  H         -0.740020       -1.989420        0.525644  2
  H          0.841742       -2.794617        0.525644  2

%mem=32GB
%nprocshared= 8
#p m062x/aug-cc-pVDZ   counterpoise=2

00247 m062x/aug-cc-pVDZ   counterpoise=2

 0  1  0  1  0  1
  N          1.396804        0.000000       -0.000000  1
  C          0.694718        1.127126        0.000018  1
  C         -0.694752        1.127133        0.000000  1
  N         -1.396804       -0.000000        0.000000  1
  C         -0.694718       -1.127126       -0.000018  1
  C          0.694752       -1.127133       -0.000000  1
  H          1.249619        2.057126        0.000037  1
  H         -1.249460        2.057237        0.000041  1
  H         -1.249619       -2.057126       -0.000037  1
  H          1.249460       -2.057237       -0.000041  1
  C          0.642790       -1.766014        0.684007  2
  H          0.703039       -1.025241       -0.109089  2
  H          0.683314       -1.267766        1.649193  2
  H         -0.292144       -2.313736        0.598127  2
  H          1.476926       -2.457619        0.598127  2

%mem=32GB
%nprocshared= 8
#p m062x/aug-cc-pVDZ   counterpoise=2

00248 m062x/aug-cc-pVDZ   counterpoise=2

 0  1  0  1  0  1
  N          1.396804        0.000000       -0.000000  1
  C          0.694718        1.127126        0.000018  1
  C         -0.694752        1.127133        0.000000  1
  N         -1.396804       -0.000000        0.000000  1
  C         -0.694718       -1.127126       -0.000018  1
  C          0.694752       -1.127133       -0.000000  1
  H          1.249619        2.057126        0.000037  1
  H         -1.249460        2.057237        0.000041  1
  H         -1.249619       -2.057126       -0.000037  1
  H          1.249460       -2.057237       -0.000041  1
  C          0.939709       -1.627618        0.684005  2
  H          1.328870       -2.167377       -0.175407  2
  H          1.283801       -2.104867        1.597958  2
  H          1.292864       -0.599987        0.656912  2
  H         -0.146862       -1.638015        0.656912  2

%mem=32GB
%nprocshared= 8
#p m062x/aug-cc-pVDZ   counterpoise=2

00249 m062x/aug-cc-pVDZ   counterpoise=2

 0  1  0  1  0  1
  N          1.396804        0.000000       -0.000000  1
  C          0.694718        1.127126        0.000018  1
  C         -0.694752        1.127133        0.000000  1
  N         -1.396804       -0.000000        0.000000  1
  C         -0.694718       -1.127126       -0.000018  1
  C          0.694752       -1.127133       -0.000000  1
  H          1.249619        2.057126        0.000037  1
  H         -1.249460        2.057237        0.000041  1
  H         -1.249619       -2.057126       -0.000037  1
  H          1.249460       -2.057237       -0.000041  1
  C          1.208020       -1.439677        0.684006  2
  H          0.595299       -1.066573       -0.132536  2
  H          0.754817       -1.163708        1.632650  2
  H          1.279550       -2.522276        0.618125  2
  H          2.202669       -1.006306        0.618125  2

%mem=32GB
%nprocshared= 8
#p m062x/aug-cc-pVDZ   counterpoise=2

00250 m062x/aug-cc-pVDZ   counterpoise=2

 0  1  0  1  0  1
  N          1.396804        0.000000       -0.000000  1
  C          0.694718        1.127126        0.000018  1
  C         -0.694752        1.127133        0.000000  1
  N         -1.396804       -0.000000        0.000000  1
  C         -0.694718       -1.127126       -0.000018  1
  C          0.694752       -1.127133       -0.000000  1
  H          1.249619        2.057126        0.000037  1
  H         -1.249460        2.057237        0.000041  1
  H         -1.249619       -2.057126       -0.000037  1
  H          1.249460       -2.057237       -0.000041  1
  C          1.439660       -1.208042        0.684010  2
  H          0.641619       -1.121362       -0.048789  2
  H          1.018936       -1.162345        1.685200  2
  H          1.953379       -2.156516        0.549967  2
  H          2.145035       -0.391982        0.549967  2

%mem=32GB
%nprocshared= 8
#p m062x/aug-cc-pVDZ   counterpoise=2

00251 m062x/aug-cc-pVDZ   counterpoise=2

 0  1  0  1  0  1
  N          1.396804        0.000000       -0.000000  1
  C          0.694718        1.127126        0.000018  1
  C         -0.694752        1.127133        0.000000  1
  N         -1.396804       -0.000000        0.000000  1
  C         -0.694718       -1.127126       -0.000018  1
  C          0.694752       -1.127133       -0.000000  1
  H          1.249619        2.057126        0.000037  1
  H         -1.249460        2.057237        0.000041  1
  H         -1.249619       -2.057126       -0.000037  1
  H          1.249460       -2.057237       -0.000041  1
  C          1.627560       -0.939700        0.684014  2
  H          0.762334       -1.113553        0.049557  2
  H          1.329640       -0.999562        1.727632  2
  H          2.384138       -1.692871        0.479565  2
  H          2.034486        0.047260        0.479565  2

%mem=32GB
%nprocshared= 8
#p m062x/aug-cc-pVDZ   counterpoise=2

00252 m062x/aug-cc-pVDZ   counterpoise=2

 0  1  0  1  0  1
  N          1.396804        0.000000       -0.000000  1
  C          0.694718        1.127126        0.000018  1
  C         -0.694752        1.127133        0.000000  1
  N         -1.396804       -0.000000        0.000000  1
  C         -0.694718       -1.127126       -0.000018  1
  C          0.694752       -1.127133       -0.000000  1
  H          1.249619        2.057126        0.000037  1
  H         -1.249460        2.057237        0.000041  1
  H         -1.249619       -2.057126       -0.000037  1
  H          1.249460       -2.057237       -0.000041  1
  C          1.766028       -0.642759        0.684010  2
  H          1.368148        0.049885       -0.053087  2
  H          1.552558       -0.271142        1.682914  2
  H          1.302257       -1.617078        0.553259  2
  H          2.841314       -0.732988        0.553259  2

%mem=32GB
%nprocshared= 8
#p m062x/aug-cc-pVDZ   counterpoise=2

00253 m062x/aug-cc-pVDZ   counterpoise=2

 0  1  0  1  0  1
  N          1.396804        0.000000       -0.000000  1
  C          0.694718        1.127126        0.000018  1
  C         -0.694752        1.127133        0.000000  1
  N         -1.396804       -0.000000        0.000000  1
  C         -0.694718       -1.127126       -0.000018  1
  C          0.694752       -1.127133       -0.000000  1
  H          1.249619        2.057126        0.000037  1
  H         -1.249460        2.057237        0.000041  1
  H         -1.249619       -2.057126       -0.000037  1
  H          1.249460       -2.057237       -0.000041  1
  C          1.850810       -0.326335        0.684005  2
  H          1.292244        0.075157       -0.157531  2
  H          1.392831        0.002856        1.613180  2
  H          1.841228       -1.412374        0.640361  2
  H          2.877169        0.028854        0.640361  2

%mem=32GB
%nprocshared= 8
#p m062x/aug-cc-pVDZ   counterpoise=2

00254 m062x/aug-cc-pVDZ   counterpoise=2

 0  1  0  1  0  1
  N          1.396804        0.000000       -0.000000  1
  C          0.694718        1.127126        0.000018  1
  C         -0.694752        1.127133        0.000000  1
  N         -1.396804       -0.000000        0.000000  1
  C         -0.694718       -1.127126       -0.000018  1
  C          0.694752       -1.127133       -0.000000  1
  H          1.249619        2.057126        0.000037  1
  H         -1.249460        2.057237        0.000041  1
  H         -1.249619       -2.057126       -0.000037  1
  H          1.249460       -2.057237       -0.000041  1
  C          1.969577        0.000000        0.347273  2
  H          1.040152        0.000000       -0.216238  2
  H          1.748232        0.000000        1.411455  2
  H          2.545155       -0.887456        0.097055  2
  H          2.545155        0.887456        0.097055  2

%mem=32GB
%nprocshared= 8
#p m062x/aug-cc-pVDZ   counterpoise=2

00255 m062x/aug-cc-pVDZ   counterpoise=2

 0  1  0  1  0  1
  N          1.396804        0.000000       -0.000000  1
  C          0.694718        1.127126        0.000018  1
  C         -0.694752        1.127133        0.000000  1
  N         -1.396804       -0.000000        0.000000  1
  C         -0.694718       -1.127126       -0.000018  1
  C          0.694752       -1.127133       -0.000000  1
  H          1.249619        2.057126        0.000037  1
  H         -1.249460        2.057237        0.000041  1
  H         -1.249619       -2.057126       -0.000037  1
  H          1.249460       -2.057237       -0.000041  1
  C          1.939659        0.341999        0.347275  2
  H          1.130902       -0.167518       -0.170103  2
  H          1.796645        0.251900        1.421010  2
  H          2.888760       -0.108956        0.069204  2
  H          1.942665        1.392782        0.069204  2

%mem=32GB
%nprocshared= 8
#p m062x/aug-cc-pVDZ   counterpoise=2

00256 m062x/aug-cc-pVDZ   counterpoise=2

 0  1  0  1  0  1
  N          1.396804        0.000000       -0.000000  1
  C          0.694718        1.127126        0.000018  1
  C         -0.694752        1.127133        0.000000  1
  N         -1.396804       -0.000000        0.000000  1
  C         -0.694718       -1.127126       -0.000018  1
  C          0.694752       -1.127133       -0.000000  1
  H          1.249619        2.057126        0.000037  1
  H         -1.249460        2.057237        0.000041  1
  H         -1.249619       -2.057126       -0.000037  1
  H          1.249460       -2.057237       -0.000041  1
  C          1.850810        0.673614        0.347279  2
  H          1.292244       -0.155137       -0.079980  2
  H          1.811941        0.615943        1.432009  2
  H          2.885556        0.621002        0.018632  2
  H          1.413731        1.612991        0.018632  2

%mem=32GB
%nprocshared= 8
#p m062x/aug-cc-pVDZ   counterpoise=2

00257 m062x/aug-cc-pVDZ   counterpoise=2

 0  1  0  1  0  1
  N          1.396804        0.000000       -0.000000  1
  C          0.694718        1.127126        0.000018  1
  C         -0.694752        1.127133        0.000000  1
  N         -1.396804       -0.000000        0.000000  1
  C         -0.694718       -1.127126       -0.000018  1
  C          0.694752       -1.127133       -0.000000  1
  H          1.249619        2.057126        0.000037  1
  H         -1.249460        2.057237        0.000041  1
  H         -1.249619       -2.057126       -0.000037  1
  H          1.249460       -2.057237       -0.000041  1
  C          1.705695        0.984814        0.347282  2
  H          0.686727        1.128251       -0.002727  2
  H          1.718723        0.982980        1.434160  2
  H          2.085171        0.035190       -0.021080  2
  H          2.332581        1.792774       -0.021080  2

%mem=32GB
%nprocshared= 8
#p m062x/aug-cc-pVDZ   counterpoise=2

00258 m062x/aug-cc-pVDZ   counterpoise=2

 0  1  0  1  0  1
  N          1.396804        0.000000       -0.000000  1
  C          0.694718        1.127126        0.000018  1
  C         -0.694752        1.127133        0.000000  1
  N         -1.396804       -0.000000        0.000000  1
  C         -0.694718       -1.127126       -0.000018  1
  C          0.694752       -1.127133       -0.000000  1
  H          1.249619        2.057126        0.000037  1
  H         -1.249460        2.057237        0.000041  1
  H         -1.249619       -2.057126       -0.000037  1
  H          1.249460       -2.057237       -0.000041  1
  C          1.508772        1.266037        0.347279  2
  H          0.521116        1.097502       -0.074037  2
  H          1.446568        1.255423        1.432403  2
  H          2.183186        0.480837        0.015462  2
  H          1.884628        2.230458        0.015462  2

%mem=32GB
%nprocshared= 8
#p m062x/aug-cc-pVDZ   counterpoise=2

00259 m062x/aug-cc-pVDZ   counterpoise=2

 0  1  0  1  0  1
  N          1.396804        0.000000       -0.000000  1
  C          0.694718        1.127126        0.000018  1
  C         -0.694752        1.127133        0.000000  1
  N         -1.396804       -0.000000        0.000000  1
  C         -0.694718       -1.127126       -0.000018  1
  C          0.694752       -1.127133       -0.000000  1
  H          1.249619        2.057126        0.000037  1
  H         -1.249460        2.057237        0.000041  1
  H         -1.249619       -2.057126       -0.000037  1
  H          1.249460       -2.057237       -0.000041  1
  C          1.266043        1.508851        0.347272  2
  H          1.238545        2.426804       -0.234089  2
  H          1.258801        1.750605        1.406980  2
  H          0.396361        0.902234        0.108220  2
  H          2.170477        0.955380        0.108220  2

%mem=32GB
%nprocshared= 8
#p m062x/aug-cc-pVDZ   counterpoise=2

00260 m062x/aug-cc-pVDZ   counterpoise=2

 0  1  0  1  0  1
  N          1.396804        0.000000       -0.000000  1
  C          0.694718        1.127126        0.000018  1
  C         -0.694752        1.127133        0.000000  1
  N         -1.396804       -0.000000        0.000000  1
  C         -0.694718       -1.127126       -0.000018  1
  C          0.694752       -1.127133       -0.000000  1
  H          1.249619        2.057126        0.000037  1
  H         -1.249460        2.057237        0.000041  1
  H         -1.249619       -2.057126       -0.000037  1
  H          1.249460       -2.057237       -0.000041  1
  C          0.984829        1.705765        0.347268  2
  H          1.498323        2.387142       -0.326100  2
  H          1.195678        1.985550        1.376220  2
  H         -0.086183        1.759154        0.169617  2
  H          1.331285        0.690932        0.169617  2

%mem=32GB
%nprocshared= 8
#p m062x/aug-cc-pVDZ   counterpoise=2

00261 m062x/aug-cc-pVDZ   counterpoise=2

 0  1  0  1  0  1
  N          1.396804        0.000000       -0.000000  1
  C          0.694718        1.127126        0.000018  1
  C         -0.694752        1.127133        0.000000  1
  N         -1.396804       -0.000000        0.000000  1
  C         -0.694718       -1.127126       -0.000018  1
  C          0.694752       -1.127133       -0.000000  1
  H          1.249619        2.057126        0.000037  1
  H         -1.249460        2.057237        0.000041  1
  H         -1.249619       -2.057126       -0.000037  1
  H          1.249460       -2.057237       -0.000041  1
  C          0.673685        1.850846        0.347274  2
  H          1.563584        2.169578       -0.189256  2
  H          0.853149        1.915124        1.417386  2
  H         -0.160423        2.494759        0.080595  2
  H          0.438060        0.823792        0.080595  2

%mem=32GB
%nprocshared= 8
#p m062x/aug-cc-pVDZ   counterpoise=2

00262 m062x/aug-cc-pVDZ   counterpoise=2

 0  1  0  1  0  1
  N          1.396804        0.000000       -0.000000  1
  C          0.694718        1.127126        0.000018  1
  C         -0.694752        1.127133        0.000000  1
  N         -1.396804       -0.000000        0.000000  1
  C         -0.694718       -1.127126       -0.000018  1
  C          0.694752       -1.127133       -0.000000  1
  H          1.249619        2.057126        0.000037  1
  H         -1.249460        2.057237        0.000041  1
  H         -1.249619       -2.057126       -0.000037  1
  H          1.249460       -2.057237       -0.000041  1
  C          0.342037        1.939654        0.347280  2
  H          0.744948        1.011403       -0.049440  2
  H          0.356603        1.906097        1.433622  2
  H          0.947291        2.774104        0.002551  2
  H         -0.680861        2.067398        0.002551  2

%mem=32GB
%nprocshared= 8
#p m062x/aug-cc-pVDZ   counterpoise=2

00263 m062x/aug-cc-pVDZ   counterpoise=2

 0  1  0  1  0  1
  N          1.396804        0.000000       -0.000000  1
  C          0.694718        1.127126        0.000018  1
  C         -0.694752        1.127133        0.000000  1
  N         -1.396804       -0.000000        0.000000  1
  C         -0.694718       -1.127126       -0.000018  1
  C          0.694752       -1.127133       -0.000000  1
  H          1.249619        2.057126        0.000037  1
  H         -1.249460        2.057237        0.000041  1
  H         -1.249619       -2.057126       -0.000037  1
  H          1.249460       -2.057237       -0.000041  1
  C          0.000027        1.969582        0.347283  2
  H          0.658998        1.170444        0.017874  2
  H         -0.022137        1.996461        1.433682  2
  H          0.366181        2.920478       -0.031144  2
  H         -1.003207        1.791279       -0.031144  2

%mem=32GB
%nprocshared= 8
#p m062x/aug-cc-pVDZ   counterpoise=2

00264 m062x/aug-cc-pVDZ   counterpoise=2

 0  1  0  1  0  1
  N          1.396804        0.000000       -0.000000  1
  C          0.694718        1.127126        0.000018  1
  C         -0.694752        1.127133        0.000000  1
  N         -1.396804       -0.000000        0.000000  1
  C         -0.694718       -1.127126       -0.000018  1
  C          0.694752       -1.127133       -0.000000  1
  H          1.249619        2.057126        0.000037  1
  H         -1.249460        2.057237        0.000041  1
  H         -1.249619       -2.057126       -0.000037  1
  H          1.249460       -2.057237       -0.000041  1
  C         -0.342037        1.939654        0.347280  2
  H         -0.744981        1.011424       -0.049455  2
  H         -0.356610        1.906082        1.433621  2
  H          0.680868        2.067364        0.002559  2
  H         -0.947257        2.774132        0.002559  2

%mem=32GB
%nprocshared= 8
#p m062x/aug-cc-pVDZ   counterpoise=2

00265 m062x/aug-cc-pVDZ   counterpoise=2

 0  1  0  1  0  1
  N          1.396804        0.000000       -0.000000  1
  C          0.694718        1.127126        0.000018  1
  C         -0.694752        1.127133        0.000000  1
  N         -1.396804       -0.000000        0.000000  1
  C         -0.694718       -1.127126       -0.000018  1
  C          0.694752       -1.127133       -0.000000  1
  H          1.249619        2.057126        0.000037  1
  H         -1.249460        2.057237        0.000041  1
  H         -1.249619       -2.057126       -0.000037  1
  H          1.249460       -2.057237       -0.000041  1
  C         -0.673685        1.850846        0.347274  2
  H         -1.563465        2.169794       -0.189326  2
  H         -0.853207        1.915197        1.417371  2
  H         -0.438307        0.823725        0.080637  2
  H          0.160608        2.494537        0.080637  2

%mem=32GB
%nprocshared= 8
#p m062x/aug-cc-pVDZ   counterpoise=2

00266 m062x/aug-cc-pVDZ   counterpoise=2

 0  1  0  1  0  1
  N          1.396804        0.000000       -0.000000  1
  C          0.694718        1.127126        0.000018  1
  C         -0.694752        1.127133        0.000000  1
  N         -1.396804       -0.000000        0.000000  1
  C         -0.694718       -1.127126       -0.000018  1
  C          0.694752       -1.127133       -0.000000  1
  H          1.249619        2.057126        0.000037  1
  H         -1.249460        2.057237        0.000041  1
  H         -1.249619       -2.057126       -0.000037  1
  H          1.249460       -2.057237       -0.000041  1
  C         -0.984829        1.705765        0.347268  2
  H         -1.498022        2.387367       -0.326102  2
  H         -1.195556        1.985644        1.376219  2
  H         -1.331731        0.691085        0.169618  2
  H          0.086207        1.758682        0.169618  2

%mem=32GB
%nprocshared= 8
#p m062x/aug-cc-pVDZ   counterpoise=2

00267 m062x/aug-cc-pVDZ   counterpoise=2

 0  1  0  1  0  1
  N          1.396804        0.000000       -0.000000  1
  C          0.694718        1.127126        0.000018  1
  C         -0.694752        1.127133        0.000000  1
  N         -1.396804       -0.000000        0.000000  1
  C         -0.694718       -1.127126       -0.000018  1
  C          0.694752       -1.127133       -0.000000  1
  H          1.249619        2.057126        0.000037  1
  H         -1.249460        2.057237        0.000041  1
  H         -1.249619       -2.057126       -0.000037  1
  H          1.249460       -2.057237       -0.000041  1
  C         -1.266043        1.508851        0.347272  2
  H         -1.238283        2.426855       -0.233997  2
  H         -1.258736        1.750496        1.407004  2
  H         -2.170634        0.955661        0.108161  2
  H         -0.396533        0.902012        0.108161  2

%mem=32GB
%nprocshared= 8
#p m062x/aug-cc-pVDZ   counterpoise=2

00268 m062x/aug-cc-pVDZ   counterpoise=2

 0  1  0  1  0  1
  N          1.396804        0.000000       -0.000000  1
  C          0.694718        1.127126        0.000018  1
  C         -0.694752        1.127133        0.000000  1
  N         -1.396804       -0.000000        0.000000  1
  C         -0.694718       -1.127126       -0.000018  1
  C          0.694752       -1.127133       -0.000000  1
  H          1.249619        2.057126        0.000037  1
  H         -1.249460        2.057237        0.000041  1
  H         -1.249619       -2.057126       -0.000037  1
  H          1.249460       -2.057237       -0.000041  1
  C         -1.508772        1.266037        0.347279  2
  H         -0.521130        1.097506       -0.074071  2
  H         -1.446532        1.255417        1.432401  2
  H         -1.884640        2.230459        0.015480  2
  H         -2.183196        0.480837        0.015480  2

%mem=32GB
%nprocshared= 8
#p m062x/aug-cc-pVDZ   counterpoise=2

00269 m062x/aug-cc-pVDZ   counterpoise=2

 0  1  0  1  0  1
  N          1.396804        0.000000       -0.000000  1
  C          0.694718        1.127126        0.000018  1
  C         -0.694752        1.127133        0.000000  1
  N         -1.396804       -0.000000        0.000000  1
  C         -0.694718       -1.127126       -0.000018  1
  C          0.694752       -1.127133       -0.000000  1
  H          1.249619        2.057126        0.000037  1
  H         -1.249460        2.057237        0.000041  1
  H         -1.249619       -2.057126       -0.000037  1
  H          1.249460       -2.057237       -0.000041  1
  C         -1.705695        0.984814        0.347282  2
  H         -0.686738        1.128261       -0.002753  2
  H         -1.718696        0.982983        1.434160  2
  H         -2.332600        1.792766       -0.021067  2
  H         -2.085169        0.035185       -0.021067  2

%mem=32GB
%nprocshared= 8
#p m062x/aug-cc-pVDZ   counterpoise=2

00270 m062x/aug-cc-pVDZ   counterpoise=2

 0  1  0  1  0  1
  N          1.396804        0.000000       -0.000000  1
  C          0.694718        1.127126        0.000018  1
  C         -0.694752        1.127133        0.000000  1
  N         -1.396804       -0.000000        0.000000  1
  C         -0.694718       -1.127126       -0.000018  1
  C          0.694752       -1.127133       -0.000000  1
  H          1.249619        2.057126        0.000037  1
  H         -1.249460        2.057237        0.000041  1
  H         -1.249619       -2.057126       -0.000037  1
  H          1.249460       -2.057237       -0.000041  1
  C         -1.850810        0.673614        0.347279  2
  H         -1.292244       -0.155137       -0.079980  2
  H         -1.811941        0.615943        1.432009  2
  H         -1.413731        1.612991        0.018632  2
  H         -2.885556        0.621002        0.018632  2

%mem=32GB
%nprocshared= 8
#p m062x/aug-cc-pVDZ   counterpoise=2

00271 m062x/aug-cc-pVDZ   counterpoise=2

 0  1  0  1  0  1
  N          1.396804        0.000000       -0.000000  1
  C          0.694718        1.127126        0.000018  1
  C         -0.694752        1.127133        0.000000  1
  N         -1.396804       -0.000000        0.000000  1
  C         -0.694718       -1.127126       -0.000018  1
  C          0.694752       -1.127133       -0.000000  1
  H          1.249619        2.057126        0.000037  1
  H         -1.249460        2.057237        0.000041  1
  H         -1.249619       -2.057126       -0.000037  1
  H          1.249460       -2.057237       -0.000041  1
  C         -1.939659        0.341999        0.347275  2
  H         -1.130902       -0.167518       -0.170103  2
  H         -1.796645        0.251900        1.421010  2
  H         -1.942665        1.392782        0.069204  2
  H         -2.888760       -0.108956        0.069204  2

%mem=32GB
%nprocshared= 8
#p m062x/aug-cc-pVDZ   counterpoise=2

00272 m062x/aug-cc-pVDZ   counterpoise=2

 0  1  0  1  0  1
  N          1.396804        0.000000       -0.000000  1
  C          0.694718        1.127126        0.000018  1
  C         -0.694752        1.127133        0.000000  1
  N         -1.396804       -0.000000        0.000000  1
  C         -0.694718       -1.127126       -0.000018  1
  C          0.694752       -1.127133       -0.000000  1
  H          1.249619        2.057126        0.000037  1
  H         -1.249460        2.057237        0.000041  1
  H         -1.249619       -2.057126       -0.000037  1
  H          1.249460       -2.057237       -0.000041  1
  C         -1.969577        0.000000        0.347273  2
  H         -1.040152       -0.000000       -0.216238  2
  H         -1.748232        0.000000        1.411455  2
  H         -2.545155        0.887456        0.097055  2
  H         -2.545155       -0.887456        0.097055  2

%mem=32GB
%nprocshared= 8
#p m062x/aug-cc-pVDZ   counterpoise=2

00273 m062x/aug-cc-pVDZ   counterpoise=2

 0  1  0  1  0  1
  N          1.396804        0.000000       -0.000000  1
  C          0.694718        1.127126        0.000018  1
  C         -0.694752        1.127133        0.000000  1
  N         -1.396804       -0.000000        0.000000  1
  C         -0.694718       -1.127126       -0.000018  1
  C          0.694752       -1.127133       -0.000000  1
  H          1.249619        2.057126        0.000037  1
  H         -1.249460        2.057237        0.000041  1
  H         -1.249619       -2.057126       -0.000037  1
  H          1.249460       -2.057237       -0.000041  1
  C         -1.939659       -0.341999        0.347275  2
  H         -1.130902        0.167518       -0.170103  2
  H         -1.796645       -0.251900        1.421010  2
  H         -2.888760        0.108956        0.069204  2
  H         -1.942665       -1.392782        0.069204  2

%mem=32GB
%nprocshared= 8
#p m062x/aug-cc-pVDZ   counterpoise=2

00274 m062x/aug-cc-pVDZ   counterpoise=2

 0  1  0  1  0  1
  N          1.396804        0.000000       -0.000000  1
  C          0.694718        1.127126        0.000018  1
  C         -0.694752        1.127133        0.000000  1
  N         -1.396804       -0.000000        0.000000  1
  C         -0.694718       -1.127126       -0.000018  1
  C          0.694752       -1.127133       -0.000000  1
  H          1.249619        2.057126        0.000037  1
  H         -1.249460        2.057237        0.000041  1
  H         -1.249619       -2.057126       -0.000037  1
  H          1.249460       -2.057237       -0.000041  1
  C         -1.850810       -0.673614        0.347279  2
  H         -1.292244        0.155137       -0.079980  2
  H         -1.811941       -0.615943        1.432009  2
  H         -2.885556       -0.621002        0.018632  2
  H         -1.413731       -1.612991        0.018632  2

%mem=32GB
%nprocshared= 8
#p m062x/aug-cc-pVDZ   counterpoise=2

00275 m062x/aug-cc-pVDZ   counterpoise=2

 0  1  0  1  0  1
  N          1.396804        0.000000       -0.000000  1
  C          0.694718        1.127126        0.000018  1
  C         -0.694752        1.127133        0.000000  1
  N         -1.396804       -0.000000        0.000000  1
  C         -0.694718       -1.127126       -0.000018  1
  C          0.694752       -1.127133       -0.000000  1
  H          1.249619        2.057126        0.000037  1
  H         -1.249460        2.057237        0.000041  1
  H         -1.249619       -2.057126       -0.000037  1
  H          1.249460       -2.057237       -0.000041  1
  C         -1.705695       -0.984814        0.347282  2
  H         -0.686738       -1.128249       -0.002759  2
  H         -1.718689       -0.982985        1.434160  2
  H         -2.085183       -0.035189       -0.021064  2
  H         -2.332593       -1.792773       -0.021064  2

%mem=32GB
%nprocshared= 8
#p m062x/aug-cc-pVDZ   counterpoise=2

00276 m062x/aug-cc-pVDZ   counterpoise=2

 0  1  0  1  0  1
  N          1.396804        0.000000       -0.000000  1
  C          0.694718        1.127126        0.000018  1
  C         -0.694752        1.127133        0.000000  1
  N         -1.396804       -0.000000        0.000000  1
  C         -0.694718       -1.127126       -0.000018  1
  C          0.694752       -1.127133       -0.000000  1
  H          1.249619        2.057126        0.000037  1
  H         -1.249460        2.057237        0.000041  1
  H         -1.249619       -2.057126       -0.000037  1
  H          1.249460       -2.057237       -0.000041  1
  C         -1.508772       -1.266037        0.347279  2
  H         -0.521132       -1.097505       -0.074074  2
  H         -1.446528       -1.255416        1.432401  2
  H         -2.183198       -0.480839        0.015482  2
  H         -1.884640       -2.230460        0.015482  2

%mem=32GB
%nprocshared= 8
#p m062x/aug-cc-pVDZ   counterpoise=2

00277 m062x/aug-cc-pVDZ   counterpoise=2

 0  1  0  1  0  1
  N          1.396804        0.000000       -0.000000  1
  C          0.694718        1.127126        0.000018  1
  C         -0.694752        1.127133        0.000000  1
  N         -1.396804       -0.000000        0.000000  1
  C         -0.694718       -1.127126       -0.000018  1
  C          0.694752       -1.127133       -0.000000  1
  H          1.249619        2.057126        0.000037  1
  H         -1.249460        2.057237        0.000041  1
  H         -1.249619       -2.057126       -0.000037  1
  H          1.249460       -2.057237       -0.000041  1
  C         -1.266043       -1.508851        0.347272  2
  H         -1.238546       -2.426748       -0.234177  2
  H         -1.258798       -1.750707        1.406957  2
  H         -0.396362       -0.902211        0.108276  2
  H         -2.170478       -0.955357        0.108276  2

%mem=32GB
%nprocshared= 8
#p m062x/aug-cc-pVDZ   counterpoise=2

00278 m062x/aug-cc-pVDZ   counterpoise=2

 0  1  0  1  0  1
  N          1.396804        0.000000       -0.000000  1
  C          0.694718        1.127126        0.000018  1
  C         -0.694752        1.127133        0.000000  1
  N         -1.396804       -0.000000        0.000000  1
  C         -0.694718       -1.127126       -0.000018  1
  C          0.694752       -1.127133       -0.000000  1
  H          1.249619        2.057126        0.000037  1
  H         -1.249460        2.057237        0.000041  1
  H         -1.249619       -2.057126       -0.000037  1
  H          1.249460       -2.057237       -0.000041  1
  C         -0.984829       -1.705765        0.347268  2
  H         -1.498281       -2.387086       -0.326189  2
  H         -1.195742       -1.985635        1.376183  2
  H          0.086194       -1.759140        0.169679  2
  H         -1.331274       -0.690918        0.169679  2

%mem=32GB
%nprocshared= 8
#p m062x/aug-cc-pVDZ   counterpoise=2

00279 m062x/aug-cc-pVDZ   counterpoise=2

 0  1  0  1  0  1
  N          1.396804        0.000000       -0.000000  1
  C          0.694718        1.127126        0.000018  1
  C         -0.694752        1.127133        0.000000  1
  N         -1.396804       -0.000000        0.000000  1
  C         -0.694718       -1.127126       -0.000018  1
  C          0.694752       -1.127133       -0.000000  1
  H          1.249619        2.057126        0.000037  1
  H         -1.249460        2.057237        0.000041  1
  H         -1.249619       -2.057126       -0.000037  1
  H          1.249460       -2.057237       -0.000041  1
  C         -0.673685       -1.850846        0.347274  2
  H         -1.563538       -2.169561       -0.189343  2
  H         -0.853241       -1.915157        1.417368  2
  H          0.160446       -2.494751        0.080647  2
  H         -0.438037       -0.823784        0.080647  2

%mem=32GB
%nprocshared= 8
#p m062x/aug-cc-pVDZ   counterpoise=2

00280 m062x/aug-cc-pVDZ   counterpoise=2

 0  1  0  1  0  1
  N          1.396804        0.000000       -0.000000  1
  C          0.694718        1.127126        0.000018  1
  C         -0.694752        1.127133        0.000000  1
  N         -1.396804       -0.000000        0.000000  1
  C         -0.694718       -1.127126       -0.000018  1
  C          0.694752       -1.127133       -0.000000  1
  H          1.249619        2.057126        0.000037  1
  H         -1.249460        2.057237        0.000041  1
  H         -1.249619       -2.057126       -0.000037  1
  H          1.249460       -2.057237       -0.000041  1
  C         -0.342037       -1.939654        0.347280  2
  H         -0.744943       -1.011415       -0.049476  2
  H         -0.356618       -1.906061        1.433621  2
  H         -0.947286       -2.774116        0.002570  2
  H          0.680866       -2.067409        0.002570  2

%mem=32GB
%nprocshared= 8
#p m062x/aug-cc-pVDZ   counterpoise=2

00281 m062x/aug-cc-pVDZ   counterpoise=2

 0  1  0  1  0  1
  N          1.396804        0.000000       -0.000000  1
  C          0.694718        1.127126        0.000018  1
  C         -0.694752        1.127133        0.000000  1
  N         -1.396804       -0.000000        0.000000  1
  C         -0.694718       -1.127126       -0.000018  1
  C          0.694752       -1.127133       -0.000000  1
  H          1.249619        2.057126        0.000037  1
  H         -1.249460        2.057237        0.000041  1
  H         -1.249619       -2.057126       -0.000037  1
  H          1.249460       -2.057237       -0.000041  1
  C         -0.000027       -1.969582        0.347283  2
  H         -0.658992       -1.170451        0.017843  2
  H          0.022116       -1.996436        1.433683  2
  H         -0.366174       -2.920486       -0.031129  2
  H          1.003214       -1.791287       -0.031129  2

%mem=32GB
%nprocshared= 8
#p m062x/aug-cc-pVDZ   counterpoise=2

00282 m062x/aug-cc-pVDZ   counterpoise=2

 0  1  0  1  0  1
  N          1.396804        0.000000       -0.000000  1
  C          0.694718        1.127126        0.000018  1
  C         -0.694752        1.127133        0.000000  1
  N         -1.396804       -0.000000        0.000000  1
  C         -0.694718       -1.127126       -0.000018  1
  C          0.694752       -1.127133       -0.000000  1
  H          1.249619        2.057126        0.000037  1
  H         -1.249460        2.057237        0.000041  1
  H         -1.249619       -2.057126       -0.000037  1
  H          1.249460       -2.057237       -0.000041  1
  C          0.342037       -1.939654        0.347280  2
  H          0.744981       -1.011424       -0.049455  2
  H          0.356610       -1.906082        1.433621  2
  H         -0.680868       -2.067364        0.002559  2
  H          0.947257       -2.774132        0.002559  2

%mem=32GB
%nprocshared= 8
#p m062x/aug-cc-pVDZ   counterpoise=2

00283 m062x/aug-cc-pVDZ   counterpoise=2

 0  1  0  1  0  1
  N          1.396804        0.000000       -0.000000  1
  C          0.694718        1.127126        0.000018  1
  C         -0.694752        1.127133        0.000000  1
  N         -1.396804       -0.000000        0.000000  1
  C         -0.694718       -1.127126       -0.000018  1
  C          0.694752       -1.127133       -0.000000  1
  H          1.249619        2.057126        0.000037  1
  H         -1.249460        2.057237        0.000041  1
  H         -1.249619       -2.057126       -0.000037  1
  H          1.249460       -2.057237       -0.000041  1
  C          0.673685       -1.850846        0.347274  2
  H          1.563414       -2.169776       -0.189422  2
  H          0.853309       -1.915234        1.417352  2
  H          0.438282       -0.823716        0.080695  2
  H         -0.160633       -2.494528        0.080695  2

%mem=32GB
%nprocshared= 8
#p m062x/aug-cc-pVDZ   counterpoise=2

00284 m062x/aug-cc-pVDZ   counterpoise=2

 0  1  0  1  0  1
  N          1.396804        0.000000       -0.000000  1
  C          0.694718        1.127126        0.000018  1
  C         -0.694752        1.127133        0.000000  1
  N         -1.396804       -0.000000        0.000000  1
  C         -0.694718       -1.127126       -0.000018  1
  C          0.694752       -1.127133       -0.000000  1
  H          1.249619        2.057126        0.000037  1
  H         -1.249460        2.057237        0.000041  1
  H         -1.249619       -2.057126       -0.000037  1
  H          1.249460       -2.057237       -0.000041  1
  C          0.984829       -1.705765        0.347268  2
  H          1.497976       -2.387305       -0.326200  2
  H          1.195627       -1.985739        1.376179  2
  H          1.331719       -0.691069        0.169687  2
  H         -0.086219       -1.758666        0.169687  2

%mem=32GB
%nprocshared= 8
#p m062x/aug-cc-pVDZ   counterpoise=2

00285 m062x/aug-cc-pVDZ   counterpoise=2

 0  1  0  1  0  1
  N          1.396804        0.000000       -0.000000  1
  C          0.694718        1.127126        0.000018  1
  C         -0.694752        1.127133        0.000000  1
  N         -1.396804       -0.000000        0.000000  1
  C         -0.694718       -1.127126       -0.000018  1
  C          0.694752       -1.127133       -0.000000  1
  H          1.249619        2.057126        0.000037  1
  H         -1.249460        2.057237        0.000041  1
  H         -1.249619       -2.057126       -0.000037  1
  H          1.249460       -2.057237       -0.000041  1
  C          1.266043       -1.508851        0.347272  2
  H          1.238285       -2.426793       -0.234095  2
  H          1.258732       -1.750609        1.406978  2
  H          2.170634       -0.955635        0.108223  2
  H          0.396533       -0.901986        0.108223  2

%mem=32GB
%nprocshared= 8
#p m062x/aug-cc-pVDZ   counterpoise=2

00286 m062x/aug-cc-pVDZ   counterpoise=2

 0  1  0  1  0  1
  N          1.396804        0.000000       -0.000000  1
  C          0.694718        1.127126        0.000018  1
  C         -0.694752        1.127133        0.000000  1
  N         -1.396804       -0.000000        0.000000  1
  C         -0.694718       -1.127126       -0.000018  1
  C          0.694752       -1.127133       -0.000000  1
  H          1.249619        2.057126        0.000037  1
  H         -1.249460        2.057237        0.000041  1
  H         -1.249619       -2.057126       -0.000037  1
  H          1.249460       -2.057237       -0.000041  1
  C          1.508772       -1.266037        0.347279  2
  H          0.521130       -1.097506       -0.074071  2
  H          1.446532       -1.255417        1.432401  2
  H          1.884640       -2.230459        0.015480  2
  H          2.183196       -0.480837        0.015480  2

%mem=32GB
%nprocshared= 8
#p m062x/aug-cc-pVDZ   counterpoise=2

00287 m062x/aug-cc-pVDZ   counterpoise=2

 0  1  0  1  0  1
  N          1.396804        0.000000       -0.000000  1
  C          0.694718        1.127126        0.000018  1
  C         -0.694752        1.127133        0.000000  1
  N         -1.396804       -0.000000        0.000000  1
  C         -0.694718       -1.127126       -0.000018  1
  C          0.694752       -1.127133       -0.000000  1
  H          1.249619        2.057126        0.000037  1
  H         -1.249460        2.057237        0.000041  1
  H         -1.249619       -2.057126       -0.000037  1
  H          1.249460       -2.057237       -0.000041  1
  C          1.705695       -0.984814        0.347282  2
  H          0.686738       -1.128261       -0.002753  2
  H          1.718696       -0.982983        1.434160  2
  H          2.332600       -1.792766       -0.021067  2
  H          2.085169       -0.035185       -0.021067  2

%mem=32GB
%nprocshared= 8
#p m062x/aug-cc-pVDZ   counterpoise=2

00288 m062x/aug-cc-pVDZ   counterpoise=2

 0  1  0  1  0  1
  N          1.396804        0.000000       -0.000000  1
  C          0.694718        1.127126        0.000018  1
  C         -0.694752        1.127133        0.000000  1
  N         -1.396804       -0.000000        0.000000  1
  C         -0.694718       -1.127126       -0.000018  1
  C          0.694752       -1.127133       -0.000000  1
  H          1.249619        2.057126        0.000037  1
  H         -1.249460        2.057237        0.000041  1
  H         -1.249619       -2.057126       -0.000037  1
  H          1.249460       -2.057237       -0.000041  1
  C          1.850810       -0.673614        0.347279  2
  H          1.292244        0.155137       -0.079980  2
  H          1.811941       -0.615943        1.432009  2
  H          1.413731       -1.612991        0.018632  2
  H          2.885556       -0.621002        0.018632  2

%mem=32GB
%nprocshared= 8
#p m062x/aug-cc-pVDZ   counterpoise=2

00289 m062x/aug-cc-pVDZ   counterpoise=2

 0  1  0  1  0  1
  N          1.396804        0.000000       -0.000000  1
  C          0.694718        1.127126        0.000018  1
  C         -0.694752        1.127133        0.000000  1
  N         -1.396804       -0.000000        0.000000  1
  C         -0.694718       -1.127126       -0.000018  1
  C          0.694752       -1.127133       -0.000000  1
  H          1.249619        2.057126        0.000037  1
  H         -1.249460        2.057237        0.000041  1
  H         -1.249619       -2.057126       -0.000037  1
  H          1.249460       -2.057237       -0.000041  1
  C          1.939659       -0.341999        0.347275  2
  H          1.130902        0.167518       -0.170103  2
  H          1.796645       -0.251900        1.421010  2
  H          1.942665       -1.392782        0.069204  2
  H          2.888760        0.108956        0.069204  2

%mem=32GB
%nprocshared= 8
#p m062x/aug-cc-pVDZ   counterpoise=2

00290 m062x/aug-cc-pVDZ   counterpoise=2

 0  1  0  1  0  1
  N          1.396804        0.000000       -0.000000  1
  C          0.694718        1.127126        0.000018  1
  C         -0.694752        1.127133        0.000000  1
  N         -1.396804       -0.000000        0.000000  1
  C         -0.694718       -1.127126       -0.000018  1
  C          0.694752       -1.127133       -0.000000  1
  H          1.249619        2.057126        0.000037  1
  H         -1.249460        2.057237        0.000041  1
  H         -1.249619       -2.057126       -0.000037  1
  H          1.249460       -2.057237       -0.000041  1
  C          1.999955        0.000000        0.000000  2
  H          0.913044        0.000000       -0.000000  2
  H          2.362409       -0.000000        1.024746  2
  H          2.362409       -0.887456       -0.512373  2
  H          2.362409        0.887456       -0.512373  2

%mem=32GB
%nprocshared= 8
#p m062x/aug-cc-pVDZ   counterpoise=2

00291 m062x/aug-cc-pVDZ   counterpoise=2

 0  1  0  1  0  1
  N          1.396804        0.000000       -0.000000  1
  C          0.694718        1.127126        0.000018  1
  C         -0.694752        1.127133        0.000000  1
  N         -1.396804       -0.000000        0.000000  1
  C         -0.694718       -1.127126       -0.000018  1
  C          0.694752       -1.127133       -0.000000  1
  H          1.249619        2.057126        0.000037  1
  H         -1.249460        2.057237        0.000041  1
  H         -1.249619       -2.057126       -0.000037  1
  H          1.249460       -2.057237       -0.000041  1
  C          1.969577        0.347273        0.000000  2
  H          1.040152       -0.216238       -0.000000  2
  H          2.279514        0.535188        1.024746  2
  H          2.739617       -0.223681       -0.512373  2
  H          1.819410        1.294058       -0.512373  2

%mem=32GB
%nprocshared= 8
#p m062x/aug-cc-pVDZ   counterpoise=2

00292 m062x/aug-cc-pVDZ   counterpoise=2

 0  1  0  1  0  1
  N          1.396804        0.000000       -0.000000  1
  C          0.694718        1.127126        0.000018  1
  C         -0.694752        1.127133        0.000000  1
  N         -1.396804       -0.000000        0.000000  1
  C         -0.694718       -1.127126       -0.000018  1
  C          0.694752       -1.127133       -0.000000  1
  H          1.249619        2.057126        0.000037  1
  H         -1.249460        2.057237        0.000041  1
  H         -1.249619       -2.057126       -0.000037  1
  H          1.249460       -2.057237       -0.000041  1
  C          1.879359        0.684004        0.000000  2
  H          1.252791       -0.204133       -0.000000  2
  H          2.088302        0.980172        1.024746  2
  H          2.813460        0.468583       -0.512373  2
  H          1.363144        1.491761       -0.512373  2

%mem=32GB
%nprocshared= 8
#p m062x/aug-cc-pVDZ   counterpoise=2

00293 m062x/aug-cc-pVDZ   counterpoise=2

 0  1  0  1  0  1
  N          1.396804        0.000000       -0.000000  1
  C          0.694718        1.127126        0.000018  1
  C         -0.694752        1.127133        0.000000  1
  N         -1.396804       -0.000000        0.000000  1
  C         -0.694718       -1.127126       -0.000018  1
  C          0.694752       -1.127133       -0.000000  1
  H          1.249619        2.057126        0.000037  1
  H         -1.249460        2.057237        0.000041  1
  H         -1.249619       -2.057126       -0.000037  1
  H          1.249460       -2.057237       -0.000041  1
  C          1.732006        1.000005        0.000000  2
  H          0.653166        1.132218        0.000019  2
  H          2.091786        0.955914        1.024740  2
  H          1.983809        0.075051       -0.512379  2
  H          2.199711        1.836783       -0.512379  2

%mem=32GB
%nprocshared= 8
#p m062x/aug-cc-pVDZ   counterpoise=2

00294 m062x/aug-cc-pVDZ   counterpoise=2

 0  1  0  1  0  1
  N          1.396804        0.000000       -0.000000  1
  C          0.694718        1.127126        0.000018  1
  C         -0.694752        1.127133        0.000000  1
  N         -1.396804       -0.000000        0.000000  1
  C         -0.694718       -1.127126       -0.000018  1
  C          0.694752       -1.127133       -0.000000  1
  H          1.249619        2.057126        0.000037  1
  H         -1.249460        2.057237        0.000041  1
  H         -1.249619       -2.057126       -0.000037  1
  H          1.249460       -2.057237       -0.000041  1
  C          1.532073        1.285617        0.000000  2
  H          1.158403        2.306277        0.000049  2
  H          1.656698        0.945213        1.024730  2
  H          0.823312        0.640179       -0.512389  2
  H          2.490036        1.250378       -0.512389  2

%mem=32GB
%nprocshared= 8
#p m062x/aug-cc-pVDZ   counterpoise=2

00295 m062x/aug-cc-pVDZ   counterpoise=2

 0  1  0  1  0  1
  N          1.396804        0.000000       -0.000000  1
  C          0.694718        1.127126        0.000018  1
  C         -0.694752        1.127133        0.000000  1
  N         -1.396804       -0.000000        0.000000  1
  C         -0.694718       -1.127126       -0.000018  1
  C          0.694752       -1.127133       -0.000000  1
  H          1.249619        2.057126        0.000037  1
  H         -1.249460        2.057237        0.000041  1
  H         -1.249619       -2.057126       -0.000037  1
  H          1.249460       -2.057237       -0.000041  1
  C          1.285572        1.532134        0.000000  2
  H          1.211311        2.616505        0.000076  2
  H          1.310341        1.170455        1.024721  2
  H          0.424951        1.109929       -0.512398  2
  H          2.195716        1.231196       -0.512398  2

%mem=32GB
%nprocshared= 8
#p m062x/aug-cc-pVDZ   counterpoise=2

00296 m062x/aug-cc-pVDZ   counterpoise=2

 0  1  0  1  0  1
  N          1.396804        0.000000       -0.000000  1
  C          0.694718        1.127126        0.000018  1
  C         -0.694752        1.127133        0.000000  1
  N         -1.396804       -0.000000        0.000000  1
  C         -0.694718       -1.127126       -0.000018  1
  C          0.694752       -1.127133       -0.000000  1
  H          1.249619        2.057126        0.000037  1
  H         -1.249460        2.057237        0.000041  1
  H         -1.249619       -2.057126       -0.000037  1
  H          1.249460       -2.057237       -0.000041  1
  C          1.000027        1.732086        0.000000  2
  H          1.661997        2.594160        0.000098  2
  H          0.779223        1.444536        1.024713  2
  H          0.075429        1.985140       -0.512406  2
  H          1.483185        0.904152       -0.512406  2

%mem=32GB
%nprocshared= 8
#p m062x/aug-cc-pVDZ   counterpoise=2

00297 m062x/aug-cc-pVDZ   counterpoise=2

 0  1  0  1  0  1
  N          1.396804        0.000000       -0.000000  1
  C          0.694718        1.127126        0.000018  1
  C         -0.694752        1.127133        0.000000  1
  N         -1.396804       -0.000000        0.000000  1
  C         -0.694718       -1.127126       -0.000018  1
  C          0.694752       -1.127133       -0.000000  1
  H          1.249619        2.057126        0.000037  1
  H         -1.249460        2.057237        0.000041  1
  H         -1.249619       -2.057126       -0.000037  1
  H          1.249460       -2.057237       -0.000041  1
  C          0.684083        1.879399        0.000000  2
  H          1.720996        2.205263        0.000068  2
  H          0.338241        1.770713        1.024723  2
  H          0.072267        2.617375       -0.512396  2
  H          0.604399        0.924109       -0.512396  2

%mem=32GB
%nprocshared= 8
#p m062x/aug-cc-pVDZ   counterpoise=2

00298 m062x/aug-cc-pVDZ   counterpoise=2

 0  1  0  1  0  1
  N          1.396804        0.000000       -0.000000  1
  C          0.694718        1.127126        0.000018  1
  C         -0.694752        1.127133        0.000000  1
  N         -1.396804       -0.000000        0.000000  1
  C         -0.694718       -1.127126       -0.000018  1
  C          0.694752       -1.127133       -0.000000  1
  H          1.249619        2.057126        0.000037  1
  H         -1.249460        2.057237        0.000041  1
  H         -1.249619       -2.057126       -0.000037  1
  H          1.249460       -2.057237       -0.000041  1
  C          0.347341        1.969620        0.000000  2
  H          1.429176        2.074540        0.000044  2
  H         -0.013462        1.934628        1.024731  2
  H         -0.099066        2.817946       -0.512388  2
  H          0.072267        1.051322       -0.512388  2

%mem=32GB
%nprocshared= 8
#p m062x/aug-cc-pVDZ   counterpoise=2

00299 m062x/aug-cc-pVDZ   counterpoise=2

 0  1  0  1  0  1
  N          1.396804        0.000000       -0.000000  1
  C          0.694718        1.127126        0.000018  1
  C         -0.694752        1.127133        0.000000  1
  N         -1.396804       -0.000000        0.000000  1
  C         -0.694718       -1.127126       -0.000018  1
  C          0.694752       -1.127133       -0.000000  1
  H          1.249619        2.057126        0.000037  1
  H         -1.249460        2.057237        0.000041  1
  H         -1.249619       -2.057126       -0.000037  1
  H          1.249460       -2.057237       -0.000041  1
  C          0.000028        1.999965        0.000000  2
  H          0.676886        1.149531        0.000018  2
  H         -0.225695        2.283573        1.024740  2
  H          0.468694        2.836205       -0.512379  2
  H         -0.920054        1.730904       -0.512379  2

%mem=32GB
%nprocshared= 8
#p m062x/aug-cc-pVDZ   counterpoise=2

00300 m062x/aug-cc-pVDZ   counterpoise=2

 0  1  0  1  0  1
  N          1.396804        0.000000       -0.000000  1
  C          0.694718        1.127126        0.000018  1
  C         -0.694752        1.127133        0.000000  1
  N         -1.396804       -0.000000        0.000000  1
  C         -0.694718       -1.127126       -0.000018  1
  C          0.694752       -1.127133       -0.000000  1
  H          1.249619        2.057126        0.000037  1
  H         -1.249460        2.057237        0.000041  1
  H         -1.249619       -2.057126       -0.000037  1
  H          1.249460       -2.057237       -0.000041  1
  C         -0.347341        1.969620        0.000000  2
  H         -1.429162        2.074690        0.000049  2
  H          0.013461        1.934577        1.024730  2
  H         -0.072397        1.051284       -0.512389  2
  H          0.099182        2.817884       -0.512389  2

%mem=32GB
%nprocshared= 8
#p m062x/aug-cc-pVDZ   counterpoise=2

00301 m062x/aug-cc-pVDZ   counterpoise=2

 0  1  0  1  0  1
  N          1.396804        0.000000       -0.000000  1
  C          0.694718        1.127126        0.000018  1
  C         -0.694752        1.127133        0.000000  1
  N         -1.396804       -0.000000        0.000000  1
  C         -0.694718       -1.127126       -0.000018  1
  C          0.694752       -1.127133       -0.000000  1
  H          1.249619        2.057126        0.000037  1
  H         -1.249460        2.057237        0.000041  1
  H         -1.249619       -2.057126       -0.000037  1
  H          1.249460       -2.057237       -0.000041  1
  C         -0.684083        1.879399        0.000000  2
  H         -1.720912        2.205531        0.000075  2
  H         -0.338263        1.770622        1.024721  2
  H         -0.604649        0.924090       -0.512398  2
  H         -0.072079        2.617217       -0.512398  2

%mem=32GB
%nprocshared= 8
#p m062x/aug-cc-pVDZ   counterpoise=2

00302 m062x/aug-cc-pVDZ   counterpoise=2

 0  1  0  1  0  1
  N          1.396804        0.000000       -0.000000  1
  C          0.694718        1.127126        0.000018  1
  C         -0.694752        1.127133        0.000000  1
  N         -1.396804       -0.000000        0.000000  1
  C         -0.694718       -1.127126       -0.000018  1
  C          0.694752       -1.127133       -0.000000  1
  H          1.249619        2.057126        0.000037  1
  H         -1.249460        2.057237        0.000041  1
  H         -1.249619       -2.057126       -0.000037  1
  H          1.249460       -2.057237       -0.000041  1
  C         -1.000027        1.732087        0.000000  2
  H         -1.661590        2.594473        0.000109  2
  H         -0.779353        1.444424        1.024710  2
  H         -1.483580        0.904384       -0.512409  2
  H         -0.075313        1.984707       -0.512409  2

%mem=32GB
%nprocshared= 8
#p m062x/aug-cc-pVDZ   counterpoise=2

00303 m062x/aug-cc-pVDZ   counterpoise=2

 0  1  0  1  0  1
  N          1.396804        0.000000       -0.000000  1
  C          0.694718        1.127126        0.000018  1
  C         -0.694752        1.127133        0.000000  1
  N         -1.396804       -0.000000        0.000000  1
  C         -0.694718       -1.127126       -0.000018  1
  C          0.694752       -1.127133       -0.000000  1
  H          1.249619        2.057126        0.000037  1
  H         -1.249460        2.057237        0.000041  1
  H         -1.249619       -2.057126       -0.000037  1
  H          1.249460       -2.057237       -0.000041  1
  C         -1.285572        1.532134        0.000000  2
  H         -1.211000        2.616484        0.000085  2
  H         -1.310445        1.170454        1.024718  2
  H         -2.195802        1.231462       -0.512401  2
  H         -0.425072        1.109686       -0.512401  2

%mem=32GB
%nprocshared= 8
#p m062x/aug-cc-pVDZ   counterpoise=2

00304 m062x/aug-cc-pVDZ   counterpoise=2

 0  1  0  1  0  1
  N          1.396804        0.000000       -0.000000  1
  C          0.694718        1.127126        0.000018  1
  C         -0.694752        1.127133        0.000000  1
  N         -1.396804       -0.000000        0.000000  1
  C         -0.694718       -1.127126       -0.000018  1
  C          0.694752       -1.127133       -0.000000  1
  H          1.249619        2.057126        0.000037  1
  H         -1.249460        2.057237        0.000041  1
  H         -1.249619       -2.057126       -0.000037  1
  H          1.249460       -2.057237       -0.000041  1
  C         -1.532073        1.285617        0.000000  2
  H         -1.158265        2.306227        0.000054  2
  H         -1.656745        0.945225        1.024728  2
  H         -2.490040        1.250509       -0.512391  2
  H         -0.823398        0.640085       -0.512391  2

%mem=32GB
%nprocshared= 8
#p m062x/aug-cc-pVDZ   counterpoise=2

00305 m062x/aug-cc-pVDZ   counterpoise=2

 0  1  0  1  0  1
  N          1.396804        0.000000       -0.000000  1
  C          0.694718        1.127126        0.000018  1
  C         -0.694752        1.127133        0.000000  1
  N         -1.396804       -0.000000        0.000000  1
  C         -0.694718       -1.127126       -0.000018  1
  C          0.694752       -1.127133       -0.000000  1
  H          1.249619        2.057126        0.000037  1
  H         -1.249460        2.057237        0.000041  1
  H         -1.249619       -2.057126       -0.000037  1
  H          1.249460       -2.057237       -0.000041  1
  C         -1.732006        1.000005        0.000000  2
  H         -0.653168        1.132230       -0.000000  2
  H         -2.091768        0.955912        1.024746  2
  H         -2.199728        1.836777       -0.512373  2
  H         -1.983808        0.075048       -0.512373  2

%mem=32GB
%nprocshared= 8
#p m062x/aug-cc-pVDZ   counterpoise=2

00306 m062x/aug-cc-pVDZ   counterpoise=2

 0  1  0  1  0  1
  N          1.396804        0.000000       -0.000000  1
  C          0.694718        1.127126        0.000018  1
  C         -0.694752        1.127133        0.000000  1
  N         -1.396804       -0.000000        0.000000  1
  C         -0.694718       -1.127126       -0.000018  1
  C          0.694752       -1.127133       -0.000000  1
  H          1.249619        2.057126        0.000037  1
  H         -1.249460        2.057237        0.000041  1
  H         -1.249619       -2.057126       -0.000037  1
  H          1.249460       -2.057237       -0.000041  1
  C         -1.879359        0.684004        0.000000  2
  H         -1.252791       -0.204133       -0.000000  2
  H         -2.088302        0.980172        1.024746  2
  H         -1.363144        1.491761       -0.512373  2
  H         -2.813460        0.468583       -0.512373  2

%mem=32GB
%nprocshared= 8
#p m062x/aug-cc-pVDZ   counterpoise=2

00307 m062x/aug-cc-pVDZ   counterpoise=2

 0  1  0  1  0  1
  N          1.396804        0.000000       -0.000000  1
  C          0.694718        1.127126        0.000018  1
  C         -0.694752        1.127133        0.000000  1
  N         -1.396804       -0.000000        0.000000  1
  C         -0.694718       -1.127126       -0.000018  1
  C          0.694752       -1.127133       -0.000000  1
  H          1.249619        2.057126        0.000037  1
  H         -1.249460        2.057237        0.000041  1
  H         -1.249619       -2.057126       -0.000037  1
  H          1.249460       -2.057237       -0.000041  1
  C         -1.969577        0.347273        0.000000  2
  H         -1.040152       -0.216238       -0.000000  2
  H         -2.279514        0.535188        1.024746  2
  H         -1.819410        1.294058       -0.512373  2
  H         -2.739617       -0.223681       -0.512373  2

%mem=32GB
%nprocshared= 8
#p m062x/aug-cc-pVDZ   counterpoise=2

00308 m062x/aug-cc-pVDZ   counterpoise=2

 0  1  0  1  0  1
  N          1.396804        0.000000       -0.000000  1
  C          0.694718        1.127126        0.000018  1
  C         -0.694752        1.127133        0.000000  1
  N         -1.396804       -0.000000        0.000000  1
  C         -0.694718       -1.127126       -0.000018  1
  C          0.694752       -1.127133       -0.000000  1
  H          1.249619        2.057126        0.000037  1
  H         -1.249460        2.057237        0.000041  1
  H         -1.249619       -2.057126       -0.000037  1
  H          1.249460       -2.057237       -0.000041  1
  C         -1.999955        0.000000        0.000000  2
  H         -0.913044       -0.000000       -0.000000  2
  H         -2.362409        0.000000        1.024746  2
  H         -2.362409        0.887456       -0.512373  2
  H         -2.362409       -0.887456       -0.512373  2

%mem=32GB
%nprocshared= 8
#p m062x/aug-cc-pVDZ   counterpoise=2

00309 m062x/aug-cc-pVDZ   counterpoise=2

 0  1  0  1  0  1
  N          1.396804        0.000000       -0.000000  1
  C          0.694718        1.127126        0.000018  1
  C         -0.694752        1.127133        0.000000  1
  N         -1.396804       -0.000000        0.000000  1
  C         -0.694718       -1.127126       -0.000018  1
  C          0.694752       -1.127133       -0.000000  1
  H          1.249619        2.057126        0.000037  1
  H         -1.249460        2.057237        0.000041  1
  H         -1.249619       -2.057126       -0.000037  1
  H          1.249460       -2.057237       -0.000041  1
  C         -1.969577       -0.347273        0.000000  2
  H         -1.040152        0.216238       -0.000000  2
  H         -2.279514       -0.535188        1.024746  2
  H         -2.739617        0.223681       -0.512373  2
  H         -1.819410       -1.294058       -0.512373  2

%mem=32GB
%nprocshared= 8
#p m062x/aug-cc-pVDZ   counterpoise=2

00310 m062x/aug-cc-pVDZ   counterpoise=2

 0  1  0  1  0  1
  N          1.396804        0.000000       -0.000000  1
  C          0.694718        1.127126        0.000018  1
  C         -0.694752        1.127133        0.000000  1
  N         -1.396804       -0.000000        0.000000  1
  C         -0.694718       -1.127126       -0.000018  1
  C          0.694752       -1.127133       -0.000000  1
  H          1.249619        2.057126        0.000037  1
  H         -1.249460        2.057237        0.000041  1
  H         -1.249619       -2.057126       -0.000037  1
  H          1.249460       -2.057237       -0.000041  1
  C         -1.879359       -0.684004        0.000000  2
  H         -1.252791        0.204133       -0.000000  2
  H         -2.088302       -0.980172        1.024746  2
  H         -2.813460       -0.468583       -0.512373  2
  H         -1.363144       -1.491761       -0.512373  2

%mem=32GB
%nprocshared= 8
#p m062x/aug-cc-pVDZ   counterpoise=2

00311 m062x/aug-cc-pVDZ   counterpoise=2

 0  1  0  1  0  1
  N          1.396804        0.000000       -0.000000  1
  C          0.694718        1.127126        0.000018  1
  C         -0.694752        1.127133        0.000000  1
  N         -1.396804       -0.000000        0.000000  1
  C         -0.694718       -1.127126       -0.000018  1
  C          0.694752       -1.127133       -0.000000  1
  H          1.249619        2.057126        0.000037  1
  H         -1.249460        2.057237        0.000041  1
  H         -1.249619       -2.057126       -0.000037  1
  H          1.249460       -2.057237       -0.000041  1
  C         -1.732006       -1.000005       -0.000000  2
  H         -0.653166       -1.132218       -0.000019  2
  H         -2.091751       -0.955918        1.024752  2
  H         -1.983827       -0.075049       -0.512367  2
  H         -2.199728       -1.836781       -0.512367  2

%mem=32GB
%nprocshared= 8
#p m062x/aug-cc-pVDZ   counterpoise=2

00312 m062x/aug-cc-pVDZ   counterpoise=2

 0  1  0  1  0  1
  N          1.396804        0.000000       -0.000000  1
  C          0.694718        1.127126        0.000018  1
  C         -0.694752        1.127133        0.000000  1
  N         -1.396804       -0.000000        0.000000  1
  C         -0.694718       -1.127126       -0.000018  1
  C          0.694752       -1.127133       -0.000000  1
  H          1.249619        2.057126        0.000037  1
  H         -1.249460        2.057237        0.000041  1
  H         -1.249619       -2.057126       -0.000037  1
  H          1.249460       -2.057237       -0.000041  1
  C         -1.532073       -1.285617       -0.000000  2
  H         -1.158403       -2.306277       -0.000049  2
  H         -1.656666       -0.945300        1.024762  2
  H         -0.823328       -0.640135       -0.512357  2
  H         -2.490052       -1.250334       -0.512357  2

%mem=32GB
%nprocshared= 8
#p m062x/aug-cc-pVDZ   counterpoise=2

00313 m062x/aug-cc-pVDZ   counterpoise=2

 0  1  0  1  0  1
  N          1.396804        0.000000       -0.000000  1
  C          0.694718        1.127126        0.000018  1
  C         -0.694752        1.127133        0.000000  1
  N         -1.396804       -0.000000        0.000000  1
  C         -0.694718       -1.127126       -0.000018  1
  C          0.694752       -1.127133       -0.000000  1
  H          1.249619        2.057126        0.000037  1
  H         -1.249460        2.057237        0.000041  1
  H         -1.249619       -2.057126       -0.000037  1
  H          1.249460       -2.057237       -0.000041  1
  C         -1.285572       -1.532134       -0.000000  2
  H         -1.211311       -2.616505       -0.000076  2
  H         -1.310331       -1.170599        1.024771  2
  H         -0.424956       -1.109857       -0.512348  2
  H         -2.195721       -1.231125       -0.512348  2

%mem=32GB
%nprocshared= 8
#p m062x/aug-cc-pVDZ   counterpoise=2

00314 m062x/aug-cc-pVDZ   counterpoise=2

 0  1  0  1  0  1
  N          1.396804        0.000000       -0.000000  1
  C          0.694718        1.127126        0.000018  1
  C         -0.694752        1.127133        0.000000  1
  N         -1.396804       -0.000000        0.000000  1
  C         -0.694718       -1.127126       -0.000018  1
  C          0.694752       -1.127133       -0.000000  1
  H          1.249619        2.057126        0.000037  1
  H         -1.249460        2.057237        0.000041  1
  H         -1.249619       -2.057126       -0.000037  1
  H          1.249460       -2.057237       -0.000041  1
  C         -1.000027       -1.732086       -0.000000  2
  H         -1.661997       -2.594160       -0.000098  2
  H         -0.779336       -1.444683        1.024779  2
  H         -0.075373       -1.985067       -0.512340  2
  H         -1.483129       -0.904078       -0.512340  2

%mem=32GB
%nprocshared= 8
#p m062x/aug-cc-pVDZ   counterpoise=2

00315 m062x/aug-cc-pVDZ   counterpoise=2

 0  1  0  1  0  1
  N          1.396804        0.000000       -0.000000  1
  C          0.694718        1.127126        0.000018  1
  C         -0.694752        1.127133        0.000000  1
  N         -1.396804       -0.000000        0.000000  1
  C         -0.694718       -1.127126       -0.000018  1
  C          0.694752       -1.127133       -0.000000  1
  H          1.249619        2.057126        0.000037  1
  H         -1.249460        2.057237        0.000041  1
  H         -1.249619       -2.057126       -0.000037  1
  H          1.249460       -2.057237       -0.000041  1
  C         -0.684083       -1.879399       -0.000000  2
  H         -1.720996       -2.205263       -0.000068  2
  H         -0.338363       -1.770752        1.024769  2
  H         -0.072206       -2.617356       -0.512350  2
  H         -0.604337       -0.924090       -0.512350  2

%mem=32GB
%nprocshared= 8
#p m062x/aug-cc-pVDZ   counterpoise=2

00316 m062x/aug-cc-pVDZ   counterpoise=2

 0  1  0  1  0  1
  N          1.396804        0.000000       -0.000000  1
  C          0.694718        1.127126        0.000018  1
  C         -0.694752        1.127133        0.000000  1
  N         -1.396804       -0.000000        0.000000  1
  C         -0.694718       -1.127126       -0.000018  1
  C          0.694752       -1.127133       -0.000000  1
  H          1.249619        2.057126        0.000037  1
  H         -1.249460        2.057237        0.000041  1
  H         -1.249619       -2.057126       -0.000037  1
  H          1.249460       -2.057237       -0.000041  1
  C         -0.347341       -1.969620       -0.000000  2
  H         -1.429176       -2.074540       -0.000044  2
  H          0.013379       -1.934636        1.024761  2
  H          0.099108       -2.817941       -0.512358  2
  H         -0.072226       -1.051318       -0.512358  2

%mem=32GB
%nprocshared= 8
#p m062x/aug-cc-pVDZ   counterpoise=2

00317 m062x/aug-cc-pVDZ   counterpoise=2

 0  1  0  1  0  1
  N          1.396804        0.000000       -0.000000  1
  C          0.694718        1.127126        0.000018  1
  C         -0.694752        1.127133        0.000000  1
  N         -1.396804       -0.000000        0.000000  1
  C         -0.694718       -1.127126       -0.000018  1
  C          0.694752       -1.127133       -0.000000  1
  H          1.249619        2.057126        0.000037  1
  H         -1.249460        2.057237        0.000041  1
  H         -1.249619       -2.057126       -0.000037  1
  H          1.249460       -2.057237       -0.000041  1
  C         -0.000028       -1.999965       -0.000000  2
  H         -0.676886       -1.149531       -0.000018  2
  H          0.225675       -2.283548        1.024752  2
  H         -0.468684       -2.836217       -0.512367  2
  H          0.920064       -1.730916       -0.512367  2

%mem=32GB
%nprocshared= 8
#p m062x/aug-cc-pVDZ   counterpoise=2

00318 m062x/aug-cc-pVDZ   counterpoise=2

 0  1  0  1  0  1
  N          1.396804        0.000000       -0.000000  1
  C          0.694718        1.127126        0.000018  1
  C         -0.694752        1.127133        0.000000  1
  N         -1.396804       -0.000000        0.000000  1
  C         -0.694718       -1.127126       -0.000018  1
  C          0.694752       -1.127133       -0.000000  1
  H          1.249619        2.057126        0.000037  1
  H         -1.249460        2.057237        0.000041  1
  H         -1.249619       -2.057126       -0.000037  1
  H          1.249460       -2.057237       -0.000041  1
  C          0.347341       -1.969620       -0.000000  2
  H          1.429162       -2.074690       -0.000049  2
  H         -0.013369       -1.934586        1.024762  2
  H          0.072351       -1.051280       -0.512357  2
  H         -0.099228       -2.817879       -0.512357  2

%mem=32GB
%nprocshared= 8
#p m062x/aug-cc-pVDZ   counterpoise=2

00319 m062x/aug-cc-pVDZ   counterpoise=2

 0  1  0  1  0  1
  N          1.396804        0.000000       -0.000000  1
  C          0.694718        1.127126        0.000018  1
  C         -0.694752        1.127133        0.000000  1
  N         -1.396804       -0.000000        0.000000  1
  C         -0.694718       -1.127126       -0.000018  1
  C          0.694752       -1.127133       -0.000000  1
  H          1.249619        2.057126        0.000037  1
  H         -1.249460        2.057237        0.000041  1
  H         -1.249619       -2.057126       -0.000037  1
  H          1.249460       -2.057237       -0.000041  1
  C          0.684083       -1.879399       -0.000000  2
  H          1.720912       -2.205531       -0.000075  2
  H          0.338398       -1.770664        1.024771  2
  H          0.604582       -0.924068       -0.512348  2
  H          0.072011       -2.617196       -0.512348  2

%mem=32GB
%nprocshared= 8
#p m062x/aug-cc-pVDZ   counterpoise=2

00320 m062x/aug-cc-pVDZ   counterpoise=2

 0  1  0  1  0  1
  N          1.396804        0.000000       -0.000000  1
  C          0.694718        1.127126        0.000018  1
  C         -0.694752        1.127133        0.000000  1
  N         -1.396804       -0.000000        0.000000  1
  C         -0.694718       -1.127126       -0.000018  1
  C          0.694752       -1.127133       -0.000000  1
  H          1.249619        2.057126        0.000037  1
  H         -1.249460        2.057237        0.000041  1
  H         -1.249619       -2.057126       -0.000037  1
  H          1.249460       -2.057237       -0.000041  1
  C          1.000027       -1.732087       -0.000000  2
  H          1.661590       -2.594473       -0.000109  2
  H          0.779477       -1.444586        1.024782  2
  H          1.483517       -0.904303       -0.512337  2
  H          0.075251       -1.984626       -0.512337  2

%mem=32GB
%nprocshared= 8
#p m062x/aug-cc-pVDZ   counterpoise=2

00321 m062x/aug-cc-pVDZ   counterpoise=2

 0  1  0  1  0  1
  N          1.396804        0.000000       -0.000000  1
  C          0.694718        1.127126        0.000018  1
  C         -0.694752        1.127133        0.000000  1
  N         -1.396804       -0.000000        0.000000  1
  C         -0.694718       -1.127126       -0.000018  1
  C          0.694752       -1.127133       -0.000000  1
  H          1.249619        2.057126        0.000037  1
  H         -1.249460        2.057237        0.000041  1
  H         -1.249619       -2.057126       -0.000037  1
  H          1.249460       -2.057237       -0.000041  1
  C          1.285572       -1.532134       -0.000000  2
  H          1.211000       -2.616484       -0.000085  2
  H          1.310434       -1.170613        1.024774  2
  H          2.195807       -1.231382       -0.512345  2
  H          0.425078       -1.109606       -0.512345  2

%mem=32GB
%nprocshared= 8
#p m062x/aug-cc-pVDZ   counterpoise=2

00322 m062x/aug-cc-pVDZ   counterpoise=2

 0  1  0  1  0  1
  N          1.396804        0.000000       -0.000000  1
  C          0.694718        1.127126        0.000018  1
  C         -0.694752        1.127133        0.000000  1
  N         -1.396804       -0.000000        0.000000  1
  C         -0.694718       -1.127126       -0.000018  1
  C          0.694752       -1.127133       -0.000000  1
  H          1.249619        2.057126        0.000037  1
  H         -1.249460        2.057237        0.000041  1
  H         -1.249619       -2.057126       -0.000037  1
  H          1.249460       -2.057237       -0.000041  1
  C          1.532073       -1.285617       -0.000000  2
  H          1.158265       -2.306227       -0.000054  2
  H          1.656710       -0.945321        1.024764  2
  H          2.490058       -1.250461       -0.512355  2
  H          0.823416       -0.640037       -0.512355  2

%mem=32GB
%nprocshared= 8
#p m062x/aug-cc-pVDZ   counterpoise=2

00323 m062x/aug-cc-pVDZ   counterpoise=2

 0  1  0  1  0  1
  N          1.396804        0.000000       -0.000000  1
  C          0.694718        1.127126        0.000018  1
  C         -0.694752        1.127133        0.000000  1
  N         -1.396804       -0.000000        0.000000  1
  C         -0.694718       -1.127126       -0.000018  1
  C          0.694752       -1.127133       -0.000000  1
  H          1.249619        2.057126        0.000037  1
  H         -1.249460        2.057237        0.000041  1
  H         -1.249619       -2.057126       -0.000037  1
  H          1.249460       -2.057237       -0.000041  1
  C          1.732006       -1.000005        0.000000  2
  H          0.653168       -1.132230       -0.000000  2
  H          2.091768       -0.955912        1.024746  2
  H          2.199728       -1.836777       -0.512373  2
  H          1.983808       -0.075048       -0.512373  2

%mem=32GB
%nprocshared= 8
#p m062x/aug-cc-pVDZ   counterpoise=2

00324 m062x/aug-cc-pVDZ   counterpoise=2

 0  1  0  1  0  1
  N          1.396804        0.000000       -0.000000  1
  C          0.694718        1.127126        0.000018  1
  C         -0.694752        1.127133        0.000000  1
  N         -1.396804       -0.000000        0.000000  1
  C         -0.694718       -1.127126       -0.000018  1
  C          0.694752       -1.127133       -0.000000  1
  H          1.249619        2.057126        0.000037  1
  H         -1.249460        2.057237        0.000041  1
  H         -1.249619       -2.057126       -0.000037  1
  H          1.249460       -2.057237       -0.000041  1
  C          1.879359       -0.684004        0.000000  2
  H          1.252791        0.204133       -0.000000  2
  H          2.088302       -0.980172        1.024746  2
  H          1.363144       -1.491761       -0.512373  2
  H          2.813460       -0.468583       -0.512373  2

%mem=32GB
%nprocshared= 8
#p m062x/aug-cc-pVDZ   counterpoise=2

00325 m062x/aug-cc-pVDZ   counterpoise=2

 0  1  0  1  0  1
  N          1.396804        0.000000       -0.000000  1
  C          0.694718        1.127126        0.000018  1
  C         -0.694752        1.127133        0.000000  1
  N         -1.396804       -0.000000        0.000000  1
  C         -0.694718       -1.127126       -0.000018  1
  C          0.694752       -1.127133       -0.000000  1
  H          1.249619        2.057126        0.000037  1
  H         -1.249460        2.057237        0.000041  1
  H         -1.249619       -2.057126       -0.000037  1
  H          1.249460       -2.057237       -0.000041  1
  C          1.969577       -0.347273        0.000000  2
  H          1.040152        0.216238       -0.000000  2
  H          2.279514       -0.535188        1.024746  2
  H          1.819410       -1.294058       -0.512373  2
  H          2.739617        0.223681       -0.512373  2

%mem=32GB
%nprocshared= 8
#p m062x/aug-cc-pVDZ   counterpoise=2

00326 m062x/aug-cc-pVDZ   counterpoise=2

 0  1  0  1  0  1
  N          1.396804        0.000000       -0.000000  1
  C          0.694718        1.127126        0.000018  1
  C         -0.694752        1.127133        0.000000  1
  N         -1.396804       -0.000000        0.000000  1
  C         -0.694718       -1.127126       -0.000018  1
  C          0.694752       -1.127133       -0.000000  1
  H          1.249619        2.057126        0.000037  1
  H         -1.249460        2.057237        0.000041  1
  H         -1.249619       -2.057126       -0.000037  1
  H          1.249460       -2.057237       -0.000041  1
  C          1.969577        0.000000       -0.347273  2
  H          1.040152        0.000000        0.216238  2
  H          2.810796       -0.000000        0.341079  2
  H          2.013873       -0.887456       -0.973322  2
  H          2.013873        0.887456       -0.973322  2

%mem=32GB
%nprocshared= 8
#p m062x/aug-cc-pVDZ   counterpoise=2

00327 m062x/aug-cc-pVDZ   counterpoise=2

 0  1  0  1  0  1
  N          1.396804        0.000000       -0.000000  1
  C          0.694718        1.127126        0.000018  1
  C         -0.694752        1.127133        0.000000  1
  N         -1.396804       -0.000000        0.000000  1
  C         -0.694718       -1.127126       -0.000018  1
  C          0.694752       -1.127133       -0.000000  1
  H          1.249619        2.057126        0.000037  1
  H         -1.249460        2.057237        0.000041  1
  H         -1.249619       -2.057126       -0.000037  1
  H          1.249460       -2.057237       -0.000041  1
  C          1.939659        0.341999       -0.347275  2
  H          1.130902       -0.167518        0.170103  2
  H          2.622069        0.771917        0.381398  2
  H          2.476048       -0.368965       -0.970408  2
  H          1.529953        1.132773       -0.970408  2

%mem=32GB
%nprocshared= 8
#p m062x/aug-cc-pVDZ   counterpoise=2

00328 m062x/aug-cc-pVDZ   counterpoise=2

 0  1  0  1  0  1
  N          1.396804        0.000000       -0.000000  1
  C          0.694718        1.127126        0.000018  1
  C         -0.694752        1.127133        0.000000  1
  N         -1.396804       -0.000000        0.000000  1
  C         -0.694718       -1.127126       -0.000018  1
  C          0.694752       -1.127133       -0.000000  1
  H          1.249619        2.057126        0.000037  1
  H         -1.249460        2.057237        0.000041  1
  H         -1.249619       -2.057126       -0.000037  1
  H          1.249460       -2.057237       -0.000041  1
  C          1.850810        0.673614       -0.347279  2
  H          1.292244       -0.155137        0.079980  2
  H          2.262211        1.284015        0.452494  2
  H          2.660421        0.286966       -0.960883  2
  H          1.188596        1.278956       -0.960883  2

%mem=32GB
%nprocshared= 8
#p m062x/aug-cc-pVDZ   counterpoise=2

00329 m062x/aug-cc-pVDZ   counterpoise=2

 0  1  0  1  0  1
  N          1.396804        0.000000       -0.000000  1
  C          0.694718        1.127126        0.000018  1
  C         -0.694752        1.127133        0.000000  1
  N         -1.396804       -0.000000        0.000000  1
  C         -0.694718       -1.127126       -0.000018  1
  C          0.694752       -1.127133       -0.000000  1
  H          1.249619        2.057126        0.000037  1
  H         -1.249460        2.057237        0.000041  1
  H         -1.249619       -2.057126       -0.000037  1
  H          1.249460       -2.057237       -0.000041  1
  C          1.705695        0.984814       -0.347282  2
  H          0.686738        1.128249        0.002759  2
  H          2.372287        0.890979        0.506139  2
  H          1.758384        0.081191       -0.949086  2
  H          2.005794        1.838775       -0.949086  2

%mem=32GB
%nprocshared= 8
#p m062x/aug-cc-pVDZ   counterpoise=2

00330 m062x/aug-cc-pVDZ   counterpoise=2

 0  1  0  1  0  1
  N          1.396804        0.000000       -0.000000  1
  C          0.694718        1.127126        0.000018  1
  C         -0.694752        1.127133        0.000000  1
  N         -1.396804       -0.000000        0.000000  1
  C         -0.694718       -1.127126       -0.000018  1
  C          0.694752       -1.127133       -0.000000  1
  H          1.249619        2.057126        0.000037  1
  H         -1.249460        2.057237        0.000041  1
  H         -1.249619       -2.057126       -0.000037  1
  H          1.249460       -2.057237       -0.000041  1
  C          1.508772        1.266037       -0.347279  2
  H          0.521132        1.097505        0.074074  2
  H          2.229716        1.389060        0.456824  2
  H          1.791604        0.414016       -0.960095  2
  H          1.493046        2.163638       -0.960095  2

%mem=32GB
%nprocshared= 8
#p m062x/aug-cc-pVDZ   counterpoise=2

00331 m062x/aug-cc-pVDZ   counterpoise=2

 0  1  0  1  0  1
  N          1.396804        0.000000       -0.000000  1
  C          0.694718        1.127126        0.000018  1
  C         -0.694752        1.127133        0.000000  1
  N         -1.396804       -0.000000        0.000000  1
  C         -0.694718       -1.127126       -0.000018  1
  C          0.694752       -1.127133       -0.000000  1
  H          1.249619        2.057126        0.000037  1
  H         -1.249460        2.057237        0.000041  1
  H         -1.249619       -2.057126       -0.000037  1
  H          1.249460       -2.057237       -0.000041  1
  C          1.266043        1.508851       -0.347272  2
  H          1.238546        2.426748        0.234177  2
  H          1.291627        0.654810        0.324618  2
  H          0.379947        1.450159       -0.974063  2
  H          2.154064        1.503305       -0.974063  2

%mem=32GB
%nprocshared= 8
#p m062x/aug-cc-pVDZ   counterpoise=2

00332 m062x/aug-cc-pVDZ   counterpoise=2

 0  1  0  1  0  1
  N          1.396804        0.000000       -0.000000  1
  C          0.694718        1.127126        0.000018  1
  C         -0.694752        1.127133        0.000000  1
  N         -1.396804       -0.000000        0.000000  1
  C         -0.694718       -1.127126       -0.000018  1
  C          0.694752       -1.127133       -0.000000  1
  H          1.249619        2.057126        0.000037  1
  H         -1.249460        2.057237        0.000041  1
  H         -1.249619       -2.057126       -0.000037  1
  H          1.249460       -2.057237       -0.000041  1
  C          0.984829        1.705765       -0.347268  2
  H          1.498281        2.387086        0.326189  2
  H          0.431472        0.971493        0.232489  2
  H          0.295941        2.266210       -0.974015  2
  H          1.713409        1.197989       -0.974015  2

%mem=32GB
%nprocshared= 8
#p m062x/aug-cc-pVDZ   counterpoise=2

00333 m062x/aug-cc-pVDZ   counterpoise=2

 0  1  0  1  0  1
  N          1.396804        0.000000       -0.000000  1
  C          0.694718        1.127126        0.000018  1
  C         -0.694752        1.127133        0.000000  1
  N         -1.396804       -0.000000        0.000000  1
  C         -0.694718       -1.127126       -0.000018  1
  C          0.694752       -1.127133       -0.000000  1
  H          1.249619        2.057126        0.000037  1
  H         -1.249460        2.057237        0.000041  1
  H         -1.249619       -2.057126       -0.000037  1
  H          1.249460       -2.057237       -0.000041  1
  C          0.673685        1.850846       -0.347274  2
  H          1.563538        2.169561        0.189343  2
  H         -0.099353        1.573971        0.364927  2
  H          0.315851        2.665344       -0.971794  2
  H          0.914334        0.994377       -0.971794  2

%mem=32GB
%nprocshared= 8
#p m062x/aug-cc-pVDZ   counterpoise=2

00334 m062x/aug-cc-pVDZ   counterpoise=2

 0  1  0  1  0  1
  N          1.396804        0.000000       -0.000000  1
  C          0.694718        1.127126        0.000018  1
  C         -0.694752        1.127133        0.000000  1
  N         -1.396804       -0.000000        0.000000  1
  C         -0.694718       -1.127126       -0.000018  1
  C          0.694752       -1.127133       -0.000000  1
  H          1.249619        2.057126        0.000037  1
  H         -1.249460        2.057237        0.000041  1
  H         -1.249619       -2.057126       -0.000037  1
  H          1.249460       -2.057237       -0.000041  1
  C          0.342037        1.939654       -0.347280  2
  H          0.744943        1.011415        0.049476  2
  H          0.058740        2.592330        0.474447  2
  H          1.096225        2.430981       -0.956604  2
  H         -0.531928        1.724275       -0.956604  2

%mem=32GB
%nprocshared= 8
#p m062x/aug-cc-pVDZ   counterpoise=2

00335 m062x/aug-cc-pVDZ   counterpoise=2

 0  1  0  1  0  1
  N          1.396804        0.000000       -0.000000  1
  C          0.694718        1.127126        0.000018  1
  C         -0.694752        1.127133        0.000000  1
  N         -1.396804       -0.000000        0.000000  1
  C         -0.694718       -1.127126       -0.000018  1
  C          0.694752       -1.127133       -0.000000  1
  H          1.249619        2.057126        0.000037  1
  H         -1.249460        2.057237        0.000041  1
  H         -1.249619       -2.057126       -0.000037  1
  H          1.249460       -2.057237       -0.000041  1
  C          0.000027        1.969582       -0.347283  2
  H          0.658992        1.170451       -0.017843  2
  H         -0.417321        2.475704        0.519400  2
  H          0.563776        2.680853       -0.945412  2
  H         -0.805611        1.551654       -0.945412  2

%mem=32GB
%nprocshared= 8
#p m062x/aug-cc-pVDZ   counterpoise=2

00336 m062x/aug-cc-pVDZ   counterpoise=2

 0  1  0  1  0  1
  N          1.396804        0.000000       -0.000000  1
  C          0.694718        1.127126        0.000018  1
  C         -0.694752        1.127133        0.000000  1
  N         -1.396804       -0.000000        0.000000  1
  C         -0.694718       -1.127126       -0.000018  1
  C          0.694752       -1.127133       -0.000000  1
  H          1.249619        2.057126        0.000037  1
  H         -1.249460        2.057237        0.000041  1
  H         -1.249619       -2.057126       -0.000037  1
  H          1.249460       -2.057237       -0.000041  1
  C         -0.342037        1.939654       -0.347280  2
  H         -0.744981        1.011424        0.049455  2
  H         -0.058722        2.592303        0.474462  2
  H          0.531924        1.724253       -0.956601  2
  H         -1.096201        2.431022       -0.956601  2

%mem=32GB
%nprocshared= 8
#p m062x/aug-cc-pVDZ   counterpoise=2

00337 m062x/aug-cc-pVDZ   counterpoise=2

 0  1  0  1  0  1
  N          1.396804        0.000000       -0.000000  1
  C          0.694718        1.127126        0.000018  1
  C         -0.694752        1.127133        0.000000  1
  N         -1.396804       -0.000000        0.000000  1
  C         -0.694718       -1.127126       -0.000018  1
  C          0.694752       -1.127133       -0.000000  1
  H          1.249619        2.057126        0.000037  1
  H         -1.249460        2.057237        0.000041  1
  H         -1.249619       -2.057126       -0.000037  1
  H          1.249460       -2.057237       -0.000041  1
  C         -0.673685        1.850846       -0.347274  2
  H         -1.563414        2.169776        0.189422  2
  H          0.099337        1.573751        0.364858  2
  H         -0.914605        0.994457       -0.971800  2
  H         -0.315690        2.665269       -0.971800  2

%mem=32GB
%nprocshared= 8
#p m062x/aug-cc-pVDZ   counterpoise=2

00338 m062x/aug-cc-pVDZ   counterpoise=2

 0  1  0  1  0  1
  N          1.396804        0.000000       -0.000000  1
  C          0.694718        1.127126        0.000018  1
  C         -0.694752        1.127133        0.000000  1
  N         -1.396804       -0.000000        0.000000  1
  C         -0.694718       -1.127126       -0.000018  1
  C          0.694752       -1.127133       -0.000000  1
  H          1.249619        2.057126        0.000037  1
  H         -1.249460        2.057237        0.000041  1
  H         -1.249619       -2.057126       -0.000037  1
  H          1.249460       -2.057237       -0.000041  1
  C         -0.984829        1.705765       -0.347268  2
  H         -1.497976        2.387305        0.326200  2
  H         -0.431791        0.971244        0.232476  2
  H         -1.713637        1.198316       -0.974015  2
  H         -0.295699        2.265914       -0.974015  2

%mem=32GB
%nprocshared= 8
#p m062x/aug-cc-pVDZ   counterpoise=2

00339 m062x/aug-cc-pVDZ   counterpoise=2

 0  1  0  1  0  1
  N          1.396804        0.000000       -0.000000  1
  C          0.694718        1.127126        0.000018  1
  C         -0.694752        1.127133        0.000000  1
  N         -1.396804       -0.000000        0.000000  1
  C         -0.694718       -1.127126       -0.000018  1
  C          0.694752       -1.127133       -0.000000  1
  H          1.249619        2.057126        0.000037  1
  H         -1.249460        2.057237        0.000041  1
  H         -1.249619       -2.057126       -0.000037  1
  H          1.249460       -2.057237       -0.000041  1
  C         -1.266043        1.508851       -0.347272  2
  H         -1.238285        2.426793        0.234095  2
  H         -1.291868        0.654878        0.324695  2
  H         -2.154067        1.503501       -0.974060  2
  H         -0.379966        1.449852       -0.974060  2

%mem=32GB
%nprocshared= 8
#p m062x/aug-cc-pVDZ   counterpoise=2

00340 m062x/aug-cc-pVDZ   counterpoise=2

 0  1  0  1  0  1
  N          1.396804        0.000000       -0.000000  1
  C          0.694718        1.127126        0.000018  1
  C         -0.694752        1.127133        0.000000  1
  N         -1.396804       -0.000000        0.000000  1
  C         -0.694718       -1.127126       -0.000018  1
  C          0.694752       -1.127133       -0.000000  1
  H          1.249619        2.057126        0.000037  1
  H         -1.249460        2.057237        0.000041  1
  H         -1.249619       -2.057126       -0.000037  1
  H          1.249460       -2.057237       -0.000041  1
  C         -1.508772        1.266037       -0.347279  2
  H         -0.521130        1.097506        0.074071  2
  H         -2.229714        1.389059        0.456827  2
  H         -1.493050        2.163638       -0.960094  2
  H         -1.791605        0.414016       -0.960094  2

%mem=32GB
%nprocshared= 8
#p m062x/aug-cc-pVDZ   counterpoise=2

00341 m062x/aug-cc-pVDZ   counterpoise=2

 0  1  0  1  0  1
  N          1.396804        0.000000       -0.000000  1
  C          0.694718        1.127126        0.000018  1
  C         -0.694752        1.127133        0.000000  1
  N         -1.396804       -0.000000        0.000000  1
  C         -0.694718       -1.127126       -0.000018  1
  C          0.694752       -1.127133       -0.000000  1
  H          1.249619        2.057126        0.000037  1
  H         -1.249460        2.057237        0.000041  1
  H         -1.249619       -2.057126       -0.000037  1
  H          1.249460       -2.057237       -0.000041  1
  C         -1.705695        0.984814       -0.347282  2
  H         -0.686738        1.128261        0.002753  2
  H         -2.372281        0.890973        0.506143  2
  H         -2.005807        1.838771       -0.949084  2
  H         -1.758377        0.081190       -0.949084  2

%mem=32GB
%nprocshared= 8
#p m062x/aug-cc-pVDZ   counterpoise=2

00342 m062x/aug-cc-pVDZ   counterpoise=2

 0  1  0  1  0  1
  N          1.396804        0.000000       -0.000000  1
  C          0.694718        1.127126        0.000018  1
  C         -0.694752        1.127133        0.000000  1
  N         -1.396804       -0.000000        0.000000  1
  C         -0.694718       -1.127126       -0.000018  1
  C          0.694752       -1.127133       -0.000000  1
  H          1.249619        2.057126        0.000037  1
  H         -1.249460        2.057237        0.000041  1
  H         -1.249619       -2.057126       -0.000037  1
  H          1.249460       -2.057237       -0.000041  1
  C         -1.850810        0.673614       -0.347279  2
  H         -1.292244       -0.155137        0.079980  2
  H         -2.262211        1.284015        0.452494  2
  H         -1.188596        1.278956       -0.960883  2
  H         -2.660421        0.286966       -0.960883  2

%mem=32GB
%nprocshared= 8
#p m062x/aug-cc-pVDZ   counterpoise=2

00343 m062x/aug-cc-pVDZ   counterpoise=2

 0  1  0  1  0  1
  N          1.396804        0.000000       -0.000000  1
  C          0.694718        1.127126        0.000018  1
  C         -0.694752        1.127133        0.000000  1
  N         -1.396804       -0.000000        0.000000  1
  C         -0.694718       -1.127126       -0.000018  1
  C          0.694752       -1.127133       -0.000000  1
  H          1.249619        2.057126        0.000037  1
  H         -1.249460        2.057237        0.000041  1
  H         -1.249619       -2.057126       -0.000037  1
  H          1.249460       -2.057237       -0.000041  1
  C         -1.939659        0.341999       -0.347275  2
  H         -1.130902       -0.167518        0.170103  2
  H         -2.622069        0.771917        0.381398  2
  H         -1.529953        1.132773       -0.970408  2
  H         -2.476048       -0.368965       -0.970408  2

%mem=32GB
%nprocshared= 8
#p m062x/aug-cc-pVDZ   counterpoise=2

00344 m062x/aug-cc-pVDZ   counterpoise=2

 0  1  0  1  0  1
  N          1.396804        0.000000       -0.000000  1
  C          0.694718        1.127126        0.000018  1
  C         -0.694752        1.127133        0.000000  1
  N         -1.396804       -0.000000        0.000000  1
  C         -0.694718       -1.127126       -0.000018  1
  C          0.694752       -1.127133       -0.000000  1
  H          1.249619        2.057126        0.000037  1
  H         -1.249460        2.057237        0.000041  1
  H         -1.249619       -2.057126       -0.000037  1
  H          1.249460       -2.057237       -0.000041  1
  C         -1.969577        0.000000       -0.347273  2
  H         -1.040152       -0.000000        0.216238  2
  H         -2.810796        0.000000        0.341079  2
  H         -2.013873        0.887456       -0.973322  2
  H         -2.013873       -0.887456       -0.973322  2

%mem=32GB
%nprocshared= 8
#p m062x/aug-cc-pVDZ   counterpoise=2

00345 m062x/aug-cc-pVDZ   counterpoise=2

 0  1  0  1  0  1
  N          1.396804        0.000000       -0.000000  1
  C          0.694718        1.127126        0.000018  1
  C         -0.694752        1.127133        0.000000  1
  N         -1.396804       -0.000000        0.000000  1
  C         -0.694718       -1.127126       -0.000018  1
  C          0.694752       -1.127133       -0.000000  1
  H          1.249619        2.057126        0.000037  1
  H         -1.249460        2.057237        0.000041  1
  H         -1.249619       -2.057126       -0.000037  1
  H          1.249460       -2.057237       -0.000041  1
  C         -1.939659       -0.341999       -0.347275  2
  H         -1.130902        0.167518        0.170103  2
  H         -2.622069       -0.771917        0.381398  2
  H         -2.476048        0.368965       -0.970408  2
  H         -1.529953       -1.132773       -0.970408  2

%mem=32GB
%nprocshared= 8
#p m062x/aug-cc-pVDZ   counterpoise=2

00346 m062x/aug-cc-pVDZ   counterpoise=2

 0  1  0  1  0  1
  N          1.396804        0.000000       -0.000000  1
  C          0.694718        1.127126        0.000018  1
  C         -0.694752        1.127133        0.000000  1
  N         -1.396804       -0.000000        0.000000  1
  C         -0.694718       -1.127126       -0.000018  1
  C          0.694752       -1.127133       -0.000000  1
  H          1.249619        2.057126        0.000037  1
  H         -1.249460        2.057237        0.000041  1
  H         -1.249619       -2.057126       -0.000037  1
  H          1.249460       -2.057237       -0.000041  1
  C         -1.850810       -0.673614       -0.347279  2
  H         -1.292244        0.155137        0.079980  2
  H         -2.262211       -1.284015        0.452494  2
  H         -2.660421       -0.286966       -0.960883  2
  H         -1.188596       -1.278956       -0.960883  2

%mem=32GB
%nprocshared= 8
#p m062x/aug-cc-pVDZ   counterpoise=2

00347 m062x/aug-cc-pVDZ   counterpoise=2

 0  1  0  1  0  1
  N          1.396804        0.000000       -0.000000  1
  C          0.694718        1.127126        0.000018  1
  C         -0.694752        1.127133        0.000000  1
  N         -1.396804       -0.000000        0.000000  1
  C         -0.694718       -1.127126       -0.000018  1
  C          0.694752       -1.127133       -0.000000  1
  H          1.249619        2.057126        0.000037  1
  H         -1.249460        2.057237        0.000041  1
  H         -1.249619       -2.057126       -0.000037  1
  H          1.249460       -2.057237       -0.000041  1
  C         -1.705695       -0.984814       -0.347282  2
  H         -0.686727       -1.128251        0.002727  2
  H         -2.372260       -0.890983        0.506160  2
  H         -1.758402       -0.081189       -0.949080  2
  H         -2.005812       -1.838773       -0.949080  2

%mem=32GB
%nprocshared= 8
#p m062x/aug-cc-pVDZ   counterpoise=2

00348 m062x/aug-cc-pVDZ   counterpoise=2

 0  1  0  1  0  1
  N          1.396804        0.000000       -0.000000  1
  C          0.694718        1.127126        0.000018  1
  C         -0.694752        1.127133        0.000000  1
  N         -1.396804       -0.000000        0.000000  1
  C         -0.694718       -1.127126       -0.000018  1
  C          0.694752       -1.127133       -0.000000  1
  H          1.249619        2.057126        0.000037  1
  H         -1.249460        2.057237        0.000041  1
  H         -1.249619       -2.057126       -0.000037  1
  H          1.249460       -2.057237       -0.000041  1
  C         -1.508772       -1.266037       -0.347279  2
  H         -0.521116       -1.097502        0.074037  2
  H         -2.229687       -1.389055        0.456852  2
  H         -1.791627       -0.414020       -0.960090  2
  H         -1.493068       -2.163642       -0.960090  2

%mem=32GB
%nprocshared= 8
#p m062x/aug-cc-pVDZ   counterpoise=2

00349 m062x/aug-cc-pVDZ   counterpoise=2

 0  1  0  1  0  1
  N          1.396804        0.000000       -0.000000  1
  C          0.694718        1.127126        0.000018  1
  C         -0.694752        1.127133        0.000000  1
  N         -1.396804       -0.000000        0.000000  1
  C         -0.694718       -1.127126       -0.000018  1
  C          0.694752       -1.127133       -0.000000  1
  H          1.249619        2.057126        0.000037  1
  H         -1.249460        2.057237        0.000041  1
  H         -1.249619       -2.057126       -0.000037  1
  H          1.249460       -2.057237       -0.000041  1
  C         -1.266043       -1.508851       -0.347272  2
  H         -1.238545       -2.426804        0.234089  2
  H         -1.291625       -0.654875        0.324700  2
  H         -0.379949       -1.450099       -0.974060  2
  H         -2.154065       -1.503245       -0.974060  2

%mem=32GB
%nprocshared= 8
#p m062x/aug-cc-pVDZ   counterpoise=2

00350 m062x/aug-cc-pVDZ   counterpoise=2

 0  1  0  1  0  1
  N          1.396804        0.000000       -0.000000  1
  C          0.694718        1.127126        0.000018  1
  C         -0.694752        1.127133        0.000000  1
  N         -1.396804       -0.000000        0.000000  1
  C         -0.694718       -1.127126       -0.000018  1
  C          0.694752       -1.127133       -0.000000  1
  H          1.249619        2.057126        0.000037  1
  H         -1.249460        2.057237        0.000041  1
  H         -1.249619       -2.057126       -0.000037  1
  H          1.249460       -2.057237       -0.000041  1
  C         -0.984829       -1.705765       -0.347268  2
  H         -1.498323       -2.387142        0.326100  2
  H         -0.431508       -0.971541        0.232584  2
  H         -0.295902       -2.266159       -0.974019  2
  H         -1.713370       -1.197937       -0.974019  2

%mem=32GB
%nprocshared= 8
#p m062x/aug-cc-pVDZ   counterpoise=2

00351 m062x/aug-cc-pVDZ   counterpoise=2

 0  1  0  1  0  1
  N          1.396804        0.000000       -0.000000  1
  C          0.694718        1.127126        0.000018  1
  C         -0.694752        1.127133        0.000000  1
  N         -1.396804       -0.000000        0.000000  1
  C         -0.694718       -1.127126       -0.000018  1
  C          0.694752       -1.127133       -0.000000  1
  H          1.249619        2.057126        0.000037  1
  H         -1.249460        2.057237        0.000041  1
  H         -1.249619       -2.057126       -0.000037  1
  H          1.249460       -2.057237       -0.000041  1
  C         -0.673685       -1.850846       -0.347274  2
  H         -1.563584       -2.169578        0.189256  2
  H          0.099291       -1.573993        0.365002  2
  H         -0.315798       -2.665325       -0.971789  2
  H         -0.914280       -0.994358       -0.971789  2

%mem=32GB
%nprocshared= 8
#p m062x/aug-cc-pVDZ   counterpoise=2

00352 m062x/aug-cc-pVDZ   counterpoise=2

 0  1  0  1  0  1
  N          1.396804        0.000000       -0.000000  1
  C          0.694718        1.127126        0.000018  1
  C         -0.694752        1.127133        0.000000  1
  N         -1.396804       -0.000000        0.000000  1
  C         -0.694718       -1.127126       -0.000018  1
  C          0.694752       -1.127133       -0.000000  1
  H          1.249619        2.057126        0.000037  1
  H         -1.249460        2.057237        0.000041  1
  H         -1.249619       -2.057126       -0.000037  1
  H          1.249460       -2.057237       -0.000041  1
  C         -0.342037       -1.939654       -0.347280  2
  H         -0.744948       -1.011403        0.049440  2
  H         -0.058752       -2.592303        0.474472  2
  H         -1.096216       -2.431001       -0.956598  2
  H          0.531936       -1.724295       -0.956598  2

%mem=32GB
%nprocshared= 8
#p m062x/aug-cc-pVDZ   counterpoise=2

00353 m062x/aug-cc-pVDZ   counterpoise=2

 0  1  0  1  0  1
  N          1.396804        0.000000       -0.000000  1
  C          0.694718        1.127126        0.000018  1
  C         -0.694752        1.127133        0.000000  1
  N         -1.396804       -0.000000        0.000000  1
  C         -0.694718       -1.127126       -0.000018  1
  C          0.694752       -1.127133       -0.000000  1
  H          1.249619        2.057126        0.000037  1
  H         -1.249460        2.057237        0.000041  1
  H         -1.249619       -2.057126       -0.000037  1
  H          1.249460       -2.057237       -0.000041  1
  C         -0.000027       -1.969582       -0.347283  2
  H         -0.658998       -1.170444       -0.017874  2
  H          0.417305       -2.475684        0.519420  2
  H         -0.563765       -2.680866       -0.945407  2
  H          0.805623       -1.551667       -0.945407  2

%mem=32GB
%nprocshared= 8
#p m062x/aug-cc-pVDZ   counterpoise=2

00354 m062x/aug-cc-pVDZ   counterpoise=2

 0  1  0  1  0  1
  N          1.396804        0.000000       -0.000000  1
  C          0.694718        1.127126        0.000018  1
  C         -0.694752        1.127133        0.000000  1
  N         -1.396804       -0.000000        0.000000  1
  C         -0.694718       -1.127126       -0.000018  1
  C          0.694752       -1.127133       -0.000000  1
  H          1.249619        2.057126        0.000037  1
  H         -1.249460        2.057237        0.000041  1
  H         -1.249619       -2.057126       -0.000037  1
  H          1.249460       -2.057237       -0.000041  1
  C          0.342037       -1.939654       -0.347280  2
  H          0.744981       -1.011424        0.049455  2
  H          0.058722       -2.592303        0.474462  2
  H         -0.531924       -1.724253       -0.956601  2
  H          1.096201       -2.431022       -0.956601  2

%mem=32GB
%nprocshared= 8
#p m062x/aug-cc-pVDZ   counterpoise=2

00355 m062x/aug-cc-pVDZ   counterpoise=2

 0  1  0  1  0  1
  N          1.396804        0.000000       -0.000000  1
  C          0.694718        1.127126        0.000018  1
  C         -0.694752        1.127133        0.000000  1
  N         -1.396804       -0.000000        0.000000  1
  C         -0.694718       -1.127126       -0.000018  1
  C          0.694752       -1.127133       -0.000000  1
  H          1.249619        2.057126        0.000037  1
  H         -1.249460        2.057237        0.000041  1
  H         -1.249619       -2.057126       -0.000037  1
  H          1.249460       -2.057237       -0.000041  1
  C          0.673685       -1.850846       -0.347274  2
  H          1.563465       -2.169794        0.189326  2
  H         -0.099269       -1.573775        0.364941  2
  H          0.914545       -0.994436       -0.971793  2
  H          0.315630       -2.665248       -0.971793  2

%mem=32GB
%nprocshared= 8
#p m062x/aug-cc-pVDZ   counterpoise=2

00356 m062x/aug-cc-pVDZ   counterpoise=2

 0  1  0  1  0  1
  N          1.396804        0.000000       -0.000000  1
  C          0.694718        1.127126        0.000018  1
  C         -0.694752        1.127133        0.000000  1
  N         -1.396804       -0.000000        0.000000  1
  C         -0.694718       -1.127126       -0.000018  1
  C          0.694752       -1.127133       -0.000000  1
  H          1.249619        2.057126        0.000037  1
  H         -1.249460        2.057237        0.000041  1
  H         -1.249619       -2.057126       -0.000037  1
  H          1.249460       -2.057237       -0.000041  1
  C          0.984829       -1.705765       -0.347268  2
  H          1.498022       -2.387367        0.326102  2
  H          0.431831       -0.971297        0.232582  2
  H          1.713594       -1.198259       -0.974019  2
  H          0.295656       -2.265856       -0.974019  2

%mem=32GB
%nprocshared= 8
#p m062x/aug-cc-pVDZ   counterpoise=2

00357 m062x/aug-cc-pVDZ   counterpoise=2

 0  1  0  1  0  1
  N          1.396804        0.000000       -0.000000  1
  C          0.694718        1.127126        0.000018  1
  C         -0.694752        1.127133        0.000000  1
  N         -1.396804       -0.000000        0.000000  1
  C         -0.694718       -1.127126       -0.000018  1
  C          0.694752       -1.127133       -0.000000  1
  H          1.249619        2.057126        0.000037  1
  H         -1.249460        2.057237        0.000041  1
  H         -1.249619       -2.057126       -0.000037  1
  H          1.249460       -2.057237       -0.000041  1
  C          1.266043       -1.508851       -0.347272  2
  H          1.238283       -2.426855        0.233997  2
  H          1.291865       -0.654949        0.324786  2
  H          2.154069       -1.503434       -0.974057  2
  H          0.379968       -1.449785       -0.974057  2

%mem=32GB
%nprocshared= 8
#p m062x/aug-cc-pVDZ   counterpoise=2

00358 m062x/aug-cc-pVDZ   counterpoise=2

 0  1  0  1  0  1
  N          1.396804        0.000000       -0.000000  1
  C          0.694718        1.127126        0.000018  1
  C         -0.694752        1.127133        0.000000  1
  N         -1.396804       -0.000000        0.000000  1
  C         -0.694718       -1.127126       -0.000018  1
  C          0.694752       -1.127133       -0.000000  1
  H          1.249619        2.057126        0.000037  1
  H         -1.249460        2.057237        0.000041  1
  H         -1.249619       -2.057126       -0.000037  1
  H          1.249460       -2.057237       -0.000041  1
  C          1.508772       -1.266037       -0.347279  2
  H          0.521130       -1.097506        0.074071  2
  H          2.229714       -1.389059        0.456827  2
  H          1.493050       -2.163638       -0.960094  2
  H          1.791605       -0.414016       -0.960094  2

%mem=32GB
%nprocshared= 8
#p m062x/aug-cc-pVDZ   counterpoise=2

00359 m062x/aug-cc-pVDZ   counterpoise=2

 0  1  0  1  0  1
  N          1.396804        0.000000       -0.000000  1
  C          0.694718        1.127126        0.000018  1
  C         -0.694752        1.127133        0.000000  1
  N         -1.396804       -0.000000        0.000000  1
  C         -0.694718       -1.127126       -0.000018  1
  C          0.694752       -1.127133       -0.000000  1
  H          1.249619        2.057126        0.000037  1
  H         -1.249460        2.057237        0.000041  1
  H         -1.249619       -2.057126       -0.000037  1
  H          1.249460       -2.057237       -0.000041  1
  C          1.705695       -0.984814       -0.347282  2
  H          0.686738       -1.128261        0.002753  2
  H          2.372281       -0.890973        0.506143  2
  H          2.005807       -1.838771       -0.949084  2
  H          1.758377       -0.081190       -0.949084  2

%mem=32GB
%nprocshared= 8
#p m062x/aug-cc-pVDZ   counterpoise=2

00360 m062x/aug-cc-pVDZ   counterpoise=2

 0  1  0  1  0  1
  N          1.396804        0.000000       -0.000000  1
  C          0.694718        1.127126        0.000018  1
  C         -0.694752        1.127133        0.000000  1
  N         -1.396804       -0.000000        0.000000  1
  C         -0.694718       -1.127126       -0.000018  1
  C          0.694752       -1.127133       -0.000000  1
  H          1.249619        2.057126        0.000037  1
  H         -1.249460        2.057237        0.000041  1
  H         -1.249619       -2.057126       -0.000037  1
  H          1.249460       -2.057237       -0.000041  1
  C          1.850810       -0.673614       -0.347279  2
  H          1.292244        0.155137        0.079980  2
  H          2.262211       -1.284015        0.452494  2
  H          1.188596       -1.278956       -0.960883  2
  H          2.660421       -0.286966       -0.960883  2

%mem=32GB
%nprocshared= 8
#p m062x/aug-cc-pVDZ   counterpoise=2

00361 m062x/aug-cc-pVDZ   counterpoise=2

 0  1  0  1  0  1
  N          1.396804        0.000000       -0.000000  1
  C          0.694718        1.127126        0.000018  1
  C         -0.694752        1.127133        0.000000  1
  N         -1.396804       -0.000000        0.000000  1
  C         -0.694718       -1.127126       -0.000018  1
  C          0.694752       -1.127133       -0.000000  1
  H          1.249619        2.057126        0.000037  1
  H         -1.249460        2.057237        0.000041  1
  H         -1.249619       -2.057126       -0.000037  1
  H          1.249460       -2.057237       -0.000041  1
  C          1.939659       -0.341999       -0.347275  2
  H          1.130902        0.167518        0.170103  2
  H          2.622069       -0.771917        0.381398  2
  H          1.529953       -1.132773       -0.970408  2
  H          2.476048        0.368965       -0.970408  2

%mem=32GB
%nprocshared= 8
#p m062x/aug-cc-pVDZ   counterpoise=2

00362 m062x/aug-cc-pVDZ   counterpoise=2

 0  1  0  1  0  1
  N          1.396804        0.000000       -0.000000  1
  C          0.694718        1.127126        0.000018  1
  C         -0.694752        1.127133        0.000000  1
  N         -1.396804       -0.000000        0.000000  1
  C         -0.694718       -1.127126       -0.000018  1
  C          0.694752       -1.127133       -0.000000  1
  H          1.249619        2.057126        0.000037  1
  H         -1.249460        2.057237        0.000041  1
  H         -1.249619       -2.057126       -0.000037  1
  H          1.249460       -2.057237       -0.000041  1
  C          1.879359        0.000000       -0.684004  2
  H          1.252791        0.000000        0.204133  2
  H          2.925643       -0.000000       -0.389439  2
  H          1.669632       -0.887456       -1.275538  2
  H          1.669632        0.887456       -1.275538  2

%mem=32GB
%nprocshared= 8
#p m062x/aug-cc-pVDZ   counterpoise=2

00363 m062x/aug-cc-pVDZ   counterpoise=2

 0  1  0  1  0  1
  N          1.396804        0.000000       -0.000000  1
  C          0.694718        1.127126        0.000018  1
  C         -0.694752        1.127133        0.000000  1
  N         -1.396804       -0.000000        0.000000  1
  C         -0.694718       -1.127126       -0.000018  1
  C          0.694752       -1.127133       -0.000000  1
  H          1.249619        2.057126        0.000037  1
  H         -1.249460        2.057237        0.000041  1
  H         -1.249619       -2.057126       -0.000037  1
  H          1.249460       -2.057237       -0.000041  1
  C          1.850810        0.326335       -0.684005  2
  H          1.292244       -0.075157        0.157531  2
  H          2.681321        0.923299       -0.316087  2
  H          2.232924       -0.491931       -1.288907  2
  H          1.196983        0.949297       -1.288907  2

%mem=32GB
%nprocshared= 8
#p m062x/aug-cc-pVDZ   counterpoise=2

00364 m062x/aug-cc-pVDZ   counterpoise=2

 0  1  0  1  0  1
  N          1.396804        0.000000       -0.000000  1
  C          0.694718        1.127126        0.000018  1
  C         -0.694752        1.127133        0.000000  1
  N         -1.396804       -0.000000        0.000000  1
  C         -0.694718       -1.127126       -0.000018  1
  C          0.694752       -1.127133       -0.000000  1
  H          1.249619        2.057126        0.000037  1
  H         -1.249460        2.057237        0.000041  1
  H         -1.249619       -2.057126       -0.000037  1
  H          1.249460       -2.057237       -0.000041  1
  C          1.766028        0.642759       -0.684010  2
  H          1.368148       -0.049885        0.053087  2
  H          2.244861        1.476330       -0.176707  2
  H          2.495162        0.130394       -1.306362  2
  H          0.956105        1.014484       -1.306362  2

%mem=32GB
%nprocshared= 8
#p m062x/aug-cc-pVDZ   counterpoise=2

00365 m062x/aug-cc-pVDZ   counterpoise=2

 0  1  0  1  0  1
  N          1.396804        0.000000       -0.000000  1
  C          0.694718        1.127126        0.000018  1
  C         -0.694752        1.127133        0.000000  1
  N         -1.396804       -0.000000        0.000000  1
  C         -0.694718       -1.127126       -0.000018  1
  C          0.694752       -1.127133       -0.000000  1
  H          1.249619        2.057126        0.000037  1
  H         -1.249460        2.057237        0.000041  1
  H         -1.249619       -2.057126       -0.000037  1
  H          1.249460       -2.057237       -0.000041  1
  C          1.627560        0.939700       -0.684014  2
  H          0.762330        1.113541       -0.049560  2
  H          2.502536        0.763900       -0.063540  2
  H          1.448052        0.070575       -1.311609  2
  H          1.797679        1.810711       -1.311609  2

%mem=32GB
%nprocshared= 8
#p m062x/aug-cc-pVDZ   counterpoise=2

00366 m062x/aug-cc-pVDZ   counterpoise=2

 0  1  0  1  0  1
  N          1.396804        0.000000       -0.000000  1
  C          0.694718        1.127126        0.000018  1
  C         -0.694752        1.127133        0.000000  1
  N         -1.396804       -0.000000        0.000000  1
  C         -0.694718       -1.127126       -0.000018  1
  C          0.694752       -1.127133       -0.000000  1
  H          1.249619        2.057126        0.000037  1
  H         -1.249460        2.057237        0.000041  1
  H         -1.249619       -2.057126       -0.000037  1
  H          1.249460       -2.057237       -0.000041  1
  C          1.439660        1.208042       -0.684010  2
  H          0.641613        1.121358        0.048781  2
  H          2.392625        1.311554       -0.171546  2
  H          1.458198        0.317380       -1.306789  2
  H          1.266534        2.081913       -1.306789  2

%mem=32GB
%nprocshared= 8
#p m062x/aug-cc-pVDZ   counterpoise=2

00367 m062x/aug-cc-pVDZ   counterpoise=2

 0  1  0  1  0  1
  N          1.396804        0.000000       -0.000000  1
  C          0.694718        1.127126        0.000018  1
  C         -0.694752        1.127133        0.000000  1
  N         -1.396804       -0.000000        0.000000  1
  C         -0.694718       -1.127126       -0.000018  1
  C          0.694752       -1.127133       -0.000000  1
  H          1.249619        2.057126        0.000037  1
  H         -1.249460        2.057237        0.000041  1
  H         -1.249619       -2.057126       -0.000037  1
  H          1.249460       -2.057237       -0.000041  1
  C          1.208020        1.439677       -0.684006  2
  H          0.595282        1.066579        0.132526  2
  H          2.069879        1.964466       -0.279936  2
  H          1.545131        0.605915       -1.294477  2
  H          0.622042        2.121903       -1.294477  2

%mem=32GB
%nprocshared= 8
#p m062x/aug-cc-pVDZ   counterpoise=2

00368 m062x/aug-cc-pVDZ   counterpoise=2

 0  1  0  1  0  1
  N          1.396804        0.000000       -0.000000  1
  C          0.694718        1.127126        0.000018  1
  C         -0.694752        1.127133        0.000000  1
  N         -1.396804       -0.000000        0.000000  1
  C         -0.694718       -1.127126       -0.000018  1
  C          0.694752       -1.127133       -0.000000  1
  H          1.249619        2.057126        0.000037  1
  H         -1.249460        2.057237        0.000041  1
  H         -1.249619       -2.057126       -0.000037  1
  H          1.249460       -2.057237       -0.000041  1
  C          0.939709        1.627618       -0.684005  2
  H          1.329070        2.167238        0.175404  2
  H          0.335763        0.790602       -0.343225  2
  H          0.327247        2.295481       -1.284277  2
  H          1.766593        1.256926       -1.284277  2

%mem=32GB
%nprocshared= 8
#p m062x/aug-cc-pVDZ   counterpoise=2

00369 m062x/aug-cc-pVDZ   counterpoise=2

 0  1  0  1  0  1
  N          1.396804        0.000000       -0.000000  1
  C          0.694718        1.127126        0.000018  1
  C         -0.694752        1.127133        0.000000  1
  N         -1.396804       -0.000000        0.000000  1
  C         -0.694718       -1.127126       -0.000018  1
  C          0.694752       -1.127133       -0.000000  1
  H          1.249619        2.057126        0.000037  1
  H         -1.249460        2.057237        0.000041  1
  H         -1.249619       -2.057126       -0.000037  1
  H          1.249460       -2.057237       -0.000041  1
  C          0.642790        1.766014       -0.684007  2
  H          0.702999        1.025246        0.109096  2
  H          0.562137        2.758324       -0.247782  2
  H          1.537539        1.712291       -1.298837  2
  H         -0.231539        1.568502       -1.298837  2

%mem=32GB
%nprocshared= 8
#p m062x/aug-cc-pVDZ   counterpoise=2

00370 m062x/aug-cc-pVDZ   counterpoise=2

 0  1  0  1  0  1
  N          1.396804        0.000000       -0.000000  1
  C          0.694718        1.127126        0.000018  1
  C         -0.694752        1.127133        0.000000  1
  N         -1.396804       -0.000000        0.000000  1
  C         -0.694718       -1.127126       -0.000018  1
  C          0.694752       -1.127133       -0.000000  1
  H          1.249619        2.057126        0.000037  1
  H         -1.249460        2.057237        0.000041  1
  H         -1.249619       -2.057126       -0.000037  1
  H          1.249460       -2.057237       -0.000041  1
  C          0.326367        1.850802       -0.684011  2
  H          0.703452        1.109968        0.016236  2
  H         -0.098857        2.686215       -0.133787  2
  H          1.141257        2.206233       -1.309392  2
  H         -0.440538        1.401101       -1.309392  2

%mem=32GB
%nprocshared= 8
#p m062x/aug-cc-pVDZ   counterpoise=2

00371 m062x/aug-cc-pVDZ   counterpoise=2

 0  1  0  1  0  1
  N          1.396804        0.000000       -0.000000  1
  C          0.694718        1.127126        0.000018  1
  C         -0.694752        1.127133        0.000000  1
  N         -1.396804       -0.000000        0.000000  1
  C         -0.694718       -1.127126       -0.000018  1
  C          0.694752       -1.127133       -0.000000  1
  H          1.249619        2.057126        0.000037  1
  H         -1.249460        2.057237        0.000041  1
  H         -1.249619       -2.057126       -0.000037  1
  H          1.249460       -2.057237       -0.000041  1
  C          0.000025        1.879358       -0.684015  2
  H          0.613204        1.215392       -0.080246  2
  H         -0.590652        2.518959       -0.033256  2
  H          0.640613        2.493773       -1.311405  2
  H         -0.663318        1.289582       -1.311405  2

%mem=32GB
%nprocshared= 8
#p m062x/aug-cc-pVDZ   counterpoise=2

00372 m062x/aug-cc-pVDZ   counterpoise=2

 0  1  0  1  0  1
  N          1.396804        0.000000       -0.000000  1
  C          0.694718        1.127126        0.000018  1
  C         -0.694752        1.127133        0.000000  1
  N         -1.396804       -0.000000        0.000000  1
  C         -0.694718       -1.127126       -0.000018  1
  C          0.694752       -1.127133       -0.000000  1
  H          1.249619        2.057126        0.000037  1
  H         -1.249460        2.057237        0.000041  1
  H         -1.249619       -2.057126       -0.000037  1
  H          1.249460       -2.057237       -0.000041  1
  C         -0.326367        1.850802       -0.684011  2
  H         -0.703488        1.109972        0.016221  2
  H          0.098887        2.686189       -0.133770  2
  H          0.440525        1.401080       -1.309393  2
  H         -1.141237        2.206277       -1.309393  2

%mem=32GB
%nprocshared= 8
#p m062x/aug-cc-pVDZ   counterpoise=2

00373 m062x/aug-cc-pVDZ   counterpoise=2

 0  1  0  1  0  1
  N          1.396804        0.000000       -0.000000  1
  C          0.694718        1.127126        0.000018  1
  C         -0.694752        1.127133        0.000000  1
  N         -1.396804       -0.000000        0.000000  1
  C         -0.694718       -1.127126       -0.000018  1
  C          0.694752       -1.127133       -0.000000  1
  H          1.249619        2.057126        0.000037  1
  H         -1.249460        2.057237        0.000041  1
  H         -1.249619       -2.057126       -0.000037  1
  H          1.249460       -2.057237       -0.000041  1
  C         -0.642790        1.766014       -0.684007  2
  H         -0.703039        1.025241        0.109089  2
  H         -0.562084        2.758315       -0.247772  2
  H          0.231529        1.568461       -1.298838  2
  H         -1.537542        1.712345       -1.298838  2

%mem=32GB
%nprocshared= 8
#p m062x/aug-cc-pVDZ   counterpoise=2

00374 m062x/aug-cc-pVDZ   counterpoise=2

 0  1  0  1  0  1
  N          1.396804        0.000000       -0.000000  1
  C          0.694718        1.127126        0.000018  1
  C         -0.694752        1.127133        0.000000  1
  N         -1.396804       -0.000000        0.000000  1
  C         -0.694718       -1.127126       -0.000018  1
  C          0.694752       -1.127133       -0.000000  1
  H          1.249619        2.057126        0.000037  1
  H         -1.249460        2.057237        0.000041  1
  H         -1.249619       -2.057126       -0.000037  1
  H          1.249460       -2.057237       -0.000041  1
  C         -0.939709        1.627618       -0.684005  2
  H         -1.328870        2.167377        0.175407  2
  H         -0.336068        0.790379       -0.343231  2
  H         -1.766731        1.257231       -1.284276  2
  H         -0.327005        2.295259       -1.284276  2

%mem=32GB
%nprocshared= 8
#p m062x/aug-cc-pVDZ   counterpoise=2

00375 m062x/aug-cc-pVDZ   counterpoise=2

 0  1  0  1  0  1
  N          1.396804        0.000000       -0.000000  1
  C          0.694718        1.127126        0.000018  1
  C         -0.694752        1.127133        0.000000  1
  N         -1.396804       -0.000000        0.000000  1
  C         -0.694718       -1.127126       -0.000018  1
  C          0.694752       -1.127133       -0.000000  1
  H          1.249619        2.057126        0.000037  1
  H         -1.249460        2.057237        0.000041  1
  H         -1.249619       -2.057126       -0.000037  1
  H          1.249460       -2.057237       -0.000041  1
  C         -1.208020        1.439677       -0.684006  2
  H         -0.595299        1.066573        0.132536  2
  H         -2.069874        1.964485       -0.279950  2
  H         -0.622022        2.121887       -1.294475  2
  H         -1.545140        0.605918       -1.294475  2

%mem=32GB
%nprocshared= 8
#p m062x/aug-cc-pVDZ   counterpoise=2

00376 m062x/aug-cc-pVDZ   counterpoise=2

 0  1  0  1  0  1
  N          1.396804        0.000000       -0.000000  1
  C          0.694718        1.127126        0.000018  1
  C         -0.694752        1.127133        0.000000  1
  N         -1.396804       -0.000000        0.000000  1
  C         -0.694718       -1.127126       -0.000018  1
  C          0.694752       -1.127133       -0.000000  1
  H          1.249619        2.057126        0.000037  1
  H         -1.249460        2.057237        0.000041  1
  H         -1.249619       -2.057126       -0.000037  1
  H          1.249460       -2.057237       -0.000041  1
  C         -1.439660        1.208042       -0.684010  2
  H         -0.641619        1.121362        0.048789  2
  H         -2.392631        1.311550       -0.171556  2
  H         -1.266531        2.081913       -1.306789  2
  H         -1.458188        0.317379       -1.306789  2

%mem=32GB
%nprocshared= 8
#p m062x/aug-cc-pVDZ   counterpoise=2

00377 m062x/aug-cc-pVDZ   counterpoise=2

 0  1  0  1  0  1
  N          1.396804        0.000000       -0.000000  1
  C          0.694718        1.127126        0.000018  1
  C         -0.694752        1.127133        0.000000  1
  N         -1.396804       -0.000000        0.000000  1
  C         -0.694718       -1.127126       -0.000018  1
  C          0.694752       -1.127133       -0.000000  1
  H          1.249619        2.057126        0.000037  1
  H         -1.249460        2.057237        0.000041  1
  H         -1.249619       -2.057126       -0.000037  1
  H          1.249460       -2.057237       -0.000041  1
  C         -1.627560        0.939700       -0.684014  2
  H         -0.762334        1.113553       -0.049557  2
  H         -2.502536        0.763887       -0.063543  2
  H         -1.797690        1.810709       -1.311609  2
  H         -1.448037        0.070578       -1.311609  2

%mem=32GB
%nprocshared= 8
#p m062x/aug-cc-pVDZ   counterpoise=2

00378 m062x/aug-cc-pVDZ   counterpoise=2

 0  1  0  1  0  1
  N          1.396804        0.000000       -0.000000  1
  C          0.694718        1.127126        0.000018  1
  C         -0.694752        1.127133        0.000000  1
  N         -1.396804       -0.000000        0.000000  1
  C         -0.694718       -1.127126       -0.000018  1
  C          0.694752       -1.127133       -0.000000  1
  H          1.249619        2.057126        0.000037  1
  H         -1.249460        2.057237        0.000041  1
  H         -1.249619       -2.057126       -0.000037  1
  H          1.249460       -2.057237       -0.000041  1
  C         -1.766028        0.642759       -0.684010  2
  H         -1.368148       -0.049885        0.053087  2
  H         -2.244861        1.476330       -0.176707  2
  H         -0.956105        1.014484       -1.306362  2
  H         -2.495162        0.130394       -1.306362  2

%mem=32GB
%nprocshared= 8
#p m062x/aug-cc-pVDZ   counterpoise=2

00379 m062x/aug-cc-pVDZ   counterpoise=2

 0  1  0  1  0  1
  N          1.396804        0.000000       -0.000000  1
  C          0.694718        1.127126        0.000018  1
  C         -0.694752        1.127133        0.000000  1
  N         -1.396804       -0.000000        0.000000  1
  C         -0.694718       -1.127126       -0.000018  1
  C          0.694752       -1.127133       -0.000000  1
  H          1.249619        2.057126        0.000037  1
  H         -1.249460        2.057237        0.000041  1
  H         -1.249619       -2.057126       -0.000037  1
  H          1.249460       -2.057237       -0.000041  1
  C         -1.850810        0.326335       -0.684005  2
  H         -1.292244       -0.075157        0.157531  2
  H         -2.681321        0.923299       -0.316087  2
  H         -1.196983        0.949297       -1.288907  2
  H         -2.232924       -0.491931       -1.288907  2

%mem=32GB
%nprocshared= 8
#p m062x/aug-cc-pVDZ   counterpoise=2

00380 m062x/aug-cc-pVDZ   counterpoise=2

 0  1  0  1  0  1
  N          1.396804        0.000000       -0.000000  1
  C          0.694718        1.127126        0.000018  1
  C         -0.694752        1.127133        0.000000  1
  N         -1.396804       -0.000000        0.000000  1
  C         -0.694718       -1.127126       -0.000018  1
  C          0.694752       -1.127133       -0.000000  1
  H          1.249619        2.057126        0.000037  1
  H         -1.249460        2.057237        0.000041  1
  H         -1.249619       -2.057126       -0.000037  1
  H          1.249460       -2.057237       -0.000041  1
  C         -1.879359        0.000000       -0.684004  2
  H         -1.252791        0.000000        0.204133  2
  H         -2.925643        0.000000       -0.389439  2
  H         -1.669632        0.887456       -1.275538  2
  H         -1.669632       -0.887456       -1.275538  2

%mem=32GB
%nprocshared= 8
#p m062x/aug-cc-pVDZ   counterpoise=2

00381 m062x/aug-cc-pVDZ   counterpoise=2

 0  1  0  1  0  1
  N          1.396804        0.000000       -0.000000  1
  C          0.694718        1.127126        0.000018  1
  C         -0.694752        1.127133        0.000000  1
  N         -1.396804       -0.000000        0.000000  1
  C         -0.694718       -1.127126       -0.000018  1
  C          0.694752       -1.127133       -0.000000  1
  H          1.249619        2.057126        0.000037  1
  H         -1.249460        2.057237        0.000041  1
  H         -1.249619       -2.057126       -0.000037  1
  H          1.249460       -2.057237       -0.000041  1
  C         -1.850810       -0.326335       -0.684005  2
  H         -1.292244        0.075157        0.157531  2
  H         -2.681321       -0.923299       -0.316087  2
  H         -2.232924        0.491931       -1.288907  2
  H         -1.196983       -0.949297       -1.288907  2

%mem=32GB
%nprocshared= 8
#p m062x/aug-cc-pVDZ   counterpoise=2

00382 m062x/aug-cc-pVDZ   counterpoise=2

 0  1  0  1  0  1
  N          1.396804        0.000000       -0.000000  1
  C          0.694718        1.127126        0.000018  1
  C         -0.694752        1.127133        0.000000  1
  N         -1.396804       -0.000000        0.000000  1
  C         -0.694718       -1.127126       -0.000018  1
  C          0.694752       -1.127133       -0.000000  1
  H          1.249619        2.057126        0.000037  1
  H         -1.249460        2.057237        0.000041  1
  H         -1.249619       -2.057126       -0.000037  1
  H          1.249460       -2.057237       -0.000041  1
  C         -1.766028       -0.642759       -0.684010  2
  H         -1.368148        0.049885        0.053087  2
  H         -2.244861       -1.476330       -0.176707  2
  H         -2.495162       -0.130394       -1.306362  2
  H         -0.956105       -1.014484       -1.306362  2

%mem=32GB
%nprocshared= 8
#p m062x/aug-cc-pVDZ   counterpoise=2

00383 m062x/aug-cc-pVDZ   counterpoise=2

 0  1  0  1  0  1
  N          1.396804        0.000000       -0.000000  1
  C          0.694718        1.127126        0.000018  1
  C         -0.694752        1.127133        0.000000  1
  N         -1.396804       -0.000000        0.000000  1
  C         -0.694718       -1.127126       -0.000018  1
  C          0.694752       -1.127133       -0.000000  1
  H          1.249619        2.057126        0.000037  1
  H         -1.249460        2.057237        0.000041  1
  H         -1.249619       -2.057126       -0.000037  1
  H          1.249460       -2.057237       -0.000041  1
  C         -1.627560       -0.939700       -0.684014  2
  H         -0.762314       -1.113545       -0.049582  2
  H         -2.502521       -0.763903       -0.063518  2
  H         -1.448067       -0.070572       -1.311610  2
  H         -1.797695       -1.810708       -1.311610  2

%mem=32GB
%nprocshared= 8
#p m062x/aug-cc-pVDZ   counterpoise=2

00384 m062x/aug-cc-pVDZ   counterpoise=2

 0  1  0  1  0  1
  N          1.396804        0.000000       -0.000000  1
  C          0.694718        1.127126        0.000018  1
  C         -0.694752        1.127133        0.000000  1
  N         -1.396804       -0.000000        0.000000  1
  C         -0.694718       -1.127126       -0.000018  1
  C          0.694752       -1.127133       -0.000000  1
  H          1.249619        2.057126        0.000037  1
  H         -1.249460        2.057237        0.000041  1
  H         -1.249619       -2.057126       -0.000037  1
  H          1.249460       -2.057237       -0.000041  1
  C         -1.439660       -1.208042       -0.684010  2
  H         -0.641594       -1.121356        0.048760  2
  H         -2.392612       -1.311552       -0.171521  2
  H         -1.458214       -0.317381       -1.306791  2
  H         -1.266550       -2.081915       -1.306791  2

%mem=32GB
%nprocshared= 8
#p m062x/aug-cc-pVDZ   counterpoise=2

00385 m062x/aug-cc-pVDZ   counterpoise=2

 0  1  0  1  0  1
  N          1.396804        0.000000       -0.000000  1
  C          0.694718        1.127126        0.000018  1
  C         -0.694752        1.127133        0.000000  1
  N         -1.396804       -0.000000        0.000000  1
  C         -0.694718       -1.127126       -0.000018  1
  C          0.694752       -1.127133       -0.000000  1
  H          1.249619        2.057126        0.000037  1
  H         -1.249460        2.057237        0.000041  1
  H         -1.249619       -2.057126       -0.000037  1
  H          1.249460       -2.057237       -0.000041  1
  C         -1.208020       -1.439677       -0.684006  2
  H         -0.595264       -1.066568        0.132507  2
  H         -2.069870       -1.964460       -0.279910  2
  H         -1.545145       -0.605924       -1.294481  2
  H         -0.622056       -2.121911       -1.294481  2

%mem=32GB
%nprocshared= 8
#p m062x/aug-cc-pVDZ   counterpoise=2

00386 m062x/aug-cc-pVDZ   counterpoise=2

 0  1  0  1  0  1
  N          1.396804        0.000000       -0.000000  1
  C          0.694718        1.127126        0.000018  1
  C         -0.694752        1.127133        0.000000  1
  N         -1.396804       -0.000000        0.000000  1
  C         -0.694718       -1.127126       -0.000018  1
  C          0.694752       -1.127133       -0.000000  1
  H          1.249619        2.057126        0.000037  1
  H         -1.249460        2.057237        0.000041  1
  H         -1.249619       -2.057126       -0.000037  1
  H          1.249460       -2.057237       -0.000041  1
  C         -0.939709       -1.627618       -0.684005  2
  H         -1.329097       -2.167275        0.175369  2
  H         -0.335773       -0.790616       -0.343171  2
  H         -0.327229       -2.295455       -1.284287  2
  H         -1.766575       -1.256900       -1.284287  2

%mem=32GB
%nprocshared= 8
#p m062x/aug-cc-pVDZ   counterpoise=2

00387 m062x/aug-cc-pVDZ   counterpoise=2

 0  1  0  1  0  1
  N          1.396804        0.000000       -0.000000  1
  C          0.694718        1.127126        0.000018  1
  C         -0.694752        1.127133        0.000000  1
  N         -1.396804       -0.000000        0.000000  1
  C         -0.694718       -1.127126       -0.000018  1
  C          0.694752       -1.127133       -0.000000  1
  H          1.249619        2.057126        0.000037  1
  H         -1.249460        2.057237        0.000041  1
  H         -1.249619       -2.057126       -0.000037  1
  H          1.249460       -2.057237       -0.000041  1
  C         -0.642790       -1.766014       -0.684007  2
  H         -0.703000       -1.025225        0.109077  2
  H         -0.562137       -2.758312       -0.247755  2
  H         -1.537538       -1.712307       -1.298840  2
  H          0.231540       -1.568518       -1.298840  2

%mem=32GB
%nprocshared= 8
#p m062x/aug-cc-pVDZ   counterpoise=2

00388 m062x/aug-cc-pVDZ   counterpoise=2

 0  1  0  1  0  1
  N          1.396804        0.000000       -0.000000  1
  C          0.694718        1.127126        0.000018  1
  C         -0.694752        1.127133        0.000000  1
  N         -1.396804       -0.000000        0.000000  1
  C         -0.694718       -1.127126       -0.000018  1
  C          0.694752       -1.127133       -0.000000  1
  H          1.249619        2.057126        0.000037  1
  H         -1.249460        2.057237        0.000041  1
  H         -1.249619       -2.057126       -0.000037  1
  H          1.249460       -2.057237       -0.000041  1
  C         -0.326367       -1.850802       -0.684011  2
  H         -0.703460       -1.109951        0.016215  2
  H          0.098850       -2.686203       -0.133763  2
  H         -1.141249       -2.206248       -1.309394  2
  H          0.440546       -1.401116       -1.309394  2

%mem=32GB
%nprocshared= 8
#p m062x/aug-cc-pVDZ   counterpoise=2

00389 m062x/aug-cc-pVDZ   counterpoise=2

 0  1  0  1  0  1
  N          1.396804        0.000000       -0.000000  1
  C          0.694718        1.127126        0.000018  1
  C         -0.694752        1.127133        0.000000  1
  N         -1.396804       -0.000000        0.000000  1
  C         -0.694718       -1.127126       -0.000018  1
  C          0.694752       -1.127133       -0.000000  1
  H          1.249619        2.057126        0.000037  1
  H         -1.249460        2.057237        0.000041  1
  H         -1.249619       -2.057126       -0.000037  1
  H          1.249460       -2.057237       -0.000041  1
  C         -0.000025       -1.879358       -0.684015  2
  H         -0.613213       -1.215381       -0.080268  2
  H          0.590641       -2.518947       -0.033235  2
  H         -0.640603       -2.493785       -1.311405  2
  H          0.663328       -1.289593       -1.311405  2

%mem=32GB
%nprocshared= 8
#p m062x/aug-cc-pVDZ   counterpoise=2

00390 m062x/aug-cc-pVDZ   counterpoise=2

 0  1  0  1  0  1
  N          1.396804        0.000000       -0.000000  1
  C          0.694718        1.127126        0.000018  1
  C         -0.694752        1.127133        0.000000  1
  N         -1.396804       -0.000000        0.000000  1
  C         -0.694718       -1.127126       -0.000018  1
  C          0.694752       -1.127133       -0.000000  1
  H          1.249619        2.057126        0.000037  1
  H         -1.249460        2.057237        0.000041  1
  H         -1.249619       -2.057126       -0.000037  1
  H          1.249460       -2.057237       -0.000041  1
  C          0.326367       -1.850802       -0.684011  2
  H          0.703488       -1.109972        0.016221  2
  H         -0.098887       -2.686189       -0.133770  2
  H         -0.440525       -1.401080       -1.309393  2
  H          1.141237       -2.206277       -1.309393  2

%mem=32GB
%nprocshared= 8
#p m062x/aug-cc-pVDZ   counterpoise=2

00391 m062x/aug-cc-pVDZ   counterpoise=2

 0  1  0  1  0  1
  N          1.396804        0.000000       -0.000000  1
  C          0.694718        1.127126        0.000018  1
  C         -0.694752        1.127133        0.000000  1
  N         -1.396804       -0.000000        0.000000  1
  C         -0.694718       -1.127126       -0.000018  1
  C          0.694752       -1.127133       -0.000000  1
  H          1.249619        2.057126        0.000037  1
  H         -1.249460        2.057237        0.000041  1
  H         -1.249619       -2.057126       -0.000037  1
  H          1.249460       -2.057237       -0.000041  1
  C          0.642790       -1.766014       -0.684007  2
  H          0.703039       -1.025241        0.109089  2
  H          0.562084       -2.758315       -0.247772  2
  H         -0.231529       -1.568461       -1.298838  2
  H          1.537542       -1.712345       -1.298838  2

%mem=32GB
%nprocshared= 8
#p m062x/aug-cc-pVDZ   counterpoise=2

00392 m062x/aug-cc-pVDZ   counterpoise=2

 0  1  0  1  0  1
  N          1.396804        0.000000       -0.000000  1
  C          0.694718        1.127126        0.000018  1
  C         -0.694752        1.127133        0.000000  1
  N         -1.396804       -0.000000        0.000000  1
  C         -0.694718       -1.127126       -0.000018  1
  C          0.694752       -1.127133       -0.000000  1
  H          1.249619        2.057126        0.000037  1
  H         -1.249460        2.057237        0.000041  1
  H         -1.249619       -2.057126       -0.000037  1
  H          1.249460       -2.057237       -0.000041  1
  C          0.939709       -1.627618       -0.684005  2
  H          1.328899       -2.167417        0.175369  2
  H          0.336080       -0.790395       -0.343171  2
  H          1.766710       -1.257203       -1.284287  2
  H          0.326985       -2.295231       -1.284287  2

%mem=32GB
%nprocshared= 8
#p m062x/aug-cc-pVDZ   counterpoise=2

00393 m062x/aug-cc-pVDZ   counterpoise=2

 0  1  0  1  0  1
  N          1.396804        0.000000       -0.000000  1
  C          0.694718        1.127126        0.000018  1
  C         -0.694752        1.127133        0.000000  1
  N         -1.396804       -0.000000        0.000000  1
  C         -0.694718       -1.127126       -0.000018  1
  C          0.694752       -1.127133       -0.000000  1
  H          1.249619        2.057126        0.000037  1
  H         -1.249460        2.057237        0.000041  1
  H         -1.249619       -2.057126       -0.000037  1
  H          1.249460       -2.057237       -0.000041  1
  C          1.208020       -1.439677       -0.684006  2
  H          0.595299       -1.066573        0.132536  2
  H          2.069874       -1.964485       -0.279950  2
  H          0.622022       -2.121887       -1.294475  2
  H          1.545140       -0.605918       -1.294475  2

%mem=32GB
%nprocshared= 8
#p m062x/aug-cc-pVDZ   counterpoise=2

00394 m062x/aug-cc-pVDZ   counterpoise=2

 0  1  0  1  0  1
  N          1.396804        0.000000       -0.000000  1
  C          0.694718        1.127126        0.000018  1
  C         -0.694752        1.127133        0.000000  1
  N         -1.396804       -0.000000        0.000000  1
  C         -0.694718       -1.127126       -0.000018  1
  C          0.694752       -1.127133       -0.000000  1
  H          1.249619        2.057126        0.000037  1
  H         -1.249460        2.057237        0.000041  1
  H         -1.249619       -2.057126       -0.000037  1
  H          1.249460       -2.057237       -0.000041  1
  C          1.439660       -1.208042       -0.684010  2
  H          0.641619       -1.121362        0.048789  2
  H          2.392631       -1.311550       -0.171556  2
  H          1.266531       -2.081913       -1.306789  2
  H          1.458188       -0.317379       -1.306789  2

%mem=32GB
%nprocshared= 8
#p m062x/aug-cc-pVDZ   counterpoise=2

00395 m062x/aug-cc-pVDZ   counterpoise=2

 0  1  0  1  0  1
  N          1.396804        0.000000       -0.000000  1
  C          0.694718        1.127126        0.000018  1
  C         -0.694752        1.127133        0.000000  1
  N         -1.396804       -0.000000        0.000000  1
  C         -0.694718       -1.127126       -0.000018  1
  C          0.694752       -1.127133       -0.000000  1
  H          1.249619        2.057126        0.000037  1
  H         -1.249460        2.057237        0.000041  1
  H         -1.249619       -2.057126       -0.000037  1
  H          1.249460       -2.057237       -0.000041  1
  C          1.627560       -0.939700       -0.684014  2
  H          0.762334       -1.113553       -0.049557  2
  H          2.502536       -0.763887       -0.063543  2
  H          1.797690       -1.810709       -1.311609  2
  H          1.448037       -0.070578       -1.311609  2

%mem=32GB
%nprocshared= 8
#p m062x/aug-cc-pVDZ   counterpoise=2

00396 m062x/aug-cc-pVDZ   counterpoise=2

 0  1  0  1  0  1
  N          1.396804        0.000000       -0.000000  1
  C          0.694718        1.127126        0.000018  1
  C         -0.694752        1.127133        0.000000  1
  N         -1.396804       -0.000000        0.000000  1
  C         -0.694718       -1.127126       -0.000018  1
  C          0.694752       -1.127133       -0.000000  1
  H          1.249619        2.057126        0.000037  1
  H         -1.249460        2.057237        0.000041  1
  H         -1.249619       -2.057126       -0.000037  1
  H          1.249460       -2.057237       -0.000041  1
  C          1.766028       -0.642759       -0.684010  2
  H          1.368148        0.049885        0.053087  2
  H          2.244861       -1.476330       -0.176707  2
  H          0.956105       -1.014484       -1.306362  2
  H          2.495162       -0.130394       -1.306362  2

%mem=32GB
%nprocshared= 8
#p m062x/aug-cc-pVDZ   counterpoise=2

00397 m062x/aug-cc-pVDZ   counterpoise=2

 0  1  0  1  0  1
  N          1.396804        0.000000       -0.000000  1
  C          0.694718        1.127126        0.000018  1
  C         -0.694752        1.127133        0.000000  1
  N         -1.396804       -0.000000        0.000000  1
  C         -0.694718       -1.127126       -0.000018  1
  C          0.694752       -1.127133       -0.000000  1
  H          1.249619        2.057126        0.000037  1
  H         -1.249460        2.057237        0.000041  1
  H         -1.249619       -2.057126       -0.000037  1
  H          1.249460       -2.057237       -0.000041  1
  C          1.850810       -0.326335       -0.684005  2
  H          1.292244        0.075157        0.157531  2
  H          2.681321       -0.923299       -0.316087  2
  H          1.196983       -0.949297       -1.288907  2
  H          2.232924        0.491931       -1.288907  2

%mem=32GB
%nprocshared= 8
#p m062x/aug-cc-pVDZ   counterpoise=2

00398 m062x/aug-cc-pVDZ   counterpoise=2

 0  1  0  1  0  1
  N          1.396804        0.000000       -0.000000  1
  C          0.694718        1.127126        0.000018  1
  C         -0.694752        1.127133        0.000000  1
  N         -1.396804       -0.000000        0.000000  1
  C         -0.694718       -1.127126       -0.000018  1
  C          0.694752       -1.127133       -0.000000  1
  H          1.249619        2.057126        0.000037  1
  H         -1.249460        2.057237        0.000041  1
  H         -1.249619       -2.057126       -0.000037  1
  H          1.249460       -2.057237       -0.000041  1
  C          1.732037        0.000000       -0.999957  2
  H          1.386551        0.000000        0.030584  2
  H          2.818846       -0.000000       -1.017888  2
  H          1.361446       -0.887456       -1.506477  2
  H          1.361446        0.887456       -1.506477  2

%mem=32GB
%nprocshared= 8
#p m062x/aug-cc-pVDZ   counterpoise=2

00399 m062x/aug-cc-pVDZ   counterpoise=2

 0  1  0  1  0  1
  N          1.396804        0.000000       -0.000000  1
  C          0.694718        1.127126        0.000018  1
  C         -0.694752        1.127133        0.000000  1
  N         -1.396804       -0.000000        0.000000  1
  C         -0.694718       -1.127126       -0.000018  1
  C          0.694752       -1.127133       -0.000000  1
  H          1.249619        2.057126        0.000037  1
  H         -1.249460        2.057237        0.000041  1
  H         -1.249619       -2.057126       -0.000037  1
  H          1.249460       -2.057237       -0.000041  1
  C          1.705724        0.300755       -0.999959  2
  H          1.397381        0.000562       -0.001868  2
  H          2.482790        1.057282       -0.927068  2
  H          2.090493       -0.563223       -1.535656  2
  H          0.852361        0.708524       -1.535656  2

%mem=32GB
%nprocshared= 8
#p m062x/aug-cc-pVDZ   counterpoise=2

00400 m062x/aug-cc-pVDZ   counterpoise=2

 0  1  0  1  0  1
  N          1.396804        0.000000       -0.000000  1
  C          0.694718        1.127126        0.000018  1
  C         -0.694752        1.127133        0.000000  1
  N         -1.396804       -0.000000        0.000000  1
  C         -0.694718       -1.127126       -0.000018  1
  C          0.694752       -1.127133       -0.000000  1
  H          1.249619        2.057126        0.000037  1
  H         -1.249460        2.057237        0.000041  1
  H         -1.249619       -2.057126       -0.000037  1
  H          1.249460       -2.057237       -0.000041  1
  C          1.627587        0.592374       -0.999962  2
  H          1.415897        0.049008       -0.082729  2
  H          2.012103        1.579352       -0.756040  2
  H          2.368134        0.048522       -1.580730  2
  H          0.714300        0.692838       -1.580730  2

%mem=32GB
%nprocshared= 8
#p m062x/aug-cc-pVDZ   counterpoise=2

00401 m062x/aug-cc-pVDZ   counterpoise=2

 0  1  0  1  0  1
  N          1.396804        0.000000       -0.000000  1
  C          0.694718        1.127126        0.000018  1
  C         -0.694752        1.127133        0.000000  1
  N         -1.396804       -0.000000        0.000000  1
  C         -0.694718       -1.127126       -0.000018  1
  C          0.694752       -1.127133       -0.000000  1
  H          1.249619        2.057126        0.000037  1
  H         -1.249460        2.057237        0.000041  1
  H         -1.249619       -2.057126       -0.000037  1
  H          1.249460       -2.057237       -0.000041  1
  C          1.499972        0.866034       -0.999966  2
  H          0.831942        1.082633       -0.170390  2
  H          2.466740        0.552575       -0.614504  2
  H          1.077026        0.070229       -1.607657  2
  H          1.624458        1.758610       -1.607657  2

%mem=32GB
%nprocshared= 8
#p m062x/aug-cc-pVDZ   counterpoise=2

00402 m062x/aug-cc-pVDZ   counterpoise=2

 0  1  0  1  0  1
  N          1.396804        0.000000       -0.000000  1
  C          0.694718        1.127126        0.000018  1
  C         -0.694752        1.127133        0.000000  1
  N         -1.396804       -0.000000        0.000000  1
  C         -0.694718       -1.127126       -0.000018  1
  C          0.694752       -1.127133       -0.000000  1
  H          1.249619        2.057126        0.000037  1
  H         -1.249460        2.057237        0.000041  1
  H         -1.249619       -2.057126       -0.000037  1
  H          1.249460       -2.057237       -0.000041  1
  C          1.326804        1.113341       -0.999962  2
  H          0.746099        1.126005       -0.081269  2
  H          2.386396        1.090233       -0.758698  2
  H          1.068131        0.231316       -1.580131  2
  H          1.106830        2.005806       -1.580131  2

%mem=32GB
%nprocshared= 8
#p m062x/aug-cc-pVDZ   counterpoise=2

00403 m062x/aug-cc-pVDZ   counterpoise=2

 0  1  0  1  0  1
  N          1.396804        0.000000       -0.000000  1
  C          0.694718        1.127126        0.000018  1
  C         -0.694752        1.127133        0.000000  1
  N         -1.396804       -0.000000        0.000000  1
  C         -0.694718       -1.127126       -0.000018  1
  C          0.694752       -1.127133       -0.000000  1
  H          1.249619        2.057126        0.000037  1
  H         -1.249460        2.057237        0.000041  1
  H         -1.249619       -2.057126       -0.000037  1
  H          1.249460       -2.057237       -0.000041  1
  C          1.113324        1.326820       -0.999959  2
  H          0.700562        1.129914       -0.013941  2
  H          2.090010        1.792743       -0.897601  2
  H          1.213552        0.391369       -1.544352  2
  H          0.449342        1.993335       -1.544352  2

%mem=32GB
%nprocshared= 8
#p m062x/aug-cc-pVDZ   counterpoise=2

00404 m062x/aug-cc-pVDZ   counterpoise=2

 0  1  0  1  0  1
  N          1.396804        0.000000       -0.000000  1
  C          0.694718        1.127126        0.000018  1
  C         -0.694752        1.127133        0.000000  1
  N         -1.396804       -0.000000        0.000000  1
  C         -0.694718       -1.127126       -0.000018  1
  C          0.694752       -1.127133       -0.000000  1
  H          1.249619        2.057126        0.000037  1
  H         -1.249460        2.057237        0.000041  1
  H         -1.249619       -2.057126       -0.000037  1
  H          1.249460       -2.057237       -0.000041  1
  C          0.866018        1.499984       -0.999958  2
  H          0.693764        1.125049        0.005590  2
  H          1.319241        2.486485       -0.946267  2
  H          1.531992        0.823790       -1.529787  2
  H         -0.080851        1.564770       -1.529787  2

%mem=32GB
%nprocshared= 8
#p m062x/aug-cc-pVDZ   counterpoise=2

00405 m062x/aug-cc-pVDZ   counterpoise=2

 0  1  0  1  0  1
  N          1.396804        0.000000       -0.000000  1
  C          0.694718        1.127126        0.000018  1
  C         -0.694752        1.127133        0.000000  1
  N         -1.396804       -0.000000        0.000000  1
  C         -0.694718       -1.127126       -0.000018  1
  C          0.694752       -1.127133       -0.000000  1
  H          1.249619        2.057126        0.000037  1
  H         -1.249460        2.057237        0.000041  1
  H         -1.249619       -2.057126       -0.000037  1
  H          1.249460       -2.057237       -0.000041  1
  C          0.592400        1.627575       -0.999960  2
  H          0.691440        1.143160       -0.032020  2
  H          0.376577        2.683199       -0.856583  2
  H          1.520242        1.519836       -1.555819  2
  H         -0.218698        1.164308       -1.555819  2

%mem=32GB
%nprocshared= 8
#p m062x/aug-cc-pVDZ   counterpoise=2

00406 m062x/aug-cc-pVDZ   counterpoise=2

 0  1  0  1  0  1
  N          1.396804        0.000000       -0.000000  1
  C          0.694718        1.127126        0.000018  1
  C         -0.694752        1.127133        0.000000  1
  N         -1.396804       -0.000000        0.000000  1
  C         -0.694718       -1.127126       -0.000018  1
  C          0.694752       -1.127133       -0.000000  1
  H          1.249619        2.057126        0.000037  1
  H         -1.249460        2.057237        0.000041  1
  H         -1.249619       -2.057126       -0.000037  1
  H          1.249460       -2.057237       -0.000041  1
  C          0.300782        1.705716       -0.999963  2
  H          0.651565        1.190506       -0.109522  2
  H         -0.288667        2.571463       -0.709259  2
  H          1.153611        2.030008       -1.590721  2
  H         -0.313527        1.031099       -1.590721  2

%mem=32GB
%nprocshared= 8
#p m062x/aug-cc-pVDZ   counterpoise=2

00407 m062x/aug-cc-pVDZ   counterpoise=2

 0  1  0  1  0  1
  N          1.396804        0.000000       -0.000000  1
  C          0.694718        1.127126        0.000018  1
  C         -0.694752        1.127133        0.000000  1
  N         -1.396804       -0.000000        0.000000  1
  C         -0.694718       -1.127126       -0.000018  1
  C          0.694752       -1.127133       -0.000000  1
  H          1.249619        2.057126        0.000037  1
  H         -1.249460        2.057237        0.000041  1
  H         -1.249619       -2.057126       -0.000037  1
  H          1.249460       -2.057237       -0.000041  1
  C          0.000023        1.732031       -0.999967  2
  H          0.555391        1.248445       -0.200538  2
  H         -0.753594        2.388242       -0.572269  2
  H          0.681813        2.315105       -1.613696  2
  H         -0.483748        0.976532       -1.613696  2

%mem=32GB
%nprocshared= 8
#p m062x/aug-cc-pVDZ   counterpoise=2

00408 m062x/aug-cc-pVDZ   counterpoise=2

 0  1  0  1  0  1
  N          1.396804        0.000000       -0.000000  1
  C          0.694718        1.127126        0.000018  1
  C         -0.694752        1.127133        0.000000  1
  N         -1.396804       -0.000000        0.000000  1
  C         -0.694718       -1.127126       -0.000018  1
  C          0.694752       -1.127133       -0.000000  1
  H          1.249619        2.057126        0.000037  1
  H         -1.249460        2.057237        0.000041  1
  H         -1.249619       -2.057126       -0.000037  1
  H          1.249460       -2.057237       -0.000041  1
[truncated: 15,260,723 more chars]
