# Supplementary material for: Three-Dimensional CH/π and CH/N Interactions from Quantum-Mechanical and Database Analyses
Source: J Chem Inf Model. 2025 Apr 14;65(8):4116–27. doi: 10.1021/acs.jcim.5c00124 (PMC12042816; doi:10.1021/acs.jcim.5c00124)
Supplement: Supplementary file 4 — ci5c00124_si_004.zip [file ci5c00124_si_004.zip › inp_files/mif_qm_bz_benzimidazole_inp.txt]

%mem=32GB
%nprocshared= 8
#p m062x/6-31G(d,p)    counterpoise=2

00001 m062x/6-31G(d,p)    counterpoise=2

 0  1  0  1  0  1
  C          0.302987       -0.676455       -0.000000  1
  C         -0.873351       -1.425145       -0.000005  1
  C         -2.074182       -0.744284       -0.000006  1
  C         -2.120834        0.659037       -0.000003  1
  C         -0.967954        1.420469        0.000004  1
  C          0.237580        0.726968        0.000004  1
  N          1.623348       -1.095419        0.000016  1
  C          2.318217       -0.000000       -0.000034  1
  N          1.554189        1.134829        0.000024  1
  H         -0.831004       -2.505113       -0.000002  1
  H         -3.002220       -1.298836       -0.000005  1
  H         -3.081560        1.154857       -0.000001  1
  H         -1.006882        2.500989        0.000014  1
  H          3.395650        0.051407       -0.000042  1
  H          1.893339        2.079794        0.000031  1
  C          0.000000        0.000000        2.000000  2
  H          0.153636       -0.343010        0.985859  2
  C          0.998649        0.711610        2.650881  2
  H          1.930283        0.922980        2.143811  2
  C          0.801440        1.151902        3.952643  2
  H          1.579438        1.706283        4.459714  2
  C         -0.394417        0.880583        4.603524  2
  H         -0.548053        1.223594        5.617665  2
  C         -1.393066        0.168973        3.952643  2
  H         -2.324699       -0.042397        4.459714  2
  C         -1.195857       -0.271318        2.650881  2
  H         -1.973855       -0.825699        2.143811  2

%mem=32GB
%nprocshared= 8
#p m062x/6-31G(d,p)    counterpoise=2

00002 m062x/6-31G(d,p)    counterpoise=2

 0  1  0  1  0  1
  C          0.302987       -0.676455       -0.000000  1
  C         -0.873351       -1.425145       -0.000005  1
  C         -2.074182       -0.744284       -0.000006  1
  C         -2.120834        0.659037       -0.000003  1
  C         -0.967954        1.420469        0.000004  1
  C          0.237580        0.726968        0.000004  1
  N          1.623348       -1.095419        0.000016  1
  C          2.318217       -0.000000       -0.000034  1
  N          1.554189        1.134829        0.000024  1
  H         -0.831004       -2.505113       -0.000002  1
  H         -3.002220       -1.298836       -0.000005  1
  H         -3.081560        1.154857       -0.000001  1
  H         -1.006882        2.500989        0.000014  1
  H          3.395650        0.051407       -0.000042  1
  H          1.893339        2.079794        0.000031  1
  C          0.347296        0.000000        1.969616  2
  H          0.324290       -0.351230        0.946948  2
  C          1.561781        0.146837        2.625969  2
  H          2.484920       -0.089999        2.114635  2
  C          1.591312        0.597680        3.938677  2
  H          2.537458        0.712074        4.450011  2
  C          0.406359        0.901686        4.595030  2
  H          0.429365        1.252917        5.617698  2
  C         -0.808126        0.754849        3.938677  2
  H         -1.731265        0.991685        4.450011  2
  C         -0.837657        0.304006        2.625969  2
  H         -1.783802        0.189612        2.114635  2

%mem=32GB
%nprocshared= 8
#p m062x/6-31G(d,p)    counterpoise=2

00003 m062x/6-31G(d,p)    counterpoise=2

 0  1  0  1  0  1
  C          0.302987       -0.676455       -0.000000  1
  C         -0.873351       -1.425145       -0.000005  1
  C         -2.074182       -0.744284       -0.000006  1
  C         -2.120834        0.659037       -0.000003  1
  C         -0.967954        1.420469        0.000004  1
  C          0.237580        0.726968        0.000004  1
  N          1.623348       -1.095419        0.000016  1
  C          2.318217       -0.000000       -0.000034  1
  N          1.554189        1.134829        0.000024  1
  H         -0.831004       -2.505113       -0.000002  1
  H         -3.002220       -1.298836       -0.000005  1
  H         -3.081560        1.154857       -0.000001  1
  H         -1.006882        2.500989        0.000014  1
  H          3.395650        0.051407       -0.000042  1
  H          1.893339        2.079794        0.000031  1
  C          0.342020        0.060307        1.969616  2
  H          0.287766        0.406621        0.946451  2
  C         -0.810962       -0.348042        2.626288  2
  H         -1.763447       -0.319853        2.114706  2
  C         -0.741321       -0.792574        3.939632  2
  H         -1.639552       -1.110698        4.451215  2
  C          0.481302       -0.828756        4.596305  2
  H          0.535556       -1.175070        5.619469  2
  C          1.634284       -0.420407        3.939632  2
  H          2.586769       -0.448596        4.451215  2
  C          1.564643        0.024124        2.626288  2
  H          2.462874        0.342249        2.114706  2

%mem=32GB
%nprocshared= 8
#p m062x/6-31G(d,p)    counterpoise=2

00004 m062x/6-31G(d,p)    counterpoise=2

 0  1  0  1  0  1
  C          0.302987       -0.676455       -0.000000  1
  C         -0.873351       -1.425145       -0.000005  1
  C         -2.074182       -0.744284       -0.000006  1
  C         -2.120834        0.659037       -0.000003  1
  C         -0.967954        1.420469        0.000004  1
  C          0.237580        0.726968        0.000004  1
  N          1.623348       -1.095419        0.000016  1
  C          2.318217       -0.000000       -0.000034  1
  N          1.554189        1.134829        0.000024  1
  H         -0.831004       -2.505113       -0.000002  1
  H         -3.002220       -1.298836       -0.000005  1
  H         -3.081560        1.154857       -0.000001  1
  H         -1.006882        2.500989        0.000014  1
  H          3.395650        0.051407       -0.000042  1
  H          1.893339        2.079794        0.000031  1
  C          0.326352        0.118782        1.969616  2
  H          0.279819        0.437585        0.937171  2
  C         -0.833467       -0.259475        2.632244  2
  H         -1.783557       -0.235355        2.116022  2
  C         -0.773737       -0.668694        3.957500  2
  H         -1.677294       -0.963376        4.473722  2
  C          0.445812       -0.699655        4.620128  2
  H          0.492345       -1.018458        5.652573  2
  C          1.605631       -0.321398        3.957500  2
  H          2.555722       -0.345518        4.473722  2
  C          1.545901        0.087821        2.632244  2
  H          2.449458        0.382504        2.116022  2

%mem=32GB
%nprocshared= 8
#p m062x/6-31G(d,p)    counterpoise=2

00005 m062x/6-31G(d,p)    counterpoise=2

 0  1  0  1  0  1
  C          0.302987       -0.676455       -0.000000  1
  C         -0.873351       -1.425145       -0.000005  1
  C         -2.074182       -0.744284       -0.000006  1
  C         -2.120834        0.659037       -0.000003  1
  C         -0.967954        1.420469        0.000004  1
  C          0.237580        0.726968        0.000004  1
  N          1.623348       -1.095419        0.000016  1
  C          2.318217       -0.000000       -0.000034  1
  N          1.554189        1.134829        0.000024  1
  H         -0.831004       -2.505113       -0.000002  1
  H         -3.002220       -1.298836       -0.000005  1
  H         -3.081560        1.154857       -0.000001  1
  H         -1.006882        2.500989        0.000014  1
  H          3.395650        0.051407       -0.000042  1
  H          1.893339        2.079794        0.000031  1
  C          0.300767        0.173648        1.969616  2
  H          0.267379        0.466022        0.928873  2
  C         -0.872330       -0.150410        2.637569  2
  H         -1.819621       -0.110495        2.117198  2
  C         -0.829473       -0.525705        3.973477  2
  H         -1.743375       -0.778163        4.493848  2
  C          0.386482       -0.576941        4.641431  2
  H          0.419871       -0.869315        5.682173  2
  C          1.559580       -0.252882        3.973477  2
  H          2.506871       -0.292798        4.493848  2
  C          1.516723        0.122412        2.637569  2
  H          2.430625        0.374871        2.117198  2

%mem=32GB
%nprocshared= 8
#p m062x/6-31G(d,p)    counterpoise=2

00006 m062x/6-31G(d,p)    counterpoise=2

 0  1  0  1  0  1
  C          0.302987       -0.676455       -0.000000  1
  C         -0.873351       -1.425145       -0.000005  1
  C         -2.074182       -0.744284       -0.000006  1
  C         -2.120834        0.659037       -0.000003  1
  C         -0.967954        1.420469        0.000004  1
  C          0.237580        0.726968        0.000004  1
  N          1.623348       -1.095419        0.000016  1
  C          2.318217       -0.000000       -0.000034  1
  N          1.554189        1.134829        0.000024  1
  H         -0.831004       -2.505113       -0.000002  1
  H         -3.002220       -1.298836       -0.000005  1
  H         -3.081560        1.154857       -0.000001  1
  H         -1.006882        2.500989        0.000014  1
  H          3.395650        0.051407       -0.000042  1
  H          1.893339        2.079794        0.000031  1
  C          0.266044        0.223238        1.969616  2
  H          0.250903        0.491193        0.921898  2
  C         -0.924613       -0.016567        2.642046  2
  H         -1.867337        0.064567        2.118187  2
  C         -0.905177       -0.360517        3.986908  2
  H         -1.832760       -0.547337        4.510767  2
  C          0.304916       -0.464662        4.659339  2
  H          0.320057       -0.732617        5.707057  2
  C          1.495573       -0.224857        3.986908  2
  H          2.438297       -0.305991        4.510767  2
  C          1.476137        0.119093        2.642046  2
  H          2.403720        0.305913        2.118187  2

%mem=32GB
%nprocshared= 8
#p m062x/6-31G(d,p)    counterpoise=2

00007 m062x/6-31G(d,p)    counterpoise=2

 0  1  0  1  0  1
  C          0.302987       -0.676455       -0.000000  1
  C         -0.873351       -1.425145       -0.000005  1
  C         -2.074182       -0.744284       -0.000006  1
  C         -2.120834        0.659037       -0.000003  1
  C         -0.967954        1.420469        0.000004  1
  C          0.237580        0.726968        0.000004  1
  N          1.623348       -1.095419        0.000016  1
  C          2.318217       -0.000000       -0.000034  1
  N          1.554189        1.134829        0.000024  1
  H         -0.831004       -2.505113       -0.000002  1
  H         -3.002220       -1.298836       -0.000005  1
  H         -3.081560        1.154857       -0.000001  1
  H         -1.006882        2.500989        0.000014  1
  H          3.395650        0.051407       -0.000042  1
  H          1.893339        2.079794        0.000031  1
  C          0.223238        0.266044        1.969616  2
  H          0.230906        0.512481        0.916548  2
  C         -0.983392        0.145273        2.645480  2
  H         -1.915750        0.297622        2.118946  2
  C         -0.993235       -0.171055        3.997209  2
  H         -1.933261       -0.265143        4.523743  2
  C          0.203552       -0.366612        4.673074  2
  H          0.195884       -0.613048        5.726142  2
  C          1.410182       -0.245841        3.997209  2
  H          2.342540       -0.398190        4.523743  2
  C          1.420025        0.070488        2.645480  2
  H          2.360051        0.164575        2.118946  2

%mem=32GB
%nprocshared= 8
#p m062x/6-31G(d,p)    counterpoise=2

00008 m062x/6-31G(d,p)    counterpoise=2

 0  1  0  1  0  1
  C          0.302987       -0.676455       -0.000000  1
  C         -0.873351       -1.425145       -0.000005  1
  C         -2.074182       -0.744284       -0.000006  1
  C         -2.120834        0.659037       -0.000003  1
  C         -0.967954        1.420469        0.000004  1
  C          0.237580        0.726968        0.000004  1
  N          1.623348       -1.095419        0.000016  1
  C          2.318217       -0.000000       -0.000034  1
  N          1.554189        1.134829        0.000024  1
  H         -0.831004       -2.505113       -0.000002  1
  H         -3.002220       -1.298836       -0.000005  1
  H         -3.081560        1.154857       -0.000001  1
  H         -1.006882        2.500989        0.000014  1
  H          3.395650        0.051407       -0.000042  1
  H          1.893339        2.079794        0.000031  1
  C          0.173648        0.300767        1.969616  2
  H          0.207943        0.529392        0.913066  2
  C         -1.037350        0.332388        2.647714  2
  H         -1.946484        0.585646        2.119440  2
  C         -1.081371        0.038923        4.003912  2
  H         -2.024800        0.063556        4.532187  2
  C          0.085606       -0.286163        4.682011  2
  H          0.051312       -0.514787        5.738561  2
  C          1.296604       -0.317783        4.003912  2
  H          2.205739       -0.571042        4.532187  2
  C          1.340625       -0.024318        2.647714  2
  H          2.284054       -0.048952        2.119440  2

%mem=32GB
%nprocshared= 8
#p m062x/6-31G(d,p)    counterpoise=2

00009 m062x/6-31G(d,p)    counterpoise=2

 0  1  0  1  0  1
  C          0.302987       -0.676455       -0.000000  1
  C         -0.873351       -1.425145       -0.000005  1
  C         -2.074182       -0.744284       -0.000006  1
  C         -2.120834        0.659037       -0.000003  1
  C         -0.967954        1.420469        0.000004  1
  C          0.237580        0.726968        0.000004  1
  N          1.623348       -1.095419        0.000016  1
  C          2.318217       -0.000000       -0.000034  1
  N          1.554189        1.134829        0.000024  1
  H         -0.831004       -2.505113       -0.000002  1
  H         -3.002220       -1.298836       -0.000005  1
  H         -3.081560        1.154857       -0.000001  1
  H         -1.006882        2.500989        0.000014  1
  H          3.395650        0.051407       -0.000042  1
  H          1.893339        2.079794        0.000031  1
  C          0.118782        0.326352        1.969616  2
  H          0.182596        0.541547        0.911617  2
  C         -1.074851        0.530050        2.648645  2
  H         -1.940939        0.903937        2.119645  2
  C         -1.156763        0.253823        4.006703  2
  H         -2.086664        0.412514        4.535702  2
  C         -0.045041       -0.226102        4.685732  2
  H         -0.108854       -0.441298        5.743730  2
  C          1.148593       -0.429801        4.006703  2
  H          2.014680       -0.803687        4.535702  2
  C          1.230504       -0.153574        2.648645  2
  H          2.160405       -0.312265        2.119645  2

%mem=32GB
%nprocshared= 8
#p m062x/6-31G(d,p)    counterpoise=2

00010 m062x/6-31G(d,p)    counterpoise=2

 0  1  0  1  0  1
  C          0.302987       -0.676455       -0.000000  1
  C         -0.873351       -1.425145       -0.000005  1
  C         -2.074182       -0.744284       -0.000006  1
  C         -2.120834        0.659037       -0.000003  1
  C         -0.967954        1.420469        0.000004  1
  C          0.237580        0.726968        0.000004  1
  N          1.623348       -1.095419        0.000016  1
  C          2.318217       -0.000000       -0.000034  1
  N          1.554189        1.134829        0.000024  1
  H         -0.831004       -2.505113       -0.000002  1
  H         -3.002220       -1.298836       -0.000005  1
  H         -3.081560        1.154857       -0.000001  1
  H         -1.006882        2.500989        0.000014  1
  H          3.395650        0.051407       -0.000042  1
  H          1.893339        2.079794        0.000031  1
  C          0.060307        0.342020        1.969616  2
  H          0.155473        0.548672        0.912270  2
  C         -1.092827        0.712294        2.648226  2
  H         -1.896013        1.207408        2.119553  2
  C         -1.214982        0.447034        4.005446  2
  H         -2.113333        0.735496        4.534119  2
  C         -0.184003       -0.188500        4.684057  2
  H         -0.279168       -0.395151        5.741403  2
  C          0.969132       -0.558774        4.005446  2
  H          1.772317       -1.053887        4.534119  2
  C          1.091287       -0.293514        2.648226  2
  H          1.989638       -0.581976        2.119553  2

%mem=32GB
%nprocshared= 8
#p m062x/6-31G(d,p)    counterpoise=2

00011 m062x/6-31G(d,p)    counterpoise=2

 0  1  0  1  0  1
  C          0.302987       -0.676455       -0.000000  1
  C         -0.873351       -1.425145       -0.000005  1
  C         -2.074182       -0.744284       -0.000006  1
  C         -2.120834        0.659037       -0.000003  1
  C         -0.967954        1.420469        0.000004  1
  C          0.237580        0.726968        0.000004  1
  N          1.623348       -1.095419        0.000016  1
  C          2.318217       -0.000000       -0.000034  1
  N          1.554189        1.134829        0.000024  1
  H         -0.831004       -2.505113       -0.000002  1
  H         -3.002220       -1.298836       -0.000005  1
  H         -3.081560        1.154857       -0.000001  1
  H         -1.006882        2.500989        0.000014  1
  H          3.395650        0.051407       -0.000042  1
  H          1.893339        2.079794        0.000031  1
  C          0.000000        0.347296        1.969616  2
  H          0.127212        0.550591        0.914992  2
  C         -1.100841        0.854584        2.646478  2
  H         -1.831240        1.453081        2.119167  2
  C         -1.264131        0.593633        4.000204  2
  H         -2.121742        0.988836        4.527516  2
  C         -0.326580       -0.174605        4.677067  2
  H         -0.453792       -0.377899        5.731690  2
  C          0.774260       -0.681892        4.000204  2
  H          1.504660       -1.280389        4.527516  2
  C          0.937551       -0.420942        2.646478  2
  H          1.795162       -0.816144        2.119167  2

%mem=32GB
%nprocshared= 8
#p m062x/6-31G(d,p)    counterpoise=2

00012 m062x/6-31G(d,p)    counterpoise=2

 0  1  0  1  0  1
  C          0.302987       -0.676455       -0.000000  1
  C         -0.873351       -1.425145       -0.000005  1
  C         -2.074182       -0.744284       -0.000006  1
  C         -2.120834        0.659037       -0.000003  1
  C         -0.967954        1.420469        0.000004  1
  C          0.237580        0.726968        0.000004  1
  N          1.623348       -1.095419        0.000016  1
  C          2.318217       -0.000000       -0.000034  1
  N          1.554189        1.134829        0.000024  1
  H         -0.831004       -2.505113       -0.000002  1
  H         -3.002220       -1.298836       -0.000005  1
  H         -3.081560        1.154857       -0.000001  1
  H         -1.006882        2.500989        0.000014  1
  H          3.395650        0.051407       -0.000042  1
  H          1.893339        2.079794        0.000031  1
  C         -0.060307        0.342020        1.969616  2
  H          0.098490        0.547228        0.919656  2
  C         -1.113067        0.946115        2.643485  2
  H         -1.774423        1.621943        2.118505  2
  C         -1.316902        0.682708        3.991224  2
  H         -2.137055        1.153329        4.516204  2
  C         -0.467976       -0.184794        4.665094  2
  H         -0.626774       -0.390001        5.715053  2
  C          0.584784       -0.788889        3.991224  2
  H          1.246140       -1.464717        4.516204  2
  C          0.788618       -0.525482        2.643485  2
  H          1.608772       -0.996102        2.118505  2

%mem=32GB
%nprocshared= 8
#p m062x/6-31G(d,p)    counterpoise=2

00013 m062x/6-31G(d,p)    counterpoise=2

 0  1  0  1  0  1
  C          0.302987       -0.676455       -0.000000  1
  C         -0.873351       -1.425145       -0.000005  1
  C         -2.074182       -0.744284       -0.000006  1
  C         -2.120834        0.659037       -0.000003  1
  C         -0.967954        1.420469        0.000004  1
  C          0.237580        0.726968        0.000004  1
  N          1.623348       -1.095419        0.000016  1
  C          2.318217       -0.000000       -0.000034  1
  N          1.554189        1.134829        0.000024  1
  H         -0.831004       -2.505113       -0.000002  1
  H         -3.002220       -1.298836       -0.000005  1
  H         -3.081560        1.154857       -0.000001  1
  H         -1.006882        2.500989        0.000014  1
  H          3.395650        0.051407       -0.000042  1
  H          1.893339        2.079794        0.000031  1
  C         -0.118782        0.326352        1.969616  2
  H          0.070031        0.538612        0.926046  2
  C         -1.138278        0.989204        2.639384  2
  H         -1.743704        1.717860        2.117599  2
  C         -1.380641        0.716745        3.978920  2
  H         -2.174880        1.233140        4.500705  2
  C         -0.603508       -0.218568        4.648689  2
  H         -0.792321       -0.430828        5.692258  2
  C          0.415988       -0.881420        3.978920  2
  H          1.021414       -1.610077        4.500705  2
  C          0.658351       -0.608961        2.639384  2
  H          1.452590       -1.125356        2.117599  2

%mem=32GB
%nprocshared= 8
#p m062x/6-31G(d,p)    counterpoise=2

00014 m062x/6-31G(d,p)    counterpoise=2

 0  1  0  1  0  1
  C          0.302987       -0.676455       -0.000000  1
  C         -0.873351       -1.425145       -0.000005  1
  C         -2.074182       -0.744284       -0.000006  1
  C         -2.120834        0.659037       -0.000003  1
  C         -0.967954        1.420469        0.000004  1
  C          0.237580        0.726968        0.000004  1
  N          1.623348       -1.095419        0.000016  1
  C          2.318217       -0.000000       -0.000034  1
  N          1.554189        1.134829        0.000024  1
  H         -0.831004       -2.505113       -0.000002  1
  H         -3.002220       -1.298836       -0.000005  1
  H         -3.081560        1.154857       -0.000001  1
  H         -1.006882        2.500989        0.000014  1
  H          3.395650        0.051407       -0.000042  1
  H          1.893339        2.079794        0.000031  1
  C         -0.173648        0.300767        1.969616  2
  H          0.042599        0.524888        0.933880  2
  C         -1.177646        0.991740        2.634356  2
  H         -1.743564        1.754163        2.116488  2
  C         -1.455224        0.704056        3.963838  2
  H         -2.237389        1.242358        4.481706  2
  C         -0.728804       -0.274601        4.628578  2
  H         -0.945051       -0.498721        5.664314  2
  C          0.275194       -0.965573        3.963838  2
  H          0.841112       -1.727996        4.481706  2
  C          0.552772       -0.677889        2.634356  2
  H          1.334937       -1.216191        2.116488  2

%mem=32GB
%nprocshared= 8
#p m062x/6-31G(d,p)    counterpoise=2

00015 m062x/6-31G(d,p)    counterpoise=2

 0  1  0  1  0  1
  C          0.302987       -0.676455       -0.000000  1
  C         -0.873351       -1.425145       -0.000005  1
  C         -2.074182       -0.744284       -0.000006  1
  C         -2.120834        0.659037       -0.000003  1
  C         -0.967954        1.420469        0.000004  1
  C          0.237580        0.726968        0.000004  1
  N          1.623348       -1.095419        0.000016  1
  C          2.318217       -0.000000       -0.000034  1
  N          1.554189        1.134829        0.000024  1
  H         -0.831004       -2.505113       -0.000002  1
  H         -3.002220       -1.298836       -0.000005  1
  H         -3.081560        1.154857       -0.000001  1
  H         -1.006882        2.500989        0.000014  1
  H          3.395650        0.051407       -0.000042  1
  H          1.893339        2.079794        0.000031  1
  C         -0.223238        0.266044        1.969616  2
  H          0.016993        0.506331        0.942828  2
  C         -1.227664        0.961877        2.628613  2
  H         -1.769933        1.744252        2.115220  2
  C         -1.536028        0.653443        3.946609  2
  H         -2.318527        1.195532        4.460003  2
  C         -0.839964       -0.350824        4.605607  2
  H         -1.080196       -0.591110        5.632395  2
  C          0.164462       -1.046657        3.946609  2
  H          0.706731       -1.829032        4.460003  2
  C          0.472826       -0.738222        2.628613  2
  H          1.255325       -1.280311        2.115220  2

%mem=32GB
%nprocshared= 8
#p m062x/6-31G(d,p)    counterpoise=2

00016 m062x/6-31G(d,p)    counterpoise=2

 0  1  0  1  0  1
  C          0.302987       -0.676455       -0.000000  1
  C         -0.873351       -1.425145       -0.000005  1
  C         -2.074182       -0.744284       -0.000006  1
  C         -2.120834        0.659037       -0.000003  1
  C         -0.967954        1.420469        0.000004  1
  C          0.237580        0.726968        0.000004  1
  N          1.623348       -1.095419        0.000016  1
  C          2.318217       -0.000000       -0.000034  1
  N          1.554189        1.134829        0.000024  1
  H         -0.831004       -2.505113       -0.000002  1
  H         -3.002220       -1.298836       -0.000005  1
  H         -3.081560        1.154857       -0.000001  1
  H         -1.006882        2.500989        0.000014  1
  H          3.395650        0.051407       -0.000042  1
  H          1.893339        2.079794        0.000031  1
  C         -0.266044        0.223238        1.969616  2
  H         -0.602888        0.104132        0.948786  2
  C          0.350948       -0.833835        2.624789  2
  H          0.494773       -1.776454        2.114375  2
  C          0.783323       -0.680949        3.935136  2
  H          1.263992       -1.504462        4.445551  2
  C          0.598706        0.529009        4.590310  2
  H          0.935550        0.648115        5.611139  2
  C         -0.018286        1.586081        3.935136  2
  H         -0.162112        2.528700        4.445551  2
  C         -0.450661        1.433196        2.624789  2
  H         -0.931330        2.256709        2.114375  2

%mem=32GB
%nprocshared= 8
#p m062x/6-31G(d,p)    counterpoise=2

00017 m062x/6-31G(d,p)    counterpoise=2

 0  1  0  1  0  1
  C          0.302987       -0.676455       -0.000000  1
  C         -0.873351       -1.425145       -0.000005  1
  C         -2.074182       -0.744284       -0.000006  1
  C         -2.120834        0.659037       -0.000003  1
  C         -0.967954        1.420469        0.000004  1
  C          0.237580        0.726968        0.000004  1
  N          1.623348       -1.095419        0.000016  1
  C          2.318217       -0.000000       -0.000034  1
  N          1.554189        1.134829        0.000024  1
  H         -0.831004       -2.505113       -0.000002  1
  H         -3.002220       -1.298836       -0.000005  1
  H         -3.081560        1.154857       -0.000001  1
  H         -1.006882        2.500989        0.000014  1
  H          3.395650        0.051407       -0.000042  1
  H          1.893339        2.079794        0.000031  1
  C         -0.300767        0.173648        1.969616  2
  H         -0.621993        0.079547        0.941170  2
  C          0.243396       -0.919759        2.629678  2
  H          0.346101       -1.865679        2.115455  2
  C          0.655724       -0.798970        3.949802  2
  H          1.079655       -1.650789        4.464025  2
  C          0.523890        0.415226        4.609864  2
  H          0.845115        0.509327        5.638310  2
  C         -0.020274        1.508633        3.949802  2
  H         -0.122979        2.454554        4.464025  2
  C         -0.432602        1.387844        2.629678  2
  H         -0.856533        2.239664        2.115455  2

%mem=32GB
%nprocshared= 8
#p m062x/6-31G(d,p)    counterpoise=2

00018 m062x/6-31G(d,p)    counterpoise=2

 0  1  0  1  0  1
  C          0.302987       -0.676455       -0.000000  1
  C         -0.873351       -1.425145       -0.000005  1
  C         -2.074182       -0.744284       -0.000006  1
  C         -2.120834        0.659037       -0.000003  1
  C         -0.967954        1.420469        0.000004  1
  C          0.237580        0.726968        0.000004  1
  N          1.623348       -1.095419        0.000016  1
  C          2.318217       -0.000000       -0.000034  1
  N          1.554189        1.134829        0.000024  1
  H         -0.831004       -2.505113       -0.000002  1
  H         -3.002220       -1.298836       -0.000005  1
  H         -3.081560        1.154857       -0.000001  1
  H         -1.006882        2.500989        0.000014  1
  H          3.395650        0.051407       -0.000042  1
  H          1.893339        2.079794        0.000031  1
  C         -0.326352        0.118782        1.969616  2
  H         -0.635940        0.052964        0.935418  2
  C          0.122363       -1.014982        2.633369  2
  H          0.162347       -1.964060        2.116270  2
  C          0.519754       -0.930496        3.960876  2
  H          0.869326       -1.813756        4.477975  2
  C          0.468430        0.287753        4.624630  2
  H          0.778018        0.353572        5.658827  2
  C          0.019715        1.421517        3.960876  2
  H         -0.020268        2.370595        4.477975  2
  C         -0.377676        1.337032        2.633369  2
  H         -0.727248        2.220291        2.116270  2

%mem=32GB
%nprocshared= 8
#p m062x/6-31G(d,p)    counterpoise=2

00019 m062x/6-31G(d,p)    counterpoise=2

 0  1  0  1  0  1
  C          0.302987       -0.676455       -0.000000  1
  C         -0.873351       -1.425145       -0.000005  1
  C         -2.074182       -0.744284       -0.000006  1
  C         -2.120834        0.659037       -0.000003  1
  C         -0.967954        1.420469        0.000004  1
  C          0.237580        0.726968        0.000004  1
  N          1.623348       -1.095419        0.000016  1
  C          2.318217       -0.000000       -0.000034  1
  N          1.554189        1.134829        0.000024  1
  H         -0.831004       -2.505113       -0.000002  1
  H         -3.002220       -1.298836       -0.000005  1
  H         -3.081560        1.154857       -0.000001  1
  H         -1.006882        2.500989        0.000014  1
  H          3.395650        0.051407       -0.000042  1
  H          1.893339        2.079794        0.000031  1
  C         -0.342020        0.060307        1.969616  2
  H         -0.644434        0.025070        0.931807  2
  C         -0.008779       -1.111287        2.635686  2
  H         -0.051581       -2.059257        2.116782  2
  C          0.379402       -1.066056        3.967828  2
  H          0.639013       -1.978788        4.486733  2
  C          0.434342        0.150770        4.633899  2
  H          0.736756        0.186007        5.671708  2
  C          0.101101        1.322364        3.967828  2
  H          0.143903        2.270334        4.486733  2
  C         -0.287080        1.277133        2.635686  2
  H         -0.546691        2.189865        2.116782  2

%mem=32GB
%nprocshared= 8
#p m062x/6-31G(d,p)    counterpoise=2

00020 m062x/6-31G(d,p)    counterpoise=2

 0  1  0  1  0  1
  C          0.302987       -0.676455       -0.000000  1
  C         -0.873351       -1.425145       -0.000005  1
  C         -2.074182       -0.744284       -0.000006  1
  C         -2.120834        0.659037       -0.000003  1
  C         -0.967954        1.420469        0.000004  1
  C          0.237580        0.726968        0.000004  1
  N          1.623348       -1.095419        0.000016  1
  C          2.318217       -0.000000       -0.000034  1
  N          1.554189        1.134829        0.000024  1
  H         -0.831004       -2.505113       -0.000002  1
  H         -3.002220       -1.298836       -0.000005  1
  H         -3.081560        1.154857       -0.000001  1
  H         -1.006882        2.500989        0.000014  1
  H          3.395650        0.051407       -0.000042  1
  H          1.893339        2.079794        0.000031  1
  C         -0.347296        0.000000        1.969616  2
  H         -0.647302       -0.003465        0.930517  2
  C         -0.140865       -1.199986        2.636515  2
  H         -0.280050       -2.138301        2.116965  2
  C          0.244226       -1.195538        3.970313  2
  H          0.405047       -2.130388        4.489862  2
  C          0.422885        0.008896        4.637212  2
  H          0.722891        0.012361        5.676311  2
  C          0.216454        1.208882        3.970313  2
  H          0.355639        2.147197        4.489862  2
  C         -0.168637        1.204434        2.636515  2
  H         -0.329458        2.139284        2.116965  2

%mem=32GB
%nprocshared= 8
#p m062x/6-31G(d,p)    counterpoise=2

00021 m062x/6-31G(d,p)    counterpoise=2

 0  1  0  1  0  1
  C          0.302987       -0.676455       -0.000000  1
  C         -0.873351       -1.425145       -0.000005  1
  C         -2.074182       -0.744284       -0.000006  1
  C         -2.120834        0.659037       -0.000003  1
  C         -0.967954        1.420469        0.000004  1
  C          0.237580        0.726968        0.000004  1
  N          1.623348       -1.095419        0.000016  1
  C          2.318217       -0.000000       -0.000034  1
  N          1.554189        1.134829        0.000024  1
  H         -0.831004       -2.505113       -0.000002  1
  H         -3.002220       -1.298836       -0.000005  1
  H         -3.081560        1.154857       -0.000001  1
  H         -1.006882        2.500989        0.000014  1
  H          3.395650        0.051407       -0.000042  1
  H          1.893339        2.079794        0.000031  1
  C         -0.342020       -0.060307        1.969616  2
  H         -0.644490       -0.031986        0.931612  2
  C         -0.259976       -1.275538        2.635812  2
  H         -0.498529       -2.193944        2.116810  2
  C          0.128279       -1.311891        3.968204  2
  H          0.192196       -2.258618        4.487206  2
  C          0.434488       -0.133013        4.634400  2
  H          0.736959       -0.161334        5.672404  2
  C          0.352444        1.082217        3.968204  2
  H          0.590997        2.000623        4.487206  2
  C         -0.035810        1.118570        2.635812  2
  H         -0.099728        2.065297        2.116810  2

%mem=32GB
%nprocshared= 8
#p m062x/6-31G(d,p)    counterpoise=2

00022 m062x/6-31G(d,p)    counterpoise=2

 0  1  0  1  0  1
  C          0.302987       -0.676455       -0.000000  1
  C         -0.873351       -1.425145       -0.000005  1
  C         -2.074182       -0.744284       -0.000006  1
  C         -2.120834        0.659037       -0.000003  1
  C         -0.967954        1.420469        0.000004  1
  C          0.237580        0.726968        0.000004  1
  N          1.623348       -1.095419        0.000016  1
  C          2.318217       -0.000000       -0.000034  1
  N          1.554189        1.134829        0.000024  1
  H         -0.831004       -2.505113       -0.000002  1
  H         -3.002220       -1.298836       -0.000005  1
  H         -3.081560        1.154857       -0.000001  1
  H         -1.006882        2.500989        0.000014  1
  H          3.395650        0.051407       -0.000042  1
  H          1.893339        2.079794        0.000031  1
  C         -0.326352       -0.118782        1.969616  2
  H         -0.636054       -0.059840        0.935037  2
  C         -0.352368       -1.337702        2.633613  2
  H         -0.682338       -2.228359        2.116324  2
  C          0.045169       -1.413361        3.961609  2
  H          0.024901       -2.362961        4.478898  2
  C          0.468722       -0.270101        4.625607  2
  H          0.778425       -0.329043        5.660185  2
  C          0.494739        0.948819        3.961609  2
  H          0.824709        1.839476        4.478898  2
  C          0.097202        1.024478        2.633613  2
  H          0.117469        1.974078        2.116324  2

%mem=32GB
%nprocshared= 8
#p m062x/6-31G(d,p)    counterpoise=2

00023 m062x/6-31G(d,p)    counterpoise=2

 0  1  0  1  0  1
  C          0.302987       -0.676455       -0.000000  1
  C         -0.873351       -1.425145       -0.000005  1
  C         -2.074182       -0.744284       -0.000006  1
  C         -2.120834        0.659037       -0.000003  1
  C         -0.967954        1.420469        0.000004  1
  C          0.237580        0.726968        0.000004  1
  N          1.623348       -1.095419        0.000016  1
  C          2.318217       -0.000000       -0.000034  1
  N          1.554189        1.134829        0.000024  1
  H         -0.831004       -2.505113       -0.000002  1
  H         -3.002220       -1.298836       -0.000005  1
  H         -3.081560        1.154857       -0.000001  1
  H         -1.006882        2.500989        0.000014  1
  H          3.395650        0.051407       -0.000042  1
  H          1.893339        2.079794        0.000031  1
  C         -0.300767       -0.173648        1.969616  2
  H         -0.622164       -0.086360        0.940622  2
  C         -0.409609       -1.389930        2.630029  2
  H         -0.815797       -2.250188        2.115532  2
  C          0.002939       -1.501974        3.950855  2
  H         -0.081853       -2.449520        4.465352  2
  C          0.524328       -0.397736        4.611269  2
  H          0.845725       -0.485024        5.640262  2
  C          0.633170        0.818546        3.950855  2
  H          1.039358        1.678804        4.465352  2
  C          0.220622        0.930590        2.630029  2
  H          0.305414        1.878136        2.115532  2

%mem=32GB
%nprocshared= 8
#p m062x/6-31G(d,p)    counterpoise=2

00024 m062x/6-31G(d,p)    counterpoise=2

 0  1  0  1  0  1
  C          0.302987       -0.676455       -0.000000  1
  C         -0.873351       -1.425145       -0.000005  1
  C         -2.074182       -0.744284       -0.000006  1
  C         -2.120834        0.659037       -0.000003  1
  C         -0.967954        1.420469        0.000004  1
  C          0.237580        0.726968        0.000004  1
  N          1.623348       -1.095419        0.000016  1
  C          2.318217       -0.000000       -0.000034  1
  N          1.554189        1.134829        0.000024  1
  H         -0.831004       -2.505113       -0.000002  1
  H         -3.002220       -1.298836       -0.000005  1
  H         -3.081560        1.154857       -0.000001  1
  H         -1.006882        2.500989        0.000014  1
  H          3.395650        0.051407       -0.000042  1
  H          1.893339        2.079794        0.000031  1
  C         -0.266044       -0.223238        1.969616  2
  H         -0.603115       -0.110865        0.948098  2
  C         -0.429958       -1.435935        2.625231  2
  H         -0.894725       -2.268315        2.114472  2
  C          0.002709       -1.580178        3.936461  2
  H         -0.124988       -2.524932        4.447220  2
  C          0.599289       -0.511724        4.592077  2
  H          0.936360       -0.624097        5.613594  2
  C          0.763203        0.700974        3.936461  2
  H          1.227970        1.533354        4.447220  2
  C          0.330536        0.845217        2.625231  2
  H          0.458232        1.789970        2.114472  2

%mem=32GB
%nprocshared= 8
#p m062x/6-31G(d,p)    counterpoise=2

00025 m062x/6-31G(d,p)    counterpoise=2

 0  1  0  1  0  1
  C          0.302987       -0.676455       -0.000000  1
  C         -0.873351       -1.425145       -0.000005  1
  C         -2.074182       -0.744284       -0.000006  1
  C         -2.120834        0.659037       -0.000003  1
  C         -0.967954        1.420469        0.000004  1
  C          0.237580        0.726968        0.000004  1
  N          1.623348       -1.095419        0.000016  1
  C          2.318217       -0.000000       -0.000034  1
  N          1.554189        1.134829        0.000024  1
  H         -0.831004       -2.505113       -0.000002  1
  H         -3.002220       -1.298836       -0.000005  1
  H         -3.081560        1.154857       -0.000001  1
  H         -1.006882        2.500989        0.000014  1
  H          3.395650        0.051407       -0.000042  1
  H          1.893339        2.079794        0.000031  1
  C         -0.223238       -0.266044        1.969616  2
  H          0.050438       -0.479488        0.945269  2
  C          0.340512        0.818993        2.627046  2
  H          1.053377        1.450848        2.114873  2
  C         -0.010781        1.092971        3.941908  2
  H          0.428408        1.938271        4.454081  2
  C         -0.925824        0.281913        4.599339  2
  H         -1.199500        0.495357        5.623685  2
  C         -1.489574       -0.803124        3.941908  2
  H         -2.202440       -1.434979        4.454081  2
  C         -1.138281       -1.077103        2.627046  2
  H         -1.577470       -1.922402        2.114873  2

%mem=32GB
%nprocshared= 8
#p m062x/6-31G(d,p)    counterpoise=2

00026 m062x/6-31G(d,p)    counterpoise=2

 0  1  0  1  0  1
  C          0.302987       -0.676455       -0.000000  1
  C         -0.873351       -1.425145       -0.000005  1
  C         -2.074182       -0.744284       -0.000006  1
  C         -2.120834        0.659037       -0.000003  1
  C         -0.967954        1.420469        0.000004  1
  C          0.237580        0.726968        0.000004  1
  N          1.623348       -1.095419        0.000016  1
  C          2.318217       -0.000000       -0.000034  1
  N          1.554189        1.134829        0.000024  1
  H         -0.831004       -2.505113       -0.000002  1
  H         -3.002220       -1.298836       -0.000005  1
  H         -3.081560        1.154857       -0.000001  1
  H         -1.006882        2.500989        0.000014  1
  H          3.395650        0.051407       -0.000042  1
  H          1.893339        2.079794        0.000031  1
  C         -0.173648       -0.300767        1.969616  2
  H          0.076475       -0.497916        0.936023  2
  C          0.410077        0.770002        2.632980  2
  H          1.114951        1.407036        2.116184  2
  C          0.089016        1.023064        3.959710  2
  H          0.543768        1.857248        4.476506  2
  C         -0.815770        0.205358        4.623075  2
  H         -1.065893        0.402506        5.656667  2
  C         -1.399495       -0.865411        3.959710  2
  H         -2.104369       -1.502446        4.476506  2
  C         -1.078434       -1.118474        2.632980  2
  H         -1.533185       -1.952658        2.116184  2

%mem=32GB
%nprocshared= 8
#p m062x/6-31G(d,p)    counterpoise=2

00027 m062x/6-31G(d,p)    counterpoise=2

 0  1  0  1  0  1
  C          0.302987       -0.676455       -0.000000  1
  C         -0.873351       -1.425145       -0.000005  1
  C         -2.074182       -0.744284       -0.000006  1
  C         -2.120834        0.659037       -0.000003  1
  C         -0.967954        1.420469        0.000004  1
  C          0.237580        0.726968        0.000004  1
  N          1.623348       -1.095419        0.000016  1
  C          2.318217       -0.000000       -0.000034  1
  N          1.554189        1.134829        0.000024  1
  H         -0.831004       -2.505113       -0.000002  1
  H         -3.002220       -1.298836       -0.000005  1
  H         -3.081560        1.154857       -0.000001  1
  H         -1.006882        2.500989        0.000014  1
  H          3.395650        0.051407       -0.000042  1
  H          1.893339        2.079794        0.000031  1
  C         -0.118782       -0.326352        1.969616  2
  H          0.104338       -0.511560        0.927667  2
  C          0.505928        0.717618        2.638344  2
  H          1.215730        1.345716        2.117369  2
  C          0.219528        0.955354        3.975800  2
  H          0.706210        1.768660        4.496774  2
  C         -0.691583        0.149119        4.644528  2
  H         -0.914703        0.334328        5.686477  2
  C         -1.316293       -0.894851        3.975800  2
  H         -2.026095       -1.522948        4.496774  2
  C         -1.029893       -1.132586        2.638344  2
  H         -1.516574       -1.945892        2.117369  2

%mem=32GB
%nprocshared= 8
#p m062x/6-31G(d,p)    counterpoise=2

00028 m062x/6-31G(d,p)    counterpoise=2

 0  1  0  1  0  1
  C          0.302987       -0.676455       -0.000000  1
  C         -0.873351       -1.425145       -0.000005  1
  C         -2.074182       -0.744284       -0.000006  1
  C         -2.120834        0.659037       -0.000003  1
  C         -0.967954        1.420469        0.000004  1
  C          0.237580        0.726968        0.000004  1
  N          1.623348       -1.095419        0.000016  1
  C          2.318217       -0.000000       -0.000034  1
  N          1.554189        1.134829        0.000024  1
  H         -0.831004       -2.505113       -0.000002  1
  H         -3.002220       -1.298836       -0.000005  1
  H         -3.081560        1.154857       -0.000001  1
  H         -1.006882        2.500989        0.000014  1
  H          3.395650        0.051407       -0.000042  1
  H          1.893339        2.079794        0.000031  1
  C         -0.060307       -0.342020        1.969616  2
  H          0.133195       -0.520151        0.920536  2
  C          0.629789        0.656860        2.642920  2
  H          1.360911        1.256908        2.118381  2
  C          0.381408        0.885510        3.989530  2
  H          0.919028        1.663689        4.514070  2
  C         -0.557070        0.115281        4.662835  2
  H         -0.750572        0.293411        5.711915  2
  C         -1.247167       -0.883600        3.989530  2
  H         -1.978289       -1.483647        4.514070  2
  C         -0.998785       -1.112250        2.642920  2
  H         -1.536406       -1.890428        2.118381  2

%mem=32GB
%nprocshared= 8
#p m062x/6-31G(d,p)    counterpoise=2

00029 m062x/6-31G(d,p)    counterpoise=2

 0  1  0  1  0  1
  C          0.302987       -0.676455       -0.000000  1
  C         -0.873351       -1.425145       -0.000005  1
  C         -2.074182       -0.744284       -0.000006  1
  C         -2.120834        0.659037       -0.000003  1
  C         -0.967954        1.420469        0.000004  1
  C          0.237580        0.726968        0.000004  1
  N          1.623348       -1.095419        0.000016  1
  C          2.318217       -0.000000       -0.000034  1
  N          1.554189        1.134829        0.000024  1
  H         -0.831004       -2.505113       -0.000002  1
  H         -3.002220       -1.298836       -0.000005  1
  H         -3.081560        1.154857       -0.000001  1
  H         -1.006882        2.500989        0.000014  1
  H          3.395650        0.051407       -0.000042  1
  H          1.893339        2.079794        0.000031  1
  C         -0.000000       -0.347296        1.969616  2
  H          0.162242       -0.523553        0.914934  2
  C          0.780459        0.580079        2.646516  2
  H          1.550718        1.126295        2.119175  2
  C          0.572203        0.806323        4.000316  2
  H          1.180220        1.528796        4.527657  2
  C         -0.416512        0.105193        4.677216  2
  H         -0.578754        0.281450        5.731898  2
  C         -1.196971       -0.822182        4.000316  2
  H         -1.967230       -1.368398        4.527657  2
  C         -0.988715       -1.048427        2.646516  2
  H         -1.596732       -1.770899        2.119175  2

%mem=32GB
%nprocshared= 8
#p m062x/6-31G(d,p)    counterpoise=2

00030 m062x/6-31G(d,p)    counterpoise=2

 0  1  0  1  0  1
  C          0.302987       -0.676455       -0.000000  1
  C         -0.873351       -1.425145       -0.000005  1
  C         -2.074182       -0.744284       -0.000006  1
  C         -2.120834        0.659037       -0.000003  1
  C         -0.967954        1.420469        0.000004  1
  C          0.237580        0.726968        0.000004  1
  N          1.623348       -1.095419        0.000016  1
  C          2.318217       -0.000000       -0.000034  1
  N          1.554189        1.134829        0.000024  1
  H         -0.831004       -2.505113       -0.000002  1
  H         -3.002220       -1.298836       -0.000005  1
  H         -3.081560        1.154857       -0.000001  1
  H         -1.006882        2.500989        0.000014  1
  H          3.395650        0.051407       -0.000042  1
  H          1.893339        2.079794        0.000031  1
  C          0.060307       -0.342020        1.969616  2
  H          0.190727       -0.521751        0.911112  2
  C          0.949693        0.479446        2.648969  2
  H          1.772990        0.939679        2.119717  2
  C          0.782285        0.710150        4.007675  2
  H          1.475161        1.350114        4.536926  2
  C         -0.274510        0.119388        4.687028  2
  H         -0.404929        0.299119        5.745531  2
  C         -1.163895       -0.702078        4.007675  2
  H         -1.987192       -1.162311        4.536926  2
  C         -0.996487       -0.932782        2.648969  2
  H         -1.689364       -1.572746        2.119717  2

%mem=32GB
%nprocshared= 8
#p m062x/6-31G(d,p)    counterpoise=2

00031 m062x/6-31G(d,p)    counterpoise=2

 0  1  0  1  0  1
  C          0.302987       -0.676455       -0.000000  1
  C         -0.873351       -1.425145       -0.000005  1
  C         -2.074182       -0.744284       -0.000006  1
  C         -2.120834        0.659037       -0.000003  1
  C         -0.967954        1.420469        0.000004  1
  C          0.237580        0.726968        0.000004  1
  N          1.623348       -1.095419        0.000016  1
  C          2.318217       -0.000000       -0.000034  1
  N          1.554189        1.134829        0.000024  1
  H         -0.831004       -2.505113       -0.000002  1
  H         -3.002220       -1.298836       -0.000005  1
  H         -3.081560        1.154857       -0.000001  1
  H         -1.006882        2.500989        0.000014  1
  H          3.395650        0.051407       -0.000042  1
  H          1.893339        2.079794        0.000031  1
  C          0.118782       -0.326352        1.969616  2
  H          0.217951       -0.514835        0.909247  2
  C          1.119139        0.354436        2.650166  2
  H          1.997636        0.696323        2.119981  2
  C          0.991844        0.596375        4.011266  2
  H          1.771173        1.126744        4.541450  2
  C         -0.135806        0.157525        4.691816  2
  H         -0.234975        0.346008        5.752185  2
  C         -1.136163       -0.523263        4.011266  2
  H         -2.014660       -0.865149        4.541450  2
  C         -1.008869       -0.765202        2.650166  2
  H         -1.788197       -1.295571        2.119981  2

%mem=32GB
%nprocshared= 8
#p m062x/6-31G(d,p)    counterpoise=2

00032 m062x/6-31G(d,p)    counterpoise=2

 0  1  0  1  0  1
  C          0.302987       -0.676455       -0.000000  1
  C         -0.873351       -1.425145       -0.000005  1
  C         -2.074182       -0.744284       -0.000006  1
  C         -2.120834        0.659037       -0.000003  1
  C         -0.967954        1.420469        0.000004  1
  C          0.237580        0.726968        0.000004  1
  N          1.623348       -1.095419        0.000016  1
  C          2.318217       -0.000000       -0.000034  1
  N          1.554189        1.134829        0.000024  1
  H         -0.831004       -2.505113       -0.000002  1
  H         -3.002220       -1.298836       -0.000005  1
  H         -3.081560        1.154857       -0.000001  1
  H         -1.006882        2.500989        0.000014  1
  H          3.395650        0.051407       -0.000042  1
  H          1.893339        2.079794        0.000031  1
  C          0.173648       -0.300767        1.969616  2
  H          0.243268       -0.502990        0.909426  2
  C          1.265773        0.220391        2.650051  2
  H          2.186213        0.424178        2.119956  2
  C          1.176409        0.479965        4.010921  2
  H          2.027229        0.885975        4.541015  2
  C         -0.005080        0.218382        4.691356  2
  H         -0.074700        0.420604        5.751545  2
  C         -1.097205       -0.302777        4.010921  2
  H         -2.017645       -0.506564        4.541015  2
  C         -1.007841       -0.562351        2.650051  2
  H         -1.858661       -0.968360        2.119956  2

%mem=32GB
%nprocshared= 8
#p m062x/6-31G(d,p)    counterpoise=2

00033 m062x/6-31G(d,p)    counterpoise=2

 0  1  0  1  0  1
  C          0.302987       -0.676455       -0.000000  1
  C         -0.873351       -1.425145       -0.000005  1
  C         -2.074182       -0.744284       -0.000006  1
  C         -2.120834        0.659037       -0.000003  1
  C         -0.967954        1.420469        0.000004  1
  C          0.237580        0.726968        0.000004  1
  N          1.623348       -1.095419        0.000016  1
  C          2.318217       -0.000000       -0.000034  1
  N          1.554189        1.134829        0.000024  1
  H         -0.831004       -2.505113       -0.000002  1
  H         -3.002220       -1.298836       -0.000005  1
  H         -3.081560        1.154857       -0.000001  1
  H         -1.006882        2.500989        0.000014  1
  H          3.395650        0.051407       -0.000042  1
  H          1.893339        2.079794        0.000031  1
  C          0.223238       -0.266044        1.969616  2
  H          0.266075       -0.486495        0.911642  2
  C          1.375960        0.104776        2.648629  2
  H          2.316825        0.173214        2.119642  2
  C          1.320973        0.387750        4.006655  2
  H          2.219002        0.676638        4.535642  2
  C          0.113266        0.299902        4.685668  2
  H          0.070428        0.520353        5.743642  2
  C         -1.039456       -0.070919        4.006655  2
  H         -1.980322       -0.139357        4.535642  2
  C         -0.984470       -0.353892        2.648629  2
  H         -1.882499       -0.642781        2.119642  2

%mem=32GB
%nprocshared= 8
#p m062x/6-31G(d,p)    counterpoise=2

00034 m062x/6-31G(d,p)    counterpoise=2

 0  1  0  1  0  1
  C          0.302987       -0.676455       -0.000000  1
  C         -0.873351       -1.425145       -0.000005  1
  C         -2.074182       -0.744284       -0.000006  1
  C         -2.120834        0.659037       -0.000003  1
  C         -0.967954        1.420469        0.000004  1
  C          0.237580        0.726968        0.000004  1
  N          1.623348       -1.095419        0.000016  1
  C          2.318217       -0.000000       -0.000034  1
  N          1.554189        1.134829        0.000024  1
  H         -0.831004       -2.505113       -0.000002  1
  H         -3.002220       -1.298836       -0.000005  1
  H         -3.081560        1.154857       -0.000001  1
  H         -1.006882        2.500989        0.000014  1
  H          3.395650        0.051407       -0.000042  1
  H          1.893339        2.079794        0.000031  1
  C          0.266044       -0.223238        1.969616  2
  H          0.285810       -0.465728        0.915789  2
  C          1.451674        0.030071        2.645967  2
  H          2.395106       -0.015079        2.119054  2
  C          1.426303        0.341333        3.998669  2
  H          2.349969        0.538674        4.525582  2
  C          0.215301        0.399288        4.675021  2
  H          0.195535        0.641778        5.728847  2
  C         -0.970329        0.145980        3.998669  2
  H         -1.913760        0.191129        4.525582  2
  C         -0.944957       -0.165283        2.645967  2
  H         -1.868623       -0.362624        2.119054  2

%mem=32GB
%nprocshared= 8
#p m062x/6-31G(d,p)    counterpoise=2

00035 m062x/6-31G(d,p)    counterpoise=2

 0  1  0  1  0  1
  C          0.302987       -0.676455       -0.000000  1
  C         -0.873351       -1.425145       -0.000005  1
  C         -2.074182       -0.744284       -0.000006  1
  C         -2.120834        0.659037       -0.000003  1
  C         -0.967954        1.420469        0.000004  1
  C          0.237580        0.726968        0.000004  1
  N          1.623348       -1.095419        0.000016  1
  C          2.318217       -0.000000       -0.000034  1
  N          1.554189        1.134829        0.000024  1
  H         -0.831004       -2.505113       -0.000002  1
  H         -3.002220       -1.298836       -0.000005  1
  H         -3.081560        1.154857       -0.000001  1
  H         -1.006882        2.500989        0.000014  1
  H          3.395650        0.051407       -0.000042  1
  H          1.893339        2.079794        0.000031  1
  C          0.300767       -0.173648        1.969616  2
  H          0.301948       -0.441168        0.921678  2
  C          1.502288        0.003354        2.642188  2
  H          2.439514       -0.126271        2.118219  2
  C          1.500772        0.346745        3.987332  2
  H          2.436817        0.484639        4.511301  2
  C          0.297736        0.513133        4.659904  2
  H          0.296555        0.780653        5.707842  2
  C         -0.903785        0.336131        3.987332  2
  H         -1.841011        0.465756        4.511301  2
  C         -0.902269       -0.007260        2.642188  2
  H         -1.838314       -0.145154        2.118219  2

%mem=32GB
%nprocshared= 8
#p m062x/6-31G(d,p)    counterpoise=2

00036 m062x/6-31G(d,p)    counterpoise=2

 0  1  0  1  0  1
  C          0.302987       -0.676455       -0.000000  1
  C         -0.873351       -1.425145       -0.000005  1
  C         -2.074182       -0.744284       -0.000006  1
  C         -2.120834        0.659037       -0.000003  1
  C         -0.967954        1.420469        0.000004  1
  C          0.237580        0.726968        0.000004  1
  N          1.623348       -1.095419        0.000016  1
  C          2.318217       -0.000000       -0.000034  1
  N          1.554189        1.134829        0.000024  1
  H         -0.831004       -2.505113       -0.000002  1
  H         -3.002220       -1.298836       -0.000005  1
  H         -3.081560        1.154857       -0.000001  1
  H         -1.006882        2.500989        0.000014  1
  H          3.395650        0.051407       -0.000042  1
  H          1.893339        2.079794        0.000031  1
  C          0.326352       -0.118782        1.969616  2
  H          0.314008       -0.413407        0.929046  2
  C          1.535510        0.019981        2.637459  2
  H          2.465162       -0.166539        2.117174  2
  C          1.551355        0.398165        3.973145  2
  H          2.493351        0.506269        4.493430  2
  C          0.358041        0.637584        4.640989  2
  H          0.370385        0.932209        5.681559  2
  C         -0.851117        0.498821        3.973145  2
  H         -1.780769        0.685342        4.493430  2
  C         -0.866962        0.120638        2.637459  2
  H         -1.808958        0.012533        2.117174  2

%mem=32GB
%nprocshared= 8
#p m062x/6-31G(d,p)    counterpoise=2

00037 m062x/6-31G(d,p)    counterpoise=2

 0  1  0  1  0  1
  C          0.302987       -0.676455       -0.000000  1
  C         -0.873351       -1.425145       -0.000005  1
  C         -2.074182       -0.744284       -0.000006  1
  C         -2.120834        0.659037       -0.000003  1
  C         -0.967954        1.420469        0.000004  1
  C          0.237580        0.726968        0.000004  1
  N          1.623348       -1.095419        0.000016  1
  C          2.318217       -0.000000       -0.000034  1
  N          1.554189        1.134829        0.000024  1
  H         -0.831004       -2.505113       -0.000002  1
  H         -3.002220       -1.298836       -0.000005  1
  H         -3.081560        1.154857       -0.000001  1
  H         -1.006882        2.500989        0.000014  1
  H          3.395650        0.051407       -0.000042  1
  H          1.893339        2.079794        0.000031  1
  C          0.342020       -0.060307        1.969616  2
  H          0.321568       -0.383155        0.937582  2
  C          1.555031        0.070885        2.631980  2
  H          2.479576       -0.149757        2.115963  2
  C          1.581284        0.485295        3.956709  2
  H          2.526282        0.587500        4.472726  2
  C          0.394526        0.768513        4.619074  2
  H          0.414979        1.091360        5.651107  2
  C         -0.818485        0.637321        3.956709  2
  H         -1.743030        0.857963        4.472726  2
  C         -0.844738        0.222911        2.631980  2
  H         -1.789735        0.120705        2.115963  2

%mem=32GB
%nprocshared= 8
#p m062x/6-31G(d,p)    counterpoise=2

00038 m062x/6-31G(d,p)    counterpoise=2

 0  1  0  1  0  1
  C          0.302987       -0.676455       -0.000000  1
  C         -0.873351       -1.425145       -0.000005  1
  C         -2.074182       -0.744284       -0.000006  1
  C         -2.120834        0.659037       -0.000003  1
  C         -0.967954        1.420469        0.000004  1
  C          0.237580        0.726968        0.000004  1
  N          1.623348       -1.095419        0.000016  1
  C          2.318217       -0.000000       -0.000034  1
  N          1.554189        1.134829        0.000024  1
  H         -0.831004       -2.505113       -0.000002  1
  H         -3.002220       -1.298836       -0.000005  1
  H         -3.081560        1.154857       -0.000001  1
  H         -1.006882        2.500989        0.000014  1
  H          3.395650        0.051407       -0.000042  1
  H          1.893339        2.079794        0.000031  1
  C          0.684040        0.000000        1.879385  2
  H          0.974101        0.009970        0.837508  2
  C          0.456576        1.195181        2.548067  2
  H          0.569431        2.136259        2.027129  2
  C          0.084252        1.182384        3.885432  2
  H         -0.092955        2.113491        4.406370  2
  C         -0.060609       -0.025596        4.554114  2
  H         -0.350670       -0.035566        5.595990  2
  C          0.166855       -1.220777        3.885432  2
  H          0.054000       -2.161854        4.406370  2
  C          0.539179       -1.207979        2.548067  2
  H          0.716386       -2.139086        2.027129  2

%mem=32GB
%nprocshared= 8
#p m062x/6-31G(d,p)    counterpoise=2

00039 m062x/6-31G(d,p)    counterpoise=2

 0  1  0  1  0  1
  C          0.302987       -0.676455       -0.000000  1
  C         -0.873351       -1.425145       -0.000005  1
  C         -2.074182       -0.744284       -0.000006  1
  C         -2.120834        0.659037       -0.000003  1
  C         -0.967954        1.420469        0.000004  1
  C          0.237580        0.726968        0.000004  1
  N          1.623348       -1.095419        0.000016  1
  C          2.318217       -0.000000       -0.000034  1
  N          1.554189        1.134829        0.000024  1
  H         -0.831004       -2.505113       -0.000002  1
  H         -3.002220       -1.298836       -0.000005  1
  H         -3.081560        1.154857       -0.000001  1
  H         -1.006882        2.500989        0.000014  1
  H          3.395650        0.051407       -0.000042  1
  H          1.893339        2.079794        0.000031  1
  C          0.673648        0.118782        1.879385  2
  H          0.968664        0.063055        0.840346  2
  C          0.707466        1.335946        2.546246  2
  H          1.028828        2.228451        2.026727  2
  C          0.328781        1.407478        3.879967  2
  H          0.355127        2.355711        4.399487  2
  C         -0.083723        0.261846        4.546828  2
  H         -0.378739        0.317574        5.585867  2
  C         -0.117541       -0.955317        3.879967  2
  H         -0.438903       -1.847822        4.399487  2
  C          0.261145       -1.026849        2.546246  2
  H          0.234799       -1.975082        2.026727  2

%mem=32GB
%nprocshared= 8
#p m062x/6-31G(d,p)    counterpoise=2

00040 m062x/6-31G(d,p)    counterpoise=2

 0  1  0  1  0  1
  C          0.302987       -0.676455       -0.000000  1
  C         -0.873351       -1.425145       -0.000005  1
  C         -2.074182       -0.744284       -0.000006  1
  C         -2.120834        0.659037       -0.000003  1
  C         -0.967954        1.420469        0.000004  1
  C          0.237580        0.726968        0.000004  1
  N          1.623348       -1.095419        0.000016  1
  C          2.318217       -0.000000       -0.000034  1
  N          1.554189        1.134829        0.000024  1
  H         -0.831004       -2.505113       -0.000002  1
  H         -3.002220       -1.298836       -0.000005  1
  H         -3.081560        1.154857       -0.000001  1
  H         -1.006882        2.500989        0.000014  1
  H          3.395650        0.051407       -0.000042  1
  H          1.893339        2.079794        0.000031  1
  C          0.642788        0.233956        1.879385  2
  H          0.952035        0.115636        0.849770  2
  C          0.873940        1.432801        2.540198  2
  H          1.363266        2.248443        2.025390  2
  C          0.476987        1.584676        3.861824  2
  H          0.657066        2.518638        4.376632  2
  C         -0.151118        0.537707        4.522637  2
  H         -0.460366        0.656026        5.552252  2
  C         -0.382271       -0.661138        3.861824  2
  H         -0.871597       -1.476780        4.376632  2
  C          0.014682       -0.813014        2.540198  2
  H         -0.165397       -1.746975        2.025390  2

%mem=32GB
%nprocshared= 8
#p m062x/6-31G(d,p)    counterpoise=2

00041 m062x/6-31G(d,p)    counterpoise=2

 0  1  0  1  0  1
  C          0.302987       -0.676455       -0.000000  1
  C         -0.873351       -1.425145       -0.000005  1
  C         -2.074182       -0.744284       -0.000006  1
  C         -2.120834        0.659037       -0.000003  1
  C         -0.967954        1.420469        0.000004  1
  C          0.237580        0.726968        0.000004  1
  N          1.623348       -1.095419        0.000016  1
  C          2.318217       -0.000000       -0.000034  1
  N          1.554189        1.134829        0.000024  1
  H         -0.831004       -2.505113       -0.000002  1
  H         -3.002220       -1.298836       -0.000005  1
  H         -3.081560        1.154857       -0.000001  1
  H         -1.006882        2.500989        0.000014  1
  H          3.395650        0.051407       -0.000042  1
  H          1.893339        2.079794        0.000031  1
  C          0.592396        0.342020        1.879385  2
  H          0.395696        0.555425        0.837508  2
  C         -0.165402       -0.609788        2.548068  2
  H         -0.952466       -1.137891        2.027129  2
  C          0.087084       -0.883717        3.885433  2
  H         -0.503279       -1.625224        4.406372  2
  C          1.097370       -0.205837        4.554116  2
  H          1.294070       -0.419241        5.595994  2
  C          1.855169        0.745972        3.885433  2
  H          2.642232        1.274074        4.406372  2
  C          1.602682        1.019900        2.548068  2
  H          2.193045        1.761407        2.027129  2

%mem=32GB
%nprocshared= 8
#p m062x/6-31G(d,p)    counterpoise=2

00042 m062x/6-31G(d,p)    counterpoise=2

 0  1  0  1  0  1
  C          0.302987       -0.676455       -0.000000  1
  C         -0.873351       -1.425145       -0.000005  1
  C         -2.074182       -0.744284       -0.000006  1
  C         -2.120834        0.659037       -0.000003  1
  C         -0.967954        1.420469        0.000004  1
  C          0.237580        0.726968        0.000004  1
  N          1.623348       -1.095419        0.000016  1
  C          2.318217       -0.000000       -0.000034  1
  N          1.554189        1.134829        0.000024  1
  H         -0.831004       -2.505113       -0.000002  1
  H         -3.002220       -1.298836       -0.000005  1
  H         -3.081560        1.154857       -0.000001  1
  H         -1.006882        2.500989        0.000014  1
  H          3.395650        0.051407       -0.000042  1
  H          1.893339        2.079794        0.000031  1
  C          0.524005        0.439693        1.879385  2
  H          0.362884        0.601292        0.822187  2
  C         -0.223993       -0.512909        2.557900  2
  H         -0.967842       -1.093436        2.029302  2
  C         -0.017176       -0.720340        3.914931  2
  H         -0.599904       -1.462466        4.443530  2
  C          0.937639        0.024831        4.593446  2
  H          1.098760       -0.136768        5.650644  2
  C          1.685637        0.977433        3.914931  2
  H          2.429486        1.557959        4.443530  2
  C          1.478820        1.184864        2.557900  2
  H          2.061548        1.926990        2.029302  2

%mem=32GB
%nprocshared= 8
#p m062x/6-31G(d,p)    counterpoise=2

00043 m062x/6-31G(d,p)    counterpoise=2

 0  1  0  1  0  1
  C          0.302987       -0.676455       -0.000000  1
  C         -0.873351       -1.425145       -0.000005  1
  C         -2.074182       -0.744284       -0.000006  1
  C         -2.120834        0.659037       -0.000003  1
  C         -0.967954        1.420469        0.000004  1
  C          0.237580        0.726968        0.000004  1
  N          1.623348       -1.095419        0.000016  1
  C          2.318217       -0.000000       -0.000034  1
  N          1.554189        1.134829        0.000024  1
  H         -0.831004       -2.505113       -0.000002  1
  H         -3.002220       -1.298836       -0.000005  1
  H         -3.081560        1.154857       -0.000001  1
  H         -1.006882        2.500989        0.000014  1
  H          3.395650        0.051407       -0.000042  1
  H          1.893339        2.079794        0.000031  1
  C          0.439693        0.524005        1.879385  2
  H          0.324709        0.639473        0.810186  2
  C         -0.338440       -0.398464        2.565603  2
  H         -1.059628       -1.001647        2.031003  2
  C         -0.190845       -0.546679        3.938039  2
  H         -0.797050       -1.265330        4.472639  2
  C          0.734882        0.227574        4.624257  2
  H          0.849866        0.112107        5.693457  2
  C          1.513014        1.150043        3.938039  2
  H          2.234203        1.753226        4.472639  2
  C          1.365420        1.298259        2.565603  2
  H          1.971624        2.016909        2.031003  2

%mem=32GB
%nprocshared= 8
#p m062x/6-31G(d,p)    counterpoise=2

00044 m062x/6-31G(d,p)    counterpoise=2

 0  1  0  1  0  1
  C          0.302987       -0.676455       -0.000000  1
  C         -0.873351       -1.425145       -0.000005  1
  C         -2.074182       -0.744284       -0.000006  1
  C         -2.120834        0.659037       -0.000003  1
  C         -0.967954        1.420469        0.000004  1
  C          0.237580        0.726968        0.000004  1
  N          1.623348       -1.095419        0.000016  1
  C          2.318217       -0.000000       -0.000034  1
  N          1.554189        1.134829        0.000024  1
  H         -0.831004       -2.505113       -0.000002  1
  H         -3.002220       -1.298836       -0.000005  1
  H         -3.081560        1.154857       -0.000001  1
  H         -1.006882        2.500989        0.000014  1
  H          3.395650        0.051407       -0.000042  1
  H          1.893339        2.079794        0.000031  1
  C          0.342020        0.592396        1.879385  2
  H          0.282162        0.669523        0.802255  2
  C         -0.569368       -0.194241        2.570693  2
  H         -1.339244       -0.729945        2.032128  2
  C         -0.492534       -0.293243        3.953310  2
  H         -1.202552       -0.906073        4.491875  2
  C          0.495688        0.394394        4.644618  2
  H          0.555546        0.317267        5.721748  2
  C          1.407077        1.181031        3.953310  2
  H          2.176952        1.716735        4.491875  2
  C          1.330243        1.280033        2.570693  2
  H          2.040260        1.892863        2.032128  2

%mem=32GB
%nprocshared= 8
#p m062x/6-31G(d,p)    counterpoise=2

00045 m062x/6-31G(d,p)    counterpoise=2

 0  1  0  1  0  1
  C          0.302987       -0.676455       -0.000000  1
  C         -0.873351       -1.425145       -0.000005  1
  C         -2.074182       -0.744284       -0.000006  1
  C         -2.120834        0.659037       -0.000003  1
  C         -0.967954        1.420469        0.000004  1
  C          0.237580        0.726968        0.000004  1
  N          1.623348       -1.095419        0.000016  1
  C          2.318217       -0.000000       -0.000034  1
  N          1.554189        1.134829        0.000024  1
  H         -0.831004       -2.505113       -0.000002  1
  H         -3.002220       -1.298836       -0.000005  1
  H         -3.081560        1.154857       -0.000001  1
  H         -1.006882        2.500989        0.000014  1
  H          3.395650        0.051407       -0.000042  1
  H          1.893339        2.079794        0.000031  1
  C          0.233956        0.642788        1.879385  2
  H          0.236039        0.691183        0.798925  2
  C         -0.968559        0.663445        2.572831  2
  H         -1.903295        0.727933        2.032600  2
  C         -0.971234        0.601324        3.959722  2
  H         -1.908053        0.617416        4.499952  2
  C          0.228606        0.518546        4.653167  2
  H          0.226523        0.470150        5.733628  2
  C          1.431121        0.497889        3.959722  2
  H          2.365857        0.433400        4.499952  2
  C          1.433795        0.560010        2.572831  2
  H          2.370615        0.543917        2.032600  2

%mem=32GB
%nprocshared= 8
#p m062x/6-31G(d,p)    counterpoise=2

00046 m062x/6-31G(d,p)    counterpoise=2

 0  1  0  1  0  1
  C          0.302987       -0.676455       -0.000000  1
  C         -0.873351       -1.425145       -0.000005  1
  C         -2.074182       -0.744284       -0.000006  1
  C         -2.120834        0.659037       -0.000003  1
  C         -0.967954        1.420469        0.000004  1
  C          0.237580        0.726968        0.000004  1
  N          1.623348       -1.095419        0.000016  1
  C          2.318217       -0.000000       -0.000034  1
  N          1.554189        1.134829        0.000024  1
  H         -0.831004       -2.505113       -0.000002  1
  H         -3.002220       -1.298836       -0.000005  1
  H         -3.081560        1.154857       -0.000001  1
  H         -1.006882        2.500989        0.000014  1
  H          3.395650        0.051407       -0.000042  1
  H          1.893339        2.079794        0.000031  1
  C          0.118782        0.673648        1.879385  2
  H          0.186984        0.704259        0.800426  2
  C         -0.417299        1.750876        2.571867  2
  H         -0.766732        2.620702        2.032387  2
  C         -0.504844        1.711583        3.956831  2
  H         -0.922479        2.550799        4.496310  2
  C         -0.056308        0.595063        4.649313  2
  H         -0.124510        0.564452        5.728272  2
  C          0.479774       -0.482165        3.956831  2
  H          0.829206       -1.351992        4.496310  2
  C          0.567319       -0.442872        2.571867  2
  H          0.984953       -1.282088        2.032387  2

%mem=32GB
%nprocshared= 8
#p m062x/6-31G(d,p)    counterpoise=2

00047 m062x/6-31G(d,p)    counterpoise=2

 0  1  0  1  0  1
  C          0.302987       -0.676455       -0.000000  1
  C         -0.873351       -1.425145       -0.000005  1
  C         -2.074182       -0.744284       -0.000006  1
  C         -2.120834        0.659037       -0.000003  1
  C         -0.967954        1.420469        0.000004  1
  C          0.237580        0.726968        0.000004  1
  N          1.623348       -1.095419        0.000016  1
  C          2.318217       -0.000000       -0.000034  1
  N          1.554189        1.134829        0.000024  1
  H         -0.831004       -2.505113       -0.000002  1
  H         -3.002220       -1.298836       -0.000005  1
  H         -3.081560        1.154857       -0.000001  1
  H         -1.006882        2.500989        0.000014  1
  H          3.395650        0.051407       -0.000042  1
  H          1.893339        2.079794        0.000031  1
  C          0.000000        0.684040        1.879385  2
  H          0.135608        0.708543        0.806654  2
  C         -0.300811        1.851446        2.567870  2
  H         -0.399550        2.785417        2.031504  2
  C         -0.474879        1.819994        3.944839  2
  H         -0.709226        2.729463        4.481204  2
  C         -0.348136        0.621136        4.633323  2
  H         -0.483744        0.596634        5.706054  2
  C         -0.047325       -0.546269        3.944839  2
  H          0.051414       -1.480240        4.481204  2
  C          0.126743       -0.514817        2.567870  2
  H          0.361090       -1.424286        2.031504  2

%mem=32GB
%nprocshared= 8
#p m062x/6-31G(d,p)    counterpoise=2

00048 m062x/6-31G(d,p)    counterpoise=2

 0  1  0  1  0  1
  C          0.302987       -0.676455       -0.000000  1
  C         -0.873351       -1.425145       -0.000005  1
  C         -2.074182       -0.744284       -0.000006  1
  C         -2.120834        0.659037       -0.000003  1
  C         -0.967954        1.420469        0.000004  1
  C          0.237580        0.726968        0.000004  1
  N          1.623348       -1.095419        0.000016  1
  C          2.318217       -0.000000       -0.000034  1
  N          1.554189        1.134829        0.000024  1
  H         -0.831004       -2.505113       -0.000002  1
  H         -3.002220       -1.298836       -0.000005  1
  H         -3.081560        1.154857       -0.000001  1
  H         -1.006882        2.500989        0.000014  1
  H          3.395650        0.051407       -0.000042  1
  H          1.893339        2.079794        0.000031  1
  C         -0.118782        0.673648        1.879385  2
  H          0.082629        0.703784        0.817186  2
  C         -0.425958        1.843361        2.561110  2
  H         -0.463853        2.784762        2.030011  2
  C         -0.684491        1.804679        3.924561  2
  H         -0.923797        2.715944        4.455660  2
  C         -0.635849        0.596283        4.606286  2
  H         -0.837260        0.566148        5.668485  2
  C         -0.328673       -0.573429        3.924561  2
  H         -0.290778       -1.514831        4.455660  2
  C         -0.070140       -0.534747        2.561110  2
  H          0.169166       -1.446013        2.030011  2

%mem=32GB
%nprocshared= 8
#p m062x/6-31G(d,p)    counterpoise=2

00049 m062x/6-31G(d,p)    counterpoise=2

 0  1  0  1  0  1
  C          0.302987       -0.676455       -0.000000  1
  C         -0.873351       -1.425145       -0.000005  1
  C         -2.074182       -0.744284       -0.000006  1
  C         -2.120834        0.659037       -0.000003  1
  C         -0.967954        1.420469        0.000004  1
  C          0.237580        0.726968        0.000004  1
  N          1.623348       -1.095419        0.000016  1
  C          2.318217       -0.000000       -0.000034  1
  N          1.554189        1.134829        0.000024  1
  H         -0.831004       -2.505113       -0.000002  1
  H         -3.002220       -1.298836       -0.000005  1
  H         -3.081560        1.154857       -0.000001  1
  H         -1.006882        2.500989        0.000014  1
  H          3.395650        0.051407       -0.000042  1
  H          1.893339        2.079794        0.000031  1
  C         -0.233956        0.642788        1.879385  2
  H          0.028998        0.689731        0.831342  2
  C         -0.614017        1.796236        2.552025  2
  H         -0.647152        2.741775        2.028003  2
  C         -0.951547        1.735979        3.897304  2
  H         -1.247634        2.634574        4.421325  2
  C         -0.909015        0.522273        4.569943  2
  H         -1.171968        0.475330        5.617986  2
  C         -0.528953       -0.631175        3.897304  2
  H         -0.495819       -1.576714        4.421325  2
  C         -0.191423       -0.570918        2.552025  2
  H          0.104664       -1.469513        2.028003  2

%mem=32GB
%nprocshared= 8
#p m062x/6-31G(d,p)    counterpoise=2

00050 m062x/6-31G(d,p)    counterpoise=2

 0  1  0  1  0  1
  C          0.302987       -0.676455       -0.000000  1
  C         -0.873351       -1.425145       -0.000005  1
  C         -2.074182       -0.744284       -0.000006  1
  C         -2.120834        0.659037       -0.000003  1
  C         -0.967954        1.420469        0.000004  1
  C          0.237580        0.726968        0.000004  1
  N          1.623348       -1.095419        0.000016  1
  C          2.318217       -0.000000       -0.000034  1
  N          1.554189        1.134829        0.000024  1
  H         -0.831004       -2.505113       -0.000002  1
  H         -3.002220       -1.298836       -0.000005  1
  H         -3.081560        1.154857       -0.000001  1
  H         -1.006882        2.500989        0.000014  1
  H          3.395650        0.051407       -0.000042  1
  H          1.893339        2.079794        0.000031  1
  C         -0.342020        0.592396        1.879385  2
  H         -0.024029        0.666228        0.848283  2
  C         -0.818024        1.716149        2.541152  2
  H         -0.870864        2.665440        2.025601  2
  C         -1.226201        1.621378        3.864686  2
  H         -1.597032        2.496838        4.380238  2
  C         -1.158374        0.402855        4.526453  2
  H         -1.476366        0.329024        5.557556  2
  C         -0.682371       -0.720897        3.864686  2
  H         -0.629531       -1.670189        4.380238  2
  C         -0.274194       -0.626127        2.541152  2
  H          0.096638       -1.501587        2.025601  2

%mem=32GB
%nprocshared= 8
#p m062x/6-31G(d,p)    counterpoise=2

00051 m062x/6-31G(d,p)    counterpoise=2

 0  1  0  1  0  1
  C          0.302987       -0.676455       -0.000000  1
  C         -0.873351       -1.425145       -0.000005  1
  C         -2.074182       -0.744284       -0.000006  1
  C         -2.120834        0.659037       -0.000003  1
  C         -0.967954        1.420469        0.000004  1
  C          0.237580        0.726968        0.000004  1
  N          1.623348       -1.095419        0.000016  1
  C          2.318217       -0.000000       -0.000034  1
  N          1.554189        1.134829        0.000024  1
  H         -0.831004       -2.505113       -0.000002  1
  H         -3.002220       -1.298836       -0.000005  1
  H         -3.081560        1.154857       -0.000001  1
  H         -1.006882        2.500989        0.000014  1
  H          3.395650        0.051407       -0.000042  1
  H          1.893339        2.079794        0.000031  1
  C         -0.439693        0.524005        1.879385  2
  H         -0.074897        0.633326        0.867103  2
  C         -1.018954        1.605530        2.529073  2
  H         -1.105433        2.557413        2.022932  2
  C         -1.487210        1.465205        3.828449  2
  H         -1.938485        2.307767        4.334590  2
  C         -1.376205        0.243355        4.478137  2
  H         -1.741001        0.134034        5.490419  2
  C         -0.796943       -0.838170        3.828449  2
  H         -0.710464       -1.790054        4.334590  2
  C         -0.328687       -0.697845        2.529073  2
  H          0.122588       -1.540407        2.022932  2

%mem=32GB
%nprocshared= 8
#p m062x/6-31G(d,p)    counterpoise=2

00052 m062x/6-31G(d,p)    counterpoise=2

 0  1  0  1  0  1
  C          0.302987       -0.676455       -0.000000  1
  C         -0.873351       -1.425145       -0.000005  1
  C         -2.074182       -0.744284       -0.000006  1
  C         -2.120834        0.659037       -0.000003  1
  C         -0.967954        1.420469        0.000004  1
  C          0.237580        0.726968        0.000004  1
  N          1.623348       -1.095419        0.000016  1
  C          2.318217       -0.000000       -0.000034  1
  N          1.554189        1.134829        0.000024  1
  H         -0.831004       -2.505113       -0.000002  1
  H         -3.002220       -1.298836       -0.000005  1
  H         -3.081560        1.154857       -0.000001  1
  H         -1.006882        2.500989        0.000014  1
  H          3.395650        0.051407       -0.000042  1
  H          1.893339        2.079794        0.000031  1
  C         -0.524005        0.439693        1.879385  2
  H         -0.739081        0.194817        0.848114  2
  C          0.517365       -0.196548        2.541261  2
  H          1.113570       -0.937088        2.025625  2
  C          0.793439        0.117777        3.865011  2
  H          1.604720       -0.377887        4.380647  2
  C          0.028142        1.068343        4.526886  2
  H          0.243218        1.313218        5.558157  2
  C         -1.013229        1.704584        3.865011  2
  H         -1.609434        2.445123        4.380647  2
  C         -1.289302        1.390259        2.541261  2
  H         -2.100583        1.885923        2.025625  2

%mem=32GB
%nprocshared= 8
#p m062x/6-31G(d,p)    counterpoise=2

00053 m062x/6-31G(d,p)    counterpoise=2

 0  1  0  1  0  1
  C          0.302987       -0.676455       -0.000000  1
  C         -0.873351       -1.425145       -0.000005  1
  C         -2.074182       -0.744284       -0.000006  1
  C         -2.120834        0.659037       -0.000003  1
  C         -0.967954        1.420469        0.000004  1
  C          0.237580        0.726968        0.000004  1
  N          1.623348       -1.095419        0.000016  1
  C          2.318217       -0.000000       -0.000034  1
  N          1.554189        1.134829        0.000024  1
  H         -0.831004       -2.505113       -0.000002  1
  H         -3.002220       -1.298836       -0.000005  1
  H         -3.081560        1.154857       -0.000001  1
  H         -1.006882        2.500989        0.000014  1
  H          3.395650        0.051407       -0.000042  1
  H          1.893339        2.079794        0.000031  1
  C         -0.592396        0.342020        1.879385  2
  H         -0.772909        0.147546        0.830893  2
  C          0.404648       -0.351093        2.552313  2
  H          1.000883       -1.085537        2.028067  2
  C          0.636356       -0.101464        3.898170  2
  H          1.413104       -0.641434        4.422416  2
  C         -0.128980        0.841279        4.571098  2
  H          0.051533        1.035753        5.619590  2
  C         -1.126024        1.534392        3.898170  2
  H         -1.722259        2.268836        4.422416  2
  C         -1.357732        1.284763        2.552313  2
  H         -2.134480        1.824733        2.028067  2

%mem=32GB
%nprocshared= 8
#p m062x/6-31G(d,p)    counterpoise=2

00054 m062x/6-31G(d,p)    counterpoise=2

 0  1  0  1  0  1
  C          0.302987       -0.676455       -0.000000  1
  C         -0.873351       -1.425145       -0.000005  1
  C         -2.074182       -0.744284       -0.000006  1
  C         -2.120834        0.659037       -0.000003  1
  C         -0.967954        1.420469        0.000004  1
  C          0.237580        0.726968        0.000004  1
  N          1.623348       -1.095419        0.000016  1
  C          2.318217       -0.000000       -0.000034  1
  N          1.554189        1.134829        0.000024  1
  H         -0.831004       -2.505113       -0.000002  1
  H         -3.002220       -1.298836       -0.000005  1
  H         -3.081560        1.154857       -0.000001  1
  H         -1.006882        2.500989        0.000014  1
  H          3.395650        0.051407       -0.000042  1
  H          1.893339        2.079794        0.000031  1
  C         -0.642788        0.233956        1.879385  2
  H         -0.797124        0.098064        0.817568  2
  C          0.250780       -0.581186        2.560865  2
  H          0.792579       -1.352114        2.029957  2
  C          0.448889       -0.406754        3.923825  2
  H          1.145024       -1.041791        4.454733  2
  C         -0.246571        0.582819        4.605305  2
  H         -0.092235        0.718710        5.667122  2
  C         -1.140139        1.397960        3.923825  2
  H         -1.681938        2.168888        4.454733  2
  C         -1.338248        1.223529        2.560865  2
  H         -2.034383        1.858565        2.029957  2

%mem=32GB
%nprocshared= 8
#p m062x/6-31G(d,p)    counterpoise=2

00055 m062x/6-31G(d,p)    counterpoise=2

 0  1  0  1  0  1
  C          0.302987       -0.676455       -0.000000  1
  C         -0.873351       -1.425145       -0.000005  1
  C         -2.074182       -0.744284       -0.000006  1
  C         -2.120834        0.659037       -0.000003  1
  C         -0.967954        1.420469        0.000004  1
  C          0.237580        0.726968        0.000004  1
  N          1.623348       -1.095419        0.000016  1
  C          2.318217       -0.000000       -0.000034  1
  N          1.554189        1.134829        0.000024  1
  H         -0.831004       -2.505113       -0.000002  1
  H         -3.002220       -1.298836       -0.000005  1
  H         -3.081560        1.154857       -0.000001  1
  H         -1.006882        2.500989        0.000014  1
  H          3.395650        0.051407       -0.000042  1
  H          1.893339        2.079794        0.000031  1
  C         -0.673648        0.118782        1.879385  2
  H         -0.811646        0.047394        0.809057  2
  C         -0.032660       -0.903264        2.566327  2
  H          0.328705       -1.770878        2.031163  2
  C          0.144476       -0.811629        3.940212  2
  H          0.643839       -1.607855        4.475376  2
  C         -0.319376        0.302052        4.627154  2
  H         -0.181378        0.373441        5.697482  2
  C         -0.960365        1.324098        3.940212  2
  H         -1.321729        2.191713        4.475376  2
  C         -1.137501        1.232464        2.566327  2
  H         -1.636863        2.028689        2.031163  2

%mem=32GB
%nprocshared= 8
#p m062x/6-31G(d,p)    counterpoise=2

00056 m062x/6-31G(d,p)    counterpoise=2

 0  1  0  1  0  1
  C          0.302987       -0.676455       -0.000000  1
  C         -0.873351       -1.425145       -0.000005  1
  C         -2.074182       -0.744284       -0.000006  1
  C         -2.120834        0.659037       -0.000003  1
  C         -0.967954        1.420469        0.000004  1
  C          0.237580        0.726968        0.000004  1
  N          1.623348       -1.095419        0.000016  1
  C          2.318217       -0.000000       -0.000034  1
  N          1.554189        1.134829        0.000024  1
  H         -0.831004       -2.505113       -0.000002  1
  H         -3.002220       -1.298836       -0.000005  1
  H         -3.081560        1.154857       -0.000001  1
  H         -1.006882        2.500989        0.000014  1
  H          3.395650        0.051407       -0.000042  1
  H          1.893339        2.079794        0.000031  1
  C         -0.684040        0.000000        1.879385  2
  H         -0.816499       -0.003751        0.805988  2
  C         -0.564990       -1.199400        2.568298  2
  H         -0.604703       -2.137546        2.031599  2
  C         -0.394965       -1.194585        3.946122  2
  H         -0.302219       -2.128979        4.482821  2
  C         -0.343990        0.009631        4.635034  2
  H         -0.211531        0.013382        5.708432  2
  C         -0.463040        1.209031        3.946122  2
  H         -0.423327        2.147177        4.482821  2
  C         -0.633065        1.204216        2.568298  2
  H         -0.725811        2.138610        2.031599  2

%mem=32GB
%nprocshared= 8
#p m062x/6-31G(d,p)    counterpoise=2

00057 m062x/6-31G(d,p)    counterpoise=2

 0  1  0  1  0  1
  C          0.302987       -0.676455       -0.000000  1
  C         -0.873351       -1.425145       -0.000005  1
  C         -2.074182       -0.744284       -0.000006  1
  C         -2.120834        0.659037       -0.000003  1
  C         -0.967954        1.420469        0.000004  1
  C          0.237580        0.726968        0.000004  1
  N          1.623348       -1.095419        0.000016  1
  C          2.318217       -0.000000       -0.000034  1
  N          1.554189        1.134829        0.000024  1
  H         -0.831004       -2.505113       -0.000002  1
  H         -3.002220       -1.298836       -0.000005  1
  H         -3.081560        1.154857       -0.000001  1
  H         -1.006882        2.500989        0.000014  1
  H          3.395650        0.051407       -0.000042  1
  H          1.893339        2.079794        0.000031  1
  C         -0.673648       -0.118782        1.879385  2
  H         -0.811706       -0.054848        0.808594  2
  C         -1.090275       -1.250798        2.566625  2
  H         -1.552906       -2.068760        2.031229  2
  C         -0.913062       -1.332865        3.941104  2
  H         -1.237635       -2.214762        4.476500  2
  C         -0.319223       -0.282917        4.628344  2
  H         -0.181165       -0.346851        5.699135  2
  C          0.097404        0.849099        3.941104  2
  H          0.560035        1.667061        4.476500  2
  C         -0.079809        0.931166        2.566625  2
  H          0.244764        1.813063        2.031229  2

%mem=32GB
%nprocshared= 8
#p m062x/6-31G(d,p)    counterpoise=2

00058 m062x/6-31G(d,p)    counterpoise=2

 0  1  0  1  0  1
  C          0.302987       -0.676455       -0.000000  1
  C         -0.873351       -1.425145       -0.000005  1
  C         -2.074182       -0.744284       -0.000006  1
  C         -2.120834        0.659037       -0.000003  1
  C         -0.967954        1.420469        0.000004  1
  C          0.237580        0.726968        0.000004  1
  N          1.623348       -1.095419        0.000016  1
  C          2.318217       -0.000000       -0.000034  1
  N          1.554189        1.134829        0.000024  1
  H         -0.831004       -2.505113       -0.000002  1
  H         -3.002220       -1.298836       -0.000005  1
  H         -3.081560        1.154857       -0.000001  1
  H         -1.006882        2.500989        0.000014  1
  H          3.395650        0.051407       -0.000042  1
  H          1.893339        2.079794        0.000031  1
  C         -0.642788       -0.233956        1.879385  2
  H         -0.797254       -0.105378        0.816677  2
  C         -1.312827       -1.240527        2.561437  2
  H         -1.989288       -1.896120        2.030083  2
  C         -1.114553       -1.405570        3.925542  2
  H         -1.636548       -2.189741        4.456896  2
  C         -0.246239       -0.564042        4.607594  2
  H         -0.091773       -0.692619        5.670303  2
  C          0.423801        0.442530        3.925542  2
  H          1.100262        1.098123        4.456896  2
  C          0.225527        0.607573        2.561437  2
  H          0.747521        1.391743        2.030083  2

%mem=32GB
%nprocshared= 8
#p m062x/6-31G(d,p)    counterpoise=2

00059 m062x/6-31G(d,p)    counterpoise=2

 0  1  0  1  0  1
  C          0.302987       -0.676455       -0.000000  1
  C         -0.873351       -1.425145       -0.000005  1
  C         -2.074182       -0.744284       -0.000006  1
  C         -2.120834        0.659037       -0.000003  1
  C         -0.967954        1.420469        0.000004  1
  C          0.237580        0.726968        0.000004  1
  N          1.623348       -1.095419        0.000016  1
  C          2.318217       -0.000000       -0.000034  1
  N          1.554189        1.134829        0.000024  1
  H         -0.831004       -2.505113       -0.000002  1
  H         -3.002220       -1.298836       -0.000005  1
  H         -3.081560        1.154857       -0.000001  1
  H         -1.006882        2.500989        0.000014  1
  H          3.395650        0.051407       -0.000042  1
  H          1.893339        2.079794        0.000031  1
  C         -0.592396       -0.342020        1.879385  2
  H         -0.773125       -0.154650        0.829637  2
  C         -1.341747       -1.296949        2.553119  2
  H         -2.106259       -1.853518        2.028245  2
  C         -1.109762       -1.537459        3.900587  2
  H         -1.693544       -2.281398        4.425462  2
  C         -0.128425       -0.823040        4.574321  2
  H          0.052304       -1.010409        5.624070  2
  C          0.620926        0.131890        3.900587  2
  H          1.385437        0.688459        4.425462  2
  C          0.388940        0.372399        2.553119  2
  H          0.972723        1.116338        2.028245  2

%mem=32GB
%nprocshared= 8
#p m062x/6-31G(d,p)    counterpoise=2

00060 m062x/6-31G(d,p)    counterpoise=2

 0  1  0  1  0  1
  C          0.302987       -0.676455       -0.000000  1
  C         -0.873351       -1.425145       -0.000005  1
  C         -2.074182       -0.744284       -0.000006  1
  C         -2.120834        0.659037       -0.000003  1
  C         -0.967954        1.420469        0.000004  1
  C          0.237580        0.726968        0.000004  1
  N          1.623348       -1.095419        0.000016  1
  C          2.318217       -0.000000       -0.000034  1
  N          1.554189        1.134829        0.000024  1
  H         -0.831004       -2.505113       -0.000002  1
  H         -3.002220       -1.298836       -0.000005  1
  H         -3.081560        1.154857       -0.000001  1
  H         -1.006882        2.500989        0.000014  1
  H          3.395650        0.051407       -0.000042  1
  H          1.893339        2.079794        0.000031  1
  C         -0.524005       -0.439693        1.879385  2
  H         -0.739402       -0.201671        0.846577  2
  C         -1.277223       -1.399178        2.542247  2
  H         -2.079413       -1.908645        2.025843  2
  C         -1.000737       -1.704705        3.867970  2
  H         -1.587532       -2.452193        4.384374  2
  C          0.028965       -1.050746        4.530832  2
  H          0.244361       -1.288768        5.563639  2
  C          0.782182       -0.091261        3.867970  2
  H          1.584373        0.418206        4.384374  2
  C          0.505697        0.214266        2.542247  2
  H          1.092491        0.961754        2.025843  2

%mem=32GB
%nprocshared= 8
#p m062x/6-31G(d,p)    counterpoise=2

00061 m062x/6-31G(d,p)    counterpoise=2

 0  1  0  1  0  1
  C          0.302987       -0.676455       -0.000000  1
  C         -0.873351       -1.425145       -0.000005  1
  C         -2.074182       -0.744284       -0.000006  1
  C         -2.120834        0.659037       -0.000003  1
  C         -0.967954        1.420469        0.000004  1
  C          0.237580        0.726968        0.000004  1
  N          1.623348       -1.095419        0.000016  1
  C          2.318217       -0.000000       -0.000034  1
  N          1.554189        1.134829        0.000024  1
  H         -0.831004       -2.505113       -0.000002  1
  H         -3.002220       -1.298836       -0.000005  1
  H         -3.081560        1.154857       -0.000001  1
  H         -1.006882        2.500989        0.000014  1
  H          3.395650        0.051407       -0.000042  1
  H          1.893339        2.079794        0.000031  1
  C         -0.439693       -0.524005        1.879385  2
  H         -0.696390       -0.245117        0.866434  2
  C         -1.159554       -1.517223        2.529503  2
  H         -1.977060       -2.012103        2.023027  2
  C         -0.830054       -1.875207        3.829737  2
  H         -1.390862       -2.648974        4.336213  2
  C          0.219308       -1.239972        4.479854  2
  H          0.476006       -1.518860        5.492805  2
  C          0.939169       -0.246755        3.829737  2
  H          1.756675        0.248125        4.336213  2
  C          0.609669        0.111229        2.529503  2
  H          1.170477        0.884996        2.023027  2

%mem=32GB
%nprocshared= 8
#p m062x/6-31G(d,p)    counterpoise=2

00062 m062x/6-31G(d,p)    counterpoise=2

 0  1  0  1  0  1
  C          0.302987       -0.676455       -0.000000  1
  C         -0.873351       -1.425145       -0.000005  1
  C         -2.074182       -0.744284       -0.000006  1
  C         -2.120834        0.659037       -0.000003  1
  C         -0.967954        1.420469        0.000004  1
  C          0.237580        0.726968        0.000004  1
  N          1.623348       -1.095419        0.000016  1
  C          2.318217       -0.000000       -0.000034  1
  N          1.554189        1.134829        0.000024  1
  H         -0.831004       -2.505113       -0.000002  1
  H         -3.002220       -1.298836       -0.000005  1
  H         -3.081560        1.154857       -0.000001  1
  H         -1.006882        2.500989        0.000014  1
  H          3.395650        0.051407       -0.000042  1
  H          1.893339        2.079794        0.000031  1
  C         -0.342020       -0.592396        1.879385  2
  H          0.008753       -0.638110        0.857323  2
  C         -0.411777        0.629151        2.535350  2
  H         -0.115348        1.535086        2.024319  2
  C         -0.862032        0.687830        3.847280  2
  H         -0.916377        1.639477        4.358310  2
  C         -1.242532       -0.475040        4.503244  2
  H         -1.593304       -0.429326        5.525306  2
  C         -1.172775       -1.696587        3.847280  2
  H         -1.469203       -2.602522        4.358310  2
  C         -0.722519       -1.755266        2.535350  2
  H         -0.668175       -2.706913        2.024319  2

%mem=32GB
%nprocshared= 8
#p m062x/6-31G(d,p)    counterpoise=2

00063 m062x/6-31G(d,p)    counterpoise=2

 0  1  0  1  0  1
  C          0.302987       -0.676455       -0.000000  1
  C         -0.873351       -1.425145       -0.000005  1
  C         -2.074182       -0.744284       -0.000006  1
  C         -2.120834        0.659037       -0.000003  1
  C         -0.967954        1.420469        0.000004  1
  C          0.237580        0.726968        0.000004  1
  N          1.623348       -1.095419        0.000016  1
  C          2.318217       -0.000000       -0.000034  1
  N          1.554189        1.134829        0.000024  1
  H         -0.831004       -2.505113       -0.000002  1
  H         -3.002220       -1.298836       -0.000005  1
  H         -3.081560        1.154857       -0.000001  1
  H         -1.006882        2.500989        0.000014  1
  H          3.395650        0.051407       -0.000042  1
  H          1.893339        2.079794        0.000031  1
  C         -0.233956       -0.642788        1.879385  2
  H          0.063111       -0.661414        0.839603  2
  C         -0.349376        0.569101        2.546723  2
  H         -0.142229        1.494596        2.026832  2
  C         -0.730695        0.593010        3.881398  2
  H         -0.820614        1.537133        4.401289  2
  C         -0.996592       -0.594969        4.548735  2
  H         -1.293659       -0.576342        5.588517  2
  C         -0.881171       -1.806857        3.881398  2
  H         -1.088319       -2.732353        4.401289  2
  C         -0.499853       -1.830766        2.546723  2
  H         -0.409934       -2.774889        2.026832  2

%mem=32GB
%nprocshared= 8
#p m062x/6-31G(d,p)    counterpoise=2

00064 m062x/6-31G(d,p)    counterpoise=2

 0  1  0  1  0  1
  C          0.302987       -0.676455       -0.000000  1
  C         -0.873351       -1.425145       -0.000005  1
  C         -2.074182       -0.744284       -0.000006  1
  C         -2.120834        0.659037       -0.000003  1
  C         -0.967954        1.420469        0.000004  1
  C          0.237580        0.726968        0.000004  1
  N          1.623348       -1.095419        0.000016  1
  C          2.318217       -0.000000       -0.000034  1
  N          1.554189        1.134829        0.000024  1
  H         -0.831004       -2.505113       -0.000002  1
  H         -3.002220       -1.298836       -0.000005  1
  H         -3.081560        1.154857       -0.000001  1
  H         -1.006882        2.500989        0.000014  1
  H          3.395650        0.051407       -0.000042  1
  H          1.893339        2.079794        0.000031  1
  C         -0.118782       -0.673648        1.879385  2
  H          0.118046       -0.675224        0.824088  2
  C         -0.262779        0.529627        2.556680  2
  H         -0.138132        1.465463        2.029032  2
  C         -0.566775        0.531650        3.911271  2
  H         -0.678956        1.469062        4.438919  2
  C         -0.726773       -0.669602        4.588566  2
  H         -0.963602       -0.668026        5.643863  2
  C         -0.582777       -1.872877        3.911271  2
  H         -0.707424       -2.808713        4.438919  2
  C         -0.278781       -1.874900        2.556680  2
  H         -0.166600       -2.812312        2.029032  2

%mem=32GB
%nprocshared= 8
#p m062x/6-31G(d,p)    counterpoise=2

00065 m062x/6-31G(d,p)    counterpoise=2

 0  1  0  1  0  1
  C          0.302987       -0.676455       -0.000000  1
  C         -0.873351       -1.425145       -0.000005  1
  C         -2.074182       -0.744284       -0.000006  1
  C         -2.120834        0.659037       -0.000003  1
  C         -0.967954        1.420469        0.000004  1
  C          0.237580        0.726968        0.000004  1
  N          1.623348       -1.095419        0.000016  1
  C          2.318217       -0.000000       -0.000034  1
  N          1.554189        1.134829        0.000024  1
  H         -0.831004       -2.505113       -0.000002  1
  H         -3.002220       -1.298836       -0.000005  1
  H         -3.081560        1.154857       -0.000001  1
  H         -1.006882        2.500989        0.000014  1
  H          3.395650        0.051407       -0.000042  1
  H          1.893339        2.079794        0.000031  1
  C         -0.000000       -0.684040        1.879385  2
  H          0.172139       -0.679731        0.811635  2
  C         -0.140569        0.515107        2.564673  2
  H         -0.077942        1.453614        2.030798  2
  C         -0.361528        0.509576        3.935250  2
  H         -0.471039        1.443772        4.469125  2
  C         -0.441918       -0.695104        4.620538  2
  H         -0.614056       -0.699413        5.688288  2
  C         -0.301348       -1.894251        3.935250  2
  H         -0.363976       -2.832758        4.469125  2
  C         -0.080389       -1.888720        2.564673  2
  H          0.029121       -2.822916        2.030798  2

%mem=32GB
%nprocshared= 8
#p m062x/6-31G(d,p)    counterpoise=2

00066 m062x/6-31G(d,p)    counterpoise=2

 0  1  0  1  0  1
  C          0.302987       -0.676455       -0.000000  1
  C         -0.873351       -1.425145       -0.000005  1
  C         -2.074182       -0.744284       -0.000006  1
  C         -2.120834        0.659037       -0.000003  1
  C         -0.967954        1.420469        0.000004  1
  C          0.237580        0.726968        0.000004  1
  N          1.623348       -1.095419        0.000016  1
  C          2.318217       -0.000000       -0.000034  1
  N          1.554189        1.134829        0.000024  1
  H         -0.831004       -2.505113       -0.000002  1
  H         -3.002220       -1.298836       -0.000005  1
  H         -3.081560        1.154857       -0.000001  1
  H         -1.006882        2.500989        0.000014  1
  H          3.395650        0.051407       -0.000042  1
  H          1.893339        2.079794        0.000031  1
  C          0.118782       -0.673648        1.879385  2
  H          0.224283       -0.675256        0.802998  2
  C          0.069390        0.529534        2.570216  2
  H          0.136410        1.465267        2.032023  2
  C         -0.066032        0.531597        3.951878  2
  H         -0.104511        1.468938        4.490071  2
  C         -0.152060       -0.669521        4.642709  2
  H         -0.257560       -0.667914        5.719096  2
  C         -0.102667       -1.872703        3.951878  2
  H         -0.169688       -2.808436        4.490071  2
  C          0.032754       -1.874767        2.570216  2
  H          0.071234       -2.812107        2.032023  2

%mem=32GB
%nprocshared= 8
#p m062x/6-31G(d,p)    counterpoise=2

00067 m062x/6-31G(d,p)    counterpoise=2

 0  1  0  1  0  1
  C          0.302987       -0.676455       -0.000000  1
  C         -0.873351       -1.425145       -0.000005  1
  C         -2.074182       -0.744284       -0.000006  1
  C         -2.120834        0.659037       -0.000003  1
  C         -0.967954        1.420469        0.000004  1
  C          0.237580        0.726968        0.000004  1
  N          1.623348       -1.095419        0.000016  1
  C          2.318217       -0.000000       -0.000034  1
  N          1.554189        1.134829        0.000024  1
  H         -0.831004       -2.505113       -0.000002  1
  H         -3.002220       -1.298836       -0.000005  1
  H         -3.081560        1.154857       -0.000001  1
  H         -1.006882        2.500989        0.000014  1
  H          3.395650        0.051407       -0.000042  1
  H          1.893339        2.079794        0.000031  1
  C          0.233956       -0.642788        1.879385  2
  H          0.273649       -0.662146        0.798741  2
  C          0.735511        0.450257        2.572948  2
  H          1.165941        1.282436        2.032626  2
  C          0.684560        0.475106        3.960075  2
  H          1.075297        1.326644        4.500397  2
  C          0.132055       -0.593090        4.653638  2
  H          0.092362       -0.573731        5.734282  2
  C         -0.369500       -1.686134        3.960075  2
  H         -0.799930       -2.518313        4.500397  2
  C         -0.318550       -1.710983        2.572948  2
  H         -0.709287       -2.562521        2.032626  2

%mem=32GB
%nprocshared= 8
#p m062x/6-31G(d,p)    counterpoise=2

00068 m062x/6-31G(d,p)    counterpoise=2

 0  1  0  1  0  1
  C          0.302987       -0.676455       -0.000000  1
  C         -0.873351       -1.425145       -0.000005  1
  C         -2.074182       -0.744284       -0.000006  1
  C         -2.120834        0.659037       -0.000003  1
  C         -0.967954        1.420469        0.000004  1
  C          0.237580        0.726968        0.000004  1
  N          1.623348       -1.095419        0.000016  1
  C          2.318217       -0.000000       -0.000034  1
  N          1.554189        1.134829        0.000024  1
  H         -0.831004       -2.505113       -0.000002  1
  H         -3.002220       -1.298836       -0.000005  1
  H         -3.081560        1.154857       -0.000001  1
  H         -1.006882        2.500989        0.000014  1
  H          3.395650        0.051407       -0.000042  1
  H          1.893339        2.079794        0.000031  1
  C          0.342020       -0.592396        1.879385  2
  H          0.319585       -0.640712        0.799152  2
  C          1.446878       -1.067748        2.572685  2
  H          2.285183       -1.486386        2.032568  2
  C          1.475676       -1.005730        3.959284  2
  H          2.336417       -1.376053        4.499400  2
  C          0.399617       -0.468360        4.652583  2
  H          0.422052       -0.420045        5.732817  2
  C         -0.705241        0.006991        3.959284  2
  H         -1.543546        0.425630        4.499400  2
  C         -0.734039       -0.055027        2.572685  2
  H         -1.594780        0.315296        2.032568  2

%mem=32GB
%nprocshared= 8
#p m062x/6-31G(d,p)    counterpoise=2

00069 m062x/6-31G(d,p)    counterpoise=2

 0  1  0  1  0  1
  C          0.302987       -0.676455       -0.000000  1
  C         -0.873351       -1.425145       -0.000005  1
  C         -2.074182       -0.744284       -0.000006  1
  C         -2.120834        0.659037       -0.000003  1
  C         -0.967954        1.420469        0.000004  1
  C          0.237580        0.726968        0.000004  1
  N          1.623348       -1.095419        0.000016  1
  C          2.318217       -0.000000       -0.000034  1
  N          1.554189        1.134829        0.000024  1
  H         -0.831004       -2.505113       -0.000002  1
  H         -3.002220       -1.298836       -0.000005  1
  H         -3.081560        1.154857       -0.000001  1
  H         -1.006882        2.500989        0.000014  1
  H          3.395650        0.051407       -0.000042  1
  H          1.893339        2.079794        0.000031  1
  C          0.439693       -0.524005        1.879385  2
  H          0.361484       -0.611221        0.804202  2
  C          1.384998       -1.270699        2.569443  2
  H          2.043231       -1.939627        2.031852  2
  C          1.485387       -1.158748        3.949560  2
  H          2.221828       -1.740461        4.487152  2
  C          0.640471       -0.300104        4.639618  2
  H          0.718679       -0.212889        5.714801  2
  C         -0.304835        0.446590        3.949560  2
  H         -0.963067        1.115518        4.487152  2
  C         -0.405224        0.334639        2.569443  2
  H         -1.141665        0.916351        2.031852  2

%mem=32GB
%nprocshared= 8
#p m062x/6-31G(d,p)    counterpoise=2

00070 m062x/6-31G(d,p)    counterpoise=2

 0  1  0  1  0  1
  C          0.302987       -0.676455       -0.000000  1
  C         -0.873351       -1.425145       -0.000005  1
  C         -2.074182       -0.744284       -0.000006  1
  C         -2.120834        0.659037       -0.000003  1
  C         -0.967954        1.420469        0.000004  1
  C          0.237580        0.726968        0.000004  1
  N          1.623348       -1.095419        0.000016  1
  C          2.318217       -0.000000       -0.000034  1
  N          1.554189        1.134829        0.000024  1
  H         -0.831004       -2.505113       -0.000002  1
  H         -3.002220       -1.298836       -0.000005  1
  H         -3.081560        1.154857       -0.000001  1
  H         -1.006882        2.500989        0.000014  1
  H          3.395650        0.051407       -0.000042  1
  H          1.893339        2.079794        0.000031  1
  C          0.524005       -0.439693        1.879385  2
  H          0.398662       -0.573965        0.813551  2
  C          1.483318       -1.173940        2.563443  2
  H          2.105327       -1.880228        2.030526  2
  C          1.644210       -1.001586        3.931559  2
  H          2.391563       -1.573602        4.464476  2
  C          0.845790       -0.094986        4.615617  2
  H          0.971133        0.039286        5.681450  2
  C         -0.113523        0.639261        3.931559  2
  H         -0.735532        1.345549        4.464476  2
  C         -0.274415        0.466908        2.563443  2
  H         -1.021768        1.038924        2.030526  2

%mem=32GB
%nprocshared= 8
#p m062x/6-31G(d,p)    counterpoise=2

00071 m062x/6-31G(d,p)    counterpoise=2

 0  1  0  1  0  1
  C          0.302987       -0.676455       -0.000000  1
  C         -0.873351       -1.425145       -0.000005  1
  C         -2.074182       -0.744284       -0.000006  1
  C         -2.120834        0.659037       -0.000003  1
  C         -0.967954        1.420469        0.000004  1
  C          0.237580        0.726968        0.000004  1
  N          1.623348       -1.095419        0.000016  1
  C          2.318217       -0.000000       -0.000034  1
  N          1.554189        1.134829        0.000024  1
  H         -0.831004       -2.505113       -0.000002  1
  H         -3.002220       -1.298836       -0.000005  1
  H         -3.081560        1.154857       -0.000001  1
  H         -1.006882        2.500989        0.000014  1
  H          3.395650        0.051407       -0.000042  1
  H          1.893339        2.079794        0.000031  1
  C          0.592396       -0.342020        1.879385  2
  H          0.430276       -0.529363        0.826598  2
  C          1.605587       -1.008525        2.555070  2
  H          2.232795       -1.715108        2.028676  2
  C          1.813687       -0.768050        3.906439  2
  H          2.603014       -1.287291        4.432833  2
  C          1.008595        0.138930        4.582124  2
  H          1.170715        0.326272        5.634911  2
  C         -0.004596        0.805434        3.906439  2
  H         -0.631803        1.512018        4.432833  2
  C         -0.212696        0.564959        2.555070  2
  H         -1.002023        1.084200        2.028676  2

%mem=32GB
%nprocshared= 8
#p m062x/6-31G(d,p)    counterpoise=2

00072 m062x/6-31G(d,p)    counterpoise=2

 0  1  0  1  0  1
  C          0.302987       -0.676455       -0.000000  1
  C         -0.873351       -1.425145       -0.000005  1
  C         -2.074182       -0.744284       -0.000006  1
  C         -2.120834        0.659037       -0.000003  1
  C         -0.967954        1.420469        0.000004  1
  C          0.237580        0.726968        0.000004  1
  N          1.623348       -1.095419        0.000016  1
  C          2.318217       -0.000000       -0.000034  1
  N          1.554189        1.134829        0.000024  1
  H         -0.831004       -2.505113       -0.000002  1
  H         -3.002220       -1.298836       -0.000005  1
  H         -3.081560        1.154857       -0.000001  1
  H         -1.006882        2.500989        0.000014  1
  H          3.395650        0.051407       -0.000042  1
  H          1.893339        2.079794        0.000031  1
  C          0.642788       -0.233956        1.879385  2
  H          0.455325       -0.478075        0.842561  2
  C          1.716673       -0.809537        2.544825  2
  H          2.365823       -1.502064        2.026413  2
  C          1.957302       -0.496183        3.875704  2
  H          2.793913       -0.944590        4.394116  2
  C          1.124045        0.392753        4.541144  2
  H          1.311507        0.636872        5.577968  2
  C          0.050159        0.968335        3.875704  2
  H         -0.598990        1.660861        4.394116  2
  C         -0.190469        0.654980        2.544825  2
  H         -1.027081        1.103388        2.026413  2

%mem=32GB
%nprocshared= 8
#p m062x/6-31G(d,p)    counterpoise=2

00073 m062x/6-31G(d,p)    counterpoise=2

 0  1  0  1  0  1
  C          0.302987       -0.676455       -0.000000  1
  C         -0.873351       -1.425145       -0.000005  1
  C         -2.074182       -0.744284       -0.000006  1
  C         -2.120834        0.659037       -0.000003  1
  C         -0.967954        1.420469        0.000004  1
  C          0.237580        0.726968        0.000004  1
  N          1.623348       -1.095419        0.000016  1
  C          2.318217       -0.000000       -0.000034  1
  N          1.554189        1.134829        0.000024  1
  H         -0.831004       -2.505113       -0.000002  1
  H         -3.002220       -1.298836       -0.000005  1
  H         -3.081560        1.154857       -0.000001  1
  H         -1.006882        2.500989        0.000014  1
  H          3.395650        0.051407       -0.000042  1
  H          1.893339        2.079794        0.000031  1
  C          0.673648       -0.118782        1.879385  2
  H          0.968335       -0.043253        0.841504  2
  C          0.186015        0.997388        2.545503  2
  H          0.100811        1.942470        2.026562  2
  C         -0.192248        0.900438        3.877738  2
  H         -0.572139        1.769991        4.396678  2
  C         -0.082879       -0.312682        4.543855  2
  H         -0.377566       -0.388211        5.581736  2
  C          0.404754       -1.428852        3.877738  2
  H          0.489958       -2.373934        4.396678  2
  C          0.783018       -1.331902        2.545503  2
  H          1.162909       -2.201456        2.026562  2

%mem=32GB
%nprocshared= 8
#p m062x/6-31G(d,p)    counterpoise=2

00074 m062x/6-31G(d,p)    counterpoise=2

 0  1  0  1  0  1
  C          0.302987       -0.676455       -0.000000  1
  C         -0.873351       -1.425145       -0.000005  1
  C         -2.074182       -0.744284       -0.000006  1
  C         -2.120834        0.659037       -0.000003  1
  C         -0.967954        1.420469        0.000004  1
  C          0.237580        0.726968        0.000004  1
  N          1.623348       -1.095419        0.000016  1
  C          2.318217       -0.000000       -0.000034  1
  N          1.554189        1.134829        0.000024  1
  H         -0.831004       -2.505113       -0.000002  1
  H         -3.002220       -1.298836       -0.000005  1
  H         -3.081560        1.154857       -0.000001  1
  H         -1.006882        2.500989        0.000014  1
  H          3.395650        0.051407       -0.000042  1
  H          1.893339        2.079794        0.000031  1
  C          1.000000        0.000000        1.732051  2
  H          1.128499        0.011150        0.658223  2
  C          0.813595        1.190633        2.421239  2
  H          0.796875        2.129347        1.884325  2
  C          0.648653        1.176321        3.799615  2
  H          0.503434        2.103884        4.336529  2
  C          0.670115       -0.028625        4.488804  2
  H          0.541617       -0.039775        5.562631  2
  C          0.856520       -1.219258        3.799615  2
  H          0.873241       -2.157971        4.336529  2
  C          1.021463       -1.204945        2.421239  2
  H          1.166682       -2.132509        1.884325  2

%mem=32GB
%nprocshared= 8
#p m062x/6-31G(d,p)    counterpoise=2

00075 m062x/6-31G(d,p)    counterpoise=2

 0  1  0  1  0  1
  C          0.302987       -0.676455       -0.000000  1
  C         -0.873351       -1.425145       -0.000005  1
  C         -2.074182       -0.744284       -0.000006  1
  C         -2.120834        0.659037       -0.000003  1
  C         -0.967954        1.420469        0.000004  1
  C          0.237580        0.726968        0.000004  1
  N          1.623348       -1.095419        0.000016  1
  C          2.318217       -0.000000       -0.000034  1
  N          1.554189        1.134829        0.000024  1
  H         -0.831004       -2.505113       -0.000002  1
  H         -3.002220       -1.298836       -0.000005  1
  H         -3.081560        1.154857       -0.000001  1
  H         -1.006882        2.500989        0.000014  1
  H          3.395650        0.051407       -0.000042  1
  H          1.893339        2.079794        0.000031  1
  C          0.984808        0.173648        1.732051  2
  H          1.122041        0.077620        0.663553  2
  C          1.586033        1.220351        2.417818  2
  H          2.191650        1.939756        1.883569  2
  C          1.409879        1.343614        3.789353  2
  H          1.878264        2.159048        4.323602  2
  C          0.632500        0.420175        4.475121  2
  H          0.495267        0.516203        5.543619  2
  C          0.031275       -0.626528        3.789353  2
  H         -0.574342       -1.345933        4.323602  2
  C          0.207429       -0.749791        2.417818  2
  H         -0.260956       -1.565225        1.883569  2

%mem=32GB
%nprocshared= 8
#p m062x/6-31G(d,p)    counterpoise=2

00076 m062x/6-31G(d,p)    counterpoise=2

 0  1  0  1  0  1
  C          0.302987       -0.676455       -0.000000  1
  C         -0.873351       -1.425145       -0.000005  1
  C         -2.074182       -0.744284       -0.000006  1
  C         -2.120834        0.659037       -0.000003  1
  C         -0.967954        1.420469        0.000004  1
  C          0.237580        0.726968        0.000004  1
  N          1.623348       -1.095419        0.000016  1
  C          2.318217       -0.000000       -0.000034  1
  N          1.554189        1.134829        0.000024  1
  H         -0.831004       -2.505113       -0.000002  1
  H         -3.002220       -1.298836       -0.000005  1
  H         -3.081560        1.154857       -0.000001  1
  H         -1.006882        2.500989        0.000014  1
  H          3.395650        0.051407       -0.000042  1
  H          1.893339        2.079794        0.000031  1
  C          0.939693        0.342020        1.732051  2
  H          1.102062        0.145387        0.680997  2
  C          1.762557        1.233750        2.406622  2
  H          2.565980        1.731819        1.881096  2
  C          1.554138        1.486150        3.755766  2
  H          2.195191        2.180853        4.281292  2
  C          0.522854        0.846822        4.430337  2
  H          0.360484        1.043455        5.481391  2
  C         -0.300010       -0.044908        3.755766  2
  H         -1.103433       -0.542977        4.281292  2
  C         -0.091591       -0.297309        2.406622  2
  H         -0.732644       -0.992012        1.881096  2

%mem=32GB
%nprocshared= 8
#p m062x/6-31G(d,p)    counterpoise=2

00077 m062x/6-31G(d,p)    counterpoise=2

 0  1  0  1  0  1
  C          0.302987       -0.676455       -0.000000  1
  C         -0.873351       -1.425145       -0.000005  1
  C         -2.074182       -0.744284       -0.000006  1
  C         -2.120834        0.659037       -0.000003  1
  C         -0.967954        1.420469        0.000004  1
  C          0.237580        0.726968        0.000004  1
  N          1.623348       -1.095419        0.000016  1
  C          2.318217       -0.000000       -0.000034  1
  N          1.554189        1.134829        0.000024  1
  H         -0.831004       -2.505113       -0.000002  1
  H         -3.002220       -1.298836       -0.000005  1
  H         -3.081560        1.154857       -0.000001  1
  H         -1.006882        2.500989        0.000014  1
  H          3.395650        0.051407       -0.000042  1
  H          1.893339        2.079794        0.000031  1
  C          0.866025        0.500000        1.732051  2
  H          1.067704        0.215119        0.708376  2
  C          1.717866        1.377526        2.389051  2
  H          2.583172        1.776284        1.877213  2
  C          1.458989        1.743202        3.703051  2
  H          2.122616        2.426840        4.214888  2
  C          0.348271        1.231352        4.360051  2
  H          0.146592        1.516232        5.383726  2
  C         -0.503570        0.353825        3.703051  2
  H         -1.368875       -0.044932        4.214888  2
  C         -0.244692       -0.011851        2.389051  2
  H         -0.908319       -0.695489        1.877213  2

%mem=32GB
%nprocshared= 8
#p m062x/6-31G(d,p)    counterpoise=2

00078 m062x/6-31G(d,p)    counterpoise=2

 0  1  0  1  0  1
  C          0.302987       -0.676455       -0.000000  1
  C         -0.873351       -1.425145       -0.000005  1
  C         -2.074182       -0.744284       -0.000006  1
  C         -2.120834        0.659037       -0.000003  1
  C         -0.967954        1.420469        0.000004  1
  C          0.237580        0.726968        0.000004  1
  N          1.623348       -1.095419        0.000016  1
  C          2.318217       -0.000000       -0.000034  1
  N          1.554189        1.134829        0.000024  1
  H         -0.831004       -2.505113       -0.000002  1
  H         -3.002220       -1.298836       -0.000005  1
  H         -3.081560        1.154857       -0.000001  1
  H         -1.006882        2.500989        0.000014  1
  H          3.395650        0.051407       -0.000042  1
  H          1.893339        2.079794        0.000031  1
  C          0.766044        0.642788        1.732051  2
  H          0.450759        0.693010        0.698700  2
  C          0.779265       -0.576766        2.395261  2
  H          0.474280       -1.476638        1.878586  2
  C          1.183969       -0.641233        3.721682  2
  H          1.194269       -1.591327        4.238357  2
  C          1.575452        0.513855        4.384892  2
  H          1.890738        0.463632        5.418243  2
  C          1.562231        1.733409        3.721682  2
  H          1.867217        2.633281        4.238357  2
  C          1.157528        1.797875        2.395261  2
  H          1.147228        2.747970        1.878586  2

%mem=32GB
%nprocshared= 8
#p m062x/6-31G(d,p)    counterpoise=2

00079 m062x/6-31G(d,p)    counterpoise=2

 0  1  0  1  0  1
  C          0.302987       -0.676455       -0.000000  1
  C         -0.873351       -1.425145       -0.000005  1
  C         -2.074182       -0.744284       -0.000006  1
  C         -2.120834        0.659037       -0.000003  1
  C         -0.967954        1.420469        0.000004  1
  C          0.237580        0.726968        0.000004  1
  N          1.623348       -1.095419        0.000016  1
  C          2.318217       -0.000000       -0.000034  1
  N          1.554189        1.134829        0.000024  1
  H         -0.831004       -2.505113       -0.000002  1
  H         -3.002220       -1.298836       -0.000005  1
  H         -3.081560        1.154857       -0.000001  1
  H         -1.006882        2.500989        0.000014  1
  H          3.395650        0.051407       -0.000042  1
  H          1.893339        2.079794        0.000031  1
  C          0.642788        0.766044        1.732051  2
  H          0.396475        0.742291        0.679194  2
  C          0.916281       -0.415449        2.407780  2
  H          0.883033       -1.359645        1.881352  2
  C          1.232451       -0.384959        3.759238  2
  H          1.445516       -1.305402        4.285667  2
  C          1.275128        0.827025        4.434967  2
  H          1.521440        0.850778        5.487824  2
  C          1.001634        2.008518        3.759238  2
  H          1.034882        2.952714        4.285667  2
  C          0.685464        1.978028        2.407780  2
  H          0.472399        2.898471        1.881352  2

%mem=32GB
%nprocshared= 8
#p m062x/6-31G(d,p)    counterpoise=2

00080 m062x/6-31G(d,p)    counterpoise=2

 0  1  0  1  0  1
  C          0.302987       -0.676455       -0.000000  1
  C         -0.873351       -1.425145       -0.000005  1
  C         -2.074182       -0.744284       -0.000006  1
  C         -2.120834        0.659037       -0.000003  1
  C         -0.967954        1.420469        0.000004  1
  C          0.237580        0.726968        0.000004  1
  N          1.623348       -1.095419        0.000016  1
  C          2.318217       -0.000000       -0.000034  1
  N          1.554189        1.134829        0.000024  1
  H         -0.831004       -2.505113       -0.000002  1
  H         -3.002220       -1.298836       -0.000005  1
  H         -3.081560        1.154857       -0.000001  1
  H         -1.006882        2.500989        0.000014  1
  H          3.395650        0.051407       -0.000042  1
  H          1.893339        2.079794        0.000031  1
  C          0.500000        0.866025        1.732051  2
  H          0.338493        0.780442        0.666062  2
  C          1.166601       -0.141400        2.416208  2
  H          1.524410       -1.011819        1.883214  2
  C          1.373912       -0.031545        3.784523  2
  H          1.893229       -0.816380        4.317518  2
  C          0.914623        1.085736        4.468681  2
  H          1.076130        1.171319        5.534670  2
  C          0.248022        2.093161        3.784523  2
  H         -0.109787        2.963580        4.317518  2
  C          0.040711        1.983306        2.416208  2
  H         -0.478605        2.768142        1.883214  2

%mem=32GB
%nprocshared= 8
#p m062x/6-31G(d,p)    counterpoise=2

00081 m062x/6-31G(d,p)    counterpoise=2

 0  1  0  1  0  1
  C          0.302987       -0.676455       -0.000000  1
  C         -0.873351       -1.425145       -0.000005  1
  C         -2.074182       -0.744284       -0.000006  1
  C         -2.120834        0.659037       -0.000003  1
  C         -0.967954        1.420469        0.000004  1
  C          0.237580        0.726968        0.000004  1
  N          1.623348       -1.095419        0.000016  1
  C          2.318217       -0.000000       -0.000034  1
  N          1.554189        1.134829        0.000024  1
  H         -0.831004       -2.505113       -0.000002  1
  H         -3.002220       -1.298836       -0.000005  1
  H         -3.081560        1.154857       -0.000001  1
  H         -1.006882        2.500989        0.000014  1
  H          3.395650        0.051407       -0.000042  1
  H          1.893339        2.079794        0.000031  1
  C          0.342020        0.939693        1.732051  2
  H          0.277406        0.808087        0.660488  2
  C          1.462723        0.494293        2.419785  2
  H          2.271194        0.015699        1.884004  2
  C          1.545662        0.663224        3.795255  2
  H          2.418746        0.316236        4.331036  2
  C          0.507898        1.277554        4.482990  2
  H          0.572512        1.409160        5.554552  2
  C         -0.612805        1.722954        3.795255  2
  H         -1.421275        2.201548        4.331036  2
  C         -0.695744        1.554023        2.419785  2
  H         -1.568828        1.901011        1.884004  2

%mem=32GB
%nprocshared= 8
#p m062x/6-31G(d,p)    counterpoise=2

00082 m062x/6-31G(d,p)    counterpoise=2

 0  1  0  1  0  1
  C          0.302987       -0.676455       -0.000000  1
  C         -0.873351       -1.425145       -0.000005  1
  C         -2.074182       -0.744284       -0.000006  1
  C         -2.120834        0.659037       -0.000003  1
  C         -0.967954        1.420469        0.000004  1
  C          0.237580        0.726968        0.000004  1
  N          1.623348       -1.095419        0.000016  1
  C          2.318217       -0.000000       -0.000034  1
  N          1.554189        1.134829        0.000024  1
  H         -0.831004       -2.505113       -0.000002  1
  H         -3.002220       -1.298836       -0.000005  1
  H         -3.081560        1.154857       -0.000001  1
  H         -1.006882        2.500989        0.000014  1
  H          3.395650        0.051407       -0.000042  1
  H          1.893339        2.079794        0.000031  1
  C          0.173648        0.984808        1.732051  2
  H          0.213108        0.825665        0.663005  2
  C          1.315276        1.376294        2.418170  2
  H          2.244121        1.522140        1.883647  2
  C          1.264625        1.580571        3.790408  2
  H          2.154010        1.885560        4.324931  2
  C          0.072346        1.393362        4.476527  2
  H          0.032887        1.552505        5.545573  2
  C         -1.069281        1.001875        3.790408  2
  H         -1.998126        0.856030        4.324931  2
  C         -1.018630        0.797598        2.418170  2
  H         -1.908016        0.492610        1.883647  2

%mem=32GB
%nprocshared= 8
#p m062x/6-31G(d,p)    counterpoise=2

00083 m062x/6-31G(d,p)    counterpoise=2

 0  1  0  1  0  1
  C          0.302987       -0.676455       -0.000000  1
  C         -0.873351       -1.425145       -0.000005  1
  C         -2.074182       -0.744284       -0.000006  1
  C         -2.120834        0.659037       -0.000003  1
  C         -0.967954        1.420469        0.000004  1
  C          0.237580        0.726968        0.000004  1
  N          1.623348       -1.095419        0.000016  1
  C          2.318217       -0.000000       -0.000034  1
  N          1.554189        1.134829        0.000024  1
  H         -0.831004       -2.505113       -0.000002  1
  H         -3.002220       -1.298836       -0.000005  1
  H         -3.081560        1.154857       -0.000001  1
  H         -1.006882        2.500989        0.000014  1
  H          3.395650        0.051407       -0.000042  1
  H          1.893339        2.079794        0.000031  1
  C          0.000000        1.000000        1.732051  2
  H          0.145216        0.833114        0.673371  2
  C          0.813790        1.896329        2.411517  2
  H          1.592989        2.427730        1.882177  2
  C          0.627388        2.110545        3.770450  2
  H          1.261372        2.808832        4.299790  2
  C         -0.372802        1.428432        4.449917  2
  H         -0.518018        1.595318        5.508597  2
  C         -1.186592        0.532103        3.770450  2
  H         -1.965791        0.000702        4.299790  2
  C         -1.000191        0.317887        2.411517  2
  H         -1.634174       -0.380400        1.882177  2

%mem=32GB
%nprocshared= 8
#p m062x/6-31G(d,p)    counterpoise=2

00084 m062x/6-31G(d,p)    counterpoise=2

 0  1  0  1  0  1
  C          0.302987       -0.676455       -0.000000  1
  C         -0.873351       -1.425145       -0.000005  1
  C         -2.074182       -0.744284       -0.000006  1
  C         -2.120834        0.659037       -0.000003  1
  C         -0.967954        1.420469        0.000004  1
  C          0.237580        0.726968        0.000004  1
  N          1.623348       -1.095419        0.000016  1
  C          2.318217       -0.000000       -0.000034  1
  N          1.554189        1.134829        0.000024  1
  H         -0.831004       -2.505113       -0.000002  1
  H         -3.002220       -1.298836       -0.000005  1
  H         -3.081560        1.154857       -0.000001  1
  H         -1.006882        2.500989        0.000014  1
  H          3.395650        0.051407       -0.000042  1
  H          1.893339        2.079794        0.000031  1
  C         -0.173648        0.984808        1.732051  2
  H          0.073611        0.829777        0.690624  2
  C          0.306336        2.102931        2.400444  2
  H          0.927527        2.818975        1.879731  2
  C         -0.011048        2.301931        3.737231  2
  H          0.362883        3.173006        4.257944  2
  C         -0.808417        1.382807        4.405624  2
  H         -1.055676        1.537838        5.447051  2
  C         -1.288401        0.264684        3.737231  2
  H         -1.909591       -0.451360        4.257944  2
  C         -0.971016        0.065684        2.400444  2
  H         -1.344948       -0.805391        1.879731  2

%mem=32GB
%nprocshared= 8
#p m062x/6-31G(d,p)    counterpoise=2

00085 m062x/6-31G(d,p)    counterpoise=2

 0  1  0  1  0  1
  C          0.302987       -0.676455       -0.000000  1
  C         -0.873351       -1.425145       -0.000005  1
  C         -2.074182       -0.744284       -0.000006  1
  C         -2.120834        0.659037       -0.000003  1
  C         -0.967954        1.420469        0.000004  1
  C          0.237580        0.726968        0.000004  1
  N          1.623348       -1.095419        0.000016  1
  C          2.318217       -0.000000       -0.000034  1
  N          1.554189        1.134829        0.000024  1
  H         -0.831004       -2.505113       -0.000002  1
  H         -3.002220       -1.298836       -0.000005  1
  H         -3.081560        1.154857       -0.000001  1
  H         -1.006882        2.500989        0.000014  1
  H          3.395650        0.051407       -0.000042  1
  H          1.893339        2.079794        0.000031  1
  C         -0.342020        0.939693        1.732051  2
  H         -0.001110        0.814572        0.713293  2
  C         -0.146573        2.148669        2.385895  2
  H          0.346600        2.965402        1.876516  2
  C         -0.584169        2.309275        3.693583  2
  H         -0.431906        3.251128        4.202962  2
  C         -1.217212        1.260905        4.347427  2
  H         -1.558121        1.386026        5.366185  2
  C         -1.412659        0.051929        3.693583  2
  H         -1.905832       -0.764804        4.202962  2
  C         -0.975063       -0.108677        2.385895  2
  H         -1.127326       -1.050531        1.876516  2

%mem=32GB
%nprocshared= 8
#p m062x/6-31G(d,p)    counterpoise=2

00086 m062x/6-31G(d,p)    counterpoise=2

 0  1  0  1  0  1
  C          0.302987       -0.676455       -0.000000  1
  C         -0.873351       -1.425145       -0.000005  1
  C         -2.074182       -0.744284       -0.000006  1
  C         -2.120834        0.659037       -0.000003  1
  C         -0.967954        1.420469        0.000004  1
  C          0.237580        0.726968        0.000004  1
  N          1.623348       -1.095419        0.000016  1
  C          2.318217       -0.000000       -0.000034  1
  N          1.554189        1.134829        0.000024  1
  H         -0.831004       -2.505113       -0.000002  1
  H         -3.002220       -1.298836       -0.000005  1
  H         -3.081560        1.154857       -0.000001  1
  H         -1.006882        2.500989        0.000014  1
  H          3.395650        0.051407       -0.000042  1
  H          1.893339        2.079794        0.000031  1
  C         -0.500000        0.866025        1.732051  2
  H         -0.769516        1.185354        0.734488  2
  C         -1.245807       -0.114381        2.372292  2
  H         -2.096344       -0.558839        1.873511  2
  C         -0.899854       -0.524275        3.652775  2
  H         -1.480876       -1.288062        4.151556  2
  C          0.191906        0.046238        4.293016  2
  H          0.461422       -0.273091        5.290579  2
  C          0.937714        1.026644        3.652775  2
  H          1.788251        1.471102        4.151556  2
  C          0.591760        1.436538        2.372292  2
  H          1.172782        2.200325        1.873511  2

%mem=32GB
%nprocshared= 8
#p m062x/6-31G(d,p)    counterpoise=2

00087 m062x/6-31G(d,p)    counterpoise=2

 0  1  0  1  0  1
  C          0.302987       -0.676455       -0.000000  1
  C         -0.873351       -1.425145       -0.000005  1
  C         -2.074182       -0.744284       -0.000006  1
  C         -2.120834        0.659037       -0.000003  1
  C         -0.967954        1.420469        0.000004  1
  C          0.237580        0.726968        0.000004  1
  N          1.623348       -1.095419        0.000016  1
  C          2.318217       -0.000000       -0.000034  1
  N          1.554189        1.134829        0.000024  1
  H         -0.831004       -2.505113       -0.000002  1
  H         -3.002220       -1.298836       -0.000005  1
  H         -3.081560        1.154857       -0.000001  1
  H         -1.006882        2.500989        0.000014  1
  H          3.395650        0.051407       -0.000042  1
  H          1.893339        2.079794        0.000031  1
  C         -0.642788        0.766044        1.732051  2
  H         -0.829864        1.142550        0.735563  2
  C         -1.599425       -0.010585        2.371602  2
  H         -2.531770       -0.239113        1.873358  2
  C         -1.359293       -0.493872        3.650704  2
  H         -2.104562       -1.098906        4.148948  2
  C         -0.162522       -0.200530        4.290255  2
  H          0.024554       -0.577036        5.286743  2
  C          0.794115        0.576100        3.650704  2
  H          1.726460        0.804628        4.148948  2
  C          0.553983        1.059387        2.371602  2
  H          1.299252        1.664421        1.873358  2

%mem=32GB
%nprocshared= 8
#p m062x/6-31G(d,p)    counterpoise=2

00088 m062x/6-31G(d,p)    counterpoise=2

 0  1  0  1  0  1
  C          0.302987       -0.676455       -0.000000  1
  C         -0.873351       -1.425145       -0.000005  1
  C         -2.074182       -0.744284       -0.000006  1
  C         -2.120834        0.659037       -0.000003  1
  C         -0.967954        1.420469        0.000004  1
  C          0.237580        0.726968        0.000004  1
  N          1.623348       -1.095419        0.000016  1
  C          2.318217       -0.000000       -0.000034  1
  N          1.554189        1.134829        0.000024  1
  H         -0.831004       -2.505113       -0.000002  1
  H         -3.002220       -1.298836       -0.000005  1
  H         -3.081560        1.154857       -0.000001  1
  H         -1.006882        2.500989        0.000014  1
  H          3.395650        0.051407       -0.000042  1
  H          1.893339        2.079794        0.000031  1
  C         -0.766044        0.642788        1.732051  2
  H         -0.853412        0.264356        0.722646  2
  C          0.461504        0.615212        2.379892  2
  H          1.330460        0.215299        1.875190  2
  C          0.573650        1.100971        3.675575  2
  H          1.529972        1.079489        4.180278  2
  C         -0.541754        1.614305        4.323417  2
  H         -0.454386        1.992737        5.332822  2
  C         -1.769302        1.641880        3.675575  2
  H         -2.638258        2.041794        4.180278  2
  C         -1.881448        1.156122        2.379892  2
  H         -2.837770        1.177604        1.875190  2

%mem=32GB
%nprocshared= 8
#p m062x/6-31G(d,p)    counterpoise=2

00089 m062x/6-31G(d,p)    counterpoise=2

 0  1  0  1  0  1
  C          0.302987       -0.676455       -0.000000  1
  C         -0.873351       -1.425145       -0.000005  1
  C         -2.074182       -0.744284       -0.000006  1
  C         -2.120834        0.659037       -0.000003  1
  C         -0.967954        1.420469        0.000004  1
  C          0.237580        0.726968        0.000004  1
  N          1.623348       -1.095419        0.000016  1
  C          2.318217       -0.000000       -0.000034  1
  N          1.554189        1.134829        0.000024  1
  H         -0.831004       -2.505113       -0.000002  1
  H         -3.002220       -1.298836       -0.000005  1
  H         -3.081560        1.154857       -0.000001  1
  H         -1.006882        2.500989        0.000014  1
  H          3.395650        0.051407       -0.000042  1
  H          1.893339        2.079794        0.000031  1
  C         -0.866025        0.500000        1.732051  2
  H         -0.895940        0.196518        0.694387  2
  C          0.349665        0.576836        2.398029  2
  H          1.266835        0.333213        1.879197  2
  C          0.388065        0.966389        3.729984  2
  H          1.335149        1.026248        4.248816  2
  C         -0.789227        1.279107        4.395962  2
  H         -0.759312        1.582589        5.433626  2
  C         -2.004918        1.202271        3.729984  2
  H         -2.922088        1.445894        4.248816  2
  C         -2.043317        0.812718        2.398029  2
  H         -2.990402        0.752858        1.879197  2

%mem=32GB
%nprocshared= 8
#p m062x/6-31G(d,p)    counterpoise=2

00090 m062x/6-31G(d,p)    counterpoise=2

 0  1  0  1  0  1
  C          0.302987       -0.676455       -0.000000  1
  C         -0.873351       -1.425145       -0.000005  1
  C         -2.074182       -0.744284       -0.000006  1
  C         -2.120834        0.659037       -0.000003  1
  C         -0.967954        1.420469        0.000004  1
  C          0.237580        0.726968        0.000004  1
  N          1.623348       -1.095419        0.000016  1
  C          2.318217       -0.000000       -0.000034  1
  N          1.554189        1.134829        0.000024  1
  H         -0.831004       -2.505113       -0.000002  1
  H         -3.002220       -1.298836       -0.000005  1
  H         -3.081560        1.154857       -0.000001  1
  H         -1.006882        2.500989        0.000014  1
  H          3.395650        0.051407       -0.000042  1
  H          1.893339        2.079794        0.000031  1
  C         -0.939693        0.342020        1.732051  2
  H         -0.925165        0.128649        0.671861  2
  C          0.250497        0.560632        2.412487  2
  H          1.192242        0.517570        1.882391  2
  C          0.231849        0.834517        3.773358  2
  H          1.159067        1.004827        4.303453  2
  C         -0.976988        0.889791        4.453794  2
  H         -0.991515        1.103163        5.513984  2
  C         -2.167177        0.671180        3.773358  2
  H         -3.108922        0.714241        4.303453  2
  C         -2.148529        0.397294        2.412487  2
  H         -3.075747        0.226984        1.882391  2

%mem=32GB
%nprocshared= 8
#p m062x/6-31G(d,p)    counterpoise=2

00091 m062x/6-31G(d,p)    counterpoise=2

 0  1  0  1  0  1
  C          0.302987       -0.676455       -0.000000  1
  C         -0.873351       -1.425145       -0.000005  1
  C         -2.074182       -0.744284       -0.000006  1
  C         -2.120834        0.659037       -0.000003  1
  C         -0.967954        1.420469        0.000004  1
  C          0.237580        0.726968        0.000004  1
  N          1.623348       -1.095419        0.000016  1
  C          2.318217       -0.000000       -0.000034  1
  N          1.554189        1.134829        0.000024  1
  H         -0.831004       -2.505113       -0.000002  1
  H         -3.002220       -1.298836       -0.000005  1
  H         -3.081560        1.154857       -0.000001  1
  H         -1.006882        2.500989        0.000014  1
  H          3.395650        0.051407       -0.000042  1
  H          1.893339        2.079794        0.000031  1
  C         -0.984808        0.173648        1.732051  2
  H         -0.942081        0.061807        0.657152  2
  C          0.110891        0.674498        2.421927  2
  H          1.007222        0.952845        1.884477  2
  C          0.056046        0.818059        3.801678  2
  H          0.909650        1.208246        4.339128  2
  C         -1.094498        0.460769        4.491554  2
  H         -1.137225        0.572610        5.566453  2
  C         -2.190196       -0.040081        3.801678  2
  H         -3.086528       -0.318428        4.339128  2
  C         -2.135351       -0.183641        2.421927  2
  H         -2.988956       -0.573829        1.884477  2

%mem=32GB
%nprocshared= 8
#p m062x/6-31G(d,p)    counterpoise=2

00092 m062x/6-31G(d,p)    counterpoise=2

 0  1  0  1  0  1
  C          0.302987       -0.676455       -0.000000  1
  C         -0.873351       -1.425145       -0.000005  1
  C         -2.074182       -0.744284       -0.000006  1
  C         -2.120834        0.659037       -0.000003  1
  C         -0.967954        1.420469        0.000004  1
  C          0.237580        0.726968        0.000004  1
  N          1.623348       -1.095419        0.000016  1
  C          2.318217       -0.000000       -0.000034  1
  N          1.554189        1.134829        0.000024  1
  H         -0.831004       -2.505113       -0.000002  1
  H         -3.002220       -1.298836       -0.000005  1
  H         -3.081560        1.154857       -0.000001  1
  H         -1.006882        2.500989        0.000014  1
  H          3.395650        0.051407       -0.000042  1
  H          1.893339        2.079794        0.000031  1
  C         -1.000000        0.000000        1.732051  2
  H         -0.947584       -0.004097        0.651783  2
  C         -0.939960        1.201264        2.425372  2
  H         -0.840770        2.133013        1.885238  2
  C         -1.007241        1.206522        3.812015  2
  H         -0.960467        2.142368        4.352149  2
  C         -1.134563        0.010517        4.505336  2
  H         -1.186978        0.014614        5.585604  2
  C         -1.194603       -1.190747        3.812015  2
  H         -1.293793       -2.122496        4.352149  2
  C         -1.127322       -1.196005        2.425372  2
  H         -1.174096       -2.131851        1.885238  2

%mem=32GB
%nprocshared= 8
#p m062x/6-31G(d,p)    counterpoise=2

00093 m062x/6-31G(d,p)    counterpoise=2

 0  1  0  1  0  1
  C          0.302987       -0.676455       -0.000000  1
  C         -0.873351       -1.425145       -0.000005  1
  C         -2.074182       -0.744284       -0.000006  1
  C         -2.120834        0.659037       -0.000003  1
  C         -0.967954        1.420469        0.000004  1
  C          0.237580        0.726968        0.000004  1
  N          1.623348       -1.095419        0.000016  1
  C          2.318217       -0.000000       -0.000034  1
  N          1.554189        1.134829        0.000024  1
  H         -0.831004       -2.505113       -0.000002  1
  H         -3.002220       -1.298836       -0.000005  1
  H         -3.081560        1.154857       -0.000001  1
  H         -1.006882        2.500989        0.000014  1
  H          3.395650        0.051407       -0.000042  1
  H          1.893339        2.079794        0.000031  1
  C         -0.984808       -0.173648        1.732051  2
  H         -0.942049       -0.069882        0.656344  2
  C         -2.123862        0.217817        2.422445  2
  H         -2.968484        0.626554        1.884592  2
  C         -2.178748        0.084621        3.803235  2
  H         -3.066130        0.389592        4.341088  2
  C         -1.094580       -0.440040        4.493629  2
  H         -1.137339       -0.543806        5.569336  2
  C          0.044474       -0.831505        3.803235  2
  H          0.889097       -1.240242        4.341088  2
  C          0.099361       -0.698309        2.422445  2
  H          0.986742       -1.003280        1.884592  2

%mem=32GB
%nprocshared= 8
#p m062x/6-31G(d,p)    counterpoise=2

00094 m062x/6-31G(d,p)    counterpoise=2

 0  1  0  1  0  1
  C          0.302987       -0.676455       -0.000000  1
  C         -0.873351       -1.425145       -0.000005  1
  C         -2.074182       -0.744284       -0.000006  1
  C         -2.120834        0.659037       -0.000003  1
  C         -0.967954        1.420469        0.000004  1
  C          0.237580        0.726968        0.000004  1
  N          1.623348       -1.095419        0.000016  1
  C          2.318217       -0.000000       -0.000034  1
  N          1.554189        1.134829        0.000024  1
  H         -0.831004       -2.505113       -0.000002  1
  H         -3.002220       -1.298836       -0.000005  1
  H         -3.081560        1.154857       -0.000001  1
  H         -1.006882        2.500989        0.000014  1
  H          3.395650        0.051407       -0.000042  1
  H          1.893339        2.079794        0.000031  1
  C         -0.939693       -0.342020        1.732051  2
  H         -0.925144       -0.136394        0.670332  2
  C         -2.148322       -0.389141        2.413468  2
  H         -3.075357       -0.220224        1.882608  2
  C         -2.166996       -0.653085        3.776302  2
  H         -3.108580       -0.689795        4.307162  2
  C         -0.977041       -0.869909        4.457719  2
  H         -0.991590       -1.075535        5.519439  2
  C          0.231588       -0.822788        3.776302  2
  H          1.158623       -0.991705        4.307162  2
  C          0.250262       -0.558844        2.413468  2
  H          1.191846       -0.522134        1.882608  2

%mem=32GB
%nprocshared= 8
#p m062x/6-31G(d,p)    counterpoise=2

00095 m062x/6-31G(d,p)    counterpoise=2

 0  1  0  1  0  1
  C          0.302987       -0.676455       -0.000000  1
  C         -0.873351       -1.425145       -0.000005  1
  C         -2.074182       -0.744284       -0.000006  1
  C         -2.120834        0.659037       -0.000003  1
  C         -0.967954        1.420469        0.000004  1
  C          0.237580        0.726968        0.000004  1
  N          1.623348       -1.095419        0.000016  1
  C          2.318217       -0.000000       -0.000034  1
  N          1.554189        1.134829        0.000024  1
  H         -0.831004       -2.505113       -0.000002  1
  H         -3.002220       -1.298836       -0.000005  1
  H         -3.081560        1.154857       -0.000001  1
  H         -1.006882        2.500989        0.000014  1
  H          3.395650        0.051407       -0.000042  1
  H          1.893339        2.079794        0.000031  1
  C         -0.866025       -0.500000        1.732051  2
  H         -0.896001       -0.203790        0.692290  2
  C         -2.042968       -0.811159        2.399375  2
  H         -2.989841       -0.757357        1.879494  2
  C         -2.004491       -1.191377        3.734023  2
  H         -2.921389       -1.433785        4.253904  2
  C         -0.789072       -1.260437        4.401347  2
  H         -0.759096       -1.556646        5.441108  2
  C          0.387870       -0.949278        3.734023  2
  H          1.334744       -1.003079        4.253904  2
  C          0.349394       -0.569060        2.399375  2
  H          1.266292       -0.326651        1.879494  2

%mem=32GB
%nprocshared= 8
#p m062x/6-31G(d,p)    counterpoise=2

00096 m062x/6-31G(d,p)    counterpoise=2

 0  1  0  1  0  1
  C          0.302987       -0.676455       -0.000000  1
  C         -0.873351       -1.425145       -0.000005  1
  C         -2.074182       -0.744284       -0.000006  1
  C         -2.120834        0.659037       -0.000003  1
  C         -0.967954        1.420469        0.000004  1
  C          0.237580        0.726968        0.000004  1
  N          1.623348       -1.095419        0.000016  1
  C          2.318217       -0.000000       -0.000034  1
  N          1.554189        1.134829        0.000024  1
  H         -0.831004       -2.505113       -0.000002  1
  H         -3.002220       -1.298836       -0.000005  1
  H         -3.081560        1.154857       -0.000001  1
  H         -1.006882        2.500989        0.000014  1
  H          3.395650        0.051407       -0.000042  1
  H          1.893339        2.079794        0.000031  1
  C         -0.766044       -0.642788        1.732051  2
  H         -0.853627       -0.271099        0.720162  2
  C         -1.880075       -1.157087        2.381486  2
  H         -2.835543       -1.186065        1.875542  2
  C         -1.767653       -1.634190        3.680358  2
  H         -2.635540       -2.034856        4.186302  2
  C         -0.541202       -1.596993        4.329793  2
  H         -0.453619       -1.968682        5.341682  2
  C          0.572829       -1.082694        3.680358  2
  H          1.528297       -1.053716        4.186302  2
  C          0.460407       -0.605591        2.381486  2
  H          1.328294       -0.204925        1.875542  2

%mem=32GB
%nprocshared= 8
#p m062x/6-31G(d,p)    counterpoise=2

00097 m062x/6-31G(d,p)    counterpoise=2

 0  1  0  1  0  1
  C          0.302987       -0.676455       -0.000000  1
  C         -0.873351       -1.425145       -0.000005  1
  C         -2.074182       -0.744284       -0.000006  1
  C         -2.120834        0.659037       -0.000003  1
  C         -0.967954        1.420469        0.000004  1
  C          0.237580        0.726968        0.000004  1
  N          1.623348       -1.095419        0.000016  1
  C          2.318217       -0.000000       -0.000034  1
  N          1.554189        1.134829        0.000024  1
  H         -0.831004       -2.505113       -0.000002  1
  H         -3.002220       -1.298836       -0.000005  1
  H         -3.081560        1.154857       -0.000001  1
  H         -1.006882        2.500989        0.000014  1
  H          3.395650        0.051407       -0.000042  1
  H          1.893339        2.079794        0.000031  1
  C         -0.642788       -0.766044        1.732051  2
  H         -0.776316       -1.147755        0.728951  2
  C          0.577768       -0.918051        2.375846  2
  H          1.395115       -1.418182        1.874296  2
  C          0.749166       -0.428083        3.663435  2
  H          1.700042       -0.546504        4.164985  2
  C         -0.299991        0.213891        4.307230  2
  H         -0.166463        0.595601        5.310330  2
  C         -1.520547        0.365897        3.663435  2
  H         -2.337894        0.866028        4.164985  2
  C         -1.691945       -0.124071        2.375846  2
  H         -2.642821       -0.005650        1.874296  2

%mem=32GB
%nprocshared= 8
#p m062x/6-31G(d,p)    counterpoise=2

00098 m062x/6-31G(d,p)    counterpoise=2

 0  1  0  1  0  1
  C          0.302987       -0.676455       -0.000000  1
  C         -0.873351       -1.425145       -0.000005  1
  C         -2.074182       -0.744284       -0.000006  1
  C         -2.120834        0.659037       -0.000003  1
  C         -0.967954        1.420469        0.000004  1
  C          0.237580        0.726968        0.000004  1
  N          1.623348       -1.095419        0.000016  1
  C          2.318217       -0.000000       -0.000034  1
  N          1.554189        1.134829        0.000024  1
  H         -0.831004       -2.505113       -0.000002  1
  H         -3.002220       -1.298836       -0.000005  1
  H         -3.081560        1.154857       -0.000001  1
  H         -1.006882        2.500989        0.000014  1
  H          3.395650        0.051407       -0.000042  1
  H          1.893339        2.079794        0.000031  1
  C         -0.500000       -0.866025        1.732051  2
  H         -0.717333       -1.191497        0.723797  2
  C          0.639352       -1.324795        2.379154  2
  H          1.309632       -2.007671        1.875027  2
  C          0.918323       -0.907016        3.673360  2
  H          1.805936       -1.264421        4.177487  2
  C          0.057942       -0.030468        4.320463  2
  H          0.275275        0.295003        5.328717  2
  C         -1.081410        0.428301        3.673360  2
  H         -1.751691        1.111177        4.177487  2
  C         -1.360381        0.010523        2.379154  2
  H         -2.247994        0.367927        1.875027  2

%mem=32GB
%nprocshared= 8
#p m062x/6-31G(d,p)    counterpoise=2

00099 m062x/6-31G(d,p)    counterpoise=2

 0  1  0  1  0  1
  C          0.302987       -0.676455       -0.000000  1
  C         -0.873351       -1.425145       -0.000005  1
  C         -2.074182       -0.744284       -0.000006  1
  C         -2.120834        0.659037       -0.000003  1
  C         -0.967954        1.420469        0.000004  1
  C          0.237580        0.726968        0.000004  1
  N          1.623348       -1.095419        0.000016  1
  C          2.318217       -0.000000       -0.000034  1
  N          1.554189        1.134829        0.000024  1
  H         -0.831004       -2.505113       -0.000002  1
  H         -3.002220       -1.298836       -0.000005  1
  H         -3.081560        1.154857       -0.000001  1
  H         -1.006882        2.500989        0.000014  1
  H          3.395650        0.051407       -0.000042  1
  H          1.893339        2.079794        0.000031  1
  C         -0.342020       -0.939693        1.732051  2
  H          0.031649       -0.787192        0.728628  2
  C         -1.036140        0.075588        2.376053  2
  H         -1.203225        1.019043        1.874341  2
  C         -1.515786       -0.120164        3.664056  2
  H         -2.056541        0.670791        4.165768  2
  C         -1.301313       -1.331195        4.308058  2
  H         -1.674982       -1.483695        5.311481  2
  C         -0.607193       -2.346475        3.664056  2
  H         -0.440108       -3.289930        4.165768  2
  C         -0.127547       -2.150724        2.376053  2
  H          0.413208       -2.941679        1.874341  2

%mem=32GB
%nprocshared= 8
#p m062x/6-31G(d,p)    counterpoise=2

00100 m062x/6-31G(d,p)    counterpoise=2

 0  1  0  1  0  1
  C          0.302987       -0.676455       -0.000000  1
  C         -0.873351       -1.425145       -0.000005  1
  C         -2.074182       -0.744284       -0.000006  1
  C         -2.120834        0.659037       -0.000003  1
  C         -0.967954        1.420469        0.000004  1
  C          0.237580        0.726968        0.000004  1
  N          1.623348       -1.095419        0.000016  1
  C          2.318217       -0.000000       -0.000034  1
  N          1.554189        1.134829        0.000024  1
  H         -0.831004       -2.505113       -0.000002  1
  H         -3.002220       -1.298836       -0.000005  1
  H         -3.081560        1.154857       -0.000001  1
  H         -1.006882        2.500989        0.000014  1
  H          3.395650        0.051407       -0.000042  1
  H          1.893339        2.079794        0.000031  1
  C         -0.173648       -0.984808        1.732051  2
  H          0.109174       -0.801839        0.704298  2
  C         -1.008224       -0.092775        2.391668  2
  H         -1.375578        0.785132        1.877792  2
  C         -1.371258       -0.327635        3.710902  2
  H         -2.021435        0.367304        4.224779  2
  C         -0.899716       -1.454528        4.370520  2
  H         -1.182539       -1.637496        5.398272  2
  C         -0.065141       -2.346561        3.710902  2
  H          0.302214       -3.224468        4.224779  2
  C          0.297893       -2.111701        2.391668  2
  H          0.948071       -2.806640        1.877792  2

%mem=32GB
%nprocshared= 8
#p m062x/6-31G(d,p)    counterpoise=2

00101 m062x/6-31G(d,p)    counterpoise=2

 0  1  0  1  0  1
  C          0.302987       -0.676455       -0.000000  1
  C         -0.873351       -1.425145       -0.000005  1
  C         -2.074182       -0.744284       -0.000006  1
  C         -2.120834        0.659037       -0.000003  1
  C         -0.967954        1.420469        0.000004  1
  C          0.237580        0.726968        0.000004  1
  N          1.623348       -1.095419        0.000016  1
  C          2.318217       -0.000000       -0.000034  1
  N          1.554189        1.134829        0.000024  1
  H         -0.831004       -2.505113       -0.000002  1
  H         -3.002220       -1.298836       -0.000005  1
  H         -3.081560        1.154857       -0.000001  1
  H         -1.006882        2.500989        0.000014  1
  H          3.395650        0.051407       -0.000042  1
  H          1.893339        2.079794        0.000031  1
  C         -0.000000       -1.000000        1.732051  2
  H          0.183287       -0.804276        0.684272  2
  C         -0.995205       -0.303807        2.404521  2
  H         -1.587234        0.434287        1.880631  2
  C         -1.230475       -0.555040        3.749460  2
  H         -2.005791       -0.012670        4.273349  2
  C         -0.470540       -1.502466        4.421930  2
  H         -0.653827       -1.698190        5.469708  2
  C          0.524666       -2.198659        3.749460  2
  H          1.116694       -2.936753        4.273349  2
  C          0.759936       -1.947426        2.404521  2
  H          1.535251       -2.489796        1.880631  2

%mem=32GB
%nprocshared= 8
#p m062x/6-31G(d,p)    counterpoise=2

00102 m062x/6-31G(d,p)    counterpoise=2

 0  1  0  1  0  1
  C          0.302987       -0.676455       -0.000000  1
  C         -0.873351       -1.425145       -0.000005  1
  C         -2.074182       -0.744284       -0.000006  1
  C         -2.120834        0.659037       -0.000003  1
  C         -0.967954        1.420469        0.000004  1
  C          0.237580        0.726968        0.000004  1
  N          1.623348       -1.095419        0.000016  1
  C          2.318217       -0.000000       -0.000034  1
  N          1.554189        1.134829        0.000024  1
  H         -0.831004       -2.505113       -0.000002  1
  H         -3.002220       -1.298836       -0.000005  1
  H         -3.081560        1.154857       -0.000001  1
  H         -1.006882        2.500989        0.000014  1
  H          3.395650        0.051407       -0.000042  1
  H          1.893339        2.079794        0.000031  1
  C          0.173648       -0.984808        1.732051  2
  H          0.252947       -0.795754        0.670113  2
  C         -0.985953       -0.641096        2.413608  2
  H         -1.810043       -0.184272        1.882639  2
  C         -1.087742       -0.883768        3.776723  2
  H         -1.991131       -0.615999        4.307692  2
  C         -0.029930       -1.470152        4.458280  2
  H         -0.109229       -1.659206        5.520218  2
  C          1.129672       -1.813864        3.776723  2
  H          1.953762       -2.270687        4.307692  2
  C          1.231461       -1.571192        2.413608  2
  H          2.134849       -1.838961        1.882639  2

%mem=32GB
%nprocshared= 8
#p m062x/6-31G(d,p)    counterpoise=2

00103 m062x/6-31G(d,p)    counterpoise=2

 0  1  0  1  0  1
  C          0.302987       -0.676455       -0.000000  1
  C         -0.873351       -1.425145       -0.000005  1
  C         -2.074182       -0.744284       -0.000006  1
  C         -2.120834        0.659037       -0.000003  1
  C         -0.967954        1.420469        0.000004  1
  C          0.237580        0.726968        0.000004  1
  N          1.623348       -1.095419        0.000016  1
  C          2.318217       -0.000000       -0.000034  1
  N          1.554189        1.134829        0.000024  1
  H         -0.831004       -2.505113       -0.000002  1
  H         -3.002220       -1.298836       -0.000005  1
  H         -3.081560        1.154857       -0.000001  1
  H         -1.006882        2.500989        0.000014  1
  H          3.395650        0.051407       -0.000042  1
  H          1.893339        2.079794        0.000031  1
  C          0.342020       -0.939693        1.732051  2
  H          0.317929       -0.777225        0.663049  2
  C         -0.831805       -1.220314        2.418142  2
  H         -1.770365       -1.276465        1.883641  2
  C         -0.800882       -1.428858        3.790325  2
  H         -1.715351       -1.647477        4.324826  2
  C          0.403867       -1.356782        4.476416  2
  H          0.427957       -1.519249        5.545418  2
  C          1.577691       -1.076161        3.790325  2
  H          2.516252       -1.020010        4.324826  2
  C          1.546768       -0.867616        2.418142  2
  H          2.461237       -0.648998        1.883641  2

%mem=32GB
%nprocshared= 8
#p m062x/6-31G(d,p)    counterpoise=2

00104 m062x/6-31G(d,p)    counterpoise=2

 0  1  0  1  0  1
  C          0.302987       -0.676455       -0.000000  1
  C         -0.873351       -1.425145       -0.000005  1
  C         -2.074182       -0.744284       -0.000006  1
  C         -2.120834        0.659037       -0.000003  1
  C         -0.967954        1.420469        0.000004  1
  C          0.237580        0.726968        0.000004  1
  N          1.623348       -1.095419        0.000016  1
  C          2.318217       -0.000000       -0.000034  1
  N          1.554189        1.134829        0.000024  1
  H         -0.831004       -2.505113       -0.000002  1
  H         -3.002220       -1.298836       -0.000005  1
  H         -3.081560        1.154857       -0.000001  1
  H         -1.006882        2.500989        0.000014  1
  H          3.395650        0.051407       -0.000042  1
  H          1.893339        2.079794        0.000031  1
  C          0.500000       -0.866025        1.732051  2
  H          0.378484       -0.749100        0.663733  2
  C         -0.255636       -1.807423        2.417703  2
  H         -0.965831       -2.423894        1.883544  2
  C         -0.099656       -1.957510        3.789008  2
  H         -0.688335       -2.690907        4.323167  2
  C          0.811960       -1.166200        4.474660  2
  H          0.933476       -1.283126        5.542978  2
  C          1.567595       -0.224802        3.789008  2
  H          2.277790        0.391669        4.323167  2
  C          1.411616       -0.074715        2.417703  2
  H          2.000294        0.658682        1.883544  2

%mem=32GB
%nprocshared= 8
#p m062x/6-31G(d,p)    counterpoise=2

00105 m062x/6-31G(d,p)    counterpoise=2

 0  1  0  1  0  1
  C          0.302987       -0.676455       -0.000000  1
  C         -0.873351       -1.425145       -0.000005  1
  C         -2.074182       -0.744284       -0.000006  1
  C         -2.120834        0.659037       -0.000003  1
  C         -0.967954        1.420469        0.000004  1
  C          0.237580        0.726968        0.000004  1
  N          1.623348       -1.095419        0.000016  1
  C          2.318217       -0.000000       -0.000034  1
  N          1.554189        1.134829        0.000024  1
  H         -0.831004       -2.505113       -0.000002  1
  H         -3.002220       -1.298836       -0.000005  1
  H         -3.081560        1.154857       -0.000001  1
  H         -1.006882        2.500989        0.000014  1
  H          3.395650        0.051407       -0.000042  1
  H          1.893339        2.079794        0.000031  1
  C          0.642788       -0.766044        1.732051  2
  H          0.434842       -0.711219        0.672100  2
  C          0.469735       -1.963794        2.412333  2
  H          0.126973       -2.842076        1.882357  2
  C          0.736656       -2.034168        3.772896  2
  H          0.601839       -2.967276        4.302871  2
  C          1.176629       -0.906793        4.453178  2
  H          1.384574       -0.961619        5.513128  2
  C          1.349682        0.290956        3.772896  2
  H          1.692444        1.169239        4.302871  2
  C          1.082761        0.361331        2.412333  2
  H          1.217578        1.294438        1.882357  2

%mem=32GB
%nprocshared= 8
#p m062x/6-31G(d,p)    counterpoise=2

00106 m062x/6-31G(d,p)    counterpoise=2

 0  1  0  1  0  1
  C          0.302987       -0.676455       -0.000000  1
  C         -0.873351       -1.425145       -0.000005  1
  C         -2.074182       -0.744284       -0.000006  1
  C         -2.120834        0.659037       -0.000003  1
  C         -0.967954        1.420469        0.000004  1
  C          0.237580        0.726968        0.000004  1
  N          1.623348       -1.095419        0.000016  1
  C          2.318217       -0.000000       -0.000034  1
  N          1.554189        1.134829        0.000024  1
  H         -0.831004       -2.505113       -0.000002  1
  H         -3.002220       -1.298836       -0.000005  1
  H         -3.081560        1.154857       -0.000001  1
  H         -1.006882        2.500989        0.000014  1
  H          3.395650        0.051407       -0.000042  1
  H          1.893339        2.079794        0.000031  1
  C          0.766044       -0.642788        1.732051  2
  H          0.486757       -0.663094        0.687384  2
  C          1.032477       -1.828880        2.402523  2
  H          0.960754       -2.773212        1.880190  2
  C          1.390974       -1.802815        3.743468  2
  H          1.598539       -2.726841        4.265801  2
  C          1.483038       -0.590657        4.413941  2
  H          1.762326       -0.570351        5.458607  2
  C          1.216605        0.595435        3.743468  2
  H          1.288328        1.539767        4.265801  2
  C          0.858108        0.569370        2.402523  2
  H          0.650543        1.493396        1.880190  2

%mem=32GB
%nprocshared= 8
#p m062x/6-31G(d,p)    counterpoise=2

00107 m062x/6-31G(d,p)    counterpoise=2

 0  1  0  1  0  1
  C          0.302987       -0.676455       -0.000000  1
  C         -0.873351       -1.425145       -0.000005  1
  C         -2.074182       -0.744284       -0.000006  1
  C         -2.120834        0.659037       -0.000003  1
  C         -0.967954        1.420469        0.000004  1
  C          0.237580        0.726968        0.000004  1
  N          1.623348       -1.095419        0.000016  1
  C          2.318217       -0.000000       -0.000034  1
  N          1.554189        1.134829        0.000024  1
  H         -0.831004       -2.505113       -0.000002  1
  H         -3.002220       -1.298836       -0.000005  1
  H         -3.081560        1.154857       -0.000001  1
  H         -1.006882        2.500989        0.000014  1
  H          3.395650        0.051407       -0.000042  1
  H          1.893339        2.079794        0.000031  1
  C          0.866025       -0.500000        1.732051  2
  H          0.533227       -0.604298        0.708279  2
  C          1.439168       -1.580329        2.389113  2
  H          1.552878       -2.526258        1.877227  2
  C          1.866351       -1.446451        3.703238  2
  H          2.312859       -2.288082        4.215124  2
  C          1.720391       -0.232244        4.360300  2
  H          2.053189       -0.127945        5.384072  2
  C          1.147249        0.848085        3.703238  2
  H          1.033539        1.794015        4.215124  2
  C          0.720066        0.714207        2.389113  2
  H          0.273558        1.555838        1.877227  2

%mem=32GB
%nprocshared= 8
#p m062x/6-31G(d,p)    counterpoise=2

00108 m062x/6-31G(d,p)    counterpoise=2

 0  1  0  1  0  1
  C          0.302987       -0.676455       -0.000000  1
  C         -0.873351       -1.425145       -0.000005  1
  C         -2.074182       -0.744284       -0.000006  1
  C         -2.120834        0.659037       -0.000003  1
  C         -0.967954        1.420469        0.000004  1
  C          0.237580        0.726968        0.000004  1
  N          1.623348       -1.095419        0.000016  1
  C          2.318217       -0.000000       -0.000034  1
  N          1.554189        1.134829        0.000024  1
  H         -0.831004       -2.505113       -0.000002  1
  H         -3.002220       -1.298836       -0.000005  1
  H         -3.081560        1.154857       -0.000001  1
  H         -1.006882        2.500989        0.000014  1
  H          3.395650        0.051407       -0.000042  1
  H          1.893339        2.079794        0.000031  1
  C          0.939693       -0.342020        1.732051  2
  H          1.101437       -0.124401        0.685044  2
  C         -0.129068        0.235506        2.404025  2
  H         -0.799942        0.903047        1.880522  2
  C         -0.336684       -0.043833        3.747974  2
  H         -1.169303        0.406089        4.271477  2
  C          0.524459       -0.900697        4.419948  2
  H          0.362715       -1.118316        5.466954  2
  C          1.593219       -1.478223        3.747974  2
  H          2.264094       -2.145764        4.271477  2
  C          1.800836       -1.198885        2.404025  2
  H          2.633455       -1.648807        1.880522  2

%mem=32GB
%nprocshared= 8
#p m062x/6-31G(d,p)    counterpoise=2

00109 m062x/6-31G(d,p)    counterpoise=2

 0  1  0  1  0  1
  C          0.302987       -0.676455       -0.000000  1
  C         -0.873351       -1.425145       -0.000005  1
  C         -2.074182       -0.744284       -0.000006  1
  C         -2.120834        0.659037       -0.000003  1
  C         -0.967954        1.420469        0.000004  1
  C          0.237580        0.726968        0.000004  1
  N          1.623348       -1.095419        0.000016  1
  C          2.318217       -0.000000       -0.000034  1
  N          1.554189        1.134829        0.000024  1
  H         -0.831004       -2.505113       -0.000002  1
  H         -3.002220       -1.298836       -0.000005  1
  H         -3.081560        1.154857       -0.000001  1
  H         -1.006882        2.500989        0.000014  1
  H          3.395650        0.051407       -0.000042  1
  H          1.893339        2.079794        0.000031  1
  C          0.984808       -0.173648        1.732051  2
  H          1.121763       -0.055670        0.665718  2
  C          0.112216        0.661543        2.416429  2
  H         -0.430623        1.430177        1.883263  2
  C         -0.063581        0.510104        3.785186  2
  H         -0.743375        1.160760        4.318352  2
  C          0.633214       -0.476525        4.469564  2
  H          0.496259       -0.594503        5.535897  2
  C          1.505806       -1.311716        3.785186  2
  H          2.048645       -2.080350        4.318352  2
  C          1.681603       -1.160277        2.416429  2
  H          2.361397       -1.810933        1.883263  2

%mem=32GB
%nprocshared= 8
#p m062x/6-31G(d,p)    counterpoise=2

00110 m062x/6-31G(d,p)    counterpoise=2

 0  1  0  1  0  1
  C          0.302987       -0.676455       -0.000000  1
  C         -0.873351       -1.425145       -0.000005  1
  C         -2.074182       -0.744284       -0.000006  1
  C         -2.120834        0.659037       -0.000003  1
  C         -0.967954        1.420469        0.000004  1
  C          0.237580        0.726968        0.000004  1
  N          1.623348       -1.095419        0.000016  1
  C          2.318217       -0.000000       -0.000034  1
  N          1.554189        1.134829        0.000024  1
  H         -0.831004       -2.505113       -0.000002  1
  H         -3.002220       -1.298836       -0.000005  1
  H         -3.081560        1.154857       -0.000001  1
  H         -1.006882        2.500989        0.000014  1
  H          3.395650        0.051407       -0.000042  1
  H          1.893339        2.079794        0.000031  1
  C          1.285575        0.000000        1.532089  2
  H          1.230369        0.012678        0.452027  2
  C          1.051899       -1.179923        2.225278  2
  H          0.814647       -2.086465        1.685247  2
  C          1.122762       -1.196197        3.611657  2
  H          0.940717       -2.115417        4.151688  2
  C          1.427302       -0.032548        4.304846  2
  H          1.482508       -0.045227        5.384908  2
  C          1.660978        1.147375        3.611657  2
  H          1.898230        2.053916        4.151688  2
  C          1.590115        1.163649        2.225278  2
  H          1.772160        2.082869        1.685247  2

%mem=32GB
%nprocshared= 8
#p m062x/6-31G(d,p)    counterpoise=2

00111 m062x/6-31G(d,p)    counterpoise=2

 0  1  0  1  0  1
  C          0.302987       -0.676455       -0.000000  1
  C         -0.873351       -1.425145       -0.000005  1
  C         -2.074182       -0.744284       -0.000006  1
  C         -2.120834        0.659037       -0.000003  1
  C         -0.967954        1.420469        0.000004  1
  C          0.237580        0.726968        0.000004  1
  N          1.623348       -1.095419        0.000016  1
  C          2.318217       -0.000000       -0.000034  1
  N          1.554189        1.134829        0.000024  1
  H         -0.831004       -2.505113       -0.000002  1
  H         -3.002220       -1.298836       -0.000005  1
  H         -3.081560        1.154857       -0.000001  1
  H         -1.006882        2.500989        0.000014  1
  H          3.395650        0.051407       -0.000042  1
  H          1.893339        2.079794        0.000031  1
  C          1.266044        0.223238        1.532089  2
  H          1.224947        0.079730        0.460894  2
  C          2.448249       -0.015663        2.219587  2
  H          3.328148       -0.345287        1.683990  2
  C          2.501002        0.168545        3.594585  2
  H          3.421999       -0.017571        4.130182  2
  C          1.371551        0.591654        4.282083  2
  H          1.412649        0.735161        5.353278  2
  C          0.189347        0.830555        3.594585  2
  H         -0.690552        1.160178        4.130182  2
  C          0.136594        0.646347        2.219587  2
  H         -0.784403        0.832463        1.683990  2

%mem=32GB
%nprocshared= 8
#p m062x/6-31G(d,p)    counterpoise=2

00112 m062x/6-31G(d,p)    counterpoise=2

 0  1  0  1  0  1
  C          0.302987       -0.676455       -0.000000  1
  C         -0.873351       -1.425145       -0.000005  1
  C         -2.074182       -0.744284       -0.000006  1
  C         -2.120834        0.659037       -0.000003  1
  C         -0.967954        1.420469        0.000004  1
  C          0.237580        0.726968        0.000004  1
  N          1.623348       -1.095419        0.000016  1
  C          2.318217       -0.000000       -0.000034  1
  N          1.554189        1.134829        0.000024  1
  H         -0.831004       -2.505113       -0.000002  1
  H         -3.002220       -1.298836       -0.000005  1
  H         -3.081560        1.154857       -0.000001  1
  H         -1.006882        2.500989        0.000014  1
  H          3.395650        0.051407       -0.000042  1
  H          1.893339        2.079794        0.000031  1
  C          1.208046        0.439693        1.532089  2
  H          1.207514        0.152671        0.489323  2
  C          2.410675        0.621677        2.201341  2
  H          3.347052        0.476431        1.679959  2
  C          2.411357        0.990102        3.539846  2
  H          3.348267        1.131877        4.061229  2
  C          1.209411        1.176542        4.209099  2
  H          1.209943        1.463563        5.251864  2
  C          0.006782        0.994557        3.539846  2
  H         -0.929596        1.139803        4.061229  2
  C          0.006099        0.626132        2.201341  2
  H         -0.930810        0.484357        1.679959  2

%mem=32GB
%nprocshared= 8
#p m062x/6-31G(d,p)    counterpoise=2

00113 m062x/6-31G(d,p)    counterpoise=2

 0  1  0  1  0  1
  C          0.302987       -0.676455       -0.000000  1
  C         -0.873351       -1.425145       -0.000005  1
  C         -2.074182       -0.744284       -0.000006  1
  C         -2.120834        0.659037       -0.000003  1
  C         -0.967954        1.420469        0.000004  1
  C          0.237580        0.726968        0.000004  1
  N          1.623348       -1.095419        0.000016  1
  C          2.318217       -0.000000       -0.000034  1
  N          1.554189        1.134829        0.000024  1
  H         -0.831004       -2.505113       -0.000002  1
  H         -3.002220       -1.298836       -0.000005  1
  H         -3.081560        1.154857       -0.000001  1
  H         -1.006882        2.500989        0.000014  1
  H          3.395650        0.051407       -0.000042  1
  H          1.893339        2.079794        0.000031  1
  C          1.113341        0.642788        1.532089  2
  H          1.174636        0.235033        0.532229  2
  C          2.262932        1.083213        2.173805  2
  H          3.219818        1.018572        1.673874  2
  C          2.184253        1.606611        3.457236  2
  H          3.079843        1.949725        3.957166  2
  C          0.955981        1.689584        4.098952  2
  H          0.894686        2.097339        5.098812  2
  C         -0.193610        1.249159        3.457236  2
  H         -1.150496        1.313800        3.957166  2
  C         -0.114931        0.725761        2.173805  2
  H         -1.010521        0.382647        1.673874  2

%mem=32GB
%nprocshared= 8
#p m062x/6-31G(d,p)    counterpoise=2

00114 m062x/6-31G(d,p)    counterpoise=2

 0  1  0  1  0  1
  C          0.302987       -0.676455       -0.000000  1
  C         -0.873351       -1.425145       -0.000005  1
  C         -2.074182       -0.744284       -0.000006  1
  C         -2.120834        0.659037       -0.000003  1
  C         -0.967954        1.420469        0.000004  1
  C          0.237580        0.726968        0.000004  1
  N          1.623348       -1.095419        0.000016  1
  C          2.318217       -0.000000       -0.000034  1
  N          1.554189        1.134829        0.000024  1
  H         -0.831004       -2.505113       -0.000002  1
  H         -3.002220       -1.298836       -0.000005  1
  H         -3.081560        1.154857       -0.000001  1
  H         -1.006882        2.500989        0.000014  1
  H          3.395650        0.051407       -0.000042  1
  H          1.893339        2.079794        0.000031  1
  C          0.984808        0.826352        1.532089  2
  H          1.355042        1.026936        0.535879  2
  C          0.174469        1.754731        2.171462  2
  H         -0.086591        2.678570        1.673357  2
  C         -0.300768        1.497259        3.450207  2
  H         -0.932063        2.220514        3.948312  2
  C          0.034334        0.311408        4.089580  2
  H         -0.335901        0.110824        5.085790  2
  C          0.844672       -0.616972        3.450207  2
  H          1.105733       -1.540810        3.948312  2
  C          1.319909       -0.359500        2.171462  2
  H          1.951204       -1.082754        1.673357  2

%mem=32GB
%nprocshared= 8
#p m062x/6-31G(d,p)    counterpoise=2

00115 m062x/6-31G(d,p)    counterpoise=2

 0  1  0  1  0  1
  C          0.302987       -0.676455       -0.000000  1
  C         -0.873351       -1.425145       -0.000005  1
  C         -2.074182       -0.744284       -0.000006  1
  C         -2.120834        0.659037       -0.000003  1
  C         -0.967954        1.420469        0.000004  1
  C          0.237580        0.726968        0.000004  1
  N          1.623348       -1.095419        0.000016  1
  C          2.318217       -0.000000       -0.000034  1
  N          1.554189        1.134829        0.000024  1
  H         -0.831004       -2.505113       -0.000002  1
  H         -3.002220       -1.298836       -0.000005  1
  H         -3.081560        1.154857       -0.000001  1
  H         -1.006882        2.500989        0.000014  1
  H          3.395650        0.051407       -0.000042  1
  H          1.893339        2.079794        0.000031  1
  C          0.826352        0.984808        1.532089  2
  H          0.443082        0.816963        0.534755  2
  C          1.554633       -0.008782        2.172183  2
  H          1.738731       -0.950684        1.673516  2
  C          2.046602        0.206665        3.452371  2
  H          2.613970       -0.567392        3.951038  2
  C          1.810290        1.415702        4.092465  2
  H          2.193560        1.583547        5.089798  2
  C          1.082009        2.409292        3.452371  2
  H          0.897911        3.351194        3.951038  2
  C          0.590040        2.193845        2.172183  2
  H          0.022672        2.967902        1.673516  2

%mem=32GB
%nprocshared= 8
#p m062x/6-31G(d,p)    counterpoise=2

00116 m062x/6-31G(d,p)    counterpoise=2

 0  1  0  1  0  1
  C          0.302987       -0.676455       -0.000000  1
  C         -0.873351       -1.425145       -0.000005  1
  C         -2.074182       -0.744284       -0.000006  1
  C         -2.120834        0.659037       -0.000003  1
  C         -0.967954        1.420469        0.000004  1
  C          0.237580        0.726968        0.000004  1
  N          1.623348       -1.095419        0.000016  1
  C          2.318217       -0.000000       -0.000034  1
  N          1.554189        1.134829        0.000024  1
  H         -0.831004       -2.505113       -0.000002  1
  H         -3.002220       -1.298836       -0.000005  1
  H         -3.081560        1.154857       -0.000001  1
  H         -1.006882        2.500989        0.000014  1
  H          3.395650        0.051407       -0.000042  1
  H          1.893339        2.079794        0.000031  1
  C          0.642788        1.113341        1.532089  2
  H          0.374117        0.857159        0.516250  2
  C          1.644906        0.407630        2.184060  2
  H          2.156937       -0.398336        1.676140  2
  C          1.989774        0.736468        3.488002  2
  H          2.770475        0.186684        3.995921  2
  C          1.332524        1.771017        4.139972  2
  H          1.601194        2.027199        5.155811  2
  C          0.330405        2.476727        3.488002  2
  H         -0.181626        3.282693        3.995921  2
  C         -0.014463        2.147889        2.184060  2
  H         -0.795164        2.697673        1.676140  2

%mem=32GB
%nprocshared= 8
#p m062x/6-31G(d,p)    counterpoise=2

00117 m062x/6-31G(d,p)    counterpoise=2

 0  1  0  1  0  1
  C          0.302987       -0.676455       -0.000000  1
  C         -0.873351       -1.425145       -0.000005  1
  C         -2.074182       -0.744284       -0.000006  1
  C         -2.120834        0.659037       -0.000003  1
  C         -0.967954        1.420469        0.000004  1
  C          0.237580        0.726968        0.000004  1
  N          1.623348       -1.095419        0.000016  1
  C          2.318217       -0.000000       -0.000034  1
  N          1.554189        1.134829        0.000024  1
  H         -0.831004       -2.505113       -0.000002  1
  H         -3.002220       -1.298836       -0.000005  1
  H         -3.081560        1.154857       -0.000001  1
  H         -1.006882        2.500989        0.000014  1
  H          3.395650        0.051407       -0.000042  1
  H          1.893339        2.079794        0.000031  1
  C          0.439693        1.208046        1.532089  2
  H          0.304634        0.886572        0.508294  2
  C          1.634815        0.948686        2.189166  2
  H          2.430817        0.425158        1.677268  2
  C          1.808178        1.361332        3.503320  2
  H          2.739239        1.159278        4.015217  2
  C          0.786419        2.033339        4.160397  2
  H          0.921478        2.354813        5.184191  2
  C         -0.408703        2.292699        3.503320  2
  H         -1.204705        2.816227        4.015217  2
  C         -0.582066        1.880052        2.189166  2
  H         -1.513127        2.082107        1.677268  2

%mem=32GB
%nprocshared= 8
#p m062x/6-31G(d,p)    counterpoise=2

00118 m062x/6-31G(d,p)    counterpoise=2

 0  1  0  1  0  1
  C          0.302987       -0.676455       -0.000000  1
  C         -0.873351       -1.425145       -0.000005  1
  C         -2.074182       -0.744284       -0.000006  1
  C         -2.120834        0.659037       -0.000003  1
  C         -0.967954        1.420469        0.000004  1
  C          0.237580        0.726968        0.000004  1
  N          1.623348       -1.095419        0.000016  1
  C          2.318217       -0.000000       -0.000034  1
  N          1.554189        1.134829        0.000024  1
  H         -0.831004       -2.505113       -0.000002  1
  H         -3.002220       -1.298836       -0.000005  1
  H         -3.081560        1.154857       -0.000001  1
  H         -1.006882        2.500989        0.000014  1
  H          3.395650        0.051407       -0.000042  1
  H          1.893339        2.079794        0.000031  1
  C          0.223238        1.266044        1.532089  2
  H          0.232788        0.907081        0.511895  2
  C          1.418973        1.528405        2.186855  2
  H          2.360062        1.373834        1.676758  2
  C          1.406714        1.989174        3.496387  2
  H          2.338253        2.193567        4.006484  2
  C          0.198720        2.187583        4.151153  2
  H          0.189170        2.546547        5.171347  2
  C         -0.997015        1.925223        3.496387  2
  H         -1.938104        2.079794        4.006484  2
  C         -0.984756        1.464453        2.186855  2
  H         -1.916295        1.260061        1.676758  2

%mem=32GB
%nprocshared= 8
#p m062x/6-31G(d,p)    counterpoise=2

00119 m062x/6-31G(d,p)    counterpoise=2

 0  1  0  1  0  1
  C          0.302987       -0.676455       -0.000000  1
  C         -0.873351       -1.425145       -0.000005  1
  C         -2.074182       -0.744284       -0.000006  1
  C         -2.120834        0.659037       -0.000003  1
  C         -0.967954        1.420469        0.000004  1
  C          0.237580        0.726968        0.000004  1
  N          1.623348       -1.095419        0.000016  1
  C          2.318217       -0.000000       -0.000034  1
  N          1.554189        1.134829        0.000024  1
  H         -0.831004       -2.505113       -0.000002  1
  H         -3.002220       -1.298836       -0.000005  1
  H         -3.081560        1.154857       -0.000001  1
  H         -1.006882        2.500989        0.000014  1
  H          3.395650        0.051407       -0.000042  1
  H          1.893339        2.079794        0.000031  1
  C          0.000000        1.285575        1.532089  2
  H          0.155922        0.918965        0.526591  2
  C          1.006310        1.991421        2.177423  2
  H          1.946199        2.174700        1.674674  2
  C          0.806167        2.462006        3.468091  2
  H          1.590133        3.011896        3.970840  2
  C         -0.400287        2.226746        4.113425  2
  H         -0.556210        2.593356        5.118924  2
  C         -1.406597        1.520900        3.468091  2
  H         -2.346486        1.337621        3.970840  2
  C         -1.206454        1.050315        2.177423  2
  H         -1.990420        0.500425        1.674674  2

%mem=32GB
%nprocshared= 8
#p m062x/6-31G(d,p)    counterpoise=2

00120 m062x/6-31G(d,p)    counterpoise=2

 0  1  0  1  0  1
  C          0.302987       -0.676455       -0.000000  1
  C         -0.873351       -1.425145       -0.000005  1
  C         -2.074182       -0.744284       -0.000006  1
  C         -2.120834        0.659037       -0.000003  1
  C         -0.967954        1.420469        0.000004  1
  C          0.237580        0.726968        0.000004  1
  N          1.623348       -1.095419        0.000016  1
  C          2.318217       -0.000000       -0.000034  1
  N          1.554189        1.134829        0.000024  1
  H         -0.831004       -2.505113       -0.000002  1
  H         -3.002220       -1.298836       -0.000005  1
  H         -3.081560        1.154857       -0.000001  1
  H         -1.006882        2.500989        0.000014  1
  H          3.395650        0.051407       -0.000042  1
  H          1.893339        2.079794        0.000031  1
  C         -0.223238        1.266044        1.532089  2
  H          0.071974        0.920698        0.550596  2
  C          0.501185        2.268909        2.162016  2
  H          1.360758        2.704846        1.671270  2
  C          0.122248        2.712199        3.421871  2
  H          0.686610        3.493482        3.912617  2
  C         -0.981111        2.152624        4.051798  2
  H         -1.276323        2.497971        5.033291  2
  C         -1.705534        1.149760        3.421871  2
  H         -2.565107        0.713823        3.912617  2
  C         -1.326597        0.706470        2.162016  2
  H         -1.890959       -0.074813        1.671270  2

%mem=32GB
%nprocshared= 8
#p m062x/6-31G(d,p)    counterpoise=2

00121 m062x/6-31G(d,p)    counterpoise=2

 0  1  0  1  0  1
  C          0.302987       -0.676455       -0.000000  1
  C         -0.873351       -1.425145       -0.000005  1
  C         -2.074182       -0.744284       -0.000006  1
  C         -2.120834        0.659037       -0.000003  1
  C         -0.967954        1.420469        0.000004  1
  C          0.237580        0.726968        0.000004  1
  N          1.623348       -1.095419        0.000016  1
  C          2.318217       -0.000000       -0.000034  1
  N          1.554189        1.134829        0.000024  1
  H         -0.831004       -2.505113       -0.000002  1
  H         -3.002220       -1.298836       -0.000005  1
  H         -3.081560        1.154857       -0.000001  1
  H         -1.006882        2.500989        0.000014  1
  H          3.395650        0.051407       -0.000042  1
  H          1.893339        2.079794        0.000031  1
  C         -0.439693        1.208046        1.532089  2
  H         -0.789250        1.348609        0.518288  2
  C         -0.663900        0.002349        2.182752  2
  H         -1.188126       -0.796386        1.675851  2
  C         -0.215204       -0.178079        3.484078  2
  H         -0.389873       -1.117378        3.990979  2
  C          0.457699        0.847188        4.134741  2
  H          0.807257        0.706625        5.148543  2
  C          0.681907        2.052884        3.484078  2
  H          1.206133        2.851619        3.990979  2
  C          0.233211        2.233313        2.182752  2
  H          0.407879        3.172611        1.675851  2

%mem=32GB
%nprocshared= 8
#p m062x/6-31G(d,p)    counterpoise=2

00122 m062x/6-31G(d,p)    counterpoise=2

 0  1  0  1  0  1
  C          0.302987       -0.676455       -0.000000  1
  C         -0.873351       -1.425145       -0.000005  1
  C         -2.074182       -0.744284       -0.000006  1
  C         -2.120834        0.659037       -0.000003  1
  C         -0.967954        1.420469        0.000004  1
  C          0.237580        0.726968        0.000004  1
  N          1.623348       -1.095419        0.000016  1
  C          2.318217       -0.000000       -0.000034  1
  N          1.554189        1.134829        0.000024  1
  H         -0.831004       -2.505113       -0.000002  1
  H         -3.002220       -1.298836       -0.000005  1
  H         -3.081560        1.154857       -0.000001  1
  H         -1.006882        2.500989        0.000014  1
  H          3.395650        0.051407       -0.000042  1
  H          1.893339        2.079794        0.000031  1
  C         -0.642788        1.113341        1.532089  2
  H         -0.863134        1.321464        0.493882  2
  C         -1.326926        0.105721        2.198416  2
  H         -2.080252       -0.471143        1.679312  2
  C         -1.044087       -0.161428        3.531069  2
  H         -1.577065       -0.946415        4.050173  2
  C         -0.077109        0.579042        4.197396  2
  H          0.143238        0.370919        5.235603  2
  C          0.607030        1.586662        3.531069  2
  H          1.360355        2.163525        4.050173  2
  C          0.324191        1.853811        2.198416  2
  H          0.857169        2.638798        1.679312  2

%mem=32GB
%nprocshared= 8
#p m062x/6-31G(d,p)    counterpoise=2

00123 m062x/6-31G(d,p)    counterpoise=2

 0  1  0  1  0  1
  C          0.302987       -0.676455       -0.000000  1
  C         -0.873351       -1.425145       -0.000005  1
  C         -2.074182       -0.744284       -0.000006  1
  C         -2.120834        0.659037       -0.000003  1
  C         -0.967954        1.420469        0.000004  1
  C          0.237580        0.726968        0.000004  1
  N          1.623348       -1.095419        0.000016  1
  C          2.318217       -0.000000       -0.000034  1
  N          1.554189        1.134829        0.000024  1
  H         -0.831004       -2.505113       -0.000002  1
  H         -3.002220       -1.298836       -0.000005  1
  H         -3.081560        1.154857       -0.000001  1
  H         -1.006882        2.500989        0.000014  1
  H          3.395650        0.051407       -0.000042  1
  H          1.893339        2.079794        0.000031  1
  C         -0.826352        0.984808        1.532089  2
  H         -0.922124        1.279465        0.495871  2
  C         -1.908294        0.424055        2.197139  2
  H         -2.846954        0.281857        1.679030  2
  C         -1.785360        0.045830        3.527239  2
  H         -2.628248       -0.391025        4.045347  2
  C         -0.580484        0.228358        4.192289  2
  H         -0.484712       -0.066300        5.228506  2
  C          0.501458        0.789110        3.527239  2
  H          1.440118        0.931308        4.045347  2
  C          0.378524        1.167335        2.197139  2
  H          1.221412        1.604191        1.679030  2

%mem=32GB
%nprocshared= 8
#p m062x/6-31G(d,p)    counterpoise=2

00124 m062x/6-31G(d,p)    counterpoise=2

 0  1  0  1  0  1
  C          0.302987       -0.676455       -0.000000  1
  C         -0.873351       -1.425145       -0.000005  1
  C         -2.074182       -0.744284       -0.000006  1
  C         -2.120834        0.659037       -0.000003  1
  C         -0.967954        1.420469        0.000004  1
  C          0.237580        0.726968        0.000004  1
  N          1.623348       -1.095419        0.000016  1
  C          2.318217       -0.000000       -0.000034  1
  N          1.554189        1.134829        0.000024  1
  H         -0.831004       -2.505113       -0.000002  1
  H         -3.002220       -1.298836       -0.000005  1
  H         -3.081560        1.154857       -0.000001  1
  H         -1.006882        2.500989        0.000014  1
  H          3.395650        0.051407       -0.000042  1
  H          1.893339        2.079794        0.000031  1
  C         -0.984808        0.826352        1.532089  2
  H         -0.973716        1.217365        0.523760  2
  C         -2.193733        0.609490        2.179240  2
  H         -3.124456        0.831556        1.675075  2
  C         -2.207971        0.107581        3.473542  2
  H         -3.149786       -0.061366        3.977706  2
  C         -1.013284       -0.177466        4.120693  2
  H         -1.024376       -0.568479        5.129022  2
  C          0.195642        0.039396        3.473542  2
  H          1.126364       -0.182670        3.977706  2
  C          0.209880        0.541305        2.179240  2
  H          1.151694        0.710252        1.675075  2

%mem=32GB
%nprocshared= 8
#p m062x/6-31G(d,p)    counterpoise=2

00125 m062x/6-31G(d,p)    counterpoise=2

 0  1  0  1  0  1
  C          0.302987       -0.676455       -0.000000  1
  C         -0.873351       -1.425145       -0.000005  1
  C         -2.074182       -0.744284       -0.000006  1
  C         -2.120834        0.659037       -0.000003  1
  C         -0.967954        1.420469        0.000004  1
  C          0.237580        0.726968        0.000004  1
  N          1.623348       -1.095419        0.000016  1
  C          2.318217       -0.000000       -0.000034  1
  N          1.554189        1.134829        0.000024  1
  H         -0.831004       -2.505113       -0.000002  1
  H         -3.002220       -1.298836       -0.000005  1
  H         -3.081560        1.154857       -0.000001  1
  H         -1.006882        2.500989        0.000014  1
  H          3.395650        0.051407       -0.000042  1
  H          1.893339        2.079794        0.000031  1
  C         -1.113341        0.642788        1.532089  2
  H         -0.985944        0.223671        0.543225  2
  C         -0.044783        1.261437        2.166747  2
  H          0.915075        1.324280        1.672315  2
  C         -0.208311        1.799420        3.436064  2
  H          0.624149        2.281380        3.930496  2
  C         -1.440397        1.718754        4.070723  2
  H         -1.567794        2.137871        5.059587  2
  C         -2.508955        1.100104        3.436064  2
  H         -3.468813        1.037261        3.930496  2
  C         -2.345427        0.562121        2.166747  2
  H         -3.177887        0.080161        1.672315  2

%mem=32GB
%nprocshared= 8
#p m062x/6-31G(d,p)    counterpoise=2

00126 m062x/6-31G(d,p)    counterpoise=2

 0  1  0  1  0  1
  C          0.302987       -0.676455       -0.000000  1
  C         -0.873351       -1.425145       -0.000005  1
  C         -2.074182       -0.744284       -0.000006  1
  C         -2.120834        0.659037       -0.000003  1
  C         -0.967954        1.420469        0.000004  1
  C          0.237580        0.726968        0.000004  1
  N          1.623348       -1.095419        0.000016  1
  C          2.318217       -0.000000       -0.000034  1
  N          1.554189        1.134829        0.000024  1
  H         -0.831004       -2.505113       -0.000002  1
  H         -3.002220       -1.298836       -0.000005  1
  H         -3.081560        1.154857       -0.000001  1
  H         -1.006882        2.500989        0.000014  1
  H          3.395650        0.051407       -0.000042  1
  H          1.893339        2.079794        0.000031  1
  C         -1.208046        0.439693        1.532089  2
  H         -1.013315        0.142176        0.510665  2
  C         -0.327055        1.289067        2.187644  2
  H          0.554012        1.653257        1.676932  2
  C         -0.577012        1.670962        3.498754  2
  H          0.109324        2.332668        4.009466  2
  C         -1.707961        1.203482        4.154309  2
  H         -1.902691        1.500999        5.175733  2
  C         -2.588952        0.354108        3.498754  2
  H         -3.470019       -0.010082        4.009466  2
  C         -2.338994       -0.027787        2.187644  2
  H         -3.025331       -0.689493        1.676932  2

%mem=32GB
%nprocshared= 8
#p m062x/6-31G(d,p)    counterpoise=2

00127 m062x/6-31G(d,p)    counterpoise=2

 0  1  0  1  0  1
  C          0.302987       -0.676455       -0.000000  1
  C         -0.873351       -1.425145       -0.000005  1
  C         -2.074182       -0.744284       -0.000006  1
  C         -2.120834        0.659037       -0.000003  1
  C         -0.967954        1.420469        0.000004  1
  C          0.237580        0.726968        0.000004  1
  N          1.623348       -1.095419        0.000016  1
  C          2.318217       -0.000000       -0.000034  1
  N          1.554189        1.134829        0.000024  1
  H         -0.831004       -2.505113       -0.000002  1
  H         -3.002220       -1.298836       -0.000005  1
  H         -3.081560        1.154857       -0.000001  1
  H         -1.006882        2.500989        0.000014  1
  H          3.395650        0.051407       -0.000042  1
  H          1.893339        2.079794        0.000031  1
  C         -1.266044        0.223238        1.532089  2
  H         -1.027654        0.066751        0.488813  2
  C         -0.759275        1.328761        2.201669  2
  H         -0.126086        2.033534        1.680031  2
  C         -1.065276        1.529629        3.540828  2
  H         -0.670477        2.390888        4.062466  2
  C         -1.878045        0.624973        4.210408  2
  H         -2.116436        0.781459        5.253684  2
  C         -2.384815       -0.480551        3.540828  2
  H         -3.018004       -1.185323        4.062466  2
  C         -2.078814       -0.681418        2.201669  2
  H         -2.473613       -1.542677        1.680031  2

%mem=32GB
%nprocshared= 8
#p m062x/6-31G(d,p)    counterpoise=2

00128 m062x/6-31G(d,p)    counterpoise=2

 0  1  0  1  0  1
  C          0.302987       -0.676455       -0.000000  1
  C         -0.873351       -1.425145       -0.000005  1
  C         -2.074182       -0.744284       -0.000006  1
  C         -2.120834        0.659037       -0.000003  1
  C         -0.967954        1.420469        0.000004  1
  C          0.237580        0.726968        0.000004  1
  N          1.623348       -1.095419        0.000016  1
  C          2.318217       -0.000000       -0.000034  1
  N          1.554189        1.134829        0.000024  1
  H         -0.831004       -2.505113       -0.000002  1
  H         -3.002220       -1.298836       -0.000005  1
  H         -3.081560        1.154857       -0.000001  1
  H         -1.006882        2.500989        0.000014  1
  H          3.395650        0.051407       -0.000042  1
  H          1.893339        2.079794        0.000031  1
  C         -1.285575        0.000000        1.532089  2
  H         -1.031932       -0.004507        0.480715  2
  C         -1.427003        1.204993        2.206866  2
  H         -1.283539        2.139237        1.681179  2
  C         -1.752582        1.210779        3.556420  2
  H         -1.862762        2.149530        4.082107  2
  C         -1.936734        0.011572        4.231198  2
  H         -2.190378        0.016079        5.282571  2
  C         -1.795307       -1.193422        3.556420  2
  H         -1.938771       -2.127665        4.082107  2
  C         -1.469727       -1.199207        2.206866  2
  H         -1.359548       -2.137958        1.681179  2

%mem=32GB
%nprocshared= 8
#p m062x/6-31G(d,p)    counterpoise=2

00129 m062x/6-31G(d,p)    counterpoise=2

 0  1  0  1  0  1
  C          0.302987       -0.676455       -0.000000  1
  C         -0.873351       -1.425145       -0.000005  1
  C         -2.074182       -0.744284       -0.000006  1
  C         -2.120834        0.659037       -0.000003  1
  C         -0.967954        1.420469        0.000004  1
  C          0.237580        0.726968        0.000004  1
  N          1.623348       -1.095419        0.000016  1
  C          2.318217       -0.000000       -0.000034  1
  N          1.554189        1.134829        0.000024  1
  H         -0.831004       -2.505113       -0.000002  1
  H         -3.002220       -1.298836       -0.000005  1
  H         -3.081560        1.154857       -0.000001  1
  H         -1.006882        2.500989        0.000014  1
  H          3.395650        0.051407       -0.000042  1
  H          1.893339        2.079794        0.000031  1
  C         -1.266044       -0.223238        1.532089  2
  H         -1.027376       -0.075525        0.487598  2
  C         -2.051948        0.704290        2.202448  2
  H         -2.425539        1.574594        1.680203  2
  C         -2.358305        0.514685        3.543168  2
  H         -2.970564        1.237276        4.065413  2
  C         -1.878758       -0.602449        4.213527  2
  H         -2.117426       -0.750162        5.258017  2
  C         -1.092855       -1.529977        3.543168  2
  H         -0.719264       -2.400281        4.065413  2
  C         -0.786498       -1.340371        2.202448  2
  H         -0.174239       -2.062963        1.680203  2

%mem=32GB
%nprocshared= 8
#p m062x/6-31G(d,p)    counterpoise=2

00130 m062x/6-31G(d,p)    counterpoise=2

 0  1  0  1  0  1
  C          0.302987       -0.676455       -0.000000  1
  C         -0.873351       -1.425145       -0.000005  1
  C         -2.074182       -0.744284       -0.000006  1
  C         -2.120834        0.659037       -0.000003  1
  C         -0.967954        1.420469        0.000004  1
  C          0.237580        0.726968        0.000004  1
  N          1.623348       -1.095419        0.000016  1
  C          2.318217       -0.000000       -0.000034  1
  N          1.554189        1.134829        0.000024  1
  H         -0.831004       -2.505113       -0.000002  1
  H         -3.002220       -1.298836       -0.000005  1
  H         -3.081560        1.154857       -0.000001  1
  H         -1.006882        2.500989        0.000014  1
  H          3.395650        0.051407       -0.000042  1
  H          1.893339        2.079794        0.000031  1
  C         -1.208046       -0.439693        1.532089  2
  H         -1.012887       -0.150299        0.508416  2
  C         -2.330107        0.046791        2.189088  2
  H         -3.009090        0.715180        1.677251  2
  C         -2.580615       -0.324678        3.503085  2
  H         -3.454758        0.054317        4.014921  2
  C         -1.709062       -1.182631        4.160083  2
  H         -1.904221       -1.472025        5.183756  2
  C         -0.587001       -1.669114        3.503085  2
  H          0.091983       -2.337503        4.014921  2
  C         -0.336493       -1.297645        2.189088  2
  H          0.537650       -1.676640        1.677251  2

%mem=32GB
%nprocshared= 8
#p m062x/6-31G(d,p)    counterpoise=2

00131 m062x/6-31G(d,p)    counterpoise=2

 0  1  0  1  0  1
  C          0.302987       -0.676455       -0.000000  1
  C         -0.873351       -1.425145       -0.000005  1
  C         -2.074182       -0.744284       -0.000006  1
  C         -2.120834        0.659037       -0.000003  1
  C         -0.967954        1.420469        0.000004  1
  C          0.237580        0.726968        0.000004  1
  N          1.623348       -1.095419        0.000016  1
  C          2.318217       -0.000000       -0.000034  1
  N          1.554189        1.134829        0.000024  1
  H         -0.831004       -2.505113       -0.000002  1
  H         -3.002220       -1.298836       -0.000005  1
  H         -3.081560        1.154857       -0.000001  1
  H         -1.006882        2.500989        0.000014  1
  H          3.395650        0.051407       -0.000042  1
  H          1.893339        2.079794        0.000031  1
  C         -1.113341       -0.642788        1.532089  2
  H         -0.985559       -0.230909        0.540237  2
  C         -2.343649       -0.550884        2.168665  2
  H         -3.174341       -0.067408        1.672739  2
  C         -2.507672       -1.079575        3.441816  2
  H         -3.466145       -1.007978        3.937742  2
  C         -1.441385       -1.700171        4.078391  2
  H         -1.569167       -2.112050        5.070243  2
  C         -0.211077       -1.792075        3.441816  2
  H          0.619614       -2.275551        3.937742  2
  C         -0.047054       -1.263383        2.168665  2
  H          0.911419       -1.334981        1.672739  2

%mem=32GB
%nprocshared= 8
#p m062x/6-31G(d,p)    counterpoise=2

00132 m062x/6-31G(d,p)    counterpoise=2

 0  1  0  1  0  1
  C          0.302987       -0.676455       -0.000000  1
  C         -0.873351       -1.425145       -0.000005  1
  C         -2.074182       -0.744284       -0.000006  1
  C         -2.120834        0.659037       -0.000003  1
  C         -0.967954        1.420469        0.000004  1
  C          0.237580        0.726968        0.000004  1
  N          1.623348       -1.095419        0.000016  1
  C          2.318217       -0.000000       -0.000034  1
  N          1.554189        1.134829        0.000024  1
  H         -0.831004       -2.505113       -0.000002  1
  H         -3.002220       -1.298836       -0.000005  1
  H         -3.081560        1.154857       -0.000001  1
  H         -1.006882        2.500989        0.000014  1
  H          3.395650        0.051407       -0.000042  1
  H          1.893339        2.079794        0.000031  1
  C         -0.984808       -0.826352        1.532089  2
  H         -0.911693       -1.219154        0.527050  2
  C          0.150255       -0.354239        2.177128  2
  H          1.107642       -0.379241        1.674609  2
  C          0.056405        0.149966        3.467206  2
  H          0.940677        0.517767        3.969725  2
  C         -1.172509        0.182059        4.112245  2
  H         -1.245623        0.574861        5.117284  2
  C         -2.307572       -0.290054        3.467206  2
  H         -3.264958       -0.265052        3.969725  2
  C         -2.213722       -0.794259        2.177128  2
  H         -3.097993       -1.162060        1.674609  2

%mem=32GB
%nprocshared= 8
#p m062x/6-31G(d,p)    counterpoise=2

00133 m062x/6-31G(d,p)    counterpoise=2

 0  1  0  1  0  1
  C          0.302987       -0.676455       -0.000000  1
  C         -0.873351       -1.425145       -0.000005  1
  C         -2.074182       -0.744284       -0.000006  1
  C         -2.120834        0.659037       -0.000003  1
  C         -0.967954        1.420469        0.000004  1
  C          0.237580        0.726968        0.000004  1
  N          1.623348       -1.095419        0.000016  1
  C          2.318217       -0.000000       -0.000034  1
  N          1.554189        1.134829        0.000024  1
  H         -0.831004       -2.505113       -0.000002  1
  H         -3.002220       -1.298836       -0.000005  1
  H         -3.081560        1.154857       -0.000001  1
  H         -1.006882        2.500989        0.000014  1
  H          3.395650        0.051407       -0.000042  1
  H          1.893339        2.079794        0.000031  1
  C         -0.826352       -0.984808        1.532089  2
  H         -0.858225       -1.283430        0.493075  2
  C          0.389604       -0.920752        2.198934  2
  H          1.305022       -1.169470        1.679427  2
  C          0.430517       -0.537437        3.532624  2
  H          1.377809       -0.487534        4.052131  2
  C         -0.744526       -0.218179        4.199469  2
  H         -0.712653        0.080443        5.238483  2
  C         -1.960482       -0.282235        3.532624  2
  H         -2.875900       -0.033517        4.052131  2
  C         -2.001395       -0.665550        2.198934  2
  H         -2.948686       -0.715453        1.679427  2

%mem=32GB
%nprocshared= 8
#p m062x/6-31G(d,p)    counterpoise=2

00134 m062x/6-31G(d,p)    counterpoise=2

 0  1  0  1  0  1
  C          0.302987       -0.676455       -0.000000  1
  C         -0.873351       -1.425145       -0.000005  1
  C         -2.074182       -0.744284       -0.000006  1
  C         -2.120834        0.659037       -0.000003  1
  C         -0.967954        1.420469        0.000004  1
  C          0.237580        0.726968        0.000004  1
  N          1.623348       -1.095419        0.000016  1
  C          2.318217       -0.000000       -0.000034  1
  N          1.554189        1.134829        0.000024  1
  H         -0.831004       -2.505113       -0.000002  1
  H         -3.002220       -1.298836       -0.000005  1
  H         -3.081560        1.154857       -0.000001  1
  H         -1.006882        2.500989        0.000014  1
  H          3.395650        0.051407       -0.000042  1
  H          1.893339        2.079794        0.000031  1
  C         -0.642788       -1.113341        1.532089  2
  H         -0.800573       -1.326723        0.483607  2
  C          0.425185       -1.691221        2.205010  2
  H          1.099406       -2.354801        1.680769  2
  C          0.627720       -1.417322        3.550852  2
  H          1.459725       -1.867520        4.075093  2
  C         -0.237718       -0.565542        4.223773  2
  H         -0.079933       -0.352161        5.272255  2
  C         -1.305691        0.012338        3.550852  2
  H         -1.979912        0.675917        4.075093  2
  C         -1.508226       -0.261561        2.205010  2
  H         -2.340231        0.188636        1.680769  2

%mem=32GB
%nprocshared= 8
#p m062x/6-31G(d,p)    counterpoise=2

00135 m062x/6-31G(d,p)    counterpoise=2

 0  1  0  1  0  1
  C          0.302987       -0.676455       -0.000000  1
  C         -0.873351       -1.425145       -0.000005  1
  C         -2.074182       -0.744284       -0.000006  1
  C         -2.120834        0.659037       -0.000003  1
  C         -0.967954        1.420469        0.000004  1
  C          0.237580        0.726968        0.000004  1
  N          1.623348       -1.095419        0.000016  1
  C          2.318217       -0.000000       -0.000034  1
  N          1.554189        1.134829        0.000024  1
  H         -0.831004       -2.505113       -0.000002  1
  H         -3.002220       -1.298836       -0.000005  1
  H         -3.081560        1.154857       -0.000001  1
  H         -1.006882        2.500989        0.000014  1
  H          3.395650        0.051407       -0.000042  1
  H          1.893339        2.079794        0.000031  1
  C         -0.439693       -1.208046        1.532089  2
  H         -0.731551       -1.354157        0.500967  2
  C          0.285840       -2.189363        2.193868  2
  H          0.559209       -3.099971        1.678307  2
  C          0.660473       -2.001814        3.517427  2
  H          1.225700       -2.766310        4.032988  2
  C          0.309573       -0.832946        4.179207  2
  H          0.601431       -0.686835        5.210328  2
  C         -0.415960        0.148372        3.517427  2
  H         -0.689329        1.058979        4.032988  2
  C         -0.790593       -0.039178        2.193868  2
  H         -1.355820        0.725318        1.678307  2

%mem=32GB
%nprocshared= 8
#p m062x/6-31G(d,p)    counterpoise=2

00136 m062x/6-31G(d,p)    counterpoise=2

 0  1  0  1  0  1
  C          0.302987       -0.676455       -0.000000  1
  C         -0.873351       -1.425145       -0.000005  1
  C         -2.074182       -0.744284       -0.000006  1
  C         -2.120834        0.659037       -0.000003  1
  C         -0.967954        1.420469        0.000004  1
  C          0.237580        0.726968        0.000004  1
  N          1.623348       -1.095419        0.000016  1
  C          2.318217       -0.000000       -0.000034  1
  N          1.554189        1.134829        0.000024  1
  H         -0.831004       -2.505113       -0.000002  1
  H         -3.002220       -1.298836       -0.000005  1
  H         -3.081560        1.154857       -0.000001  1
  H         -1.006882        2.500989        0.000014  1
  H          3.395650        0.051407       -0.000042  1
  H          1.893339        2.079794        0.000031  1
  C         -0.223238       -1.266044        1.532089  2
  H         -0.643792       -1.368966        0.540987  2
  C          0.332475       -2.367816        2.168183  2
  H          0.344851       -3.329073        1.672632  2
  C          0.872303       -2.235705        3.440373  2
  H          1.305233       -3.094041        3.935924  2
  C          0.856418       -1.001823        4.076467  2
  H          1.276972       -0.898902        5.067569  2
  C          0.300705        0.099949        3.440373  2
  H          0.288330        1.061206        3.935924  2
  C         -0.239123       -0.032162        2.168183  2
  H         -0.672053        0.826174        1.672632  2

%mem=32GB
%nprocshared= 8
#p m062x/6-31G(d,p)    counterpoise=2

00137 m062x/6-31G(d,p)    counterpoise=2

 0  1  0  1  0  1
  C          0.302987       -0.676455       -0.000000  1
  C         -0.873351       -1.425145       -0.000005  1
  C         -2.074182       -0.744284       -0.000006  1
  C         -2.120834        0.659037       -0.000003  1
  C         -0.967954        1.420469        0.000004  1
  C          0.237580        0.726968        0.000004  1
  N          1.623348       -1.095419        0.000016  1
  C          2.318217       -0.000000       -0.000034  1
  N          1.554189        1.134829        0.000024  1
  H         -0.831004       -2.505113       -0.000002  1
  H         -3.002220       -1.298836       -0.000005  1
  H         -3.081560        1.154857       -0.000001  1
  H         -1.006882        2.500989        0.000014  1
  H          3.395650        0.051407       -0.000042  1
  H          1.893339        2.079794        0.000031  1
  C         -0.000000       -1.285575        1.532089  2
  H          0.195482       -0.892582        0.543613  2
  C         -1.201932       -1.002345        2.166498  2
  H         -1.942816       -0.388702        1.672260  2
  C         -1.452854       -1.506796        3.435316  2
  H         -2.389220       -1.286146        3.929555  2
  C         -0.501845       -2.294476        4.069726  2
  H         -0.697327       -2.687469        5.058202  2
  C          0.700087       -2.577706        3.435316  2
  H          1.440971       -3.191350        3.929555  2
  C          0.951009       -2.073256        2.166498  2
  H          1.887376       -2.293906        1.672260  2

%mem=32GB
%nprocshared= 8
#p m062x/6-31G(d,p)    counterpoise=2

00138 m062x/6-31G(d,p)    counterpoise=2

 0  1  0  1  0  1
  C          0.302987       -0.676455       -0.000000  1
  C         -0.873351       -1.425145       -0.000005  1
  C         -2.074182       -0.744284       -0.000006  1
  C         -2.120834        0.659037       -0.000003  1
  C         -0.967954        1.420469        0.000004  1
  C          0.237580        0.726968        0.000004  1
  N          1.623348       -1.095419        0.000016  1
  C          2.318217       -0.000000       -0.000034  1
  N          1.554189        1.134829        0.000024  1
  H         -0.831004       -2.505113       -0.000002  1
  H         -3.002220       -1.298836       -0.000005  1
  H         -3.081560        1.154857       -0.000001  1
  H         -1.006882        2.500989        0.000014  1
  H          3.395650        0.051407       -0.000042  1
  H          1.893339        2.079794        0.000031  1
  C          0.223238       -1.266044        1.532089  2
  H          0.275717       -0.878063        0.523893  2
  C         -1.001884       -1.353896        2.179154  2
  H         -1.903837       -1.034356        1.675056  2
  C         -1.069247       -1.851913        3.473285  2
  H         -2.023679       -1.920354        3.977383  2
  C          0.088512       -2.262078        4.120350  2
  H          0.036033       -2.650059        5.128546  2
  C          1.313634       -2.174226        3.473285  2
  H          2.215587       -2.493766        3.977383  2
  C          1.380997       -1.676210        2.179154  2
  H          2.335429       -1.607769        1.675056  2

%mem=32GB
%nprocshared= 8
#p m062x/6-31G(d,p)    counterpoise=2

00139 m062x/6-31G(d,p)    counterpoise=2

 0  1  0  1  0  1
  C          0.302987       -0.676455       -0.000000  1
  C         -0.873351       -1.425145       -0.000005  1
  C         -2.074182       -0.744284       -0.000006  1
  C         -2.120834        0.659037       -0.000003  1
  C         -0.967954        1.420469        0.000004  1
  C          0.237580        0.726968        0.000004  1
  N          1.623348       -1.095419        0.000016  1
  C          2.318217       -0.000000       -0.000034  1
  N          1.554189        1.134829        0.000024  1
  H         -0.831004       -2.505113       -0.000002  1
  H         -3.002220       -1.298836       -0.000005  1
  H         -3.081560        1.154857       -0.000001  1
  H         -1.006882        2.500989        0.000014  1
  H          3.395650        0.051407       -0.000042  1
  H          1.893339        2.079794        0.000031  1
  C          0.439693       -1.208046        1.532089  2
  H          0.348843       -0.854768        0.513913  2
  C         -0.666403       -1.734223        2.185560  2
  H         -1.618958       -1.790865        1.676472  2
  C         -0.549787       -2.187694        3.492502  2
  H         -1.411491       -2.597613        4.001590  2
  C          0.672925       -2.114988        4.145973  2
  H          0.763775       -2.468265        5.164149  2
  C          1.779020       -1.588810        3.492502  2
  H          2.731575       -1.532169        4.001590  2
  C          1.662404       -1.135339        2.185560  2
  H          2.524109       -0.725420        1.676472  2

%mem=32GB
%nprocshared= 8
#p m062x/6-31G(d,p)    counterpoise=2

00140 m062x/6-31G(d,p)    counterpoise=2

 0  1  0  1  0  1
  C          0.302987       -0.676455       -0.000000  1
  C         -0.873351       -1.425145       -0.000005  1
  C         -2.074182       -0.744284       -0.000006  1
  C         -2.120834        0.659037       -0.000003  1
  C         -0.967954        1.420469        0.000004  1
  C          0.237580        0.726968        0.000004  1
  N          1.623348       -1.095419        0.000016  1
  C          2.318217       -0.000000       -0.000034  1
  N          1.554189        1.134829        0.000024  1
  H         -0.831004       -2.505113       -0.000002  1
  H         -3.002220       -1.298836       -0.000005  1
  H         -3.081560        1.154857       -0.000001  1
  H         -1.006882        2.500989        0.000014  1
  H          3.395650        0.051407       -0.000042  1
  H          1.893339        2.079794        0.000031  1
  C          0.642788       -1.113341        1.532089  2
  H          0.417182       -0.823278        0.514883  2
  C         -0.161448       -2.037640        2.184937  2
  H         -1.013592       -2.467654        1.676334  2
  C          0.128142       -2.409969        3.490633  2
  H         -0.498398       -3.130045        3.999236  2
  C          1.221966       -1.857997        4.143481  2
  H          1.447571       -2.148061        5.160687  2
  C          2.026201       -0.933698        3.490633  2
  H          2.878346       -0.503685        3.999236  2
  C          1.736612       -0.561370        2.184937  2
  H          2.363152        0.158707        1.676334  2

%mem=32GB
%nprocshared= 8
#p m062x/6-31G(d,p)    counterpoise=2

00141 m062x/6-31G(d,p)    counterpoise=2

 0  1  0  1  0  1
  C          0.302987       -0.676455       -0.000000  1
  C         -0.873351       -1.425145       -0.000005  1
  C         -2.074182       -0.744284       -0.000006  1
  C         -2.120834        0.659037       -0.000003  1
  C         -0.967954        1.420469        0.000004  1
  C          0.237580        0.726968        0.000004  1
  N          1.623348       -1.095419        0.000016  1
  C          2.318217       -0.000000       -0.000034  1
  N          1.554189        1.134829        0.000024  1
  H         -0.831004       -2.505113       -0.000002  1
  H         -3.002220       -1.298836       -0.000005  1
  H         -3.081560        1.154857       -0.000001  1
  H         -1.006882        2.500989        0.000014  1
  H          3.395650        0.051407       -0.000042  1
  H          1.893339        2.079794        0.000031  1
  C          0.826352       -0.984808        1.532089  2
  H          0.482903       -0.782457        0.526684  2
  C          0.436472       -2.150547        2.177363  2
  H         -0.210713       -2.856367        1.674661  2
  C          0.877326       -2.410287        3.467912  2
  H          0.573590       -3.318458        3.970614  2
  C          1.708060       -1.504287        4.113186  2
  H          2.051509       -1.706638        5.118591  2
  C          2.097940       -0.338547        3.467912  2
  H          2.745125        0.367273        3.970614  2
  C          1.657086       -0.078808        2.177363  2
  H          1.960822        0.829363        1.674661  2

%mem=32GB
%nprocshared= 8
#p m062x/6-31G(d,p)    counterpoise=2

00142 m062x/6-31G(d,p)    counterpoise=2

 0  1  0  1  0  1
  C          0.302987       -0.676455       -0.000000  1
  C         -0.873351       -1.425145       -0.000005  1
  C         -2.074182       -0.744284       -0.000006  1
  C         -2.120834        0.659037       -0.000003  1
  C         -0.967954        1.420469        0.000004  1
  C          0.237580        0.726968        0.000004  1
  N          1.623348       -1.095419        0.000016  1
  C          2.318217       -0.000000       -0.000034  1
  N          1.554189        1.134829        0.000024  1
  H         -0.831004       -2.505113       -0.000002  1
  H         -3.002220       -1.298836       -0.000005  1
  H         -3.081560        1.154857       -0.000001  1
  H         -1.006882        2.500989        0.000014  1
  H          3.395650        0.051407       -0.000042  1
  H          1.893339        2.079794        0.000031  1
  C          0.984808       -0.826352        1.532089  2
  H          1.395523       -0.999419        0.546644  2
  C          1.188072        0.392667        2.164553  2
  H          1.757140        1.169278        1.671830  2
  C          0.660873        0.614818        3.429481  2
  H          0.819226        1.564495        3.922203  2
  C         -0.069590       -0.382051        4.061945  2
  H         -0.480306       -0.208984        5.047390  2
  C         -0.272855       -1.601070        3.429481  2
  H         -0.841923       -2.377681        3.922203  2
  C          0.254344       -1.823220        2.164553  2
  H          0.095992       -2.772898        1.671830  2

%mem=32GB
%nprocshared= 8
#p m062x/6-31G(d,p)    counterpoise=2

00143 m062x/6-31G(d,p)    counterpoise=2

 0  1  0  1  0  1
  C          0.302987       -0.676455       -0.000000  1
  C         -0.873351       -1.425145       -0.000005  1
  C         -2.074182       -0.744284       -0.000006  1
  C         -2.120834        0.659037       -0.000003  1
  C         -0.967954        1.420469        0.000004  1
  C          0.237580        0.726968        0.000004  1
  N          1.623348       -1.095419        0.000016  1
  C          2.318217       -0.000000       -0.000034  1
  N          1.554189        1.134829        0.000024  1
  H         -0.831004       -2.505113       -0.000002  1
  H         -3.002220       -1.298836       -0.000005  1
  H         -3.081560        1.154857       -0.000001  1
  H         -1.006882        2.500989        0.000014  1
  H          3.395650        0.051407       -0.000042  1
  H          1.893339        2.079794        0.000031  1
  C          1.113341       -0.642788        1.532089  2
  H          1.174127       -0.215144        0.540541  2
  C         -0.115997       -0.748057        2.168470  2
  H         -1.012928       -0.402423        1.672696  2
  C         -0.194023       -1.296985        3.441231  2
  H         -1.151740       -1.378995        3.937005  2
  C          0.957289       -1.740644        4.077612  2
  H          0.896503       -2.168288        5.069160  2
  C          2.186628       -1.635375        3.441231  2
  H          3.083558       -1.981008        3.937005  2
  C          2.264653       -1.086447        2.168470  2
  H          3.222370       -1.004436        1.672696  2

%mem=32GB
%nprocshared= 8
#p m062x/6-31G(d,p)    counterpoise=2

00144 m062x/6-31G(d,p)    counterpoise=2

 0  1  0  1  0  1
  C          0.302987       -0.676455       -0.000000  1
  C         -0.873351       -1.425145       -0.000005  1
  C         -2.074182       -0.744284       -0.000006  1
  C         -2.120834        0.659037       -0.000003  1
  C         -0.967954        1.420469        0.000004  1
  C          0.237580        0.726968        0.000004  1
  N          1.623348       -1.095419        0.000016  1
  C          2.318217       -0.000000       -0.000034  1
  N          1.554189        1.134829        0.000024  1
  H         -0.831004       -2.505113       -0.000002  1
  H         -3.002220       -1.298836       -0.000005  1
  H         -3.081560        1.154857       -0.000001  1
  H         -1.006882        2.500989        0.000014  1
  H          3.395650        0.051407       -0.000042  1
  H          1.893339        2.079794        0.000031  1
  C          1.208046       -0.439693        1.532089  2
  H          1.207517       -0.130122        0.495794  2
  C          0.006096       -0.640429        2.197189  2
  H         -0.930811       -0.487243        1.679041  2
  C          0.006775       -1.037797        3.527388  2
  H         -0.929605       -1.194181        4.045536  2
  C          1.209402       -1.234428        4.192488  2
  H          1.209931       -1.543999        5.228783  2
  C          2.411351       -1.033692        3.527388  2
  H          3.348259       -1.186878        4.045536  2
  C          2.410673       -0.636324        2.197189  2
  H          3.347052       -0.479940        1.679041  2

%mem=32GB
%nprocshared= 8
#p m062x/6-31G(d,p)    counterpoise=2

00145 m062x/6-31G(d,p)    counterpoise=2

 0  1  0  1  0  1
  C          0.302987       -0.676455       -0.000000  1
  C         -0.873351       -1.425145       -0.000005  1
  C         -2.074182       -0.744284       -0.000006  1
  C         -2.120834        0.659037       -0.000003  1
  C         -0.967954        1.420469        0.000004  1
  C          0.237580        0.726968        0.000004  1
  N          1.623348       -1.095419        0.000016  1
  C          2.318217       -0.000000       -0.000034  1
  N          1.554189        1.134829        0.000024  1
  H         -0.831004       -2.505113       -0.000002  1
  H         -3.002220       -1.298836       -0.000005  1
  H         -3.081560        1.154857       -0.000001  1
  H         -1.006882        2.500989        0.000014  1
  H          3.395650        0.051407       -0.000042  1
  H          1.893339        2.079794        0.000031  1
  C          1.266044       -0.223238        1.532089  2
  H          1.225084       -0.055145        0.464471  2
  C          0.124223       -0.615762        2.217292  2
  H         -0.806274       -0.753465        1.683483  2
  C          0.176800       -0.831528        3.587698  2
  H         -0.712736       -1.137325        4.121507  2
  C          1.371199       -0.654770        4.272901  2
  H          1.412159       -0.822864        5.340519  2
  C          2.513020       -0.262246        3.587698  2
  H          3.443517       -0.124543        4.121507  2
  C          2.460443       -0.046480        2.217292  2
  H          3.349980        0.259316        1.683483  2

%mem=32GB
%nprocshared= 8
#p m062x/6-31G(d,p)    counterpoise=2

00146 m062x/6-31G(d,p)    counterpoise=2

 0  1  0  1  0  1
  C          0.302987       -0.676455       -0.000000  1
  C         -0.873351       -1.425145       -0.000005  1
  C         -2.074182       -0.744284       -0.000006  1
  C         -2.120834        0.659037       -0.000003  1
  C         -0.967954        1.420469        0.000004  1
  C          0.237580        0.726968        0.000004  1
  N          1.623348       -1.095419        0.000016  1
  C          2.318217       -0.000000       -0.000034  1
  N          1.554189        1.134829        0.000024  1
  H         -0.831004       -2.505113       -0.000002  1
  H         -3.002220       -1.298836       -0.000005  1
  H         -3.081560        1.154857       -0.000001  1
  H         -1.006882        2.500989        0.000014  1
  H          3.395650        0.051407       -0.000042  1
  H          1.893339        2.079794        0.000031  1
  C          1.532089        0.000000        1.285575  2
  H          1.267166        0.014668        0.237080  2
  C          1.635652       -1.209865        1.958505  2
  H          1.451411       -2.137744        1.434257  2
  C          1.975709       -1.228693        3.304365  2
  H          2.056391       -2.171240        3.828613  2
  C          2.212203       -0.037656        3.977295  2
  H          2.477126       -0.052324        5.025791  2
  C          2.108640        1.172209        3.304365  2
  H          2.292882        2.100088        3.828613  2
  C          1.768583        1.191037        1.958505  2
  H          1.687902        2.133584        1.434257  2

%mem=32GB
%nprocshared= 8
#p m062x/6-31G(d,p)    counterpoise=2

00147 m062x/6-31G(d,p)    counterpoise=2

 0  1  0  1  0  1
  C          0.302987       -0.676455       -0.000000  1
  C         -0.873351       -1.425145       -0.000005  1
  C         -2.074182       -0.744284       -0.000006  1
  C         -2.120834        0.659037       -0.000003  1
  C         -0.967954        1.420469        0.000004  1
  C          0.237580        0.726968        0.000004  1
  N          1.623348       -1.095419        0.000016  1
  C          2.318217       -0.000000       -0.000034  1
  N          1.554189        1.134829        0.000024  1
  H         -0.831004       -2.505113       -0.000002  1
  H         -3.002220       -1.298836       -0.000005  1
  H         -3.081560        1.154857       -0.000001  1
  H         -1.006882        2.500989        0.000014  1
  H          3.395650        0.051407       -0.000042  1
  H          1.893339        2.079794        0.000031  1
  C          1.508813        0.266044        1.285575  2
  H          1.266071        0.066361        0.250711  2
  C          2.428407       -0.534296        1.949757  2
  H          2.902075       -1.357485        1.432325  2
  C          2.739992       -0.277979        3.278120  2
  H          3.456403       -0.901485        3.795552  2
  C          2.131985        0.778677        3.942302  2
  H          2.374726        0.978361        4.977166  2
  C          1.212391        1.579018        3.278120  2
  H          0.738722        2.402207        3.795552  2
  C          0.900805        1.322701        1.949757  2
  H          0.184395        1.946207        1.432325  2

%mem=32GB
%nprocshared= 8
#p m062x/6-31G(d,p)    counterpoise=2

00148 m062x/6-31G(d,p)    counterpoise=2

 0  1  0  1  0  1
  C          0.302987       -0.676455       -0.000000  1
  C         -0.873351       -1.425145       -0.000005  1
  C         -2.074182       -0.744284       -0.000006  1
  C         -2.120834        0.659037       -0.000003  1
  C         -0.967954        1.420469        0.000004  1
  C          0.237580        0.726968        0.000004  1
  N          1.623348       -1.095419        0.000016  1
  C          2.318217       -0.000000       -0.000034  1
  N          1.554189        1.134829        0.000024  1
  H         -0.831004       -2.505113       -0.000002  1
  H         -3.002220       -1.298836       -0.000005  1
  H         -3.081560        1.154857       -0.000001  1
  H         -1.006882        2.500989        0.000014  1
  H          3.395650        0.051407       -0.000042  1
  H          1.893339        2.079794        0.000031  1
  C          1.439693        0.524005        1.285575  2
  H          1.260261        0.133364        0.293131  2
  C          2.647401        0.272885        1.922531  2
  H          3.408836       -0.313391        1.426309  2
  C          2.877721        0.774315        3.196444  2
  H          3.818588        0.578680        3.692666  2
  C          1.900333        1.526867        3.833400  2
  H          2.079764        1.917508        4.825844  2
  C          0.692624        1.777987        3.196444  2
  H         -0.068811        2.364263        3.692666  2
  C          0.462304        1.276556        1.922531  2
  H         -0.478562        1.472192        1.426309  2

%mem=32GB
%nprocshared= 8
#p m062x/6-31G(d,p)    counterpoise=2

00149 m062x/6-31G(d,p)    counterpoise=2

 0  1  0  1  0  1
  C          0.302987       -0.676455       -0.000000  1
  C         -0.873351       -1.425145       -0.000005  1
  C         -2.074182       -0.744284       -0.000006  1
  C         -2.120834        0.659037       -0.000003  1
  C         -0.967954        1.420469        0.000004  1
  C          0.237580        0.726968        0.000004  1
  N          1.623348       -1.095419        0.000016  1
  C          2.318217       -0.000000       -0.000034  1
  N          1.554189        1.134829        0.000024  1
  H         -0.831004       -2.505113       -0.000002  1
  H         -3.002220       -1.298836       -0.000005  1
  H         -3.081560        1.154857       -0.000001  1
  H         -1.006882        2.500989        0.000014  1
  H          3.395650        0.051407       -0.000042  1
  H          1.893339        2.079794        0.000031  1
  C          1.326828        0.766044        1.285575  2
  H          1.508092        1.060059        0.260665  2
  C          0.187068        1.208300        1.943368  2
  H         -0.519599        1.846854        1.430913  2
  C         -0.045605        0.830900        3.258953  2
  H         -0.933536        1.175439        3.771408  2
  C          0.861482        0.011244        3.916746  2
  H          0.680218       -0.282771        4.941656  2
  C          2.001242       -0.431012        3.258953  2
  H          2.707909       -1.069566        3.771408  2
  C          2.233915       -0.053612        1.943368  2
  H          3.121846       -0.398151        1.430913  2

%mem=32GB
%nprocshared= 8
#p m062x/6-31G(d,p)    counterpoise=2

00150 m062x/6-31G(d,p)    counterpoise=2

 0  1  0  1  0  1
  C          0.302987       -0.676455       -0.000000  1
  C         -0.873351       -1.425145       -0.000005  1
  C         -2.074182       -0.744284       -0.000006  1
  C         -2.120834        0.659037       -0.000003  1
  C         -0.967954        1.420469        0.000004  1
  C          0.237580        0.726968        0.000004  1
  N          1.623348       -1.095419        0.000016  1
  C          2.318217       -0.000000       -0.000034  1
  N          1.554189        1.134829        0.000024  1
  H         -0.831004       -2.505113       -0.000002  1
  H         -3.002220       -1.298836       -0.000005  1
  H         -3.081560        1.154857       -0.000001  1
  H         -1.006882        2.500989        0.000014  1
  H          3.395650        0.051407       -0.000042  1
  H          1.893339        2.079794        0.000031  1
  C          1.173648        0.984808        1.285575  2
  H          1.478729        1.105080        0.254944  2
  C          0.536894        2.026125        1.947040  2
  H          0.345910        2.957637        1.431724  2
  C          0.145288        1.871742        3.269970  2
  H         -0.350776        2.682981        3.785286  2
  C          0.390437        0.676041        3.931435  2
  H          0.085356        0.555769        4.962067  2
  C          1.027192       -0.365276        3.269970  2
  H          1.218175       -1.296788        3.785286  2
  C          1.418797       -0.210893        1.947040  2
  H          1.914862       -1.022132        1.431724  2

%mem=32GB
%nprocshared= 8
#p m062x/6-31G(d,p)    counterpoise=2

00151 m062x/6-31G(d,p)    counterpoise=2

 0  1  0  1  0  1
  C          0.302987       -0.676455       -0.000000  1
  C         -0.873351       -1.425145       -0.000005  1
  C         -2.074182       -0.744284       -0.000006  1
  C         -2.120834        0.659037       -0.000003  1
  C         -0.967954        1.420469        0.000004  1
  C          0.237580        0.726968        0.000004  1
  N          1.623348       -1.095419        0.000016  1
  C          2.318217       -0.000000       -0.000034  1
  N          1.554189        1.134829        0.000024  1
  H         -0.831004       -2.505113       -0.000002  1
  H         -3.002220       -1.298836       -0.000005  1
  H         -3.081560        1.154857       -0.000001  1
  H         -1.006882        2.500989        0.000014  1
  H          3.395650        0.051407       -0.000042  1
  H          1.893339        2.079794        0.000031  1
  C          0.984808        1.173648        1.285575  2
  H          1.422629        1.143798        0.297060  2
  C          0.785591        2.392311        1.920010  2
  H          1.068213        3.311862        1.425752  2
  C          0.223599        2.430627        3.188879  2
  H          0.068398        3.380027        3.683137  2
  C         -0.139177        1.250279        3.823313  2
  H         -0.576999        1.280129        4.811829  2
  C          0.060039        0.031616        3.188879  2
  H         -0.222582       -0.887935        3.683137  2
  C          0.622032       -0.006700        1.920010  2
  H          0.777232       -0.956100        1.425752  2

%mem=32GB
%nprocshared= 8
#p m062x/6-31G(d,p)    counterpoise=2

00152 m062x/6-31G(d,p)    counterpoise=2

 0  1  0  1  0  1
  C          0.302987       -0.676455       -0.000000  1
  C         -0.873351       -1.425145       -0.000005  1
  C         -2.074182       -0.744284       -0.000006  1
  C         -2.120834        0.659037       -0.000003  1
  C         -0.967954        1.420469        0.000004  1
  C          0.237580        0.726968        0.000004  1
  N          1.623348       -1.095419        0.000016  1
  C          2.318217       -0.000000       -0.000034  1
  N          1.554189        1.134829        0.000024  1
  H         -0.831004       -2.505113       -0.000002  1
  H         -3.002220       -1.298836       -0.000005  1
  H         -3.081560        1.154857       -0.000001  1
  H         -1.006882        2.500989        0.000014  1
  H          3.395650        0.051407       -0.000042  1
  H          1.893339        2.079794        0.000031  1
  C          0.766044        1.326828        1.285575  2
  H          0.388496        0.898273        0.367131  2
  C          1.910494        0.807112        1.875038  2
  H          2.424530       -0.026327        1.415816  2
  C          2.395119        1.357210        3.053962  2
  H          3.286703        0.952326        3.513185  2
  C          1.735294        2.427023        3.643425  2
  H          2.112842        2.855578        4.561869  2
  C          0.590845        2.946739        3.053962  2
  H          0.076809        3.780178        3.513185  2
  C          0.106220        2.396641        1.875038  2
  H         -0.785365        2.801525        1.415816  2

%mem=32GB
%nprocshared= 8
#p m062x/6-31G(d,p)    counterpoise=2

00153 m062x/6-31G(d,p)    counterpoise=2

 0  1  0  1  0  1
  C          0.302987       -0.676455       -0.000000  1
  C         -0.873351       -1.425145       -0.000005  1
  C         -2.074182       -0.744284       -0.000006  1
  C         -2.120834        0.659037       -0.000003  1
  C         -0.967954        1.420469        0.000004  1
  C          0.237580        0.726968        0.000004  1
  N          1.623348       -1.095419        0.000016  1
  C          2.318217       -0.000000       -0.000034  1
  N          1.554189        1.134829        0.000024  1
  H         -0.831004       -2.505113       -0.000002  1
  H         -3.002220       -1.298836       -0.000005  1
  H         -3.081560        1.154857       -0.000001  1
  H         -1.006882        2.500989        0.000014  1
  H          3.395650        0.051407       -0.000042  1
  H          1.893339        2.079794        0.000031  1
  C          0.524005        1.439693        1.285575  2
  H          0.317148        0.924962        0.357133  2
  C          1.772343        1.321729        1.881454  2
  H          2.538005        0.715099        1.417233  2
  C          2.037867        1.982443        3.073212  2
  H          3.010386        1.890544        3.537433  2
  C          1.055052        2.761121        3.669091  2
  H          1.261909        3.275852        4.597532  2
  C         -0.193285        2.879084        3.073212  2
  H         -0.958947        3.485714        3.537433  2
  C         -0.458809        2.218370        1.881454  2
  H         -1.431328        2.310269        1.417233  2

%mem=32GB
%nprocshared= 8
#p m062x/6-31G(d,p)    counterpoise=2

00154 m062x/6-31G(d,p)    counterpoise=2

 0  1  0  1  0  1
  C          0.302987       -0.676455       -0.000000  1
  C         -0.873351       -1.425145       -0.000005  1
  C         -2.074182       -0.744284       -0.000006  1
  C         -2.120834        0.659037       -0.000003  1
  C         -0.967954        1.420469        0.000004  1
  C          0.237580        0.726968        0.000004  1
  N          1.623348       -1.095419        0.000016  1
  C          2.318217       -0.000000       -0.000034  1
  N          1.554189        1.134829        0.000024  1
  H         -0.831004       -2.505113       -0.000002  1
  H         -3.002220       -1.298836       -0.000005  1
  H         -3.081560        1.154857       -0.000001  1
  H         -1.006882        2.500989        0.000014  1
  H          3.395650        0.051407       -0.000042  1
  H          1.893339        2.079794        0.000031  1
  C          0.266044        1.508813        1.285575  2
  H          0.245588        0.946922        0.361670  2
  C          1.480668        1.825695        1.878543  2
  H          2.406464        1.510672        1.416590  2
  C          1.506926        2.546945        3.064478  2
  H          2.453179        2.793813        3.526431  2
  C          0.318561        2.951312        3.657446  2
  H          0.339018        3.513203        4.581351  2
  C         -0.896062        2.634430        3.064478  2
  H         -1.821859        2.949453        3.526431  2
  C         -0.922320        1.913180        1.878543  2
  H         -1.868574        1.666312        1.416590  2

%mem=32GB
%nprocshared= 8
#p m062x/6-31G(d,p)    counterpoise=2

00155 m062x/6-31G(d,p)    counterpoise=2

 0  1  0  1  0  1
  C          0.302987       -0.676455       -0.000000  1
  C         -0.873351       -1.425145       -0.000005  1
  C         -2.074182       -0.744284       -0.000006  1
  C         -2.120834        0.659037       -0.000003  1
  C         -0.967954        1.420469        0.000004  1
  C          0.237580        0.726968        0.000004  1
  N          1.623348       -1.095419        0.000016  1
  C          2.318217       -0.000000       -0.000034  1
  N          1.554189        1.134829        0.000024  1
  H         -0.831004       -2.505113       -0.000002  1
  H         -3.002220       -1.298836       -0.000005  1
  H         -3.081560        1.154857       -0.000001  1
  H         -1.006882        2.500989        0.000014  1
  H          3.395650        0.051407       -0.000042  1
  H          1.893339        2.079794        0.000031  1
  C          0.000000        1.532089        1.285575  2
  H          0.167356        0.964945        0.379992  2
  C          1.045723        2.236358        1.866783  2
  H          2.027750        2.217877        1.413992  2
  C          0.830902        2.964351        3.029200  2
  H          1.645573        3.513013        3.481992  2
  C         -0.429641        2.988073        3.610408  2
  H         -0.596997        3.555217        4.515992  2
  C         -1.475363        2.283804        3.029200  2
  H         -2.457391        2.302285        3.481992  2
  C         -1.260543        1.555811        1.866783  2
  H         -2.075214        1.007149        1.413992  2

%mem=32GB
%nprocshared= 8
#p m062x/6-31G(d,p)    counterpoise=2

00156 m062x/6-31G(d,p)    counterpoise=2

 0  1  0  1  0  1
  C          0.302987       -0.676455       -0.000000  1
  C         -0.873351       -1.425145       -0.000005  1
  C         -2.074182       -0.744284       -0.000006  1
  C         -2.120834        0.659037       -0.000003  1
  C         -0.967954        1.420469        0.000004  1
  C          0.237580        0.726968        0.000004  1
  N          1.623348       -1.095419        0.000016  1
  C          2.318217       -0.000000       -0.000034  1
  N          1.554189        1.134829        0.000024  1
  H         -0.831004       -2.505113       -0.000002  1
  H         -3.002220       -1.298836       -0.000005  1
  H         -3.081560        1.154857       -0.000001  1
  H         -1.006882        2.500989        0.000014  1
  H          3.395650        0.051407       -0.000042  1
  H          1.893339        2.079794        0.000031  1
  C         -0.266044        1.508813        1.285575  2
  H         -0.783397        1.443698        0.338027  2
  C          0.216134        0.357726        1.893717  2
  H          0.074423       -0.604145        1.419943  2
  C          0.880213        0.441308        3.110000  2
  H          1.255855       -0.455447        3.583775  2
  C          1.062114        1.675978        3.718142  2
  H          1.579466        1.741093        4.665691  2
  C          0.579936        2.827066        3.110000  2
  H          0.721646        3.788936        3.583775  2
  C         -0.084143        2.743483        1.893717  2
  H         -0.459785        3.640239        1.419943  2

%mem=32GB
%nprocshared= 8
#p m062x/6-31G(d,p)    counterpoise=2

00157 m062x/6-31G(d,p)    counterpoise=2

 0  1  0  1  0  1
  C          0.302987       -0.676455       -0.000000  1
  C         -0.873351       -1.425145       -0.000005  1
  C         -2.074182       -0.744284       -0.000006  1
  C         -2.120834        0.659037       -0.000003  1
  C         -0.967954        1.420469        0.000004  1
  C          0.237580        0.726968        0.000004  1
  N          1.623348       -1.095419        0.000016  1
  C          2.318217       -0.000000       -0.000034  1
  N          1.554189        1.134829        0.000024  1
  H         -0.831004       -2.505113       -0.000002  1
  H         -3.002220       -1.298836       -0.000005  1
  H         -3.081560        1.154857       -0.000001  1
  H         -1.006882        2.500989        0.000014  1
  H          3.395650        0.051407       -0.000042  1
  H          1.893339        2.079794        0.000031  1
  C         -0.524005        1.439693        1.285575  2
  H         -0.877005        1.424407        0.263372  2
  C         -0.245436        0.248338        1.941631  2
  H         -0.381416       -0.695072        1.430529  2
  C          0.207678        0.267959        3.253742  2
  H          0.424697       -0.660167        3.764843  2
  C          0.382222        1.478934        3.909797  2
  H          0.735222        1.494219        4.932001  2
  C          0.103653        2.670288        3.253742  2
  H          0.239633        3.613699        3.764843  2
  C         -0.349461        2.650667        1.941631  2
  H         -0.566480        3.578793        1.430529  2

%mem=32GB
%nprocshared= 8
#p m062x/6-31G(d,p)    counterpoise=2

00158 m062x/6-31G(d,p)    counterpoise=2

 0  1  0  1  0  1
  C          0.302987       -0.676455       -0.000000  1
  C         -0.873351       -1.425145       -0.000005  1
  C         -2.074182       -0.744284       -0.000006  1
  C         -2.120834        0.659037       -0.000003  1
  C         -0.967954        1.420469        0.000004  1
  C          0.237580        0.726968        0.000004  1
  N          1.623348       -1.095419        0.000016  1
  C          2.318217       -0.000000       -0.000034  1
  N          1.554189        1.134829        0.000024  1
  H         -0.831004       -2.505113       -0.000002  1
  H         -3.002220       -1.298836       -0.000005  1
  H         -3.081560        1.154857       -0.000001  1
  H         -1.006882        2.500989        0.000014  1
  H          3.395650        0.051407       -0.000042  1
  H          1.893339        2.079794        0.000031  1
  C         -0.766044        1.326828        1.285575  2
  H         -0.933420        1.404453        0.219882  2
  C         -1.164464        0.186308        1.969543  2
  H         -1.642228       -0.624590        1.436696  2
  C         -0.949618        0.086668        3.337477  2
  H         -1.260007       -0.801855        3.870324  2
  C         -0.336354        1.127547        4.021445  2
  H         -0.168978        1.049922        5.087138  2
  C          0.062066        2.268067        3.337477  2
  H          0.539830        3.078964        3.870324  2
  C         -0.152780        2.367707        1.969543  2
  H          0.157609        3.256230        1.436696  2

%mem=32GB
%nprocshared= 8
#p m062x/6-31G(d,p)    counterpoise=2

00159 m062x/6-31G(d,p)    counterpoise=2

 0  1  0  1  0  1
  C          0.302987       -0.676455       -0.000000  1
  C         -0.873351       -1.425145       -0.000005  1
  C         -2.074182       -0.744284       -0.000006  1
  C         -2.120834        0.659037       -0.000003  1
  C         -0.967954        1.420469        0.000004  1
  C          0.237580        0.726968        0.000004  1
  N          1.623348       -1.095419        0.000016  1
  C          2.318217       -0.000000       -0.000034  1
  N          1.554189        1.134829        0.000024  1
  H         -0.831004       -2.505113       -0.000002  1
  H         -3.002220       -1.298836       -0.000005  1
  H         -3.081560        1.154857       -0.000001  1
  H         -1.006882        2.500989        0.000014  1
  H          3.395650        0.051407       -0.000042  1
  H          1.893339        2.079794        0.000031  1
  C         -0.984808        1.173648        1.285575  2
  H         -0.970884        1.377556        0.223516  2
  C         -2.193241        1.124685        1.967210  2
  H         -3.120748        1.290447        1.436181  2
  C         -2.211113        0.862946        3.330481  2
  H         -3.152544        0.824801        3.861510  2
  C         -1.020553        0.650171        4.012116  2
  H         -1.034476        0.446263        5.074175  2
  C          0.187881        0.699135        3.330481  2
  H          1.115388        0.533372        3.861510  2
  C          0.205753        0.960873        1.967210  2
  H          1.147184        0.999019        1.436181  2

%mem=32GB
%nprocshared= 8
#p m062x/6-31G(d,p)    counterpoise=2

00160 m062x/6-31G(d,p)    counterpoise=2

 0  1  0  1  0  1
  C          0.302987       -0.676455       -0.000000  1
  C         -0.873351       -1.425145       -0.000005  1
  C         -2.074182       -0.744284       -0.000006  1
  C         -2.120834        0.659037       -0.000003  1
  C         -0.967954        1.420469        0.000004  1
  C          0.237580        0.726968        0.000004  1
  N          1.623348       -1.095419        0.000016  1
  C          2.318217       -0.000000       -0.000034  1
  N          1.554189        1.134829        0.000024  1
  H         -0.831004       -2.505113       -0.000002  1
  H         -3.002220       -1.298836       -0.000005  1
  H         -3.081560        1.154857       -0.000001  1
  H         -1.006882        2.500989        0.000014  1
  H          3.395650        0.051407       -0.000042  1
  H          1.893339        2.079794        0.000031  1
  C         -1.173648        0.984808        1.285575  2
  H         -1.011604        1.328018        0.272812  2
  C         -2.364852        1.277848        1.935572  2
  H         -3.130816        1.849351        1.429190  2
  C         -2.572854        0.837299        3.235566  2
  H         -3.500862        1.065592        3.741948  2
  C         -1.589652        0.103710        3.885563  2
  H         -1.751696       -0.239501        4.898327  2
  C         -0.398448       -0.189330        3.235566  2
  H          0.367516       -0.760834        3.741948  2
  C         -0.190447        0.251219        1.935572  2
  H          0.737562        0.022926        1.429190  2

%mem=32GB
%nprocshared= 8
#p m062x/6-31G(d,p)    counterpoise=2

00161 m062x/6-31G(d,p)    counterpoise=2

 0  1  0  1  0  1
  C          0.302987       -0.676455       -0.000000  1
  C         -0.873351       -1.425145       -0.000005  1
  C         -2.074182       -0.744284       -0.000006  1
  C         -2.120834        0.659037       -0.000003  1
  C         -0.967954        1.420469        0.000004  1
  C          0.237580        0.726968        0.000004  1
  N          1.623348       -1.095419        0.000016  1
  C          2.318217       -0.000000       -0.000034  1
  N          1.554189        1.134829        0.000024  1
  H         -0.831004       -2.505113       -0.000002  1
  H         -3.002220       -1.298836       -0.000005  1
  H         -3.081560        1.154857       -0.000001  1
  H         -1.006882        2.500989        0.000014  1
  H          3.395650        0.051407       -0.000042  1
  H          1.893339        2.079794        0.000031  1
  C         -1.326828        0.766044        1.285575  2
  H         -1.065723        1.242182        0.350236  2
  C         -2.548592        1.038552        1.885881  2
  H         -3.239304        1.726986        1.418211  2
  C         -2.883749        0.427377        3.086492  2
  H         -3.835565        0.639673        3.554161  2
  C         -1.997142       -0.456306        3.686797  2
  H         -2.258246       -0.932444        4.622136  2
  C         -0.775378       -0.728814        3.086492  2
  H         -0.084666       -1.417248        3.554161  2
  C         -0.440221       -0.117638        1.885881  2
  H          0.511596       -0.329935        1.418211  2

%mem=32GB
%nprocshared= 8
#p m062x/6-31G(d,p)    counterpoise=2

00162 m062x/6-31G(d,p)    counterpoise=2

 0  1  0  1  0  1
  C          0.302987       -0.676455       -0.000000  1
  C         -0.873351       -1.425145       -0.000005  1
  C         -2.074182       -0.744284       -0.000006  1
  C         -2.120834        0.659037       -0.000003  1
  C         -0.967954        1.420469        0.000004  1
  C          0.237580        0.726968        0.000004  1
  N          1.623348       -1.095419        0.000016  1
  C          2.318217       -0.000000       -0.000034  1
  N          1.554189        1.134829        0.000024  1
  H         -0.831004       -2.505113       -0.000002  1
  H         -3.002220       -1.298836       -0.000005  1
  H         -3.081560        1.154857       -0.000001  1
  H         -1.006882        2.500989        0.000014  1
  H          3.395650        0.051407       -0.000042  1
  H          1.893339        2.079794        0.000031  1
  C         -1.439693        0.524005        1.285575  2
  H         -1.943882        0.623957        0.333974  2
  C         -1.349897       -0.719484        1.896318  2
  H         -1.784131       -1.588273        1.420517  2
  C         -0.702715       -0.847783        3.117803  2
  H         -0.632759       -1.816524        3.593604  2
  C         -0.145327        0.267406        3.728546  2
  H          0.358862        0.167454        4.680147  2
  C         -0.235122        1.510895        3.117803  2
  H          0.199111        2.379684        3.593604  2
  C         -0.882305        1.639194        1.896318  2
  H         -0.952261        2.607936        1.420517  2

%mem=32GB
%nprocshared= 8
#p m062x/6-31G(d,p)    counterpoise=2

00163 m062x/6-31G(d,p)    counterpoise=2

 0  1  0  1  0  1
  C          0.302987       -0.676455       -0.000000  1
  C         -0.873351       -1.425145       -0.000005  1
  C         -2.074182       -0.744284       -0.000006  1
  C         -2.120834        0.659037       -0.000003  1
  C         -0.967954        1.420469        0.000004  1
  C          0.237580        0.726968        0.000004  1
  N          1.623348       -1.095419        0.000016  1
  C          2.318217       -0.000000       -0.000034  1
  N          1.554189        1.134829        0.000024  1
  H         -0.831004       -2.505113       -0.000002  1
  H         -3.002220       -1.298836       -0.000005  1
  H         -3.081560        1.154857       -0.000001  1
  H         -1.006882        2.500989        0.000014  1
  H          3.395650        0.051407       -0.000042  1
  H          1.893339        2.079794        0.000031  1
  C         -1.508813        0.266044        1.285575  2
  H         -1.064061        0.061534        0.321152  2
  C         -1.291966        1.489640        1.904547  2
  H         -0.678279        2.238372        1.422336  2
  C         -1.862854        1.752152        3.142492  2
  H         -1.693919        2.705395        3.624704  2
  C         -2.650589        0.791069        3.761464  2
  H         -3.095341        0.995580        4.725888  2
  C         -2.867437       -0.432526        3.142492  2
  H         -3.481123       -1.181258        3.624704  2
  C         -2.296549       -0.695038        1.904547  2
  H         -2.465483       -1.648281        1.422336  2

%mem=32GB
%nprocshared= 8
#p m062x/6-31G(d,p)    counterpoise=2

00164 m062x/6-31G(d,p)    counterpoise=2

 0  1  0  1  0  1
  C          0.302987       -0.676455       -0.000000  1
  C         -0.873351       -1.425145       -0.000005  1
  C         -2.074182       -0.744284       -0.000006  1
  C         -2.120834        0.659037       -0.000003  1
  C         -0.967954        1.420469        0.000004  1
  C          0.237580        0.726968        0.000004  1
  N          1.623348       -1.095419        0.000016  1
  C          2.318217       -0.000000       -0.000034  1
  N          1.554189        1.134829        0.000024  1
  H         -0.831004       -2.505113       -0.000002  1
  H         -3.002220       -1.298836       -0.000005  1
  H         -3.081560        1.154857       -0.000001  1
  H         -1.006882        2.500989        0.000014  1
  H          3.395650        0.051407       -0.000042  1
  H          1.893339        2.079794        0.000031  1
  C         -1.532089        0.000000        1.285575  2
  H         -1.064659       -0.004983        0.310267  2
  C         -1.819271        1.205420        1.911533  2
  H         -1.575572        2.139520        1.423879  2
  C         -2.419269        1.211816        3.163449  2
  H         -2.642999        2.150900        3.651104  2
  C         -2.732085        0.012793        3.789408  2
  H         -3.199514        0.017776        4.764716  2
  C         -2.444902       -1.192627        3.163449  2
  H         -2.688602       -2.126727        3.651104  2
  C         -1.844904       -1.199024        1.911533  2
  H         -1.621174       -2.138107        1.423879  2

%mem=32GB
%nprocshared= 8
#p m062x/6-31G(d,p)    counterpoise=2

00165 m062x/6-31G(d,p)    counterpoise=2

 0  1  0  1  0  1
  C          0.302987       -0.676455       -0.000000  1
  C         -0.873351       -1.425145       -0.000005  1
  C         -2.074182       -0.744284       -0.000006  1
  C         -2.120834        0.659037       -0.000003  1
  C         -0.967954        1.420469        0.000004  1
  C          0.237580        0.726968        0.000004  1
  N          1.623348       -1.095419        0.000016  1
  C          2.318217       -0.000000       -0.000034  1
  N          1.554189        1.134829        0.000024  1
  H         -0.831004       -2.505113       -0.000002  1
  H         -3.002220       -1.298836       -0.000005  1
  H         -3.081560        1.154857       -0.000001  1
  H         -1.006882        2.500989        0.000014  1
  H          3.395650        0.051407       -0.000042  1
  H          1.893339        2.079794        0.000031  1
  C         -1.508813       -0.266044        1.285575  2
  H         -1.063311       -0.071060        0.319526  2
  C         -2.276799        0.710231        1.905591  2
  H         -2.429597        1.665782        1.422566  2
  C         -2.848649        0.459947        3.145622  2
  H         -3.446949        1.220515        3.628647  2
  C         -2.652514       -0.766611        3.765638  2
  H         -3.098016       -0.961595        4.731687  2
  C         -1.884529       -1.742887        3.145622  2
  H         -1.731730       -2.698438        3.628647  2
  C         -1.312678       -1.492603        1.905591  2
  H         -0.714378       -2.253171        1.422566  2

%mem=32GB
%nprocshared= 8
#p m062x/6-31G(d,p)    counterpoise=2

00166 m062x/6-31G(d,p)    counterpoise=2

 0  1  0  1  0  1
  C          0.302987       -0.676455       -0.000000  1
  C         -0.873351       -1.425145       -0.000005  1
  C         -2.074182       -0.744284       -0.000006  1
  C         -2.120834        0.659037       -0.000003  1
  C         -0.967954        1.420469        0.000004  1
  C          0.237580        0.726968        0.000004  1
  N          1.623348       -1.095419        0.000016  1
  C          2.318217       -0.000000       -0.000034  1
  N          1.554189        1.134829        0.000024  1
  H         -0.831004       -2.505113       -0.000002  1
  H         -3.002220       -1.298836       -0.000005  1
  H         -3.081560        1.154857       -0.000001  1
  H         -1.006882        2.500989        0.000014  1
  H          3.395650        0.051407       -0.000042  1
  H          1.893339        2.079794        0.000031  1
  C         -1.439693       -0.524005        1.285575  2
  H         -1.912806       -0.688258        0.326969  2
  C         -0.741729       -1.554375        1.900814  2
  H         -0.671092       -2.521339        1.421511  2
  C         -0.134435       -1.343538        3.131292  2
  H          0.409314       -2.146249        3.610595  2
  C         -0.225106       -0.102331        3.746530  2
  H          0.248007        0.061922        4.705137  2
  C         -0.923070        0.928039        3.131292  2
  H         -0.993706        1.895002        3.610595  2
  C         -1.530363        0.717202        1.900814  2
  H         -2.074113        1.519912        1.421511  2

%mem=32GB
%nprocshared= 8
#p m062x/6-31G(d,p)    counterpoise=2

00167 m062x/6-31G(d,p)    counterpoise=2

 0  1  0  1  0  1
  C          0.302987       -0.676455       -0.000000  1
  C         -0.873351       -1.425145       -0.000005  1
  C         -2.074182       -0.744284       -0.000006  1
  C         -2.120834        0.659037       -0.000003  1
  C         -0.967954        1.420469        0.000004  1
  C          0.237580        0.726968        0.000004  1
  N          1.623348       -1.095419        0.000016  1
  C          2.318217       -0.000000       -0.000034  1
  N          1.554189        1.134829        0.000024  1
  H         -0.831004       -2.505113       -0.000002  1
  H         -3.002220       -1.298836       -0.000005  1
  H         -3.081560        1.154857       -0.000001  1
  H         -1.006882        2.500989        0.000014  1
  H          3.395650        0.051407       -0.000042  1
  H          1.893339        2.079794        0.000031  1
  C         -1.326828       -0.766044        1.285575  2
  H         -1.870335       -0.750219        0.350647  2
  C         -1.012994       -1.977982        1.885617  2
  H         -1.312008       -2.906317        1.418153  2
  C         -0.315342       -1.998295        3.085701  2
  H         -0.070849       -2.942456        3.553166  2
  C          0.068475       -0.806671        3.685744  2
  H          0.611983       -0.822496        4.620672  2
  C         -0.245359        0.405266        3.085701  2
  H          0.053655        1.333602        3.553166  2
  C         -0.943010        0.425580        1.885617  2
  H         -1.187503        1.369740        1.418153  2

%mem=32GB
%nprocshared= 8
#p m062x/6-31G(d,p)    counterpoise=2

00168 m062x/6-31G(d,p)    counterpoise=2

 0  1  0  1  0  1
  C          0.302987       -0.676455       -0.000000  1
  C         -0.873351       -1.425145       -0.000005  1
  C         -2.074182       -0.744284       -0.000006  1
  C         -2.120834        0.659037       -0.000003  1
  C         -0.967954        1.420469        0.000004  1
  C          0.237580        0.726968        0.000004  1
  N          1.623348       -1.095419        0.000016  1
  C          2.318217       -0.000000       -0.000034  1
  N          1.554189        1.134829        0.000024  1
  H         -0.831004       -2.505113       -0.000002  1
  H         -3.002220       -1.298836       -0.000005  1
  H         -3.081560        1.154857       -0.000001  1
  H         -1.006882        2.500989        0.000014  1
  H          3.395650        0.051407       -0.000042  1
  H          1.893339        2.079794        0.000031  1
  C         -1.173648       -0.984808        1.285575  2
  H         -0.940273       -1.327015        0.286490  2
  C         -0.330135       -0.087780        1.926794  2
  H          0.560379        0.268844        1.427251  2
  C         -0.629698        0.351481        3.209231  2
  H          0.027441        1.050312        3.708774  2
  C         -1.772774       -0.106287        3.850449  2
  H         -2.006149        0.235921        4.849535  2
  C         -2.616287       -1.003315        3.209231  2
  H         -3.506801       -1.359938        3.708774  2
  C         -2.316724       -1.442575        1.926794  2
  H         -2.973863       -2.141406        1.427251  2

%mem=32GB
%nprocshared= 8
#p m062x/6-31G(d,p)    counterpoise=2

00169 m062x/6-31G(d,p)    counterpoise=2

 0  1  0  1  0  1
  C          0.302987       -0.676455       -0.000000  1
  C         -0.873351       -1.425145       -0.000005  1
  C         -2.074182       -0.744284       -0.000006  1
  C         -2.120834        0.659037       -0.000003  1
  C         -0.967954        1.420469        0.000004  1
  C          0.237580        0.726968        0.000004  1
  N          1.623348       -1.095419        0.000016  1
  C          2.318217       -0.000000       -0.000034  1
  N          1.554189        1.134829        0.000024  1
  H         -0.831004       -2.505113       -0.000002  1
  H         -3.002220       -1.298836       -0.000005  1
  H         -3.081560        1.154857       -0.000001  1
  H         -1.006882        2.500989        0.000014  1
  H          3.395650        0.051407       -0.000042  1
  H          1.893339        2.079794        0.000031  1
  C         -0.984808       -1.173648        1.285575  2
  H         -0.893116       -1.380546        0.227971  2
  C          0.055528       -0.553730        1.964352  2
  H          0.957695       -0.277681        1.435549  2
  C         -0.062168       -0.288154        3.321904  2
  H          0.748306        0.194794        3.850706  2
  C         -1.220201       -0.642495        4.000680  2
  H         -1.311893       -0.435597        5.058285  2
  C         -2.260537       -1.262413        3.321904  2
  H         -3.162703       -1.538462        3.850706  2
  C         -2.142840       -1.527989        1.964352  2
  H         -2.953315       -2.010937        1.435549  2

%mem=32GB
%nprocshared= 8
#p m062x/6-31G(d,p)    counterpoise=2

00170 m062x/6-31G(d,p)    counterpoise=2

 0  1  0  1  0  1
  C          0.302987       -0.676455       -0.000000  1
  C         -0.873351       -1.425145       -0.000005  1
  C         -2.074182       -0.744284       -0.000006  1
  C         -2.120834        0.659037       -0.000003  1
  C         -0.967954        1.420469        0.000004  1
  C          0.237580        0.726968        0.000004  1
  N          1.623348       -1.095419        0.000016  1
  C          2.318217       -0.000000       -0.000034  1
  N          1.554189        1.134829        0.000024  1
  H         -0.831004       -2.505113       -0.000002  1
  H         -3.002220       -1.298836       -0.000005  1
  H         -3.081560        1.154857       -0.000001  1
  H         -1.006882        2.500989        0.000014  1
  H          3.395650        0.051407       -0.000042  1
  H          1.893339        2.079794        0.000031  1
  C         -0.766044       -1.326828        1.285575  2
  H         -0.855747       -1.409016        0.210894  2
  C          0.103732       -2.160546        1.975312  2
  H          0.691630       -2.892244        1.437971  2
  C          0.218876       -2.055049        3.354784  2
  H          0.896476       -2.704558        3.892125  2
  C         -0.535757       -1.115833        4.044520  2
  H         -0.446054       -1.033644        5.119202  2
  C         -1.405534       -0.282114        3.354784  2
  H         -1.993431        0.449583        3.892125  2
  C         -1.520677       -0.387612        1.975312  2
  H         -2.198278        0.261897        1.437971  2

%mem=32GB
%nprocshared= 8
#p m062x/6-31G(d,p)    counterpoise=2

00171 m062x/6-31G(d,p)    counterpoise=2

 0  1  0  1  0  1
  C          0.302987       -0.676455       -0.000000  1
  C         -0.873351       -1.425145       -0.000005  1
  C         -2.074182       -0.744284       -0.000006  1
  C         -2.120834        0.659037       -0.000003  1
  C         -0.967954        1.420469        0.000004  1
  C          0.237580        0.726968        0.000004  1
  N          1.623348       -1.095419        0.000016  1
  C          2.318217       -0.000000       -0.000034  1
  N          1.554189        1.134829        0.000024  1
  H         -0.831004       -2.505113       -0.000002  1
  H         -3.002220       -1.298836       -0.000005  1
  H         -3.081560        1.154857       -0.000001  1
  H         -1.006882        2.500989        0.000014  1
  H          3.395650        0.051407       -0.000042  1
  H          1.893339        2.079794        0.000031  1
  C         -0.524005       -1.439693        1.285575  2
  H         -0.807604       -1.427883        0.241940  2
  C         -0.392013       -2.648521        1.955386  2
  H         -0.572783       -3.578450        1.433568  2
  C         -0.027982       -2.663680        3.295007  2
  H          0.074847       -3.605419        3.816824  2
  C          0.204056       -1.470011        3.964817  2
  H          0.487656       -1.481821        5.008452  2
  C          0.072064       -0.261182        3.295007  2
  H          0.252834        0.668747        3.816824  2
  C         -0.291967       -0.246023        1.955386  2
  H         -0.394796        0.695716        1.433568  2

%mem=32GB
%nprocshared= 8
#p m062x/6-31G(d,p)    counterpoise=2

00172 m062x/6-31G(d,p)    counterpoise=2

 0  1  0  1  0  1
  C          0.302987       -0.676455       -0.000000  1
  C         -0.873351       -1.425145       -0.000005  1
  C         -2.074182       -0.744284       -0.000006  1
  C         -2.120834        0.659037       -0.000003  1
  C         -0.967954        1.420469        0.000004  1
  C          0.237580        0.726968        0.000004  1
  N          1.623348       -1.095419        0.000016  1
  C          2.318217       -0.000000       -0.000034  1
  N          1.554189        1.134829        0.000024  1
  H         -0.831004       -2.505113       -0.000002  1
  H         -3.002220       -1.298836       -0.000005  1
  H         -3.081560        1.154857       -0.000001  1
  H         -1.006882        2.500989        0.000014  1
  H          3.395650        0.051407       -0.000042  1
  H          1.893339        2.079794        0.000031  1
  C         -0.266044       -1.508813        1.285575  2
  H         -0.727215       -1.445278        0.309344  2
  C         -0.134151       -2.740630        1.912125  2
  H         -0.492570       -3.636743        1.424010  2
  C          0.457812       -2.822184        3.165226  2
  H          0.560564       -3.781832        3.653342  2
  C          0.917882       -1.671921        3.791776  2
  H          1.379052       -1.735456        4.768007  2
  C          0.785989       -0.440104        3.165226  2
  H          1.144407        0.456009        3.653342  2
  C          0.194026       -0.358550        1.912125  2
  H          0.091274        0.601098        1.424010  2

%mem=32GB
%nprocshared= 8
#p m062x/6-31G(d,p)    counterpoise=2

00173 m062x/6-31G(d,p)    counterpoise=2

 0  1  0  1  0  1
  C          0.302987       -0.676455       -0.000000  1
  C         -0.873351       -1.425145       -0.000005  1
  C         -2.074182       -0.744284       -0.000006  1
  C         -2.120834        0.659037       -0.000003  1
  C         -0.967954        1.420469        0.000004  1
  C          0.237580        0.726968        0.000004  1
  N          1.623348       -1.095419        0.000016  1
  C          2.318217       -0.000000       -0.000034  1
  N          1.554189        1.134829        0.000024  1
  H         -0.831004       -2.505113       -0.000002  1
  H         -3.002220       -1.298836       -0.000005  1
  H         -3.081560        1.154857       -0.000001  1
  H         -1.006882        2.500989        0.000014  1
  H          3.395650        0.051407       -0.000042  1
  H          1.893339        2.079794        0.000031  1
  C         -0.000000       -1.532089        1.285575  2
  H         -0.606329       -1.457842        0.393054  2
  C          0.243013       -2.773117        1.858400  2
  H         -0.173995       -3.665694        1.412140  2
  C          1.021304       -2.868420        3.004050  2
  H          1.210624       -3.835244        3.450311  2
  C          1.556581       -1.722696        3.576875  2
  H          2.162909       -1.796942        4.469397  2
  C          1.313567       -0.481668        3.004050  2
  H          1.730576        0.410910        3.450311  2
  C          0.535277       -0.386364        1.858400  2
  H          0.345956        0.580459        1.412140  2

%mem=32GB
%nprocshared= 8
#p m062x/6-31G(d,p)    counterpoise=2

00174 m062x/6-31G(d,p)    counterpoise=2

 0  1  0  1  0  1
  C          0.302987       -0.676455       -0.000000  1
  C         -0.873351       -1.425145       -0.000005  1
  C         -2.074182       -0.744284       -0.000006  1
  C         -2.120834        0.659037       -0.000003  1
  C         -0.967954        1.420469        0.000004  1
  C          0.237580        0.726968        0.000004  1
  N          1.623348       -1.095419        0.000016  1
  C          2.318217       -0.000000       -0.000034  1
  N          1.554189        1.134829        0.000024  1
  H         -0.831004       -2.505113       -0.000002  1
  H         -3.002220       -1.298836       -0.000005  1
  H         -3.081560        1.154857       -0.000001  1
  H         -1.006882        2.500989        0.000014  1
  H          3.395650        0.051407       -0.000042  1
  H          1.893339        2.079794        0.000031  1
  C          0.266044       -1.508813        1.285575  2
  H          0.292126       -0.921176        0.377971  2
  C         -0.951802       -1.832653        1.868080  2
  H         -1.874485       -1.497304        1.414278  2
  C         -0.985280       -2.586949        3.033090  2
  H         -1.934044       -2.839238        3.486892  2
  C          0.199089       -3.017407        3.615595  2
  H          0.173007       -3.605043        4.523199  2
  C          1.416935       -2.693567        3.033090  2
  H          2.339618       -3.028916        3.486892  2
  C          1.450413       -1.939270        1.868080  2
  H          2.399177       -1.686982        1.414278  2

%mem=32GB
%nprocshared= 8
#p m062x/6-31G(d,p)    counterpoise=2

00175 m062x/6-31G(d,p)    counterpoise=2

 0  1  0  1  0  1
  C          0.302987       -0.676455       -0.000000  1
  C         -0.873351       -1.425145       -0.000005  1
  C         -2.074182       -0.744284       -0.000006  1
  C         -2.120834        0.659037       -0.000003  1
  C         -0.967954        1.420469        0.000004  1
  C          0.237580        0.726968        0.000004  1
  N          1.623348       -1.095419        0.000016  1
  C          2.318217       -0.000000       -0.000034  1
  N          1.554189        1.134829        0.000024  1
  H         -0.831004       -2.505113       -0.000002  1
  H         -3.002220       -1.298836       -0.000005  1
  H         -3.081560        1.154857       -0.000001  1
  H         -1.006882        2.500989        0.000014  1
  H          3.395650        0.051407       -0.000042  1
  H          1.893339        2.079794        0.000031  1
  C          0.524005       -1.439693        1.285575  2
  H          0.365838       -0.893496        0.365578  2
  C         -0.529326       -2.124664        1.876034  2
  H         -1.508092       -2.112096        1.416036  2
  C         -0.326301       -2.825767        3.056952  2
  H         -1.146899       -3.359395        3.516951  2
  C          0.930056       -2.841899        3.647411  2
  H          1.088224       -3.388095        4.567408  2
  C          1.983387       -2.156928        3.056952  2
  H          2.962153       -2.169496        3.516951  2
  C          1.780362       -1.455825        1.876034  2
  H          2.600960       -0.922197        1.416036  2

%mem=32GB
%nprocshared= 8
#p m062x/6-31G(d,p)    counterpoise=2

00176 m062x/6-31G(d,p)    counterpoise=2

 0  1  0  1  0  1
  C          0.302987       -0.676455       -0.000000  1
  C         -0.873351       -1.425145       -0.000005  1
  C         -2.074182       -0.744284       -0.000006  1
  C         -2.120834        0.659037       -0.000003  1
  C         -0.967954        1.420469        0.000004  1
  C          0.237580        0.726968        0.000004  1
  N          1.623348       -1.095419        0.000016  1
  C          2.318217       -0.000000       -0.000034  1
  N          1.554189        1.134829        0.000024  1
  H         -0.831004       -2.505113       -0.000002  1
  H         -3.002220       -1.298836       -0.000005  1
  H         -3.081560        1.154857       -0.000001  1
  H         -1.006882        2.500989        0.000014  1
  H          3.395650        0.051407       -0.000042  1
  H          1.893339        2.079794        0.000031  1
  C          0.766044       -1.326828        1.285575  2
  H          0.435103       -0.862014        0.366789  2
  C         -0.000962       -2.322474        1.875257  2
  H         -0.929441       -2.633319        1.415864  2
  C          0.423838       -2.919114        3.054620  2
  H         -0.173699       -3.694773        3.514013  2
  C          1.615645       -2.520108        3.644302  2
  H          1.946587       -2.984922        4.563087  2
  C          2.382652       -1.524463        3.054620  2
  H          3.311131       -1.213617        3.514013  2
  C          1.957852       -0.927822        1.875257  2
  H          2.555389       -0.152163        1.415864  2

%mem=32GB
%nprocshared= 8
#p m062x/6-31G(d,p)    counterpoise=2

00177 m062x/6-31G(d,p)    counterpoise=2

 0  1  0  1  0  1
  C          0.302987       -0.676455       -0.000000  1
  C         -0.873351       -1.425145       -0.000005  1
  C         -2.074182       -0.744284       -0.000006  1
  C         -2.120834        0.659037       -0.000003  1
  C         -0.967954        1.420469        0.000004  1
  C          0.237580        0.726968        0.000004  1
  N          1.623348       -1.095419        0.000016  1
  C          2.318217       -0.000000       -0.000034  1
  N          1.554189        1.134829        0.000024  1
  H         -0.831004       -2.505113       -0.000002  1
  H         -3.002220       -1.298836       -0.000005  1
  H         -3.081560        1.154857       -0.000001  1
  H         -1.006882        2.500989        0.000014  1
  H          3.395650        0.051407       -0.000042  1
  H          1.893339        2.079794        0.000031  1
  C          0.984808       -1.173648        1.285575  2
  H          1.465220       -1.114792        0.318372  2
  C          0.530274       -0.018055        1.906331  2
  H          0.656581        0.941067        1.422730  2
  C         -0.086388       -0.093604        3.147844  2
  H         -0.440493        0.806662        3.631445  2
  C         -0.248516       -1.324746        3.768600  2
  H         -0.728928       -1.383602        4.735803  2
  C          0.206017       -2.480339        3.147844  2
  H          0.079710       -3.439461        3.631445  2
  C          0.822679       -2.404790        1.906331  2
  H          1.176784       -3.305056        1.422730  2

%mem=32GB
%nprocshared= 8
#p m062x/6-31G(d,p)    counterpoise=2

00178 m062x/6-31G(d,p)    counterpoise=2

 0  1  0  1  0  1
  C          0.302987       -0.676455       -0.000000  1
  C         -0.873351       -1.425145       -0.000005  1
  C         -2.074182       -0.744284       -0.000006  1
  C         -2.120834        0.659037       -0.000003  1
  C         -0.967954        1.420469        0.000004  1
  C          0.237580        0.726968        0.000004  1
  N          1.623348       -1.095419        0.000016  1
  C          2.318217       -0.000000       -0.000034  1
  N          1.554189        1.134829        0.000024  1
  H         -0.831004       -2.505113       -0.000002  1
  H         -3.002220       -1.298836       -0.000005  1
  H         -3.081560        1.154857       -0.000001  1
  H         -1.006882        2.500989        0.000014  1
  H          3.395650        0.051407       -0.000042  1
  H          1.893339        2.079794        0.000031  1
  C          1.173648       -0.984808        1.285575  2
  H          1.529591       -1.072358        0.268038  2
  C          1.232366        0.238875        1.938636  2
  H          1.634054        1.104635        1.429867  2
  C          0.775474        0.351255        3.244757  2
  H          0.821218        1.304566        3.753525  2
  C          0.259863       -0.760047        3.897817  2
  H         -0.096080       -0.672497        4.915354  2
  C          0.201145       -1.983729        3.244757  2
  H         -0.200542       -2.849490        3.753525  2
  C          0.658038       -2.096110        1.938636  2
  H          0.612294       -3.049420        1.429867  2

%mem=32GB
%nprocshared= 8
#p m062x/6-31G(d,p)    counterpoise=2

00179 m062x/6-31G(d,p)    counterpoise=2

 0  1  0  1  0  1
  C          0.302987       -0.676455       -0.000000  1
  C         -0.873351       -1.425145       -0.000005  1
  C         -2.074182       -0.744284       -0.000006  1
  C         -2.120834        0.659037       -0.000003  1
  C         -0.967954        1.420469        0.000004  1
  C          0.237580        0.726968        0.000004  1
  N          1.623348       -1.095419        0.000016  1
  C          2.318217       -0.000000       -0.000034  1
  N          1.554189        1.134829        0.000024  1
  H         -0.831004       -2.505113       -0.000002  1
  H         -3.002220       -1.298836       -0.000005  1
  H         -3.081560        1.154857       -0.000001  1
  H         -1.006882        2.500989        0.000014  1
  H          3.395650        0.051407       -0.000042  1
  H          1.893339        2.079794        0.000031  1
  C          1.326828       -0.766044        1.285575  2
  H          1.562670       -1.028018        0.263083  2
  C          2.069006        0.206506        1.941816  2
  H          2.883043        0.702198        1.430570  2
  C          1.766276        0.542778        3.254298  2
  H          2.344471        1.300444        3.765544  2
  C          0.721368       -0.093500        3.910538  2
  H          0.485526        0.168474        4.933030  2
  C         -0.020810       -1.066050        3.254298  2
  H         -0.834847       -1.561742        3.765544  2
  C          0.281920       -1.402322        1.941816  2
  H         -0.296274       -2.159989        1.430570  2

%mem=32GB
%nprocshared= 8
#p m062x/6-31G(d,p)    counterpoise=2

00180 m062x/6-31G(d,p)    counterpoise=2

 0  1  0  1  0  1
  C          0.302987       -0.676455       -0.000000  1
  C         -0.873351       -1.425145       -0.000005  1
  C         -2.074182       -0.744284       -0.000006  1
  C         -2.120834        0.659037       -0.000003  1
  C         -0.967954        1.420469        0.000004  1
  C          0.237580        0.726968        0.000004  1
  N          1.623348       -1.095419        0.000016  1
  C          2.318217       -0.000000       -0.000034  1
  N          1.554189        1.134829        0.000024  1
  H         -0.831004       -2.505113       -0.000002  1
  H         -3.002220       -1.298836       -0.000005  1
  H         -3.081560        1.154857       -0.000001  1
  H         -1.006882        2.500989        0.000014  1
  H          3.395650        0.051407       -0.000042  1
  H          1.893339        2.079794        0.000031  1
  C          1.439693       -0.524005        1.285575  2
  H          1.261960       -0.109558        0.302526  2
  C          0.448792       -1.263858        1.916502  2
  H         -0.500902       -1.425794        1.424977  2
  C          0.676932       -1.795848        3.178354  2
  H         -0.095030       -2.372232        3.669879  2
  C          1.895972       -1.587984        3.809280  2
  H          2.073705       -2.002432        4.792330  2
  C          2.886873       -0.848131        3.178354  2
  H          3.836567       -0.686195        3.669879  2
  C          2.658733       -0.316141        1.916502  2
  H          3.430694        0.260242        1.424977  2

%mem=32GB
%nprocshared= 8
#p m062x/6-31G(d,p)    counterpoise=2

00181 m062x/6-31G(d,p)    counterpoise=2

 0  1  0  1  0  1
  C          0.302987       -0.676455       -0.000000  1
  C         -0.873351       -1.425145       -0.000005  1
  C         -2.074182       -0.744284       -0.000006  1
  C         -2.120834        0.659037       -0.000003  1
  C         -0.967954        1.420469        0.000004  1
  C          0.237580        0.726968        0.000004  1
  N          1.623348       -1.095419        0.000016  1
  C          2.318217       -0.000000       -0.000034  1
  N          1.554189        1.134829        0.000024  1
  H         -0.831004       -2.505113       -0.000002  1
  H         -3.002220       -1.298836       -0.000005  1
  H         -3.081560        1.154857       -0.000001  1
  H         -1.006882        2.500989        0.000014  1
  H          3.395650        0.051407       -0.000042  1
  H          1.893339        2.079794        0.000031  1
  C          1.508813       -0.266044        1.285575  2
  H          1.267348       -0.038608        0.256153  2
  C          0.839443       -1.287205        1.946264  2
  H          0.076506       -1.855306        1.431553  2
  C          1.149390       -1.579145        3.267640  2
  H          0.627918       -2.374681        3.782351  2
  C          2.128707       -0.849923        3.928329  2
  H          2.370172       -1.077359        4.957751  2
  C          2.798077        0.171238        3.267640  2
  H          3.561014        0.739338        3.782351  2
  C          2.488130        0.463177        1.946264  2
  H          3.009602        1.258713        1.431553  2

%mem=32GB
%nprocshared= 8
#p m062x/6-31G(d,p)    counterpoise=2

00182 m062x/6-31G(d,p)    counterpoise=2

 0  1  0  1  0  1
  C          0.302987       -0.676455       -0.000000  1
  C         -0.873351       -1.425145       -0.000005  1
  C         -2.074182       -0.744284       -0.000006  1
  C         -2.120834        0.659037       -0.000003  1
  C         -0.967954        1.420469        0.000004  1
  C          0.237580        0.726968        0.000004  1
  N          1.623348       -1.095419        0.000016  1
  C          2.318217       -0.000000       -0.000034  1
  N          1.554189        1.134829        0.000024  1
  H         -0.831004       -2.505113       -0.000002  1
  H         -3.002220       -1.298836       -0.000005  1
  H         -3.081560        1.154857       -0.000001  1
  H         -1.006882        2.500989        0.000014  1
  H          3.395650        0.051407       -0.000042  1
  H          1.893339        2.079794        0.000031  1
  C          1.732051        0.000000        1.000000  2
  H          1.229535        0.017221        0.042439  2
  C          2.013390       -1.212637        1.614568  2
  H          1.730051       -2.140122        1.135787  2
  C          2.658425       -1.234743        2.843703  2
  H          2.877602       -2.179449        3.322483  2
  C          3.022121       -0.044211        3.458271  2
  H          3.524637       -0.061432        4.415831  2
  C          2.740782        1.168426        2.843703  2
  H          3.024120        2.095911        3.322483  2
  C          2.095747        1.190532        1.614568  2
  H          1.876569        2.135238        1.135787  2

%mem=32GB
%nprocshared= 8
#p m062x/6-31G(d,p)    counterpoise=2

00183 m062x/6-31G(d,p)    counterpoise=2

 0  1  0  1  0  1
  C          0.302987       -0.676455       -0.000000  1
  C         -0.873351       -1.425145       -0.000005  1
  C         -2.074182       -0.744284       -0.000006  1
  C         -2.120834        0.659037       -0.000003  1
  C         -0.967954        1.420469        0.000004  1
  C          0.237580        0.726968        0.000004  1
  N          1.623348       -1.095419        0.000016  1
  C          2.318217       -0.000000       -0.000034  1
  N          1.554189        1.134829        0.000024  1
  H         -0.831004       -2.505113       -0.000002  1
  H         -3.002220       -1.298836       -0.000005  1
  H         -3.081560        1.154857       -0.000001  1
  H         -1.006882        2.500989        0.000014  1
  H          3.395650        0.051407       -0.000042  1
  H          1.893339        2.079794        0.000031  1
  C          1.705737        0.300767        1.000000  2
  H          1.237985        0.035412        0.061631  2
  C          2.599187       -0.574662        1.602250  2
  H          2.827478       -1.522020        1.133066  2
  C          3.199599       -0.234049        2.806750  2
  H          3.895642       -0.916052        3.275935  2
  C          2.906561        0.981993        3.409001  2
  H          3.374313        1.247348        4.347369  2
  C          2.013111        1.857422        2.806750  2
  H          1.784820        2.804781        3.275935  2
  C          1.412699        1.516809        1.602250  2
  H          0.716655        2.198813        1.133066  2

%mem=32GB
%nprocshared= 8
#p m062x/6-31G(d,p)    counterpoise=2

00184 m062x/6-31G(d,p)    counterpoise=2

 0  1  0  1  0  1
  C          0.302987       -0.676455       -0.000000  1
  C         -0.873351       -1.425145       -0.000005  1
  C         -2.074182       -0.744284       -0.000006  1
  C         -2.120834        0.659037       -0.000003  1
  C         -0.967954        1.420469        0.000004  1
  C          0.237580        0.726968        0.000004  1
  N          1.623348       -1.095419        0.000016  1
  C          2.318217       -0.000000       -0.000034  1
  N          1.554189        1.134829        0.000024  1
  H         -0.831004       -2.505113       -0.000002  1
  H         -3.002220       -1.298836       -0.000005  1
  H         -3.081560        1.154857       -0.000001  1
  H         -1.006882        2.500989        0.000014  1
  H          3.395650        0.051407       -0.000042  1
  H          1.893339        2.079794        0.000031  1
  C          1.627595        0.592396        1.000000  2
  H          1.557952        1.107021        0.051289  2
  C          0.480863        0.100874        1.608888  2
  H         -0.482143        0.232577        1.134532  2
  C          0.570258       -0.559704        2.826664  2
  H         -0.323105       -0.942625        3.301020  2
  C          1.806385       -0.728759        3.435552  2
  H          1.876028       -1.243383        4.384263  2
  C          2.953117       -0.237236        2.826664  2
  H          3.916123       -0.368939        3.301020  2
  C          2.863722        0.423341        1.608888  2
  H          3.757085        0.806263        1.134532  2

%mem=32GB
%nprocshared= 8
#p m062x/6-31G(d,p)    counterpoise=2

00185 m062x/6-31G(d,p)    counterpoise=2

 0  1  0  1  0  1
  C          0.302987       -0.676455       -0.000000  1
  C         -0.873351       -1.425145       -0.000005  1
  C         -2.074182       -0.744284       -0.000006  1
  C         -2.120834        0.659037       -0.000003  1
  C         -0.967954        1.420469        0.000004  1
  C          0.237580        0.726968        0.000004  1
  N          1.623348       -1.095419        0.000016  1
  C          2.318217       -0.000000       -0.000034  1
  N          1.554189        1.134829        0.000024  1
  H         -0.831004       -2.505113       -0.000002  1
  H         -3.002220       -1.298836       -0.000005  1
  H         -3.081560        1.154857       -0.000001  1
  H         -1.006882        2.500989        0.000014  1
  H          3.395650        0.051407       -0.000042  1
  H          1.893339        2.079794        0.000031  1
  C          1.500000        0.866025        1.000000  2
  H          1.556523        1.146405       -0.043041  2
  C          0.285144        0.923670        1.669429  2
  H         -0.604769        1.248957        1.147909  2
  C          0.212590        0.563771        3.008287  2
  H         -0.733844        0.608679        3.529808  2
  C          1.354894        0.146228        3.677717  2
  H          1.298371       -0.134152        4.720757  2
  C          2.569750        0.088584        3.008287  2
  H          3.459662       -0.236704        3.529808  2
  C          2.642303        0.448482        1.669429  2
  H          3.588738        0.403575        1.147909  2

%mem=32GB
%nprocshared= 8
#p m062x/6-31G(d,p)    counterpoise=2

00186 m062x/6-31G(d,p)    counterpoise=2

 0  1  0  1  0  1
  C          0.302987       -0.676455       -0.000000  1
  C         -0.873351       -1.425145       -0.000005  1
  C         -2.074182       -0.744284       -0.000006  1
  C         -2.120834        0.659037       -0.000003  1
  C         -0.967954        1.420469        0.000004  1
  C          0.237580        0.726968        0.000004  1
  N          1.623348       -1.095419        0.000016  1
  C          2.318217       -0.000000       -0.000034  1
  N          1.554189        1.134829        0.000024  1
  H         -0.831004       -2.505113       -0.000002  1
  H         -3.002220       -1.298836       -0.000005  1
  H         -3.081560        1.154857       -0.000001  1
  H         -1.006882        2.500989        0.000014  1
  H          3.395650        0.051407       -0.000042  1
  H          1.893339        2.079794        0.000031  1
  C          1.326828        1.113341        1.000000  2
  H          1.566563        1.135998       -0.054398  2
  C          1.059839        2.295755        1.676718  2
  H          1.091575        3.239573        1.149519  2
  C          0.752113        2.266671        3.030155  2
  H          0.544114        3.187832        3.557354  2
  C          0.711375        1.055174        3.706874  2
  H          0.471640        1.032516        4.761272  2
  C          0.978364       -0.127241        3.030155  2
  H          0.946628       -1.071059        3.557354  2
  C          1.286091       -0.098157        1.676718  2
  H          1.494089       -1.019318        1.149519  2

%mem=32GB
%nprocshared= 8
#p m062x/6-31G(d,p)    counterpoise=2

00187 m062x/6-31G(d,p)    counterpoise=2

 0  1  0  1  0  1
  C          0.302987       -0.676455       -0.000000  1
  C         -0.873351       -1.425145       -0.000005  1
  C         -2.074182       -0.744284       -0.000006  1
  C         -2.120834        0.659037       -0.000003  1
  C         -0.967954        1.420469        0.000004  1
  C          0.237580        0.726968        0.000004  1
  N          1.623348       -1.095419        0.000016  1
  C          2.318217       -0.000000       -0.000034  1
  N          1.554189        1.134829        0.000024  1
  H         -0.831004       -2.505113       -0.000002  1
  H         -3.002220       -1.298836       -0.000005  1
  H         -3.081560        1.154857       -0.000001  1
  H         -1.006882        2.500989        0.000014  1
  H          3.395650        0.051407       -0.000042  1
  H          1.893339        2.079794        0.000031  1
  C          1.113341        1.326828        1.000000  2
  H          1.543052        1.139680        0.025287  2
  C          1.317619        2.549227        1.625576  2
  H          1.906473        3.314390        1.138220  2
  C          0.766038        2.789452        2.876728  2
  H          0.925181        3.741763        3.364085  2
  C          0.010178        1.807279        3.502305  2
  H         -0.419533        1.994427        4.477018  2
  C         -0.194101        0.584880        2.876728  2
  H         -0.782955       -0.180282        3.364085  2
  C          0.357481        0.344655        1.625576  2
  H          0.198338       -0.607656        1.138220  2

%mem=32GB
%nprocshared= 8
#p m062x/6-31G(d,p)    counterpoise=2

00188 m062x/6-31G(d,p)    counterpoise=2

 0  1  0  1  0  1
  C          0.302987       -0.676455       -0.000000  1
  C         -0.873351       -1.425145       -0.000005  1
  C         -2.074182       -0.744284       -0.000006  1
  C         -2.120834        0.659037       -0.000003  1
  C         -0.967954        1.420469        0.000004  1
  C          0.237580        0.726968        0.000004  1
  N          1.623348       -1.095419        0.000016  1
  C          2.318217       -0.000000       -0.000034  1
  N          1.554189        1.134829        0.000024  1
  H         -0.831004       -2.505113       -0.000002  1
  H         -3.002220       -1.298836       -0.000005  1
  H         -3.081560        1.154857       -0.000001  1
  H         -1.006882        2.500989        0.000014  1
  H          3.395650        0.051407       -0.000042  1
  H          1.893339        2.079794        0.000031  1
  C          0.866025        1.500000        1.000000  2
  H          1.453172        1.188433        0.146813  2
  C          1.052752        2.761992        1.547580  2
  H          1.785367        3.433582        1.120986  2
  C          0.299085        3.161922        2.642739  2
  H          0.444554        4.145078        3.069333  2
  C         -0.641309        2.299860        3.190319  2
  H         -1.228455        2.611427        4.043506  2
  C         -0.828035        1.037868        2.642739  2
  H         -1.560650        0.366278        3.069333  2
  C         -0.074368        0.637938        1.547580  2
  H         -0.219837       -0.345218        1.120986  2

%mem=32GB
%nprocshared= 8
#p m062x/6-31G(d,p)    counterpoise=2

00189 m062x/6-31G(d,p)    counterpoise=2

 0  1  0  1  0  1
  C          0.302987       -0.676455       -0.000000  1
  C         -0.873351       -1.425145       -0.000005  1
  C         -2.074182       -0.744284       -0.000006  1
  C         -2.120834        0.659037       -0.000003  1
  C         -0.967954        1.420469        0.000004  1
  C          0.237580        0.726968        0.000004  1
  N          1.623348       -1.095419        0.000016  1
  C          2.318217       -0.000000       -0.000034  1
  N          1.554189        1.134829        0.000024  1
  H         -0.831004       -2.505113       -0.000002  1
  H         -3.002220       -1.298836       -0.000005  1
  H         -3.081560        1.154857       -0.000001  1
  H         -1.006882        2.500989        0.000014  1
  H          3.395650        0.051407       -0.000042  1
  H          1.893339        2.079794        0.000031  1
  C          0.592396        1.627595        1.000000  2
  H          0.316668        0.927715        0.222901  2
  C          1.887971        1.636088        1.498747  2
  H          2.621561        0.942825        1.110197  2
  C          2.241899        2.534461        2.496240  2
  H          3.251218        2.541078        2.884790  2
  C          1.300253        3.424342        2.994986  2
  H          1.575981        4.124222        3.772086  2
  C          0.004678        3.415849        2.496240  2
  H         -0.728912        4.109113        2.884790  2
  C         -0.349250        2.517476        1.498747  2
  H         -1.358569        2.510859        1.110197  2

%mem=32GB
%nprocshared= 8
#p m062x/6-31G(d,p)    counterpoise=2

00190 m062x/6-31G(d,p)    counterpoise=2

 0  1  0  1  0  1
  C          0.302987       -0.676455       -0.000000  1
  C         -0.873351       -1.425145       -0.000005  1
  C         -2.074182       -0.744284       -0.000006  1
  C         -2.120834        0.659037       -0.000003  1
  C         -0.967954        1.420469        0.000004  1
  C          0.237580        0.726968        0.000004  1
  N          1.623348       -1.095419        0.000016  1
  C          2.318217       -0.000000       -0.000034  1
  N          1.554189        1.134829        0.000024  1
  H         -0.831004       -2.505113       -0.000002  1
  H         -3.002220       -1.298836       -0.000005  1
  H         -3.081560        1.154857       -0.000001  1
  H         -1.006882        2.500989        0.000014  1
  H          3.395650        0.051407       -0.000042  1
  H          1.893339        2.079794        0.000031  1
  C          0.300767        1.705737        1.000000  2
  H          0.251978        0.949986        0.227859  2
  C          1.531873        2.113326        1.495564  2
  H          2.442178        1.675108        1.109494  2
  C          1.594501        3.083416        2.486693  2
  H          2.553595        3.400949        2.872763  2
  C          0.426022        3.645917        2.982257  2
  H          0.474812        4.401668        3.754398  2
  C         -0.805084        3.238328        2.486693  2
  H         -1.715388        3.676546        2.872763  2
  C         -0.867711        2.268238        1.495564  2
  H         -1.826805        1.950705        1.109494  2

%mem=32GB
%nprocshared= 8
#p m062x/6-31G(d,p)    counterpoise=2

00191 m062x/6-31G(d,p)    counterpoise=2

 0  1  0  1  0  1
  C          0.302987       -0.676455       -0.000000  1
  C         -0.873351       -1.425145       -0.000005  1
  C         -2.074182       -0.744284       -0.000006  1
  C         -2.120834        0.659037       -0.000003  1
  C         -0.967954        1.420469        0.000004  1
  C          0.237580        0.726968        0.000004  1
  N          1.623348       -1.095419        0.000016  1
  C          2.318217       -0.000000       -0.000034  1
  N          1.554189        1.134829        0.000024  1
  H         -0.831004       -2.505113       -0.000002  1
  H         -3.002220       -1.298836       -0.000005  1
  H         -3.081560        1.154857       -0.000001  1
  H         -1.006882        2.500989        0.000014  1
  H          3.395650        0.051407       -0.000042  1
  H          1.893339        2.079794        0.000031  1
  C          0.000000        1.732051        1.000000  2
  H         -0.734046        1.495763        0.241655  2
  C          0.839512        0.739243        1.486710  2
  H          0.759490       -0.270491        1.107537  2
  C          1.781742        1.042544        2.460129  2
  H          2.435765        0.269097        2.839302  2
  C          1.884458        2.338653        2.946839  2
  H          2.618504        2.574940        3.705184  2
  C          1.044946        3.331460        2.460129  2
  H          1.124968        4.341195        2.839302  2
  C          0.102717        3.028159        1.486710  2
  H         -0.551307        3.801607        1.107537  2

%mem=32GB
%nprocshared= 8
#p m062x/6-31G(d,p)    counterpoise=2

00192 m062x/6-31G(d,p)    counterpoise=2

 0  1  0  1  0  1
  C          0.302987       -0.676455       -0.000000  1
  C         -0.873351       -1.425145       -0.000005  1
  C         -2.074182       -0.744284       -0.000006  1
  C         -2.120834        0.659037       -0.000003  1
  C         -0.967954        1.420469        0.000004  1
  C          0.237580        0.726968        0.000004  1
  N          1.623348       -1.095419        0.000016  1
  C          2.318217       -0.000000       -0.000034  1
  N          1.554189        1.134829        0.000024  1
  H         -0.831004       -2.505113       -0.000002  1
  H         -3.002220       -1.298836       -0.000005  1
  H         -3.081560        1.154857       -0.000001  1
  H         -1.006882        2.500989        0.000014  1
  H          3.395650        0.051407       -0.000042  1
  H          1.893339        2.079794        0.000031  1
  C         -0.300767        1.705737        1.000000  2
  H         -0.884808        1.456020        0.124626  2
  C          0.546741        0.760527        1.561820  2
  H          0.622954       -0.225556        1.124133  2
  C          1.296422        1.081067        2.685460  2
  H          1.956674        0.344701        3.123147  2
  C          1.198593        2.346817        3.247279  2
  H          1.782633        2.596534        4.122654  2
  C          0.351084        3.292027        2.685460  2
  H          0.274872        4.278110        3.123147  2
  C         -0.398596        2.971487        1.561820  2
  H         -1.058849        3.707853        1.124133  2

%mem=32GB
%nprocshared= 8
#p m062x/6-31G(d,p)    counterpoise=2

00193 m062x/6-31G(d,p)    counterpoise=2

 0  1  0  1  0  1
  C          0.302987       -0.676455       -0.000000  1
  C         -0.873351       -1.425145       -0.000005  1
  C         -2.074182       -0.744284       -0.000006  1
  C         -2.120834        0.659037       -0.000003  1
  C         -0.967954        1.420469        0.000004  1
  C          0.237580        0.726968        0.000004  1
  N          1.623348       -1.095419        0.000016  1
  C          2.318217       -0.000000       -0.000034  1
  N          1.554189        1.134829        0.000024  1
  H         -0.831004       -2.505113       -0.000002  1
  H         -3.002220       -1.298836       -0.000005  1
  H         -3.081560        1.154857       -0.000001  1
  H         -1.006882        2.500989        0.000014  1
  H          3.395650        0.051407       -0.000042  1
  H          1.893339        2.079794        0.000031  1
  C         -0.592396        1.627595        1.000000  2
  H         -0.965696        1.421714        0.006017  2
  C          0.227821        0.706940        1.637944  2
  H          0.493513       -0.216178        1.140952  2
  C          0.706992        0.971211        2.913831  2
  H          1.345984        0.253974        3.410822  2
  C          0.365946        2.156137        3.551774  2
  H          0.739246        2.362018        4.545758  2
  C         -0.454271        3.076792        2.913831  2
  H         -0.719963        3.999910        3.410822  2
  C         -0.933442        2.812521        1.637944  2
  H         -1.572434        3.529758        1.140952  2

%mem=32GB
%nprocshared= 8
#p m062x/6-31G(d,p)    counterpoise=2

00194 m062x/6-31G(d,p)    counterpoise=2

 0  1  0  1  0  1
  C          0.302987       -0.676455       -0.000000  1
  C         -0.873351       -1.425145       -0.000005  1
  C         -2.074182       -0.744284       -0.000006  1
  C         -2.120834        0.659037       -0.000003  1
  C         -0.967954        1.420469        0.000004  1
  C          0.237580        0.726968        0.000004  1
  N          1.623348       -1.095419        0.000016  1
  C          2.318217       -0.000000       -0.000034  1
  N          1.554189        1.134829        0.000024  1
  H         -0.831004       -2.505113       -0.000002  1
  H         -3.002220       -1.298836       -0.000005  1
  H         -3.081560        1.154857       -0.000001  1
  H         -1.006882        2.500989        0.000014  1
  H          3.395650        0.051407       -0.000042  1
  H          1.893339        2.079794        0.000031  1
  C         -0.866025        1.500000        1.000000  2
  H         -0.975356        1.414693       -0.072619  2
  C         -0.056255        0.606862        1.688413  2
  H          0.465266       -0.174244        1.152103  2
  C          0.084083        0.716363        3.065238  2
  H          0.714935        0.020563        3.601547  2
  C         -0.585349        1.719001        3.753650  2
  H         -0.476018        1.804308        4.826269  2
  C         -1.395119        2.612139        3.065238  2
  H         -1.916640        3.393245        3.601547  2
  C         -1.535457        2.502638        1.688413  2
  H         -2.166309        3.198438        1.152103  2

%mem=32GB
%nprocshared= 8
#p m062x/6-31G(d,p)    counterpoise=2

00195 m062x/6-31G(d,p)    counterpoise=2

 0  1  0  1  0  1
  C          0.302987       -0.676455       -0.000000  1
  C         -0.873351       -1.425145       -0.000005  1
  C         -2.074182       -0.744284       -0.000006  1
  C         -2.120834        0.659037       -0.000003  1
  C         -0.967954        1.420469        0.000004  1
  C          0.237580        0.726968        0.000004  1
  N          1.623348       -1.095419        0.000016  1
  C          2.318217       -0.000000       -0.000034  1
  N          1.554189        1.134829        0.000024  1
  H         -0.831004       -2.505113       -0.000002  1
  H         -3.002220       -1.298836       -0.000005  1
  H         -3.081560        1.154857       -0.000001  1
  H         -1.006882        2.500989        0.000014  1
  H          3.395650        0.051407       -0.000042  1
  H          1.893339        2.079794        0.000031  1
  C         -1.113341        1.326828        1.000000  2
  H         -0.958397        1.426624       -0.065727  2
  C         -1.863808        2.273555        1.683990  2
  H         -2.293517        3.110899        1.151126  2
  C         -2.062695        2.145455        3.051969  2
  H         -2.647347        2.883003        3.584832  2
  C         -1.511115        1.070629        3.735958  2
  H         -1.666058        0.970832        4.801686  2
  C         -0.760648        0.123902        3.051969  2
  H         -0.330939       -0.713443        3.584832  2
  C         -0.561761        0.252001        1.683990  2
  H          0.022892       -0.485547        1.151126  2

%mem=32GB
%nprocshared= 8
#p m062x/6-31G(d,p)    counterpoise=2

00196 m062x/6-31G(d,p)    counterpoise=2

 0  1  0  1  0  1
  C          0.302987       -0.676455       -0.000000  1
  C         -0.873351       -1.425145       -0.000005  1
  C         -2.074182       -0.744284       -0.000006  1
  C         -2.120834        0.659037       -0.000003  1
  C         -0.967954        1.420469        0.000004  1
  C          0.237580        0.726968        0.000004  1
  N          1.623348       -1.095419        0.000016  1
  C          2.318217       -0.000000       -0.000034  1
  N          1.554189        1.134829        0.000024  1
  H         -0.831004       -2.505113       -0.000002  1
  H         -3.002220       -1.298836       -0.000005  1
  H         -3.081560        1.154857       -0.000001  1
  H         -1.006882        2.500989        0.000014  1
  H          3.395650        0.051407       -0.000042  1
  H          1.893339        2.079794        0.000031  1
  C         -1.326828        1.113341        1.000000  2
  H         -0.975871        1.413694        0.022064  2
  C         -2.333812        1.834020        1.627645  2
  H         -2.767348        2.695819        1.138677  2
  C         -2.784305        1.448484        2.882934  2
  H         -3.568797        2.009929        3.371902  2
  C         -2.227813        0.342268        3.510578  2
  H         -2.578770        0.041915        4.488514  2
  C         -1.220828       -0.378411        2.882934  2
  H         -0.787293       -1.240210        3.371902  2
  C         -0.770336        0.007125        1.627645  2
  H          0.014157       -0.554320        1.138677  2

%mem=32GB
%nprocshared= 8
#p m062x/6-31G(d,p)    counterpoise=2

00197 m062x/6-31G(d,p)    counterpoise=2

 0  1  0  1  0  1
  C          0.302987       -0.676455       -0.000000  1
  C         -0.873351       -1.425145       -0.000005  1
  C         -2.074182       -0.744284       -0.000006  1
  C         -2.120834        0.659037       -0.000003  1
  C         -0.967954        1.420469        0.000004  1
  C          0.237580        0.726968        0.000004  1
  N          1.623348       -1.095419        0.000016  1
  C          2.318217       -0.000000       -0.000034  1
  N          1.554189        1.134829        0.000024  1
  H         -0.831004       -2.505113       -0.000002  1
  H         -3.002220       -1.298836       -0.000005  1
  H         -3.081560        1.154857       -0.000001  1
  H         -1.006882        2.500989        0.000014  1
  H          3.395650        0.051407       -0.000042  1
  H          1.893339        2.079794        0.000031  1
  C         -1.500000        0.866025        1.000000  2
  H         -2.061841        0.678706        0.095020  2
  C         -0.759138       -0.154320        1.580821  2
  H         -0.743809       -1.136541        1.128331  2
  C         -0.037953        0.086126        2.742462  2
  H          0.539216       -0.708775        3.194952  2
  C         -0.057631        1.346917        3.323283  2
  H          0.504209        1.534236        4.228263  2
  C         -0.798493        2.367262        2.742462  2
  H         -0.813822        3.349483        3.194952  2
  C         -1.519678        2.126817        1.580821  2
  H         -2.096847        2.921717        1.128331  2

%mem=32GB
%nprocshared= 8
#p m062x/6-31G(d,p)    counterpoise=2

00198 m062x/6-31G(d,p)    counterpoise=2

 0  1  0  1  0  1
  C          0.302987       -0.676455       -0.000000  1
  C         -0.873351       -1.425145       -0.000005  1
  C         -2.074182       -0.744284       -0.000006  1
  C         -2.120834        0.659037       -0.000003  1
  C         -0.967954        1.420469        0.000004  1
  C          0.237580        0.726968        0.000004  1
  N          1.623348       -1.095419        0.000016  1
  C          2.318217       -0.000000       -0.000034  1
  N          1.554189        1.134829        0.000024  1
  H         -0.831004       -2.505113       -0.000002  1
  H         -3.002220       -1.298836       -0.000005  1
  H         -3.081560        1.154857       -0.000001  1
  H         -1.006882        2.500989        0.000014  1
  H          3.395650        0.051407       -0.000042  1
  H          1.893339        2.079794        0.000031  1
  C         -1.627595        0.592396        1.000000  2
  H         -2.105170        0.656921        0.031754  2
  C         -1.482062       -0.640480        1.621426  2
  H         -1.846259       -1.536430        1.137302  2
  C         -0.869042       -0.723305        2.864277  2
  H         -0.755664       -1.683778        3.348400  2
  C         -0.401555        0.426748        3.485702  2
  H          0.076020        0.362223        4.453948  2
  C         -0.547088        1.659624        2.864277  2
  H         -0.182891        2.555574        3.348400  2
  C         -1.160108        1.742449        1.621426  2
  H         -1.273486        2.702922        1.137302  2

%mem=32GB
%nprocshared= 8
#p m062x/6-31G(d,p)    counterpoise=2

00199 m062x/6-31G(d,p)    counterpoise=2

 0  1  0  1  0  1
  C          0.302987       -0.676455       -0.000000  1
  C         -0.873351       -1.425145       -0.000005  1
  C         -2.074182       -0.744284       -0.000006  1
  C         -2.120834        0.659037       -0.000003  1
  C         -0.967954        1.420469        0.000004  1
  C          0.237580        0.726968        0.000004  1
  N          1.623348       -1.095419        0.000016  1
  C          2.318217       -0.000000       -0.000034  1
  N          1.554189        1.134829        0.000024  1
  H         -0.831004       -2.505113       -0.000002  1
  H         -3.002220       -1.298836       -0.000005  1
  H         -3.081560        1.154857       -0.000001  1
  H         -1.006882        2.500989        0.000014  1
  H          3.395650        0.051407       -0.000042  1
  H          1.893339        2.079794        0.000031  1
  C         -1.705737        0.300767        1.000000  2
  H         -2.099388        0.640527        0.051662  2
  C         -2.238650       -0.827455        1.608648  2
  H         -3.047467       -1.366638        1.134479  2
  C         -1.733356       -1.263574        2.825944  2
  H         -2.148521       -2.142517        3.300113  2
  C         -0.695148       -0.571470        3.434593  2
  H         -0.301497       -0.911230        4.382930  2
  C         -0.162235        0.556752        2.825944  2
  H          0.646582        1.095935        3.300113  2
  C         -0.667530        0.992871        1.608648  2
  H         -0.252364        1.871814        1.134479  2

%mem=32GB
%nprocshared= 8
#p m062x/6-31G(d,p)    counterpoise=2

00200 m062x/6-31G(d,p)    counterpoise=2

 0  1  0  1  0  1
  C          0.302987       -0.676455       -0.000000  1
  C         -0.873351       -1.425145       -0.000005  1
  C         -2.074182       -0.744284       -0.000006  1
  C         -2.120834        0.659037       -0.000003  1
  C         -0.967954        1.420469        0.000004  1
  C          0.237580        0.726968        0.000004  1
  N          1.623348       -1.095419        0.000016  1
  C          2.318217       -0.000000       -0.000034  1
  N          1.554189        1.134829        0.000024  1
  H         -0.831004       -2.505113       -0.000002  1
  H         -3.002220       -1.298836       -0.000005  1
  H         -3.081560        1.154857       -0.000001  1
  H         -1.006882        2.500989        0.000014  1
  H          3.395650        0.051407       -0.000042  1
  H          1.893339        2.079794        0.000031  1
  C         -1.732051        0.000000        1.000000  2
  H         -2.065993        0.566074        0.141056  2
  C         -2.553254       -0.974195        1.551275  2
  H         -3.526955       -1.167069        1.121803  2
  C         -2.124602       -1.700814        2.653824  2
  H         -2.764361       -2.459762        3.083296  2
  C         -0.874748       -1.453238        3.205099  2
  H         -0.540806       -2.019312        4.064043  2
  C         -0.053545       -0.479043        2.653824  2
  H          0.920156       -0.286169        3.083296  2
  C         -0.482196        0.247576        1.551275  2
  H          0.157562        1.006524        1.121803  2

%mem=32GB
%nprocshared= 8
#p m062x/6-31G(d,p)    counterpoise=2

00201 m062x/6-31G(d,p)    counterpoise=2

 0  1  0  1  0  1
  C          0.302987       -0.676455       -0.000000  1
  C         -0.873351       -1.425145       -0.000005  1
  C         -2.074182       -0.744284       -0.000006  1
  C         -2.120834        0.659037       -0.000003  1
  C         -0.967954        1.420469        0.000004  1
  C          0.237580        0.726968        0.000004  1
  N          1.623348       -1.095419        0.000016  1
  C          2.318217       -0.000000       -0.000034  1
  N          1.554189        1.134829        0.000024  1
  H         -0.831004       -2.505113       -0.000002  1
  H         -3.002220       -1.298836       -0.000005  1
  H         -3.081560        1.154857       -0.000001  1
  H         -1.006882        2.500989        0.000014  1
  H          3.395650        0.051407       -0.000042  1
  H          1.893339        2.079794        0.000031  1
  C         -1.705737       -0.300767        1.000000  2
  H         -2.050951       -0.716320        0.063045  2
  C         -0.559371       -0.802332        1.601343  2
  H         -0.011508       -1.608629        1.132865  2
  C         -0.116251       -0.268924        2.804028  2
  H          0.776827       -0.659668        3.272506  2
  C         -0.819496        0.766048        3.405371  2
  H         -0.474281        1.181601        4.342326  2
  C         -1.965861        1.267613        2.804028  2
  H         -2.513724        2.073909        3.272506  2
  C         -2.408982        0.734205        1.601343  2
  H         -3.302059        1.124949        1.132865  2

%mem=32GB
%nprocshared= 8
#p m062x/6-31G(d,p)    counterpoise=2

00202 m062x/6-31G(d,p)    counterpoise=2

 0  1  0  1  0  1
  C          0.302987       -0.676455       -0.000000  1
  C         -0.873351       -1.425145       -0.000005  1
  C         -2.074182       -0.744284       -0.000006  1
  C         -2.120834        0.659037       -0.000003  1
  C         -0.967954        1.420469        0.000004  1
  C          0.237580        0.726968        0.000004  1
  N          1.623348       -1.095419        0.000016  1
  C          2.318217       -0.000000       -0.000034  1
  N          1.554189        1.134829        0.000024  1
  H         -0.831004       -2.505113       -0.000002  1
  H         -3.002220       -1.298836       -0.000005  1
  H         -3.081560        1.154857       -0.000001  1
  H         -1.006882        2.500989        0.000014  1
  H          3.395650        0.051407       -0.000042  1
  H          1.893339        2.079794        0.000031  1
  C         -1.627595       -0.592396        1.000000  2
  H         -2.064435       -0.740969        0.021819  2
  C         -0.960098       -1.635299        1.627802  2
  H         -0.876924       -2.596346        1.138711  2
  C         -0.399366       -1.444590        2.883406  2
  H          0.120649       -2.257064        3.372497  2
  C         -0.506130       -0.210977        3.511208  2
  H         -0.069290       -0.062404        4.489389  2
  C         -1.173627        0.831926        2.883406  2
  H         -1.256802        1.792973        3.372497  2
  C         -1.734360        0.641216        1.627802  2
  H         -2.254374        1.453691        1.138711  2

%mem=32GB
%nprocshared= 8
#p m062x/6-31G(d,p)    counterpoise=2

00203 m062x/6-31G(d,p)    counterpoise=2

 0  1  0  1  0  1
  C          0.302987       -0.676455       -0.000000  1
  C         -0.873351       -1.425145       -0.000005  1
  C         -2.074182       -0.744284       -0.000006  1
  C         -2.120834        0.659037       -0.000003  1
  C         -0.967954        1.420469        0.000004  1
  C          0.237580        0.726968        0.000004  1
  N          1.623348       -1.095419        0.000016  1
  C          2.318217       -0.000000       -0.000034  1
  N          1.554189        1.134829        0.000024  1
  H         -0.831004       -2.505113       -0.000002  1
  H         -3.002220       -1.298836       -0.000005  1
  H         -3.081560        1.154857       -0.000001  1
  H         -1.006882        2.500989        0.000014  1
  H          3.395650        0.051407       -0.000042  1
  H          1.893339        2.079794        0.000031  1
  C         -1.500000       -0.866025        1.000000  2
  H         -2.035564       -0.752472        0.067252  2
  C         -1.405645       -2.115048        1.598643  2
  H         -1.867701       -2.974548        1.132269  2
  C         -0.718190       -2.260807        2.795928  2
  H         -0.644682       -3.233859        3.262302  2
  C         -0.125089       -1.157542        3.394570  2
  H          0.410475       -1.271095        4.327318  2
  C         -0.219444        0.091481        2.795928  2
  H          0.242612        0.950980        3.262302  2
  C         -0.906899        0.237239        1.598643  2
  H         -0.980407        1.210292        1.132269  2

%mem=32GB
%nprocshared= 8
#p m062x/6-31G(d,p)    counterpoise=2

00204 m062x/6-31G(d,p)    counterpoise=2

 0  1  0  1  0  1
  C          0.302987       -0.676455       -0.000000  1
  C         -0.873351       -1.425145       -0.000005  1
  C         -2.074182       -0.744284       -0.000006  1
  C         -2.120834        0.659037       -0.000003  1
  C         -0.967954        1.420469        0.000004  1
  C          0.237580        0.726968        0.000004  1
  N          1.623348       -1.095419        0.000016  1
  C          2.318217       -0.000000       -0.000034  1
  N          1.554189        1.134829        0.000024  1
  H         -0.831004       -2.505113       -0.000002  1
  H         -3.002220       -1.298836       -0.000005  1
  H         -3.081560        1.154857       -0.000001  1
  H         -1.006882        2.500989        0.000014  1
  H          3.395650        0.051407       -0.000042  1
  H          1.893339        2.079794        0.000031  1
  C         -1.326828       -1.113341        1.000000  2
  H         -0.897144       -1.408785        0.052463  2
  C         -0.921412        0.066975        1.608134  2
  H         -0.175889        0.691056        1.134366  2
  C         -1.472959        0.446211        2.824403  2
  H         -1.157119        1.365737        3.298171  2
  C         -2.429922       -0.354869        3.432537  2
  H         -2.859606       -0.059425        4.380074  2
  C         -2.835338       -1.535185        2.824403  2
  H         -3.580861       -2.159267        3.298171  2
  C         -2.283791       -1.914421        1.608134  2
  H         -2.599630       -2.833947        1.134366  2

%mem=32GB
%nprocshared= 8
#p m062x/6-31G(d,p)    counterpoise=2

00205 m062x/6-31G(d,p)    counterpoise=2

 0  1  0  1  0  1
  C          0.302987       -0.676455       -0.000000  1
  C         -0.873351       -1.425145       -0.000005  1
  C         -2.074182       -0.744284       -0.000006  1
  C         -2.120834        0.659037       -0.000003  1
  C         -0.967954        1.420469        0.000004  1
  C          0.237580        0.726968        0.000004  1
  N          1.623348       -1.095419        0.000016  1
  C          2.318217       -0.000000       -0.000034  1
  N          1.554189        1.134829        0.000024  1
  H         -0.831004       -2.505113       -0.000002  1
  H         -3.002220       -1.298836       -0.000005  1
  H         -3.081560        1.154857       -0.000001  1
  H         -1.006882        2.500989        0.000014  1
  H          3.395650        0.051407       -0.000042  1
  H          1.893339        2.079794        0.000031  1
  C         -1.113341       -1.326828        1.000000  2
  H         -0.862094       -1.429757       -0.046911  2
  C         -0.818812       -0.148219        1.671913  2
  H         -0.338113        0.667049        1.148458  2
  C         -1.141315       -0.016098        3.015739  2
  H         -0.911862        0.902099        3.539195  2
  C         -1.758347       -1.062587        3.687652  2
  H         -2.009593       -0.959658        4.734563  2
  C         -2.052875       -2.241196        3.015739  2
  H         -2.533575       -3.056464        3.539195  2
  C         -1.730373       -2.373317        1.671913  2
  H         -1.959825       -3.291514        1.148458  2

%mem=32GB
%nprocshared= 8
#p m062x/6-31G(d,p)    counterpoise=2

00206 m062x/6-31G(d,p)    counterpoise=2

 0  1  0  1  0  1
  C          0.302987       -0.676455       -0.000000  1
  C         -0.873351       -1.425145       -0.000005  1
  C         -2.074182       -0.744284       -0.000006  1
  C         -2.120834        0.659037       -0.000003  1
  C         -0.967954        1.420469        0.000004  1
  C          0.237580        0.726968        0.000004  1
  N          1.623348       -1.095419        0.000016  1
  C          2.318217       -0.000000       -0.000034  1
  N          1.554189        1.134829        0.000024  1
  H         -0.831004       -2.505113       -0.000002  1
  H         -3.002220       -1.298836       -0.000005  1
  H         -3.081560        1.154857       -0.000001  1
  H         -1.006882        2.500989        0.000014  1
  H          3.395650        0.051407       -0.000042  1
  H          1.893339        2.079794        0.000031  1
  C         -0.866025       -1.500000        1.000000  2
  H         -0.873926       -1.419269       -0.078500  2
  C         -2.057528       -1.668915        1.692187  2
  H         -2.993670       -1.719777        1.152937  2
  C         -2.047387       -1.772541        3.076561  2
  H         -2.975628       -1.904135        3.615811  2
  C         -0.845743       -1.707254        3.768748  2
  H         -0.837842       -1.787984        4.847248  2
  C          0.345760       -1.538339        3.076561  2
  H          1.281902       -1.487476        3.615811  2
  C          0.335619       -1.434712        1.692187  2
  H          1.263860       -1.303119        1.152937  2

%mem=32GB
%nprocshared= 8
#p m062x/6-31G(d,p)    counterpoise=2

00207 m062x/6-31G(d,p)    counterpoise=2

 0  1  0  1  0  1
  C          0.302987       -0.676455       -0.000000  1
  C         -0.873351       -1.425145       -0.000005  1
  C         -2.074182       -0.744284       -0.000006  1
  C         -2.120834        0.659037       -0.000003  1
  C         -0.967954        1.420469        0.000004  1
  C          0.237580        0.726968        0.000004  1
  N          1.623348       -1.095419        0.000016  1
  C          2.318217       -0.000000       -0.000034  1
  N          1.554189        1.134829        0.000024  1
  H         -0.831004       -2.505113       -0.000002  1
  H         -3.002220       -1.298836       -0.000005  1
  H         -3.081560        1.154857       -0.000001  1
  H         -1.006882        2.500989        0.000014  1
  H          3.395650        0.051407       -0.000042  1
  H          1.893339        2.079794        0.000031  1
  C         -0.592396       -1.627595        1.000000  2
  H         -0.879531       -1.420692       -0.022001  2
  C         -1.110988       -2.735818        1.655926  2
  H         -1.802132       -3.392277        1.144925  2
  C         -0.742419       -3.001402        2.967777  2
  H         -1.146428       -3.864764        3.478778  2
  C          0.144742       -2.158762        3.623703  2
  H          0.431877       -2.365666        4.645704  2
  C          0.663334       -1.050539        2.967777  2
  H          1.354477       -0.394081        3.478778  2
  C          0.294765       -0.784956        1.655926  2
  H          0.698774        0.078406        1.144925  2

%mem=32GB
%nprocshared= 8
#p m062x/6-31G(d,p)    counterpoise=2

00208 m062x/6-31G(d,p)    counterpoise=2

 0  1  0  1  0  1
  C          0.302987       -0.676455       -0.000000  1
  C         -0.873351       -1.425145       -0.000005  1
  C         -2.074182       -0.744284       -0.000006  1
  C         -2.120834        0.659037       -0.000003  1
  C         -0.967954        1.420469        0.000004  1
  C          0.237580        0.726968        0.000004  1
  N          1.623348       -1.095419        0.000016  1
  C          2.318217       -0.000000       -0.000034  1
  N          1.554189        1.134829        0.000024  1
  H         -0.831004       -2.505113       -0.000002  1
  H         -3.002220       -1.298836       -0.000005  1
  H         -3.081560        1.154857       -0.000001  1
  H         -1.006882        2.500989        0.000014  1
  H          3.395650        0.051407       -0.000042  1
  H          1.893339        2.079794        0.000031  1
  C         -0.300767       -1.705737        1.000000  2
  H         -0.822923       -1.449857        0.088067  2
  C         -0.494711       -2.949587        1.585283  2
  H         -1.167958       -3.662730        1.129317  2
  C          0.175533       -3.278037        2.755850  2
  H          0.024441       -4.247060        3.211816  2
  C          1.039720       -2.362637        3.341133  2
  H          1.561875       -2.618517        4.253066  2
  C          1.233664       -1.118787        2.755850  2
  H          1.906911       -0.405644        3.211816  2
  C          0.563420       -0.790337        1.585283  2
  H          0.714512        0.178686        1.129317  2

%mem=32GB
%nprocshared= 8
#p m062x/6-31G(d,p)    counterpoise=2

00209 m062x/6-31G(d,p)    counterpoise=2

 0  1  0  1  0  1
  C          0.302987       -0.676455       -0.000000  1
  C         -0.873351       -1.425145       -0.000005  1
  C         -2.074182       -0.744284       -0.000006  1
  C         -2.120834        0.659037       -0.000003  1
  C         -0.967954        1.420469        0.000004  1
  C          0.237580        0.726968        0.000004  1
  N          1.623348       -1.095419        0.000016  1
  C          2.318217       -0.000000       -0.000034  1
  N          1.554189        1.134829        0.000024  1
  H         -0.831004       -2.505113       -0.000002  1
  H         -3.002220       -1.298836       -0.000005  1
  H         -3.081560        1.154857       -0.000001  1
  H         -1.006882        2.500989        0.000014  1
  H          3.395650        0.051407       -0.000042  1
  H          1.893339        2.079794        0.000031  1
  C         -0.000000       -1.732051        1.000000  2
  H         -0.693162       -1.488466        0.206316  2
  C          0.046272       -3.022676        1.509391  2
  H         -0.610841       -3.784554        1.112549  2
  C          0.936021       -3.335345        2.528173  2
  H          0.972070       -4.340808        2.925015  2
  C          1.779499       -2.357388        3.037564  2
  H          2.472661       -2.600973        3.831248  2
  C          1.733228       -1.066762        2.528173  2
  H          2.390341       -0.304884        2.925015  2
  C          0.843478       -0.754094        1.509391  2
  H          0.807430        0.251369        1.112549  2

%mem=32GB
%nprocshared= 8
#p m062x/6-31G(d,p)    counterpoise=2

00210 m062x/6-31G(d,p)    counterpoise=2

 0  1  0  1  0  1
  C          0.302987       -0.676455       -0.000000  1
  C         -0.873351       -1.425145       -0.000005  1
  C         -2.074182       -0.744284       -0.000006  1
  C         -2.120834        0.659037       -0.000003  1
  C         -0.967954        1.420469        0.000004  1
  C          0.237580        0.726968        0.000004  1
  N          1.623348       -1.095419        0.000016  1
  C          2.318217       -0.000000       -0.000034  1
  N          1.554189        1.134829        0.000024  1
  H         -0.831004       -2.505113       -0.000002  1
  H         -3.002220       -1.298836       -0.000005  1
  H         -3.081560        1.154857       -0.000001  1
  H         -1.006882        2.500989        0.000014  1
  H          3.395650        0.051407       -0.000042  1
  H          1.893339        2.079794        0.000031  1
  C          0.300767       -1.705737        1.000000  2
  H          0.302440       -0.930015        0.246346  2
  C         -0.902593       -2.201007        1.483699  2
  H         -1.838400       -1.811126        1.106872  2
  C         -0.904740       -3.196733        2.451097  2
  H         -1.842220       -3.582574        2.827924  2
  C          0.296473       -3.697188        2.934796  2
  H          0.294800       -4.472910        3.688450  2
  C          1.499834       -3.201918        2.451097  2
  H          2.435640       -3.591799        2.827924  2
  C          1.501981       -2.206192        1.483699  2
  H          2.439460       -1.820351        1.106872  2

%mem=32GB
%nprocshared= 8
#p m062x/6-31G(d,p)    counterpoise=2

00211 m062x/6-31G(d,p)    counterpoise=2

 0  1  0  1  0  1
  C          0.302987       -0.676455       -0.000000  1
  C         -0.873351       -1.425145       -0.000005  1
  C         -2.074182       -0.744284       -0.000006  1
  C         -2.120834        0.659037       -0.000003  1
  C         -0.967954        1.420469        0.000004  1
  C          0.237580        0.726968        0.000004  1
  N          1.623348       -1.095419        0.000016  1
  C          2.318217       -0.000000       -0.000034  1
  N          1.554189        1.134829        0.000024  1
  H         -0.831004       -2.505113       -0.000002  1
  H         -3.002220       -1.298836       -0.000005  1
  H         -3.081560        1.154857       -0.000001  1
  H         -1.006882        2.500989        0.000014  1
  H          3.395650        0.051407       -0.000042  1
  H          1.893339        2.079794        0.000031  1
  C          0.592396       -1.627595        1.000000  2
  H          0.370422       -0.898079        0.233009  2
  C         -0.415362       -2.445788        1.492259  2
  H         -1.422431       -2.353686        1.108763  2
  C         -0.130433       -3.382203        2.476777  2
  H         -0.915528       -4.019617        2.860272  2
  C          1.162253       -3.500425        2.969036  2
  H          1.384228       -4.229941        3.736027  2
  C          2.170012       -2.682232        2.476777  2
  H          3.177080       -2.774334        2.860272  2
  C          1.885083       -1.745818        1.492259  2
  H          2.670178       -1.108403        1.108763  2

%mem=32GB
%nprocshared= 8
#p m062x/6-31G(d,p)    counterpoise=2

00212 m062x/6-31G(d,p)    counterpoise=2

 0  1  0  1  0  1
  C          0.302987       -0.676455       -0.000000  1
  C         -0.873351       -1.425145       -0.000005  1
  C         -2.074182       -0.744284       -0.000006  1
  C         -2.120834        0.659037       -0.000003  1
  C         -0.967954        1.420469        0.000004  1
  C          0.237580        0.726968        0.000004  1
  N          1.623348       -1.095419        0.000016  1
  C          2.318217       -0.000000       -0.000034  1
  N          1.554189        1.134829        0.000024  1
  H         -0.831004       -2.505113       -0.000002  1
  H         -3.002220       -1.298836       -0.000005  1
  H         -3.081560        1.154857       -0.000001  1
  H         -1.006882        2.500989        0.000014  1
  H          3.395650        0.051407       -0.000042  1
  H          1.893339        2.079794        0.000031  1
  C          0.866025       -1.500000        1.000000  2
  H          1.487470       -1.168009        0.179433  2
  C         -0.099341       -0.652623        1.526644  2
  H         -0.229966        0.339518        1.116361  2
  C         -0.897033       -1.078770        2.579933  2
  H         -1.649103       -0.418621        2.990217  2
  C         -0.729359       -2.352295        3.106578  2
  H         -1.350803       -2.684286        3.927145  2
  C          0.236007       -3.199672        2.579933  2
  H          0.366633       -4.191813        2.990217  2
  C          1.033699       -2.773525        1.526644  2
  H          1.785769       -3.433674        1.116361  2

%mem=32GB
%nprocshared= 8
#p m062x/6-31G(d,p)    counterpoise=2

00213 m062x/6-31G(d,p)    counterpoise=2

 0  1  0  1  0  1
  C          0.302987       -0.676455       -0.000000  1
  C         -0.873351       -1.425145       -0.000005  1
  C         -2.074182       -0.744284       -0.000006  1
  C         -2.120834        0.659037       -0.000003  1
  C         -0.967954        1.420469        0.000004  1
  C          0.237580        0.726968        0.000004  1
  N          1.623348       -1.095419        0.000016  1
  C          2.318217       -0.000000       -0.000034  1
  N          1.554189        1.134829        0.000024  1
  H         -0.831004       -2.505113       -0.000002  1
  H         -3.002220       -1.298836       -0.000005  1
  H         -3.081560        1.154857       -0.000001  1
  H         -1.006882        2.500989        0.000014  1
  H          3.395650        0.051407       -0.000042  1
  H          1.893339        2.079794        0.000031  1
  C          1.113341       -1.326828        1.000000  2
  H          1.594607       -1.108460        0.056369  2
  C          0.307684       -0.372120        1.605628  2
  H          0.161303        0.590014        1.133812  2
  C         -0.310074       -0.652420        2.816883  2
  H         -0.937722        0.091346        3.288698  2
  C         -0.122177       -1.887427        3.422510  2
  H         -0.603443       -2.105795        4.366141  2
  C          0.683480       -2.842135        2.816883  2
  H          0.829861       -3.804269        3.288698  2
  C          1.301238       -2.561836        1.605628  2
  H          1.928886       -3.305602        1.133812  2

%mem=32GB
%nprocshared= 8
#p m062x/6-31G(d,p)    counterpoise=2

00214 m062x/6-31G(d,p)    counterpoise=2

 0  1  0  1  0  1
  C          0.302987       -0.676455       -0.000000  1
  C         -0.873351       -1.425145       -0.000005  1
  C         -2.074182       -0.744284       -0.000006  1
  C         -2.120834        0.659037       -0.000003  1
  C         -0.967954        1.420469        0.000004  1
  C          0.237580        0.726968        0.000004  1
  N          1.623348       -1.095419        0.000016  1
  C          2.318217       -0.000000       -0.000034  1
  N          1.554189        1.134829        0.000024  1
  H         -0.831004       -2.505113       -0.000002  1
  H         -3.002220       -1.298836       -0.000005  1
  H         -3.081560        1.154857       -0.000001  1
  H         -1.006882        2.500989        0.000014  1
  H          3.395650        0.051407       -0.000042  1
  H          1.893339        2.079794        0.000031  1
  C          1.326828       -1.113341        1.000000  2
  H          1.634255       -1.094760       -0.036767  2
  C          1.056985        0.074834        1.665402  2
  H          1.154190        1.019063        1.147019  2
  C          0.662368        0.050983        2.996207  2
  H          0.452147        0.976631        3.514590  2
  C          0.537595       -1.161042        3.661610  2
  H          0.230167       -1.179623        4.698376  2
  C          0.807437       -2.349217        2.996207  2
  H          0.710232       -3.293446        3.514590  2
  C          1.202054       -2.325366        1.665402  2
  H          1.412276       -3.251015        1.147019  2

%mem=32GB
%nprocshared= 8
#p m062x/6-31G(d,p)    counterpoise=2

00215 m062x/6-31G(d,p)    counterpoise=2

 0  1  0  1  0  1
  C          0.302987       -0.676455       -0.000000  1
  C         -0.873351       -1.425145       -0.000005  1
  C         -2.074182       -0.744284       -0.000006  1
  C         -2.120834        0.659037       -0.000003  1
  C         -0.967954        1.420469        0.000004  1
  C          0.237580        0.726968        0.000004  1
  N          1.623348       -1.095419        0.000016  1
  C          2.318217       -0.000000       -0.000034  1
  N          1.554189        1.134829        0.000024  1
  H         -0.831004       -2.505113       -0.000002  1
  H         -3.002220       -1.298836       -0.000005  1
  H         -3.081560        1.154857       -0.000001  1
  H         -1.006882        2.500989        0.000014  1
  H          3.395650        0.051407       -0.000042  1
  H          1.893339        2.079794        0.000031  1
  C          1.500000       -0.866025        1.000000  2
  H          1.629102       -1.106119       -0.046628  2
  C          2.476054       -0.142541        1.671731  2
  H          3.365551        0.180997        1.148417  2
  C          2.310338        0.165646        3.015194  2
  H          3.070734        0.729277        3.538508  2
  C          1.168568       -0.249652        3.686925  2
  H          1.039466       -0.009559        4.733553  2
  C          0.192514       -0.973137        3.015194  2
  H         -0.696983       -1.296675        3.538508  2
  C          0.358230       -1.281323        1.671731  2
  H         -0.402166       -1.844955        1.148417  2

%mem=32GB
%nprocshared= 8
#p m062x/6-31G(d,p)    counterpoise=2

00216 m062x/6-31G(d,p)    counterpoise=2

 0  1  0  1  0  1
  C          0.302987       -0.676455       -0.000000  1
  C         -0.873351       -1.425145       -0.000005  1
  C         -2.074182       -0.744284       -0.000006  1
  C         -2.120834        0.659037       -0.000003  1
  C         -0.967954        1.420469        0.000004  1
  C          0.237580        0.726968        0.000004  1
  N          1.623348       -1.095419        0.000016  1
  C          2.318217       -0.000000       -0.000034  1
  N          1.554189        1.134829        0.000024  1
  H         -0.831004       -2.505113       -0.000002  1
  H         -3.002220       -1.298836       -0.000005  1
  H         -3.081560        1.154857       -0.000001  1
  H         -1.006882        2.500989        0.000014  1
  H          3.395650        0.051407       -0.000042  1
  H          1.893339        2.079794        0.000031  1
  C          1.627595       -0.592396        1.000000  2
  H          1.623492       -1.078416        0.033817  2
  C          2.832476       -0.290618        1.620101  2
  H          3.767036       -0.541536        1.137010  2
  C          2.837744        0.333243        2.860304  2
  H          3.776408        0.568344        3.343396  2
  C          1.638131        0.655324        3.480406  2
  H          1.642235        1.141344        4.446589  2
  C          0.433250        0.353545        2.860304  2
  H         -0.501310        0.604464        3.343396  2
  C          0.427982       -0.270315        1.620101  2
  H         -0.510681       -0.505416        1.137010  2

%mem=32GB
%nprocshared= 8
#p m062x/6-31G(d,p)    counterpoise=2

00217 m062x/6-31G(d,p)    counterpoise=2

 0  1  0  1  0  1
  C          0.302987       -0.676455       -0.000000  1
  C         -0.873351       -1.425145       -0.000005  1
  C         -2.074182       -0.744284       -0.000006  1
  C         -2.120834        0.659037       -0.000003  1
  C         -0.967954        1.420469        0.000004  1
  C          0.237580        0.726968        0.000004  1
  N          1.623348       -1.095419        0.000016  1
  C          2.318217       -0.000000       -0.000034  1
  N          1.554189        1.134829        0.000024  1
  H         -0.831004       -2.505113       -0.000002  1
  H         -3.002220       -1.298836       -0.000005  1
  H         -3.081560        1.154857       -0.000001  1
  H         -1.006882        2.500989        0.000014  1
  H          3.395650        0.051407       -0.000042  1
  H          1.893339        2.079794        0.000031  1
  C          1.705737       -0.300767        1.000000  2
  H          1.241748       -0.004066        0.069181  2
  C          1.355819       -1.504096        1.597405  2
  H          0.619226       -2.144849        1.131995  2
  C          1.951400       -1.884945        2.792214  2
  H          1.678797       -2.822399        3.257624  2
  C          2.896900       -1.062465        3.389619  2
  H          3.360889       -1.359166        4.320438  2
  C          3.246818        0.140863        2.792214  2
  H          3.983410        0.781617        3.257624  2
  C          2.651236        0.521712        1.597405  2
  H          2.923840        1.459166        1.131995  2

%mem=32GB
%nprocshared= 8
#p m062x/6-31G(d,p)    counterpoise=2

00218 m062x/6-31G(d,p)    counterpoise=2

 0  1  0  1  0  1
  C          0.302987       -0.676455       -0.000000  1
  C         -0.873351       -1.425145       -0.000005  1
  C         -2.074182       -0.744284       -0.000006  1
  C         -2.120834        0.659037       -0.000003  1
  C         -0.967954        1.420469        0.000004  1
  C          0.237580        0.726968        0.000004  1
  N          1.623348       -1.095419        0.000016  1
  C          2.318217       -0.000000       -0.000034  1
  N          1.554189        1.134829        0.000024  1
  H         -0.831004       -2.505113       -0.000002  1
  H         -3.002220       -1.298836       -0.000005  1
  H         -3.081560        1.154857       -0.000001  1
  H         -1.006882        2.500989        0.000014  1
  H          3.395650        0.051407       -0.000042  1
  H          1.893339        2.079794        0.000031  1
  C          1.879385        0.000000        0.684040  2
  H          2.463363       -0.000000       -0.226296  2
  C          1.504585        1.202290        1.268299  2
  H          1.796574        2.138935        0.813131  2
  C          0.754985        1.202290        2.436816  2
  H          0.462996        2.138935        2.891984  2
  C          0.380185        0.000000        3.021074  2
  H         -0.203793        0.000000        3.931410  2
  C          0.754985       -1.202290        2.436816  2
  H          0.462996       -2.138935        2.891984  2
  C          1.504585       -1.202290        1.268299  2
  H          1.796574       -2.138935        0.813131  2

%mem=32GB
%nprocshared= 8
#p m062x/6-31G(d,p)    counterpoise=2

00219 m062x/6-31G(d,p)    counterpoise=2

 0  1  0  1  0  1
  C          0.302987       -0.676455       -0.000000  1
  C         -0.873351       -1.425145       -0.000005  1
  C         -2.074182       -0.744284       -0.000006  1
  C         -2.120834        0.659037       -0.000003  1
  C         -0.967954        1.420469        0.000004  1
  C          0.237580        0.726968        0.000004  1
  N          1.623348       -1.095419        0.000016  1
  C          2.318217       -0.000000       -0.000034  1
  N          1.554189        1.134829        0.000024  1
  H         -0.831004       -2.505113       -0.000002  1
  H         -3.002220       -1.298836       -0.000005  1
  H         -3.081560        1.154857       -0.000001  1
  H         -1.006882        2.500989        0.000014  1
  H          3.395650        0.051407       -0.000042  1
  H          1.893339        2.079794        0.000031  1
  C          1.850833        0.326352        0.684040  2
  H          2.418517       -0.070035       -0.146835  2
  C          2.174802        1.566518        1.217301  2
  H          2.994873        2.136284        0.801863  2
  C          1.446117        2.075324        2.283822  2
  H          1.698504        3.041477        2.699260  2
  C          0.393463        1.343964        2.817082  2
  H         -0.174221        1.740350        3.647958  2
  C          0.069494        0.103798        2.283822  2
  H         -0.750577       -0.465969        2.699260  2
  C          0.798179       -0.405008        1.217301  2
  H          0.545792       -1.371161        0.801863  2

%mem=32GB
%nprocshared= 8
#p m062x/6-31G(d,p)    counterpoise=2

00220 m062x/6-31G(d,p)    counterpoise=2

 0  1  0  1  0  1
  C          0.302987       -0.676455       -0.000000  1
  C         -0.873351       -1.425145       -0.000005  1
  C         -2.074182       -0.744284       -0.000006  1
  C         -2.120834        0.659037       -0.000003  1
  C         -0.967954        1.420469        0.000004  1
  C          0.237580        0.726968        0.000004  1
  N          1.623348       -1.095419        0.000016  1
  C          2.318217       -0.000000       -0.000034  1
  N          1.554189        1.134829        0.000024  1
  H         -0.831004       -2.505113       -0.000002  1
  H         -3.002220       -1.298836       -0.000005  1
  H         -3.081560        1.154857       -0.000001  1
  H         -1.006882        2.500989        0.000014  1
  H          3.395650        0.051407       -0.000042  1
  H          1.893339        2.079794        0.000031  1
  C          1.766044        0.642788        0.684040  2
  H          1.502320        1.255296       -0.167444  2
  C          0.831023       -0.225787        1.230527  2
  H         -0.161129       -0.289943        0.804785  2
  C          1.169542       -1.012009        2.323502  2
  H          0.441114       -1.688673        2.749244  2
  C          2.443083       -0.929656        2.869989  2
  H          2.706807       -1.542164        3.721473  2
  C          3.378104       -0.061081        2.323502  2
  H          4.370256        0.003075        2.749244  2
  C          3.039584        0.725140        1.230527  2
  H          3.768013        1.401805        0.804785  2

%mem=32GB
%nprocshared= 8
#p m062x/6-31G(d,p)    counterpoise=2

00221 m062x/6-31G(d,p)    counterpoise=2

 0  1  0  1  0  1
  C          0.302987       -0.676455       -0.000000  1
  C         -0.873351       -1.425145       -0.000005  1
  C         -2.074182       -0.744284       -0.000006  1
  C         -2.120834        0.659037       -0.000003  1
  C         -0.967954        1.420469        0.000004  1
  C          0.237580        0.726968        0.000004  1
  N          1.623348       -1.095419        0.000016  1
  C          2.318217       -0.000000       -0.000034  1
  N          1.554189        1.134829        0.000024  1
  H         -0.831004       -2.505113       -0.000002  1
  H         -3.002220       -1.298836       -0.000005  1
  H         -3.081560        1.154857       -0.000001  1
  H         -1.006882        2.500989        0.000014  1
  H          3.395650        0.051407       -0.000042  1
  H          1.893339        2.079794        0.000031  1
  C          1.627595        0.939693        0.684040  2
  H          1.516570        1.234831       -0.350517  2
  C          0.573550        0.326955        1.348025  2
  H         -0.358630        0.144740        0.830746  2
  C          0.716063       -0.051888        2.675993  2
  H         -0.105092       -0.529242        3.193272  2
  C          1.912622        0.182006        3.339977  2
  H          2.023647       -0.113133        4.374534  2
  C          2.966667        0.794744        2.675993  2
  H          3.898847        0.976959        3.193272  2
  C          2.824154        1.173587        1.348025  2
  H          3.645309        1.650941        0.830746  2

%mem=32GB
%nprocshared= 8
#p m062x/6-31G(d,p)    counterpoise=2

00222 m062x/6-31G(d,p)    counterpoise=2

 0  1  0  1  0  1
  C          0.302987       -0.676455       -0.000000  1
  C         -0.873351       -1.425145       -0.000005  1
  C         -2.074182       -0.744284       -0.000006  1
  C         -2.120834        0.659037       -0.000003  1
  C         -0.967954        1.420469        0.000004  1
  C          0.237580        0.726968        0.000004  1
  N          1.623348       -1.095419        0.000016  1
  C          2.318217       -0.000000       -0.000034  1
  N          1.554189        1.134829        0.000024  1
  H         -0.831004       -2.505113       -0.000002  1
  H         -3.002220       -1.298836       -0.000005  1
  H         -3.081560        1.154857       -0.000001  1
  H         -1.006882        2.500989        0.000014  1
  H          3.395650        0.051407       -0.000042  1
  H          1.893339        2.079794        0.000031  1
  C          1.439693        1.208046        0.684040  2
  H          1.617260        1.094497       -0.376770  2
  C          1.973444        2.293821        1.364874  2
  H          2.566831        3.026148        0.834469  2
  C          1.745517        2.439573        2.726541  2
  H          2.161336        3.285448        3.256946  2
  C          0.983838        1.499549        3.407375  2
  H          0.806271        1.613097        4.468185  2
  C          0.450087        0.413773        2.726541  2
  H         -0.143300       -0.318553        3.256946  2
  C          0.678014        0.268021        1.364874  2
  H          0.262194       -0.577853        0.834469  2

%mem=32GB
%nprocshared= 8
#p m062x/6-31G(d,p)    counterpoise=2

00223 m062x/6-31G(d,p)    counterpoise=2

 0  1  0  1  0  1
  C          0.302987       -0.676455       -0.000000  1
  C         -0.873351       -1.425145       -0.000005  1
  C         -2.074182       -0.744284       -0.000006  1
  C         -2.120834        0.659037       -0.000003  1
  C         -0.967954        1.420469        0.000004  1
  C          0.237580        0.726968        0.000004  1
  N          1.623348       -1.095419        0.000016  1
  C          2.318217       -0.000000       -0.000034  1
  N          1.554189        1.134829        0.000024  1
  H         -0.831004       -2.505113       -0.000002  1
  H         -3.002220       -1.298836       -0.000005  1
  H         -3.081560        1.154857       -0.000001  1
  H         -1.006882        2.500989        0.000014  1
  H          3.395650        0.051407       -0.000042  1
  H          1.893339        2.079794        0.000031  1
  C          1.208046        1.439693        0.684040  2
  H          1.661824        1.040030       -0.212674  2
  C          1.711452        2.598441        1.259556  2
  H          2.557410        3.101502        0.811199  2
  C          1.128978        3.111452        2.410589  2
  H          1.521157        4.014176        2.858946  2
  C          0.043096        2.465715        2.986105  2
  H         -0.410683        2.865377        3.882819  2
  C         -0.460311        1.306967        2.410589  2
  H         -1.306269        0.803905        2.858946  2
  C          0.122164        0.793956        1.259556  2
  H         -0.270015       -0.108768        0.811199  2

%mem=32GB
%nprocshared= 8
#p m062x/6-31G(d,p)    counterpoise=2

00224 m062x/6-31G(d,p)    counterpoise=2

 0  1  0  1  0  1
  C          0.302987       -0.676455       -0.000000  1
  C         -0.873351       -1.425145       -0.000005  1
  C         -2.074182       -0.744284       -0.000006  1
  C         -2.120834        0.659037       -0.000003  1
  C         -0.967954        1.420469        0.000004  1
  C          0.237580        0.726968        0.000004  1
  N          1.623348       -1.095419        0.000016  1
  C          2.318217       -0.000000       -0.000034  1
  N          1.554189        1.134829        0.000024  1
  H         -0.831004       -2.505113       -0.000002  1
  H         -3.002220       -1.298836       -0.000005  1
  H         -3.081560        1.154857       -0.000001  1
  H         -1.006882        2.500989        0.000014  1
  H          3.395650        0.051407       -0.000042  1
  H          1.893339        2.079794        0.000031  1
  C          0.939693        1.627595        0.684040  2
  H          1.576766        1.116724       -0.025107  2
  C          1.282968        2.893435        1.139175  2
  H          2.187469        3.368717        0.784601  2
  C          0.465214        3.549194        2.049444  2
  H          0.732642        4.535348        2.404018  2
  C         -0.695816        2.939114        2.504579  2
  H         -1.332889        3.449985        3.213726  2
  C         -1.039091        1.673275        2.049444  2
  H         -1.943593        1.197992        2.404018  2
  C         -0.221337        1.017516        1.139175  2
  H         -0.488765        0.031362        0.784601  2

%mem=32GB
%nprocshared= 8
#p m062x/6-31G(d,p)    counterpoise=2

00225 m062x/6-31G(d,p)    counterpoise=2

 0  1  0  1  0  1
  C          0.302987       -0.676455       -0.000000  1
  C         -0.873351       -1.425145       -0.000005  1
  C         -2.074182       -0.744284       -0.000006  1
  C         -2.120834        0.659037       -0.000003  1
  C         -0.967954        1.420469        0.000004  1
  C          0.237580        0.726968        0.000004  1
  N          1.623348       -1.095419        0.000016  1
  C          2.318217       -0.000000       -0.000034  1
  N          1.554189        1.134829        0.000024  1
  H         -0.831004       -2.505113       -0.000002  1
  H         -3.002220       -1.298836       -0.000005  1
  H         -3.081560        1.154857       -0.000001  1
  H         -1.006882        2.500989        0.000014  1
  H          3.395650        0.051407       -0.000042  1
  H          1.893339        2.079794        0.000031  1
  C          0.642788        1.766044        0.684040  2
  H          1.399478        1.241978        0.116136  2
  C          0.841675        3.090782        1.048524  2
  H          1.753308        3.598754        0.764572  2
  C         -0.129622        3.763479        1.777492  2
  H          0.025321        4.795518        2.061444  2
  C         -1.299805        3.111439        2.141976  2
  H         -2.056496        3.635505        2.709881  2
  C         -1.498692        1.786701        1.777492  2
  H         -2.410325        1.278729        2.061444  2
  C         -0.527396        1.114004        1.048524  2
  H         -0.682338        0.081966        0.764572  2

%mem=32GB
%nprocshared= 8
#p m062x/6-31G(d,p)    counterpoise=2

00226 m062x/6-31G(d,p)    counterpoise=2

 0  1  0  1  0  1
  C          0.302987       -0.676455       -0.000000  1
  C         -0.873351       -1.425145       -0.000005  1
  C         -2.074182       -0.744284       -0.000006  1
  C         -2.120834        0.659037       -0.000003  1
  C         -0.967954        1.420469        0.000004  1
  C          0.237580        0.726968        0.000004  1
  N          1.623348       -1.095419        0.000016  1
  C          2.318217       -0.000000       -0.000034  1
  N          1.554189        1.134829        0.000024  1
  H         -0.831004       -2.505113       -0.000002  1
  H         -3.002220       -1.298836       -0.000005  1
  H         -3.081560        1.154857       -0.000001  1
  H         -1.006882        2.500989        0.000014  1
  H          3.395650        0.051407       -0.000042  1
  H          1.893339        2.079794        0.000031  1
  C          0.326352        1.850833        0.684040  2
  H          0.253542        0.929054        0.123003  2
  C          1.571638        2.347765        1.044117  2
  H          2.468970        1.813121        0.763598  2
  C          1.665097        3.530971        1.764271  2
  H          2.635239        3.918106        2.044790  2
  C          0.513270        4.217245        2.124348  2
  H          0.586079        5.139025        2.685386  2
  C         -0.732016        3.720314        1.764271  2
  H         -1.629348        4.254957        2.044790  2
  C         -0.825476        2.537108        1.044117  2
  H         -1.795617        2.149972        0.763598  2

%mem=32GB
%nprocshared= 8
#p m062x/6-31G(d,p)    counterpoise=2

00227 m062x/6-31G(d,p)    counterpoise=2

 0  1  0  1  0  1
  C          0.302987       -0.676455       -0.000000  1
  C         -0.873351       -1.425145       -0.000005  1
  C         -2.074182       -0.744284       -0.000006  1
  C         -2.120834        0.659037       -0.000003  1
  C         -0.967954        1.420469        0.000004  1
  C          0.237580        0.726968        0.000004  1
  N          1.623348       -1.095419        0.000016  1
  C          2.318217       -0.000000       -0.000034  1
  N          1.554189        1.134829        0.000024  1
  H         -0.831004       -2.505113       -0.000002  1
  H         -3.002220       -1.298836       -0.000005  1
  H         -3.081560        1.154857       -0.000001  1
  H         -1.006882        2.500989        0.000014  1
  H          3.395650        0.051407       -0.000042  1
  H          1.893339        2.079794        0.000031  1
  C          0.000000        1.879385        0.684040  2
  H         -0.823671        1.488875        0.101966  2
  C          1.043698        1.043641        1.057618  2
  H          1.033121        0.002043        0.766581  2
  C          2.100970        1.544904        1.804775  2
  H          2.914065        0.893817        2.095812  2
  C          2.114545        2.881911        2.178353  2
  H          2.938216        3.272422        2.760427  2
  C          1.070848        3.717656        1.804775  2
  H          1.081424        4.759253        2.095812  2
  C          0.013575        3.216393        1.057618  2
  H         -0.799519        3.867480        0.766581  2

%mem=32GB
%nprocshared= 8
#p m062x/6-31G(d,p)    counterpoise=2

00228 m062x/6-31G(d,p)    counterpoise=2

 0  1  0  1  0  1
  C          0.302987       -0.676455       -0.000000  1
  C         -0.873351       -1.425145       -0.000005  1
  C         -2.074182       -0.744284       -0.000006  1
  C         -2.120834        0.659037       -0.000003  1
  C         -0.967954        1.420469        0.000004  1
  C          0.237580        0.726968        0.000004  1
  N          1.623348       -1.095419        0.000016  1
  C          2.318217       -0.000000       -0.000034  1
  N          1.554189        1.134829        0.000024  1
  H         -0.831004       -2.505113       -0.000002  1
  H         -3.002220       -1.298836       -0.000005  1
  H         -3.081560        1.154857       -0.000001  1
  H         -1.006882        2.500989        0.000014  1
  H          3.395650        0.051407       -0.000042  1
  H          1.893339        2.079794        0.000031  1
  C         -0.326352        1.850833        0.684040  2
  H         -0.998837        1.399754       -0.032921  2
  C          0.774993        1.141865        1.144190  2
  H          0.960513        0.138464        0.785709  2
  C          1.638202        1.720875        2.064489  2
  H          2.496206        1.168553        2.422970  2
  C          1.400065        3.008853        2.524639  2
  H          2.072550        3.459932        3.241600  2
  C          0.298720        3.717821        2.064489  2
  H          0.113201        4.721222        2.422970  2
  C         -0.564488        3.138811        1.144190  2
  H         -1.422493        3.691133        0.785709  2

%mem=32GB
%nprocshared= 8
#p m062x/6-31G(d,p)    counterpoise=2

00229 m062x/6-31G(d,p)    counterpoise=2

 0  1  0  1  0  1
  C          0.302987       -0.676455       -0.000000  1
  C         -0.873351       -1.425145       -0.000005  1
  C         -2.074182       -0.744284       -0.000006  1
  C         -2.120834        0.659037       -0.000003  1
  C         -0.967954        1.420469        0.000004  1
  C          0.237580        0.726968        0.000004  1
  N          1.623348       -1.095419        0.000016  1
  C          2.318217       -0.000000       -0.000034  1
  N          1.554189        1.134829        0.000024  1
  H         -0.831004       -2.505113       -0.000002  1
  H         -3.002220       -1.298836       -0.000005  1
  H         -3.081560        1.154857       -0.000001  1
  H         -1.006882        2.500989        0.000014  1
  H          3.395650        0.051407       -0.000042  1
  H          1.893339        2.079794        0.000031  1
  C         -0.642788        1.766044        0.684040  2
  H         -1.065227        1.317090       -0.204625  2
  C          0.503947        1.230287        1.254391  2
  H          0.974871        0.363952        0.810058  2
  C          1.046195        1.806570        2.395091  2
  H          1.939560        1.389189        2.839424  2
  C          0.441709        2.918609        2.965441  2
  H          0.864149        3.367564        3.854107  2
  C         -0.705025        3.454366        2.395091  2
  H         -1.175950        4.320702        2.839424  2
  C         -1.247274        2.878084        1.254391  2
  H         -2.140638        3.295465        0.810058  2

%mem=32GB
%nprocshared= 8
#p m062x/6-31G(d,p)    counterpoise=2

00230 m062x/6-31G(d,p)    counterpoise=2

 0  1  0  1  0  1
  C          0.302987       -0.676455       -0.000000  1
  C         -0.873351       -1.425145       -0.000005  1
  C         -2.074182       -0.744284       -0.000006  1
  C         -2.120834        0.659037       -0.000003  1
  C         -0.967954        1.420469        0.000004  1
  C          0.237580        0.726968        0.000004  1
  N          1.623348       -1.095419        0.000016  1
  C          2.318217       -0.000000       -0.000034  1
  N          1.554189        1.134829        0.000024  1
  H         -0.831004       -2.505113       -0.000002  1
  H         -3.002220       -1.298836       -0.000005  1
  H         -3.081560        1.154857       -0.000001  1
  H         -1.006882        2.500989        0.000014  1
  H          3.395650        0.051407       -0.000042  1
  H          1.893339        2.079794        0.000031  1
  C         -0.939693        1.627595        0.684040  2
  H         -0.982426        1.314402       -0.350283  2
  C          0.278986        1.666064        1.347875  2
  H          1.185665        1.382840        0.830713  2
  C          0.333840        2.068083        2.675544  2
  H          1.283253        2.098052        3.192705  2
  C         -0.829986        2.431632        3.339378  2
  H         -0.787252        2.744826        4.373702  2
  C         -2.048665        2.393164        2.675544  2
  H         -2.955344        2.676388        3.192705  2
  C         -2.103518        1.991145        1.347875  2
  H         -3.052931        1.961176        0.830713  2

%mem=32GB
%nprocshared= 8
#p m062x/6-31G(d,p)    counterpoise=2

00231 m062x/6-31G(d,p)    counterpoise=2

 0  1  0  1  0  1
  C          0.302987       -0.676455       -0.000000  1
  C         -0.873351       -1.425145       -0.000005  1
  C         -2.074182       -0.744284       -0.000006  1
  C         -2.120834        0.659037       -0.000003  1
  C         -0.967954        1.420469        0.000004  1
  C          0.237580        0.726968        0.000004  1
  N          1.623348       -1.095419        0.000016  1
  C          2.318217       -0.000000       -0.000034  1
  N          1.554189        1.134829        0.000024  1
  H         -0.831004       -2.505113       -0.000002  1
  H         -3.002220       -1.298836       -0.000005  1
  H         -3.081560        1.154857       -0.000001  1
  H         -1.006882        2.500989        0.000014  1
  H          3.395650        0.051407       -0.000042  1
  H          1.893339        2.079794        0.000031  1
  C         -1.208046        1.439693        0.684040  2
  H         -0.849980        1.411023       -0.336111  2
  C         -1.341896        2.656547        1.338779  2
  H         -1.088107        3.575870        0.828703  2
  C         -1.801513        2.693348        2.648256  2
  H         -1.905789        3.641340        3.158332  2
  C         -2.127279        1.513294        3.302995  2
  H         -2.485344        1.541963        4.323146  2
  C         -1.993428        0.296439        2.648256  2
  H         -2.247217       -0.622883        3.158332  2
  C         -1.533812        0.259638        1.338779  2
  H         -1.429535       -0.688353        0.828703  2

%mem=32GB
%nprocshared= 8
#p m062x/6-31G(d,p)    counterpoise=2

00232 m062x/6-31G(d,p)    counterpoise=2

 0  1  0  1  0  1
  C          0.302987       -0.676455       -0.000000  1
  C         -0.873351       -1.425145       -0.000005  1
  C         -2.074182       -0.744284       -0.000006  1
  C         -2.120834        0.659037       -0.000003  1
  C         -0.967954        1.420469        0.000004  1
  C          0.237580        0.726968        0.000004  1
  N          1.623348       -1.095419        0.000016  1
  C          2.318217       -0.000000       -0.000034  1
  N          1.554189        1.134829        0.000024  1
  H         -0.831004       -2.505113       -0.000002  1
  H         -3.002220       -1.298836       -0.000005  1
  H         -3.081560        1.154857       -0.000001  1
  H         -1.006882        2.500989        0.000014  1
  H          3.395650        0.051407       -0.000042  1
  H          1.893339        2.079794        0.000031  1
  C         -1.439693        1.208046        0.684040  2
  H         -0.844804        1.475923       -0.178567  2
  C         -2.315145        2.132392        1.237666  2
  H         -2.402279        3.120382        0.806363  2
  C         -3.078750        1.788541        2.344918  2
  H         -3.760773        2.508653        2.776222  2
  C         -2.966902        0.520344        2.898544  2
  H         -3.561791        0.252467        3.761151  2
  C         -2.091450       -0.404002        2.344918  2
  H         -2.004316       -1.391992        2.776222  2
  C         -1.327845       -0.060151        1.237666  2
  H         -0.645823       -0.780263        0.806363  2

%mem=32GB
%nprocshared= 8
#p m062x/6-31G(d,p)    counterpoise=2

00233 m062x/6-31G(d,p)    counterpoise=2

 0  1  0  1  0  1
  C          0.302987       -0.676455       -0.000000  1
  C         -0.873351       -1.425145       -0.000005  1
  C         -2.074182       -0.744284       -0.000006  1
  C         -2.120834        0.659037       -0.000003  1
  C         -0.967954        1.420469        0.000004  1
  C          0.237580        0.726968        0.000004  1
  N          1.623348       -1.095419        0.000016  1
  C          2.318217       -0.000000       -0.000034  1
  N          1.554189        1.134829        0.000024  1
  H         -0.831004       -2.505113       -0.000002  1
  H         -3.002220       -1.298836       -0.000005  1
  H         -3.081560        1.154857       -0.000001  1
  H         -1.006882        2.500989        0.000014  1
  H          3.395650        0.051407       -0.000042  1
  H          1.893339        2.079794        0.000031  1
  C         -1.627595        0.939693        0.684040  2
  H         -2.227798        0.598174       -0.148344  2
  C         -0.647789        0.113912        1.218269  2
  H         -0.484672       -0.870931        0.802077  2
  C          0.122637        0.552289        2.286727  2
  H          0.885956       -0.091036        2.702919  2
  C         -0.086743        1.816446        2.820956  2
  H          0.513459        2.157965        3.653341  2
  C         -1.066550        2.642227        2.286727  2
  H         -1.229667        3.627070        2.702919  2
  C         -1.836976        2.203850        1.218269  2
  H         -2.600295        2.847175        0.802077  2

%mem=32GB
%nprocshared= 8
#p m062x/6-31G(d,p)    counterpoise=2

00234 m062x/6-31G(d,p)    counterpoise=2

 0  1  0  1  0  1
  C          0.302987       -0.676455       -0.000000  1
  C         -0.873351       -1.425145       -0.000005  1
  C         -2.074182       -0.744284       -0.000006  1
  C         -2.120834        0.659037       -0.000003  1
  C         -0.967954        1.420469        0.000004  1
  C          0.237580        0.726968        0.000004  1
  N          1.623348       -1.095419        0.000016  1
  C          2.318217       -0.000000       -0.000034  1
  N          1.554189        1.134829        0.000024  1
  H         -0.831004       -2.505113       -0.000002  1
  H         -3.002220       -1.298836       -0.000005  1
  H         -3.081560        1.154857       -0.000001  1
  H         -1.006882        2.500989        0.000014  1
  H          3.395650        0.051407       -0.000042  1
  H          1.893339        2.079794        0.000031  1
  C         -1.766044        0.642788        0.684040  2
  H         -2.263899        0.665589       -0.275836  2
  C         -1.501526       -0.572878        1.300094  2
  H         -1.793307       -1.497141        0.820156  2
  C         -0.862475       -0.602146        2.532202  2
  H         -0.656401       -1.549211        3.012140  2
  C         -0.487941        0.584250        3.148255  2
  H          0.009913        0.561449        4.108132  2
  C         -0.752460        1.799916        2.532202  2
  H         -0.460679        2.724179        3.012140  2
  C         -1.391511        1.829184        1.300094  2
  H         -1.597585        2.776249        0.820156  2

%mem=32GB
%nprocshared= 8
#p m062x/6-31G(d,p)    counterpoise=2

00235 m062x/6-31G(d,p)    counterpoise=2

 0  1  0  1  0  1
  C          0.302987       -0.676455       -0.000000  1
  C         -0.873351       -1.425145       -0.000005  1
  C         -2.074182       -0.744284       -0.000006  1
  C         -2.120834        0.659037       -0.000003  1
  C         -0.967954        1.420469        0.000004  1
  C          0.237580        0.726968        0.000004  1
  N          1.623348       -1.095419        0.000016  1
  C          2.318217       -0.000000       -0.000034  1
  N          1.554189        1.134829        0.000024  1
  H         -0.831004       -2.505113       -0.000002  1
  H         -3.002220       -1.298836       -0.000005  1
  H         -3.081560        1.154857       -0.000001  1
  H         -1.006882        2.500989        0.000014  1
  H          3.395650        0.051407       -0.000042  1
  H          1.893339        2.079794        0.000031  1
  C         -1.850833        0.326352        0.684040  2
  H         -2.212621        0.772134       -0.232545  2
  C         -2.552169       -0.717392        1.272310  2
  H         -3.460334       -1.084739        0.814017  2
  C         -2.087774       -1.289603        2.448849  2
  H         -2.634150       -2.102733        2.907142  2
  C         -0.922042       -0.818070        3.037118  2
  H         -0.560254       -1.263853        3.953704  2
  C         -0.220706        0.225673        2.448849  2
  H          0.687458        0.593021        2.907142  2
  C         -0.685101        0.797884        1.272310  2
  H         -0.138725        1.611014        0.814017  2

%mem=32GB
%nprocshared= 8
#p m062x/6-31G(d,p)    counterpoise=2

00236 m062x/6-31G(d,p)    counterpoise=2

 0  1  0  1  0  1
  C          0.302987       -0.676455       -0.000000  1
  C         -0.873351       -1.425145       -0.000005  1
  C         -2.074182       -0.744284       -0.000006  1
  C         -2.120834        0.659037       -0.000003  1
  C         -0.967954        1.420469        0.000004  1
  C          0.237580        0.726968        0.000004  1
  N          1.623348       -1.095419        0.000016  1
  C          2.318217       -0.000000       -0.000034  1
  N          1.554189        1.134829        0.000024  1
  H         -0.831004       -2.505113       -0.000002  1
  H         -3.002220       -1.298836       -0.000005  1
  H         -3.081560        1.154857       -0.000001  1
  H         -1.006882        2.500989        0.000014  1
  H          3.395650        0.051407       -0.000042  1
  H          1.893339        2.079794        0.000031  1
  C         -1.879385        0.000000        0.684040  2
  H         -2.145833        0.727271       -0.070826  2
  C         -2.837289       -0.880361        1.168518  2
  H         -3.849992       -0.838937        0.791084  2
  C         -2.495274       -1.813895        2.137473  2
  H         -3.241530       -2.499742        2.514906  2
  C         -1.195355       -1.867067        2.621950  2
  H         -0.928908       -2.594338        3.376817  2
  C         -0.237452       -0.986705        2.137473  2
  H          0.775251       -1.028130        2.514906  2
  C         -0.579467       -0.053172        1.168518  2
  H          0.166789        0.632675        0.791084  2

%mem=32GB
%nprocshared= 8
#p m062x/6-31G(d,p)    counterpoise=2

00237 m062x/6-31G(d,p)    counterpoise=2

 0  1  0  1  0  1
  C          0.302987       -0.676455       -0.000000  1
  C         -0.873351       -1.425145       -0.000005  1
  C         -2.074182       -0.744284       -0.000006  1
  C         -2.120834        0.659037       -0.000003  1
  C         -0.967954        1.420469        0.000004  1
  C          0.237580        0.726968        0.000004  1
  N          1.623348       -1.095419        0.000016  1
  C          2.318217       -0.000000       -0.000034  1
  N          1.554189        1.134829        0.000024  1
  H         -0.831004       -2.505113       -0.000002  1
  H         -3.002220       -1.298836       -0.000005  1
  H         -3.081560        1.154857       -0.000001  1
  H         -1.006882        2.500989        0.000014  1
  H          3.395650        0.051407       -0.000042  1
  H          1.893339        2.079794        0.000031  1
  C         -1.850833       -0.326352        0.684040  2
  H         -2.141120       -0.869539       -0.205017  2
  C         -0.604157       -0.544407        1.254642  2
  H          0.076779       -1.257469        0.810113  2
  C         -0.231542        0.152835        2.395845  2
  H          0.739682       -0.017040        2.840373  2
  C         -1.105602        1.068131        2.966446  2
  H         -0.815315        1.611319        3.855503  2
  C         -2.352278        1.286186        2.395845  2
  H         -3.033214        1.999249        2.840373  2
  C         -2.724893        0.588944        1.254642  2
  H         -3.696117        0.758820        0.810113  2

%mem=32GB
%nprocshared= 8
#p m062x/6-31G(d,p)    counterpoise=2

00238 m062x/6-31G(d,p)    counterpoise=2

 0  1  0  1  0  1
  C          0.302987       -0.676455       -0.000000  1
  C         -0.873351       -1.425145       -0.000005  1
  C         -2.074182       -0.744284       -0.000006  1
  C         -2.120834        0.659037       -0.000003  1
  C         -0.967954        1.420469        0.000004  1
  C          0.237580        0.726968        0.000004  1
  N          1.623348       -1.095419        0.000016  1
  C          2.318217       -0.000000       -0.000034  1
  N          1.554189        1.134829        0.000024  1
  H         -0.831004       -2.505113       -0.000002  1
  H         -3.002220       -1.298836       -0.000005  1
  H         -3.081560        1.154857       -0.000001  1
  H         -1.006882        2.500989        0.000014  1
  H          3.395650        0.051407       -0.000042  1
  H          1.893339        2.079794        0.000031  1
  C         -1.766044       -0.642788        0.684040  2
  H         -2.206242       -0.787783       -0.293172  2
  C         -1.107384       -1.691666        1.311220  2
  H         -1.034452       -2.653791        0.822614  2
  C         -0.542341       -1.505549        2.565580  2
  H         -0.029211       -2.322678        3.054187  2
  C         -0.635959       -0.270552        3.192761  2
  H         -0.195761       -0.125557        4.169973  2
  C         -1.294619        0.778326        2.565580  2
  H         -1.367551        1.740451        3.054187  2
  C         -1.859662        0.592208        1.311220  2
  H         -2.372792        1.409338        0.822614  2

%mem=32GB
%nprocshared= 8
#p m062x/6-31G(d,p)    counterpoise=2

00239 m062x/6-31G(d,p)    counterpoise=2

 0  1  0  1  0  1
  C          0.302987       -0.676455       -0.000000  1
  C         -0.873351       -1.425145       -0.000005  1
  C         -2.074182       -0.744284       -0.000006  1
  C         -2.120834        0.659037       -0.000003  1
  C         -0.967954        1.420469        0.000004  1
  C          0.237580        0.726968        0.000004  1
  N          1.623348       -1.095419        0.000016  1
  C          2.318217       -0.000000       -0.000034  1
  N          1.554189        1.134829        0.000024  1
  H         -0.831004       -2.505113       -0.000002  1
  H         -3.002220       -1.298836       -0.000005  1
  H         -3.081560        1.154857       -0.000001  1
  H         -1.006882        2.500989        0.000014  1
  H          3.395650        0.051407       -0.000042  1
  H          1.893339        2.079794        0.000031  1
  C         -1.627595       -0.939693        0.684040  2
  H         -2.202623       -0.688083       -0.196742  2
  C         -1.740496       -2.202639        1.249331  2
  H         -2.403478       -2.934930        0.808940  2
  C         -1.002384       -2.525608        2.379913  2
  H         -1.090339       -3.509508        2.820304  2
  C         -0.151372       -1.585630        2.945204  2
  H          0.423656       -1.837239        3.825986  2
  C         -0.038471       -0.322683        2.379913  2
  H          0.624511        0.409607        2.820304  2
  C         -0.776583        0.000286        1.249331  2
  H         -0.688629        0.984185        0.808940  2

%mem=32GB
%nprocshared= 8
#p m062x/6-31G(d,p)    counterpoise=2

00240 m062x/6-31G(d,p)    counterpoise=2

 0  1  0  1  0  1
  C          0.302987       -0.676455       -0.000000  1
  C         -0.873351       -1.425145       -0.000005  1
  C         -2.074182       -0.744284       -0.000006  1
  C         -2.120834        0.659037       -0.000003  1
  C         -0.967954        1.420469        0.000004  1
  C          0.237580        0.726968        0.000004  1
  N          1.623348       -1.095419        0.000016  1
  C          2.318217       -0.000000       -0.000034  1
  N          1.554189        1.134829        0.000024  1
  H         -0.831004       -2.505113       -0.000002  1
  H         -3.002220       -1.298836       -0.000005  1
  H         -3.081560        1.154857       -0.000001  1
  H         -1.006882        2.500989        0.000014  1
  H          3.395650        0.051407       -0.000042  1
  H          1.893339        2.079794        0.000031  1
  C         -1.439693       -1.208046        0.684040  2
  H         -0.769694       -1.464881       -0.125206  2
  C         -1.439355        0.079425        1.203419  2
  H         -0.769095        0.825595        0.798796  2
  C         -2.299373        0.409101        2.242175  2
  H         -2.299111        1.412107        2.646798  2
  C         -3.159728       -0.548693        2.761554  2
  H         -3.829727       -0.291858        3.570799  2
  C         -3.160065       -1.836164        2.242175  2
  H         -3.830326       -2.582334        2.646798  2
  C         -2.300048       -2.165840        1.203419  2
  H         -2.300310       -3.168845        0.798796  2

%mem=32GB
%nprocshared= 8
#p m062x/6-31G(d,p)    counterpoise=2

00241 m062x/6-31G(d,p)    counterpoise=2

 0  1  0  1  0  1
  C          0.302987       -0.676455       -0.000000  1
  C         -0.873351       -1.425145       -0.000005  1
  C         -2.074182       -0.744284       -0.000006  1
  C         -2.120834        0.659037       -0.000003  1
[truncated: 26,180,108 more chars]
