# Supplementary material for: Three-Dimensional CH/π and CH/N Interactions from Quantum-Mechanical and Database Analyses
Source: J Chem Inf Model. 2025 Apr 14;65(8):4116–27. doi: 10.1021/acs.jcim.5c00124 (PMC12042816; doi:10.1021/acs.jcim.5c00124)
Supplement: Supplementary file 4 — ci5c00124_si_004.zip [file ci5c00124_si_004.zip › inp_files/mif_qm_ch4_benzene_inp.txt]

%mem=32GB
%nprocshared= 8
#p m062x/aug-cc-pVDZ   counterpoise=2

00001 m062x/aug-cc-pVDZ   counterpoise=2

 0  1  0  1  0  1
  C          1.388376       -0.000000        0.000000  1
  C          0.694192       -1.202364        0.000000  1
  C         -0.694200       -1.202362        0.000000  1
  C         -1.388374        0.000006        0.000000  1
  C         -0.694198        1.202362        0.000000  1
  C          0.694205        1.202358        0.000000  1
  H          2.469814       -0.000007        0.000000  1
  H          1.234896       -2.138907        0.000000  1
  H         -1.234899       -2.138908        0.000000  1
  H         -2.469813        0.000007        0.000000  1
  H         -1.234887        2.138914        0.000000  1
  H          1.234894        2.138911        0.000000  1
  C          0.000000       -0.000000        1.999955  2
  H          0.000000       -0.000000        0.913044  2
  H          1.024746       -0.000000        2.362409  2
  H         -0.512373        0.887456        2.362409  2
  H         -0.512373       -0.887456        2.362409  2

%mem=32GB
%nprocshared= 8
#p m062x/aug-cc-pVDZ   counterpoise=2

00002 m062x/aug-cc-pVDZ   counterpoise=2

 0  1  0  1  0  1
  C          1.388376       -0.000000        0.000000  1
  C          0.694192       -1.202364        0.000000  1
  C         -0.694200       -1.202362        0.000000  1
  C         -1.388374        0.000006        0.000000  1
  C         -0.694198        1.202362        0.000000  1
  C          0.694205        1.202358        0.000000  1
  H          2.469814       -0.000007        0.000000  1
  H          1.234896       -2.138907        0.000000  1
  H         -1.234899       -2.138908        0.000000  1
  H         -2.469813        0.000007        0.000000  1
  H         -1.234887        2.138914        0.000000  1
  H          1.234894        2.138911        0.000000  1
  C          0.347289        0.000000        1.969571  2
  H          0.158549        0.000000        0.899173  2
  H         -0.598950        0.000000        2.504464  2
  H          0.914817       -0.887456        2.237546  2
  H          0.914817        0.887456        2.237546  2

%mem=32GB
%nprocshared= 8
#p m062x/aug-cc-pVDZ   counterpoise=2

00003 m062x/aug-cc-pVDZ   counterpoise=2

 0  1  0  1  0  1
  C          1.388376       -0.000000        0.000000  1
  C          0.694192       -1.202364        0.000000  1
  C         -0.694200       -1.202362        0.000000  1
  C         -1.388374        0.000006        0.000000  1
  C         -0.694198        1.202362        0.000000  1
  C          0.694205        1.202358        0.000000  1
  H          2.469814       -0.000007        0.000000  1
  H          1.234896       -2.138907        0.000000  1
  H         -1.234899       -2.138908        0.000000  1
  H         -2.469813        0.000007        0.000000  1
  H         -1.234887        2.138914        0.000000  1
  H          1.234894        2.138911        0.000000  1
  C          0.342012        0.060306        1.969571  2
  H          0.156140        0.027532        0.899173  2
  H         -0.589850       -0.104007        2.504464  2
  H          1.055024       -0.715117        2.237546  2
  H          0.746814        1.032830        2.237546  2

%mem=32GB
%nprocshared= 8
#p m062x/aug-cc-pVDZ   counterpoise=2

00004 m062x/aug-cc-pVDZ   counterpoise=2

 0  1  0  1  0  1
  C          1.388376       -0.000000        0.000000  1
  C          0.694192       -1.202364        0.000000  1
  C         -0.694200       -1.202362        0.000000  1
  C         -1.388374        0.000006        0.000000  1
  C         -0.694198        1.202362        0.000000  1
  C          0.694205        1.202358        0.000000  1
  H          2.469814       -0.000007        0.000000  1
  H          1.234896       -2.138907        0.000000  1
  H         -1.234899       -2.138908        0.000000  1
  H         -2.469813        0.000007        0.000000  1
  H         -1.234887        2.138914        0.000000  1
  H          1.234894        2.138911        0.000000  1
  C          0.326344        0.118780        1.969571  2
  H          0.148987        0.054227        0.899173  2
  H         -0.562829       -0.204853        2.504464  2
  H          1.163175       -0.521050        2.237546  2
  H          0.556119        1.146822        2.237546  2

%mem=32GB
%nprocshared= 8
#p m062x/aug-cc-pVDZ   counterpoise=2

00005 m062x/aug-cc-pVDZ   counterpoise=2

 0  1  0  1  0  1
  C          1.388376       -0.000000        0.000000  1
  C          0.694192       -1.202364        0.000000  1
  C         -0.694200       -1.202362        0.000000  1
  C         -1.388374        0.000006        0.000000  1
  C         -0.694198        1.202362        0.000000  1
  C          0.694205        1.202358        0.000000  1
  H          2.469814       -0.000007        0.000000  1
  H          1.234896       -2.138907        0.000000  1
  H         -1.234899       -2.138908        0.000000  1
  H         -2.469813        0.000007        0.000000  1
  H         -1.234887        2.138914        0.000000  1
  H          1.234894        2.138911        0.000000  1
  C          0.300761        0.173644        1.969571  2
  H          0.137307        0.079274        0.899173  2
  H         -0.518706       -0.299475        2.504464  2
  H          1.235983       -0.311151        2.237546  2
  H          0.348526        1.225968        2.237546  2

%mem=32GB
%nprocshared= 8
#p m062x/aug-cc-pVDZ   counterpoise=2

00006 m062x/aug-cc-pVDZ   counterpoise=2

 0  1  0  1  0  1
  C          1.388376       -0.000000        0.000000  1
  C          0.694192       -1.202364        0.000000  1
  C         -0.694200       -1.202362        0.000000  1
  C         -1.388374        0.000006        0.000000  1
  C         -0.694198        1.202362        0.000000  1
  C          0.694205        1.202358        0.000000  1
  H          2.469814       -0.000007        0.000000  1
  H          1.234896       -2.138907        0.000000  1
  H         -1.234899       -2.138908        0.000000  1
  H         -2.469813        0.000007        0.000000  1
  H         -1.234887        2.138914        0.000000  1
  H          1.234894        2.138911        0.000000  1
  C          0.266038        0.223233        1.969571  2
  H          0.121455        0.101913        0.899173  2
  H         -0.458822       -0.384998        2.504464  2
  H          1.271236       -0.091797        2.237546  2
  H          0.130344        1.267864        2.237546  2

%mem=32GB
%nprocshared= 8
#p m062x/aug-cc-pVDZ   counterpoise=2

00007 m062x/aug-cc-pVDZ   counterpoise=2

 0  1  0  1  0  1
  C          1.388376       -0.000000        0.000000  1
  C          0.694192       -1.202364        0.000000  1
  C         -0.694200       -1.202362        0.000000  1
  C         -1.388374        0.000006        0.000000  1
  C         -0.694198        1.202362        0.000000  1
  C          0.694205        1.202358        0.000000  1
  H          2.469814       -0.000007        0.000000  1
  H          1.234896       -2.138907        0.000000  1
  H         -1.234899       -2.138908        0.000000  1
  H         -2.469813        0.000007        0.000000  1
  H         -1.234887        2.138914        0.000000  1
  H          1.234894        2.138911        0.000000  1
  C          0.223233        0.266038        1.969571  2
  H          0.101913        0.121455        0.899173  2
  H         -0.384997       -0.458822        2.504464  2
  H          1.267864        0.130345        2.237546  2
  H         -0.091798        1.271236        2.237546  2

%mem=32GB
%nprocshared= 8
#p m062x/aug-cc-pVDZ   counterpoise=2

00008 m062x/aug-cc-pVDZ   counterpoise=2

 0  1  0  1  0  1
  C          1.388376       -0.000000        0.000000  1
  C          0.694192       -1.202364        0.000000  1
  C         -0.694200       -1.202362        0.000000  1
  C         -1.388374        0.000006        0.000000  1
  C         -0.694198        1.202362        0.000000  1
  C          0.694205        1.202358        0.000000  1
  H          2.469814       -0.000007        0.000000  1
  H          1.234896       -2.138907        0.000000  1
  H         -1.234899       -2.138908        0.000000  1
  H         -2.469813        0.000007        0.000000  1
  H         -1.234887        2.138914        0.000000  1
  H          1.234894        2.138911        0.000000  1
  C          0.173644        0.300761        1.969571  2
  H          0.079274        0.137307        0.899173  2
  H         -0.299475       -0.518706        2.504464  2
  H          1.225968        0.348527        2.237546  2
  H         -0.311151        1.235982        2.237546  2

%mem=32GB
%nprocshared= 8
#p m062x/aug-cc-pVDZ   counterpoise=2

00009 m062x/aug-cc-pVDZ   counterpoise=2

 0  1  0  1  0  1
  C          1.388376       -0.000000        0.000000  1
  C          0.694192       -1.202364        0.000000  1
  C         -0.694200       -1.202362        0.000000  1
  C         -1.388374        0.000006        0.000000  1
  C         -0.694198        1.202362        0.000000  1
  C          0.694205        1.202358        0.000000  1
  H          2.469814       -0.000007        0.000000  1
  H          1.234896       -2.138907        0.000000  1
  H         -1.234899       -2.138908        0.000000  1
  H         -2.469813        0.000007        0.000000  1
  H         -1.234887        2.138914        0.000000  1
  H          1.234894        2.138911        0.000000  1
  C          0.118780        0.326344        1.969571  2
  H          0.054227        0.148987        0.899173  2
  H         -0.204852       -0.562829        2.504464  2
  H          1.146822        0.556119        2.237546  2
  H         -0.521050        1.163174        2.237546  2

%mem=32GB
%nprocshared= 8
#p m062x/aug-cc-pVDZ   counterpoise=2

00010 m062x/aug-cc-pVDZ   counterpoise=2

 0  1  0  1  0  1
  C          1.388376       -0.000000        0.000000  1
  C          0.694192       -1.202364        0.000000  1
  C         -0.694200       -1.202362        0.000000  1
  C         -1.388374        0.000006        0.000000  1
  C         -0.694198        1.202362        0.000000  1
  C          0.694205        1.202358        0.000000  1
  H          2.469814       -0.000007        0.000000  1
  H          1.234896       -2.138907        0.000000  1
  H         -1.234899       -2.138908        0.000000  1
  H         -2.469813        0.000007        0.000000  1
  H         -1.234887        2.138914        0.000000  1
  H          1.234894        2.138911        0.000000  1
  C          0.060306        0.342012        1.969571  2
  H          0.027532        0.156140        0.899173  2
  H         -0.104006       -0.589850        2.504464  2
  H          1.032830        0.746814        2.237546  2
  H         -0.715118        1.055024        2.237546  2

%mem=32GB
%nprocshared= 8
#p m062x/aug-cc-pVDZ   counterpoise=2

00011 m062x/aug-cc-pVDZ   counterpoise=2

 0  1  0  1  0  1
  C          1.388376       -0.000000        0.000000  1
  C          0.694192       -1.202364        0.000000  1
  C         -0.694200       -1.202362        0.000000  1
  C         -1.388374        0.000006        0.000000  1
  C         -0.694198        1.202362        0.000000  1
  C          0.694205        1.202358        0.000000  1
  H          2.469814       -0.000007        0.000000  1
  H          1.234896       -2.138907        0.000000  1
  H         -1.234899       -2.138908        0.000000  1
  H         -2.469813        0.000007        0.000000  1
  H         -1.234887        2.138914        0.000000  1
  H          1.234894        2.138911        0.000000  1
  C          0.000000        0.347289        1.969571  2
  H          0.000000        0.158548        0.899173  2
  H          0.000000       -0.598950        2.504464  2
  H          0.887456        0.914817        2.237546  2
  H         -0.887456        0.914816        2.237546  2

%mem=32GB
%nprocshared= 8
#p m062x/aug-cc-pVDZ   counterpoise=2

00012 m062x/aug-cc-pVDZ   counterpoise=2

 0  1  0  1  0  1
  C          1.388376       -0.000000        0.000000  1
  C          0.694192       -1.202364        0.000000  1
  C         -0.694200       -1.202362        0.000000  1
  C         -1.388374        0.000006        0.000000  1
  C         -0.694198        1.202362        0.000000  1
  C          0.694205        1.202358        0.000000  1
  H          2.469814       -0.000007        0.000000  1
  H          1.234896       -2.138907        0.000000  1
  H         -1.234899       -2.138908        0.000000  1
  H         -2.469813        0.000007        0.000000  1
  H         -1.234887        2.138914        0.000000  1
  H          1.234894        2.138911        0.000000  1
  C         -0.060306        0.342012        1.969571  2
  H         -0.027532        0.156140        0.899173  2
  H          0.104007       -0.589850        2.504464  2
  H          0.715117        1.055024        2.237546  2
  H         -1.032830        0.746813        2.237546  2

%mem=32GB
%nprocshared= 8
#p m062x/aug-cc-pVDZ   counterpoise=2

00013 m062x/aug-cc-pVDZ   counterpoise=2

 0  1  0  1  0  1
  C          1.388376       -0.000000        0.000000  1
  C          0.694192       -1.202364        0.000000  1
  C         -0.694200       -1.202362        0.000000  1
  C         -1.388374        0.000006        0.000000  1
  C         -0.694198        1.202362        0.000000  1
  C          0.694205        1.202358        0.000000  1
  H          2.469814       -0.000007        0.000000  1
  H          1.234896       -2.138907        0.000000  1
  H         -1.234899       -2.138908        0.000000  1
  H         -2.469813        0.000007        0.000000  1
  H         -1.234887        2.138914        0.000000  1
  H          1.234894        2.138911        0.000000  1
  C         -0.118780        0.326344        1.969571  2
  H         -0.054227        0.148987        0.899173  2
  H          0.204853       -0.562829        2.504464  2
  H          0.521050        1.163175        2.237546  2
  H         -1.146822        0.556118        2.237546  2

%mem=32GB
%nprocshared= 8
#p m062x/aug-cc-pVDZ   counterpoise=2

00014 m062x/aug-cc-pVDZ   counterpoise=2

 0  1  0  1  0  1
  C          1.388376       -0.000000        0.000000  1
  C          0.694192       -1.202364        0.000000  1
  C         -0.694200       -1.202362        0.000000  1
  C         -1.388374        0.000006        0.000000  1
  C         -0.694198        1.202362        0.000000  1
  C          0.694205        1.202358        0.000000  1
  H          2.469814       -0.000007        0.000000  1
  H          1.234896       -2.138907        0.000000  1
  H         -1.234899       -2.138908        0.000000  1
  H         -2.469813        0.000007        0.000000  1
  H         -1.234887        2.138914        0.000000  1
  H          1.234894        2.138911        0.000000  1
  C         -0.173644        0.300761        1.969571  2
  H         -0.079274        0.137307        0.899173  2
  H          0.299475       -0.518706        2.504464  2
  H          0.311151        1.235983        2.237546  2
  H         -1.225968        0.348526        2.237546  2

%mem=32GB
%nprocshared= 8
#p m062x/aug-cc-pVDZ   counterpoise=2

00015 m062x/aug-cc-pVDZ   counterpoise=2

 0  1  0  1  0  1
  C          1.388376       -0.000000        0.000000  1
  C          0.694192       -1.202364        0.000000  1
  C         -0.694200       -1.202362        0.000000  1
  C         -1.388374        0.000006        0.000000  1
  C         -0.694198        1.202362        0.000000  1
  C          0.694205        1.202358        0.000000  1
  H          2.469814       -0.000007        0.000000  1
  H          1.234896       -2.138907        0.000000  1
  H         -1.234899       -2.138908        0.000000  1
  H         -2.469813        0.000007        0.000000  1
  H         -1.234887        2.138914        0.000000  1
  H          1.234894        2.138911        0.000000  1
  C         -0.223233        0.266038        1.969571  2
  H         -0.101913        0.121455        0.899173  2
  H          0.384998       -0.458822        2.504464  2
  H          0.091797        1.271236        2.237546  2
  H         -1.267864        0.130344        2.237546  2

%mem=32GB
%nprocshared= 8
#p m062x/aug-cc-pVDZ   counterpoise=2

00016 m062x/aug-cc-pVDZ   counterpoise=2

 0  1  0  1  0  1
  C          1.388376       -0.000000        0.000000  1
  C          0.694192       -1.202364        0.000000  1
  C         -0.694200       -1.202362        0.000000  1
  C         -1.388374        0.000006        0.000000  1
  C         -0.694198        1.202362        0.000000  1
  C          0.694205        1.202358        0.000000  1
  H          2.469814       -0.000007        0.000000  1
  H          1.234896       -2.138907        0.000000  1
  H         -1.234899       -2.138908        0.000000  1
  H         -2.469813        0.000007        0.000000  1
  H         -1.234887        2.138914        0.000000  1
  H          1.234894        2.138911        0.000000  1
  C         -0.266038        0.223233        1.969571  2
  H         -0.121455        0.101913        0.899173  2
  H          0.458822       -0.384997        2.504464  2
  H         -0.130345        1.267864        2.237546  2
  H         -1.271236       -0.091798        2.237546  2

%mem=32GB
%nprocshared= 8
#p m062x/aug-cc-pVDZ   counterpoise=2

00017 m062x/aug-cc-pVDZ   counterpoise=2

 0  1  0  1  0  1
  C          1.388376       -0.000000        0.000000  1
  C          0.694192       -1.202364        0.000000  1
  C         -0.694200       -1.202362        0.000000  1
  C         -1.388374        0.000006        0.000000  1
  C         -0.694198        1.202362        0.000000  1
  C          0.694205        1.202358        0.000000  1
  H          2.469814       -0.000007        0.000000  1
  H          1.234896       -2.138907        0.000000  1
  H         -1.234899       -2.138908        0.000000  1
  H         -2.469813        0.000007        0.000000  1
  H         -1.234887        2.138914        0.000000  1
  H          1.234894        2.138911        0.000000  1
  C         -0.300761        0.173644        1.969571  2
  H         -0.137307        0.079274        0.899173  2
  H          0.518706       -0.299475        2.504464  2
  H         -0.348527        1.225968        2.237546  2
  H         -1.235983       -0.311151        2.237546  2

%mem=32GB
%nprocshared= 8
#p m062x/aug-cc-pVDZ   counterpoise=2

00018 m062x/aug-cc-pVDZ   counterpoise=2

 0  1  0  1  0  1
  C          1.388376       -0.000000        0.000000  1
  C          0.694192       -1.202364        0.000000  1
  C         -0.694200       -1.202362        0.000000  1
  C         -1.388374        0.000006        0.000000  1
  C         -0.694198        1.202362        0.000000  1
  C          0.694205        1.202358        0.000000  1
  H          2.469814       -0.000007        0.000000  1
  H          1.234896       -2.138907        0.000000  1
  H         -1.234899       -2.138908        0.000000  1
  H         -2.469813        0.000007        0.000000  1
  H         -1.234887        2.138914        0.000000  1
  H          1.234894        2.138911        0.000000  1
  C         -0.326344        0.118780        1.969571  2
  H         -0.148987        0.054227        0.899173  2
  H          0.562829       -0.204853        2.504464  2
  H         -0.556119        1.146822        2.237546  2
  H         -1.163174       -0.521050        2.237546  2

%mem=32GB
%nprocshared= 8
#p m062x/aug-cc-pVDZ   counterpoise=2

00019 m062x/aug-cc-pVDZ   counterpoise=2

 0  1  0  1  0  1
  C          1.388376       -0.000000        0.000000  1
  C          0.694192       -1.202364        0.000000  1
  C         -0.694200       -1.202362        0.000000  1
  C         -1.388374        0.000006        0.000000  1
  C         -0.694198        1.202362        0.000000  1
  C          0.694205        1.202358        0.000000  1
  H          2.469814       -0.000007        0.000000  1
  H          1.234896       -2.138907        0.000000  1
  H         -1.234899       -2.138908        0.000000  1
  H         -2.469813        0.000007        0.000000  1
  H         -1.234887        2.138914        0.000000  1
  H          1.234894        2.138911        0.000000  1
  C         -0.342012        0.060306        1.969571  2
  H         -0.156140        0.027532        0.899173  2
  H          0.589850       -0.104006        2.504464  2
  H         -0.746814        1.032830        2.237546  2
  H         -1.055024       -0.715117        2.237546  2

%mem=32GB
%nprocshared= 8
#p m062x/aug-cc-pVDZ   counterpoise=2

00020 m062x/aug-cc-pVDZ   counterpoise=2

 0  1  0  1  0  1
  C          1.388376       -0.000000        0.000000  1
  C          0.694192       -1.202364        0.000000  1
  C         -0.694200       -1.202362        0.000000  1
  C         -1.388374        0.000006        0.000000  1
  C         -0.694198        1.202362        0.000000  1
  C          0.694205        1.202358        0.000000  1
  H          2.469814       -0.000007        0.000000  1
  H          1.234896       -2.138907        0.000000  1
  H         -1.234899       -2.138908        0.000000  1
  H         -2.469813        0.000007        0.000000  1
  H         -1.234887        2.138914        0.000000  1
  H          1.234894        2.138911        0.000000  1
  C         -0.347289        0.000000        1.969571  2
  H         -0.158548       -0.000000        0.899173  2
  H          0.598950       -0.000000        2.504464  2
  H         -0.914817        0.887456        2.237546  2
  H         -0.914817       -0.887456        2.237546  2

%mem=32GB
%nprocshared= 8
#p m062x/aug-cc-pVDZ   counterpoise=2

00021 m062x/aug-cc-pVDZ   counterpoise=2

 0  1  0  1  0  1
  C          1.388376       -0.000000        0.000000  1
  C          0.694192       -1.202364        0.000000  1
  C         -0.694200       -1.202362        0.000000  1
  C         -1.388374        0.000006        0.000000  1
  C         -0.694198        1.202362        0.000000  1
  C          0.694205        1.202358        0.000000  1
  H          2.469814       -0.000007        0.000000  1
  H          1.234896       -2.138907        0.000000  1
  H         -1.234899       -2.138908        0.000000  1
  H         -2.469813        0.000007        0.000000  1
  H         -1.234887        2.138914        0.000000  1
  H          1.234894        2.138911        0.000000  1
  C         -0.342012       -0.060306        1.969571  2
  H         -0.156140       -0.027532        0.899173  2
  H          0.589850        0.104006        2.504464  2
  H         -1.055024        0.715117        2.237546  2
  H         -0.746814       -1.032830        2.237546  2

%mem=32GB
%nprocshared= 8
#p m062x/aug-cc-pVDZ   counterpoise=2

00022 m062x/aug-cc-pVDZ   counterpoise=2

 0  1  0  1  0  1
  C          1.388376       -0.000000        0.000000  1
  C          0.694192       -1.202364        0.000000  1
  C         -0.694200       -1.202362        0.000000  1
  C         -1.388374        0.000006        0.000000  1
  C         -0.694198        1.202362        0.000000  1
  C          0.694205        1.202358        0.000000  1
  H          2.469814       -0.000007        0.000000  1
  H          1.234896       -2.138907        0.000000  1
  H         -1.234899       -2.138908        0.000000  1
  H         -2.469813        0.000007        0.000000  1
  H         -1.234887        2.138914        0.000000  1
  H          1.234894        2.138911        0.000000  1
  C         -0.326344       -0.118780        1.969571  2
  H         -0.148987       -0.054227        0.899173  2
  H          0.562829        0.204853        2.504464  2
  H         -1.163174        0.521050        2.237546  2
  H         -0.556119       -1.146822        2.237546  2

%mem=32GB
%nprocshared= 8
#p m062x/aug-cc-pVDZ   counterpoise=2

00023 m062x/aug-cc-pVDZ   counterpoise=2

 0  1  0  1  0  1
  C          1.388376       -0.000000        0.000000  1
  C          0.694192       -1.202364        0.000000  1
  C         -0.694200       -1.202362        0.000000  1
  C         -1.388374        0.000006        0.000000  1
  C         -0.694198        1.202362        0.000000  1
  C          0.694205        1.202358        0.000000  1
  H          2.469814       -0.000007        0.000000  1
  H          1.234896       -2.138907        0.000000  1
  H         -1.234899       -2.138908        0.000000  1
  H         -2.469813        0.000007        0.000000  1
  H         -1.234887        2.138914        0.000000  1
  H          1.234894        2.138911        0.000000  1
  C         -0.300761       -0.173644        1.969571  2
  H         -0.137307       -0.079274        0.899173  2
  H          0.518706        0.299475        2.504464  2
  H         -1.235983        0.311151        2.237546  2
  H         -0.348527       -1.225968        2.237546  2

%mem=32GB
%nprocshared= 8
#p m062x/aug-cc-pVDZ   counterpoise=2

00024 m062x/aug-cc-pVDZ   counterpoise=2

 0  1  0  1  0  1
  C          1.388376       -0.000000        0.000000  1
  C          0.694192       -1.202364        0.000000  1
  C         -0.694200       -1.202362        0.000000  1
  C         -1.388374        0.000006        0.000000  1
  C         -0.694198        1.202362        0.000000  1
  C          0.694205        1.202358        0.000000  1
  H          2.469814       -0.000007        0.000000  1
  H          1.234896       -2.138907        0.000000  1
  H         -1.234899       -2.138908        0.000000  1
  H         -2.469813        0.000007        0.000000  1
  H         -1.234887        2.138914        0.000000  1
  H          1.234894        2.138911        0.000000  1
  C         -0.266038       -0.223233        1.969571  2
  H         -0.121455       -0.101913        0.899173  2
  H          0.458822        0.384997        2.504464  2
  H         -1.271236        0.091798        2.237546  2
  H         -0.130345       -1.267864        2.237546  2

%mem=32GB
%nprocshared= 8
#p m062x/aug-cc-pVDZ   counterpoise=2

00025 m062x/aug-cc-pVDZ   counterpoise=2

 0  1  0  1  0  1
  C          1.388376       -0.000000        0.000000  1
  C          0.694192       -1.202364        0.000000  1
  C         -0.694200       -1.202362        0.000000  1
  C         -1.388374        0.000006        0.000000  1
  C         -0.694198        1.202362        0.000000  1
  C          0.694205        1.202358        0.000000  1
  H          2.469814       -0.000007        0.000000  1
  H          1.234896       -2.138907        0.000000  1
  H         -1.234899       -2.138908        0.000000  1
  H         -2.469813        0.000007        0.000000  1
  H         -1.234887        2.138914        0.000000  1
  H          1.234894        2.138911        0.000000  1
  C         -0.223233       -0.266038        1.969571  2
  H         -0.101913       -0.121455        0.899173  2
  H          0.384998        0.458822        2.504464  2
  H         -1.267864       -0.130344        2.237546  2
  H          0.091797       -1.271236        2.237546  2

%mem=32GB
%nprocshared= 8
#p m062x/aug-cc-pVDZ   counterpoise=2

00026 m062x/aug-cc-pVDZ   counterpoise=2

 0  1  0  1  0  1
  C          1.388376       -0.000000        0.000000  1
  C          0.694192       -1.202364        0.000000  1
  C         -0.694200       -1.202362        0.000000  1
  C         -1.388374        0.000006        0.000000  1
  C         -0.694198        1.202362        0.000000  1
  C          0.694205        1.202358        0.000000  1
  H          2.469814       -0.000007        0.000000  1
  H          1.234896       -2.138907        0.000000  1
  H         -1.234899       -2.138908        0.000000  1
  H         -2.469813        0.000007        0.000000  1
  H         -1.234887        2.138914        0.000000  1
  H          1.234894        2.138911        0.000000  1
  C         -0.173644       -0.300761        1.969571  2
  H         -0.079274       -0.137307        0.899173  2
  H          0.299475        0.518706        2.504464  2
  H         -1.225968       -0.348526        2.237546  2
  H          0.311151       -1.235983        2.237546  2

%mem=32GB
%nprocshared= 8
#p m062x/aug-cc-pVDZ   counterpoise=2

00027 m062x/aug-cc-pVDZ   counterpoise=2

 0  1  0  1  0  1
  C          1.388376       -0.000000        0.000000  1
  C          0.694192       -1.202364        0.000000  1
  C         -0.694200       -1.202362        0.000000  1
  C         -1.388374        0.000006        0.000000  1
  C         -0.694198        1.202362        0.000000  1
  C          0.694205        1.202358        0.000000  1
  H          2.469814       -0.000007        0.000000  1
  H          1.234896       -2.138907        0.000000  1
  H         -1.234899       -2.138908        0.000000  1
  H         -2.469813        0.000007        0.000000  1
  H         -1.234887        2.138914        0.000000  1
  H          1.234894        2.138911        0.000000  1
  C         -0.118780       -0.326344        1.969571  2
  H         -0.054227       -0.148987        0.899173  2
  H          0.204853        0.562829        2.504464  2
  H         -1.146822       -0.556118        2.237546  2
  H          0.521050       -1.163175        2.237546  2

%mem=32GB
%nprocshared= 8
#p m062x/aug-cc-pVDZ   counterpoise=2

00028 m062x/aug-cc-pVDZ   counterpoise=2

 0  1  0  1  0  1
  C          1.388376       -0.000000        0.000000  1
  C          0.694192       -1.202364        0.000000  1
  C         -0.694200       -1.202362        0.000000  1
  C         -1.388374        0.000006        0.000000  1
  C         -0.694198        1.202362        0.000000  1
  C          0.694205        1.202358        0.000000  1
  H          2.469814       -0.000007        0.000000  1
  H          1.234896       -2.138907        0.000000  1
  H         -1.234899       -2.138908        0.000000  1
  H         -2.469813        0.000007        0.000000  1
  H         -1.234887        2.138914        0.000000  1
  H          1.234894        2.138911        0.000000  1
  C         -0.060306       -0.342012        1.969571  2
  H         -0.027532       -0.156140        0.899173  2
  H          0.104007        0.589850        2.504464  2
  H         -1.032830       -0.746813        2.237546  2
  H          0.715117       -1.055024        2.237546  2

%mem=32GB
%nprocshared= 8
#p m062x/aug-cc-pVDZ   counterpoise=2

00029 m062x/aug-cc-pVDZ   counterpoise=2

 0  1  0  1  0  1
  C          1.388376       -0.000000        0.000000  1
  C          0.694192       -1.202364        0.000000  1
  C         -0.694200       -1.202362        0.000000  1
  C         -1.388374        0.000006        0.000000  1
  C         -0.694198        1.202362        0.000000  1
  C          0.694205        1.202358        0.000000  1
  H          2.469814       -0.000007        0.000000  1
  H          1.234896       -2.138907        0.000000  1
  H         -1.234899       -2.138908        0.000000  1
  H         -2.469813        0.000007        0.000000  1
  H         -1.234887        2.138914        0.000000  1
  H          1.234894        2.138911        0.000000  1
  C         -0.000000       -0.347289        1.969571  2
  H          0.000000       -0.158548        0.899173  2
  H          0.000000        0.598950        2.504464  2
  H         -0.887456       -0.914816        2.237546  2
  H          0.887456       -0.914817        2.237546  2

%mem=32GB
%nprocshared= 8
#p m062x/aug-cc-pVDZ   counterpoise=2

00030 m062x/aug-cc-pVDZ   counterpoise=2

 0  1  0  1  0  1
  C          1.388376       -0.000000        0.000000  1
  C          0.694192       -1.202364        0.000000  1
  C         -0.694200       -1.202362        0.000000  1
  C         -1.388374        0.000006        0.000000  1
  C         -0.694198        1.202362        0.000000  1
  C          0.694205        1.202358        0.000000  1
  H          2.469814       -0.000007        0.000000  1
  H          1.234896       -2.138907        0.000000  1
  H         -1.234899       -2.138908        0.000000  1
  H         -2.469813        0.000007        0.000000  1
  H         -1.234887        2.138914        0.000000  1
  H          1.234894        2.138911        0.000000  1
  C          0.060306       -0.342012        1.969571  2
  H          0.027532       -0.156140        0.899173  2
  H         -0.104006        0.589850        2.504464  2
  H         -0.715118       -1.055024        2.237546  2
  H          1.032830       -0.746814        2.237546  2

%mem=32GB
%nprocshared= 8
#p m062x/aug-cc-pVDZ   counterpoise=2

00031 m062x/aug-cc-pVDZ   counterpoise=2

 0  1  0  1  0  1
  C          1.388376       -0.000000        0.000000  1
  C          0.694192       -1.202364        0.000000  1
  C         -0.694200       -1.202362        0.000000  1
  C         -1.388374        0.000006        0.000000  1
  C         -0.694198        1.202362        0.000000  1
  C          0.694205        1.202358        0.000000  1
  H          2.469814       -0.000007        0.000000  1
  H          1.234896       -2.138907        0.000000  1
  H         -1.234899       -2.138908        0.000000  1
  H         -2.469813        0.000007        0.000000  1
  H         -1.234887        2.138914        0.000000  1
  H          1.234894        2.138911        0.000000  1
  C          0.118780       -0.326344        1.969571  2
  H          0.054227       -0.148987        0.899173  2
  H         -0.204852        0.562829        2.504464  2
  H         -0.521050       -1.163174        2.237546  2
  H          1.146822       -0.556119        2.237546  2

%mem=32GB
%nprocshared= 8
#p m062x/aug-cc-pVDZ   counterpoise=2

00032 m062x/aug-cc-pVDZ   counterpoise=2

 0  1  0  1  0  1
  C          1.388376       -0.000000        0.000000  1
  C          0.694192       -1.202364        0.000000  1
  C         -0.694200       -1.202362        0.000000  1
  C         -1.388374        0.000006        0.000000  1
  C         -0.694198        1.202362        0.000000  1
  C          0.694205        1.202358        0.000000  1
  H          2.469814       -0.000007        0.000000  1
  H          1.234896       -2.138907        0.000000  1
  H         -1.234899       -2.138908        0.000000  1
  H         -2.469813        0.000007        0.000000  1
  H         -1.234887        2.138914        0.000000  1
  H          1.234894        2.138911        0.000000  1
  C          0.173644       -0.300761        1.969571  2
  H          0.079274       -0.137307        0.899173  2
  H         -0.299475        0.518706        2.504464  2
  H         -0.311151       -1.235982        2.237546  2
  H          1.225968       -0.348527        2.237546  2

%mem=32GB
%nprocshared= 8
#p m062x/aug-cc-pVDZ   counterpoise=2

00033 m062x/aug-cc-pVDZ   counterpoise=2

 0  1  0  1  0  1
  C          1.388376       -0.000000        0.000000  1
  C          0.694192       -1.202364        0.000000  1
  C         -0.694200       -1.202362        0.000000  1
  C         -1.388374        0.000006        0.000000  1
  C         -0.694198        1.202362        0.000000  1
  C          0.694205        1.202358        0.000000  1
  H          2.469814       -0.000007        0.000000  1
  H          1.234896       -2.138907        0.000000  1
  H         -1.234899       -2.138908        0.000000  1
  H         -2.469813        0.000007        0.000000  1
  H         -1.234887        2.138914        0.000000  1
  H          1.234894        2.138911        0.000000  1
  C          0.223233       -0.266038        1.969571  2
  H          0.101913       -0.121455        0.899173  2
  H         -0.384997        0.458822        2.504464  2
  H         -0.091798       -1.271236        2.237546  2
  H          1.267864       -0.130345        2.237546  2

%mem=32GB
%nprocshared= 8
#p m062x/aug-cc-pVDZ   counterpoise=2

00034 m062x/aug-cc-pVDZ   counterpoise=2

 0  1  0  1  0  1
  C          1.388376       -0.000000        0.000000  1
  C          0.694192       -1.202364        0.000000  1
  C         -0.694200       -1.202362        0.000000  1
  C         -1.388374        0.000006        0.000000  1
  C         -0.694198        1.202362        0.000000  1
  C          0.694205        1.202358        0.000000  1
  H          2.469814       -0.000007        0.000000  1
  H          1.234896       -2.138907        0.000000  1
  H         -1.234899       -2.138908        0.000000  1
  H         -2.469813        0.000007        0.000000  1
  H         -1.234887        2.138914        0.000000  1
  H          1.234894        2.138911        0.000000  1
  C          0.266038       -0.223233        1.969571  2
  H          0.121455       -0.101913        0.899173  2
  H         -0.458822        0.384998        2.504464  2
  H          0.130344       -1.267864        2.237546  2
  H          1.271236        0.091797        2.237546  2

%mem=32GB
%nprocshared= 8
#p m062x/aug-cc-pVDZ   counterpoise=2

00035 m062x/aug-cc-pVDZ   counterpoise=2

 0  1  0  1  0  1
  C          1.388376       -0.000000        0.000000  1
  C          0.694192       -1.202364        0.000000  1
  C         -0.694200       -1.202362        0.000000  1
  C         -1.388374        0.000006        0.000000  1
  C         -0.694198        1.202362        0.000000  1
  C          0.694205        1.202358        0.000000  1
  H          2.469814       -0.000007        0.000000  1
  H          1.234896       -2.138907        0.000000  1
  H         -1.234899       -2.138908        0.000000  1
  H         -2.469813        0.000007        0.000000  1
  H         -1.234887        2.138914        0.000000  1
  H          1.234894        2.138911        0.000000  1
  C          0.300761       -0.173644        1.969571  2
  H          0.137307       -0.079274        0.899173  2
  H         -0.518706        0.299475        2.504464  2
  H          0.348526       -1.225968        2.237546  2
  H          1.235983        0.311151        2.237546  2

%mem=32GB
%nprocshared= 8
#p m062x/aug-cc-pVDZ   counterpoise=2

00036 m062x/aug-cc-pVDZ   counterpoise=2

 0  1  0  1  0  1
  C          1.388376       -0.000000        0.000000  1
  C          0.694192       -1.202364        0.000000  1
  C         -0.694200       -1.202362        0.000000  1
  C         -1.388374        0.000006        0.000000  1
  C         -0.694198        1.202362        0.000000  1
  C          0.694205        1.202358        0.000000  1
  H          2.469814       -0.000007        0.000000  1
  H          1.234896       -2.138907        0.000000  1
  H         -1.234899       -2.138908        0.000000  1
  H         -2.469813        0.000007        0.000000  1
  H         -1.234887        2.138914        0.000000  1
  H          1.234894        2.138911        0.000000  1
  C          0.326344       -0.118780        1.969571  2
  H          0.148987       -0.054227        0.899173  2
  H         -0.562829        0.204853        2.504464  2
  H          0.556119       -1.146822        2.237546  2
  H          1.163175        0.521050        2.237546  2

%mem=32GB
%nprocshared= 8
#p m062x/aug-cc-pVDZ   counterpoise=2

00037 m062x/aug-cc-pVDZ   counterpoise=2

 0  1  0  1  0  1
  C          1.388376       -0.000000        0.000000  1
  C          0.694192       -1.202364        0.000000  1
  C         -0.694200       -1.202362        0.000000  1
  C         -1.388374        0.000006        0.000000  1
  C         -0.694198        1.202362        0.000000  1
  C          0.694205        1.202358        0.000000  1
  H          2.469814       -0.000007        0.000000  1
  H          1.234896       -2.138907        0.000000  1
  H         -1.234899       -2.138908        0.000000  1
  H         -2.469813        0.000007        0.000000  1
  H         -1.234887        2.138914        0.000000  1
  H          1.234894        2.138911        0.000000  1
  C          0.342012       -0.060306        1.969571  2
  H          0.156140       -0.027532        0.899173  2
  H         -0.589850        0.104007        2.504464  2
  H          0.746814       -1.032830        2.237546  2
  H          1.055024        0.715117        2.237546  2

%mem=32GB
%nprocshared= 8
#p m062x/aug-cc-pVDZ   counterpoise=2

00038 m062x/aug-cc-pVDZ   counterpoise=2

 0  1  0  1  0  1
  C          1.388376       -0.000000        0.000000  1
  C          0.694192       -1.202364        0.000000  1
  C         -0.694200       -1.202362        0.000000  1
  C         -1.388374        0.000006        0.000000  1
  C         -0.694198        1.202362        0.000000  1
  C          0.694205        1.202358        0.000000  1
  H          2.469814       -0.000007        0.000000  1
  H          1.234896       -2.138907        0.000000  1
  H         -1.234899       -2.138908        0.000000  1
  H         -2.469813        0.000007        0.000000  1
  H         -1.234887        2.138914        0.000000  1
  H          1.234894        2.138911        0.000000  1
  C          0.684025        0.000000        1.879343  2
  H          0.312280        0.000000        0.857981  2
  H         -0.154955        0.000000        2.570422  2
  H          1.289465       -0.887456        2.044696  2
  H          1.289465        0.887456        2.044696  2

%mem=32GB
%nprocshared= 8
#p m062x/aug-cc-pVDZ   counterpoise=2

00039 m062x/aug-cc-pVDZ   counterpoise=2

 0  1  0  1  0  1
  C          1.388376       -0.000000        0.000000  1
  C          0.694192       -1.202364        0.000000  1
  C         -0.694200       -1.202362        0.000000  1
  C         -1.388374        0.000006        0.000000  1
  C         -0.694198        1.202362        0.000000  1
  C          0.694205        1.202358        0.000000  1
  H          2.469814       -0.000007        0.000000  1
  H          1.234896       -2.138907        0.000000  1
  H         -1.234899       -2.138908        0.000000  1
  H         -2.469813        0.000007        0.000000  1
  H         -1.234887        2.138914        0.000000  1
  H          1.234894        2.138911        0.000000  1
  C          0.673633        0.118780        1.879343  2
  H          0.307535        0.054227        0.857981  2
  H         -0.152601       -0.026908        2.570422  2
  H          1.423980       -0.650060        2.044696  2
  H          1.115770        1.097887        2.044696  2

%mem=32GB
%nprocshared= 8
#p m062x/aug-cc-pVDZ   counterpoise=2

00040 m062x/aug-cc-pVDZ   counterpoise=2

 0  1  0  1  0  1
  C          1.388376       -0.000000        0.000000  1
  C          0.694192       -1.202364        0.000000  1
  C         -0.694200       -1.202362        0.000000  1
  C         -1.388374        0.000006        0.000000  1
  C         -0.694198        1.202362        0.000000  1
  C          0.694205        1.202358        0.000000  1
  H          2.469814       -0.000007        0.000000  1
  H          1.234896       -2.138907        0.000000  1
  H         -1.234899       -2.138908        0.000000  1
  H         -2.469813        0.000007        0.000000  1
  H         -1.234887        2.138914        0.000000  1
  H          1.234894        2.138911        0.000000  1
  C          0.642773        0.233950        1.879343  2
  H          0.293447        0.106806        0.857981  2
  H         -0.145610       -0.052998        2.570422  2
  H          1.515228       -0.392913        2.044696  2
  H          0.908172        1.274959        2.044696  2

%mem=32GB
%nprocshared= 8
#p m062x/aug-cc-pVDZ   counterpoise=2

00041 m062x/aug-cc-pVDZ   counterpoise=2

 0  1  0  1  0  1
  C          1.388376       -0.000000        0.000000  1
  C          0.694192       -1.202364        0.000000  1
  C         -0.694200       -1.202362        0.000000  1
  C         -1.388374        0.000006        0.000000  1
  C         -0.694198        1.202362        0.000000  1
  C          0.694205        1.202358        0.000000  1
  H          2.469814       -0.000007        0.000000  1
  H          1.234896       -2.138907        0.000000  1
  H         -1.234899       -2.138908        0.000000  1
  H         -2.469813        0.000007        0.000000  1
  H         -1.234887        2.138914        0.000000  1
  H          1.234894        2.138911        0.000000  1
  C          0.592383        0.342012        1.879343  2
  H          0.270442        0.156140        0.857981  2
  H         -0.134195       -0.077478        2.570422  2
  H          1.560437       -0.123827        2.044696  2
  H          0.672981        1.413292        2.044696  2

%mem=32GB
%nprocshared= 8
#p m062x/aug-cc-pVDZ   counterpoise=2

00042 m062x/aug-cc-pVDZ   counterpoise=2

 0  1  0  1  0  1
  C          1.388376       -0.000000        0.000000  1
  C          0.694192       -1.202364        0.000000  1
  C         -0.694200       -1.202362        0.000000  1
  C         -1.388374        0.000006        0.000000  1
  C         -0.694198        1.202362        0.000000  1
  C          0.694205        1.202358        0.000000  1
  H          2.469814       -0.000007        0.000000  1
  H          1.234896       -2.138907        0.000000  1
  H         -1.234899       -2.138908        0.000000  1
  H         -2.469813        0.000007        0.000000  1
  H         -1.234887        2.138914        0.000000  1
  H          1.234894        2.138911        0.000000  1
  C          0.523993        0.439683        1.879343  2
  H          0.239220        0.200729        0.857981  2
  H         -0.118702       -0.099603        2.570422  2
  H          1.558233        0.149021        2.044696  2
  H          0.417341        1.508683        2.044696  2

%mem=32GB
%nprocshared= 8
#p m062x/aug-cc-pVDZ   counterpoise=2

00043 m062x/aug-cc-pVDZ   counterpoise=2

 0  1  0  1  0  1
  C          1.388376       -0.000000        0.000000  1
  C          0.694192       -1.202364        0.000000  1
  C         -0.694200       -1.202362        0.000000  1
  C         -1.388374        0.000006        0.000000  1
  C         -0.694198        1.202362        0.000000  1
  C          0.694205        1.202358        0.000000  1
  H          2.469814       -0.000007        0.000000  1
  H          1.234896       -2.138907        0.000000  1
  H         -1.234899       -2.138908        0.000000  1
  H         -2.469813        0.000007        0.000000  1
  H         -1.234887        2.138914        0.000000  1
  H          1.234894        2.138911        0.000000  1
  C          0.439683        0.523993        1.879343  2
  H          0.200729        0.239220        0.857981  2
  H         -0.099603       -0.118702        2.570422  2
  H          1.508683        0.417342        2.044696  2
  H          0.149021        1.558233        2.044696  2

%mem=32GB
%nprocshared= 8
#p m062x/aug-cc-pVDZ   counterpoise=2

00044 m062x/aug-cc-pVDZ   counterpoise=2

 0  1  0  1  0  1
  C          1.388376       -0.000000        0.000000  1
  C          0.694192       -1.202364        0.000000  1
  C         -0.694200       -1.202362        0.000000  1
  C         -1.388374        0.000006        0.000000  1
  C         -0.694198        1.202362        0.000000  1
  C          0.694205        1.202358        0.000000  1
  H          2.469814       -0.000007        0.000000  1
  H          1.234896       -2.138907        0.000000  1
  H         -1.234899       -2.138908        0.000000  1
  H         -2.469813        0.000007        0.000000  1
  H         -1.234887        2.138914        0.000000  1
  H          1.234894        2.138911        0.000000  1
  C          0.342012        0.592383        1.879343  2
  H          0.156140        0.270442        0.857981  2
  H         -0.077477       -0.134195        2.570422  2
  H          1.413292        0.672981        2.044696  2
  H         -0.123827        1.560437        2.044696  2

%mem=32GB
%nprocshared= 8
#p m062x/aug-cc-pVDZ   counterpoise=2

00045 m062x/aug-cc-pVDZ   counterpoise=2

 0  1  0  1  0  1
  C          1.388376       -0.000000        0.000000  1
  C          0.694192       -1.202364        0.000000  1
  C         -0.694200       -1.202362        0.000000  1
  C         -1.388374        0.000006        0.000000  1
  C         -0.694198        1.202362        0.000000  1
  C          0.694205        1.202358        0.000000  1
  H          2.469814       -0.000007        0.000000  1
  H          1.234896       -2.138907        0.000000  1
  H         -1.234899       -2.138908        0.000000  1
  H         -2.469813        0.000007        0.000000  1
  H         -1.234887        2.138914        0.000000  1
  H          1.234894        2.138911        0.000000  1
  C          0.233950        0.642773        1.879343  2
  H          0.106806        0.293447        0.857981  2
  H         -0.052997       -0.145610        2.570422  2
  H          1.274959        0.908173        2.044696  2
  H         -0.392913        1.515228        2.044696  2

%mem=32GB
%nprocshared= 8
#p m062x/aug-cc-pVDZ   counterpoise=2

00046 m062x/aug-cc-pVDZ   counterpoise=2

 0  1  0  1  0  1
  C          1.388376       -0.000000        0.000000  1
  C          0.694192       -1.202364        0.000000  1
  C         -0.694200       -1.202362        0.000000  1
  C         -1.388374        0.000006        0.000000  1
  C         -0.694198        1.202362        0.000000  1
  C          0.694205        1.202358        0.000000  1
  H          2.469814       -0.000007        0.000000  1
  H          1.234896       -2.138907        0.000000  1
  H         -1.234899       -2.138908        0.000000  1
  H         -2.469813        0.000007        0.000000  1
  H         -1.234887        2.138914        0.000000  1
  H          1.234894        2.138911        0.000000  1
  C          0.118780        0.673633        1.879343  2
  H          0.054227        0.307535        0.857981  2
  H         -0.026907       -0.152601        2.570422  2
  H          1.097887        1.115770        2.044696  2
  H         -0.650061        1.423980        2.044696  2

%mem=32GB
%nprocshared= 8
#p m062x/aug-cc-pVDZ   counterpoise=2

00047 m062x/aug-cc-pVDZ   counterpoise=2

 0  1  0  1  0  1
  C          1.388376       -0.000000        0.000000  1
  C          0.694192       -1.202364        0.000000  1
  C         -0.694200       -1.202362        0.000000  1
  C         -1.388374        0.000006        0.000000  1
  C         -0.694198        1.202362        0.000000  1
  C          0.694205        1.202358        0.000000  1
  H          2.469814       -0.000007        0.000000  1
  H          1.234896       -2.138907        0.000000  1
  H         -1.234899       -2.138908        0.000000  1
  H         -2.469813        0.000007        0.000000  1
  H         -1.234887        2.138914        0.000000  1
  H          1.234894        2.138911        0.000000  1
  C          0.000000        0.684025        1.879343  2
  H          0.000000        0.312279        0.857981  2
  H          0.000000       -0.154955        2.570422  2
  H          0.887456        1.289465        2.044696  2
  H         -0.887456        1.289464        2.044696  2

%mem=32GB
%nprocshared= 8
#p m062x/aug-cc-pVDZ   counterpoise=2

00048 m062x/aug-cc-pVDZ   counterpoise=2

 0  1  0  1  0  1
  C          1.388376       -0.000000        0.000000  1
  C          0.694192       -1.202364        0.000000  1
  C         -0.694200       -1.202362        0.000000  1
  C         -1.388374        0.000006        0.000000  1
  C         -0.694198        1.202362        0.000000  1
  C          0.694205        1.202358        0.000000  1
  H          2.469814       -0.000007        0.000000  1
  H          1.234896       -2.138907        0.000000  1
  H         -1.234899       -2.138908        0.000000  1
  H         -2.469813        0.000007        0.000000  1
  H         -1.234887        2.138914        0.000000  1
  H          1.234894        2.138911        0.000000  1
  C         -0.118780        0.673633        1.879343  2
  H         -0.054227        0.307535        0.857981  2
  H          0.026908       -0.152601        2.570422  2
  H          0.650060        1.423980        2.044696  2
  H         -1.097887        1.115769        2.044696  2

%mem=32GB
%nprocshared= 8
#p m062x/aug-cc-pVDZ   counterpoise=2

00049 m062x/aug-cc-pVDZ   counterpoise=2

 0  1  0  1  0  1
  C          1.388376       -0.000000        0.000000  1
  C          0.694192       -1.202364        0.000000  1
  C         -0.694200       -1.202362        0.000000  1
  C         -1.388374        0.000006        0.000000  1
  C         -0.694198        1.202362        0.000000  1
  C          0.694205        1.202358        0.000000  1
  H          2.469814       -0.000007        0.000000  1
  H          1.234896       -2.138907        0.000000  1
  H         -1.234899       -2.138908        0.000000  1
  H         -2.469813        0.000007        0.000000  1
  H         -1.234887        2.138914        0.000000  1
  H          1.234894        2.138911        0.000000  1
  C         -0.233950        0.642773        1.879343  2
  H         -0.106806        0.293447        0.857981  2
  H          0.052998       -0.145610        2.570422  2
  H          0.392913        1.515228        2.044696  2
  H         -1.274959        0.908172        2.044696  2

%mem=32GB
%nprocshared= 8
#p m062x/aug-cc-pVDZ   counterpoise=2

00050 m062x/aug-cc-pVDZ   counterpoise=2

 0  1  0  1  0  1
  C          1.388376       -0.000000        0.000000  1
  C          0.694192       -1.202364        0.000000  1
  C         -0.694200       -1.202362        0.000000  1
  C         -1.388374        0.000006        0.000000  1
  C         -0.694198        1.202362        0.000000  1
  C          0.694205        1.202358        0.000000  1
  H          2.469814       -0.000007        0.000000  1
  H          1.234896       -2.138907        0.000000  1
  H         -1.234899       -2.138908        0.000000  1
  H         -2.469813        0.000007        0.000000  1
  H         -1.234887        2.138914        0.000000  1
  H          1.234894        2.138911        0.000000  1
  C         -0.342012        0.592383        1.879343  2
  H         -0.156140        0.270442        0.857981  2
  H          0.077478       -0.134195        2.570422  2
  H          0.123827        1.560437        2.044696  2
  H         -1.413292        0.672981        2.044696  2

%mem=32GB
%nprocshared= 8
#p m062x/aug-cc-pVDZ   counterpoise=2

00051 m062x/aug-cc-pVDZ   counterpoise=2

 0  1  0  1  0  1
  C          1.388376       -0.000000        0.000000  1
  C          0.694192       -1.202364        0.000000  1
  C         -0.694200       -1.202362        0.000000  1
  C         -1.388374        0.000006        0.000000  1
  C         -0.694198        1.202362        0.000000  1
  C          0.694205        1.202358        0.000000  1
  H          2.469814       -0.000007        0.000000  1
  H          1.234896       -2.138907        0.000000  1
  H         -1.234899       -2.138908        0.000000  1
  H         -2.469813        0.000007        0.000000  1
  H         -1.234887        2.138914        0.000000  1
  H          1.234894        2.138911        0.000000  1
  C         -0.439683        0.523993        1.879343  2
  H         -0.200729        0.239220        0.857981  2
  H          0.099603       -0.118702        2.570422  2
  H         -0.149021        1.558233        2.044696  2
  H         -1.508683        0.417341        2.044696  2

%mem=32GB
%nprocshared= 8
#p m062x/aug-cc-pVDZ   counterpoise=2

00052 m062x/aug-cc-pVDZ   counterpoise=2

 0  1  0  1  0  1
  C          1.388376       -0.000000        0.000000  1
  C          0.694192       -1.202364        0.000000  1
  C         -0.694200       -1.202362        0.000000  1
  C         -1.388374        0.000006        0.000000  1
  C         -0.694198        1.202362        0.000000  1
  C          0.694205        1.202358        0.000000  1
  H          2.469814       -0.000007        0.000000  1
  H          1.234896       -2.138907        0.000000  1
  H         -1.234899       -2.138908        0.000000  1
  H         -2.469813        0.000007        0.000000  1
  H         -1.234887        2.138914        0.000000  1
  H          1.234894        2.138911        0.000000  1
  C         -0.523993        0.439683        1.879343  2
  H         -0.239220        0.200729        0.857981  2
  H          0.118702       -0.099603        2.570422  2
  H         -0.417342        1.508683        2.044696  2
  H         -1.558233        0.149021        2.044696  2

%mem=32GB
%nprocshared= 8
#p m062x/aug-cc-pVDZ   counterpoise=2

00053 m062x/aug-cc-pVDZ   counterpoise=2

 0  1  0  1  0  1
  C          1.388376       -0.000000        0.000000  1
  C          0.694192       -1.202364        0.000000  1
  C         -0.694200       -1.202362        0.000000  1
  C         -1.388374        0.000006        0.000000  1
  C         -0.694198        1.202362        0.000000  1
  C          0.694205        1.202358        0.000000  1
  H          2.469814       -0.000007        0.000000  1
  H          1.234896       -2.138907        0.000000  1
  H         -1.234899       -2.138908        0.000000  1
  H         -2.469813        0.000007        0.000000  1
  H         -1.234887        2.138914        0.000000  1
  H          1.234894        2.138911        0.000000  1
  C         -0.592383        0.342012        1.879343  2
  H         -0.270442        0.156140        0.857981  2
  H          0.134195       -0.077477        2.570422  2
  H         -0.672981        1.413292        2.044696  2
  H         -1.560437       -0.123827        2.044696  2

%mem=32GB
%nprocshared= 8
#p m062x/aug-cc-pVDZ   counterpoise=2

00054 m062x/aug-cc-pVDZ   counterpoise=2

 0  1  0  1  0  1
  C          1.388376       -0.000000        0.000000  1
  C          0.694192       -1.202364        0.000000  1
  C         -0.694200       -1.202362        0.000000  1
  C         -1.388374        0.000006        0.000000  1
  C         -0.694198        1.202362        0.000000  1
  C          0.694205        1.202358        0.000000  1
  H          2.469814       -0.000007        0.000000  1
  H          1.234896       -2.138907        0.000000  1
  H         -1.234899       -2.138908        0.000000  1
  H         -2.469813        0.000007        0.000000  1
  H         -1.234887        2.138914        0.000000  1
  H          1.234894        2.138911        0.000000  1
  C         -0.642773        0.233950        1.879343  2
  H         -0.293447        0.106806        0.857981  2
  H          0.145610       -0.052998        2.570422  2
  H         -0.908173        1.274959        2.044696  2
  H         -1.515228       -0.392913        2.044696  2

%mem=32GB
%nprocshared= 8
#p m062x/aug-cc-pVDZ   counterpoise=2

00055 m062x/aug-cc-pVDZ   counterpoise=2

 0  1  0  1  0  1
  C          1.388376       -0.000000        0.000000  1
  C          0.694192       -1.202364        0.000000  1
  C         -0.694200       -1.202362        0.000000  1
  C         -1.388374        0.000006        0.000000  1
  C         -0.694198        1.202362        0.000000  1
  C          0.694205        1.202358        0.000000  1
  H          2.469814       -0.000007        0.000000  1
  H          1.234896       -2.138907        0.000000  1
  H         -1.234899       -2.138908        0.000000  1
  H         -2.469813        0.000007        0.000000  1
  H         -1.234887        2.138914        0.000000  1
  H          1.234894        2.138911        0.000000  1
  C         -0.673633        0.118780        1.879343  2
  H         -0.307535        0.054227        0.857981  2
  H          0.152601       -0.026908        2.570422  2
  H         -1.115770        1.097887        2.044696  2
  H         -1.423980       -0.650060        2.044696  2

%mem=32GB
%nprocshared= 8
#p m062x/aug-cc-pVDZ   counterpoise=2

00056 m062x/aug-cc-pVDZ   counterpoise=2

 0  1  0  1  0  1
  C          1.388376       -0.000000        0.000000  1
  C          0.694192       -1.202364        0.000000  1
  C         -0.694200       -1.202362        0.000000  1
  C         -1.388374        0.000006        0.000000  1
  C         -0.694198        1.202362        0.000000  1
  C          0.694205        1.202358        0.000000  1
  H          2.469814       -0.000007        0.000000  1
  H          1.234896       -2.138907        0.000000  1
  H         -1.234899       -2.138908        0.000000  1
  H         -2.469813        0.000007        0.000000  1
  H         -1.234887        2.138914        0.000000  1
  H          1.234894        2.138911        0.000000  1
  C         -0.684025        0.000000        1.879343  2
  H         -0.312279       -0.000000        0.857981  2
  H          0.154955       -0.000000        2.570422  2
  H         -1.289465        0.887456        2.044696  2
  H         -1.289465       -0.887456        2.044696  2

%mem=32GB
%nprocshared= 8
#p m062x/aug-cc-pVDZ   counterpoise=2

00057 m062x/aug-cc-pVDZ   counterpoise=2

 0  1  0  1  0  1
  C          1.388376       -0.000000        0.000000  1
  C          0.694192       -1.202364        0.000000  1
  C         -0.694200       -1.202362        0.000000  1
  C         -1.388374        0.000006        0.000000  1
  C         -0.694198        1.202362        0.000000  1
  C          0.694205        1.202358        0.000000  1
  H          2.469814       -0.000007        0.000000  1
  H          1.234896       -2.138907        0.000000  1
  H         -1.234899       -2.138908        0.000000  1
  H         -2.469813        0.000007        0.000000  1
  H         -1.234887        2.138914        0.000000  1
  H          1.234894        2.138911        0.000000  1
  C         -0.673633       -0.118780        1.879343  2
  H         -0.307535       -0.054227        0.857981  2
  H          0.152601        0.026908        2.570422  2
  H         -1.423980        0.650060        2.044696  2
  H         -1.115770       -1.097887        2.044696  2

%mem=32GB
%nprocshared= 8
#p m062x/aug-cc-pVDZ   counterpoise=2

00058 m062x/aug-cc-pVDZ   counterpoise=2

 0  1  0  1  0  1
  C          1.388376       -0.000000        0.000000  1
  C          0.694192       -1.202364        0.000000  1
  C         -0.694200       -1.202362        0.000000  1
  C         -1.388374        0.000006        0.000000  1
  C         -0.694198        1.202362        0.000000  1
  C          0.694205        1.202358        0.000000  1
  H          2.469814       -0.000007        0.000000  1
  H          1.234896       -2.138907        0.000000  1
  H         -1.234899       -2.138908        0.000000  1
  H         -2.469813        0.000007        0.000000  1
  H         -1.234887        2.138914        0.000000  1
  H          1.234894        2.138911        0.000000  1
  C         -0.642773       -0.233950        1.879343  2
  H         -0.293447       -0.106806        0.857981  2
  H          0.145610        0.052998        2.570422  2
  H         -1.515228        0.392913        2.044696  2
  H         -0.908173       -1.274959        2.044696  2

%mem=32GB
%nprocshared= 8
#p m062x/aug-cc-pVDZ   counterpoise=2

00059 m062x/aug-cc-pVDZ   counterpoise=2

 0  1  0  1  0  1
  C          1.388376       -0.000000        0.000000  1
  C          0.694192       -1.202364        0.000000  1
  C         -0.694200       -1.202362        0.000000  1
  C         -1.388374        0.000006        0.000000  1
  C         -0.694198        1.202362        0.000000  1
  C          0.694205        1.202358        0.000000  1
  H          2.469814       -0.000007        0.000000  1
  H          1.234896       -2.138907        0.000000  1
  H         -1.234899       -2.138908        0.000000  1
  H         -2.469813        0.000007        0.000000  1
  H         -1.234887        2.138914        0.000000  1
  H          1.234894        2.138911        0.000000  1
  C         -0.592383       -0.342012        1.879343  2
  H         -0.270442       -0.156140        0.857981  2
  H          0.134195        0.077477        2.570422  2
  H         -1.560437        0.123827        2.044696  2
  H         -0.672981       -1.413292        2.044696  2

%mem=32GB
%nprocshared= 8
#p m062x/aug-cc-pVDZ   counterpoise=2

00060 m062x/aug-cc-pVDZ   counterpoise=2

 0  1  0  1  0  1
  C          1.388376       -0.000000        0.000000  1
  C          0.694192       -1.202364        0.000000  1
  C         -0.694200       -1.202362        0.000000  1
  C         -1.388374        0.000006        0.000000  1
  C         -0.694198        1.202362        0.000000  1
  C          0.694205        1.202358        0.000000  1
  H          2.469814       -0.000007        0.000000  1
  H          1.234896       -2.138907        0.000000  1
  H         -1.234899       -2.138908        0.000000  1
  H         -2.469813        0.000007        0.000000  1
  H         -1.234887        2.138914        0.000000  1
  H          1.234894        2.138911        0.000000  1
  C         -0.523993       -0.439683        1.879343  2
  H         -0.239220       -0.200729        0.857981  2
  H          0.118702        0.099603        2.570422  2
  H         -1.558233       -0.149021        2.044696  2
  H         -0.417342       -1.508683        2.044696  2

%mem=32GB
%nprocshared= 8
#p m062x/aug-cc-pVDZ   counterpoise=2

00061 m062x/aug-cc-pVDZ   counterpoise=2

 0  1  0  1  0  1
  C          1.388376       -0.000000        0.000000  1
  C          0.694192       -1.202364        0.000000  1
  C         -0.694200       -1.202362        0.000000  1
  C         -1.388374        0.000006        0.000000  1
  C         -0.694198        1.202362        0.000000  1
  C          0.694205        1.202358        0.000000  1
  H          2.469814       -0.000007        0.000000  1
  H          1.234896       -2.138907        0.000000  1
  H         -1.234899       -2.138908        0.000000  1
  H         -2.469813        0.000007        0.000000  1
  H         -1.234887        2.138914        0.000000  1
  H          1.234894        2.138911        0.000000  1
  C         -0.439683       -0.523993        1.879343  2
  H         -0.200729       -0.239220        0.857981  2
  H          0.099603        0.118702        2.570422  2
  H         -1.508683       -0.417341        2.044696  2
  H         -0.149021       -1.558233        2.044696  2

%mem=32GB
%nprocshared= 8
#p m062x/aug-cc-pVDZ   counterpoise=2

00062 m062x/aug-cc-pVDZ   counterpoise=2

 0  1  0  1  0  1
  C          1.388376       -0.000000        0.000000  1
  C          0.694192       -1.202364        0.000000  1
  C         -0.694200       -1.202362        0.000000  1
  C         -1.388374        0.000006        0.000000  1
  C         -0.694198        1.202362        0.000000  1
  C          0.694205        1.202358        0.000000  1
  H          2.469814       -0.000007        0.000000  1
  H          1.234896       -2.138907        0.000000  1
  H         -1.234899       -2.138908        0.000000  1
  H         -2.469813        0.000007        0.000000  1
  H         -1.234887        2.138914        0.000000  1
  H          1.234894        2.138911        0.000000  1
  C         -0.342012       -0.592383        1.879343  2
  H         -0.156140       -0.270442        0.857981  2
  H          0.077478        0.134195        2.570422  2
  H         -1.413292       -0.672981        2.044696  2
  H          0.123827       -1.560437        2.044696  2

%mem=32GB
%nprocshared= 8
#p m062x/aug-cc-pVDZ   counterpoise=2

00063 m062x/aug-cc-pVDZ   counterpoise=2

 0  1  0  1  0  1
  C          1.388376       -0.000000        0.000000  1
  C          0.694192       -1.202364        0.000000  1
  C         -0.694200       -1.202362        0.000000  1
  C         -1.388374        0.000006        0.000000  1
  C         -0.694198        1.202362        0.000000  1
  C          0.694205        1.202358        0.000000  1
  H          2.469814       -0.000007        0.000000  1
  H          1.234896       -2.138907        0.000000  1
  H         -1.234899       -2.138908        0.000000  1
  H         -2.469813        0.000007        0.000000  1
  H         -1.234887        2.138914        0.000000  1
  H          1.234894        2.138911        0.000000  1
  C         -0.233950       -0.642773        1.879343  2
  H         -0.106806       -0.293447        0.857981  2
  H          0.052998        0.145610        2.570422  2
  H         -1.274959       -0.908172        2.044696  2
  H          0.392913       -1.515228        2.044696  2

%mem=32GB
%nprocshared= 8
#p m062x/aug-cc-pVDZ   counterpoise=2

00064 m062x/aug-cc-pVDZ   counterpoise=2

 0  1  0  1  0  1
  C          1.388376       -0.000000        0.000000  1
  C          0.694192       -1.202364        0.000000  1
  C         -0.694200       -1.202362        0.000000  1
  C         -1.388374        0.000006        0.000000  1
  C         -0.694198        1.202362        0.000000  1
  C          0.694205        1.202358        0.000000  1
  H          2.469814       -0.000007        0.000000  1
  H          1.234896       -2.138907        0.000000  1
  H         -1.234899       -2.138908        0.000000  1
  H         -2.469813        0.000007        0.000000  1
  H         -1.234887        2.138914        0.000000  1
  H          1.234894        2.138911        0.000000  1
  C         -0.118780       -0.673633        1.879343  2
  H         -0.054227       -0.307535        0.857981  2
  H          0.026908        0.152601        2.570422  2
  H         -1.097887       -1.115769        2.044696  2
  H          0.650060       -1.423980        2.044696  2

%mem=32GB
%nprocshared= 8
#p m062x/aug-cc-pVDZ   counterpoise=2

00065 m062x/aug-cc-pVDZ   counterpoise=2

 0  1  0  1  0  1
  C          1.388376       -0.000000        0.000000  1
  C          0.694192       -1.202364        0.000000  1
  C         -0.694200       -1.202362        0.000000  1
  C         -1.388374        0.000006        0.000000  1
  C         -0.694198        1.202362        0.000000  1
  C          0.694205        1.202358        0.000000  1
  H          2.469814       -0.000007        0.000000  1
  H          1.234896       -2.138907        0.000000  1
  H         -1.234899       -2.138908        0.000000  1
  H         -2.469813        0.000007        0.000000  1
  H         -1.234887        2.138914        0.000000  1
  H          1.234894        2.138911        0.000000  1
  C         -0.000000       -0.684025        1.879343  2
  H          0.000000       -0.312279        0.857981  2
  H          0.000000        0.154955        2.570422  2
  H         -0.887456       -1.289464        2.044696  2
  H          0.887456       -1.289465        2.044696  2

%mem=32GB
%nprocshared= 8
#p m062x/aug-cc-pVDZ   counterpoise=2

00066 m062x/aug-cc-pVDZ   counterpoise=2

 0  1  0  1  0  1
  C          1.388376       -0.000000        0.000000  1
  C          0.694192       -1.202364        0.000000  1
  C         -0.694200       -1.202362        0.000000  1
  C         -1.388374        0.000006        0.000000  1
  C         -0.694198        1.202362        0.000000  1
  C          0.694205        1.202358        0.000000  1
  H          2.469814       -0.000007        0.000000  1
  H          1.234896       -2.138907        0.000000  1
  H         -1.234899       -2.138908        0.000000  1
  H         -2.469813        0.000007        0.000000  1
  H         -1.234887        2.138914        0.000000  1
  H          1.234894        2.138911        0.000000  1
  C          0.118780       -0.673633        1.879343  2
  H          0.054227       -0.307535        0.857981  2
  H         -0.026907        0.152601        2.570422  2
  H         -0.650061       -1.423980        2.044696  2
  H          1.097887       -1.115770        2.044696  2

%mem=32GB
%nprocshared= 8
#p m062x/aug-cc-pVDZ   counterpoise=2

00067 m062x/aug-cc-pVDZ   counterpoise=2

 0  1  0  1  0  1
  C          1.388376       -0.000000        0.000000  1
  C          0.694192       -1.202364        0.000000  1
  C         -0.694200       -1.202362        0.000000  1
  C         -1.388374        0.000006        0.000000  1
  C         -0.694198        1.202362        0.000000  1
  C          0.694205        1.202358        0.000000  1
  H          2.469814       -0.000007        0.000000  1
  H          1.234896       -2.138907        0.000000  1
  H         -1.234899       -2.138908        0.000000  1
  H         -2.469813        0.000007        0.000000  1
  H         -1.234887        2.138914        0.000000  1
  H          1.234894        2.138911        0.000000  1
  C          0.233950       -0.642773        1.879343  2
  H          0.106806       -0.293447        0.857981  2
  H         -0.052997        0.145610        2.570422  2
  H         -0.392913       -1.515228        2.044696  2
  H          1.274959       -0.908173        2.044696  2

%mem=32GB
%nprocshared= 8
#p m062x/aug-cc-pVDZ   counterpoise=2

00068 m062x/aug-cc-pVDZ   counterpoise=2

 0  1  0  1  0  1
  C          1.388376       -0.000000        0.000000  1
  C          0.694192       -1.202364        0.000000  1
  C         -0.694200       -1.202362        0.000000  1
  C         -1.388374        0.000006        0.000000  1
  C         -0.694198        1.202362        0.000000  1
  C          0.694205        1.202358        0.000000  1
  H          2.469814       -0.000007        0.000000  1
  H          1.234896       -2.138907        0.000000  1
  H         -1.234899       -2.138908        0.000000  1
  H         -2.469813        0.000007        0.000000  1
  H         -1.234887        2.138914        0.000000  1
  H          1.234894        2.138911        0.000000  1
  C          0.342012       -0.592383        1.879343  2
  H          0.156140       -0.270442        0.857981  2
  H         -0.077477        0.134195        2.570422  2
  H         -0.123827       -1.560437        2.044696  2
  H          1.413292       -0.672981        2.044696  2

%mem=32GB
%nprocshared= 8
#p m062x/aug-cc-pVDZ   counterpoise=2

00069 m062x/aug-cc-pVDZ   counterpoise=2

 0  1  0  1  0  1
  C          1.388376       -0.000000        0.000000  1
  C          0.694192       -1.202364        0.000000  1
  C         -0.694200       -1.202362        0.000000  1
  C         -1.388374        0.000006        0.000000  1
  C         -0.694198        1.202362        0.000000  1
  C          0.694205        1.202358        0.000000  1
  H          2.469814       -0.000007        0.000000  1
  H          1.234896       -2.138907        0.000000  1
  H         -1.234899       -2.138908        0.000000  1
  H         -2.469813        0.000007        0.000000  1
  H         -1.234887        2.138914        0.000000  1
  H          1.234894        2.138911        0.000000  1
  C          0.439683       -0.523993        1.879343  2
  H          0.200729       -0.239220        0.857981  2
  H         -0.099603        0.118702        2.570422  2
  H          0.149021       -1.558233        2.044696  2
  H          1.508683       -0.417342        2.044696  2

%mem=32GB
%nprocshared= 8
#p m062x/aug-cc-pVDZ   counterpoise=2

00070 m062x/aug-cc-pVDZ   counterpoise=2

 0  1  0  1  0  1
  C          1.388376       -0.000000        0.000000  1
  C          0.694192       -1.202364        0.000000  1
  C         -0.694200       -1.202362        0.000000  1
  C         -1.388374        0.000006        0.000000  1
  C         -0.694198        1.202362        0.000000  1
  C          0.694205        1.202358        0.000000  1
  H          2.469814       -0.000007        0.000000  1
  H          1.234896       -2.138907        0.000000  1
  H         -1.234899       -2.138908        0.000000  1
  H         -2.469813        0.000007        0.000000  1
  H         -1.234887        2.138914        0.000000  1
  H          1.234894        2.138911        0.000000  1
  C          0.523993       -0.439683        1.879343  2
  H          0.239220       -0.200729        0.857981  2
  H         -0.118702        0.099603        2.570422  2
  H          0.417341       -1.508683        2.044696  2
  H          1.558233       -0.149021        2.044696  2

%mem=32GB
%nprocshared= 8
#p m062x/aug-cc-pVDZ   counterpoise=2

00071 m062x/aug-cc-pVDZ   counterpoise=2

 0  1  0  1  0  1
  C          1.388376       -0.000000        0.000000  1
  C          0.694192       -1.202364        0.000000  1
  C         -0.694200       -1.202362        0.000000  1
  C         -1.388374        0.000006        0.000000  1
  C         -0.694198        1.202362        0.000000  1
  C          0.694205        1.202358        0.000000  1
  H          2.469814       -0.000007        0.000000  1
  H          1.234896       -2.138907        0.000000  1
  H         -1.234899       -2.138908        0.000000  1
  H         -2.469813        0.000007        0.000000  1
  H         -1.234887        2.138914        0.000000  1
  H          1.234894        2.138911        0.000000  1
  C          0.592383       -0.342012        1.879343  2
  H          0.270442       -0.156140        0.857981  2
  H         -0.134195        0.077478        2.570422  2
  H          0.672981       -1.413292        2.044696  2
  H          1.560437        0.123827        2.044696  2

%mem=32GB
%nprocshared= 8
#p m062x/aug-cc-pVDZ   counterpoise=2

00072 m062x/aug-cc-pVDZ   counterpoise=2

 0  1  0  1  0  1
  C          1.388376       -0.000000        0.000000  1
  C          0.694192       -1.202364        0.000000  1
  C         -0.694200       -1.202362        0.000000  1
  C         -1.388374        0.000006        0.000000  1
  C         -0.694198        1.202362        0.000000  1
  C          0.694205        1.202358        0.000000  1
  H          2.469814       -0.000007        0.000000  1
  H          1.234896       -2.138907        0.000000  1
  H         -1.234899       -2.138908        0.000000  1
  H         -2.469813        0.000007        0.000000  1
  H         -1.234887        2.138914        0.000000  1
  H          1.234894        2.138911        0.000000  1
  C          0.642773       -0.233950        1.879343  2
  H          0.293447       -0.106806        0.857981  2
  H         -0.145610        0.052998        2.570422  2
  H          0.908172       -1.274959        2.044696  2
  H          1.515228        0.392913        2.044696  2

%mem=32GB
%nprocshared= 8
#p m062x/aug-cc-pVDZ   counterpoise=2

00073 m062x/aug-cc-pVDZ   counterpoise=2

 0  1  0  1  0  1
  C          1.388376       -0.000000        0.000000  1
  C          0.694192       -1.202364        0.000000  1
  C         -0.694200       -1.202362        0.000000  1
  C         -1.388374        0.000006        0.000000  1
  C         -0.694198        1.202362        0.000000  1
  C          0.694205        1.202358        0.000000  1
  H          2.469814       -0.000007        0.000000  1
  H          1.234896       -2.138907        0.000000  1
  H         -1.234899       -2.138908        0.000000  1
  H         -2.469813        0.000007        0.000000  1
  H         -1.234887        2.138914        0.000000  1
  H          1.234894        2.138911        0.000000  1
  C          0.673633       -0.118780        1.879343  2
  H          0.307535       -0.054227        0.857981  2
  H         -0.152601        0.026908        2.570422  2
  H          1.115770       -1.097887        2.044696  2
  H          1.423980        0.650060        2.044696  2

%mem=32GB
%nprocshared= 8
#p m062x/aug-cc-pVDZ   counterpoise=2

00074 m062x/aug-cc-pVDZ   counterpoise=2

 0  1  0  1  0  1
  C          1.388376       -0.000000        0.000000  1
  C          0.694192       -1.202364        0.000000  1
  C         -0.694200       -1.202362        0.000000  1
  C         -1.388374        0.000006        0.000000  1
  C         -0.694198        1.202362        0.000000  1
  C          0.694205        1.202358        0.000000  1
  H          2.469814       -0.000007        0.000000  1
  H          1.234896       -2.138907        0.000000  1
  H         -1.234899       -2.138908        0.000000  1
  H         -2.469813        0.000007        0.000000  1
  H         -1.234887        2.138914        0.000000  1
  H          1.234894        2.138911        0.000000  1
  C          1.000010       -0.000000        1.732007  2
  H          1.237822       -0.000000        0.671431  2
  H          1.920623       -0.000000        2.309889  2
  H          0.420748        0.887456        1.973574  2
  H          0.420748       -0.887456        1.973574  2

%mem=32GB
%nprocshared= 8
#p m062x/aug-cc-pVDZ   counterpoise=2

00075 m062x/aug-cc-pVDZ   counterpoise=2

 0  1  0  1  0  1
  C          1.388376       -0.000000        0.000000  1
  C          0.694192       -1.202364        0.000000  1
  C         -0.694200       -1.202362        0.000000  1
  C         -1.388374        0.000006        0.000000  1
  C         -0.694198        1.202362        0.000000  1
  C          0.694205        1.202358        0.000000  1
  H          2.469814       -0.000007        0.000000  1
  H          1.234896       -2.138907        0.000000  1
  H         -1.234899       -2.138908        0.000000  1
  H         -2.469813        0.000007        0.000000  1
  H         -1.234887        2.138914        0.000000  1
  H          1.234894        2.138911        0.000000  1
  C          0.984818        0.173644        1.732007  2
  H          1.230295        0.068020        0.678461  2
  H          1.815370       -0.183728        2.335287  2
  H          0.797517        1.220359        1.957359  2
  H          0.095989       -0.410031        1.957359  2

%mem=32GB
%nprocshared= 8
#p m062x/aug-cc-pVDZ   counterpoise=2

00076 m062x/aug-cc-pVDZ   counterpoise=2

 0  1  0  1  0  1
  C          1.388376       -0.000000        0.000000  1
  C          0.694192       -1.202364        0.000000  1
  C         -0.694200       -1.202362        0.000000  1
  C         -1.388374        0.000006        0.000000  1
  C         -0.694198        1.202362        0.000000  1
  C          0.694205        1.202358        0.000000  1
  H          2.469814       -0.000007        0.000000  1
  H          1.234896       -2.138907        0.000000  1
  H         -1.234899       -2.138908        0.000000  1
  H         -2.469813        0.000007        0.000000  1
  H         -1.234887        2.138914        0.000000  1
  H          1.234894        2.138911        0.000000  1
  C          0.939704        0.342012        1.732008  2
  H          1.207421        0.137937        0.698540  2
  H          1.625326       -0.180621        2.394016  2
  H          1.000980        1.411192        1.917953  2
  H         -0.075024       -0.000377        1.917953  2

%mem=32GB
%nprocshared= 8
#p m062x/aug-cc-pVDZ   counterpoise=2

00077 m062x/aug-cc-pVDZ   counterpoise=2

 0  1  0  1  0  1
  C          1.388376       -0.000000        0.000000  1
  C          0.694192       -1.202364        0.000000  1
  C         -0.694200       -1.202362        0.000000  1
  C         -1.388374        0.000006        0.000000  1
  C         -0.694198        1.202362        0.000000  1
  C          0.694205        1.202358        0.000000  1
  H          2.469814       -0.000007        0.000000  1
  H          1.234896       -2.138907        0.000000  1
  H         -1.234899       -2.138908        0.000000  1
  H         -2.469813        0.000007        0.000000  1
  H         -1.234887        2.138914        0.000000  1
  H          1.234894        2.138911        0.000000  1
  C          0.866021        0.500017        1.732009  2
  H          0.766521        0.906747        0.728991  2
  H          0.674490        1.282948        2.461263  2
  H          0.149521       -0.305782        1.869100  2
  H          1.873594        0.115984        1.869100  2

%mem=32GB
%nprocshared= 8
#p m062x/aug-cc-pVDZ   counterpoise=2

00078 m062x/aug-cc-pVDZ   counterpoise=2

 0  1  0  1  0  1
  C          1.388376       -0.000000        0.000000  1
  C          0.694192       -1.202364        0.000000  1
  C         -0.694200       -1.202362        0.000000  1
  C         -1.388374        0.000006        0.000000  1
  C         -0.694198        1.202362        0.000000  1
  C          0.694205        1.202358        0.000000  1
  H          2.469814       -0.000007        0.000000  1
  H          1.234896       -2.138907        0.000000  1
  H         -1.234899       -2.138908        0.000000  1
  H         -2.469813        0.000007        0.000000  1
  H         -1.234887        2.138914        0.000000  1
  H          1.234894        2.138911        0.000000  1
  C          0.766043        0.642801        1.732008  2
  H          0.723178        0.976683        0.698537  2
  H          0.656263        1.497892        2.394010  2
  H         -0.037858       -0.064761        1.917957  2
  H          1.722605        0.161253        1.917957  2

%mem=32GB
%nprocshared= 8
#p m062x/aug-cc-pVDZ   counterpoise=2

00079 m062x/aug-cc-pVDZ   counterpoise=2

 0  1  0  1  0  1
  C          1.388376       -0.000000        0.000000  1
  C          0.694192       -1.202364        0.000000  1
  C         -0.694200       -1.202362        0.000000  1
  C         -1.388374        0.000006        0.000000  1
  C         -0.694198        1.202362        0.000000  1
  C          0.694205        1.202358        0.000000  1
  H          2.469814       -0.000007        0.000000  1
  H          1.234896       -2.138907        0.000000  1
  H         -1.234899       -2.138908        0.000000  1
  H         -2.469813        0.000007        0.000000  1
  H         -1.234887        2.138914        0.000000  1
  H          1.234894        2.138911        0.000000  1
  C          0.642789        0.766055        1.732007  2
  H          0.674064        1.031450        0.678459  2
  H          0.748609        1.664019        2.335283  2
  H         -0.307123        0.288185        1.957362  2
  H          1.455592        0.080458        1.957362  2

%mem=32GB
%nprocshared= 8
#p m062x/aug-cc-pVDZ   counterpoise=2

00080 m062x/aug-cc-pVDZ   counterpoise=2

 0  1  0  1  0  1
  C          1.388376       -0.000000        0.000000  1
  C          0.694192       -1.202364        0.000000  1
  C         -0.694200       -1.202362        0.000000  1
  C         -1.388374        0.000006        0.000000  1
  C         -0.694198        1.202362        0.000000  1
  C          0.694205        1.202358        0.000000  1
  H          2.469814       -0.000007        0.000000  1
  H          1.234896       -2.138907        0.000000  1
  H         -1.234899       -2.138908        0.000000  1
  H         -2.469813        0.000007        0.000000  1
  H         -1.234887        2.138914        0.000000  1
  H          1.234894        2.138911        0.000000  1
  C          0.500005        0.866034        1.732007  2
  H          0.618921        1.071978        0.671431  2
  H          0.960353        1.663285        2.309889  2
  H         -0.558188        0.808161        1.973574  2
  H          0.978884       -0.079374        1.973574  2

%mem=32GB
%nprocshared= 8
#p m062x/aug-cc-pVDZ   counterpoise=2

00081 m062x/aug-cc-pVDZ   counterpoise=2

 0  1  0  1  0  1
  C          1.388376       -0.000000        0.000000  1
  C          0.694192       -1.202364        0.000000  1
  C         -0.694200       -1.202362        0.000000  1
  C         -1.388374        0.000006        0.000000  1
  C         -0.694198        1.202362        0.000000  1
  C          0.694205        1.202358        0.000000  1
  H          2.469814       -0.000007        0.000000  1
  H          1.234896       -2.138907        0.000000  1
  H         -1.234899       -2.138908        0.000000  1
  H         -2.469813        0.000007        0.000000  1
  H         -1.234887        2.138914        0.000000  1
  H          1.234894        2.138911        0.000000  1
  C          0.342029        0.939699        1.732007  2
  H          0.556251        1.099469        0.678462  2
  H          1.066819        1.480260        2.335290  2
  H         -0.658088        1.300891        1.957357  2
  H          0.403046       -0.121890        1.957357  2

%mem=32GB
%nprocshared= 8
#p m062x/aug-cc-pVDZ   counterpoise=2

00082 m062x/aug-cc-pVDZ   counterpoise=2

 0  1  0  1  0  1
  C          1.388376       -0.000000        0.000000  1
  C          0.694192       -1.202364        0.000000  1
  C         -0.694200       -1.202362        0.000000  1
  C         -1.388374        0.000006        0.000000  1
  C         -0.694198        1.202362        0.000000  1
  C          0.694205        1.202358        0.000000  1
  H          2.469814       -0.000007        0.000000  1
  H          1.234896       -2.138907        0.000000  1
  H         -1.234899       -2.138908        0.000000  1
  H         -2.469813        0.000007        0.000000  1
  H         -1.234887        2.138914        0.000000  1
  H          1.234894        2.138911        0.000000  1
  C          0.173661        0.984813        1.732008  2
  H          0.484263        1.114619        0.698542  2
  H          0.969092        1.317238        2.394021  2
  H         -0.721622        1.572496        1.917949  2
  H         -0.037217       -0.065155        1.917949  2

%mem=32GB
%nprocshared= 8
#p m062x/aug-cc-pVDZ   counterpoise=2

00083 m062x/aug-cc-pVDZ   counterpoise=2

 0  1  0  1  0  1
  C          1.388376       -0.000000        0.000000  1
  C          0.694192       -1.202364        0.000000  1
  C         -0.694200       -1.202362        0.000000  1
  C         -1.388374        0.000006        0.000000  1
  C         -0.694198        1.202362        0.000000  1
  C          0.694205        1.202358        0.000000  1
  H          2.469814       -0.000007        0.000000  1
  H          1.234896       -2.138907        0.000000  1
  H         -1.234899       -2.138908        0.000000  1
  H         -2.469813        0.000007        0.000000  1
  H         -1.234887        2.138914        0.000000  1
  H          1.234894        2.138911        0.000000  1
  C         -0.000017        1.000005        1.732009  2
  H         -0.402020        1.117191        0.728996  2
  H         -0.773821        1.225572        2.461272  2
  H          0.339610       -0.023391        1.869093  2
  H          0.836331        1.680599        1.869093  2

%mem=32GB
%nprocshared= 8
#p m062x/aug-cc-pVDZ   counterpoise=2

00084 m062x/aug-cc-pVDZ   counterpoise=2

 0  1  0  1  0  1
  C          1.388376       -0.000000        0.000000  1
  C          0.694192       -1.202364        0.000000  1
  C         -0.694200       -1.202362        0.000000  1
  C         -1.388374        0.000006        0.000000  1
  C         -0.694198        1.202362        0.000000  1
  C          0.694205        1.202358        0.000000  1
  H          2.469814       -0.000007        0.000000  1
  H          1.234896       -2.138907        0.000000  1
  H         -1.234899       -2.138908        0.000000  1
  H         -2.469813        0.000007        0.000000  1
  H         -1.234887        2.138914        0.000000  1
  H          1.234894        2.138911        0.000000  1
  C         -0.173661        0.984813        1.732008  2
  H         -0.484259        1.114622        0.698541  2
  H         -0.969089        1.317248        2.394019  2
  H          0.037205       -0.065157        1.917951  2
  H          0.721628        1.572486        1.917951  2

%mem=32GB
%nprocshared= 8
#p m062x/aug-cc-pVDZ   counterpoise=2

00085 m062x/aug-cc-pVDZ   counterpoise=2

 0  1  0  1  0  1
  C          1.388376       -0.000000        0.000000  1
  C          0.694192       -1.202364        0.000000  1
  C         -0.694200       -1.202362        0.000000  1
  C         -1.388374        0.000006        0.000000  1
  C         -0.694198        1.202362        0.000000  1
  C          0.694205        1.202358        0.000000  1
  H          2.469814       -0.000007        0.000000  1
  H          1.234896       -2.138907        0.000000  1
  H         -1.234899       -2.138908        0.000000  1
  H         -2.469813        0.000007        0.000000  1
  H         -1.234887        2.138914        0.000000  1
  H          1.234894        2.138911        0.000000  1
  C         -0.342029        0.939699        1.732007  2
  H         -0.556246        1.099472        0.678461  2
  H         -1.066811        1.480273        2.335289  2
  H         -0.403064       -0.121889        1.957358  2
  H          0.658094        1.300875        1.957358  2

%mem=32GB
%nprocshared= 8
#p m062x/aug-cc-pVDZ   counterpoise=2

00086 m062x/aug-cc-pVDZ   counterpoise=2

 0  1  0  1  0  1
  C          1.388376       -0.000000        0.000000  1
  C          0.694192       -1.202364        0.000000  1
  C         -0.694200       -1.202362        0.000000  1
  C         -1.388374        0.000006        0.000000  1
  C         -0.694198        1.202362        0.000000  1
  C          0.694205        1.202358        0.000000  1
  H          2.469814       -0.000007        0.000000  1
  H          1.234896       -2.138907        0.000000  1
  H         -1.234899       -2.138908        0.000000  1
  H         -2.469813        0.000007        0.000000  1
  H         -1.234887        2.138914        0.000000  1
  H          1.234894        2.138911        0.000000  1
  C         -0.500005        0.866034        1.732007  2
  H         -0.618917        1.071981        0.671431  2
  H         -0.960337        1.663295        2.309889  2
  H         -0.978904       -0.079365        1.973574  2
  H          0.558187        0.808139        1.973574  2

%mem=32GB
%nprocshared= 8
#p m062x/aug-cc-pVDZ   counterpoise=2

00087 m062x/aug-cc-pVDZ   counterpoise=2

 0  1  0  1  0  1
  C          1.388376       -0.000000        0.000000  1
  C          0.694192       -1.202364        0.000000  1
  C         -0.694200       -1.202362        0.000000  1
  C         -1.388374        0.000006        0.000000  1
  C         -0.694198        1.202362        0.000000  1
  C          0.694205        1.202358        0.000000  1
  H          2.469814       -0.000007        0.000000  1
  H          1.234896       -2.138907        0.000000  1
  H         -1.234899       -2.138908        0.000000  1
  H         -2.469813        0.000007        0.000000  1
  H         -1.234887        2.138914        0.000000  1
  H          1.234894        2.138911        0.000000  1
  C         -0.642789        0.766055        1.732007  2
  H         -0.674060        1.031453        0.678460  2
  H         -0.748594        1.664019        2.335284  2
  H         -1.455603        0.080471        1.957361  2
  H          0.307115        0.288169        1.957361  2

%mem=32GB
%nprocshared= 8
#p m062x/aug-cc-pVDZ   counterpoise=2

00088 m062x/aug-cc-pVDZ   counterpoise=2

 0  1  0  1  0  1
  C          1.388376       -0.000000        0.000000  1
  C          0.694192       -1.202364        0.000000  1
  C         -0.694200       -1.202362        0.000000  1
  C         -1.388374        0.000006        0.000000  1
  C         -0.694198        1.202362        0.000000  1
  C          0.694205        1.202358        0.000000  1
  H          2.469814       -0.000007        0.000000  1
  H          1.234896       -2.138907        0.000000  1
  H         -1.234899       -2.138908        0.000000  1
  H         -2.469813        0.000007        0.000000  1
  H         -1.234887        2.138914        0.000000  1
  H          1.234894        2.138911        0.000000  1
  C         -0.766043        0.642801        1.732008  2
  H         -0.723174        0.976685        0.698538  2
  H         -0.656254        1.497889        2.394012  2
  H         -1.722611        0.161264        1.917955  2
  H          0.037850       -0.064770        1.917955  2

%mem=32GB
%nprocshared= 8
#p m062x/aug-cc-pVDZ   counterpoise=2

00089 m062x/aug-cc-pVDZ   counterpoise=2

 0  1  0  1  0  1
  C          1.388376       -0.000000        0.000000  1
  C          0.694192       -1.202364        0.000000  1
  C         -0.694200       -1.202362        0.000000  1
  C         -1.388374        0.000006        0.000000  1
  C         -0.694198        1.202362        0.000000  1
  C          0.694205        1.202358        0.000000  1
  H          2.469814       -0.000007        0.000000  1
  H          1.234896       -2.138907        0.000000  1
  H         -1.234899       -2.138908        0.000000  1
  H         -2.469813        0.000007        0.000000  1
  H         -1.234887        2.138914        0.000000  1
  H          1.234894        2.138911        0.000000  1
  C         -0.866021        0.500017        1.732009  2
  H         -0.766517        0.906749        0.728992  2
  H         -0.674484        1.282945        2.461265  2
  H         -1.873597        0.115992        1.869098  2
  H         -0.149528       -0.305788        1.869098  2

%mem=32GB
%nprocshared= 8
#p m062x/aug-cc-pVDZ   counterpoise=2

00090 m062x/aug-cc-pVDZ   counterpoise=2

 0  1  0  1  0  1
  C          1.388376       -0.000000        0.000000  1
  C          0.694192       -1.202364        0.000000  1
  C         -0.694200       -1.202362        0.000000  1
  C         -1.388374        0.000006        0.000000  1
  C         -0.694198        1.202362        0.000000  1
  C          0.694205        1.202358        0.000000  1
  H          2.469814       -0.000007        0.000000  1
  H          1.234896       -2.138907        0.000000  1
  H         -1.234899       -2.138908        0.000000  1
  H         -2.469813        0.000007        0.000000  1
  H         -1.234887        2.138914        0.000000  1
  H          1.234894        2.138911        0.000000  1
  C         -0.939704        0.342012        1.732008  2
  H         -1.207420        0.137941        0.698539  2
  H         -1.625331       -0.180618        2.394014  2
  H          0.075021       -0.000384        1.917954  2
  H         -1.000974        1.411192        1.917954  2

%mem=32GB
%nprocshared= 8
#p m062x/aug-cc-pVDZ   counterpoise=2

00091 m062x/aug-cc-pVDZ   counterpoise=2

 0  1  0  1  0  1
  C          1.388376       -0.000000        0.000000  1
  C          0.694192       -1.202364        0.000000  1
  C         -0.694200       -1.202362        0.000000  1
  C         -1.388374        0.000006        0.000000  1
  C         -0.694198        1.202362        0.000000  1
  C          0.694205        1.202358        0.000000  1
  H          2.469814       -0.000007        0.000000  1
  H          1.234896       -2.138907        0.000000  1
  H         -1.234899       -2.138908        0.000000  1
  H         -2.469813        0.000007        0.000000  1
  H         -1.234887        2.138914        0.000000  1
  H          1.234894        2.138911        0.000000  1
  C         -0.984818        0.173644        1.732007  2
  H         -1.230293        0.068023        0.678460  2
  H         -1.815375       -0.183719        2.335285  2
  H         -0.095996       -0.410041        1.957360  2
  H         -0.797506        1.220356        1.957360  2

%mem=32GB
%nprocshared= 8
#p m062x/aug-cc-pVDZ   counterpoise=2

00092 m062x/aug-cc-pVDZ   counterpoise=2

 0  1  0  1  0  1
  C          1.388376       -0.000000        0.000000  1
  C          0.694192       -1.202364        0.000000  1
  C         -0.694200       -1.202362        0.000000  1
  C         -1.388374        0.000006        0.000000  1
  C         -0.694198        1.202362        0.000000  1
  C          0.694205        1.202358        0.000000  1
  H          2.469814       -0.000007        0.000000  1
  H          1.234896       -2.138907        0.000000  1
  H         -1.234899       -2.138908        0.000000  1
  H         -2.469813        0.000007        0.000000  1
  H         -1.234887        2.138914        0.000000  1
  H          1.234894        2.138911        0.000000  1
  C         -1.000010        0.000000        1.732007  2
  H         -1.237821        0.000004        0.671431  2
  H         -1.920624        0.000014        2.309888  2
  H         -0.420762       -0.887465        1.973574  2
  H         -0.420734        0.887447        1.973574  2

%mem=32GB
%nprocshared= 8
#p m062x/aug-cc-pVDZ   counterpoise=2

00093 m062x/aug-cc-pVDZ   counterpoise=2

 0  1  0  1  0  1
  C          1.388376       -0.000000        0.000000  1
  C          0.694192       -1.202364        0.000000  1
  C         -0.694200       -1.202362        0.000000  1
  C         -1.388374        0.000006        0.000000  1
  C         -0.694198        1.202362        0.000000  1
  C          0.694205        1.202358        0.000000  1
  H          2.469814       -0.000007        0.000000  1
  H          1.234896       -2.138907        0.000000  1
  H         -1.234899       -2.138908        0.000000  1
  H         -2.469813        0.000007        0.000000  1
  H         -1.234887        2.138914        0.000000  1
  H          1.234894        2.138911        0.000000  1
  C         -0.984818       -0.173644        1.732007  2
  H         -1.230293       -0.068016        0.678461  2
  H         -1.815364        0.183740        2.335287  2
  H         -0.797532       -1.220361        1.957359  2
  H         -0.095981        0.410019        1.957359  2

%mem=32GB
%nprocshared= 8
#p m062x/aug-cc-pVDZ   counterpoise=2

00094 m062x/aug-cc-pVDZ   counterpoise=2

 0  1  0  1  0  1
  C          1.388376       -0.000000        0.000000  1
  C          0.694192       -1.202364        0.000000  1
  C         -0.694200       -1.202362        0.000000  1
  C         -1.388374        0.000006        0.000000  1
  C         -0.694198        1.202362        0.000000  1
  C          0.694205        1.202358        0.000000  1
  H          2.469814       -0.000007        0.000000  1
  H          1.234896       -2.138907        0.000000  1
  H         -1.234899       -2.138908        0.000000  1
  H         -2.469813        0.000007        0.000000  1
  H         -1.234887        2.138914        0.000000  1
  H          1.234894        2.138911        0.000000  1
  C         -0.939704       -0.342012        1.732008  2
  H         -1.207420       -0.137934        0.698540  2
  H         -1.625320        0.180628        2.394017  2
  H         -1.000992       -1.411192        1.917952  2
  H          0.075027        0.000366        1.917952  2

%mem=32GB
%nprocshared= 8
#p m062x/aug-cc-pVDZ   counterpoise=2

00095 m062x/aug-cc-pVDZ   counterpoise=2

 0  1  0  1  0  1
  C          1.388376       -0.000000        0.000000  1
  C          0.694192       -1.202364        0.000000  1
  C         -0.694200       -1.202362        0.000000  1
  C         -1.388374        0.000006        0.000000  1
  C         -0.694198        1.202362        0.000000  1
  C          0.694205        1.202358        0.000000  1
  H          2.469814       -0.000007        0.000000  1
  H          1.234896       -2.138907        0.000000  1
  H         -1.234899       -2.138908        0.000000  1
  H         -2.469813        0.000007        0.000000  1
  H         -1.234887        2.138914        0.000000  1
  H          1.234894        2.138911        0.000000  1
  C         -0.866021       -0.500017        1.732009  2
  H         -0.766519       -0.906749        0.728992  2
  H         -0.674486       -1.282946        2.461265  2
  H         -0.149526        0.305786        1.869098  2
  H         -1.873596       -0.115990        1.869098  2

%mem=32GB
%nprocshared= 8
#p m062x/aug-cc-pVDZ   counterpoise=2

00096 m062x/aug-cc-pVDZ   counterpoise=2

 0  1  0  1  0  1
  C          1.388376       -0.000000        0.000000  1
  C          0.694192       -1.202364        0.000000  1
  C         -0.694200       -1.202362        0.000000  1
  C         -1.388374        0.000006        0.000000  1
  C         -0.694198        1.202362        0.000000  1
  C          0.694205        1.202358        0.000000  1
  H          2.469814       -0.000007        0.000000  1
  H          1.234896       -2.138907        0.000000  1
  H         -1.234899       -2.138908        0.000000  1
  H         -2.469813        0.000007        0.000000  1
  H         -1.234887        2.138914        0.000000  1
  H          1.234894        2.138911        0.000000  1
  C         -0.766043       -0.642801        1.732008  2
  H         -0.723175       -0.976685        0.698538  2
  H         -0.656257       -1.497889        2.394012  2
  H          0.037852        0.064767        1.917955  2
  H         -1.722609       -0.161260        1.917955  2

%mem=32GB
%nprocshared= 8
#p m062x/aug-cc-pVDZ   counterpoise=2

00097 m062x/aug-cc-pVDZ   counterpoise=2

 0  1  0  1  0  1
  C          1.388376       -0.000000        0.000000  1
  C          0.694192       -1.202364        0.000000  1
  C         -0.694200       -1.202362        0.000000  1
  C         -1.388374        0.000006        0.000000  1
  C         -0.694198        1.202362        0.000000  1
  C          0.694205        1.202358        0.000000  1
  H          2.469814       -0.000007        0.000000  1
  H          1.234896       -2.138907        0.000000  1
  H         -1.234899       -2.138908        0.000000  1
  H         -2.469813        0.000007        0.000000  1
  H         -1.234887        2.138914        0.000000  1
  H          1.234894        2.138911        0.000000  1
  C         -0.642789       -0.766055        1.732007  2
  H         -0.674061       -1.031452        0.678460  2
  H         -0.748598       -1.664019        2.335284  2
  H          0.307117       -0.288173        1.957361  2
  H         -1.455600       -0.080467        1.957361  2

%mem=32GB
%nprocshared= 8
#p m062x/aug-cc-pVDZ   counterpoise=2

00098 m062x/aug-cc-pVDZ   counterpoise=2

 0  1  0  1  0  1
  C          1.388376       -0.000000        0.000000  1
  C          0.694192       -1.202364        0.000000  1
  C         -0.694200       -1.202362        0.000000  1
  C         -1.388374        0.000006        0.000000  1
  C         -0.694198        1.202362        0.000000  1
  C          0.694205        1.202358        0.000000  1
  H          2.469814       -0.000007        0.000000  1
  H          1.234896       -2.138907        0.000000  1
  H         -1.234899       -2.138908        0.000000  1
  H         -2.469813        0.000007        0.000000  1
  H         -1.234887        2.138914        0.000000  1
  H          1.234894        2.138911        0.000000  1
  C         -0.500005       -0.866034        1.732007  2
  H         -0.618918       -1.071981        0.671431  2
  H         -0.960340       -1.663292        2.309889  2
  H          0.558188       -0.808144        1.973574  2
  H         -0.978900        0.079367        1.973574  2

%mem=32GB
%nprocshared= 8
#p m062x/aug-cc-pVDZ   counterpoise=2

00099 m062x/aug-cc-pVDZ   counterpoise=2

 0  1  0  1  0  1
  C          1.388376       -0.000000        0.000000  1
  C          0.694192       -1.202364        0.000000  1
  C         -0.694200       -1.202362        0.000000  1
  C         -1.388374        0.000006        0.000000  1
  C         -0.694198        1.202362        0.000000  1
  C          0.694205        1.202358        0.000000  1
  H          2.469814       -0.000007        0.000000  1
  H          1.234896       -2.138907        0.000000  1
  H         -1.234899       -2.138908        0.000000  1
  H         -2.469813        0.000007        0.000000  1
  H         -1.234887        2.138914        0.000000  1
  H          1.234894        2.138911        0.000000  1
  C         -0.342029       -0.939699        1.732007  2
  H         -0.556248       -1.099472        0.678461  2
  H         -1.066812       -1.480270        2.335290  2
  H          0.658093       -1.300877        1.957357  2
  H         -0.403061        0.121889        1.957357  2

%mem=32GB
%nprocshared= 8
#p m062x/aug-cc-pVDZ   counterpoise=2

00100 m062x/aug-cc-pVDZ   counterpoise=2

 0  1  0  1  0  1
  C          1.388376       -0.000000        0.000000  1
  C          0.694192       -1.202364        0.000000  1
  C         -0.694200       -1.202362        0.000000  1
  C         -1.388374        0.000006        0.000000  1
  C         -0.694198        1.202362        0.000000  1
  C          0.694205        1.202358        0.000000  1
  H          2.469814       -0.000007        0.000000  1
  H          1.234896       -2.138907        0.000000  1
  H         -1.234899       -2.138908        0.000000  1
  H         -2.469813        0.000007        0.000000  1
  H         -1.234887        2.138914        0.000000  1
  H          1.234894        2.138911        0.000000  1
  C         -0.173661       -0.984813        1.732008  2
  H         -0.484260       -1.114622        0.698541  2
  H         -0.969089       -1.317246        2.394020  2
  H          0.721627       -1.572488        1.917950  2
  H          0.037206        0.065157        1.917950  2

%mem=32GB
%nprocshared= 8
#p m062x/aug-cc-pVDZ   counterpoise=2

00101 m062x/aug-cc-pVDZ   counterpoise=2

 0  1  0  1  0  1
  C          1.388376       -0.000000        0.000000  1
  C          0.694192       -1.202364        0.000000  1
  C         -0.694200       -1.202362        0.000000  1
  C         -1.388374        0.000006        0.000000  1
  C         -0.694198        1.202362        0.000000  1
  C          0.694205        1.202358        0.000000  1
  H          2.469814       -0.000007        0.000000  1
  H          1.234896       -2.138907        0.000000  1
  H         -1.234899       -2.138908        0.000000  1
  H         -2.469813        0.000007        0.000000  1
  H         -1.234887        2.138914        0.000000  1
  H          1.234894        2.138911        0.000000  1
  C          0.000017       -1.000005        1.732009  2
  H          0.402017       -1.117192        0.728995  2
  H          0.773821       -1.225577        2.461270  2
  H         -0.339604        0.023393        1.869094  2
  H         -0.836334       -1.680595        1.869094  2

%mem=32GB
%nprocshared= 8
#p m062x/aug-cc-pVDZ   counterpoise=2

00102 m062x/aug-cc-pVDZ   counterpoise=2

 0  1  0  1  0  1
  C          1.388376       -0.000000        0.000000  1
  C          0.694192       -1.202364        0.000000  1
  C         -0.694200       -1.202362        0.000000  1
  C         -1.388374        0.000006        0.000000  1
  C         -0.694198        1.202362        0.000000  1
  C          0.694205        1.202358        0.000000  1
  H          2.469814       -0.000007        0.000000  1
  H          1.234896       -2.138907        0.000000  1
  H         -1.234899       -2.138908        0.000000  1
  H         -2.469813        0.000007        0.000000  1
  H         -1.234887        2.138914        0.000000  1
  H          1.234894        2.138911        0.000000  1
  C          0.173661       -0.984813        1.732008  2
  H          0.484255       -1.114623        0.698540  2
  H          0.969088       -1.317254        2.394017  2
  H         -0.037197        0.065159        1.917952  2
  H         -0.721632       -1.572480        1.917952  2

%mem=32GB
%nprocshared= 8
#p m062x/aug-cc-pVDZ   counterpoise=2

00103 m062x/aug-cc-pVDZ   counterpoise=2

 0  1  0  1  0  1
  C          1.388376       -0.000000        0.000000  1
  C          0.694192       -1.202364        0.000000  1
  C         -0.694200       -1.202362        0.000000  1
  C         -1.388374        0.000006        0.000000  1
  C         -0.694198        1.202362        0.000000  1
  C          0.694205        1.202358        0.000000  1
  H          2.469814       -0.000007        0.000000  1
  H          1.234896       -2.138907        0.000000  1
  H         -1.234899       -2.138908        0.000000  1
  H         -2.469813        0.000007        0.000000  1
  H         -1.234887        2.138914        0.000000  1
  H          1.234894        2.138911        0.000000  1
  C          0.342029       -0.939699        1.732007  2
  H          0.556243       -1.099473        0.678461  2
  H          1.066805       -1.480282        2.335287  2
  H          0.403077        0.121888        1.957359  2
  H         -0.658098       -1.300863        1.957359  2

%mem=32GB
%nprocshared= 8
#p m062x/aug-cc-pVDZ   counterpoise=2

00104 m062x/aug-cc-pVDZ   counterpoise=2

 0  1  0  1  0  1
  C          1.388376       -0.000000        0.000000  1
  C          0.694192       -1.202364        0.000000  1
  C         -0.694200       -1.202362        0.000000  1
  C         -1.388374        0.000006        0.000000  1
  C         -0.694198        1.202362        0.000000  1
  C          0.694205        1.202358        0.000000  1
  H          2.469814       -0.000007        0.000000  1
  H          1.234896       -2.138907        0.000000  1
  H         -1.234899       -2.138908        0.000000  1
  H         -2.469813        0.000007        0.000000  1
  H         -1.234887        2.138914        0.000000  1
  H          1.234894        2.138911        0.000000  1
  C          0.500005       -0.866034        1.732007  2
  H          0.618913       -1.071982        0.671431  2
  H          0.960324       -1.663302        2.309888  2
  H          0.978919        0.079357        1.973574  2
  H         -0.558186       -0.808123        1.973574  2

%mem=32GB
%nprocshared= 8
#p m062x/aug-cc-pVDZ   counterpoise=2

00105 m062x/aug-cc-pVDZ   counterpoise=2

 0  1  0  1  0  1
  C          1.388376       -0.000000        0.000000  1
  C          0.694192       -1.202364        0.000000  1
  C         -0.694200       -1.202362        0.000000  1
  C         -1.388374        0.000006        0.000000  1
  C         -0.694198        1.202362        0.000000  1
  C          0.694205        1.202358        0.000000  1
  H          2.469814       -0.000007        0.000000  1
  H          1.234896       -2.138907        0.000000  1
  H         -1.234899       -2.138908        0.000000  1
  H         -2.469813        0.000007        0.000000  1
  H         -1.234887        2.138914        0.000000  1
  H          1.234894        2.138911        0.000000  1
  C          0.642789       -0.766055        1.732007  2
  H          0.674056       -1.031454        0.678460  2
  H          0.748581       -1.664021        2.335285  2
  H          1.455613       -0.080482        1.957361  2
  H         -0.307108       -0.288155        1.957361  2

%mem=32GB
%nprocshared= 8
#p m062x/aug-cc-pVDZ   counterpoise=2

00106 m062x/aug-cc-pVDZ   counterpoise=2

 0  1  0  1  0  1
  C          1.388376       -0.000000        0.000000  1
  C          0.694192       -1.202364        0.000000  1
  C         -0.694200       -1.202362        0.000000  1
  C         -1.388374        0.000006        0.000000  1
  C         -0.694198        1.202362        0.000000  1
  C          0.694205        1.202358        0.000000  1
  H          2.469814       -0.000007        0.000000  1
  H          1.234896       -2.138907        0.000000  1
  H         -1.234899       -2.138908        0.000000  1
  H         -2.469813        0.000007        0.000000  1
  H         -1.234887        2.138914        0.000000  1
  H          1.234894        2.138911        0.000000  1
  C          0.766043       -0.642801        1.732008  2
  H          0.723170       -0.976686        0.698539  2
  H          0.656245       -1.497887        2.394013  2
  H          1.722616       -0.161273        1.917954  2
  H         -0.037843        0.064779        1.917954  2

%mem=32GB
%nprocshared= 8
#p m062x/aug-cc-pVDZ   counterpoise=2

00107 m062x/aug-cc-pVDZ   counterpoise=2

 0  1  0  1  0  1
  C          1.388376       -0.000000        0.000000  1
  C          0.694192       -1.202364        0.000000  1
  C         -0.694200       -1.202362        0.000000  1
  C         -1.388374        0.000006        0.000000  1
  C         -0.694198        1.202362        0.000000  1
  C          0.694205        1.202358        0.000000  1
  H          2.469814       -0.000007        0.000000  1
  H          1.234896       -2.138907        0.000000  1
  H         -1.234899       -2.138908        0.000000  1
  H         -2.469813        0.000007        0.000000  1
  H         -1.234887        2.138914        0.000000  1
  H          1.234894        2.138911        0.000000  1
  C          0.866021       -0.500017        1.732009  2
  H          0.766514       -0.906750        0.728993  2
  H          0.674478       -1.282942        2.461267  2
  H          1.873600       -0.115999        1.869097  2
  H          0.149534        0.305793        1.869097  2

%mem=32GB
%nprocshared= 8
#p m062x/aug-cc-pVDZ   counterpoise=2

00108 m062x/aug-cc-pVDZ   counterpoise=2

 0  1  0  1  0  1
  C          1.388376       -0.000000        0.000000  1
  C          0.694192       -1.202364        0.000000  1
  C         -0.694200       -1.202362        0.000000  1
  C         -1.388374        0.000006        0.000000  1
  C         -0.694198        1.202362        0.000000  1
  C          0.694205        1.202358        0.000000  1
  H          2.469814       -0.000007        0.000000  1
  H          1.234896       -2.138907        0.000000  1
  H         -1.234899       -2.138908        0.000000  1
  H         -2.469813        0.000007        0.000000  1
  H         -1.234887        2.138914        0.000000  1
  H          1.234894        2.138911        0.000000  1
  C          0.939704       -0.342012        1.732008  2
  H          1.207421       -0.137937        0.698540  2
  H          1.625326        0.180621        2.394016  2
  H         -0.075024        0.000377        1.917953  2
  H          1.000980       -1.411192        1.917953  2

%mem=32GB
%nprocshared= 8
#p m062x/aug-cc-pVDZ   counterpoise=2

00109 m062x/aug-cc-pVDZ   counterpoise=2

 0  1  0  1  0  1
  C          1.388376       -0.000000        0.000000  1
  C          0.694192       -1.202364        0.000000  1
  C         -0.694200       -1.202362        0.000000  1
  C         -1.388374        0.000006        0.000000  1
  C         -0.694198        1.202362        0.000000  1
  C          0.694205        1.202358        0.000000  1
  H          2.469814       -0.000007        0.000000  1
  H          1.234896       -2.138907        0.000000  1
  H         -1.234899       -2.138908        0.000000  1
  H         -2.469813        0.000007        0.000000  1
  H         -1.234887        2.138914        0.000000  1
  H          1.234894        2.138911        0.000000  1
  C          0.984818       -0.173644        1.732007  2
  H          1.230295       -0.068020        0.678461  2
  H          1.815370        0.183728        2.335287  2
  H          0.095989        0.410031        1.957359  2
  H          0.797517       -1.220359        1.957359  2

%mem=32GB
%nprocshared= 8
#p m062x/aug-cc-pVDZ   counterpoise=2

00110 m062x/aug-cc-pVDZ   counterpoise=2

 0  1  0  1  0  1
  C          1.388376       -0.000000        0.000000  1
  C          0.694192       -1.202364        0.000000  1
  C         -0.694200       -1.202362        0.000000  1
  C         -1.388374        0.000006        0.000000  1
  C         -0.694198        1.202362        0.000000  1
  C          0.694205        1.202358        0.000000  1
  H          2.469814       -0.000007        0.000000  1
  H          1.234896       -2.138907        0.000000  1
  H         -1.234899       -2.138908        0.000000  1
  H         -2.469813        0.000007        0.000000  1
  H         -1.234887        2.138914        0.000000  1
  H          1.234894        2.138911        0.000000  1
  C          1.285578       -0.000000        1.532044  2
  H          1.358345       -0.000000        0.447572  2
  H          2.283760       -0.000000        1.962289  2
  H          0.750089        0.887456        1.859383  2
  H          0.750089       -0.887456        1.859383  2

%mem=32GB
%nprocshared= 8
#p m062x/aug-cc-pVDZ   counterpoise=2

00111 m062x/aug-cc-pVDZ   counterpoise=2

 0  1  0  1  0  1
  C          1.388376       -0.000000        0.000000  1
  C          0.694192       -1.202364        0.000000  1
  C         -0.694200       -1.202362        0.000000  1
  C         -1.388374        0.000006        0.000000  1
  C         -0.694198        1.202362        0.000000  1
  C          0.694205        1.202358        0.000000  1
  H          2.469814       -0.000007        0.000000  1
  H          1.234896       -2.138907        0.000000  1
  H         -1.234899       -2.138908        0.000000  1
  H         -2.469813        0.000007        0.000000  1
  H         -1.234887        2.138914        0.000000  1
  H          1.234894        2.138911        0.000000  1
  C          1.266048        0.223231        1.532044  2
  H          1.351660        0.067001        0.459833  2
  H          1.723294       -0.611178        2.057557  2
  H          1.772865        1.145062        1.805617  2
  H          0.216338        0.292105        1.805617  2

%mem=32GB
%nprocshared= 8
#p m062x/aug-cc-pVDZ   counterpoise=2

00112 m062x/aug-cc-pVDZ   counterpoise=2

 0  1  0  1  0  1
  C          1.388376       -0.000000        0.000000  1
  C          0.694192       -1.202364        0.000000  1
  C         -0.694200       -1.202362        0.000000  1
  C         -1.388374        0.000006        0.000000  1
  C         -0.694198        1.202362        0.000000  1
  C          0.694205        1.202358        0.000000  1
  H          2.469814       -0.000007        0.000000  1
  H          1.234896       -2.138907        0.000000  1
  H         -1.234899       -2.138908        0.000000  1
  H         -2.469813        0.000007        0.000000  1
  H         -1.234887        2.138914        0.000000  1
  H          1.234894        2.138911        0.000000  1
  C          1.208051        0.439680        1.532046  2
  H          1.330239        0.141752        0.493930  2
  H          1.538693       -0.366511        2.181822  2
  H          1.802693        1.328551        1.726431  2
  H          0.160527        0.655052        1.726431  2

%mem=32GB
%nprocshared= 8
#p m062x/aug-cc-pVDZ   counterpoise=2

00113 m062x/aug-cc-pVDZ   counterpoise=2

 0  1  0  1  0  1
  C          1.388376       -0.000000        0.000000  1
  C          0.694192       -1.202364        0.000000  1
  C         -0.694200       -1.202362        0.000000  1
  C         -1.388374        0.000006        0.000000  1
  C         -0.694198        1.202362        0.000000  1
  C          0.694205        1.202358        0.000000  1
  H          2.469814       -0.000007        0.000000  1
  H          1.234896       -2.138907        0.000000  1
  H         -1.234899       -2.138908        0.000000  1
  H         -2.469813        0.000007        0.000000  1
  H         -1.234887        2.138914        0.000000  1
  H          1.234894        2.138911        0.000000  1
  C          1.113330        0.642803        1.532048  2
  H          0.842816        1.003953        0.543226  2
  H          0.644641        1.268529        2.287213  2
  H          0.772692       -0.382744        1.649081  2
  H          2.193282        0.681322        1.649081  2

%mem=32GB
%nprocshared= 8
#p m062x/aug-cc-pVDZ   counterpoise=2

00114 m062x/aug-cc-pVDZ   counterpoise=2

 0  1  0  1  0  1
  C          1.388376       -0.000000        0.000000  1
  C          0.694192       -1.202364        0.000000  1
  C         -0.694200       -1.202362        0.000000  1
  C         -1.388374        0.000006        0.000000  1
  C         -0.694198        1.202362        0.000000  1
  C          0.694205        1.202358        0.000000  1
  H          2.469814       -0.000007        0.000000  1
  H          1.234896       -2.138907        0.000000  1
  H         -1.234899       -2.138908        0.000000  1
  H         -2.469813        0.000007        0.000000  1
  H         -1.234887        2.138914        0.000000  1
  H          1.234894        2.138911        0.000000  1
  C          0.984800        0.826362        1.532046  2
  H          0.787892        1.081138        0.493926  2
  H          0.451944        1.515816        2.181812  2
  H          0.647539       -0.188499        1.726438  2
  H          2.051905        0.896889        1.726438  2

%mem=32GB
%nprocshared= 8
#p m062x/aug-cc-pVDZ   counterpoise=2

00115 m062x/aug-cc-pVDZ   counterpoise=2

 0  1  0  1  0  1
  C          1.388376       -0.000000        0.000000  1
  C          0.694192       -1.202364        0.000000  1
  C         -0.694200       -1.202362        0.000000  1
  C         -1.388374        0.000006        0.000000  1
  C         -0.694198        1.202362        0.000000  1
  C          0.694205        1.202358        0.000000  1
  H          2.469814       -0.000007        0.000000  1
  H          1.234896       -2.138907        0.000000  1
  H         -1.234899       -2.138908        0.000000  1
  H         -2.469813        0.000007        0.000000  1
  H         -1.234887        2.138914        0.000000  1
  H          1.234894        2.138911        0.000000  1
  C          0.826348        0.984814        1.532044  2
  H          0.733867        1.137064        0.459831  2
  H          0.332376        1.798028        2.057546  2
  H          0.361104        0.041320        1.805623  2
  H          1.878083        0.962781        1.805623  2

%mem=32GB
%nprocshared= 8
#p m062x/aug-cc-pVDZ   counterpoise=2

00116 m062x/aug-cc-pVDZ   counterpoise=2

 0  1  0  1  0  1
  C          1.388376       -0.000000        0.000000  1
  C          0.694192       -1.202364        0.000000  1
  C         -0.694200       -1.202362        0.000000  1
  C         -1.388374        0.000006        0.000000  1
  C         -0.694198        1.202362        0.000000  1
  C          0.694205        1.202358        0.000000  1
  H          2.469814       -0.000007        0.000000  1
  H          1.234896       -2.138907        0.000000  1
  H         -1.234899       -2.138908        0.000000  1
  H         -2.469813        0.000007        0.000000  1
  H         -1.234887        2.138914        0.000000  1
  H          1.234894        2.138911        0.000000  1
  C          0.642789        1.113343        1.532044  2
  H          0.679184        1.176353        0.447571  2
  H          1.142050        1.977696        1.962289  2
  H         -0.393519        1.093528        1.859383  2
  H          1.143426        0.205770        1.859383  2

%mem=32GB
%nprocshared= 8
#p m062x/aug-cc-pVDZ   counterpoise=2

00117 m062x/aug-cc-pVDZ   counterpoise=2

 0  1  0  1  0  1
  C          1.388376       -0.000000        0.000000  1
  C          0.694192       -1.202364        0.000000  1
  C         -0.694200       -1.202362        0.000000  1
  C         -1.388374        0.000006        0.000000  1
  C         -0.694198        1.202362        0.000000  1
  C          0.694205        1.202358        0.000000  1
  H          2.469814       -0.000007        0.000000  1
  H          1.234896       -2.138907        0.000000  1
  H         -1.234899       -2.138908        0.000000  1
  H         -2.469813        0.000007        0.000000  1
  H         -1.234887        2.138914        0.000000  1
  H          1.234894        2.138911        0.000000  1
  C          0.439700        1.208045        1.532044  2
  H          0.617817        1.204065        0.459835  2
  H          1.390937        1.186788        2.057568  2
  H         -0.105187        2.107899        1.805610  2
  H         -0.144840        0.333430        1.805610  2

%mem=32GB
%nprocshared= 8
#p m062x/aug-cc-pVDZ   counterpoise=2

00118 m062x/aug-cc-pVDZ   counterpoise=2

 0  1  0  1  0  1
  C          1.388376       -0.000000        0.000000  1
  C          0.694192       -1.202364        0.000000  1
  C         -0.694200       -1.202362        0.000000  1
  C         -1.388374        0.000006        0.000000  1
  C         -0.694198        1.202362        0.000000  1
  C          0.694205        1.202358        0.000000  1
  H          2.469814       -0.000007        0.000000  1
  H          1.234896       -2.138907        0.000000  1
  H         -1.234899       -2.138908        0.000000  1
  H         -2.469813        0.000007        0.000000  1
  H         -1.234887        2.138914        0.000000  1
  H          1.234894        2.138911        0.000000  1
  C          0.223251        1.266043        1.532046  2
  H          0.542369        1.222890        0.493934  2
  H          1.086745        1.149277        2.181831  2
  H         -0.249197        2.225463        1.726425  2
  H         -0.487045        0.466559        1.726425  2

%mem=32GB
%nprocshared= 8
#p m062x/aug-cc-pVDZ   counterpoise=2

00119 m062x/aug-cc-pVDZ   counterpoise=2

 0  1  0  1  0  1
  C          1.388376       -0.000000        0.000000  1
  C          0.694192       -1.202364        0.000000  1
  C         -0.694200       -1.202362        0.000000  1
  C         -1.388374        0.000006        0.000000  1
  C         -0.694198        1.202362        0.000000  1
  C          0.694205        1.202358        0.000000  1
  H          2.469814       -0.000007        0.000000  1
  H          1.234896       -2.138907        0.000000  1
  H         -1.234899       -2.138908        0.000000  1
  H         -2.469813        0.000007        0.000000  1
  H         -1.234887        2.138914        0.000000  1
  H          1.234894        2.138911        0.000000  1
  C         -0.000019        1.285573        1.532048  2
  H         -0.448056        1.231867        0.543234  2
  H         -0.776244        1.192527        2.287226  2
  H          0.717829        0.477812        1.649071  2
  H          0.506583        2.240108        1.649071  2

%mem=32GB
%nprocshared= 8
#p m062x/aug-cc-pVDZ   counterpoise=2

00120 m062x/aug-cc-pVDZ   counterpoise=2

 0  1  0  1  0  1
  C          1.388376       -0.000000        0.000000  1
  C          0.694192       -1.202364        0.000000  1
  C         -0.694200       -1.202362        0.000000  1
  C         -1.388374        0.000006        0.000000  1
  C         -0.694198        1.202362        0.000000  1
  C          0.694205        1.202358        0.000000  1
  H          2.469814       -0.000007        0.000000  1
  H          1.234896       -2.138907        0.000000  1
  H         -1.234899       -2.138908        0.000000  1
  H         -2.469813        0.000007        0.000000  1
  H         -1.234887        2.138914        0.000000  1
  H          1.234894        2.138911        0.000000  1
  C         -0.223251        1.266043        1.532046  2
  H         -0.542365        1.222893        0.493932  2
  H         -1.086749        1.149282        2.181828  2
  H          0.487039        0.466554        1.726427  2
  H          0.249203        2.225459        1.726427  2

%mem=32GB
%nprocshared= 8
#p m062x/aug-cc-pVDZ   counterpoise=2

00121 m062x/aug-cc-pVDZ   counterpoise=2

 0  1  0  1  0  1
  C          1.388376       -0.000000        0.000000  1
  C          0.694192       -1.202364        0.000000  1
  C         -0.694200       -1.202362        0.000000  1
  C         -1.388374        0.000006        0.000000  1
  C         -0.694198        1.202362        0.000000  1
  C          0.694205        1.202358        0.000000  1
  H          2.469814       -0.000007        0.000000  1
  H          1.234896       -2.138907        0.000000  1
  H         -1.234899       -2.138908        0.000000  1
  H         -2.469813        0.000007        0.000000  1
  H         -1.234887        2.138914        0.000000  1
  H          1.234894        2.138911        0.000000  1
  C         -0.439700        1.208045        1.532044  2
  H         -0.617812        1.204068        0.459834  2
  H         -1.390939        1.186803        2.057563  2
  H          0.144826        0.333422        1.805613  2
  H          0.105199        2.107891        1.805613  2

%mem=32GB
%nprocshared= 8
#p m062x/aug-cc-pVDZ   counterpoise=2

00122 m062x/aug-cc-pVDZ   counterpoise=2

 0  1  0  1  0  1
  C          1.388376       -0.000000        0.000000  1
  C          0.694192       -1.202364        0.000000  1
  C         -0.694200       -1.202362        0.000000  1
  C         -1.388374        0.000006        0.000000  1
  C         -0.694198        1.202362        0.000000  1
  C          0.694205        1.202358        0.000000  1
  H          2.469814       -0.000007        0.000000  1
  H          1.234896       -2.138907        0.000000  1
  H         -1.234899       -2.138908        0.000000  1
  H         -2.469813        0.000007        0.000000  1
  H         -1.234887        2.138914        0.000000  1
  H          1.234894        2.138911        0.000000  1
  C         -0.642789        1.113343        1.532044  2
  H         -0.679179        1.176356        0.447571  2
  H         -1.141982        1.977735        1.962289  2
  H         -1.143497        0.205810        1.859383  2
  H          0.393517        1.093447        1.859383  2

%mem=32GB
%nprocshared= 8
#p m062x/aug-cc-pVDZ   counterpoise=2

00123 m062x/aug-cc-pVDZ   counterpoise=2

 0  1  0  1  0  1
  C          1.388376       -0.000000        0.000000  1
  C          0.694192       -1.202364        0.000000  1
  C         -0.694200       -1.202362        0.000000  1
  C         -1.388374        0.000006        0.000000  1
  C         -0.694198        1.202362        0.000000  1
  C          0.694205        1.202358        0.000000  1
  H          2.469814       -0.000007        0.000000  1
  H          1.234896       -2.138907        0.000000  1
  H         -1.234899       -2.138908        0.000000  1
  H         -2.469813        0.000007        0.000000  1
  H         -1.234887        2.138914        0.000000  1
  H          1.234894        2.138911        0.000000  1
  C         -0.826348        0.984814        1.532044  2
  H         -0.733862        1.137067        0.459831  2
  H         -0.332365        1.798019        2.057550  2
  H         -1.878084        0.962796        1.805621  2
  H         -0.361120        0.041312        1.805621  2

%mem=32GB
%nprocshared= 8
#p m062x/aug-cc-pVDZ   counterpoise=2

00124 m062x/aug-cc-pVDZ   counterpoise=2

 0  1  0  1  0  1
  C          1.388376       -0.000000        0.000000  1
  C          0.694192       -1.202364        0.000000  1
  C         -0.694200       -1.202362        0.000000  1
  C         -1.388374        0.000006        0.000000  1
  C         -0.694198        1.202362        0.000000  1
  C          0.694205        1.202358        0.000000  1
  H          2.469814       -0.000007        0.000000  1
  H          1.234896       -2.138907        0.000000  1
  H         -1.234899       -2.138908        0.000000  1
  H         -2.469813        0.000007        0.000000  1
  H         -1.234887        2.138914        0.000000  1
  H          1.234894        2.138911        0.000000  1
  C         -0.984800        0.826362        1.532046  2
  H         -0.787887        1.081141        0.493928  2
  H         -0.451941        1.515810        2.181816  2
  H         -2.051906        0.896895        1.726435  2
  H         -0.647546       -0.188502        1.726435  2

%mem=32GB
%nprocshared= 8
#p m062x/aug-cc-pVDZ   counterpoise=2

00125 m062x/aug-cc-pVDZ   counterpoise=2

 0  1  0  1  0  1
  C          1.388376       -0.000000        0.000000  1
  C          0.694192       -1.202364        0.000000  1
  C         -0.694200       -1.202362        0.000000  1
  C         -1.388374        0.000006        0.000000  1
  C         -0.694198        1.202362        0.000000  1
  C          0.694205        1.202358        0.000000  1
  H          2.469814       -0.000007        0.000000  1
  H          1.234896       -2.138907        0.000000  1
  H         -1.234899       -2.138908        0.000000  1
  H         -2.469813        0.000007        0.000000  1
  H         -1.234887        2.138914        0.000000  1
  H          1.234894        2.138911        0.000000  1
  C         -1.113330        0.642803        1.532048  2
  H         -0.842812        1.003955        0.543228  2
  H         -0.644640        1.268525        2.287216  2
  H         -2.193282        0.681327        1.649079  2
  H         -0.772697       -0.382746        1.649079  2

%mem=32GB
%nprocshared= 8
#p m062x/aug-cc-pVDZ   counterpoise=2

00126 m062x/aug-cc-pVDZ   counterpoise=2

 0  1  0  1  0  1
  C          1.388376       -0.000000        0.000000  1
  C          0.694192       -1.202364        0.000000  1
  C         -0.694200       -1.202362        0.000000  1
  C         -1.388374        0.000006        0.000000  1
  C         -0.694198        1.202362        0.000000  1
  C          0.694205        1.202358        0.000000  1
  H          2.469814       -0.000007        0.000000  1
  H          1.234896       -2.138907        0.000000  1
  H         -1.234899       -2.138908        0.000000  1
  H         -2.469813        0.000007        0.000000  1
  H         -1.234887        2.138914        0.000000  1
  H          1.234894        2.138911        0.000000  1
  C         -1.208051        0.439680        1.532046  2
  H         -1.330238        0.141756        0.493929  2
  H         -1.538694       -0.366513        2.181819  2
  H         -0.160527        0.655050        1.726433  2
  H         -1.802693        1.328551        1.726433  2

%mem=32GB
%nprocshared= 8
#p m062x/aug-cc-pVDZ   counterpoise=2

00127 m062x/aug-cc-pVDZ   counterpoise=2

 0  1  0  1  0  1
  C          1.388376       -0.000000        0.000000  1
  C          0.694192       -1.202364        0.000000  1
  C         -0.694200       -1.202362        0.000000  1
  C         -1.388374        0.000006        0.000000  1
  C         -0.694198        1.202362        0.000000  1
  C          0.694205        1.202358        0.000000  1
  H          2.469814       -0.000007        0.000000  1
  H          1.234896       -2.138907        0.000000  1
  H         -1.234899       -2.138908        0.000000  1
  H         -2.469813        0.000007        0.000000  1
  H         -1.234887        2.138914        0.000000  1
  H          1.234894        2.138911        0.000000  1
  C         -1.266048        0.223231        1.532044  2
  H         -1.351659        0.067005        0.459832  2
  H         -1.723299       -0.611178        2.057553  2
  H         -0.216338        0.292099        1.805619  2
  H         -1.772861        1.145064        1.805619  2

%mem=32GB
%nprocshared= 8
#p m062x/aug-cc-pVDZ   counterpoise=2

00128 m062x/aug-cc-pVDZ   counterpoise=2

 0  1  0  1  0  1
  C          1.388376       -0.000000        0.000000  1
  C          0.694192       -1.202364        0.000000  1
  C         -0.694200       -1.202362        0.000000  1
  C         -1.388374        0.000006        0.000000  1
  C         -0.694198        1.202362        0.000000  1
  C          0.694205        1.202358        0.000000  1
  H          2.469814       -0.000007        0.000000  1
  H          1.234896       -2.138907        0.000000  1
  H         -1.234899       -2.138908        0.000000  1
  H         -2.469813        0.000007        0.000000  1
  H         -1.234887        2.138914        0.000000  1
  H          1.234894        2.138911        0.000000  1
  C         -1.285578        0.000000        1.532044  2
  H         -1.358343        0.000004        0.447571  2
  H         -2.283760        0.000058        1.962288  2
  H         -0.750141       -0.887487        1.859383  2
  H         -0.750038        0.887425        1.859383  2

%mem=32GB
%nprocshared= 8
#p m062x/aug-cc-pVDZ   counterpoise=2

00129 m062x/aug-cc-pVDZ   counterpoise=2

 0  1  0  1  0  1
  C          1.388376       -0.000000        0.000000  1
  C          0.694192       -1.202364        0.000000  1
  C         -0.694200       -1.202362        0.000000  1
  C         -1.388374        0.000006        0.000000  1
  C         -0.694198        1.202362        0.000000  1
  C          0.694205        1.202358        0.000000  1
  H          2.469814       -0.000007        0.000000  1
  H          1.234896       -2.138907        0.000000  1
  H         -1.234899       -2.138908        0.000000  1
  H         -2.469813        0.000007        0.000000  1
  H         -1.234887        2.138914        0.000000  1
  H          1.234894        2.138911        0.000000  1
  C         -1.266048       -0.223231        1.532044  2
  H         -1.351659       -0.066997        0.459833  2
  H         -1.723278        0.611185        2.057560  2
  H         -1.772881       -1.145054        1.805615  2
  H         -0.216338       -0.292125        1.805615  2

%mem=32GB
%nprocshared= 8
#p m062x/aug-cc-pVDZ   counterpoise=2

00130 m062x/aug-cc-pVDZ   counterpoise=2

 0  1  0  1  0  1
  C          1.388376       -0.000000        0.000000  1
  C          0.694192       -1.202364        0.000000  1
  C         -0.694200       -1.202362        0.000000  1
  C         -1.388374        0.000006        0.000000  1
  C         -0.694198        1.202362        0.000000  1
  C          0.694205        1.202358        0.000000  1
  H          2.469814       -0.000007        0.000000  1
  H          1.234896       -2.138907        0.000000  1
  H         -1.234899       -2.138908        0.000000  1
  H         -2.469813        0.000007        0.000000  1
  H         -1.234887        2.138914        0.000000  1
  H          1.234894        2.138911        0.000000  1
  C         -1.208051       -0.439680        1.532046  2
  H         -1.330238       -0.141749        0.493931  2
  H         -1.538685        0.366512        2.181824  2
  H         -1.802701       -1.328547        1.726430  2
  H         -0.160528       -0.655062        1.726430  2

%mem=32GB
%nprocshared= 8
#p m062x/aug-cc-pVDZ   counterpoise=2

00131 m062x/aug-cc-pVDZ   counterpoise=2

 0  1  0  1  0  1
  C          1.388376       -0.000000        0.000000  1
  C          0.694192       -1.202364        0.000000  1
  C         -0.694200       -1.202362        0.000000  1
  C         -1.388374        0.000006        0.000000  1
  C         -0.694198        1.202362        0.000000  1
  C          0.694205        1.202358        0.000000  1
  H          2.469814       -0.000007        0.000000  1
  H          1.234896       -2.138907        0.000000  1
  H         -1.234899       -2.138908        0.000000  1
  H         -2.469813        0.000007        0.000000  1
  H         -1.234887        2.138914        0.000000  1
  H          1.234894        2.138911        0.000000  1
  C         -1.113330       -0.642803        1.532048  2
  H         -0.842813       -1.003955        0.543228  2
  H         -0.644641       -1.268526        2.287216  2
  H         -0.772695        0.382745        1.649079  2
  H         -2.193282       -0.681324        1.649079  2

%mem=32GB
%nprocshared= 8
#p m062x/aug-cc-pVDZ   counterpoise=2

00132 m062x/aug-cc-pVDZ   counterpoise=2

 0  1  0  1  0  1
  C          1.388376       -0.000000        0.000000  1
  C          0.694192       -1.202364        0.000000  1
  C         -0.694200       -1.202362        0.000000  1
  C         -1.388374        0.000006        0.000000  1
  C         -0.694198        1.202362        0.000000  1
  C          0.694205        1.202358        0.000000  1
  H          2.469814       -0.000007        0.000000  1
  H          1.234896       -2.138907        0.000000  1
  H         -1.234899       -2.138908        0.000000  1
  H         -2.469813        0.000007        0.000000  1
  H         -1.234887        2.138914        0.000000  1
  H          1.234894        2.138911        0.000000  1
  C         -0.984800       -0.826362        1.532046  2
  H         -0.787889       -1.081141        0.493928  2
  H         -0.451943       -1.515812        2.181815  2
  H         -0.647543        0.188501        1.726436  2
  H         -2.051906       -0.896892        1.726436  2

%mem=32GB
%nprocshared= 8
#p m062x/aug-cc-pVDZ   counterpoise=2

00133 m062x/aug-cc-pVDZ   counterpoise=2

 0  1  0  1  0  1
  C          1.388376       -0.000000        0.000000  1
  C          0.694192       -1.202364        0.000000  1
  C         -0.694200       -1.202362        0.000000  1
  C         -1.388374        0.000006        0.000000  1
  C         -0.694198        1.202362        0.000000  1
  C          0.694205        1.202358        0.000000  1
  H          2.469814       -0.000007        0.000000  1
  H          1.234896       -2.138907        0.000000  1
  H         -1.234899       -2.138908        0.000000  1
  H         -2.469813        0.000007        0.000000  1
  H         -1.234887        2.138914        0.000000  1
  H          1.234894        2.138911        0.000000  1
  C         -0.826348       -0.984814        1.532044  2
  H         -0.733863       -1.137067        0.459831  2
  H         -0.332370       -1.798022        2.057550  2
  H         -0.361113       -0.041315        1.805621  2
  H         -1.878084       -0.962789        1.805621  2

%mem=32GB
%nprocshared= 8
#p m062x/aug-cc-pVDZ   counterpoise=2

00134 m062x/aug-cc-pVDZ   counterpoise=2

 0  1  0  1  0  1
  C          1.388376       -0.000000        0.000000  1
  C          0.694192       -1.202364        0.000000  1
  C         -0.694200       -1.202362        0.000000  1
  C         -1.388374        0.000006        0.000000  1
  C         -0.694198        1.202362        0.000000  1
  C          0.694205        1.202358        0.000000  1
  H          2.469814       -0.000007        0.000000  1
  H          1.234896       -2.138907        0.000000  1
  H         -1.234899       -2.138908        0.000000  1
  H         -2.469813        0.000007        0.000000  1
  H         -1.234887        2.138914        0.000000  1
  H          1.234894        2.138911        0.000000  1
  C         -0.642789       -1.113343        1.532044  2
  H         -0.679181       -1.176356        0.447572  2
  H         -1.141996       -1.977727        1.962289  2
  H          0.393518       -1.093464        1.859382  2
  H         -1.143482       -0.205801        1.859382  2

%mem=32GB
%nprocshared= 8
#p m062x/aug-cc-pVDZ   counterpoise=2

00135 m062x/aug-cc-pVDZ   counterpoise=2

 0  1  0  1  0  1
  C          1.388376       -0.000000        0.000000  1
  C          0.694192       -1.202364        0.000000  1
  C         -0.694200       -1.202362        0.000000  1
  C         -1.388374        0.000006        0.000000  1
  C         -0.694198        1.202362        0.000000  1
  C          0.694205        1.202358        0.000000  1
  H          2.469814       -0.000007        0.000000  1
  H          1.234896       -2.138907        0.000000  1
  H         -1.234899       -2.138908        0.000000  1
  H         -2.469813        0.000007        0.000000  1
  H         -1.234887        2.138914        0.000000  1
  H          1.234894        2.138911        0.000000  1
  C         -0.439700       -1.208045        1.532044  2
  H         -0.617813       -1.204068        0.459834  2
  H         -1.390939       -1.186803        2.057564  2
  H          0.105200       -2.107891        1.805612  2
  H          0.144826       -0.333422        1.805612  2

%mem=32GB
%nprocshared= 8
#p m062x/aug-cc-pVDZ   counterpoise=2

00136 m062x/aug-cc-pVDZ   counterpoise=2

 0  1  0  1  0  1
  C          1.388376       -0.000000        0.000000  1
  C          0.694192       -1.202364        0.000000  1
  C         -0.694200       -1.202362        0.000000  1
  C         -1.388374        0.000006        0.000000  1
  C         -0.694198        1.202362        0.000000  1
  C          0.694205        1.202358        0.000000  1
  H          2.469814       -0.000007        0.000000  1
  H          1.234896       -2.138907        0.000000  1
  H         -1.234899       -2.138908        0.000000  1
  H         -2.469813        0.000007        0.000000  1
  H         -1.234887        2.138914        0.000000  1
  H          1.234894        2.138911        0.000000  1
  C         -0.223251       -1.266043        1.532046  2
  H         -0.542366       -1.222893        0.493933  2
  H         -1.086748       -1.149283        2.181829  2
  H          0.249203       -2.225459        1.726427  2
  H          0.487039       -0.466554        1.726427  2

%mem=32GB
%nprocshared= 8
#p m062x/aug-cc-pVDZ   counterpoise=2

00137 m062x/aug-cc-pVDZ   counterpoise=2

 0  1  0  1  0  1
  C          1.388376       -0.000000        0.000000  1
  C          0.694192       -1.202364        0.000000  1
  C         -0.694200       -1.202362        0.000000  1
  C         -1.388374        0.000006        0.000000  1
  C         -0.694198        1.202362        0.000000  1
  C          0.694205        1.202358        0.000000  1
  H          2.469814       -0.000007        0.000000  1
  H          1.234896       -2.138907        0.000000  1
  H         -1.234899       -2.138908        0.000000  1
  H         -2.469813        0.000007        0.000000  1
  H         -1.234887        2.138914        0.000000  1
  H          1.234894        2.138911        0.000000  1
  C          0.000019       -1.285573        1.532048  2
  H          0.448053       -1.231868        0.543232  2
  H          0.776247       -1.192528        2.287223  2
  H         -0.717827       -0.477811        1.649074  2
  H         -0.506584       -2.240107        1.649074  2

%mem=32GB
%nprocshared= 8
#p m062x/aug-cc-pVDZ   counterpoise=2

00138 m062x/aug-cc-pVDZ   counterpoise=2

 0  1  0  1  0  1
  C          1.388376       -0.000000        0.000000  1
  C          0.694192       -1.202364        0.000000  1
  C         -0.694200       -1.202362        0.000000  1
  C         -1.388374        0.000006        0.000000  1
  C         -0.694198        1.202362        0.000000  1
  C          0.694205        1.202358        0.000000  1
  H          2.469814       -0.000007        0.000000  1
  H          1.234896       -2.138907        0.000000  1
  H         -1.234899       -2.138908        0.000000  1
  H         -2.469813        0.000007        0.000000  1
  H         -1.234887        2.138914        0.000000  1
  H          1.234894        2.138911        0.000000  1
  C          0.223251       -1.266043        1.532046  2
  H          0.542361       -1.222894        0.493931  2
  H          1.086751       -1.149284        2.181824  2
  H         -0.487036       -0.466553        1.726430  2
  H         -0.249204       -2.225458        1.726430  2

%mem=32GB
%nprocshared= 8
#p m062x/aug-cc-pVDZ   counterpoise=2

00139 m062x/aug-cc-pVDZ   counterpoise=2

 0  1  0  1  0  1
  C          1.388376       -0.000000        0.000000  1
  C          0.694192       -1.202364        0.000000  1
  C         -0.694200       -1.202362        0.000000  1
  C         -1.388374        0.000006        0.000000  1
  C         -0.694198        1.202362        0.000000  1
  C          0.694205        1.202358        0.000000  1
  H          2.469814       -0.000007        0.000000  1
  H          1.234896       -2.138907        0.000000  1
  H         -1.234899       -2.138908        0.000000  1
  H         -2.469813        0.000007        0.000000  1
  H         -1.234887        2.138914        0.000000  1
  H          1.234894        2.138911        0.000000  1
  C          0.439700       -1.208045        1.532044  2
  H          0.617808       -1.204069        0.459833  2
  H          1.390941       -1.186809        2.057560  2
  H         -0.144819       -0.333417        1.805615  2
  H         -0.105205       -2.107887        1.805615  2

%mem=32GB
%nprocshared= 8
#p m062x/aug-cc-pVDZ   counterpoise=2

00140 m062x/aug-cc-pVDZ   counterpoise=2

 0  1  0  1  0  1
  C          1.388376       -0.000000        0.000000  1
  C          0.694192       -1.202364        0.000000  1
  C         -0.694200       -1.202362        0.000000  1
  C         -1.388374        0.000006        0.000000  1
  C         -0.694198        1.202362        0.000000  1
  C          0.694205        1.202358        0.000000  1
  H          2.469814       -0.000007        0.000000  1
  H          1.234896       -2.138907        0.000000  1
  H         -1.234899       -2.138908        0.000000  1
  H         -2.469813        0.000007        0.000000  1
  H         -1.234887        2.138914        0.000000  1
  H          1.234894        2.138911        0.000000  1
  C          0.642789       -1.113343        1.532044  2
  H          0.679175       -1.176358        0.447571  2
  H          1.141930       -1.977766        1.962288  2
  H          1.143552       -0.205840        1.859383  2
  H         -0.393516       -1.093384        1.859383  2

%mem=32GB
%nprocshared= 8
#p m062x/aug-cc-pVDZ   counterpoise=2

00141 m062x/aug-cc-pVDZ   counterpoise=2

 0  1  0  1  0  1
  C          1.388376       -0.000000        0.000000  1
  C          0.694192       -1.202364        0.000000  1
  C         -0.694200       -1.202362        0.000000  1
  C         -1.388374        0.000006        0.000000  1
  C         -0.694198        1.202362        0.000000  1
  C          0.694205        1.202358        0.000000  1
  H          2.469814       -0.000007        0.000000  1
  H          1.234896       -2.138907        0.000000  1
  H         -1.234899       -2.138908        0.000000  1
  H         -2.469813        0.000007        0.000000  1
  H         -1.234887        2.138914        0.000000  1
  H          1.234894        2.138911        0.000000  1
  C          0.826348       -0.984814        1.532044  2
  H          0.733858       -1.137068        0.459832  2
  H          0.332353       -1.798009        2.057553  2
  H          1.878085       -0.962812        1.805619  2
  H          0.361135       -0.041304        1.805619  2

%mem=32GB
%nprocshared= 8
#p m062x/aug-cc-pVDZ   counterpoise=2

00142 m062x/aug-cc-pVDZ   counterpoise=2

 0  1  0  1  0  1
  C          1.388376       -0.000000        0.000000  1
  C          0.694192       -1.202364        0.000000  1
  C         -0.694200       -1.202362        0.000000  1
  C         -1.388374        0.000006        0.000000  1
  C         -0.694198        1.202362        0.000000  1
  C          0.694205        1.202358        0.000000  1
  H          2.469814       -0.000007        0.000000  1
  H          1.234896       -2.138907        0.000000  1
  H         -1.234899       -2.138908        0.000000  1
  H         -2.469813        0.000007        0.000000  1
  H         -1.234887        2.138914        0.000000  1
  H          1.234894        2.138911        0.000000  1
  C          0.984800       -0.826362        1.532046  2
  H          0.787883       -1.081142        0.493929  2
  H          0.451937       -1.515804        2.181819  2
  H          2.051905       -0.896903        1.726433  2
  H          0.647554        0.188505        1.726433  2

%mem=32GB
%nprocshared= 8
#p m062x/aug-cc-pVDZ   counterpoise=2

00143 m062x/aug-cc-pVDZ   counterpoise=2

 0  1  0  1  0  1
  C          1.388376       -0.000000        0.000000  1
  C          0.694192       -1.202364        0.000000  1
  C         -0.694200       -1.202362        0.000000  1
  C         -1.388374        0.000006        0.000000  1
  C         -0.694198        1.202362        0.000000  1
  C          0.694205        1.202358        0.000000  1
  H          2.469814       -0.000007        0.000000  1
  H          1.234896       -2.138907        0.000000  1
  H         -1.234899       -2.138908        0.000000  1
  H         -2.469813        0.000007        0.000000  1
  H         -1.234887        2.138914        0.000000  1
  H          1.234894        2.138911        0.000000  1
  C          1.113330       -0.642803        1.532048  2
  H          0.842809       -1.003956        0.543229  2
  H          0.644638       -1.268520        2.287218  2
  H          2.193282       -0.681332        1.649077  2
  H          0.772702        0.382748        1.649077  2

%mem=32GB
%nprocshared= 8
#p m062x/aug-cc-pVDZ   counterpoise=2

00144 m062x/aug-cc-pVDZ   counterpoise=2

 0  1  0  1  0  1
  C          1.388376       -0.000000        0.000000  1
  C          0.694192       -1.202364        0.000000  1
  C         -0.694200       -1.202362        0.000000  1
  C         -1.388374        0.000006        0.000000  1
  C         -0.694198        1.202362        0.000000  1
  C          0.694205        1.202358        0.000000  1
  H          2.469814       -0.000007        0.000000  1
  H          1.234896       -2.138907        0.000000  1
  H         -1.234899       -2.138908        0.000000  1
  H         -2.469813        0.000007        0.000000  1
  H         -1.234887        2.138914        0.000000  1
  H          1.234894        2.138911        0.000000  1
  C          1.208051       -0.439680        1.532046  2
  H          1.330239       -0.141752        0.493930  2
  H          1.538693        0.366511        2.181822  2
  H          0.160527       -0.655052        1.726431  2
  H          1.802693       -1.328551        1.726431  2

%mem=32GB
%nprocshared= 8
#p m062x/aug-cc-pVDZ   counterpoise=2

00145 m062x/aug-cc-pVDZ   counterpoise=2

 0  1  0  1  0  1
  C          1.388376       -0.000000        0.000000  1
  C          0.694192       -1.202364        0.000000  1
  C         -0.694200       -1.202362        0.000000  1
  C         -1.388374        0.000006        0.000000  1
  C         -0.694198        1.202362        0.000000  1
  C          0.694205        1.202358        0.000000  1
  H          2.469814       -0.000007        0.000000  1
  H          1.234896       -2.138907        0.000000  1
  H         -1.234899       -2.138908        0.000000  1
  H         -2.469813        0.000007        0.000000  1
  H         -1.234887        2.138914        0.000000  1
  H          1.234894        2.138911        0.000000  1
  C          1.266048       -0.223231        1.532044  2
  H          1.351660       -0.067001        0.459833  2
  H          1.723294        0.611178        2.057557  2
  H          0.216338       -0.292105        1.805617  2
  H          1.772865       -1.145062        1.805617  2

%mem=32GB
%nprocshared= 8
#p m062x/aug-cc-pVDZ   counterpoise=2

00146 m062x/aug-cc-pVDZ   counterpoise=2

 0  1  0  1  0  1
  C          1.388376       -0.000000        0.000000  1
  C          0.694192       -1.202364        0.000000  1
  C         -0.694200       -1.202362        0.000000  1
  C         -1.388374        0.000006        0.000000  1
  C         -0.694198        1.202362        0.000000  1
  C          0.694205        1.202358        0.000000  1
  H          2.469814       -0.000007        0.000000  1
  H          1.234896       -2.138907        0.000000  1
  H         -1.234899       -2.138908        0.000000  1
  H         -2.469813        0.000007        0.000000  1
  H         -1.234887        2.138914        0.000000  1
  H          1.234894        2.138911        0.000000  1
  C          1.532084        0.000000        1.285530  2
  H          1.411332        0.000000        0.205348  2
  H          0.553949        0.000000        1.759587  2
  H          2.081553       -0.887456        1.588818  2
  H          2.081553        0.887456        1.588818  2

%mem=32GB
%nprocshared= 8
#p m062x/aug-cc-pVDZ   counterpoise=2

00147 m062x/aug-cc-pVDZ   counterpoise=2

 0  1  0  1  0  1
  C          1.388376       -0.000000        0.000000  1
  C          0.694192       -1.202364        0.000000  1
  C         -0.694200       -1.202362        0.000000  1
  C         -1.388374        0.000006        0.000000  1
  C         -0.694198        1.202362        0.000000  1
  C          0.694205        1.202358        0.000000  1
  H          2.469814       -0.000007        0.000000  1
  H          1.234896       -2.138907        0.000000  1
  H         -1.234899       -2.138908        0.000000  1
  H         -2.469813        0.000007        0.000000  1
  H         -1.234887        2.138914        0.000000  1
  H          1.234894        2.138911        0.000000  1
  C          1.508809        0.266035        1.285531  2
  H          1.409513        0.046692        0.225624  2
  H          1.129810       -0.571171        1.865982  2
  H          2.556450        0.428364        1.525480  2
  H          0.939504        1.160347        1.525480  2

%mem=32GB
%nprocshared= 8
#p m062x/aug-cc-pVDZ   counterpoise=2

00148 m062x/aug-cc-pVDZ   counterpoise=2

 0  1  0  1  0  1
  C          1.388376       -0.000000        0.000000  1
  C          0.694192       -1.202364        0.000000  1
  C         -0.694200       -1.202362        0.000000  1
  C         -1.388374        0.000006        0.000000  1
  C         -0.694198        1.202362        0.000000  1
  C          0.694205        1.202358        0.000000  1
  H          2.469814       -0.000007        0.000000  1
  H          1.234896       -2.138907        0.000000  1
  H         -1.234899       -2.138908        0.000000  1
  H         -2.469813        0.000007        0.000000  1
  H         -1.234887        2.138914        0.000000  1
  H          1.234894        2.138911        0.000000  1
  C          1.439691        0.523988        1.285534  2
  H          1.399541        0.114011        0.279710  2
  H          1.360654       -0.283078        2.009326  2
  H          2.382523        1.046099        1.426758  2
  H          0.616062        1.219091        1.426758  2

%mem=32GB
%nprocshared= 8
#p m062x/aug-cc-pVDZ   counterpoise=2

00149 m062x/aug-cc-pVDZ   counterpoise=2

 0  1  0  1  0  1
  C          1.388376       -0.000000        0.000000  1
  C          0.694192       -1.202364        0.000000  1
  C         -0.694200       -1.202362        0.000000  1
  C         -1.388374        0.000006        0.000000  1
  C         -0.694198        1.202362        0.000000  1
  C          0.694205        1.202358        0.000000  1
  H          2.469814       -0.000007        0.000000  1
  H          1.234896       -2.138907        0.000000  1
  H         -1.234899       -2.138908        0.000000  1
  H         -2.469813        0.000007        0.000000  1
  H         -1.234887        2.138914        0.000000  1
  H          1.234894        2.138911        0.000000  1
  C          1.326809        0.766058        1.285537  2
  H          0.867720        1.082686        0.352606  2
  H          0.755839        1.159850        2.122434  2
  H          1.338079       -0.319772        1.333747  2
  H          2.345789        1.141335        1.333747  2

%mem=32GB
%nprocshared= 8
#p m062x/aug-cc-pVDZ   counterpoise=2

00150 m062x/aug-cc-pVDZ   counterpoise=2

 0  1  0  1  0  1
  C          1.388376       -0.000000        0.000000  1
  C          0.694192       -1.202364        0.000000  1
  C         -0.694200       -1.202362        0.000000  1
  C         -1.388374        0.000006        0.000000  1
  C         -0.694198        1.202362        0.000000  1
  C          0.694205        1.202358        0.000000  1
  H          2.469814       -0.000007        0.000000  1
  H          1.234896       -2.138907        0.000000  1
  H         -1.234899       -2.138908        0.000000  1
  H         -2.469813        0.000007        0.000000  1
  H         -1.234887        2.138914        0.000000  1
  H          1.234894        2.138911        0.000000  1
  C          1.173633        0.984815        1.285534  2
  H          0.798518        1.155025        0.279704  2
  H          0.435164        1.319899        2.009315  2
  H          1.363799       -0.076018        1.426766  2
  H          2.097205        1.540282        1.426766  2

%mem=32GB
%nprocshared= 8
#p m062x/aug-cc-pVDZ   counterpoise=2

00151 m062x/aug-cc-pVDZ   counterpoise=2

 0  1  0  1  0  1
  C          1.388376       -0.000000        0.000000  1
  C          0.694192       -1.202364        0.000000  1
  C         -0.694200       -1.202362        0.000000  1
  C         -1.388374        0.000006        0.000000  1
  C         -0.694198        1.202362        0.000000  1
  C          0.694205        1.202358        0.000000  1
  H          2.469814       -0.000007        0.000000  1
  H          1.234896       -2.138907        0.000000  1
  H         -1.234899       -2.138908        0.000000  1
  H         -2.469813        0.000007        0.000000  1
  H         -1.234887        2.138914        0.000000  1
  H          1.234894        2.138911        0.000000  1
  C          0.984798        1.173649        1.285531  2
  H          0.745206        1.197319        0.225620  2
  H          0.070246        1.264001        1.865970  2
  H          1.474669        0.233476        1.525488  2
  H          1.649170        1.999790        1.525488  2

%mem=32GB
%nprocshared= 8
#p m062x/aug-cc-pVDZ   counterpoise=2

00152 m062x/aug-cc-pVDZ   counterpoise=2

 0  1  0  1  0  1
  C          1.388376       -0.000000        0.000000  1
  C          0.694192       -1.202364        0.000000  1
  C         -0.694200       -1.202362        0.000000  1
  C         -1.388374        0.000006        0.000000  1
  C         -0.694198        1.202362        0.000000  1
  C          0.694205        1.202358        0.000000  1
  H          2.469814       -0.000007        0.000000  1
  H          1.234896       -2.138907        0.000000  1
  H         -1.234899       -2.138908        0.000000  1
  H         -2.469813        0.000007        0.000000  1
  H         -1.234887        2.138914        0.000000  1
  H          1.234894        2.138911        0.000000  1
  C          0.766042        1.326824        1.285530  2
  H          0.705680        1.222240        0.205348  2
  H          0.277094        0.479666        1.759587  2
  H          1.809331        1.359096        1.588817  2
  H          0.272088        2.246336        1.588817  2

%mem=32GB
%nprocshared= 8
#p m062x/aug-cc-pVDZ   counterpoise=2

00153 m062x/aug-cc-pVDZ   counterpoise=2

 0  1  0  1  0  1
  C          1.388376       -0.000000        0.000000  1
  C          0.694192       -1.202364        0.000000  1
  C         -0.694200       -1.202362        0.000000  1
  C         -1.388374        0.000006        0.000000  1
  C         -0.694198        1.202362        0.000000  1
  C          0.694205        1.202358        0.000000  1
  H          2.469814       -0.000007        0.000000  1
  H          1.234896       -2.138907        0.000000  1
  H         -1.234899       -2.138908        0.000000  1
  H         -2.469813        0.000007        0.000000  1
  H         -1.234887        2.138914        0.000000  1
  H          1.234894        2.138911        0.000000  1
  C          0.524011        1.439685        1.285531  2
  H          0.664334        1.244012        0.225627  2
  H          1.059568        0.692879        1.865995  2
  H          0.907224        2.428145        1.525472  2
  H         -0.535139        1.393784        1.525472  2

%mem=32GB
%nprocshared= 8
#p m062x/aug-cc-pVDZ   counterpoise=2

00154 m062x/aug-cc-pVDZ   counterpoise=2

 0  1  0  1  0  1
  C          1.388376       -0.000000        0.000000  1
  C          0.694192       -1.202364        0.000000  1
  C         -0.694200       -1.202362        0.000000  1
  C         -1.388374        0.000006        0.000000  1
  C         -0.694198        1.202362        0.000000  1
  C          0.694205        1.202358        0.000000  1
  H          2.469814       -0.000007        0.000000  1
  H          1.234896       -2.138907        0.000000  1
  H         -1.234899       -2.138908        0.000000  1
  H         -2.469813        0.000007        0.000000  1
  H         -1.234887        2.138914        0.000000  1
  H          1.234894        2.138911        0.000000  1
  C          0.266058        1.508803        1.285534  2
  H          0.601046        1.269036        0.279715  2
  H          0.925472        1.036829        2.009337  2
  H          0.285310        2.586376        1.426750  2
  H         -0.747734        1.143070        1.426750  2

%mem=32GB
%nprocshared= 8
#p m062x/aug-cc-pVDZ   counterpoise=2

00155 m062x/aug-cc-pVDZ   counterpoise=2

 0  1  0  1  0  1
  C          1.388376       -0.000000        0.000000  1
  C          0.694192       -1.202364        0.000000  1
  C         -0.694200       -1.202362        0.000000  1
  C         -1.388374        0.000006        0.000000  1
  C         -0.694198        1.202362        0.000000  1
  C          0.694205        1.202358        0.000000  1
  H          2.469814       -0.000007        0.000000  1
  H          1.234896       -2.138907        0.000000  1
  H         -1.234899       -2.138908        0.000000  1
  H         -2.469813        0.000007        0.000000  1
  H         -1.234887        2.138914        0.000000  1
  H          1.234894        2.138911        0.000000  1
  C         -0.000021        1.532079        1.285537  2
  H         -0.503789        1.292802        0.352616  2
  H         -0.626525        1.234505        2.122447  2
  H          0.945973        0.998928        1.333735  2
  H          0.184467        2.602181        1.333735  2

%mem=32GB
%nprocshared= 8
#p m062x/aug-cc-pVDZ   counterpoise=2

00156 m062x/aug-cc-pVDZ   counterpoise=2

 0  1  0  1  0  1
  C          1.388376       -0.000000        0.000000  1
  C          0.694192       -1.202364        0.000000  1
  C         -0.694200       -1.202362        0.000000  1
  C         -1.388374        0.000006        0.000000  1
  C         -0.694198        1.202362        0.000000  1
  C          0.694205        1.202358        0.000000  1
  H          2.469814       -0.000007        0.000000  1
  H          1.234896       -2.138907        0.000000  1
  H         -1.234899       -2.138908        0.000000  1
  H         -2.469813        0.000007        0.000000  1
  H         -1.234887        2.138914        0.000000  1
  H          1.234894        2.138911        0.000000  1
  C         -0.266058        1.508803        1.285534  2
  H         -0.601041        1.269039        0.279713  2
  H         -0.925475        1.036826        2.009332  2
  H          0.747734        1.143071        1.426753  2
  H         -0.285312        2.586376        1.426753  2

%mem=32GB
%nprocshared= 8
#p m062x/aug-cc-pVDZ   counterpoise=2

00157 m062x/aug-cc-pVDZ   counterpoise=2

 0  1  0  1  0  1
  C          1.388376       -0.000000        0.000000  1
  C          0.694192       -1.202364        0.000000  1
  C         -0.694200       -1.202362        0.000000  1
  C         -1.388374        0.000006        0.000000  1
  C         -0.694198        1.202362        0.000000  1
  C          0.694205        1.202358        0.000000  1
  H          2.469814       -0.000007        0.000000  1
  H          1.234896       -2.138907        0.000000  1
  H         -1.234899       -2.138908        0.000000  1
  H         -2.469813        0.000007        0.000000  1
  H         -1.234887        2.138914        0.000000  1
  H          1.234894        2.138911        0.000000  1
  C         -0.524011        1.439685        1.285531  2
  H         -0.664328        1.244015        0.225626  2
  H         -1.059561        0.692870        1.865990  2
  H          0.535139        1.393795        1.525475  2
  H         -0.907236        2.428139        1.525475  2

%mem=32GB
%nprocshared= 8
#p m062x/aug-cc-pVDZ   counterpoise=2

00158 m062x/aug-cc-pVDZ   counterpoise=2

 0  1  0  1  0  1
  C          1.388376       -0.000000        0.000000  1
  C          0.694192       -1.202364        0.000000  1
  C         -0.694200       -1.202362        0.000000  1
  C         -1.388374        0.000006        0.000000  1
  C         -0.694198        1.202362        0.000000  1
  C          0.694205        1.202358        0.000000  1
  H          2.469814       -0.000007        0.000000  1
  H          1.234896       -2.138907        0.000000  1
  H         -1.234899       -2.138908        0.000000  1
  H         -2.469813        0.000007        0.000000  1
  H         -1.234887        2.138914        0.000000  1
  H          1.234894        2.138911        0.000000  1
  C         -0.766042        1.326824        1.285530  2
  H         -0.705674        1.222243        0.205348  2
  H         -0.277046        0.479693        1.759587  2
  H         -0.272140        2.246364        1.588817  2
  H         -1.809333        1.359037        1.588817  2

%mem=32GB
%nprocshared= 8
#p m062x/aug-cc-pVDZ   counterpoise=2

00159 m062x/aug-cc-pVDZ   counterpoise=2

 0  1  0  1  0  1
  C          1.388376       -0.000000        0.000000  1
  C          0.694192       -1.202364        0.000000  1
  C         -0.694200       -1.202362        0.000000  1
  C         -1.388374        0.000006        0.000000  1
  C         -0.694198        1.202362        0.000000  1
  C          0.694205        1.202358        0.000000  1
  H          2.469814       -0.000007        0.000000  1
  H          1.234896       -2.138907        0.000000  1
  H         -1.234899       -2.138908        0.000000  1
  H         -2.469813        0.000007        0.000000  1
  H         -1.234887        2.138914        0.000000  1
  H          1.234894        2.138911        0.000000  1
  C         -0.984798        1.173649        1.285531  2
  H         -0.745201        1.197323        0.225622  2
  H         -0.070250        1.264011        1.865975  2
  H         -1.649181        1.999782        1.525484  2
  H         -1.474659        0.233471        1.525484  2

%mem=32GB
%nprocshared= 8
#p m062x/aug-cc-pVDZ   counterpoise=2

00160 m062x/aug-cc-pVDZ   counterpoise=2

 0  1  0  1  0  1
  C          1.388376       -0.000000        0.000000  1
  C          0.694192       -1.202364        0.000000  1
  C         -0.694200       -1.202362        0.000000  1
  C         -1.388374        0.000006        0.000000  1
  C         -0.694198        1.202362        0.000000  1
  C          0.694205        1.202358        0.000000  1
  H          2.469814       -0.000007        0.000000  1
  H          1.234896       -2.138907        0.000000  1
  H         -1.234899       -2.138908        0.000000  1
  H         -2.469813        0.000007        0.000000  1
  H         -1.234887        2.138914        0.000000  1
  H          1.234894        2.138911        0.000000  1
  C         -1.173633        0.984815        1.285534  2
  H         -0.798513        1.155028        0.279706  2
  H         -0.435168        1.319899        2.009319  2
  H         -2.097207        1.540281        1.426763  2
  H         -1.363798       -0.076019        1.426763  2

%mem=32GB
%nprocshared= 8
#p m062x/aug-cc-pVDZ   counterpoise=2

00161 m062x/aug-cc-pVDZ   counterpoise=2

 0  1  0  1  0  1
  C          1.388376       -0.000000        0.000000  1
  C          0.694192       -1.202364        0.000000  1
  C         -0.694200       -1.202362        0.000000  1
  C         -1.388374        0.000006        0.000000  1
  C         -0.694198        1.202362        0.000000  1
  C          0.694205        1.202358        0.000000  1
  H          2.469814       -0.000007        0.000000  1
  H          1.234896       -2.138907        0.000000  1
  H         -1.234899       -2.138908        0.000000  1
  H         -2.469813        0.000007        0.000000  1
  H         -1.234887        2.138914        0.000000  1
  H          1.234894        2.138911        0.000000  1
  C         -1.326809        0.766058        1.285537  2
  H         -0.867716        1.082688        0.352609  2
  H         -0.755841        1.159847        2.122437  2
  H         -2.345789        1.141335        1.333744  2
  H         -1.338080       -0.319772        1.333744  2

%mem=32GB
%nprocshared= 8
#p m062x/aug-cc-pVDZ   counterpoise=2

00162 m062x/aug-cc-pVDZ   counterpoise=2

 0  1  0  1  0  1
  C          1.388376       -0.000000        0.000000  1
  C          0.694192       -1.202364        0.000000  1
  C         -0.694200       -1.202362        0.000000  1
  C         -1.388374        0.000006        0.000000  1
  C         -0.694198        1.202362        0.000000  1
  C          0.694205        1.202358        0.000000  1
  H          2.469814       -0.000007        0.000000  1
  H          1.234896       -2.138907        0.000000  1
  H         -1.234899       -2.138908        0.000000  1
  H         -2.469813        0.000007        0.000000  1
  H         -1.234887        2.138914        0.000000  1
  H          1.234894        2.138911        0.000000  1
  C         -1.439691        0.523988        1.285534  2
  H         -1.399540        0.114015        0.279708  2
  H         -1.360650       -0.283080        2.009323  2
  H         -0.616065        1.219095        1.426761  2
  H         -2.382526        1.046094        1.426761  2

%mem=32GB
%nprocshared= 8
#p m062x/aug-cc-pVDZ   counterpoise=2

00163 m062x/aug-cc-pVDZ   counterpoise=2

 0  1  0  1  0  1
  C          1.388376       -0.000000        0.000000  1
  C          0.694192       -1.202364        0.000000  1
  C         -0.694200       -1.202362        0.000000  1
  C         -1.388374        0.000006        0.000000  1
  C         -0.694198        1.202362        0.000000  1
  C          0.694205        1.202358        0.000000  1
  H          2.469814       -0.000007        0.000000  1
  H          1.234896       -2.138907        0.000000  1
  H         -1.234899       -2.138908        0.000000  1
  H         -2.469813        0.000007        0.000000  1
  H         -1.234887        2.138914        0.000000  1
  H          1.234894        2.138911        0.000000  1
  C         -1.508809        0.266035        1.285531  2
  H         -1.409511        0.046697        0.225623  2
  H         -1.129797       -0.571167        1.865979  2
  H         -0.939517        1.160355        1.525482  2
  H         -2.556452        0.428348        1.525482  2

%mem=32GB
%nprocshared= 8
#p m062x/aug-cc-pVDZ   counterpoise=2

00164 m062x/aug-cc-pVDZ   counterpoise=2

 0  1  0  1  0  1
  C          1.388376       -0.000000        0.000000  1
  C          0.694192       -1.202364        0.000000  1
  C         -0.694200       -1.202362        0.000000  1
  C         -1.388374        0.000006        0.000000  1
  C         -0.694198        1.202362        0.000000  1
  C          0.694205        1.202358        0.000000  1
  H          2.469814       -0.000007        0.000000  1
  H          1.234896       -2.138907        0.000000  1
  H         -1.234899       -2.138908        0.000000  1
  H         -2.469813        0.000007        0.000000  1
  H         -1.234887        2.138914        0.000000  1
  H          1.234894        2.138911        0.000000  1
  C         -1.532084        0.000000        1.285530  2
  H         -1.411330        0.000005        0.205348  2
  H         -0.553950        0.000041        1.759588  2
  H         -2.081590        0.887433        1.588817  2
  H         -2.081516       -0.887479        1.588817  2

%mem=32GB
%nprocshared= 8
#p m062x/aug-cc-pVDZ   counterpoise=2

00165 m062x/aug-cc-pVDZ   counterpoise=2

 0  1  0  1  0  1
  C          1.388376       -0.000000        0.000000  1
  C          0.694192       -1.202364        0.000000  1
  C         -0.694200       -1.202362        0.000000  1
  C         -1.388374        0.000006        0.000000  1
  C         -0.694198        1.202362        0.000000  1
  C          0.694205        1.202358        0.000000  1
  H          2.469814       -0.000007        0.000000  1
  H          1.234896       -2.138907        0.000000  1
  H         -1.234899       -2.138908        0.000000  1
  H         -2.469813        0.000007        0.000000  1
  H         -1.234887        2.138914        0.000000  1
  H          1.234894        2.138911        0.000000  1
  C         -1.508809       -0.266035        1.285531  2
  H         -1.409512       -0.046687        0.225625  2
  H         -1.129813        0.571169        1.865986  2
  H         -2.556450       -0.428367        1.525477  2
  H         -0.939503       -1.160347        1.525477  2

%mem=32GB
%nprocshared= 8
#p m062x/aug-cc-pVDZ   counterpoise=2

00166 m062x/aug-cc-pVDZ   counterpoise=2

 0  1  0  1  0  1
  C          1.388376       -0.000000        0.000000  1
  C          0.694192       -1.202364        0.000000  1
  C         -0.694200       -1.202362        0.000000  1
  C         -1.388374        0.000006        0.000000  1
  C         -0.694198        1.202362        0.000000  1
  C          0.694205        1.202358        0.000000  1
  H          2.469814       -0.000007        0.000000  1
  H          1.234896       -2.138907        0.000000  1
  H         -1.234899       -2.138908        0.000000  1
  H         -2.469813        0.000007        0.000000  1
  H         -1.234887        2.138914        0.000000  1
  H          1.234894        2.138911        0.000000  1
  C         -1.439691       -0.523988        1.285534  2
  H         -1.399540       -0.114007        0.279711  2
  H         -1.360652        0.283074        2.009329  2
  H         -2.382525       -1.046097        1.426756  2
  H         -0.616064       -1.219094        1.426756  2

%mem=32GB
%nprocshared= 8
#p m062x/aug-cc-pVDZ   counterpoise=2

00167 m062x/aug-cc-pVDZ   counterpoise=2

 0  1  0  1  0  1
  C          1.388376       -0.000000        0.000000  1
  C          0.694192       -1.202364        0.000000  1
  C         -0.694200       -1.202362        0.000000  1
  C         -1.388374        0.000006        0.000000  1
  C         -0.694198        1.202362        0.000000  1
  C          0.694205        1.202358        0.000000  1
  H          2.469814       -0.000007        0.000000  1
  H          1.234896       -2.138907        0.000000  1
  H         -1.234899       -2.138908        0.000000  1
  H         -2.469813        0.000007        0.000000  1
  H         -1.234887        2.138914        0.000000  1
  H          1.234894        2.138911        0.000000  1
  C         -1.326809       -0.766058        1.285537  2
  H         -0.867717       -1.082689        0.352608  2
  H         -0.755841       -1.159849        2.122437  2
  H         -1.338078        0.319772        1.333744  2
  H         -2.345789       -1.141334        1.333744  2

%mem=32GB
%nprocshared= 8
#p m062x/aug-cc-pVDZ   counterpoise=2

00168 m062x/aug-cc-pVDZ   counterpoise=2

 0  1  0  1  0  1
  C          1.388376       -0.000000        0.000000  1
  C          0.694192       -1.202364        0.000000  1
  C         -0.694200       -1.202362        0.000000  1
  C         -1.388374        0.000006        0.000000  1
  C         -0.694198        1.202362        0.000000  1
  C          0.694205        1.202358        0.000000  1
  H          2.469814       -0.000007        0.000000  1
  H          1.234896       -2.138907        0.000000  1
  H         -1.234899       -2.138908        0.000000  1
  H         -2.469813        0.000007        0.000000  1
  H         -1.234887        2.138914        0.000000  1
  H          1.234894        2.138911        0.000000  1
  C         -1.173633       -0.984815        1.285534  2
  H         -0.798515       -1.155028        0.279706  2
  H         -0.435168       -1.319900        2.009318  2
  H         -1.363796        0.076019        1.426764  2
  H         -2.097207       -1.540279        1.426764  2

%mem=32GB
%nprocshared= 8
#p m062x/aug-cc-pVDZ   counterpoise=2

00169 m062x/aug-cc-pVDZ   counterpoise=2

 0  1  0  1  0  1
  C          1.388376       -0.000000        0.000000  1
  C          0.694192       -1.202364        0.000000  1
  C         -0.694200       -1.202362        0.000000  1
  C         -1.388374        0.000006        0.000000  1
  C         -0.694198        1.202362        0.000000  1
  C          0.694205        1.202358        0.000000  1
  H          2.469814       -0.000007        0.000000  1
  H          1.234896       -2.138907        0.000000  1
  H         -1.234899       -2.138908        0.000000  1
  H         -2.469813        0.000007        0.000000  1
  H         -1.234887        2.138914        0.000000  1
  H          1.234894        2.138911        0.000000  1
  C         -0.984798       -1.173649        1.285531  2
  H         -0.745202       -1.197323        0.225621  2
  H         -0.070249       -1.264012        1.865973  2
  H         -1.474658       -0.233471        1.525485  2
  H         -1.649181       -1.999782        1.525485  2

%mem=32GB
%nprocshared= 8
#p m062x/aug-cc-pVDZ   counterpoise=2

00170 m062x/aug-cc-pVDZ   counterpoise=2

 0  1  0  1  0  1
  C          1.388376       -0.000000        0.000000  1
  C          0.694192       -1.202364        0.000000  1
  C         -0.694200       -1.202362        0.000000  1
  C         -1.388374        0.000006        0.000000  1
  C         -0.694198        1.202362        0.000000  1
  C          0.694205        1.202358        0.000000  1
  H          2.469814       -0.000007        0.000000  1
  H          1.234896       -2.138907        0.000000  1
  H         -1.234899       -2.138908        0.000000  1
  H         -2.469813        0.000007        0.000000  1
  H         -1.234887        2.138914        0.000000  1
  H          1.234894        2.138911        0.000000  1
  C         -0.766042       -1.326824        1.285530  2
  H         -0.705676       -1.222243        0.205348  2
  H         -0.277056       -0.479687        1.759587  2
  H         -1.809333       -1.359050        1.588818  2
  H         -0.272128       -2.246358        1.588818  2

%mem=32GB
%nprocshared= 8
#p m062x/aug-cc-pVDZ   counterpoise=2

00171 m062x/aug-cc-pVDZ   counterpoise=2

 0  1  0  1  0  1
  C          1.388376       -0.000000        0.000000  1
  C          0.694192       -1.202364        0.000000  1
  C         -0.694200       -1.202362        0.000000  1
  C         -1.388374        0.000006        0.000000  1
  C         -0.694198        1.202362        0.000000  1
  C          0.694205        1.202358        0.000000  1
  H          2.469814       -0.000007        0.000000  1
  H          1.234896       -2.138907        0.000000  1
  H         -1.234899       -2.138908        0.000000  1
  H         -2.469813        0.000007        0.000000  1
  H         -1.234887        2.138914        0.000000  1
  H          1.234894        2.138911        0.000000  1
  C         -0.524011       -1.439685        1.285531  2
  H         -0.664330       -1.244015        0.225626  2
  H         -1.059565       -0.692873        1.865990  2
  H         -0.907230       -2.428142        1.525474  2
  H          0.535139       -1.393789        1.525474  2

%mem=32GB
%nprocshared= 8
#p m062x/aug-cc-pVDZ   counterpoise=2

00172 m062x/aug-cc-pVDZ   counterpoise=2

 0  1  0  1  0  1
  C          1.388376       -0.000000        0.000000  1
  C          0.694192       -1.202364        0.000000  1
  C         -0.694200       -1.202362        0.000000  1
  C         -1.388374        0.000006        0.000000  1
  C         -0.694198        1.202362        0.000000  1
  C          0.694205        1.202358        0.000000  1
  H          2.469814       -0.000007        0.000000  1
  H          1.234896       -2.138907        0.000000  1
  H         -1.234899       -2.138908        0.000000  1
  H         -2.469813        0.000007        0.000000  1
  H         -1.234887        2.138914        0.000000  1
  H          1.234894        2.138911        0.000000  1
  C         -0.266058       -1.508803        1.285534  2
  H         -0.601043       -1.269039        0.279713  2
  H         -0.925475       -1.036828        2.009333  2
  H         -0.285310       -2.586376        1.426753  2
  H          0.747733       -1.143069        1.426753  2

%mem=32GB
%nprocshared= 8
#p m062x/aug-cc-pVDZ   counterpoise=2

00173 m062x/aug-cc-pVDZ   counterpoise=2

 0  1  0  1  0  1
  C          1.388376       -0.000000        0.000000  1
  C          0.694192       -1.202364        0.000000  1
  C         -0.694200       -1.202362        0.000000  1
  C         -1.388374        0.000006        0.000000  1
  C         -0.694198        1.202362        0.000000  1
  C          0.694205        1.202358        0.000000  1
  H          2.469814       -0.000007        0.000000  1
  H          1.234896       -2.138907        0.000000  1
  H         -1.234899       -2.138908        0.000000  1
  H         -2.469813        0.000007        0.000000  1
  H         -1.234887        2.138914        0.000000  1
  H          1.234894        2.138911        0.000000  1
  C          0.000021       -1.532079        1.285537  2
  H          0.503785       -1.292803        0.352614  2
  H          0.626528       -1.234503        2.122445  2
  H         -0.945973       -0.998928        1.333737  2
  H         -0.184466       -2.602181        1.333737  2

%mem=32GB
%nprocshared= 8
#p m062x/aug-cc-pVDZ   counterpoise=2

00174 m062x/aug-cc-pVDZ   counterpoise=2

 0  1  0  1  0  1
  C          1.388376       -0.000000        0.000000  1
  C          0.694192       -1.202364        0.000000  1
  C         -0.694200       -1.202362        0.000000  1
  C         -1.388374        0.000006        0.000000  1
  C         -0.694198        1.202362        0.000000  1
  C          0.694205        1.202358        0.000000  1
  H          2.469814       -0.000007        0.000000  1
  H          1.234896       -2.138907        0.000000  1
  H         -1.234899       -2.138908        0.000000  1
  H         -2.469813        0.000007        0.000000  1
  H         -1.234887        2.138914        0.000000  1
  H          1.234894        2.138911        0.000000  1
  C          0.266058       -1.508803        1.285534  2
  H          0.601037       -1.269040        0.279711  2
  H          0.925475       -1.036822        2.009329  2
  H         -0.747735       -1.143074        1.426756  2
  H          0.285316       -2.586376        1.426756  2

%mem=32GB
%nprocshared= 8
#p m062x/aug-cc-pVDZ   counterpoise=2

00175 m062x/aug-cc-pVDZ   counterpoise=2

 0  1  0  1  0  1
  C          1.388376       -0.000000        0.000000  1
  C          0.694192       -1.202364        0.000000  1
  C         -0.694200       -1.202362        0.000000  1
  C         -1.388374        0.000006        0.000000  1
  C         -0.694198        1.202362        0.000000  1
  C          0.694205        1.202358        0.000000  1
  H          2.469814       -0.000007        0.000000  1
  H          1.234896       -2.138907        0.000000  1
  H         -1.234899       -2.138908        0.000000  1
  H         -2.469813        0.000007        0.000000  1
  H         -1.234887        2.138914        0.000000  1
  H          1.234894        2.138911        0.000000  1
  C          0.524011       -1.439685        1.285531  2
  H          0.664323       -1.244016        0.225625  2
  H          1.059553       -0.692862        1.865986  2
  H         -0.535139       -1.393808        1.525477  2
  H          0.907249       -2.428134        1.525477  2

%mem=32GB
%nprocshared= 8
#p m062x/aug-cc-pVDZ   counterpoise=2

00176 m062x/aug-cc-pVDZ   counterpoise=2

 0  1  0  1  0  1
  C          1.388376       -0.000000        0.000000  1
  C          0.694192       -1.202364        0.000000  1
  C         -0.694200       -1.202362        0.000000  1
  C         -1.388374        0.000006        0.000000  1
  C         -0.694198        1.202362        0.000000  1
  C          0.694205        1.202358        0.000000  1
  H          2.469814       -0.000007        0.000000  1
  H          1.234896       -2.138907        0.000000  1
  H         -1.234899       -2.138908        0.000000  1
  H         -2.469813        0.000007        0.000000  1
  H         -1.234887        2.138914        0.000000  1
  H          1.234894        2.138911        0.000000  1
  C          0.766042       -1.326824        1.285530  2
  H          0.705669       -1.222245        0.205348  2
  H          0.277010       -0.479714        1.759588  2
  H          0.272179       -2.246386        1.588817  2
  H          1.809335       -1.358993        1.588817  2

%mem=32GB
%nprocshared= 8
#p m062x/aug-cc-pVDZ   counterpoise=2

00177 m062x/aug-cc-pVDZ   counterpoise=2

 0  1  0  1  0  1
  C          1.388376       -0.000000        0.000000  1
  C          0.694192       -1.202364        0.000000  1
  C         -0.694200       -1.202362        0.000000  1
  C         -1.388374        0.000006        0.000000  1
  C         -0.694198        1.202362        0.000000  1
  C          0.694205        1.202358        0.000000  1
  H          2.469814       -0.000007        0.000000  1
  H          1.234896       -2.138907        0.000000  1
  H         -1.234899       -2.138908        0.000000  1
  H         -2.469813        0.000007        0.000000  1
  H         -1.234887        2.138914        0.000000  1
  H          1.234894        2.138911        0.000000  1
  C          0.984798       -1.173649        1.285531  2
  H          0.745196       -1.197324        0.225623  2
  H          0.070253       -1.264016        1.865979  2
  H          1.649186       -1.999779        1.525482  2
  H          1.474656       -0.233468        1.525482  2

%mem=32GB
%nprocshared= 8
#p m062x/aug-cc-pVDZ   counterpoise=2

00178 m062x/aug-cc-pVDZ   counterpoise=2

 0  1  0  1  0  1
  C          1.388376       -0.000000        0.000000  1
  C          0.694192       -1.202364        0.000000  1
  C         -0.694200       -1.202362        0.000000  1
  C         -1.388374        0.000006        0.000000  1
  C         -0.694198        1.202362        0.000000  1
  C          0.694205        1.202358        0.000000  1
  H          2.469814       -0.000007        0.000000  1
  H          1.234896       -2.138907        0.000000  1
  H         -1.234899       -2.138908        0.000000  1
  H         -2.469813        0.000007        0.000000  1
  H         -1.234887        2.138914        0.000000  1
  H          1.234894        2.138911        0.000000  1
  C          1.173633       -0.984815        1.285534  2
  H          0.798509       -1.155029        0.279708  2
  H          0.435170       -1.319897        2.009323  2
  H          2.097207       -1.540282        1.426760  2
  H          1.363800        0.076019        1.426760  2

%mem=32GB
%nprocshared= 8
#p m062x/aug-cc-pVDZ   counterpoise=2

00179 m062x/aug-cc-pVDZ   counterpoise=2

 0  1  0  1  0  1
  C          1.388376       -0.000000        0.000000  1
  C          0.694192       -1.202364        0.000000  1
  C         -0.694200       -1.202362        0.000000  1
  C         -1.388374        0.000006        0.000000  1
  C         -0.694198        1.202362        0.000000  1
  C          0.694205        1.202358        0.000000  1
  H          2.469814       -0.000007        0.000000  1
  H          1.234896       -2.138907        0.000000  1
  H         -1.234899       -2.138908        0.000000  1
  H         -2.469813        0.000007        0.000000  1
  H         -1.234887        2.138914        0.000000  1
  H          1.234894        2.138911        0.000000  1
  C          1.326809       -0.766058        1.285537  2
  H          0.867713       -1.082689        0.352611  2
  H          0.755843       -1.159844        2.122440  2
  H          2.345788       -1.141338        1.333741  2
  H          1.338082        0.319772        1.333741  2

%mem=32GB
%nprocshared= 8
#p m062x/aug-cc-pVDZ   counterpoise=2

00180 m062x/aug-cc-pVDZ   counterpoise=2

 0  1  0  1  0  1
  C          1.388376       -0.000000        0.000000  1
  C          0.694192       -1.202364        0.000000  1
  C         -0.694200       -1.202362        0.000000  1
  C         -1.388374        0.000006        0.000000  1
  C         -0.694198        1.202362        0.000000  1
  C          0.694205        1.202358        0.000000  1
  H          2.469814       -0.000007        0.000000  1
  H          1.234896       -2.138907        0.000000  1
  H         -1.234899       -2.138908        0.000000  1
  H         -2.469813        0.000007        0.000000  1
  H         -1.234887        2.138914        0.000000  1
  H          1.234894        2.138911        0.000000  1
  C          1.439691       -0.523988        1.285534  2
  H          1.399541       -0.114011        0.279710  2
  H          1.360654        0.283078        2.009326  2
  H          0.616062       -1.219091        1.426758  2
  H          2.382523       -1.046099        1.426758  2

%mem=32GB
%nprocshared= 8
#p m062x/aug-cc-pVDZ   counterpoise=2

00181 m062x/aug-cc-pVDZ   counterpoise=2

 0  1  0  1  0  1
  C          1.388376       -0.000000        0.000000  1
  C          0.694192       -1.202364        0.000000  1
  C         -0.694200       -1.202362        0.000000  1
  C         -1.388374        0.000006        0.000000  1
  C         -0.694198        1.202362        0.000000  1
  C          0.694205        1.202358        0.000000  1
  H          2.469814       -0.000007        0.000000  1
  H          1.234896       -2.138907        0.000000  1
  H         -1.234899       -2.138908        0.000000  1
  H         -2.469813        0.000007        0.000000  1
  H         -1.234887        2.138914        0.000000  1
  H          1.234894        2.138911        0.000000  1
  C          1.508809       -0.266035        1.285531  2
  H          1.409513       -0.046692        0.225624  2
  H          1.129810        0.571171        1.865982  2
  H          0.939504       -1.160347        1.525480  2
  H          2.556450       -0.428364        1.525480  2

%mem=32GB
%nprocshared= 8
#p m062x/aug-cc-pVDZ   counterpoise=2

00182 m062x/aug-cc-pVDZ   counterpoise=2

 0  1  0  1  0  1
  C          1.388376       -0.000000        0.000000  1
  C          0.694192       -1.202364        0.000000  1
  C         -0.694200       -1.202362        0.000000  1
  C         -1.388374        0.000006        0.000000  1
  C         -0.694198        1.202362        0.000000  1
  C          0.694205        1.202358        0.000000  1
  H          2.469814       -0.000007        0.000000  1
  H          1.234896       -2.138907        0.000000  1
  H         -1.234899       -2.138908        0.000000  1
  H         -2.469813        0.000007        0.000000  1
  H         -1.234887        2.138914        0.000000  1
  H          1.234894        2.138911        0.000000  1
  C          1.732036        0.000000        0.999957  2
  H          1.378773        0.000000       -0.027943  2
  H          0.880729        0.000000        1.675792  2
  H          2.334395       -0.887456        1.176204  2
  H          2.334395        0.887456        1.176204  2

%mem=32GB
%nprocshared= 8
#p m062x/aug-cc-pVDZ   counterpoise=2

00183 m062x/aug-cc-pVDZ   counterpoise=2

 0  1  0  1  0  1
  C          1.388376       -0.000000        0.000000  1
  C          0.694192       -1.202364        0.000000  1
  C         -0.694200       -1.202362        0.000000  1
  C         -1.388374        0.000006        0.000000  1
  C         -0.694198        1.202362        0.000000  1
  C          0.694205        1.202358        0.000000  1
  H          2.469814       -0.000007        0.000000  1
  H          1.234896       -2.138907        0.000000  1
  H         -1.234899       -2.138908        0.000000  1
  H         -2.469813        0.000007        0.000000  1
  H         -1.234887        2.138914        0.000000  1
  H          1.234894        2.138911        0.000000  1
  C          1.705724        0.300755        0.999959  2
  H          1.389672        0.001228        0.004082  2
  H          1.129626       -0.245221        1.742588  2
  H          2.762325        0.079429        1.126789  2
  H          1.541404        1.367709        1.126789  2

%mem=32GB
%nprocshared= 8
#p m062x/aug-cc-pVDZ   counterpoise=2

00184 m062x/aug-cc-pVDZ   counterpoise=2

 0  1  0  1  0  1
  C          1.388376       -0.000000        0.000000  1
  C          0.694192       -1.202364        0.000000  1
  C         -0.694200       -1.202362        0.000000  1
  C         -1.388374        0.000006        0.000000  1
  C         -0.694198        1.202362        0.000000  1
  C          0.694205        1.202358        0.000000  1
  H          2.469814       -0.000007        0.000000  1
  H          1.234896       -2.138907        0.000000  1
  H         -1.234899       -2.138908        0.000000  1
  H         -2.469813        0.000007        0.000000  1
  H         -1.234887        2.138914        0.000000  1
  H          1.234894        2.138911        0.000000  1
  C          1.627586        0.592374        0.999962  2
  H          1.408475        0.049773        0.084020  2
  H          1.377304       -0.027417        1.857106  2
  H          2.685223        0.841384        1.029551  2
  H          1.039433        1.505981        1.029551  2

%mem=32GB
%nprocshared= 8
#p m062x/aug-cc-pVDZ   counterpoise=2

00185 m062x/aug-cc-pVDZ   counterpoise=2

 0  1  0  1  0  1
  C          1.388376       -0.000000        0.000000  1
  C          0.694192       -1.202364        0.000000  1
  C         -0.694200       -1.202362        0.000000  1
  C         -1.388374        0.000006        0.000000  1
  C         -0.694198        1.202362        0.000000  1
  C          0.694205        1.202358        0.000000  1
  H          2.469814       -0.000007        0.000000  1
  H          1.234896       -2.138907        0.000000  1
  H         -1.234899       -2.138908        0.000000  1
  H         -2.469813        0.000007        0.000000  1
  H         -1.234887        2.138914        0.000000  1
  H          1.234894        2.138911        0.000000  1
  C          1.499973        0.866037        0.999966  2
  H          0.840247        1.141401        0.181240  2
  H          1.007633        1.071535        1.946987  2
  H          1.734306       -0.193431        0.935988  2
  H          2.417977        1.444527        0.935988  2

%mem=32GB
%nprocshared= 8
#p m062x/aug-cc-pVDZ   counterpoise=2

00186 m062x/aug-cc-pVDZ   counterpoise=2

 0  1  0  1  0  1
  C          1.388376       -0.000000        0.000000  1
  C          0.694192       -1.202364        0.000000  1
  C         -0.694200       -1.202362        0.000000  1
  C         -1.388374        0.000006        0.000000  1
  C         -0.694198        1.202362        0.000000  1
  C          0.694205        1.202358        0.000000  1
  H          2.469814       -0.000007        0.000000  1
  H          1.234896       -2.138907        0.000000  1
  H         -1.234899       -2.138908        0.000000  1
  H         -2.469813        0.000007        0.000000  1
  H         -1.234887        2.138914        0.000000  1
  H          1.234894        2.138911        0.000000  1
  C          1.326804        1.113344        0.999962  2
  H          0.747353        1.194879        0.084012  2
  H          0.664896        1.206482        1.857097  2
  H          1.823947        0.147192        1.029560  2
  H          2.071261        1.904789        1.029560  2

%mem=32GB
%nprocshared= 8
#p m062x/aug-cc-pVDZ   counterpoise=2

00187 m062x/aug-cc-pVDZ   counterpoise=2

 0  1  0  1  0  1
  C          1.388376       -0.000000        0.000000  1
  C          0.694192       -1.202364        0.000000  1
  C         -0.694200       -1.202362        0.000000  1
  C         -1.388374        0.000006        0.000000  1
  C         -0.694198        1.202362        0.000000  1
  C          0.694205        1.202358        0.000000  1
  H          2.469814       -0.000007        0.000000  1
  H          1.234896       -2.138907        0.000000  1
  H         -1.234899       -2.138908        0.000000  1
  H         -2.469813        0.000007        0.000000  1
  H         -1.234887        2.138914        0.000000  1
  H          1.234894        2.138911        0.000000  1
  C          1.113324        1.326823        0.999959  2
  H          0.695914        1.202866        0.004078  2
  H          0.352445        1.100866        1.742579  2
  H          1.955195        0.651070        1.126796  2
  H          1.449913        2.352541        1.126796  2

%mem=32GB
%nprocshared= 8
#p m062x/aug-cc-pVDZ   counterpoise=2

00188 m062x/aug-cc-pVDZ   counterpoise=2

 0  1  0  1  0  1
  C          1.388376       -0.000000        0.000000  1
  C          0.694192       -1.202364        0.000000  1
  C         -0.694200       -1.202362        0.000000  1
  C         -1.388374        0.000006        0.000000  1
  C         -0.694198        1.202362        0.000000  1
  C          0.694205        1.202358        0.000000  1
  H          2.469814       -0.000007        0.000000  1
  H          1.234896       -2.138907        0.000000  1
  H         -1.234899       -2.138908        0.000000  1
  H         -2.469813        0.000007        0.000000  1
  H         -1.234887        2.138914        0.000000  1
  H          1.234894        2.138911        0.000000  1
  C          0.866018        1.499987        0.999957  2
  H          0.689404        1.194041       -0.027943  2
  H          0.440408        0.762709        1.675793  2
  H          1.935752        1.577980        1.176203  2
  H          0.398582        2.465346        1.176203  2

%mem=32GB
%nprocshared= 8
#p m062x/aug-cc-pVDZ   counterpoise=2

00189 m062x/aug-cc-pVDZ   counterpoise=2

 0  1  0  1  0  1
  C          1.388376       -0.000000        0.000000  1
  C          0.694192       -1.202364        0.000000  1
  C         -0.694200       -1.202362        0.000000  1
  C         -1.388374        0.000006        0.000000  1
  C         -0.694198        1.202362        0.000000  1
  C          0.694205        1.202358        0.000000  1
  H          2.469814       -0.000007        0.000000  1
  H          1.234896       -2.138907        0.000000  1
  H         -1.234899       -2.138908        0.000000  1
  H         -2.469813        0.000007        0.000000  1
  H         -1.234887        2.138914        0.000000  1
  H          1.234894        2.138911        0.000000  1
  C          0.592400        1.627578        0.999959  2
  H          0.693789        1.204096        0.004088  2
  H          0.777203        0.855689        1.742598  2
  H          1.312349        2.431983        1.126781  2
  H         -0.413781        2.018719        1.126781  2

%mem=32GB
%nprocshared= 8
#p m062x/aug-cc-pVDZ   counterpoise=2

00190 m062x/aug-cc-pVDZ   counterpoise=2

 0  1  0  1  0  1
  C          1.388376       -0.000000        0.000000  1
  C          0.694192       -1.202364        0.000000  1
  C         -0.694200       -1.202362        0.000000  1
  C         -1.388374        0.000006        0.000000  1
  C         -0.694198        1.202362        0.000000  1
  C          0.694205        1.202358        0.000000  1
  H          2.469814       -0.000007        0.000000  1
  H          1.234896       -2.138907        0.000000  1
  H         -1.234899       -2.138908        0.000000  1
  H         -2.469813        0.000007        0.000000  1
  H         -1.234887        2.138914        0.000000  1
  H          1.234894        2.138911        0.000000  1
  C          0.300782        1.705718        0.999962  2
  H          0.661145        1.244656        0.084028  2
  H          0.712395        1.179085        1.857115  2
  H          0.613941        2.746167        1.029543  2
  H         -0.784501        1.653155        1.029543  2

%mem=32GB
%nprocshared= 8
#p m062x/aug-cc-pVDZ   counterpoise=2

00191 m062x/aug-cc-pVDZ   counterpoise=2

 0  1  0  1  0  1
  C          1.388376       -0.000000        0.000000  1
  C          0.694192       -1.202364        0.000000  1
  C         -0.694200       -1.202362        0.000000  1
  C         -1.388374        0.000006        0.000000  1
  C         -0.694198        1.202362        0.000000  1
  C          0.694205        1.202358        0.000000  1
  H          2.469814       -0.000007        0.000000  1
  H          1.234896       -2.138907        0.000000  1
  H         -1.234899       -2.138908        0.000000  1
  H         -2.469813        0.000007        0.000000  1
  H         -1.234887        2.138914        0.000000  1
  H          1.234894        2.138911        0.000000  1
  C         -0.000024        1.732033        0.999966  2
  H         -0.568373        1.298370        0.181253  2
  H         -0.424148        1.408416        1.946997  2
  H          1.034667        1.405233        0.935977  2
  H         -0.042004        2.816293        0.935977  2

%mem=32GB
%nprocshared= 8
#p m062x/aug-cc-pVDZ   counterpoise=2

00192 m062x/aug-cc-pVDZ   counterpoise=2

 0  1  0  1  0  1
  C          1.388376       -0.000000        0.000000  1
  C          0.694192       -1.202364        0.000000  1
  C         -0.694200       -1.202362        0.000000  1
  C         -1.388374        0.000006        0.000000  1
  C         -0.694198        1.202362        0.000000  1
  C          0.694205        1.202358        0.000000  1
  H          2.469814       -0.000007        0.000000  1
  H          1.234896       -2.138907        0.000000  1
  H         -1.234899       -2.138908        0.000000  1
  H         -2.469813        0.000007        0.000000  1
  H         -1.234887        2.138914        0.000000  1
  H          1.234894        2.138911        0.000000  1
  C         -0.300782        1.705718        0.999962  2
  H         -0.661140        1.244658        0.084025  2
  H         -0.712395        1.179080        1.857111  2
  H          0.784501        1.653160        1.029546  2
  H         -0.613946        2.746165        1.029546  2

%mem=32GB
%nprocshared= 8
#p m062x/aug-cc-pVDZ   counterpoise=2

00193 m062x/aug-cc-pVDZ   counterpoise=2

 0  1  0  1  0  1
  C          1.388376       -0.000000        0.000000  1
  C          0.694192       -1.202364        0.000000  1
  C         -0.694200       -1.202362        0.000000  1
  C         -1.388374        0.000006        0.000000  1
  C         -0.694198        1.202362        0.000000  1
  C          0.694205        1.202358        0.000000  1
  H          2.469814       -0.000007        0.000000  1
  H          1.234896       -2.138907        0.000000  1
  H         -1.234899       -2.138908        0.000000  1
  H         -2.469813        0.000007        0.000000  1
  H         -1.234887        2.138914        0.000000  1
  H          1.234894        2.138911        0.000000  1
  C         -0.592400        1.627578        0.999959  2
  H         -0.693782        1.204099        0.004086  2
  H         -0.777194        0.855683        1.742594  2
  H          0.413776        2.018732        1.126784  2
  H         -1.312360        2.431972        1.126784  2

%mem=32GB
%nprocshared= 8
#p m062x/aug-cc-pVDZ   counterpoise=2

00194 m062x/aug-cc-pVDZ   counterpoise=2

 0  1  0  1  0  1
  C          1.388376       -0.000000        0.000000  1
  C          0.694192       -1.202364        0.000000  1
  C         -0.694200       -1.202362        0.000000  1
  C         -1.388374        0.000006        0.000000  1
  C         -0.694198        1.202362        0.000000  1
  C          0.694205        1.202358        0.000000  1
  H          2.469814       -0.000007        0.000000  1
  H          1.234896       -2.138907        0.000000  1
  H         -1.234899       -2.138908        0.000000  1
  H         -2.469813        0.000007        0.000000  1
  H         -1.234887        2.138914        0.000000  1
  H          1.234894        2.138911        0.000000  1
  C         -0.866018        1.499987        0.999957  2
  H         -0.689397        1.194045       -0.027943  2
  H         -0.440391        0.762719        1.675793  2
  H         -0.398604        2.465357        1.176203  2
  H         -1.935754        1.577955        1.176203  2

%mem=32GB
%nprocshared= 8
#p m062x/aug-cc-pVDZ   counterpoise=2

00195 m062x/aug-cc-pVDZ   counterpoise=2

 0  1  0  1  0  1
  C          1.388376       -0.000000        0.000000  1
  C          0.694192       -1.202364        0.000000  1
  C         -0.694200       -1.202362        0.000000  1
  C         -1.388374        0.000006        0.000000  1
  C         -0.694198        1.202362        0.000000  1
  C          0.694205        1.202358        0.000000  1
  H          2.469814       -0.000007        0.000000  1
  H          1.234896       -2.138907        0.000000  1
  H         -1.234899       -2.138908        0.000000  1
  H         -2.469813        0.000007        0.000000  1
  H         -1.234887        2.138914        0.000000  1
  H          1.234894        2.138911        0.000000  1
  C         -1.113324        1.326823        0.999959  2
  H         -0.695908        1.202870        0.004080  2
  H         -0.352446        1.100877        1.742583  2
  H         -1.449927        2.352536        1.126793  2
  H         -1.955187        0.651059        1.126793  2

%mem=32GB
%nprocshared= 8
#p m062x/aug-cc-pVDZ   counterpoise=2

00196 m062x/aug-cc-pVDZ   counterpoise=2

 0  1  0  1  0  1
  C          1.388376       -0.000000        0.000000  1
  C          0.694192       -1.202364        0.000000  1
  C         -0.694200       -1.202362        0.000000  1
  C         -1.388374        0.000006        0.000000  1
  C         -0.694198        1.202362        0.000000  1
  C          0.694205        1.202358        0.000000  1
  H          2.469814       -0.000007        0.000000  1
  H          1.234896       -2.138907        0.000000  1
  H         -1.234899       -2.138908        0.000000  1
  H         -2.469813        0.000007        0.000000  1
  H         -1.234887        2.138914        0.000000  1
  H          1.234894        2.138911        0.000000  1
  C         -1.326804        1.113344        0.999962  2
  H         -0.747349        1.194883        0.084015  2
  H         -0.664901        1.206485        1.857100  2
  H         -2.071264        1.904786        1.029556  2
  H         -1.823942        0.147190        1.029556  2

%mem=32GB
%nprocshared= 8
#p m062x/aug-cc-pVDZ   counterpoise=2

00197 m062x/aug-cc-pVDZ   counterpoise=2

 0  1  0  1  0  1
  C          1.388376       -0.000000        0.000000  1
  C          0.694192       -1.202364        0.000000  1
  C         -0.694200       -1.202362        0.000000  1
  C         -1.388374        0.000006        0.000000  1
  C         -0.694198        1.202362        0.000000  1
  C          0.694205        1.202358        0.000000  1
  H          2.469814       -0.000007        0.000000  1
  H          1.234896       -2.138907        0.000000  1
  H         -1.234899       -2.138908        0.000000  1
  H         -2.469813        0.000007        0.000000  1
  H         -1.234887        2.138914        0.000000  1
  H          1.234894        2.138911        0.000000  1
  C         -1.499973        0.866037        0.999966  2
  H         -0.840244        1.141403        0.181243  2
  H         -1.007637        1.071534        1.946990  2
  H         -2.417978        1.444526        0.935986  2
  H         -1.734305       -0.193431        0.935986  2

%mem=32GB
%nprocshared= 8
#p m062x/aug-cc-pVDZ   counterpoise=2

00198 m062x/aug-cc-pVDZ   counterpoise=2

 0  1  0  1  0  1
  C          1.388376       -0.000000        0.000000  1
  C          0.694192       -1.202364        0.000000  1
  C         -0.694200       -1.202362        0.000000  1
  C         -1.388374        0.000006        0.000000  1
  C         -0.694198        1.202362        0.000000  1
  C          0.694205        1.202358        0.000000  1
  H          2.469814       -0.000007        0.000000  1
  H          1.234896       -2.138907        0.000000  1
  H         -1.234899       -2.138908        0.000000  1
  H         -2.469813        0.000007        0.000000  1
  H         -1.234887        2.138914        0.000000  1
  H          1.234894        2.138911        0.000000  1
  C         -1.627586        0.592374        0.999962  2
  H         -1.408473        0.049777        0.084018  2
  H         -1.377299       -0.027419        1.857103  2
  H         -1.039439        1.505985        1.029554  2
  H         -2.685225        0.841377        1.029554  2

%mem=32GB
%nprocshared= 8
#p m062x/aug-cc-pVDZ   counterpoise=2

00199 m062x/aug-cc-pVDZ   counterpoise=2

 0  1  0  1  0  1
  C          1.388376       -0.000000        0.000000  1
  C          0.694192       -1.202364        0.000000  1
  C         -0.694200       -1.202362        0.000000  1
  C         -1.388374        0.000006        0.000000  1
  C         -0.694198        1.202362        0.000000  1
  C          0.694205        1.202358        0.000000  1
  H          2.469814       -0.000007        0.000000  1
  H          1.234896       -2.138907        0.000000  1
  H         -1.234899       -2.138908        0.000000  1
  H         -2.469813        0.000007        0.000000  1
  H         -1.234887        2.138914        0.000000  1
  H          1.234894        2.138911        0.000000  1
  C         -1.705724        0.300755        0.999959  2
  H         -1.389669        0.001234        0.004081  2
  H         -1.129618       -0.245215        1.742586  2
  H         -1.541418        1.367711        1.126790  2
  H         -2.762322        0.079415        1.126790  2

%mem=32GB
%nprocshared= 8
#p m062x/aug-cc-pVDZ   counterpoise=2

00200 m062x/aug-cc-pVDZ   counterpoise=2

 0  1  0  1  0  1
  C          1.388376       -0.000000        0.000000  1
  C          0.694192       -1.202364        0.000000  1
  C         -0.694200       -1.202362        0.000000  1
  C         -1.388374        0.000006        0.000000  1
  C         -0.694198        1.202362        0.000000  1
  C          0.694205        1.202358        0.000000  1
  H          2.469814       -0.000007        0.000000  1
  H          1.234896       -2.138907        0.000000  1
  H         -1.234899       -2.138908        0.000000  1
  H         -2.469813        0.000007        0.000000  1
  H         -1.234887        2.138914        0.000000  1
  H          1.234894        2.138911        0.000000  1
  C         -1.732036        0.000000        0.999957  2
  H         -1.378771        0.000006       -0.027943  2
  H         -0.880730        0.000015        1.675794  2
  H         -2.334411        0.887445        1.176203  2
  H         -2.334380       -0.887467        1.176203  2

%mem=32GB
%nprocshared= 8
#p m062x/aug-cc-pVDZ   counterpoise=2

00201 m062x/aug-cc-pVDZ   counterpoise=2

 0  1  0  1  0  1
  C          1.388376       -0.000000        0.000000  1
  C          0.694192       -1.202364        0.000000  1
  C         -0.694200       -1.202362        0.000000  1
  C         -1.388374        0.000006        0.000000  1
  C         -0.694198        1.202362        0.000000  1
  C          0.694205        1.202358        0.000000  1
  H          2.469814       -0.000007        0.000000  1
  H          1.234896       -2.138907        0.000000  1
  H         -1.234899       -2.138908        0.000000  1
  H         -2.469813        0.000007        0.000000  1
  H         -1.234887        2.138914        0.000000  1
  H          1.234894        2.138911        0.000000  1
  C         -1.705724       -0.300755        0.999959  2
  H         -1.389670       -0.001222        0.004084  2
  H         -1.129632        0.245223        1.742592  2
  H         -2.762327       -0.079436        1.126786  2
  H         -1.541398       -1.367708        1.126786  2

%mem=32GB
%nprocshared= 8
#p m062x/aug-cc-pVDZ   counterpoise=2

00202 m062x/aug-cc-pVDZ   counterpoise=2

 0  1  0  1  0  1
  C          1.388376       -0.000000        0.000000  1
  C          0.694192       -1.202364        0.000000  1
  C         -0.694200       -1.202362        0.000000  1
  C         -1.388374        0.000006        0.000000  1
  C         -0.694198        1.202362        0.000000  1
  C          0.694205        1.202358        0.000000  1
  H          2.469814       -0.000007        0.000000  1
  H          1.234896       -2.138907        0.000000  1
  H         -1.234899       -2.138908        0.000000  1
  H         -2.469813        0.000007        0.000000  1
  H         -1.234887        2.138914        0.000000  1
  H          1.234894        2.138911        0.000000  1
  C         -1.627586       -0.592374        0.999962  2
  H         -1.408474       -0.049769        0.084022  2
  H         -1.377306        0.027414        1.857109  2
  H         -2.685223       -0.841385        1.029549  2
  H         -1.039433       -1.505981        1.029549  2

%mem=32GB
%nprocshared= 8
#p m062x/aug-cc-pVDZ   counterpoise=2

00203 m062x/aug-cc-pVDZ   counterpoise=2

 0  1  0  1  0  1
  C          1.388376       -0.000000        0.000000  1
  C          0.694192       -1.202364        0.000000  1
  C         -0.694200       -1.202362        0.000000  1
  C         -1.388374        0.000006        0.000000  1
  C         -0.694198        1.202362        0.000000  1
  C          0.694205        1.202358        0.000000  1
  H          2.469814       -0.000007        0.000000  1
  H          1.234896       -2.138907        0.000000  1
  H         -1.234899       -2.138908        0.000000  1
  H         -2.469813        0.000007        0.000000  1
  H         -1.234887        2.138914        0.000000  1
  H          1.234894        2.138911        0.000000  1
  C         -1.499973       -0.866037        0.999966  2
  H         -0.840245       -1.141404        0.181242  2
  H         -1.007637       -1.071535        1.946989  2
  H         -1.734304        0.193431        0.935986  2
  H         -2.417978       -1.444525        0.935986  2

%mem=32GB
%nprocshared= 8
#p m062x/aug-cc-pVDZ   counterpoise=2

00204 m062x/aug-cc-pVDZ   counterpoise=2

 0  1  0  1  0  1
  C          1.388376       -0.000000        0.000000  1
  C          0.694192       -1.202364        0.000000  1
  C         -0.694200       -1.202362        0.000000  1
  C         -1.388374        0.000006        0.000000  1
  C         -0.694198        1.202362        0.000000  1
  C          0.694205        1.202358        0.000000  1
  H          2.469814       -0.000007        0.000000  1
  H          1.234896       -2.138907        0.000000  1
  H         -1.234899       -2.138908        0.000000  1
  H         -2.469813        0.000007        0.000000  1
  H         -1.234887        2.138914        0.000000  1
  H          1.234894        2.138911        0.000000  1
  C         -1.326804       -1.113344        0.999962  2
  H         -0.747350       -1.194883        0.084014  2
  H         -0.664900       -1.206485        1.857100  2
  H         -1.823942       -0.147189        1.029557  2
  H         -2.071265       -1.904785        1.029557  2

%mem=32GB
%nprocshared= 8
#p m062x/aug-cc-pVDZ   counterpoise=2

00205 m062x/aug-cc-pVDZ   counterpoise=2

 0  1  0  1  0  1
  C          1.388376       -0.000000        0.000000  1
  C          0.694192       -1.202364        0.000000  1
  C         -0.694200       -1.202362        0.000000  1
  C         -1.388374        0.000006        0.000000  1
  C         -0.694198        1.202362        0.000000  1
  C          0.694205        1.202358        0.000000  1
  H          2.469814       -0.000007        0.000000  1
  H          1.234896       -2.138907        0.000000  1
  H         -1.234899       -2.138908        0.000000  1
  H         -2.469813        0.000007        0.000000  1
  H         -1.234887        2.138914        0.000000  1
  H          1.234894        2.138911        0.000000  1
  C         -1.113324       -1.326823        0.999959  2
  H         -0.695910       -1.202870        0.004079  2
  H         -0.352445       -1.100876        1.742582  2
  H         -1.955187       -0.651060        1.126794  2
  H         -1.449926       -2.352537        1.126794  2

%mem=32GB
%nprocshared= 8
#p m062x/aug-cc-pVDZ   counterpoise=2

00206 m062x/aug-cc-pVDZ   counterpoise=2

 0  1  0  1  0  1
  C          1.388376       -0.000000        0.000000  1
  C          0.694192       -1.202364        0.000000  1
  C         -0.694200       -1.202362        0.000000  1
  C         -1.388374        0.000006        0.000000  1
  C         -0.694198        1.202362        0.000000  1
  C          0.694205        1.202358        0.000000  1
  H          2.469814       -0.000007        0.000000  1
  H          1.234896       -2.138907        0.000000  1
  H         -1.234899       -2.138908        0.000000  1
  H         -2.469813        0.000007        0.000000  1
  H         -1.234887        2.138914        0.000000  1
  H          1.234894        2.138911        0.000000  1
  C         -0.866018       -1.499987        0.999957  2
  H         -0.689399       -1.194045       -0.027943  2
  H         -0.440394       -0.762716        1.675792  2
  H         -1.935754       -1.577960        1.176204  2
  H         -0.398599       -2.465355        1.176204  2

%mem=32GB
%nprocshared= 8
#p m062x/aug-cc-pVDZ   counterpoise=2

00207 m062x/aug-cc-pVDZ   counterpoise=2

 0  1  0  1  0  1
  C          1.388376       -0.000000        0.000000  1
  C          0.694192       -1.202364        0.000000  1
  C         -0.694200       -1.202362        0.000000  1
  C         -1.388374        0.000006        0.000000  1
  C         -0.694198        1.202362        0.000000  1
  C          0.694205        1.202358        0.000000  1
  H          2.469814       -0.000007        0.000000  1
  H          1.234896       -2.138907        0.000000  1
  H         -1.234899       -2.138908        0.000000  1
  H         -2.469813        0.000007        0.000000  1
  H         -1.234887        2.138914        0.000000  1
  H          1.234894        2.138911        0.000000  1
  C         -0.592400       -1.627578        0.999959  2
  H         -0.693784       -1.204099        0.004086  2
  H         -0.777197       -0.855684        1.742594  2
  H         -1.312356       -2.431976        1.126784  2
  H          0.413778       -2.018728        1.126784  2

%mem=32GB
%nprocshared= 8
#p m062x/aug-cc-pVDZ   counterpoise=2

00208 m062x/aug-cc-pVDZ   counterpoise=2

 0  1  0  1  0  1
  C          1.388376       -0.000000        0.000000  1
  C          0.694192       -1.202364        0.000000  1
  C         -0.694200       -1.202362        0.000000  1
  C         -1.388374        0.000006        0.000000  1
  C         -0.694198        1.202362        0.000000  1
  C          0.694205        1.202358        0.000000  1
  H          2.469814       -0.000007        0.000000  1
  H          1.234896       -2.138907        0.000000  1
  H         -1.234899       -2.138908        0.000000  1
  H         -2.469813        0.000007        0.000000  1
  H         -1.234887        2.138914        0.000000  1
  H          1.234894        2.138911        0.000000  1
  C         -0.300782       -1.705718        0.999962  2
  H         -0.661142       -1.244658        0.084025  2
  H         -0.712396       -1.179081        1.857112  2
  H         -0.613943       -2.746166        1.029546  2
  H          0.784501       -1.653158        1.029546  2

%mem=32GB
%nprocshared= 8
#p m062x/aug-cc-pVDZ   counterpoise=2

00209 m062x/aug-cc-pVDZ   counterpoise=2

 0  1  0  1  0  1
  C          1.388376       -0.000000        0.000000  1
  C          0.694192       -1.202364        0.000000  1
  C         -0.694200       -1.202362        0.000000  1
  C         -1.388374        0.000006        0.000000  1
  C         -0.694198        1.202362        0.000000  1
  C          0.694205        1.202358        0.000000  1
  H          2.469814       -0.000007        0.000000  1
  H          1.234896       -2.138907        0.000000  1
  H         -1.234899       -2.138908        0.000000  1
  H         -2.469813        0.000007        0.000000  1
  H         -1.234887        2.138914        0.000000  1
  H          1.234894        2.138911        0.000000  1
  C          0.000024       -1.732033        0.999966  2
  H          0.568369       -1.298370        0.181251  2
  H          0.424150       -1.408413        1.946995  2
  H         -1.034668       -1.405235        0.935979  2
  H          0.042007       -2.816293        0.935979  2

%mem=32GB
%nprocshared= 8
#p m062x/aug-cc-pVDZ   counterpoise=2

00210 m062x/aug-cc-pVDZ   counterpoise=2

 0  1  0  1  0  1
  C          1.388376       -0.000000        0.000000  1
  C          0.694192       -1.202364        0.000000  1
  C         -0.694200       -1.202362        0.000000  1
  C         -1.388374        0.000006        0.000000  1
  C         -0.694198        1.202362        0.000000  1
  C          0.694205        1.202358        0.000000  1
  H          2.469814       -0.000007        0.000000  1
  H          1.234896       -2.138907        0.000000  1
  H         -1.234899       -2.138908        0.000000  1
  H         -2.469813        0.000007        0.000000  1
  H         -1.234887        2.138914        0.000000  1
  H          1.234894        2.138911        0.000000  1
  C          0.300782       -1.705718        0.999962  2
  H          0.661136       -1.244659        0.084022  2
  H          0.712394       -1.179075        1.857109  2
  H         -0.784501       -1.653166        1.029549  2
  H          0.613951       -2.746164        1.029549  2

%mem=32GB
%nprocshared= 8
#p m062x/aug-cc-pVDZ   counterpoise=2

00211 m062x/aug-cc-pVDZ   counterpoise=2

 0  1  0  1  0  1
  C          1.388376       -0.000000        0.000000  1
  C          0.694192       -1.202364        0.000000  1
  C         -0.694200       -1.202362        0.000000  1
  C         -1.388374        0.000006        0.000000  1
  C         -0.694198        1.202362        0.000000  1
  C          0.694205        1.202358        0.000000  1
  H          2.469814       -0.000007        0.000000  1
  H          1.234896       -2.138907        0.000000  1
  H         -1.234899       -2.138908        0.000000  1
  H         -2.469813        0.000007        0.000000  1
  H         -1.234887        2.138914        0.000000  1
  H          1.234894        2.138911        0.000000  1
  C          0.592400       -1.627578        0.999959  2
  H          0.693776       -1.204101        0.004084  2
  H          0.777185       -0.855679        1.742592  2
  H         -0.413771       -2.018744        1.126786  2
  H          1.312370       -2.431963        1.126786  2

%mem=32GB
%nprocshared= 8
#p m062x/aug-cc-pVDZ   counterpoise=2

00212 m062x/aug-cc-pVDZ   counterpoise=2

 0  1  0  1  0  1
  C          1.388376       -0.000000        0.000000  1
  C          0.694192       -1.202364        0.000000  1
  C         -0.694200       -1.202362        0.000000  1
  C         -1.388374        0.000006        0.000000  1
  C         -0.694198        1.202362        0.000000  1
  C          0.694205        1.202358        0.000000  1
  H          2.469814       -0.000007        0.000000  1
  H          1.234896       -2.138907        0.000000  1
  H         -1.234899       -2.138908        0.000000  1
  H         -2.469813        0.000007        0.000000  1
  H         -1.234887        2.138914        0.000000  1
  H          1.234894        2.138911        0.000000  1
  C          0.866018       -1.499987        0.999957  2
  H          0.689390       -1.194047       -0.027943  2
  H          0.440378       -0.762727        1.675794  2
  H          0.398622       -2.465366        1.176203  2
  H          1.935756       -1.577936        1.176203  2

%mem=32GB
%nprocshared= 8
#p m062x/aug-cc-pVDZ   counterpoise=2

00213 m062x/aug-cc-pVDZ   counterpoise=2

 0  1  0  1  0  1
  C          1.388376       -0.000000        0.000000  1
  C          0.694192       -1.202364        0.000000  1
  C         -0.694200       -1.202362        0.000000  1
  C         -1.388374        0.000006        0.000000  1
  C         -0.694198        1.202362        0.000000  1
  C          0.694205        1.202358        0.000000  1
  H          2.469814       -0.000007        0.000000  1
  H          1.234896       -2.138907        0.000000  1
  H         -1.234899       -2.138908        0.000000  1
  H         -2.469813        0.000007        0.000000  1
  H         -1.234887        2.138914        0.000000  1
  H          1.234894        2.138911        0.000000  1
  C          1.113324       -1.326823        0.999959  2
  H          0.695903       -1.202872        0.004081  2
  H          0.352447       -1.100885        1.742587  2
  H          1.449936       -2.352534        1.126790  2
  H          1.955182       -0.651052        1.126790  2

%mem=32GB
%nprocshared= 8
#p m062x/aug-cc-pVDZ   counterpoise=2

00214 m062x/aug-cc-pVDZ   counterpoise=2

 0  1  0  1  0  1
  C          1.388376       -0.000000        0.000000  1
  C          0.694192       -1.202364        0.000000  1
  C         -0.694200       -1.202362        0.000000  1
  C         -1.388374        0.000006        0.000000  1
  C         -0.694198        1.202362        0.000000  1
  C          0.694205        1.202358        0.000000  1
  H          2.469814       -0.000007        0.000000  1
  H          1.234896       -2.138907        0.000000  1
  H         -1.234899       -2.138908        0.000000  1
  H         -2.469813        0.000007        0.000000  1
  H         -1.234887        2.138914        0.000000  1
  H          1.234894        2.138911        0.000000  1
  C          1.326804       -1.113344        0.999962  2
  H          0.747345       -1.194884        0.084018  2
  H          0.664905       -1.206485        1.857103  2
  H          2.071266       -1.904784        1.029554  2
  H          1.823941       -0.147189        1.029554  2

%mem=32GB
%nprocshared= 8
#p m062x/aug-cc-pVDZ   counterpoise=2

00215 m062x/aug-cc-pVDZ   counterpoise=2

 0  1  0  1  0  1
  C          1.388376       -0.000000        0.000000  1
  C          0.694192       -1.202364        0.000000  1
  C         -0.694200       -1.202362        0.000000  1
  C         -1.388374        0.000006        0.000000  1
  C         -0.694198        1.202362        0.000000  1
  C          0.694205        1.202358        0.000000  1
  H          2.469814       -0.000007        0.000000  1
  H          1.234896       -2.138907        0.000000  1
  H         -1.234899       -2.138908        0.000000  1
  H         -2.469813        0.000007        0.000000  1
  H         -1.234887        2.138914        0.000000  1
  H          1.234894        2.138911        0.000000  1
  C          1.499973       -0.866037        0.999966  2
  H          0.840241       -1.141404        0.181246  2
  H          1.007640       -1.071533        1.946992  2
  H          2.417977       -1.444527        0.935983  2
  H          1.734305        0.193431        0.935983  2

%mem=32GB
%nprocshared= 8
#p m062x/aug-cc-pVDZ   counterpoise=2

00216 m062x/aug-cc-pVDZ   counterpoise=2

 0  1  0  1  0  1
  C          1.388376       -0.000000        0.000000  1
  C          0.694192       -1.202364        0.000000  1
  C         -0.694200       -1.202362        0.000000  1
  C         -1.388374        0.000006        0.000000  1
  C         -0.694198        1.202362        0.000000  1
  C          0.694205        1.202358        0.000000  1
  H          2.469814       -0.000007        0.000000  1
  H          1.234896       -2.138907        0.000000  1
  H         -1.234899       -2.138908        0.000000  1
  H         -2.469813        0.000007        0.000000  1
  H         -1.234887        2.138914        0.000000  1
  H          1.234894        2.138911        0.000000  1
  C          1.627586       -0.592374        0.999962  2
  H          1.408475       -0.049773        0.084020  2
  H          1.377304        0.027417        1.857106  2
  H          1.039433       -1.505981        1.029551  2
  H          2.685223       -0.841384        1.029551  2

%mem=32GB
%nprocshared= 8
#p m062x/aug-cc-pVDZ   counterpoise=2

00217 m062x/aug-cc-pVDZ   counterpoise=2

 0  1  0  1  0  1
  C          1.388376       -0.000000        0.000000  1
  C          0.694192       -1.202364        0.000000  1
  C         -0.694200       -1.202362        0.000000  1
  C         -1.388374        0.000006        0.000000  1
  C         -0.694198        1.202362        0.000000  1
  C          0.694205        1.202358        0.000000  1
  H          2.469814       -0.000007        0.000000  1
  H          1.234896       -2.138907        0.000000  1
  H         -1.234899       -2.138908        0.000000  1
  H         -2.469813        0.000007        0.000000  1
  H         -1.234887        2.138914        0.000000  1
  H          1.234894        2.138911        0.000000  1
  C          1.705724       -0.300755        0.999959  2
  H          1.389672       -0.001228        0.004082  2
  H          1.129626        0.245221        1.742588  2
  H          1.541404       -1.367709        1.126789  2
  H          2.762325       -0.079429        1.126789  2

%mem=32GB
%nprocshared= 8
#p m062x/aug-cc-pVDZ   counterpoise=2

00218 m062x/aug-cc-pVDZ   counterpoise=2

 0  1  0  1  0  1
  C          1.388376       -0.000000        0.000000  1
  C          0.694192       -1.202364        0.000000  1
  C         -0.694200       -1.202362        0.000000  1
  C         -1.388374        0.000006        0.000000  1
  C         -0.694198        1.202362        0.000000  1
  C          0.694205        1.202358        0.000000  1
  H          2.469814       -0.000007        0.000000  1
  H          1.234896       -2.138907        0.000000  1
  H         -1.234899       -2.138908        0.000000  1
  H         -2.469813        0.000007        0.000000  1
  H         -1.234887        2.138914        0.000000  1
  H          1.234894        2.138911        0.000000  1
  C          1.879359        0.000000        0.684004  2
  H          1.245547        0.000000       -0.198979  2
  H          1.258236        0.000000        1.576015  2
  H          2.506958       -0.887456        0.679673  2
  H          2.506958        0.887456        0.679673  2

%mem=32GB
%nprocshared= 8
#p m062x/aug-cc-pVDZ   counterpoise=2

00219 m062x/aug-cc-pVDZ   counterpoise=2

 0  1  0  1  0  1
  C          1.388376       -0.000000        0.000000  1
  C          0.694192       -1.202364        0.000000  1
  C         -0.694200       -1.202362        0.000000  1
  C         -1.388374        0.000006        0.000000  1
  C         -0.694198        1.202362        0.000000  1
  C          0.694205        1.202358        0.000000  1
  H          2.469814       -0.000007        0.000000  1
  H          1.234896       -2.138907        0.000000  1
  H         -1.234899       -2.138908        0.000000  1
  H         -2.469813        0.000007        0.000000  1
  H         -1.234887        2.138914        0.000000  1
  H          1.234894        2.138911        0.000000  1
  C          1.850810        0.326335        0.684006  2
  H          1.284669       -0.073185       -0.153397  2
  H          1.394540        0.004350        1.616540  2
  H          2.873820       -0.037918        0.636613  2
  H          1.850444        1.412259        0.636613  2

%mem=32GB
%nprocshared= 8
#p m062x/aug-cc-pVDZ   counterpoise=2

00220 m062x/aug-cc-pVDZ   counterpoise=2

 0  1  0  1  0  1
  C          1.388376       -0.000000        0.000000  1
  C          0.694192       -1.202364        0.000000  1
  C         -0.694200       -1.202362        0.000000  1
  C         -1.388374        0.000006        0.000000  1
  C         -0.694198        1.202362        0.000000  1
  C          0.694205        1.202358        0.000000  1
  H          2.469814       -0.000007        0.000000  1
  H          1.234896       -2.138907        0.000000  1
  H         -1.234899       -2.138908        0.000000  1
  H         -2.469813        0.000007        0.000000  1
  H         -1.234887        2.138914        0.000000  1
  H          1.234894        2.138911        0.000000  1
  C          1.766028        0.642759        0.684010  2
  H          1.360319       -0.047752       -0.050817  2
  H          1.550362        0.275698        1.684126  2
  H          2.841957        0.722121        0.551518  2
  H          1.311640        1.621255        0.551518  2

%mem=32GB
%nprocshared= 8
#p m062x/aug-cc-pVDZ   counterpoise=2

00221 m062x/aug-cc-pVDZ   counterpoise=2

 0  1  0  1  0  1
  C          1.388376       -0.000000        0.000000  1
  C          0.694192       -1.202364        0.000000  1
  C         -0.694200       -1.202362        0.000000  1
  C         -1.388374        0.000006        0.000000  1
  C         -0.694198        1.202362        0.000000  1
  C          0.694205        1.202358        0.000000  1
  H          2.469814       -0.000007        0.000000  1
  H          1.234896       -2.138907        0.000000  1
  H         -1.234899       -2.138908        0.000000  1
  H         -2.469813        0.000007        0.000000  1
  H         -1.234887        2.138914        0.000000  1
  H          1.234894        2.138911        0.000000  1
  C          1.627560        0.939703        0.684014  2
  H          0.772617        1.180292        0.057465  2
  H          1.344031        1.019491        1.730304  2
  H          1.956572       -0.074811        0.474274  2
  H          2.437375        1.633739        0.474274  2

%mem=32GB
%nprocshared= 8
#p m062x/aug-cc-pVDZ   counterpoise=2

00222 m062x/aug-cc-pVDZ   counterpoise=2

 0  1  0  1  0  1
  C          1.388376       -0.000000        0.000000  1
  C          0.694192       -1.202364        0.000000  1
  C         -0.694200       -1.202362        0.000000  1
  C         -1.388374        0.000006        0.000000  1
  C         -0.694198        1.202362        0.000000  1
  C          0.694205        1.202358        0.000000  1
  H          2.469814       -0.000007        0.000000  1
  H          1.234896       -2.138907        0.000000  1
  H         -1.234899       -2.138908        0.000000  1
  H         -2.469813        0.000007        0.000000  1
  H         -1.234887        2.138914        0.000000  1
  H          1.234894        2.138911        0.000000  1
  C          1.439659        1.208045        0.684010  2
  H          0.638813        1.201935       -0.050826  2
  H          1.013932        1.204797        1.684121  2
  H          2.059883        0.325295        0.551525  2
  H          2.046342        2.100156        0.551525  2

%mem=32GB
%nprocshared= 8
#p m062x/aug-cc-pVDZ   counterpoise=2

00223 m062x/aug-cc-pVDZ   counterpoise=2

 0  1  0  1  0  1
  C          1.388376       -0.000000        0.000000  1
  C          0.694192       -1.202364        0.000000  1
  C         -0.694200       -1.202362        0.000000  1
  C         -1.388374        0.000006        0.000000  1
  C         -0.694198        1.202362        0.000000  1
  C          0.694205        1.202358        0.000000  1
  H          2.469814       -0.000007        0.000000  1
  H          1.234896       -2.138907        0.000000  1
  H         -1.234899       -2.138908        0.000000  1
  H         -2.469813        0.000007        0.000000  1
  H         -1.234887        2.138914        0.000000  1
  H          1.234894        2.138911        0.000000  1
  C          1.208020        1.439681        0.684006  2
  H          0.578970        1.149133       -0.153404  2
  H          0.701037        1.205513        1.616535  2
  H          2.148291        0.896430        0.636619  2
  H          1.404041        2.507766        0.636619  2

%mem=32GB
%nprocshared= 8
#p m062x/aug-cc-pVDZ   counterpoise=2

00224 m062x/aug-cc-pVDZ   counterpoise=2

 0  1  0  1  0  1
  C          1.388376       -0.000000        0.000000  1
  C          0.694192       -1.202364        0.000000  1
  C         -0.694200       -1.202362        0.000000  1
  C         -1.388374        0.000006        0.000000  1
  C         -0.694198        1.202362        0.000000  1
  C          0.694205        1.202358        0.000000  1
  H          2.469814       -0.000007        0.000000  1
  H          1.234896       -2.138907        0.000000  1
  H         -1.234899       -2.138908        0.000000  1
  H         -2.469813        0.000007        0.000000  1
  H         -1.234887        2.138914        0.000000  1
  H          1.234894        2.138911        0.000000  1
  C          0.939680        1.627573        0.684004  2
  H          0.622796        1.078662       -0.198978  2
  H          0.629140        1.089652        1.576015  2
  H          2.022034        1.727406        0.679672  2
  H          0.484879        2.614798        0.679672  2

%mem=32GB
%nprocshared= 8
#p m062x/aug-cc-pVDZ   counterpoise=2

00225 m062x/aug-cc-pVDZ   counterpoise=2

 0  1  0  1  0  1
  C          1.388376       -0.000000        0.000000  1
  C          0.694192       -1.202364        0.000000  1
  C         -0.694200       -1.202362        0.000000  1
  C         -1.388374        0.000006        0.000000  1
  C         -0.694198        1.202362        0.000000  1
  C          0.694205        1.202358        0.000000  1
  H          2.469814       -0.000007        0.000000  1
  H          1.234896       -2.138907        0.000000  1
  H         -1.234899       -2.138908        0.000000  1
  H         -2.469813        0.000007        0.000000  1
  H         -1.234887        2.138914        0.000000  1
  H          1.234894        2.138911        0.000000  1
  C          0.642790        1.766016        0.684006  2
  H          0.705735        1.075956       -0.153390  2
  H          0.693518        1.209894        1.616546  2
  H          1.469728        2.469866        0.636607  2
  H         -0.297846        2.308634        0.636607  2

%mem=32GB
%nprocshared= 8
#p m062x/aug-cc-pVDZ   counterpoise=2

00226 m062x/aug-cc-pVDZ   counterpoise=2

 0  1  0  1  0  1
  C          1.388376       -0.000000        0.000000  1
  C          0.694192       -1.202364        0.000000  1
  C         -0.694200       -1.202362        0.000000  1
  C         -1.388374        0.000006        0.000000  1
  C         -0.694198        1.202362        0.000000  1
  C          0.694205        1.202358        0.000000  1
  H          2.469814       -0.000007        0.000000  1
  H          1.234896       -2.138907        0.000000  1
  H         -1.234899       -2.138908        0.000000  1
  H         -2.469813        0.000007        0.000000  1
  H         -1.234887        2.138914        0.000000  1
  H          1.234894        2.138911        0.000000  1
  C          0.326368        1.850804        0.684010  2
  H          0.721527        1.154192       -0.050807  2
  H          0.536418        1.480515        1.684131  2
  H          0.795592        2.822272        0.551510  2
  H         -0.748229        1.946527        0.551510  2

%mem=32GB
%nprocshared= 8
#p m062x/aug-cc-pVDZ   counterpoise=2

00227 m062x/aug-cc-pVDZ   counterpoise=2

 0  1  0  1  0  1
  C          1.388376       -0.000000        0.000000  1
  C          0.694192       -1.202364        0.000000  1
  C         -0.694200       -1.202362        0.000000  1
  C         -1.388374        0.000006        0.000000  1
  C         -0.694198        1.202362        0.000000  1
  C          0.694205        1.202358        0.000000  1
  H          2.469814       -0.000007        0.000000  1
  H          1.234896       -2.138907        0.000000  1
  H         -1.234899       -2.138908        0.000000  1
  H         -2.469813        0.000007        0.000000  1
  H         -1.234887        2.138914        0.000000  1
  H          1.234894        2.138911        0.000000  1
  C         -0.000026        1.879360        0.684014  2
  H         -0.635866        1.259250        0.057478  2
  H         -0.210880        1.673723        1.730309  2
  H          1.043070        1.657025        0.474265  2
  H         -0.196165        2.927697        0.474265  2

%mem=32GB
%nprocshared= 8
#p m062x/aug-cc-pVDZ   counterpoise=2

00228 m062x/aug-cc-pVDZ   counterpoise=2

 0  1  0  1  0  1
  C          1.388376       -0.000000        0.000000  1
  C          0.694192       -1.202364        0.000000  1
  C         -0.694200       -1.202362        0.000000  1
  C         -1.388374        0.000006        0.000000  1
  C         -0.694198        1.202362        0.000000  1
  C          0.694205        1.202358        0.000000  1
  H          2.469814       -0.000007        0.000000  1
  H          1.234896       -2.138907        0.000000  1
  H         -1.234899       -2.138908        0.000000  1
  H         -2.469813        0.000007        0.000000  1
  H         -1.234887        2.138914        0.000000  1
  H          1.234894        2.138911        0.000000  1
  C         -0.326368        1.850804        0.684010  2
  H         -0.721522        1.154193       -0.050811  2
  H         -0.536418        1.480510        1.684129  2
  H          0.748228        1.946533        0.551513  2
  H         -0.795597        2.822270        0.551513  2

%mem=32GB
%nprocshared= 8
#p m062x/aug-cc-pVDZ   counterpoise=2

00229 m062x/aug-cc-pVDZ   counterpoise=2

 0  1  0  1  0  1
  C          1.388376       -0.000000        0.000000  1
  C          0.694192       -1.202364        0.000000  1
  C         -0.694200       -1.202362        0.000000  1
  C         -1.388374        0.000006        0.000000  1
  C         -0.694198        1.202362        0.000000  1
  C          0.694205        1.202358        0.000000  1
  H          2.469814       -0.000007        0.000000  1
  H          1.234896       -2.138907        0.000000  1
  H         -1.234899       -2.138908        0.000000  1
  H         -2.469813        0.000007        0.000000  1
  H         -1.234887        2.138914        0.000000  1
  H          1.234894        2.138911        0.000000  1
  C         -0.642790        1.766016        0.684006  2
  H         -0.705727        1.075959       -0.153393  2
  H         -0.693511        1.209890        1.616544  2
  H          0.297839        2.308645        0.636609  2
  H         -1.469736        2.469856        0.636609  2

%mem=32GB
%nprocshared= 8
#p m062x/aug-cc-pVDZ   counterpoise=2

00230 m062x/aug-cc-pVDZ   counterpoise=2

 0  1  0  1  0  1
  C          1.388376       -0.000000        0.000000  1
  C          0.694192       -1.202364        0.000000  1
  C         -0.694200       -1.202362        0.000000  1
  C         -1.388374        0.000006        0.000000  1
  C         -0.694198        1.202362        0.000000  1
  C          0.694205        1.202358        0.000000  1
  H          2.469814       -0.000007        0.000000  1
  H          1.234896       -2.138907        0.000000  1
  H         -1.234899       -2.138908        0.000000  1
  H         -2.469813        0.000007        0.000000  1
  H         -1.234887        2.138914        0.000000  1
  H          1.234894        2.138911        0.000000  1
  C         -0.939680        1.627573        0.684004  2
  H         -0.622787        1.078667       -0.198978  2
  H         -0.629132        1.089657        1.576015  2
  H         -0.484895        2.614806        0.679672  2
  H         -2.022036        1.727388        0.679672  2

%mem=32GB
%nprocshared= 8
#p m062x/aug-cc-pVDZ   counterpoise=2

00231 m062x/aug-cc-pVDZ   counterpoise=2

 0  1  0  1  0  1
  C          1.388376       -0.000000        0.000000  1
  C          0.694192       -1.202364        0.000000  1
  C         -0.694200       -1.202362        0.000000  1
  C         -1.388374        0.000006        0.000000  1
  C         -0.694198        1.202362        0.000000  1
  C          0.694205        1.202358        0.000000  1
  H          2.469814       -0.000007        0.000000  1
  H          1.234896       -2.138907        0.000000  1
  H         -1.234899       -2.138908        0.000000  1
  H         -2.469813        0.000007        0.000000  1
  H         -1.234887        2.138914        0.000000  1
  H          1.234894        2.138911        0.000000  1
  C         -1.208020        1.439681        0.684006  2
  H         -0.578964        1.149139       -0.153401  2
  H         -0.701037        1.205521        1.616537  2
  H         -1.404053        2.507764        0.636617  2
  H         -2.148285        0.896419        0.636617  2

%mem=32GB
%nprocshared= 8
#p m062x/aug-cc-pVDZ   counterpoise=2

00232 m062x/aug-cc-pVDZ   counterpoise=2

 0  1  0  1  0  1
  C          1.388376       -0.000000        0.000000  1
  C          0.694192       -1.202364        0.000000  1
  C         -0.694200       -1.202362        0.000000  1
  C         -1.388374        0.000006        0.000000  1
  C         -0.694198        1.202362        0.000000  1
  C          0.694205        1.202358        0.000000  1
  H          2.469814       -0.000007        0.000000  1
  H          1.234896       -2.138907        0.000000  1
  H         -1.234899       -2.138908        0.000000  1
  H         -2.469813        0.000007        0.000000  1
  H         -1.234887        2.138914        0.000000  1
  H          1.234894        2.138911        0.000000  1
  C         -1.439659        1.208045        0.684010  2
  H         -0.638810        1.201940       -0.050822  2
  H         -1.013936        1.204800        1.684123  2
  H         -2.046346        2.100152        0.551522  2
  H         -2.059878        0.325292        0.551522  2

%mem=32GB
%nprocshared= 8
#p m062x/aug-cc-pVDZ   counterpoise=2

00233 m062x/aug-cc-pVDZ   counterpoise=2

 0  1  0  1  0  1
  C          1.388376       -0.000000        0.000000  1
  C          0.694192       -1.202364        0.000000  1
  C         -0.694200       -1.202362        0.000000  1
  C         -1.388374        0.000006        0.000000  1
  C         -0.694198        1.202362        0.000000  1
  C          0.694205        1.202358        0.000000  1
  H          2.469814       -0.000007        0.000000  1
  H          1.234896       -2.138907        0.000000  1
  H         -1.234899       -2.138908        0.000000  1
  H         -2.469813        0.000007        0.000000  1
  H         -1.234887        2.138914        0.000000  1
  H          1.234894        2.138911        0.000000  1
  C         -1.627560        0.939703        0.684014  2
  H         -0.772615        1.180294        0.057468  2
  H         -1.344035        1.019490        1.730305  2
  H         -2.437375        1.633737        0.474272  2
  H         -1.956569       -0.074811        0.474272  2

%mem=32GB
%nprocshared= 8
#p m062x/aug-cc-pVDZ   counterpoise=2

00234 m062x/aug-cc-pVDZ   counterpoise=2

 0  1  0  1  0  1
  C          1.388376       -0.000000        0.000000  1
  C          0.694192       -1.202364        0.000000  1
  C         -0.694200       -1.202362        0.000000  1
  C         -1.388374        0.000006        0.000000  1
  C         -0.694198        1.202362        0.000000  1
  C          0.694205        1.202358        0.000000  1
  H          2.469814       -0.000007        0.000000  1
  H          1.234896       -2.138907        0.000000  1
  H         -1.234899       -2.138908        0.000000  1
  H         -2.469813        0.000007        0.000000  1
  H         -1.234887        2.138914        0.000000  1
  H          1.234894        2.138911        0.000000  1
  C         -1.766028        0.642759        0.684010  2
  H         -1.360316       -0.047748       -0.050819  2
  H         -1.550358        0.275697        1.684125  2
  H         -1.311647        1.621259        0.551519  2
  H         -2.841958        0.722114        0.551519  2

%mem=32GB
%nprocshared= 8
#p m062x/aug-cc-pVDZ   counterpoise=2

00235 m062x/aug-cc-pVDZ   counterpoise=2

 0  1  0  1  0  1
  C          1.388376       -0.000000        0.000000  1
  C          0.694192       -1.202364        0.000000  1
  C         -0.694200       -1.202362        0.000000  1
  C         -1.388374        0.000006        0.000000  1
  C         -0.694198        1.202362        0.000000  1
  C          0.694205        1.202358        0.000000  1
  H          2.469814       -0.000007        0.000000  1
  H          1.234896       -2.138907        0.000000  1
  H         -1.234899       -2.138908        0.000000  1
  H         -2.469813        0.000007        0.000000  1
  H         -1.234887        2.138914        0.000000  1
  H          1.234894        2.138911        0.000000  1
  C         -1.850810        0.326335        0.684006  2
  H         -1.284666       -0.073178       -0.153398  2
  H         -1.394536        0.004354        1.616540  2
  H         -1.850456        1.412259        0.636614  2
  H         -2.873817       -0.037928        0.636614  2

%mem=32GB
%nprocshared= 8
#p m062x/aug-cc-pVDZ   counterpoise=2

00236 m062x/aug-cc-pVDZ   counterpoise=2

 0  1  0  1  0  1
  C          1.388376       -0.000000        0.000000  1
  C          0.694192       -1.202364        0.000000  1
  C         -0.694200       -1.202362        0.000000  1
  C         -1.388374        0.000006        0.000000  1
  C         -0.694198        1.202362        0.000000  1
  C          0.694205        1.202358        0.000000  1
  H          2.469814       -0.000007        0.000000  1
  H          1.234896       -2.138907        0.000000  1
  H         -1.234899       -2.138908        0.000000  1
  H         -2.469813        0.000007        0.000000  1
  H         -1.234887        2.138914        0.000000  1
  H          1.234894        2.138911        0.000000  1
  C         -1.879359        0.000000        0.684004  2
  H         -1.245546        0.000008       -0.198978  2
  H         -1.258238        0.000008        1.576016  2
  H         -2.506969        0.887448        0.679672  2
  H         -2.506947       -0.887464        0.679672  2

%mem=32GB
%nprocshared= 8
#p m062x/aug-cc-pVDZ   counterpoise=2

00237 m062x/aug-cc-pVDZ   counterpoise=2

 0  1  0  1  0  1
  C          1.388376       -0.000000        0.000000  1
  C          0.694192       -1.202364        0.000000  1
  C         -0.694200       -1.202362        0.000000  1
  C         -1.388374        0.000006        0.000000  1
  C         -0.694198        1.202362        0.000000  1
  C          0.694205        1.202358        0.000000  1
  H          2.469814       -0.000007        0.000000  1
  H          1.234896       -2.138907        0.000000  1
  H         -1.234899       -2.138908        0.000000  1
  H         -2.469813        0.000007        0.000000  1
  H         -1.234887        2.138914        0.000000  1
  H          1.234894        2.138911        0.000000  1
  C         -1.850810       -0.326335        0.684006  2
  H         -1.284669        0.073191       -0.153394  2
  H         -1.394546       -0.004350        1.616543  2
  H         -2.873823        0.037911        0.636611  2
  H         -1.850436       -1.412259        0.636611  2

%mem=32GB
%nprocshared= 8
#p m062x/aug-cc-pVDZ   counterpoise=2

00238 m062x/aug-cc-pVDZ   counterpoise=2

 0  1  0  1  0  1
  C          1.388376       -0.000000        0.000000  1
  C          0.694192       -1.202364        0.000000  1
  C         -0.694200       -1.202362        0.000000  1
  C         -1.388374        0.000006        0.000000  1
  C         -0.694198        1.202362        0.000000  1
  C          0.694205        1.202358        0.000000  1
  H          2.469814       -0.000007        0.000000  1
  H          1.234896       -2.138907        0.000000  1
  H         -1.234899       -2.138908        0.000000  1
  H         -2.469813        0.000007        0.000000  1
  H         -1.234887        2.138914        0.000000  1
  H          1.234894        2.138911        0.000000  1
  C         -1.766028       -0.642759        0.684010  2
  H         -1.360319        0.047756       -0.050814  2
  H         -1.550365       -0.275702        1.684128  2
  H         -2.841957       -0.722122        0.551515  2
  H         -1.311638       -1.621254        0.551515  2

%mem=32GB
%nprocshared= 8
#p m062x/aug-cc-pVDZ   counterpoise=2

00239 m062x/aug-cc-pVDZ   counterpoise=2

 0  1  0  1  0  1
  C          1.388376       -0.000000        0.000000  1
  C          0.694192       -1.202364        0.000000  1
  C         -0.694200       -1.202362        0.000000  1
  C         -1.388374        0.000006        0.000000  1
  C         -0.694198        1.202362        0.000000  1
  C          0.694205        1.202358        0.000000  1
  H          2.469814       -0.000007        0.000000  1
  H          1.234896       -2.138907        0.000000  1
  H         -1.234899       -2.138908        0.000000  1
  H         -2.469813        0.000007        0.000000  1
  H         -1.234887        2.138914        0.000000  1
  H          1.234894        2.138911        0.000000  1
  C         -1.627560       -0.939703        0.684014  2
  H         -0.772616       -1.180295        0.057467  2
  H         -1.344034       -1.019490        1.730305  2
  H         -1.956569        0.074811        0.474273  2
  H         -2.437376       -1.633737        0.474273  2

%mem=32GB
%nprocshared= 8
#p m062x/aug-cc-pVDZ   counterpoise=2

00240 m062x/aug-cc-pVDZ   counterpoise=2

 0  1  0  1  0  1
  C          1.388376       -0.000000        0.000000  1
  C          0.694192       -1.202364        0.000000  1
  C         -0.694200       -1.202362        0.000000  1
  C         -1.388374        0.000006        0.000000  1
  C         -0.694198        1.202362        0.000000  1
  C          0.694205        1.202358        0.000000  1
  H          2.469814       -0.000007        0.000000  1
  H          1.234896       -2.138907        0.000000  1
  H         -1.234899       -2.138908        0.000000  1
  H         -2.469813        0.000007        0.000000  1
  H         -1.234887        2.138914        0.000000  1
  H          1.234894        2.138911        0.000000  1
  C         -1.439659       -1.208045        0.684010  2
  H         -0.638811       -1.201940       -0.050823  2
  H         -1.013935       -1.204800        1.684123  2
  H         -2.059878       -0.325292        0.551523  2
  H         -2.046347       -2.100152        0.551523  2

%mem=32GB
%nprocshared= 8
#p m062x/aug-cc-pVDZ   counterpoise=2

00241 m062x/aug-cc-pVDZ   counterpoise=2

 0  1  0  1  0  1
  C          1.388376       -0.000000        0.000000  1
  C          0.694192       -1.202364        0.000000  1
  C         -0.694200       -1.202362        0.000000  1
  C         -1.388374        0.000006        0.000000  1
  C         -0.694198        1.202362        0.000000  1
  C          0.694205        1.202358        0.000000  1
  H          2.469814       -0.000007        0.000000  1
  H          1.234896       -2.138907        0.000000  1
  H         -1.234899       -2.138908        0.000000  1
  H         -2.469813        0.000007        0.000000  1
  H         -1.234887        2.138914        0.000000  1
  H          1.234894        2.138911        0.000000  1
  C         -1.208020       -1.439681        0.684006  2
  H         -0.578966       -1.149138       -0.153402  2
  H         -0.701036       -1.205520        1.616537  2
  H         -2.148285       -0.896421        0.636618  2
  H         -1.404052       -2.507764        0.636618  2

%mem=32GB
%nprocshared= 8
#p m062x/aug-cc-pVDZ   counterpoise=2

00242 m062x/aug-cc-pVDZ   counterpoise=2

 0  1  0  1  0  1
  C          1.388376       -0.000000        0.000000  1
  C          0.694192       -1.202364        0.000000  1
  C         -0.694200       -1.202362        0.000000  1
  C         -1.388374        0.000006        0.000000  1
  C         -0.694198        1.202362        0.000000  1
  C          0.694205        1.202358        0.000000  1
  H          2.469814       -0.000007        0.000000  1
  H          1.234896       -2.138907        0.000000  1
  H         -1.234899       -2.138908        0.000000  1
  H         -2.469813        0.000007        0.000000  1
  H         -1.234887        2.138914        0.000000  1
  H          1.234894        2.138911        0.000000  1
  C         -0.939680       -1.627573        0.684004  2
  H         -0.622789       -1.078667       -0.198979  2
  H         -0.629133       -1.089656        1.576015  2
  H         -2.022036       -1.727392        0.679673  2
  H         -0.484892       -2.614804        0.679673  2

%mem=32GB
%nprocshared= 8
#p m062x/aug-cc-pVDZ   counterpoise=2

00243 m062x/aug-cc-pVDZ   counterpoise=2

 0  1  0  1  0  1
  C          1.388376       -0.000000        0.000000  1
  C          0.694192       -1.202364        0.000000  1
  C         -0.694200       -1.202362        0.000000  1
  C         -1.388374        0.000006        0.000000  1
  C         -0.694198        1.202362        0.000000  1
  C          0.694205        1.202358        0.000000  1
  H          2.469814       -0.000007        0.000000  1
  H          1.234896       -2.138907        0.000000  1
  H         -1.234899       -2.138908        0.000000  1
  H         -2.469813        0.000007        0.000000  1
  H         -1.234887        2.138914        0.000000  1
  H          1.234894        2.138911        0.000000  1
  C         -0.642790       -1.766016        0.684006  2
  H         -0.705729       -1.075959       -0.153393  2
  H         -0.693513       -1.209890        1.616544  2
  H         -1.469734       -2.469859        0.636609  2
  H          0.297841       -2.308642        0.636609  2

%mem=32GB
%nprocshared= 8
#p m062x/aug-cc-pVDZ   counterpoise=2

00244 m062x/aug-cc-pVDZ   counterpoise=2

 0  1  0  1  0  1
  C          1.388376       -0.000000        0.000000  1
  C          0.694192       -1.202364        0.000000  1
  C         -0.694200       -1.202362        0.000000  1
  C         -1.388374        0.000006        0.000000  1
  C         -0.694198        1.202362        0.000000  1
  C          0.694205        1.202358        0.000000  1
  H          2.469814       -0.000007        0.000000  1
  H          1.234896       -2.138907        0.000000  1
  H         -1.234899       -2.138908        0.000000  1
  H         -2.469813        0.000007        0.000000  1
  H         -1.234887        2.138914        0.000000  1
  H          1.234894        2.138911        0.000000  1
  C         -0.326368       -1.850804        0.684010  2
  H         -0.721524       -1.154194       -0.050811  2
  H         -0.536419       -1.480511        1.684129  2
  H         -0.795595       -2.822271        0.551513  2
  H          0.748229       -1.946530        0.551513  2

%mem=32GB
%nprocshared= 8
#p m062x/aug-cc-pVDZ   counterpoise=2

00245 m062x/aug-cc-pVDZ   counterpoise=2

 0  1  0  1  0  1
  C          1.388376       -0.000000        0.000000  1
  C          0.694192       -1.202364        0.000000  1
  C         -0.694200       -1.202362        0.000000  1
  C         -1.388374        0.000006        0.000000  1
  C         -0.694198        1.202362        0.000000  1
  C          0.694205        1.202358        0.000000  1
  H          2.469814       -0.000007        0.000000  1
  H          1.234896       -2.138907        0.000000  1
  H         -1.234899       -2.138908        0.000000  1
  H         -2.469813        0.000007        0.000000  1
  H         -1.234887        2.138914        0.000000  1
  H          1.234894        2.138911        0.000000  1
  C          0.000026       -1.879360        0.684014  2
  H          0.635863       -1.259250        0.057476  2
  H          0.210881       -1.673720        1.730308  2
  H         -1.043071       -1.657028        0.474267  2
  H          0.196168       -2.927697        0.474267  2

%mem=32GB
%nprocshared= 8
#p m062x/aug-cc-pVDZ   counterpoise=2

00246 m062x/aug-cc-pVDZ   counterpoise=2

 0  1  0  1  0  1
  C          1.388376       -0.000000        0.000000  1
  C          0.694192       -1.202364        0.000000  1
  C         -0.694200       -1.202362        0.000000  1
  C         -1.388374        0.000006        0.000000  1
  C         -0.694198        1.202362        0.000000  1
  C          0.694205        1.202358        0.000000  1
  H          2.469814       -0.000007        0.000000  1
  H          1.234896       -2.138907        0.000000  1
  H         -1.234899       -2.138908        0.000000  1
  H         -2.469813        0.000007        0.000000  1
  H         -1.234887        2.138914        0.000000  1
  H          1.234894        2.138911        0.000000  1
  C          0.326368       -1.850804        0.684010  2
  H          0.721517       -1.154193       -0.050814  2
  H          0.536418       -1.480506        1.684128  2
  H         -0.748228       -1.946540        0.551515  2
  H          0.795602       -2.822268        0.551515  2

%mem=32GB
%nprocshared= 8
#p m062x/aug-cc-pVDZ   counterpoise=2

00247 m062x/aug-cc-pVDZ   counterpoise=2

 0  1  0  1  0  1
  C          1.388376       -0.000000        0.000000  1
  C          0.694192       -1.202364        0.000000  1
  C         -0.694200       -1.202362        0.000000  1
  C         -1.388374        0.000006        0.000000  1
  C         -0.694198        1.202362        0.000000  1
  C          0.694205        1.202358        0.000000  1
  H          2.469814       -0.000007        0.000000  1
  H          1.234896       -2.138907        0.000000  1
  H         -1.234899       -2.138908        0.000000  1
  H         -2.469813        0.000007        0.000000  1
  H         -1.234887        2.138914        0.000000  1
  H          1.234894        2.138911        0.000000  1
  C          0.642790       -1.766016        0.684006  2
  H          0.705719       -1.075960       -0.153394  2
  H          0.693506       -1.209887        1.616543  2
  H         -0.297834       -2.308655        0.636611  2
  H          1.469743       -2.469848        0.636611  2

%mem=32GB
%nprocshared= 8
#p m062x/aug-cc-pVDZ   counterpoise=2

00248 m062x/aug-cc-pVDZ   counterpoise=2

 0  1  0  1  0  1
  C          1.388376       -0.000000        0.000000  1
  C          0.694192       -1.202364        0.000000  1
  C         -0.694200       -1.202362        0.000000  1
  C         -1.388374        0.000006        0.000000  1
  C         -0.694198        1.202362        0.000000  1
  C          0.694205        1.202358        0.000000  1
  H          2.469814       -0.000007        0.000000  1
  H          1.234896       -2.138907        0.000000  1
  H         -1.234899       -2.138908        0.000000  1
  H         -2.469813        0.000007        0.000000  1
  H         -1.234887        2.138914        0.000000  1
  H          1.234894        2.138911        0.000000  1
  C          0.939680       -1.627573        0.684004  2
  H          0.622779       -1.078670       -0.198978  2
  H          0.629125       -1.089662        1.576016  2
  H          0.484908       -2.614812        0.679671  2
  H          2.022037       -1.727374        0.679671  2

%mem=32GB
%nprocshared= 8
#p m062x/aug-cc-pVDZ   counterpoise=2

00249 m062x/aug-cc-pVDZ   counterpoise=2

 0  1  0  1  0  1
  C          1.388376       -0.000000        0.000000  1
  C          0.694192       -1.202364        0.000000  1
  C         -0.694200       -1.202362        0.000000  1
  C         -1.388374        0.000006        0.000000  1
  C         -0.694198        1.202362        0.000000  1
  C          0.694205        1.202358        0.000000  1
  H          2.469814       -0.000007        0.000000  1
  H          1.234896       -2.138907        0.000000  1
  H         -1.234899       -2.138908        0.000000  1
  H         -2.469813        0.000007        0.000000  1
  H         -1.234887        2.138914        0.000000  1
  H          1.234894        2.138911        0.000000  1
  C          1.208020       -1.439681        0.684006  2
  H          0.578959       -1.149142       -0.153398  2
  H          0.701039       -1.205526        1.616540  2
  H          1.404061       -2.507762        0.636614  2
  H          2.148280       -0.896412        0.636614  2

%mem=32GB
%nprocshared= 8
#p m062x/aug-cc-pVDZ   counterpoise=2

00250 m062x/aug-cc-pVDZ   counterpoise=2

 0  1  0  1  0  1
  C          1.388376       -0.000000        0.000000  1
  C          0.694192       -1.202364        0.000000  1
  C         -0.694200       -1.202362        0.000000  1
  C         -1.388374        0.000006        0.000000  1
  C         -0.694198        1.202362        0.000000  1
  C          0.694205        1.202358        0.000000  1
  H          2.469814       -0.000007        0.000000  1
  H          1.234896       -2.138907        0.000000  1
  H         -1.234899       -2.138908        0.000000  1
  H         -2.469813        0.000007        0.000000  1
  H         -1.234887        2.138914        0.000000  1
  H          1.234894        2.138911        0.000000  1
  C          1.439659       -1.208045        0.684010  2
  H          0.638807       -1.201942       -0.050819  2
  H          1.013940       -1.204801        1.684125  2
  H          2.046348       -2.100151        0.551519  2
  H          2.059875       -0.325290        0.551519  2

%mem=32GB
%nprocshared= 8
#p m062x/aug-cc-pVDZ   counterpoise=2

00251 m062x/aug-cc-pVDZ   counterpoise=2

 0  1  0  1  0  1
  C          1.388376       -0.000000        0.000000  1
  C          0.694192       -1.202364        0.000000  1
  C         -0.694200       -1.202362        0.000000  1
  C         -1.388374        0.000006        0.000000  1
  C         -0.694198        1.202362        0.000000  1
  C          0.694205        1.202358        0.000000  1
  H          2.469814       -0.000007        0.000000  1
  H          1.234896       -2.138907        0.000000  1
  H         -1.234899       -2.138908        0.000000  1
  H         -2.469813        0.000007        0.000000  1
  H         -1.234887        2.138914        0.000000  1
  H          1.234894        2.138911        0.000000  1
  C          1.627560       -0.939703        0.684014  2
  H          0.772613       -1.180295        0.057471  2
  H          1.344038       -1.019489        1.730306  2
  H          2.437375       -1.633737        0.474270  2
  H          1.956568        0.074811        0.474270  2

%mem=32GB
%nprocshared= 8
#p m062x/aug-cc-pVDZ   counterpoise=2

00252 m062x/aug-cc-pVDZ   counterpoise=2

 0  1  0  1  0  1
  C          1.388376       -0.000000        0.000000  1
  C          0.694192       -1.202364        0.000000  1
  C         -0.694200       -1.202362        0.000000  1
  C         -1.388374        0.000006        0.000000  1
  C         -0.694198        1.202362        0.000000  1
  C          0.694205        1.202358        0.000000  1
  H          2.469814       -0.000007        0.000000  1
  H          1.234896       -2.138907        0.000000  1
  H         -1.234899       -2.138908        0.000000  1
  H         -2.469813        0.000007        0.000000  1
  H         -1.234887        2.138914        0.000000  1
  H          1.234894        2.138911        0.000000  1
  C          1.766028       -0.642759        0.684010  2
  H          1.360319        0.047752       -0.050817  2
  H          1.550362       -0.275698        1.684126  2
  H          1.311640       -1.621255        0.551518  2
  H          2.841957       -0.722121        0.551518  2

%mem=32GB
%nprocshared= 8
#p m062x/aug-cc-pVDZ   counterpoise=2

00253 m062x/aug-cc-pVDZ   counterpoise=2

 0  1  0  1  0  1
  C          1.388376       -0.000000        0.000000  1
  C          0.694192       -1.202364        0.000000  1
  C         -0.694200       -1.202362        0.000000  1
  C         -1.388374        0.000006        0.000000  1
  C         -0.694198        1.202362        0.000000  1
  C          0.694205        1.202358        0.000000  1
  H          2.469814       -0.000007        0.000000  1
  H          1.234896       -2.138907        0.000000  1
  H         -1.234899       -2.138908        0.000000  1
  H         -2.469813        0.000007        0.000000  1
  H         -1.234887        2.138914        0.000000  1
  H          1.234894        2.138911        0.000000  1
  C          1.850810       -0.326335        0.684006  2
  H          1.284669        0.073185       -0.153397  2
  H          1.394540       -0.004350        1.616540  2
  H          1.850444       -1.412259        0.636613  2
  H          2.873820        0.037918        0.636613  2

%mem=32GB
%nprocshared= 8
#p m062x/aug-cc-pVDZ   counterpoise=2

00254 m062x/aug-cc-pVDZ   counterpoise=2

 0  1  0  1  0  1
  C          1.388376       -0.000000        0.000000  1
  C          0.694192       -1.202364        0.000000  1
  C         -0.694200       -1.202362        0.000000  1
  C         -1.388374        0.000006        0.000000  1
  C         -0.694198        1.202362        0.000000  1
  C          0.694205        1.202358        0.000000  1
  H          2.469814       -0.000007        0.000000  1
  H          1.234896       -2.138907        0.000000  1
  H         -1.234899       -2.138908        0.000000  1
  H         -2.469813        0.000007        0.000000  1
  H         -1.234887        2.138914        0.000000  1
  H          1.234894        2.138911        0.000000  1
  C          1.969652       -0.000000        0.347271  2
  H          2.862462       -0.000012       -0.272622  2
  H          2.256364       -0.000004        1.395733  2
  H          1.379719        0.887464        0.133114  2
  H          1.379694       -0.887448        0.133114  2

%mem=32GB
%nprocshared= 8
#p m062x/aug-cc-pVDZ   counterpoise=2

00255 m062x/aug-cc-pVDZ   counterpoise=2

 0  1  0  1  0  1
  C          1.388376       -0.000000        0.000000  1
  C          0.694192       -1.202364        0.000000  1
  C         -0.694200       -1.202362        0.000000  1
  C         -1.388374        0.000006        0.000000  1
  C         -0.694198        1.202362        0.000000  1
  C          0.694205        1.202358        0.000000  1
  H          2.469814       -0.000007        0.000000  1
  H          1.234896       -2.138907        0.000000  1
  H         -1.234899       -2.138908        0.000000  1
  H         -2.469813        0.000007        0.000000  1
  H         -1.234887        2.138914        0.000000  1
  H          1.234894        2.138911        0.000000  1
  C          1.939726        0.341999        0.347275  2
  H          2.739822       -0.174212       -0.176889  2
  H          2.088173        0.246222        1.419780  2
  H          1.946415        1.393817        0.073213  2
  H          0.984161       -0.097618        0.073213  2

%mem=32GB
%nprocshared= 8
#p m062x/aug-cc-pVDZ   counterpoise=2

00256 m062x/aug-cc-pVDZ   counterpoise=2

 0  1  0  1  0  1
  C          1.388376       -0.000000        0.000000  1
  C          0.694192       -1.202364        0.000000  1
  C         -0.694200       -1.202362        0.000000  1
  C         -1.388374        0.000006        0.000000  1
  C         -0.694198        1.202362        0.000000  1
  C          0.694205        1.202358        0.000000  1
  H          2.469814       -0.000007        0.000000  1
  H          1.234896       -2.138907        0.000000  1
  H         -1.234899       -2.138908        0.000000  1
  H         -2.469813        0.000007        0.000000  1
  H         -1.234887        2.138914        0.000000  1
  H          1.234894        2.138911        0.000000  1
  C          1.850810        0.673614        0.347279  2
  H          1.284669       -0.151067       -0.077882  2
  H          1.812737        0.618155        1.432153  2
  H          2.884677        0.611584        0.017510  2
  H          1.421390        1.616126        0.017510  2

%mem=32GB
%nprocshared= 8
#p m062x/aug-cc-pVDZ   counterpoise=2

00257 m062x/aug-cc-pVDZ   counterpoise=2

 0  1  0  1  0  1
  C          1.388376       -0.000000        0.000000  1
  C          0.694192       -1.202364        0.000000  1
  C         -0.694200       -1.202362        0.000000  1
  C         -1.388374        0.000006        0.000000  1
  C         -0.694198        1.202362        0.000000  1
  C          0.694205        1.202358        0.000000  1
  H          2.469814       -0.000007        0.000000  1
  H          1.234896       -2.138907        0.000000  1
  H         -1.234899       -2.138908        0.000000  1
  H         -2.469813        0.000007        0.000000  1
  H         -1.234887        2.138914        0.000000  1
  H          1.234894        2.138911        0.000000  1
  C          1.705695        0.984817        0.347282  2
  H          0.698318        1.201473        0.001412  2
  H          1.722829        0.981132        1.434099  2
  H          2.014428        0.010669       -0.023119  2
  H          2.387625        1.745903       -0.023119  2

%mem=32GB
%nprocshared= 8
#p m062x/aug-cc-pVDZ   counterpoise=2

00258 m062x/aug-cc-pVDZ   counterpoise=2

 0  1  0  1  0  1
  C          1.388376       -0.000000        0.000000  1
  C          0.694192       -1.202364        0.000000  1
  C         -0.694200       -1.202362        0.000000  1
  C         -1.388374        0.000006        0.000000  1
  C         -0.694198        1.202362        0.000000  1
  C          0.694205        1.202358        0.000000  1
  H          2.469814       -0.000007        0.000000  1
  H          1.234896       -2.138907        0.000000  1
  H         -1.234899       -2.138908        0.000000  1
  H         -2.469813        0.000007        0.000000  1
  H         -1.234887        2.138914        0.000000  1
  H          1.234894        2.138911        0.000000  1
  C          1.508772        1.266041        0.347279  2
  H          0.511511        1.188075       -0.077889  2
  H          1.441699        1.260797        1.432152  2
  H          2.110316        0.422906        0.017514  2
  H          1.971975        2.192419        0.017514  2

%mem=32GB
%nprocshared= 8
#p m062x/aug-cc-pVDZ   counterpoise=2

00259 m062x/aug-cc-pVDZ   counterpoise=2

 0  1  0  1  0  1
  C          1.388376       -0.000000        0.000000  1
  C          0.694192       -1.202364        0.000000  1
  C         -0.694200       -1.202362        0.000000  1
  C         -1.388374        0.000006        0.000000  1
  C         -0.694198        1.202362        0.000000  1
  C          0.694205        1.202358        0.000000  1
  H          2.469814       -0.000007        0.000000  1
  H          1.234896       -2.138907        0.000000  1
  H         -1.234899       -2.138908        0.000000  1
  H         -2.469813        0.000007        0.000000  1
  H         -1.234887        2.138914        0.000000  1
  H          1.234894        2.138911        0.000000  1
  C          1.266042        1.508852        0.347275  2
  H          1.219027        2.459856       -0.176898  2
  H          1.257319        1.685310        1.419778  2
  H          0.407548        0.901104        0.073218  2
  H          2.180295        0.988745        0.073218  2

%mem=32GB
%nprocshared= 8
#p m062x/aug-cc-pVDZ   counterpoise=2

00260 m062x/aug-cc-pVDZ   counterpoise=2

 0  1  0  1  0  1
  C          1.388376       -0.000000        0.000000  1
  C          0.694192       -1.202364        0.000000  1
  C         -0.694200       -1.202362        0.000000  1
  C         -1.388374        0.000006        0.000000  1
  C         -0.694198        1.202362        0.000000  1
  C          0.694205        1.202358        0.000000  1
  H          2.469814       -0.000007        0.000000  1
  H          1.234896       -2.138907        0.000000  1
  H         -1.234899       -2.138908        0.000000  1
  H         -2.469813        0.000007        0.000000  1
  H         -1.234887        2.138914        0.000000  1
  H          1.234894        2.138911        0.000000  1
  C          0.984826        1.705769        0.347271  2
  H          1.431217        2.478962       -0.272635  2
  H          1.128187        1.954084        1.395729  2
  H         -0.078707        1.638574        0.133123  2
  H          1.458422        0.751136        0.133123  2

%mem=32GB
%nprocshared= 8
#p m062x/aug-cc-pVDZ   counterpoise=2

00261 m062x/aug-cc-pVDZ   counterpoise=2

 0  1  0  1  0  1
  C          1.388376       -0.000000        0.000000  1
  C          0.694192       -1.202364        0.000000  1
  C         -0.694200       -1.202362        0.000000  1
  C         -1.388374        0.000006        0.000000  1
  C         -0.694198        1.202362        0.000000  1
  C          0.694205        1.202358        0.000000  1
  H          2.469814       -0.000007        0.000000  1
  H          1.234896       -2.138907        0.000000  1
  H         -1.234899       -2.138908        0.000000  1
  H         -2.469813        0.000007        0.000000  1
  H         -1.234887        2.138914        0.000000  1
  H          1.234894        2.138911        0.000000  1
  C          0.673683        1.850851        0.347275  2
  H          1.520775        2.285649       -0.176902  2
  H          0.830864        1.931530        1.419777  2
  H         -0.233879        2.382548        0.073220  2
  H          0.576621        0.803497        0.073220  2

%mem=32GB
%nprocshared= 8
#p m062x/aug-cc-pVDZ   counterpoise=2

00262 m062x/aug-cc-pVDZ   counterpoise=2

 0  1  0  1  0  1
  C          1.388376       -0.000000        0.000000  1
  C          0.694192       -1.202364        0.000000  1
  C         -0.694200       -1.202362        0.000000  1
  C         -1.388374        0.000006        0.000000  1
  C         -0.694198        1.202362        0.000000  1
  C          0.694205        1.202358        0.000000  1
  H          2.469814       -0.000007        0.000000  1
  H          1.234896       -2.138907        0.000000  1
  H         -1.234899       -2.138908        0.000000  1
  H         -2.469813        0.000007        0.000000  1
  H         -1.234887        2.138914        0.000000  1
  H          1.234894        2.138911        0.000000  1
  C          0.342038        1.939655        0.347279  2
  H          0.773175        1.037025       -0.077874  2
  H          0.371028        1.878962        1.432153  2
  H          0.912681        2.804001        0.017506  2
  H         -0.688911        2.039007        0.017506  2

%mem=32GB
%nprocshared= 8
#p m062x/aug-cc-pVDZ   counterpoise=2

00263 m062x/aug-cc-pVDZ   counterpoise=2

 0  1  0  1  0  1
  C          1.388376       -0.000000        0.000000  1
  C          0.694192       -1.202364        0.000000  1
  C         -0.694200       -1.202362        0.000000  1
  C         -1.388374        0.000006        0.000000  1
  C         -0.694198        1.202362        0.000000  1
  C          0.694205        1.202358        0.000000  1
  H          2.469814       -0.000007        0.000000  1
  H          1.234896       -2.138907        0.000000  1
  H         -1.234899       -2.138908        0.000000  1
  H         -2.469813        0.000007        0.000000  1
  H         -1.234887        2.138914        0.000000  1
  H          1.234894        2.138911        0.000000  1
  C         -0.000029        1.969584        0.347282  2
  H         -0.691357        1.205502        0.001421  2
  H          0.011736        1.982586        1.434098  2
  H          0.997970        1.749868       -0.023124  2
  H         -0.318177        2.940696       -0.023124  2

%mem=32GB
%nprocshared= 8
#p m062x/aug-cc-pVDZ   counterpoise=2

00264 m062x/aug-cc-pVDZ   counterpoise=2

 0  1  0  1  0  1
  C          1.388376       -0.000000        0.000000  1
  C          0.694192       -1.202364        0.000000  1
  C         -0.694200       -1.202362        0.000000  1
  C         -1.388374        0.000006        0.000000  1
  C         -0.694198        1.202362        0.000000  1
  C          0.694205        1.202358        0.000000  1
  H          2.469814       -0.000007        0.000000  1
  H          1.234896       -2.138907        0.000000  1
  H         -1.234899       -2.138908        0.000000  1
  H         -2.469813        0.000007        0.000000  1
  H         -1.234887        2.138914        0.000000  1
  H          1.234894        2.138911        0.000000  1
  C         -0.342038        1.939655        0.347279  2
  H         -0.773170        1.037024       -0.077877  2
  H         -0.371029        1.878959        1.432153  2
  H          0.688911        2.039014        0.017508  2
  H         -0.912685        2.803999        0.017508  2

%mem=32GB
%nprocshared= 8
#p m062x/aug-cc-pVDZ   counterpoise=2

00265 m062x/aug-cc-pVDZ   counterpoise=2

 0  1  0  1  0  1
  C          1.388376       -0.000000        0.000000  1
  C          0.694192       -1.202364        0.000000  1
  C         -0.694200       -1.202362        0.000000  1
  C         -1.388374        0.000006        0.000000  1
  C         -0.694198        1.202362        0.000000  1
  C          0.694205        1.202358        0.000000  1
  H          2.469814       -0.000007        0.000000  1
  H          1.234896       -2.138907        0.000000  1
  H         -1.234899       -2.138908        0.000000  1
  H         -2.469813        0.000007        0.000000  1
  H         -1.234887        2.138914        0.000000  1
  H          1.234894        2.138911        0.000000  1
  C         -0.673683        1.850851        0.347275  2
  H         -1.520770        2.285656       -0.176905  2
  H         -0.830867        1.931533        1.419777  2
  H         -0.576630        0.803496        0.073222  2
  H          0.233885        2.382540        0.073222  2

%mem=32GB
%nprocshared= 8
#p m062x/aug-cc-pVDZ   counterpoise=2

00266 m062x/aug-cc-pVDZ   counterpoise=2

 0  1  0  1  0  1
  C          1.388376       -0.000000        0.000000  1
  C          0.694192       -1.202364        0.000000  1
  C         -0.694200       -1.202362        0.000000  1
  C         -1.388374        0.000006        0.000000  1
  C         -0.694198        1.202362        0.000000  1
  C          0.694205        1.202358        0.000000  1
  H          2.469814       -0.000007        0.000000  1
  H          1.234896       -2.138907        0.000000  1
  H         -1.234899       -2.138908        0.000000  1
  H         -2.469813        0.000007        0.000000  1
  H         -1.234887        2.138914        0.000000  1
  H          1.234894        2.138911        0.000000  1
  C         -0.984826        1.705769        0.347271  2
  H         -1.431205        2.478968       -0.272636  2
  H         -1.128184        1.954087        1.395729  2
  H         -1.458437        0.751143        0.133124  2
  H          0.078706        1.638557        0.133124  2

%mem=32GB
%nprocshared= 8
#p m062x/aug-cc-pVDZ   counterpoise=2

00267 m062x/aug-cc-pVDZ   counterpoise=2

 0  1  0  1  0  1
  C          1.388376       -0.000000        0.000000  1
  C          0.694192       -1.202364        0.000000  1
  C         -0.694200       -1.202362        0.000000  1
  C         -1.388374        0.000006        0.000000  1
  C         -0.694198        1.202362        0.000000  1
  C          0.694205        1.202358        0.000000  1
  H          2.469814       -0.000007        0.000000  1
  H          1.234896       -2.138907        0.000000  1
  H         -1.234899       -2.138908        0.000000  1
  H         -2.469813        0.000007        0.000000  1
  H         -1.234887        2.138914        0.000000  1
  H          1.234894        2.138911        0.000000  1
  C         -1.266042        1.508852        0.347275  2
  H         -1.219017        2.459857       -0.176896  2
  H         -1.257317        1.685307        1.419779  2
  H         -2.180301        0.988755        0.073217  2
  H         -0.407555        0.901096        0.073217  2

%mem=32GB
%nprocshared= 8
#p m062x/aug-cc-pVDZ   counterpoise=2

00268 m062x/aug-cc-pVDZ   counterpoise=2

 0  1  0  1  0  1
  C          1.388376       -0.000000        0.000000  1
  C          0.694192       -1.202364        0.000000  1
  C         -0.694200       -1.202362        0.000000  1
  C         -1.388374        0.000006        0.000000  1
  C         -0.694198        1.202362        0.000000  1
  C          0.694205        1.202358        0.000000  1
  H          2.469814       -0.000007        0.000000  1
  H          1.234896       -2.138907        0.000000  1
  H         -1.234899       -2.138908        0.000000  1
  H         -2.469813        0.000007        0.000000  1
  H         -1.234887        2.138914        0.000000  1
  H          1.234894        2.138911        0.000000  1
  C         -1.508772        1.266041        0.347279  2
  H         -0.511509        1.188080       -0.077886  2
  H         -1.441702        1.260798        1.432153  2
  H         -1.971979        2.192416        0.017512  2
  H         -2.110311        0.422903        0.017512  2

%mem=32GB
%nprocshared= 8
#p m062x/aug-cc-pVDZ   counterpoise=2

00269 m062x/aug-cc-pVDZ   counterpoise=2

 0  1  0  1  0  1
  C          1.388376       -0.000000        0.000000  1
  C          0.694192       -1.202364        0.000000  1
  C         -0.694200       -1.202362        0.000000  1
  C         -1.388374        0.000006        0.000000  1
  C         -0.694198        1.202362        0.000000  1
  C          0.694205        1.202358        0.000000  1
  H          2.469814       -0.000007        0.000000  1
  H          1.234896       -2.138907        0.000000  1
  H         -1.234899       -2.138908        0.000000  1
  H         -2.469813        0.000007        0.000000  1
  H         -1.234887        2.138914        0.000000  1
  H          1.234894        2.138911        0.000000  1
  C         -1.705695        0.984817        0.347282  2
  H         -0.698318        1.201476        0.001414  2
  H         -1.722831        0.981131        1.434099  2
  H         -2.387626        1.745901       -0.023121  2
  H         -2.014425        0.010668       -0.023121  2

%mem=32GB
%nprocshared= 8
#p m062x/aug-cc-pVDZ   counterpoise=2

00270 m062x/aug-cc-pVDZ   counterpoise=2

 0  1  0  1  0  1
  C          1.388376       -0.000000        0.000000  1
  C          0.694192       -1.202364        0.000000  1
  C         -0.694200       -1.202362        0.000000  1
  C         -1.388374        0.000006        0.000000  1
  C         -0.694198        1.202362        0.000000  1
  C          0.694205        1.202358        0.000000  1
  H          2.469814       -0.000007        0.000000  1
  H          1.234896       -2.138907        0.000000  1
  H         -1.234899       -2.138908        0.000000  1
  H         -2.469813        0.000007        0.000000  1
  H         -1.234887        2.138914        0.000000  1
  H          1.234894        2.138911        0.000000  1
  C         -1.850810        0.673614        0.347279  2
  H         -1.284664       -0.151063       -0.077884  2
  H         -1.812736        0.618154        1.432153  2
  H         -1.421396        1.616129        0.017511  2
  H         -2.884677        0.611579        0.017511  2

%mem=32GB
%nprocshared= 8
#p m062x/aug-cc-pVDZ   counterpoise=2

00271 m062x/aug-cc-pVDZ   counterpoise=2

 0  1  0  1  0  1
  C          1.388376       -0.000000        0.000000  1
  C          0.694192       -1.202364        0.000000  1
  C         -0.694200       -1.202362        0.000000  1
  C         -1.388374        0.000006        0.000000  1
  C         -0.694198        1.202362        0.000000  1
  C          0.694205        1.202358        0.000000  1
  H          2.469814       -0.000007        0.000000  1
  H          1.234896       -2.138907        0.000000  1
  H         -1.234899       -2.138908        0.000000  1
  H         -2.469813        0.000007        0.000000  1
  H         -1.234887        2.138914        0.000000  1
  H          1.234894        2.138911        0.000000  1
  C         -1.939726        0.341999        0.347275  2
  H         -2.739829       -0.174197       -0.176895  2
  H         -2.088180        0.246222        1.419779  2
  H         -0.984167       -0.097634        0.073216  2
  H         -1.946395        1.393818        0.073216  2

%mem=32GB
%nprocshared= 8
#p m062x/aug-cc-pVDZ   counterpoise=2

00272 m062x/aug-cc-pVDZ   counterpoise=2

 0  1  0  1  0  1
  C          1.388376       -0.000000        0.000000  1
  C          0.694192       -1.202364        0.000000  1
  C         -0.694200       -1.202362        0.000000  1
  C         -1.388374        0.000006        0.000000  1
  C         -0.694198        1.202362        0.000000  1
  C          0.694205        1.202358        0.000000  1
  H          2.469814       -0.000007        0.000000  1
  H          1.234896       -2.138907        0.000000  1
  H         -1.234899       -2.138908        0.000000  1
  H         -2.469813        0.000007        0.000000  1
  H         -1.234887        2.138914        0.000000  1
  H          1.234894        2.138911        0.000000  1
  C         -1.969652        0.000000        0.347271  2
  H         -2.862461        0.000012       -0.272623  2
  H         -2.256365        0.000004        1.395733  2
  H         -1.379719       -0.887464        0.133115  2
  H         -1.379694        0.887448        0.133115  2

%mem=32GB
%nprocshared= 8
#p m062x/aug-cc-pVDZ   counterpoise=2

00273 m062x/aug-cc-pVDZ   counterpoise=2

 0  1  0  1  0  1
  C          1.388376       -0.000000        0.000000  1
  C          0.694192       -1.202364        0.000000  1
  C         -0.694200       -1.202362        0.000000  1
  C         -1.388374        0.000006        0.000000  1
  C         -0.694198        1.202362        0.000000  1
  C          0.694205        1.202358        0.000000  1
  H          2.469814       -0.000007        0.000000  1
  H          1.234896       -2.138907        0.000000  1
  H         -1.234899       -2.138908        0.000000  1
  H         -2.469813        0.000007        0.000000  1
  H         -1.234887        2.138914        0.000000  1
  H          1.234894        2.138911        0.000000  1
  C         -1.939726       -0.341999        0.347275  2
  H         -2.739821        0.174213       -0.176890  2
  H         -2.088174       -0.246222        1.419780  2
  H         -1.946416       -1.393817        0.073213  2
  H         -0.984160        0.097617        0.073213  2

%mem=32GB
%nprocshared= 8
#p m062x/aug-cc-pVDZ   counterpoise=2

00274 m062x/aug-cc-pVDZ   counterpoise=2

 0  1  0  1  0  1
  C          1.388376       -0.000000        0.000000  1
  C          0.694192       -1.202364        0.000000  1
  C         -0.694200       -1.202362        0.000000  1
  C         -1.388374        0.000006        0.000000  1
  C         -0.694198        1.202362        0.000000  1
  C          0.694205        1.202358        0.000000  1
  H          2.469814       -0.000007        0.000000  1
  H          1.234896       -2.138907        0.000000  1
  H         -1.234899       -2.138908        0.000000  1
  H         -2.469813        0.000007        0.000000  1
  H         -1.234887        2.138914        0.000000  1
  H          1.234894        2.138911        0.000000  1
  C         -1.850810       -0.673614        0.347279  2
  H         -1.284670        0.151069       -0.077879  2
  H         -1.812739       -0.618157        1.432153  2
  H         -2.884677       -0.611586        0.017509  2
  H         -1.421388       -1.616124        0.017509  2

%mem=32GB
%nprocshared= 8
#p m062x/aug-cc-pVDZ   counterpoise=2

00275 m062x/aug-cc-pVDZ   counterpoise=2

 0  1  0  1  0  1
  C          1.388376       -0.000000        0.000000  1
  C          0.694192       -1.202364        0.000000  1
  C         -0.694200       -1.202362        0.000000  1
  C         -1.388374        0.000006        0.000000  1
  C         -0.694198        1.202362        0.000000  1
  C          0.694205        1.202358        0.000000  1
  H          2.469814       -0.000007        0.000000  1
  H          1.234896       -2.138907        0.000000  1
  H         -1.234899       -2.138908        0.000000  1
  H         -2.469813        0.000007        0.000000  1
  H         -1.234887        2.138914        0.000000  1
  H          1.234894        2.138911        0.000000  1
  C         -1.705695       -0.984817        0.347282  2
  H         -0.698318       -1.201476        0.001414  2
  H         -1.722830       -0.981131        1.434099  2
  H         -2.014425       -0.010668       -0.023120  2
  H         -2.387626       -1.745901       -0.023120  2

%mem=32GB
%nprocshared= 8
#p m062x/aug-cc-pVDZ   counterpoise=2

00276 m062x/aug-cc-pVDZ   counterpoise=2

 0  1  0  1  0  1
  C          1.388376       -0.000000        0.000000  1
  C          0.694192       -1.202364        0.000000  1
  C         -0.694200       -1.202362        0.000000  1
  C         -1.388374        0.000006        0.000000  1
  C         -0.694198        1.202362        0.000000  1
  C          0.694205        1.202358        0.000000  1
  H          2.469814       -0.000007        0.000000  1
  H          1.234896       -2.138907        0.000000  1
  H         -1.234899       -2.138908        0.000000  1
  H         -2.469813        0.000007        0.000000  1
  H         -1.234887        2.138914        0.000000  1
  H          1.234894        2.138911        0.000000  1
  C         -1.508772       -1.266041        0.347279  2
  H         -0.511510       -1.188080       -0.077887  2
  H         -1.441701       -1.260798        1.432153  2
  H         -2.110311       -0.422903        0.017513  2
  H         -1.971979       -2.192416        0.017513  2

%mem=32GB
%nprocshared= 8
#p m062x/aug-cc-pVDZ   counterpoise=2

00277 m062x/aug-cc-pVDZ   counterpoise=2

 0  1  0  1  0  1
  C          1.388376       -0.000000        0.000000  1
  C          0.694192       -1.202364        0.000000  1
  C         -0.694200       -1.202362        0.000000  1
  C         -1.388374        0.000006        0.000000  1
  C         -0.694198        1.202362        0.000000  1
  C          0.694205        1.202358        0.000000  1
  H          2.469814       -0.000007        0.000000  1
  H          1.234896       -2.138907        0.000000  1
  H         -1.234899       -2.138908        0.000000  1
  H         -2.469813        0.000007        0.000000  1
  H         -1.234887        2.138914        0.000000  1
  H          1.234894        2.138911        0.000000  1
  C         -1.266042       -1.508852        0.347275  2
  H         -1.219035       -2.459855       -0.176900  2
  H         -1.257320       -1.685312        1.419778  2
  H         -0.407544       -0.901110        0.073219  2
  H         -2.180291       -0.988737        0.073219  2

%mem=32GB
%nprocshared= 8
#p m062x/aug-cc-pVDZ   counterpoise=2

00278 m062x/aug-cc-pVDZ   counterpoise=2

 0  1  0  1  0  1
  C          1.388376       -0.000000        0.000000  1
  C          0.694192       -1.202364        0.000000  1
  C         -0.694200       -1.202362        0.000000  1
  C         -1.388374        0.000006        0.000000  1
  C         -0.694198        1.202362        0.000000  1
  C          0.694205        1.202358        0.000000  1
  H          2.469814       -0.000007        0.000000  1
  H          1.234896       -2.138907        0.000000  1
  H         -1.234899       -2.138908        0.000000  1
  H         -2.469813        0.000007        0.000000  1
  H         -1.234887        2.138914        0.000000  1
  H          1.234894        2.138911        0.000000  1
  C         -0.984826       -1.705769        0.347271  2
  H         -1.431226       -2.478957       -0.272635  2
  H         -1.128190       -1.954082        1.395729  2
  H          0.078708       -1.638586        0.133123  2
  H         -1.458411       -0.751130        0.133123  2

%mem=32GB
%nprocshared= 8
#p m062x/aug-cc-pVDZ   counterpoise=2

00279 m062x/aug-cc-pVDZ   counterpoise=2

 0  1  0  1  0  1
  C          1.388376       -0.000000        0.000000  1
  C          0.694192       -1.202364        0.000000  1
  C         -0.694200       -1.202362        0.000000  1
  C         -1.388374        0.000006        0.000000  1
  C         -0.694198        1.202362        0.000000  1
  C          0.694205        1.202358        0.000000  1
  H          2.469814       -0.000007        0.000000  1
  H          1.234896       -2.138907        0.000000  1
  H         -1.234899       -2.138908        0.000000  1
  H         -2.469813        0.000007        0.000000  1
  H         -1.234887        2.138914        0.000000  1
  H          1.234894        2.138911        0.000000  1
  C         -0.673683       -1.850851        0.347275  2
  H         -1.520780       -2.285643       -0.176900  2
  H         -0.830863       -1.931527        1.419778  2
  H          0.233874       -2.382556        0.073219  2
  H         -0.576613       -0.803498        0.073219  2

%mem=32GB
%nprocshared= 8
#p m062x/aug-cc-pVDZ   counterpoise=2

00280 m062x/aug-cc-pVDZ   counterpoise=2

 0  1  0  1  0  1
  C          1.388376       -0.000000        0.000000  1
  C          0.694192       -1.202364        0.000000  1
  C         -0.694200       -1.202362        0.000000  1
  C         -1.388374        0.000006        0.000000  1
  C         -0.694198        1.202362        0.000000  1
  C          0.694205        1.202358        0.000000  1
  H          2.469814       -0.000007        0.000000  1
  H          1.234896       -2.138907        0.000000  1
  H         -1.234899       -2.138908        0.000000  1
  H         -2.469813        0.000007        0.000000  1
  H         -1.234887        2.138914        0.000000  1
  H          1.234894        2.138911        0.000000  1
  C         -0.342038       -1.939655        0.347279  2
  H         -0.773172       -1.037025       -0.077877  2
  H         -0.371029       -1.878959        1.432153  2
  H         -0.912683       -2.804000        0.017508  2
  H          0.688911       -2.039012        0.017508  2

%mem=32GB
%nprocshared= 8
#p m062x/aug-cc-pVDZ   counterpoise=2

00281 m062x/aug-cc-pVDZ   counterpoise=2

 0  1  0  1  0  1
  C          1.388376       -0.000000        0.000000  1
  C          0.694192       -1.202364        0.000000  1
  C         -0.694200       -1.202362        0.000000  1
  C         -1.388374        0.000006        0.000000  1
  C         -0.694198        1.202362        0.000000  1
  C          0.694205        1.202358        0.000000  1
  H          2.469814       -0.000007        0.000000  1
  H          1.234896       -2.138907        0.000000  1
  H         -1.234899       -2.138908        0.000000  1
  H         -2.469813        0.000007        0.000000  1
  H         -1.234887        2.138914        0.000000  1
  H          1.234894        2.138911        0.000000  1
  C          0.000029       -1.969584        0.347282  2
  H          0.691354       -1.205500        0.001420  2
  H         -0.011735       -1.982585        1.434098  2
  H         -0.997971       -1.749872       -0.023123  2
  H          0.318179       -2.940695       -0.023123  2

%mem=32GB
%nprocshared= 8
#p m062x/aug-cc-pVDZ   counterpoise=2

00282 m062x/aug-cc-pVDZ   counterpoise=2

 0  1  0  1  0  1
  C          1.388376       -0.000000        0.000000  1
  C          0.694192       -1.202364        0.000000  1
  C         -0.694200       -1.202362        0.000000  1
  C         -1.388374        0.000006        0.000000  1
  C         -0.694198        1.202362        0.000000  1
  C          0.694205        1.202358        0.000000  1
  H          2.469814       -0.000007        0.000000  1
  H          1.234896       -2.138907        0.000000  1
  H         -1.234899       -2.138908        0.000000  1
  H         -2.469813        0.000007        0.000000  1
  H         -1.234887        2.138914        0.000000  1
  H          1.234894        2.138911        0.000000  1
  C          0.342038       -1.939655        0.347279  2
  H          0.773164       -1.037022       -0.077879  2
  H          0.371030       -1.878957        1.432153  2
  H         -0.688911       -2.039020        0.017509  2
  H          0.912690       -2.803996        0.017509  2

%mem=32GB
%nprocshared= 8
#p m062x/aug-cc-pVDZ   counterpoise=2

00283 m062x/aug-cc-pVDZ   counterpoise=2

 0  1  0  1  0  1
  C          1.388376       -0.000000        0.000000  1
  C          0.694192       -1.202364        0.000000  1
  C         -0.694200       -1.202362        0.000000  1
  C         -1.388374        0.000006        0.000000  1
  C         -0.694198        1.202362        0.000000  1
  C          0.694205        1.202358        0.000000  1
  H          2.469814       -0.000007        0.000000  1
  H          1.234896       -2.138907        0.000000  1
  H         -1.234899       -2.138908        0.000000  1
  H         -2.469813        0.000007        0.000000  1
  H         -1.234887        2.138914        0.000000  1
  H          1.234894        2.138911        0.000000  1
  C          0.673683       -1.850851        0.347275  2
  H          1.520778       -2.285643       -0.176902  2
  H          0.830865       -1.931528        1.419777  2
  H          0.576613       -0.803498        0.073220  2
  H         -0.233875       -2.382555        0.073220  2

%mem=32GB
%nprocshared= 8
#p m062x/aug-cc-pVDZ   counterpoise=2

00284 m062x/aug-cc-pVDZ   counterpoise=2

 0  1  0  1  0  1
  C          1.388376       -0.000000        0.000000  1
  C          0.694192       -1.202364        0.000000  1
  C         -0.694200       -1.202362        0.000000  1
  C         -1.388374        0.000006        0.000000  1
  C         -0.694198        1.202362        0.000000  1
  C          0.694205        1.202358        0.000000  1
  H          2.469814       -0.000007        0.000000  1
  H          1.234896       -2.138907        0.000000  1
  H         -1.234899       -2.138908        0.000000  1
  H         -2.469813        0.000007        0.000000  1
  H         -1.234887        2.138914        0.000000  1
  H          1.234894        2.138911        0.000000  1
  C          0.984826       -1.705769        0.347271  2
  H          1.431222       -2.478957       -0.272637  2
  H          1.128190       -1.954085        1.395728  2
  H          1.458415       -0.751132        0.133124  2
  H         -0.078708       -1.638581        0.133124  2

%mem=32GB
%nprocshared= 8
#p m062x/aug-cc-pVDZ   counterpoise=2

00285 m062x/aug-cc-pVDZ   counterpoise=2

 0  1  0  1  0  1
  C          1.388376       -0.000000        0.000000  1
  C          0.694192       -1.202364        0.000000  1
  C         -0.694200       -1.202362        0.000000  1
  C         -1.388374        0.000006        0.000000  1
  C         -0.694198        1.202362        0.000000  1
  C          0.694205        1.202358        0.000000  1
  H          2.469814       -0.000007        0.000000  1
  H          1.234896       -2.138907        0.000000  1
  H         -1.234899       -2.138908        0.000000  1
  H         -2.469813        0.000007        0.000000  1
  H         -1.234887        2.138914        0.000000  1
  H          1.234894        2.138911        0.000000  1
  C          1.266042       -1.508852        0.347275  2
  H          1.219030       -2.459855       -0.176901  2
  H          1.257319       -1.685313        1.419778  2
  H          2.180294       -0.988741        0.073219  2
  H          0.407546       -0.901106        0.073219  2

%mem=32GB
%nprocshared= 8
#p m062x/aug-cc-pVDZ   counterpoise=2

00286 m062x/aug-cc-pVDZ   counterpoise=2

 0  1  0  1  0  1
  C          1.388376       -0.000000        0.000000  1
  C          0.694192       -1.202364        0.000000  1
  C         -0.694200       -1.202362        0.000000  1
  C         -1.388374        0.000006        0.000000  1
  C         -0.694198        1.202362        0.000000  1
  C          0.694205        1.202358        0.000000  1
  H          2.469814       -0.000007        0.000000  1
  H          1.234896       -2.138907        0.000000  1
  H         -1.234899       -2.138908        0.000000  1
  H         -2.469813        0.000007        0.000000  1
  H         -1.234887        2.138914        0.000000  1
  H          1.234894        2.138911        0.000000  1
  C          1.508772       -1.266041        0.347279  2
  H          0.511508       -1.188083       -0.077883  2
  H          1.441705       -1.260798        1.432153  2
  H          1.971981       -2.192415        0.017511  2
  H          2.110307       -0.422901        0.017511  2

%mem=32GB
%nprocshared= 8
#p m062x/aug-cc-pVDZ   counterpoise=2

00287 m062x/aug-cc-pVDZ   counterpoise=2

 0  1  0  1  0  1
  C          1.388376       -0.000000        0.000000  1
  C          0.694192       -1.202364        0.000000  1
  C         -0.694200       -1.202362        0.000000  1
  C         -1.388374        0.000006        0.000000  1
  C         -0.694198        1.202362        0.000000  1
  C          0.694205        1.202358        0.000000  1
  H          2.469814       -0.000007        0.000000  1
  H          1.234896       -2.138907        0.000000  1
  H         -1.234899       -2.138908        0.000000  1
  H         -2.469813        0.000007        0.000000  1
  H         -1.234887        2.138914        0.000000  1
  H          1.234894        2.138911        0.000000  1
  C          1.705695       -0.984817        0.347282  2
  H          0.698317       -1.201477        0.001416  2
  H          1.722833       -0.981131        1.434098  2
  H          2.387626       -1.745901       -0.023122  2
  H          2.014424       -0.010668       -0.023122  2

%mem=32GB
%nprocshared= 8
#p m062x/aug-cc-pVDZ   counterpoise=2

00288 m062x/aug-cc-pVDZ   counterpoise=2

 0  1  0  1  0  1
  C          1.388376       -0.000000        0.000000  1
  C          0.694192       -1.202364        0.000000  1
  C         -0.694200       -1.202362        0.000000  1
  C         -1.388374        0.000006        0.000000  1
  C         -0.694198        1.202362        0.000000  1
  C          0.694205        1.202358        0.000000  1
  H          2.469814       -0.000007        0.000000  1
  H          1.234896       -2.138907        0.000000  1
  H         -1.234899       -2.138908        0.000000  1
  H         -2.469813        0.000007        0.000000  1
  H         -1.234887        2.138914        0.000000  1
  H          1.234894        2.138911        0.000000  1
  C          1.850810       -0.673614        0.347279  2
  H          1.284669        0.151067       -0.077882  2
  H          1.812737       -0.618155        1.432153  2
  H          1.421390       -1.616126        0.017510  2
  H          2.884677       -0.611584        0.017510  2

%mem=32GB
%nprocshared= 8
#p m062x/aug-cc-pVDZ   counterpoise=2

00289 m062x/aug-cc-pVDZ   counterpoise=2

 0  1  0  1  0  1
  C          1.388376       -0.000000        0.000000  1
  C          0.694192       -1.202364        0.000000  1
  C         -0.694200       -1.202362        0.000000  1
  C         -1.388374        0.000006        0.000000  1
  C         -0.694198        1.202362        0.000000  1
  C          0.694205        1.202358        0.000000  1
  H          2.469814       -0.000007        0.000000  1
  H          1.234896       -2.138907        0.000000  1
  H         -1.234899       -2.138908        0.000000  1
  H         -2.469813        0.000007        0.000000  1
  H         -1.234887        2.138914        0.000000  1
  H          1.234894        2.138911        0.000000  1
  C          1.939726       -0.341999        0.347275  2
  H          2.739829        0.174196       -0.176894  2
  H          2.088180       -0.246222        1.419779  2
  H          0.984168        0.097635        0.073216  2
  H          1.946394       -1.393818        0.073216  2

%mem=32GB
%nprocshared= 8
#p m062x/aug-cc-pVDZ   counterpoise=2

00290 m062x/aug-cc-pVDZ   counterpoise=2

 0  1  0  1  0  1
  C          1.388376       -0.000000        0.000000  1
  C          0.694192       -1.202364        0.000000  1
  C         -0.694200       -1.202362        0.000000  1
  C         -1.388374        0.000006        0.000000  1
  C         -0.694198        1.202362        0.000000  1
  C          0.694205        1.202358        0.000000  1
  H          2.469814       -0.000007        0.000000  1
  H          1.234896       -2.138907        0.000000  1
  H         -1.234899       -2.138908        0.000000  1
  H         -2.469813        0.000007        0.000000  1
  H         -1.234887        2.138914        0.000000  1
  H          1.234894        2.138911        0.000000  1
  C          2.000045       -0.000000        0.000000  2
  H          3.086956       -0.000016       -0.000000  2
  H          1.637591        0.000005        1.024746  2
  H          1.637604        0.887461       -0.512373  2
  H          1.637578       -0.887451       -0.512373  2

%mem=32GB
%nprocshared= 8
#p m062x/aug-cc-pVDZ   counterpoise=2

00291 m062x/aug-cc-pVDZ   counterpoise=2

 0  1  0  1  0  1
  C          1.388376       -0.000000        0.000000  1
  C          0.694192       -1.202364        0.000000  1
  C         -0.694200       -1.202362        0.000000  1
  C         -1.388374        0.000006        0.000000  1
  C         -0.694198        1.202362        0.000000  1
  C          0.694205        1.202358        0.000000  1
  H          2.469814       -0.000007        0.000000  1
  H          1.234896       -2.138907        0.000000  1
  H         -1.234899       -2.138908        0.000000  1
  H         -2.469813        0.000007        0.000000  1
  H         -1.234887        2.138914        0.000000  1
  H          1.234894        2.138911        0.000000  1
  C          1.969652        0.347271        0.000000  2
  H          2.862456       -0.272630       -0.000000  2
  H          1.671928        0.553990        1.024746  2
  H          2.178073        1.282959       -0.512373  2
  H          1.165782       -0.174978       -0.512373  2

%mem=32GB
%nprocshared= 8
#p m062x/aug-cc-pVDZ   counterpoise=2

00292 m062x/aug-cc-pVDZ   counterpoise=2

 0  1  0  1  0  1
  C          1.388376       -0.000000        0.000000  1
  C          0.694192       -1.202364        0.000000  1
  C         -0.694200       -1.202362        0.000000  1
  C         -1.388374        0.000006        0.000000  1
  C         -0.694198        1.202362        0.000000  1
  C          0.694205        1.202358        0.000000  1
  H          2.469814       -0.000007        0.000000  1
  H          1.234896       -2.138907        0.000000  1
  H         -1.234899       -2.138908        0.000000  1
  H         -2.469813        0.000007        0.000000  1
  H         -1.234887        2.138914        0.000000  1
  H          1.234894        2.138911        0.000000  1
  C          1.879359        0.684004        0.000000  2
  H          1.245547       -0.198979       -0.000000  2
  H          2.090717        0.978453        1.024746  2
  H          2.811667        0.460950       -0.512373  2
  H          1.369767        1.495957       -0.512373  2

%mem=32GB
%nprocshared= 8
#p m062x/aug-cc-pVDZ   counterpoise=2

00293 m062x/aug-cc-pVDZ   counterpoise=2

 0  1  0  1  0  1
  C          1.388376       -0.000000        0.000000  1
  C          0.694192       -1.202364        0.000000  1
  C         -0.694200       -1.202362        0.000000  1
  C         -1.388374        0.000006        0.000000  1
  C         -0.694198        1.202362        0.000000  1
  C          0.694205        1.202358        0.000000  1
  H          2.469814       -0.000007        0.000000  1
  H          1.234896       -2.138907        0.000000  1
  H         -1.234899       -2.138908        0.000000  1
  H         -2.469813        0.000007        0.000000  1
  H         -1.234887        2.138914        0.000000  1
  H          1.234894        2.138911        0.000000  1
  C          1.732007        1.000009        0.000000  2
  H          0.665185        1.208016       -0.000000  2
  H          2.087761        0.930644        1.024746  2
  H          1.917924        0.059591       -0.512373  2
  H          2.257598        1.801697       -0.512373  2

%mem=32GB
%nprocshared= 8
#p m062x/aug-cc-pVDZ   counterpoise=2

00294 m062x/aug-cc-pVDZ   counterpoise=2

 0  1  0  1  0  1
  C          1.388376       -0.000000        0.000000  1
  C          0.694192       -1.202364        0.000000  1
  C         -0.694200       -1.202362        0.000000  1
  C         -1.388374        0.000006        0.000000  1
  C         -0.694198        1.202362        0.000000  1
  C          0.694205        1.202358        0.000000  1
  H          2.469814       -0.000007        0.000000  1
  H          1.234896       -2.138907        0.000000  1
  H         -1.234899       -2.138908        0.000000  1
  H         -2.469813        0.000007        0.000000  1
  H         -1.234887        2.138914        0.000000  1
  H          1.234894        2.138911        0.000000  1
  C          1.532044        1.285571        0.000000  2
  H          0.450454        1.178149       -0.000000  2
  H          1.892724        1.321393        1.024746  2
  H          1.980433        0.438282       -0.512373  2
  H          1.805014        2.204504       -0.512373  2

%mem=32GB
%nprocshared= 8
#p m062x/aug-cc-pVDZ   counterpoise=2

00295 m062x/aug-cc-pVDZ   counterpoise=2

 0  1  0  1  0  1
  C          1.388376       -0.000000        0.000000  1
  C          0.694192       -1.202364        0.000000  1
  C         -0.694200       -1.202362        0.000000  1
  C         -1.388374        0.000006        0.000000  1
  C         -0.694198        1.202362        0.000000  1
  C          0.694205        1.202358        0.000000  1
  H          2.469814       -0.000007        0.000000  1
  H          1.234896       -2.138907        0.000000  1
  H         -1.234899       -2.138908        0.000000  1
  H         -2.469813        0.000007        0.000000  1
  H         -1.234887        2.138914        0.000000  1
  H          1.234894        2.138911        0.000000  1
  C          1.285571        1.532134        0.000000  2
  H          1.195109        2.615274       -0.000000  2
  H          1.315738        1.170937        1.024746  2
  H          0.431361        1.097075       -0.512373  2
  H          2.200115        1.244800       -0.512373  2

%mem=32GB
%nprocshared= 8
#p m062x/aug-cc-pVDZ   counterpoise=2

00296 m062x/aug-cc-pVDZ   counterpoise=2

 0  1  0  1  0  1
  C          1.388376       -0.000000        0.000000  1
  C          0.694192       -1.202364        0.000000  1
  C         -0.694200       -1.202362        0.000000  1
  C         -1.388374        0.000006        0.000000  1
  C         -0.694198        1.202362        0.000000  1
  C          0.694205        1.202358        0.000000  1
  H          2.469814       -0.000007        0.000000  1
  H          1.234896       -2.138907        0.000000  1
  H         -1.234899       -2.138908        0.000000  1
  H         -2.469813        0.000007        0.000000  1
  H         -1.234887        2.138914        0.000000  1
  H          1.234894        2.138911        0.000000  1
  C          1.000022        1.732090        0.000000  2
  H          1.543466        2.673389       -0.000000  2
  H          0.818799        1.418193        1.024746  2
  H          0.050234        1.861911       -0.512373  2
  H          1.587364        0.974475       -0.512373  2

%mem=32GB
%nprocshared= 8
#p m062x/aug-cc-pVDZ   counterpoise=2

00297 m062x/aug-cc-pVDZ   counterpoise=2

 0  1  0  1  0  1
  C          1.388376       -0.000000        0.000000  1
  C          0.694192       -1.202364        0.000000  1
  C         -0.694200       -1.202362        0.000000  1
  C         -1.388374        0.000006        0.000000  1
  C         -0.694198        1.202362        0.000000  1
  C          0.694205        1.202358        0.000000  1
  H          2.469814       -0.000007        0.000000  1
  H          1.234896       -2.138907        0.000000  1
  H         -1.234899       -2.138908        0.000000  1
  H         -2.469813        0.000007        0.000000  1
  H         -1.234887        2.138914        0.000000  1
  H          1.234894        2.138911        0.000000  1
  C          0.684081        1.879404        0.000000  2
  H          1.667332        2.342647       -0.000000  2
  H          0.356195        1.724926        1.024746  2
  H         -0.022040        2.527744       -0.512373  2
  H          0.734429        0.922108       -0.512373  2

%mem=32GB
%nprocshared= 8
#p m062x/aug-cc-pVDZ   counterpoise=2

00298 m062x/aug-cc-pVDZ   counterpoise=2

 0  1  0  1  0  1
  C          1.388376       -0.000000        0.000000  1
  C          0.694192       -1.202364        0.000000  1
  C         -0.694200       -1.202362        0.000000  1
  C         -1.388374        0.000006        0.000000  1
  C         -0.694198        1.202362        0.000000  1
  C          0.694205        1.202358        0.000000  1
  H          2.469814       -0.000007        0.000000  1
  H          1.234896       -2.138907        0.000000  1
  H         -1.234899       -2.138908        0.000000  1
  H         -2.469813        0.000007        0.000000  1
  H         -1.234887        2.138914        0.000000  1
  H          1.234894        2.138911        0.000000  1
  C          0.347315        1.969575        0.000000  2
  H          0.795107        0.979192       -0.000000  2
  H          0.197989        2.299839        1.024746  2
  H          1.006630        2.665459       -0.512373  2
  H         -0.610652        1.934219       -0.512373  2

%mem=32GB
%nprocshared= 8
#p m062x/aug-cc-pVDZ   counterpoise=2

00299 m062x/aug-cc-pVDZ   counterpoise=2

 0  1  0  1  0  1
  C          1.388376       -0.000000        0.000000  1
  C          0.694192       -1.202364        0.000000  1
  C         -0.694200       -1.202362        0.000000  1
  C         -1.388374        0.000006        0.000000  1
  C         -0.694198        1.202362        0.000000  1
  C          0.694205        1.202358        0.000000  1
  H          2.469814       -0.000007        0.000000  1
  H          1.234896       -2.138907        0.000000  1
  H         -1.234899       -2.138908        0.000000  1
  H         -2.469813        0.000007        0.000000  1
  H         -1.234887        2.138914        0.000000  1
  H          1.234894        2.138911        0.000000  1
  C         -0.000030        1.999966        0.000000  2
  H         -0.713588        1.180082       -0.000000  2
  H          0.237922        2.273374        1.024746  2
  H          0.907352        1.690758       -0.512373  2
  H         -0.431508        2.855990       -0.512373  2

%mem=32GB
%nprocshared= 8
#p m062x/aug-cc-pVDZ   counterpoise=2

00300 m062x/aug-cc-pVDZ   counterpoise=2

 0  1  0  1  0  1
  C          1.388376       -0.000000        0.000000  1
  C          0.694192       -1.202364        0.000000  1
  C         -0.694200       -1.202362        0.000000  1
  C         -1.388374        0.000006        0.000000  1
  C         -0.694198        1.202362        0.000000  1
  C          0.694205        1.202358        0.000000  1
  H          2.469814       -0.000007        0.000000  1
  H          1.234896       -2.138907        0.000000  1
  H         -1.234899       -2.138908        0.000000  1
  H         -2.469813        0.000007        0.000000  1
  H         -1.234887        2.138914        0.000000  1
  H          1.234894        2.138911        0.000000  1
  C         -0.347315        1.969575        0.000000  2
  H         -0.795102        0.979190       -0.000000  2
  H         -0.197991        2.299840        1.024746  2
  H          0.610652        1.934225       -0.512373  2
  H         -1.006634        2.665455       -0.512373  2

%mem=32GB
%nprocshared= 8
#p m062x/aug-cc-pVDZ   counterpoise=2

00301 m062x/aug-cc-pVDZ   counterpoise=2

 0  1  0  1  0  1
  C          1.388376       -0.000000        0.000000  1
  C          0.694192       -1.202364        0.000000  1
  C         -0.694200       -1.202362        0.000000  1
  C         -1.388374        0.000006        0.000000  1
  C         -0.694198        1.202362        0.000000  1
  C          0.694205        1.202358        0.000000  1
  H          2.469814       -0.000007        0.000000  1
  H          1.234896       -2.138907        0.000000  1
  H         -1.234899       -2.138908        0.000000  1
  H         -2.469813        0.000007        0.000000  1
  H         -1.234887        2.138914        0.000000  1
  H          1.234894        2.138911        0.000000  1
  C         -0.684081        1.879404        0.000000  2
  H         -1.667327        2.342656       -0.000000  2
  H         -0.356196        1.724923        1.024746  2
  H         -0.734438        0.922109       -0.512373  2
  H          0.022046        2.527738       -0.512373  2

%mem=32GB
%nprocshared= 8
#p m062x/aug-cc-pVDZ   counterpoise=2

00302 m062x/aug-cc-pVDZ   counterpoise=2

 0  1  0  1  0  1
  C          1.388376       -0.000000        0.000000  1
  C          0.694192       -1.202364        0.000000  1
  C         -0.694200       -1.202362        0.000000  1
  C         -1.388374        0.000006        0.000000  1
  C         -0.694198        1.202362        0.000000  1
  C          0.694205        1.202358        0.000000  1
  H          2.469814       -0.000007        0.000000  1
  H          1.234896       -2.138907        0.000000  1
  H         -1.234899       -2.138908        0.000000  1
  H         -2.469813        0.000007        0.000000  1
  H         -1.234887        2.138914        0.000000  1
  H          1.234894        2.138911        0.000000  1
  C         -1.000022        1.732090        0.000000  2
  H         -1.543451        2.673398       -0.000000  2
  H         -0.818805        1.418190        1.024746  2
  H         -1.587377        0.974484       -0.512373  2
  H         -0.050232        1.861896       -0.512373  2

%mem=32GB
%nprocshared= 8
#p m062x/aug-cc-pVDZ   counterpoise=2

00303 m062x/aug-cc-pVDZ   counterpoise=2

 0  1  0  1  0  1
  C          1.388376       -0.000000        0.000000  1
  C          0.694192       -1.202364        0.000000  1
  C         -0.694200       -1.202362        0.000000  1
  C         -1.388374        0.000006        0.000000  1
  C         -0.694198        1.202362        0.000000  1
  C          0.694205        1.202358        0.000000  1
  H          2.469814       -0.000007        0.000000  1
  H          1.234896       -2.138907        0.000000  1
  H         -1.234899       -2.138908        0.000000  1
  H         -2.469813        0.000007        0.000000  1
  H         -1.234887        2.138914        0.000000  1
  H          1.234894        2.138911        0.000000  1
  C         -1.285571        1.532134        0.000000  2
  H         -1.195097        2.615273       -0.000000  2
  H         -1.315742        1.170938        1.024746  2
  H         -2.200118        1.244810       -0.512373  2
  H         -0.431366        1.097066       -0.512373  2

%mem=32GB
%nprocshared= 8
#p m062x/aug-cc-pVDZ   counterpoise=2

00304 m062x/aug-cc-pVDZ   counterpoise=2

 0  1  0  1  0  1
  C          1.388376       -0.000000        0.000000  1
  C          0.694192       -1.202364        0.000000  1
  C         -0.694200       -1.202362        0.000000  1
  C         -1.388374        0.000006        0.000000  1
  C         -0.694198        1.202362        0.000000  1
  C          0.694205        1.202358        0.000000  1
  H          2.469814       -0.000007        0.000000  1
  H          1.234896       -2.138907        0.000000  1
  H         -1.234899       -2.138908        0.000000  1
  H         -2.469813        0.000007        0.000000  1
  H         -1.234887        2.138914        0.000000  1
  H          1.234894        2.138911        0.000000  1
  C         -1.532044        1.285571        0.000000  2
  H         -0.450454        1.178155       -0.000000  2
  H         -1.892724        1.321391        1.024746  2
  H         -1.805020        2.204502       -0.512373  2
  H         -1.980428        0.438279       -0.512373  2

%mem=32GB
%nprocshared= 8
#p m062x/aug-cc-pVDZ   counterpoise=2

00305 m062x/aug-cc-pVDZ   counterpoise=2

 0  1  0  1  0  1
  C          1.388376       -0.000000        0.000000  1
  C          0.694192       -1.202364        0.000000  1
  C         -0.694200       -1.202362        0.000000  1
  C         -1.388374        0.000006        0.000000  1
  C         -0.694198        1.202362        0.000000  1
  C          0.694205        1.202358        0.000000  1
  H          2.469814       -0.000007        0.000000  1
  H          1.234896       -2.138907        0.000000  1
  H         -1.234899       -2.138908        0.000000  1
  H         -2.469813        0.000007        0.000000  1
  H         -1.234887        2.138914        0.000000  1
  H          1.234894        2.138911        0.000000  1
  C         -1.732007        1.000009        0.000000  2
  H         -0.665186        1.208019       -0.000000  2
  H         -2.087761        0.930643        1.024746  2
  H         -2.257600        1.801696       -0.512373  2
  H         -1.917922        0.059590       -0.512373  2

%mem=32GB
%nprocshared= 8
#p m062x/aug-cc-pVDZ   counterpoise=2

00306 m062x/aug-cc-pVDZ   counterpoise=2

 0  1  0  1  0  1
  C          1.388376       -0.000000        0.000000  1
  C          0.694192       -1.202364        0.000000  1
  C         -0.694200       -1.202362        0.000000  1
  C         -1.388374        0.000006        0.000000  1
  C         -0.694198        1.202362        0.000000  1
  C          0.694205        1.202358        0.000000  1
  H          2.469814       -0.000007        0.000000  1
  H          1.234896       -2.138907        0.000000  1
  H         -1.234899       -2.138908        0.000000  1
  H         -2.469813        0.000007        0.000000  1
  H         -1.234887        2.138914        0.000000  1
  H          1.234894        2.138911        0.000000  1
  C         -1.879359        0.684004        0.000000  2
  H         -1.245542       -0.198975       -0.000000  2
  H         -2.090719        0.978452        1.024746  2
  H         -1.369772        1.495960       -0.512373  2
  H         -2.811666        0.460945       -0.512373  2

%mem=32GB
%nprocshared= 8
#p m062x/aug-cc-pVDZ   counterpoise=2

00307 m062x/aug-cc-pVDZ   counterpoise=2

 0  1  0  1  0  1
  C          1.388376       -0.000000        0.000000  1
  C          0.694192       -1.202364        0.000000  1
  C         -0.694200       -1.202362        0.000000  1
  C         -1.388374        0.000006        0.000000  1
  C         -0.694198        1.202362        0.000000  1
  C          0.694205        1.202358        0.000000  1
  H          2.469814       -0.000007        0.000000  1
  H          1.234896       -2.138907        0.000000  1
  H         -1.234899       -2.138908        0.000000  1
  H         -2.469813        0.000007        0.000000  1
  H         -1.234887        2.138914        0.000000  1
  H          1.234894        2.138911        0.000000  1
  C         -1.969652        0.347271        0.000000  2
  H         -2.862467       -0.272614       -0.000000  2
  H         -1.671924        0.553985        1.024746  2
  H         -1.165792       -0.174993       -0.512373  2
  H         -2.178056        1.282962       -0.512373  2

%mem=32GB
%nprocshared= 8
#p m062x/aug-cc-pVDZ   counterpoise=2

00308 m062x/aug-cc-pVDZ   counterpoise=2

 0  1  0  1  0  1
  C          1.388376       -0.000000        0.000000  1
  C          0.694192       -1.202364        0.000000  1
  C         -0.694200       -1.202362        0.000000  1
  C         -1.388374        0.000006        0.000000  1
  C         -0.694198        1.202362        0.000000  1
  C          0.694205        1.202358        0.000000  1
  H          2.469814       -0.000007        0.000000  1
  H          1.234896       -2.138907        0.000000  1
  H         -1.234899       -2.138908        0.000000  1
  H         -2.469813        0.000007        0.000000  1
  H         -1.234887        2.138914        0.000000  1
  H          1.234894        2.138911        0.000000  1
  C         -2.000045        0.000000        0.000000  2
  H         -3.086956        0.000016       -0.000000  2
  H         -1.637591       -0.000005        1.024746  2
  H         -1.637604       -0.887461       -0.512373  2
  H         -1.637578        0.887451       -0.512373  2

%mem=32GB
%nprocshared= 8
#p m062x/aug-cc-pVDZ   counterpoise=2

00309 m062x/aug-cc-pVDZ   counterpoise=2

 0  1  0  1  0  1
  C          1.388376       -0.000000        0.000000  1
  C          0.694192       -1.202364        0.000000  1
  C         -0.694200       -1.202362        0.000000  1
  C         -1.388374        0.000006        0.000000  1
  C         -0.694198        1.202362        0.000000  1
  C          0.694205        1.202358        0.000000  1
  H          2.469814       -0.000007        0.000000  1
  H          1.234896       -2.138907        0.000000  1
  H         -1.234899       -2.138908        0.000000  1
  H         -2.469813        0.000007        0.000000  1
  H         -1.234887        2.138914        0.000000  1
  H          1.234894        2.138911        0.000000  1
  C         -1.969652       -0.347271        0.000000  2
  H         -2.862455        0.272631       -0.000000  2
  H         -1.671928       -0.553990        1.024746  2
  H         -2.178074       -1.282958       -0.512373  2
  H         -1.165782        0.174978       -0.512373  2

%mem=32GB
%nprocshared= 8
#p m062x/aug-cc-pVDZ   counterpoise=2

00310 m062x/aug-cc-pVDZ   counterpoise=2

 0  1  0  1  0  1
  C          1.388376       -0.000000        0.000000  1
  C          0.694192       -1.202364        0.000000  1
  C         -0.694200       -1.202362        0.000000  1
  C         -1.388374        0.000006        0.000000  1
  C         -0.694198        1.202362        0.000000  1
  C          0.694205        1.202358        0.000000  1
  H          2.469814       -0.000007        0.000000  1
  H          1.234896       -2.138907        0.000000  1
  H         -1.234899       -2.138908        0.000000  1
  H         -2.469813        0.000007        0.000000  1
  H         -1.234887        2.138914        0.000000  1
  H          1.234894        2.138911        0.000000  1
  C         -1.879359       -0.684004        0.000000  2
  H         -1.245549        0.198980       -0.000000  2
  H         -2.090717       -0.978454        1.024746  2
  H         -2.811667       -0.460952       -0.512373  2
  H         -1.369766       -1.495955       -0.512373  2

%mem=32GB
%nprocshared= 8
#p m062x/aug-cc-pVDZ   counterpoise=2

00311 m062x/aug-cc-pVDZ   counterpoise=2

 0  1  0  1  0  1
  C          1.388376       -0.000000        0.000000  1
  C          0.694192       -1.202364        0.000000  1
  C         -0.694200       -1.202362        0.000000  1
  C         -1.388374        0.000006        0.000000  1
  C         -0.694198        1.202362        0.000000  1
  C          0.694205        1.202358        0.000000  1
  H          2.469814       -0.000007        0.000000  1
  H          1.234896       -2.138907        0.000000  1
  H         -1.234899       -2.138908        0.000000  1
  H         -2.469813        0.000007        0.000000  1
  H         -1.234887        2.138914        0.000000  1
  H          1.234894        2.138911        0.000000  1
  C         -1.732007       -1.000009        0.000000  2
  H         -0.665186       -1.208019       -0.000000  2
  H         -2.087761       -0.930643        1.024746  2
  H         -1.917922       -0.059590       -0.512373  2
  H         -2.257601       -1.801696       -0.512373  2

%mem=32GB
%nprocshared= 8
#p m062x/aug-cc-pVDZ   counterpoise=2

00312 m062x/aug-cc-pVDZ   counterpoise=2

 0  1  0  1  0  1
  C          1.388376       -0.000000        0.000000  1
  C          0.694192       -1.202364        0.000000  1
  C         -0.694200       -1.202362        0.000000  1
  C         -1.388374        0.000006        0.000000  1
  C         -0.694198        1.202362        0.000000  1
  C          0.694205        1.202358        0.000000  1
  H          2.469814       -0.000007        0.000000  1
  H          1.234896       -2.138907        0.000000  1
  H         -1.234899       -2.138908        0.000000  1
  H         -2.469813        0.000007        0.000000  1
  H         -1.234887        2.138914        0.000000  1
  H          1.234894        2.138911        0.000000  1
  C         -1.532044       -1.285571        0.000000  2
  H         -0.450454       -1.178155       -0.000000  2
  H         -1.892724       -1.321391        1.024746  2
  H         -1.980428       -0.438279       -0.512373  2
  H         -1.805019       -2.204503       -0.512373  2

%mem=32GB
%nprocshared= 8
#p m062x/aug-cc-pVDZ   counterpoise=2

00313 m062x/aug-cc-pVDZ   counterpoise=2

 0  1  0  1  0  1
  C          1.388376       -0.000000        0.000000  1
  C          0.694192       -1.202364        0.000000  1
  C         -0.694200       -1.202362        0.000000  1
  C         -1.388374        0.000006        0.000000  1
  C         -0.694198        1.202362        0.000000  1
  C          0.694205        1.202358        0.000000  1
  H          2.469814       -0.000007        0.000000  1
  H          1.234896       -2.138907        0.000000  1
  H         -1.234899       -2.138908        0.000000  1
  H         -2.469813        0.000007        0.000000  1
  H         -1.234887        2.138914        0.000000  1
  H          1.234894        2.138911        0.000000  1
  C         -1.285571       -1.532134        0.000000  2
  H         -1.195117       -2.615274       -0.000000  2
  H         -1.315735       -1.170937        1.024746  2
  H         -0.431358       -1.097082       -0.512373  2
  H         -2.200113       -1.244793       -0.512373  2

%mem=32GB
%nprocshared= 8
#p m062x/aug-cc-pVDZ   counterpoise=2

00314 m062x/aug-cc-pVDZ   counterpoise=2

 0  1  0  1  0  1
  C          1.388376       -0.000000        0.000000  1
  C          0.694192       -1.202364        0.000000  1
  C         -0.694200       -1.202362        0.000000  1
  C         -1.388374        0.000006        0.000000  1
  C         -0.694198        1.202362        0.000000  1
  C          0.694205        1.202358        0.000000  1
  H          2.469814       -0.000007        0.000000  1
  H          1.234896       -2.138907        0.000000  1
  H         -1.234899       -2.138908        0.000000  1
  H         -2.469813        0.000007        0.000000  1
  H         -1.234887        2.138914        0.000000  1
  H          1.234894        2.138911        0.000000  1
  C         -1.000023       -1.732090        0.000000  2
  H         -1.543478       -2.673382       -0.000000  2
  H         -0.818796       -1.418195        1.024746  2
  H         -0.050236       -1.861923       -0.512373  2
  H         -1.587355       -0.974468       -0.512373  2

%mem=32GB
%nprocshared= 8
#p m062x/aug-cc-pVDZ   counterpoise=2

00315 m062x/aug-cc-pVDZ   counterpoise=2

 0  1  0  1  0  1
  C          1.388376       -0.000000        0.000000  1
  C          0.694192       -1.202364        0.000000  1
  C         -0.694200       -1.202362        0.000000  1
  C         -1.388374        0.000006        0.000000  1
  C         -0.694198        1.202362        0.000000  1
  C          0.694205        1.202358        0.000000  1
  H          2.469814       -0.000007        0.000000  1
  H          1.234896       -2.138907        0.000000  1
  H         -1.234899       -2.138908        0.000000  1
  H         -2.469813        0.000007        0.000000  1
  H         -1.234887        2.138914        0.000000  1
  H          1.234894        2.138911        0.000000  1
  C         -0.684081       -1.879404        0.000000  2
  H         -1.667335       -2.342639       -0.000000  2
  H         -0.356194       -1.724929        1.024746  2
  H          0.022035       -2.527750       -0.512373  2
  H         -0.734422       -0.922108       -0.512373  2

%mem=32GB
%nprocshared= 8
#p m062x/aug-cc-pVDZ   counterpoise=2

00316 m062x/aug-cc-pVDZ   counterpoise=2

 0  1  0  1  0  1
  C          1.388376       -0.000000        0.000000  1
  C          0.694192       -1.202364        0.000000  1
  C         -0.694200       -1.202362        0.000000  1
  C         -1.388374        0.000006        0.000000  1
  C         -0.694198        1.202362        0.000000  1
  C          0.694205        1.202358        0.000000  1
  H          2.469814       -0.000007        0.000000  1
  H          1.234896       -2.138907        0.000000  1
  H         -1.234899       -2.138908        0.000000  1
  H         -2.469813        0.000007        0.000000  1
  H         -1.234887        2.138914        0.000000  1
  H          1.234894        2.138911        0.000000  1
  C         -0.347315       -1.969575        0.000000  2
  H         -0.795104       -0.979191       -0.000000  2
  H         -0.197990       -2.299839        1.024746  2
  H         -1.006632       -2.665457       -0.512373  2
  H          0.610652       -1.934222       -0.512373  2

%mem=32GB
%nprocshared= 8
#p m062x/aug-cc-pVDZ   counterpoise=2

00317 m062x/aug-cc-pVDZ   counterpoise=2

 0  1  0  1  0  1
  C          1.388376       -0.000000        0.000000  1
  C          0.694192       -1.202364        0.000000  1
  C         -0.694200       -1.202362        0.000000  1
  C         -1.388374        0.000006        0.000000  1
  C         -0.694198        1.202362        0.000000  1
  C          0.694205        1.202358        0.000000  1
  H          2.469814       -0.000007        0.000000  1
  H          1.234896       -2.138907        0.000000  1
  H         -1.234899       -2.138908        0.000000  1
  H         -2.469813        0.000007        0.000000  1
  H         -1.234887        2.138914        0.000000  1
  H          1.234894        2.138911        0.000000  1
  C          0.000030       -1.999966        0.000000  2
  H          0.713586       -1.180080       -0.000000  2
  H         -0.237921       -2.273375        1.024746  2
  H         -0.907353       -1.690760       -0.512373  2
  H          0.431510       -2.855989       -0.512373  2

%mem=32GB
%nprocshared= 8
#p m062x/aug-cc-pVDZ   counterpoise=2

00318 m062x/aug-cc-pVDZ   counterpoise=2

 0  1  0  1  0  1
  C          1.388376       -0.000000        0.000000  1
  C          0.694192       -1.202364        0.000000  1
  C         -0.694200       -1.202362        0.000000  1
  C         -1.388374        0.000006        0.000000  1
  C         -0.694198        1.202362        0.000000  1
  C          0.694205        1.202358        0.000000  1
  H          2.469814       -0.000007        0.000000  1
  H          1.234896       -2.138907        0.000000  1
  H         -1.234899       -2.138908        0.000000  1
  H         -2.469813        0.000007        0.000000  1
  H         -1.234887        2.138914        0.000000  1
  H          1.234894        2.138911        0.000000  1
  C          0.347315       -1.969575        0.000000  2
  H          0.795096       -0.979187       -0.000000  2
  H          0.197992       -2.299841        1.024746  2
  H         -0.610653       -1.934230       -0.512373  2
  H          1.006638       -2.665451       -0.512373  2

%mem=32GB
%nprocshared= 8
#p m062x/aug-cc-pVDZ   counterpoise=2

00319 m062x/aug-cc-pVDZ   counterpoise=2

 0  1  0  1  0  1
  C          1.388376       -0.000000        0.000000  1
  C          0.694192       -1.202364        0.000000  1
  C         -0.694200       -1.202362        0.000000  1
  C         -1.388374        0.000006        0.000000  1
  C         -0.694198        1.202362        0.000000  1
  C          0.694205        1.202358        0.000000  1
  H          2.469814       -0.000007        0.000000  1
  H          1.234896       -2.138907        0.000000  1
  H         -1.234899       -2.138908        0.000000  1
  H         -2.469813        0.000007        0.000000  1
  H         -1.234887        2.138914        0.000000  1
  H          1.234894        2.138911        0.000000  1
  C          0.684081       -1.879404        0.000000  2
  H          1.667335       -2.342640       -0.000000  2
  H          0.356194       -1.724929        1.024746  2
  H          0.734422       -0.922108       -0.512373  2
  H         -0.022035       -2.527749       -0.512373  2

%mem=32GB
%nprocshared= 8
#p m062x/aug-cc-pVDZ   counterpoise=2

00320 m062x/aug-cc-pVDZ   counterpoise=2

 0  1  0  1  0  1
  C          1.388376       -0.000000        0.000000  1
  C          0.694192       -1.202364        0.000000  1
  C         -0.694200       -1.202362        0.000000  1
  C         -1.388374        0.000006        0.000000  1
  C         -0.694198        1.202362        0.000000  1
  C          0.694205        1.202358        0.000000  1
  H          2.469814       -0.000007        0.000000  1
  H          1.234896       -2.138907        0.000000  1
  H         -1.234899       -2.138908        0.000000  1
  H         -2.469813        0.000007        0.000000  1
  H         -1.234887        2.138914        0.000000  1
  H          1.234894        2.138911        0.000000  1
  C          1.000022       -1.732090        0.000000  2
  H          1.543474       -2.673385       -0.000000  2
  H          0.818797       -1.418195        1.024746  2
  H          1.587358       -0.974470       -0.512373  2
  H          0.050235       -1.861919       -0.512373  2

%mem=32GB
%nprocshared= 8
#p m062x/aug-cc-pVDZ   counterpoise=2

00321 m062x/aug-cc-pVDZ   counterpoise=2

 0  1  0  1  0  1
  C          1.388376       -0.000000        0.000000  1
  C          0.694192       -1.202364        0.000000  1
  C         -0.694200       -1.202362        0.000000  1
  C         -1.388374        0.000006        0.000000  1
  C         -0.694198        1.202362        0.000000  1
  C          0.694205        1.202358        0.000000  1
  H          2.469814       -0.000007        0.000000  1
  H          1.234896       -2.138907        0.000000  1
  H         -1.234899       -2.138908        0.000000  1
  H         -2.469813        0.000007        0.000000  1
  H         -1.234887        2.138914        0.000000  1
  H          1.234894        2.138911        0.000000  1
  C          1.285571       -1.532134        0.000000  2
  H          1.195112       -2.615274       -0.000000  2
  H          1.315737       -1.170937        1.024746  2
  H          2.200114       -1.244797       -0.512373  2
  H          0.431360       -1.097077       -0.512373  2

%mem=32GB
%nprocshared= 8
#p m062x/aug-cc-pVDZ   counterpoise=2

00322 m062x/aug-cc-pVDZ   counterpoise=2

 0  1  0  1  0  1
  C          1.388376       -0.000000        0.000000  1
  C          0.694192       -1.202364        0.000000  1
  C         -0.694200       -1.202362        0.000000  1
  C         -1.388374        0.000006        0.000000  1
  C         -0.694198        1.202362        0.000000  1
  C          0.694205        1.202358        0.000000  1
  H          2.469814       -0.000007        0.000000  1
  H          1.234896       -2.138907        0.000000  1
  H         -1.234899       -2.138908        0.000000  1
  H         -2.469813        0.000007        0.000000  1
  H         -1.234887        2.138914        0.000000  1
  H          1.234894        2.138911        0.000000  1
  C          1.532044       -1.285571        0.000000  2
  H          0.450454       -1.178158       -0.000000  2
  H          1.892724       -1.321390        1.024746  2
  H          1.805022       -2.204502       -0.512373  2
  H          1.980425       -0.438278       -0.512373  2

%mem=32GB
%nprocshared= 8
#p m062x/aug-cc-pVDZ   counterpoise=2

00323 m062x/aug-cc-pVDZ   counterpoise=2

 0  1  0  1  0  1
  C          1.388376       -0.000000        0.000000  1
  C          0.694192       -1.202364        0.000000  1
  C         -0.694200       -1.202362        0.000000  1
  C         -1.388374        0.000006        0.000000  1
  C         -0.694198        1.202362        0.000000  1
  C          0.694205        1.202358        0.000000  1
  H          2.469814       -0.000007        0.000000  1
  H          1.234896       -2.138907        0.000000  1
  H         -1.234899       -2.138908        0.000000  1
  H         -2.469813        0.000007        0.000000  1
  H         -1.234887        2.138914        0.000000  1
  H          1.234894        2.138911        0.000000  1
  C          1.732007       -1.000009        0.000000  2
  H          0.665186       -1.208020       -0.000000  2
  H          2.087761       -0.930643        1.024746  2
  H          2.257601       -1.801695       -0.512373  2
  H          1.917921       -0.059590       -0.512373  2

%mem=32GB
%nprocshared= 8
#p m062x/aug-cc-pVDZ   counterpoise=2

00324 m062x/aug-cc-pVDZ   counterpoise=2

 0  1  0  1  0  1
  C          1.388376       -0.000000        0.000000  1
  C          0.694192       -1.202364        0.000000  1
  C         -0.694200       -1.202362        0.000000  1
  C         -1.388374        0.000006        0.000000  1
  C         -0.694198        1.202362        0.000000  1
  C          0.694205        1.202358        0.000000  1
  H          2.469814       -0.000007        0.000000  1
  H          1.234896       -2.138907        0.000000  1
  H         -1.234899       -2.138908        0.000000  1
  H         -2.469813        0.000007        0.000000  1
  H         -1.234887        2.138914        0.000000  1
  H          1.234894        2.138911        0.000000  1
  C          1.879359       -0.684004        0.000000  2
  H          1.245547        0.198979       -0.000000  2
  H          2.090717       -0.978453        1.024746  2
  H          1.369767       -1.495957       -0.512373  2
  H          2.811667       -0.460950       -0.512373  2

%mem=32GB
%nprocshared= 8
#p m062x/aug-cc-pVDZ   counterpoise=2

00325 m062x/aug-cc-pVDZ   counterpoise=2

 0  1  0  1  0  1
  C          1.388376       -0.000000        0.000000  1
  C          0.694192       -1.202364        0.000000  1
  C         -0.694200       -1.202362        0.000000  1
  C         -1.388374        0.000006        0.000000  1
  C         -0.694198        1.202362        0.000000  1
  C          0.694205        1.202358        0.000000  1
  H          2.469814       -0.000007        0.000000  1
  H          1.234896       -2.138907        0.000000  1
  H         -1.234899       -2.138908        0.000000  1
  H         -2.469813        0.000007        0.000000  1
  H         -1.234887        2.138914        0.000000  1
  H          1.234894        2.138911        0.000000  1
  C          1.969652       -0.347271        0.000000  2
  H          2.862468        0.272614       -0.000000  2
  H          1.671924       -0.553985        1.024746  2
  H          1.165792        0.174993       -0.512373  2
  H          2.178056       -1.282963       -0.512373  2

%mem=32GB
%nprocshared= 8
#p m062x/aug-cc-pVDZ   counterpoise=2

00326 m062x/aug-cc-pVDZ   counterpoise=2

 0  1  0  1  0  1
  C          1.388376       -0.000000        0.000000  1
  C          0.694192       -1.202364        0.000000  1
  C         -0.694200       -1.202362        0.000000  1
  C         -1.388374        0.000006        0.000000  1
  C         -0.694198        1.202362        0.000000  1
  C          0.694205        1.202358        0.000000  1
  H          2.469814       -0.000007        0.000000  1
  H          1.234896       -2.138907        0.000000  1
  H         -1.234899       -2.138908        0.000000  1
  H         -2.469813        0.000007        0.000000  1
  H         -1.234887        2.138914        0.000000  1
  H          1.234894        2.138911        0.000000  1
  C          1.969652       -0.000000       -0.347271  2
  H          2.862462       -0.000012        0.272622  2
  H          1.087487        0.000012        0.287758  2
  H          1.964158        0.887456       -0.974860  2
  H          1.964133       -0.887456       -0.974860  2

%mem=32GB
%nprocshared= 8
#p m062x/aug-cc-pVDZ   counterpoise=2

00327 m062x/aug-cc-pVDZ   counterpoise=2

 0  1  0  1  0  1
  C          1.388376       -0.000000        0.000000  1
  C          0.694192       -1.202364        0.000000  1
  C         -0.694200       -1.202362        0.000000  1
  C         -1.388374        0.000006        0.000000  1
  C         -0.694198        1.202362        0.000000  1
  C          0.694205        1.202358        0.000000  1
  H          2.469814       -0.000007        0.000000  1
  H          1.234896       -2.138907        0.000000  1
  H         -1.234899       -2.138908        0.000000  1
  H         -2.469813        0.000007        0.000000  1
  H         -1.234887        2.138914        0.000000  1
  H          1.234894        2.138911        0.000000  1
  C          1.939726        0.341999       -0.347275  2
  H          2.739822       -0.174212        0.176889  2
  H          1.257659        0.782059        0.375643  2
  H          2.361672        1.125899       -0.970924  2
  H          1.399418       -0.365536       -0.970924  2

%mem=32GB
%nprocshared= 8
#p m062x/aug-cc-pVDZ   counterpoise=2

00328 m062x/aug-cc-pVDZ   counterpoise=2

 0  1  0  1  0  1
  C          1.388376       -0.000000        0.000000  1
  C          0.694192       -1.202364        0.000000  1
  C         -0.694200       -1.202362        0.000000  1
  C         -1.388374        0.000006        0.000000  1
  C         -0.694198        1.202362        0.000000  1
  C          0.694205        1.202358        0.000000  1
  H          2.469814       -0.000007        0.000000  1
  H          1.234896       -2.138907        0.000000  1
  H         -1.234899       -2.138908        0.000000  1
  H         -2.469813        0.000007        0.000000  1
  H         -1.234887        2.138914        0.000000  1
  H          1.234894        2.138911        0.000000  1
  C          1.850810        0.673614       -0.347279  2
  H          1.284669       -0.151067        0.077882  2
  H          2.266466        1.279089        0.454037  2
  H          2.657813        0.281118       -0.960605  2
  H          1.194526        1.285659       -0.960605  2

%mem=32GB
%nprocshared= 8
#p m062x/aug-cc-pVDZ   counterpoise=2

00329 m062x/aug-cc-pVDZ   counterpoise=2

 0  1  0  1  0  1
  C          1.388376       -0.000000        0.000000  1
  C          0.694192       -1.202364        0.000000  1
  C         -0.694200       -1.202362        0.000000  1
  C         -1.388374        0.000006        0.000000  1
  C         -0.694198        1.202362        0.000000  1
  C          0.694205        1.202358        0.000000  1
  H          2.469814       -0.000007        0.000000  1
  H          1.234896       -2.138907        0.000000  1
  H         -1.234899       -2.138908        0.000000  1
  H         -2.469813        0.000007        0.000000  1
  H         -1.234887        2.138914        0.000000  1
  H          1.234894        2.138911        0.000000  1
  C          1.705695        0.984817       -0.347282  2
  H          0.698318        1.201473       -0.001412  2
  H          2.360426        0.844004        0.508859  2
  H          1.695630        0.079233       -0.948359  2
  H          2.068826        1.814467       -0.948359  2

%mem=32GB
%nprocshared= 8
#p m062x/aug-cc-pVDZ   counterpoise=2

00330 m062x/aug-cc-pVDZ   counterpoise=2

 0  1  0  1  0  1
  C          1.388376       -0.000000        0.000000  1
  C          0.694192       -1.202364        0.000000  1
  C         -0.694200       -1.202362        0.000000  1
  C         -1.388374        0.000006        0.000000  1
  C         -0.694198        1.202362        0.000000  1
  C          0.694205        1.202358        0.000000  1
  H          2.469814       -0.000007        0.000000  1
  H          1.234896       -2.138907        0.000000  1
  H         -1.234899       -2.138908        0.000000  1
  H         -2.469813        0.000007        0.000000  1
  H         -1.234887        2.138914        0.000000  1
  H          1.234894        2.138911        0.000000  1
  C          1.508772        1.266041       -0.347279  2
  H          0.511511        1.188075        0.077889  2
  H          2.240961        1.323284        0.454032  2
  H          1.710685        0.391663       -0.960606  2
  H          1.572344        2.161175       -0.960606  2

%mem=32GB
%nprocshared= 8
#p m062x/aug-cc-pVDZ   counterpoise=2

00331 m062x/aug-cc-pVDZ   counterpoise=2

 0  1  0  1  0  1
  C          1.388376       -0.000000        0.000000  1
  C          0.694192       -1.202364        0.000000  1
  C         -0.694200       -1.202362        0.000000  1
  C         -1.388374        0.000006        0.000000  1
  C         -0.694198        1.202362        0.000000  1
  C          0.694205        1.202358        0.000000  1
  H          2.469814       -0.000007        0.000000  1
  H          1.234896       -2.138907        0.000000  1
  H         -1.234899       -2.138908        0.000000  1
  H         -2.469813        0.000007        0.000000  1
  H         -1.234887        2.138914        0.000000  1
  H          1.234894        2.138911        0.000000  1
  C          1.266042        1.508852       -0.347275  2
  H          1.219027        2.459856        0.176898  2
  H          1.306123        0.698129        0.375635  2
  H          0.383146        1.394695       -0.970925  2
  H          2.155893        1.482335       -0.970925  2

%mem=32GB
%nprocshared= 8
#p m062x/aug-cc-pVDZ   counterpoise=2

00332 m062x/aug-cc-pVDZ   counterpoise=2

 0  1  0  1  0  1
  C          1.388376       -0.000000        0.000000  1
  C          0.694192       -1.202364        0.000000  1
  C         -0.694200       -1.202362        0.000000  1
  C         -1.388374        0.000006        0.000000  1
  C         -0.694198        1.202362        0.000000  1
  C          0.694205        1.202358        0.000000  1
  H          2.469814       -0.000007        0.000000  1
  H          1.234896       -2.138907        0.000000  1
  H         -1.234899       -2.138908        0.000000  1
  H         -2.469813        0.000007        0.000000  1
  H         -1.234887        2.138914        0.000000  1
  H          1.234894        2.138911        0.000000  1
  C          0.984826        1.705769       -0.347271  2
  H          1.431217        2.478962        0.272635  2
  H          0.543748        0.941778        0.287745  2
  H          0.213513        2.144726       -0.974860  2
  H          1.750642        1.257289       -0.974860  2

%mem=32GB
%nprocshared= 8
#p m062x/aug-cc-pVDZ   counterpoise=2

00333 m062x/aug-cc-pVDZ   counterpoise=2

 0  1  0  1  0  1
  C          1.388376       -0.000000        0.000000  1
  C          0.694192       -1.202364        0.000000  1
  C         -0.694200       -1.202362        0.000000  1
  C         -1.388374        0.000006        0.000000  1
  C         -0.694198        1.202362        0.000000  1
  C          0.694205        1.202358        0.000000  1
  H          2.469814       -0.000007        0.000000  1
  H          1.234896       -2.138907        0.000000  1
  H         -1.234899       -2.138908        0.000000  1
  H         -2.469813        0.000007        0.000000  1
  H         -1.234887        2.138914        0.000000  1
  H          1.234894        2.138911        0.000000  1
  C          0.673683        1.850851       -0.347275  2
  H          1.520775        2.285649        0.176902  2
  H         -0.048460        1.480187        0.375632  2
  H          0.205783        2.608220       -0.970925  2
  H          1.016283        1.029168       -0.970925  2

%mem=32GB
%nprocshared= 8
#p m062x/aug-cc-pVDZ   counterpoise=2

00334 m062x/aug-cc-pVDZ   counterpoise=2

 0  1  0  1  0  1
  C          1.388376       -0.000000        0.000000  1
  C          0.694192       -1.202364        0.000000  1
  C         -0.694200       -1.202362        0.000000  1
  C         -1.388374        0.000006        0.000000  1
  C         -0.694198        1.202362        0.000000  1
  C          0.694205        1.202358        0.000000  1
  H          2.469814       -0.000007        0.000000  1
  H          1.234896       -2.138907        0.000000  1
  H         -1.234899       -2.138908        0.000000  1
  H         -2.469813        0.000007        0.000000  1
  H         -1.234887        2.138914        0.000000  1
  H          1.234894        2.138911        0.000000  1
  C          0.342038        1.939655       -0.347279  2
  H          0.773175        1.037025        0.077874  2
  H          0.025504        2.602352        0.454043  2
  H          1.085443        2.442306       -0.960604  2
  H         -0.516149        1.677312       -0.960604  2

%mem=32GB
%nprocshared= 8
#p m062x/aug-cc-pVDZ   counterpoise=2

00335 m062x/aug-cc-pVDZ   counterpoise=2

 0  1  0  1  0  1
  C          1.388376       -0.000000        0.000000  1
  C          0.694192       -1.202364        0.000000  1
  C         -0.694200       -1.202362        0.000000  1
  C         -1.388374        0.000006        0.000000  1
  C         -0.694198        1.202362        0.000000  1
  C          0.694205        1.202358        0.000000  1
  H          2.469814       -0.000007        0.000000  1
  H          1.234896       -2.138907        0.000000  1
  H         -1.234899       -2.138908        0.000000  1
  H         -2.469813        0.000007        0.000000  1
  H         -1.234887        2.138914        0.000000  1
  H          1.234894        2.138911        0.000000  1
  C         -0.000029        1.969584       -0.347282  2
  H         -0.691357        1.205502       -0.001421  2
  H          0.449284        2.466181        0.508865  2
  H          0.779196        1.508071       -0.948358  2
  H         -0.536951        2.698899       -0.948358  2

%mem=32GB
%nprocshared= 8
#p m062x/aug-cc-pVDZ   counterpoise=2

00336 m062x/aug-cc-pVDZ   counterpoise=2

 0  1  0  1  0  1
  C          1.388376       -0.000000        0.000000  1
  C          0.694192       -1.202364        0.000000  1
  C         -0.694200       -1.202362        0.000000  1
  C         -1.388374        0.000006        0.000000  1
  C         -0.694198        1.202362        0.000000  1
  C          0.694205        1.202358        0.000000  1
  H          2.469814       -0.000007        0.000000  1
  H          1.234896       -2.138907        0.000000  1
  H         -1.234899       -2.138908        0.000000  1
  H         -2.469813        0.000007        0.000000  1
  H         -1.234887        2.138914        0.000000  1
  H          1.234894        2.138911        0.000000  1
  C         -0.342038        1.939655       -0.347279  2
  H         -0.773170        1.037024        0.077877  2
  H         -0.025506        2.602356        0.454041  2
  H          0.516150        1.677315       -0.960605  2
  H         -1.085447        2.442300       -0.960605  2

%mem=32GB
%nprocshared= 8
#p m062x/aug-cc-pVDZ   counterpoise=2

00337 m062x/aug-cc-pVDZ   counterpoise=2

 0  1  0  1  0  1
  C          1.388376       -0.000000        0.000000  1
  C          0.694192       -1.202364        0.000000  1
  C         -0.694200       -1.202362        0.000000  1
  C         -1.388374        0.000006        0.000000  1
  C         -0.694198        1.202362        0.000000  1
  C          0.694205        1.202358        0.000000  1
  H          2.469814       -0.000007        0.000000  1
  H          1.234896       -2.138907        0.000000  1
  H         -1.234899       -2.138908        0.000000  1
  H         -2.469813        0.000007        0.000000  1
  H         -1.234887        2.138914        0.000000  1
  H          1.234894        2.138911        0.000000  1
  C         -0.673683        1.850851       -0.347275  2
  H         -1.520770        2.285656        0.176905  2
  H          0.048459        1.480179        0.375629  2
  H         -1.016293        1.029173       -0.970925  2
  H         -0.205778        2.608216       -0.970925  2

%mem=32GB
%nprocshared= 8
#p m062x/aug-cc-pVDZ   counterpoise=2

00338 m062x/aug-cc-pVDZ   counterpoise=2

 0  1  0  1  0  1
  C          1.388376       -0.000000        0.000000  1
  C          0.694192       -1.202364        0.000000  1
  C         -0.694200       -1.202362        0.000000  1
  C         -1.388374        0.000006        0.000000  1
  C         -0.694198        1.202362        0.000000  1
  C          0.694205        1.202358        0.000000  1
  H          2.469814       -0.000007        0.000000  1
  H          1.234896       -2.138907        0.000000  1
  H         -1.234899       -2.138908        0.000000  1
  H         -2.469813        0.000007        0.000000  1
  H         -1.234887        2.138914        0.000000  1
  H          1.234894        2.138911        0.000000  1
  C         -0.984826        1.705769       -0.347271  2
  H         -1.431205        2.478968        0.272636  2
  H         -0.543759        0.941771        0.287745  2
  H         -1.750649        1.257301       -0.974860  2
  H         -0.213506        2.144715       -0.974860  2

%mem=32GB
%nprocshared= 8
#p m062x/aug-cc-pVDZ   counterpoise=2

00339 m062x/aug-cc-pVDZ   counterpoise=2

 0  1  0  1  0  1
  C          1.388376       -0.000000        0.000000  1
  C          0.694192       -1.202364        0.000000  1
  C         -0.694200       -1.202362        0.000000  1
  C         -1.388374        0.000006        0.000000  1
  C         -0.694198        1.202362        0.000000  1
  C          0.694205        1.202358        0.000000  1
  H          2.469814       -0.000007        0.000000  1
  H          1.234896       -2.138907        0.000000  1
  H         -1.234899       -2.138908        0.000000  1
  H         -2.469813        0.000007        0.000000  1
  H         -1.234887        2.138914        0.000000  1
  H          1.234894        2.138911        0.000000  1
  C         -1.266042        1.508852       -0.347275  2
  H         -1.219017        2.459857        0.176896  2
  H         -1.306131        0.698131        0.375637  2
  H         -2.155894        1.482343       -0.970925  2
  H         -0.383148        1.394684       -0.970925  2

%mem=32GB
%nprocshared= 8
#p m062x/aug-cc-pVDZ   counterpoise=2

00340 m062x/aug-cc-pVDZ   counterpoise=2

 0  1  0  1  0  1
  C          1.388376       -0.000000        0.000000  1
  C          0.694192       -1.202364        0.000000  1
  C         -0.694200       -1.202362        0.000000  1
  C         -1.388374        0.000006        0.000000  1
  C         -0.694198        1.202362        0.000000  1
  C          0.694205        1.202358        0.000000  1
  H          2.469814       -0.000007        0.000000  1
  H          1.234896       -2.138907        0.000000  1
  H         -1.234899       -2.138908        0.000000  1
  H         -2.469813        0.000007        0.000000  1
  H         -1.234887        2.138914        0.000000  1
  H          1.234894        2.138911        0.000000  1
  C         -1.508772        1.266041       -0.347279  2
  H         -0.511509        1.188080        0.077886  2
  H         -2.240959        1.323280        0.454034  2
  H         -1.572350        2.161175       -0.960606  2
  H         -1.710682        0.391662       -0.960606  2

%mem=32GB
%nprocshared= 8
#p m062x/aug-cc-pVDZ   counterpoise=2

00341 m062x/aug-cc-pVDZ   counterpoise=2

 0  1  0  1  0  1
  C          1.388376       -0.000000        0.000000  1
  C          0.694192       -1.202364        0.000000  1
  C         -0.694200       -1.202362        0.000000  1
  C         -1.388374        0.000006        0.000000  1
  C         -0.694198        1.202362        0.000000  1
  C          0.694205        1.202358        0.000000  1
  H          2.469814       -0.000007        0.000000  1
  H          1.234896       -2.138907        0.000000  1
  H         -1.234899       -2.138908        0.000000  1
  H         -2.469813        0.000007        0.000000  1
  H         -1.234887        2.138914        0.000000  1
  H          1.234894        2.138911        0.000000  1
  C         -1.705695        0.984817       -0.347282  2
  H         -0.698318        1.201476       -0.001414  2
  H         -2.360423        0.844003        0.508860  2
  H         -2.068830        1.814466       -0.948359  2
  H         -1.695629        0.079233       -0.948359  2

%mem=32GB
%nprocshared= 8
#p m062x/aug-cc-pVDZ   counterpoise=2

00342 m062x/aug-cc-pVDZ   counterpoise=2

 0  1  0  1  0  1
  C          1.388376       -0.000000        0.000000  1
  C          0.694192       -1.202364        0.000000  1
  C         -0.694200       -1.202362        0.000000  1
  C         -1.388374        0.000006        0.000000  1
  C         -0.694198        1.202362        0.000000  1
  C          0.694205        1.202358        0.000000  1
  H          2.469814       -0.000007        0.000000  1
  H          1.234896       -2.138907        0.000000  1
  H         -1.234899       -2.138908        0.000000  1
  H         -2.469813        0.000007        0.000000  1
  H         -1.234887        2.138914        0.000000  1
  H          1.234894        2.138911        0.000000  1
  C         -1.850810        0.673614       -0.347279  2
  H         -1.284664       -0.151063        0.077884  2
  H         -2.266470        1.279087        0.454036  2
  H         -1.194529        1.285662       -0.960606  2
  H         -2.657810        0.281112       -0.960606  2

%mem=32GB
%nprocshared= 8
#p m062x/aug-cc-pVDZ   counterpoise=2

00343 m062x/aug-cc-pVDZ   counterpoise=2

 0  1  0  1  0  1
  C          1.388376       -0.000000        0.000000  1
  C          0.694192       -1.202364        0.000000  1
  C         -0.694200       -1.202362        0.000000  1
  C         -1.388374        0.000006        0.000000  1
  C         -0.694198        1.202362        0.000000  1
  C          0.694205        1.202358        0.000000  1
  H          2.469814       -0.000007        0.000000  1
  H          1.234896       -2.138907        0.000000  1
  H         -1.234899       -2.138908        0.000000  1
  H         -2.469813        0.000007        0.000000  1
  H         -1.234887        2.138914        0.000000  1
  H          1.234894        2.138911        0.000000  1
  C         -1.939726        0.341999       -0.347275  2
  H         -2.739829       -0.174197        0.176895  2
  H         -1.257648        0.782049        0.375638  2
  H         -1.399433       -0.365548       -0.970925  2
  H         -2.361661        1.125905       -0.970925  2

%mem=32GB
%nprocshared= 8
#p m062x/aug-cc-pVDZ   counterpoise=2

00344 m062x/aug-cc-pVDZ   counterpoise=2

 0  1  0  1  0  1
  C          1.388376       -0.000000        0.000000  1
  C          0.694192       -1.202364        0.000000  1
  C         -0.694200       -1.202362        0.000000  1
  C         -1.388374        0.000006        0.000000  1
  C         -0.694198        1.202362        0.000000  1
  C          0.694205        1.202358        0.000000  1
  H          2.469814       -0.000007        0.000000  1
  H          1.234896       -2.138907        0.000000  1
  H         -1.234899       -2.138908        0.000000  1
  H         -2.469813        0.000007        0.000000  1
  H         -1.234887        2.138914        0.000000  1
  H          1.234894        2.138911        0.000000  1
  C         -1.969652        0.000000       -0.347271  2
  H         -2.862461        0.000012        0.272623  2
  H         -1.087487       -0.000012        0.287758  2
  H         -1.964158       -0.887456       -0.974860  2
  H         -1.964133        0.887456       -0.974860  2

%mem=32GB
%nprocshared= 8
#p m062x/aug-cc-pVDZ   counterpoise=2

00345 m062x/aug-cc-pVDZ   counterpoise=2

 0  1  0  1  0  1
  C          1.388376       -0.000000        0.000000  1
  C          0.694192       -1.202364        0.000000  1
  C         -0.694200       -1.202362        0.000000  1
  C         -1.388374        0.000006        0.000000  1
  C         -0.694198        1.202362        0.000000  1
  C          0.694205        1.202358        0.000000  1
  H          2.469814       -0.000007        0.000000  1
  H          1.234896       -2.138907        0.000000  1
  H         -1.234899       -2.138908        0.000000  1
  H         -2.469813        0.000007        0.000000  1
  H         -1.234887        2.138914        0.000000  1
  H          1.234894        2.138911        0.000000  1
  C         -1.939726       -0.341999       -0.347275  2
  H         -2.739821        0.174213        0.176890  2
  H         -1.257659       -0.782060        0.375643  2
  H         -2.361673       -1.125899       -0.970924  2
  H         -1.399418        0.365536       -0.970924  2

%mem=32GB
%nprocshared= 8
#p m062x/aug-cc-pVDZ   counterpoise=2

00346 m062x/aug-cc-pVDZ   counterpoise=2

 0  1  0  1  0  1
  C          1.388376       -0.000000        0.000000  1
  C          0.694192       -1.202364        0.000000  1
  C         -0.694200       -1.202362        0.000000  1
  C         -1.388374        0.000006        0.000000  1
  C         -0.694198        1.202362        0.000000  1
  C          0.694205        1.202358        0.000000  1
  H          2.469814       -0.000007        0.000000  1
  H          1.234896       -2.138907        0.000000  1
  H         -1.234899       -2.138908        0.000000  1
  H         -2.469813        0.000007        0.000000  1
  H         -1.234887        2.138914        0.000000  1
  H          1.234894        2.138911        0.000000  1
  C         -1.850810       -0.673614       -0.347279  2
  H         -1.284670        0.151069        0.077879  2
  H         -2.266463       -1.279088        0.454039  2
  H         -2.657815       -0.281121       -0.960605  2
  H         -1.194525       -1.285659       -0.960605  2

%mem=32GB
%nprocshared= 8
#p m062x/aug-cc-pVDZ   counterpoise=2

00347 m062x/aug-cc-pVDZ   counterpoise=2

 0  1  0  1  0  1
  C          1.388376       -0.000000        0.000000  1
  C          0.694192       -1.202364        0.000000  1
  C         -0.694200       -1.202362        0.000000  1
  C         -1.388374        0.000006        0.000000  1
  C         -0.694198        1.202362        0.000000  1
  C          0.694205        1.202358        0.000000  1
  H          2.469814       -0.000007        0.000000  1
  H          1.234896       -2.138907        0.000000  1
  H         -1.234899       -2.138908        0.000000  1
  H         -2.469813        0.000007        0.000000  1
  H         -1.234887        2.138914        0.000000  1
  H          1.234894        2.138911        0.000000  1
  C         -1.705695       -0.984817       -0.347282  2
  H         -0.698318       -1.201476       -0.001414  2
  H         -2.360424       -0.844002        0.508860  2
  H         -1.695628       -0.079233       -0.948359  2
  H         -2.068830       -1.814466       -0.948359  2

%mem=32GB
%nprocshared= 8
#p m062x/aug-cc-pVDZ   counterpoise=2

00348 m062x/aug-cc-pVDZ   counterpoise=2

 0  1  0  1  0  1
  C          1.388376       -0.000000        0.000000  1
  C          0.694192       -1.202364        0.000000  1
  C         -0.694200       -1.202362        0.000000  1
  C         -1.388374        0.000006        0.000000  1
  C         -0.694198        1.202362        0.000000  1
  C          0.694205        1.202358        0.000000  1
  H          2.469814       -0.000007        0.000000  1
  H          1.234896       -2.138907        0.000000  1
  H         -1.234899       -2.138908        0.000000  1
  H         -2.469813        0.000007        0.000000  1
  H         -1.234887        2.138914        0.000000  1
  H          1.234894        2.138911        0.000000  1
  C         -1.508772       -1.266041       -0.347279  2
  H         -0.511510       -1.188080        0.077887  2
  H         -2.240960       -1.323280        0.454034  2
  H         -1.710682       -0.391662       -0.960606  2
  H         -1.572350       -2.161175       -0.960606  2

%mem=32GB
%nprocshared= 8
#p m062x/aug-cc-pVDZ   counterpoise=2

00349 m062x/aug-cc-pVDZ   counterpoise=2

 0  1  0  1  0  1
  C          1.388376       -0.000000        0.000000  1
  C          0.694192       -1.202364        0.000000  1
  C         -0.694200       -1.202362        0.000000  1
  C         -1.388374        0.000006        0.000000  1
  C         -0.694198        1.202362        0.000000  1
  C          0.694205        1.202358        0.000000  1
  H          2.469814       -0.000007        0.000000  1
  H          1.234896       -2.138907        0.000000  1
  H         -1.234899       -2.138908        0.000000  1
  H         -2.469813        0.000007        0.000000  1
  H         -1.234887        2.138914        0.000000  1
  H          1.234894        2.138911        0.000000  1
  C         -1.266042       -1.508852       -0.347275  2
  H         -1.219035       -2.459855        0.176900  2
  H         -1.306116       -0.698128        0.375634  2
  H         -0.383145       -1.394703       -0.970925  2
  H         -2.155893       -1.482329       -0.970925  2

%mem=32GB
%nprocshared= 8
#p m062x/aug-cc-pVDZ   counterpoise=2

00350 m062x/aug-cc-pVDZ   counterpoise=2

 0  1  0  1  0  1
  C          1.388376       -0.000000        0.000000  1
  C          0.694192       -1.202364        0.000000  1
  C         -0.694200       -1.202362        0.000000  1
  C         -1.388374        0.000006        0.000000  1
  C         -0.694198        1.202362        0.000000  1
  C          0.694205        1.202358        0.000000  1
  H          2.469814       -0.000007        0.000000  1
  H          1.234896       -2.138907        0.000000  1
  H         -1.234899       -2.138908        0.000000  1
  H         -2.469813        0.000007        0.000000  1
  H         -1.234887        2.138914        0.000000  1
  H          1.234894        2.138911        0.000000  1
  C         -0.984826       -1.705769       -0.347271  2
  H         -1.431226       -2.478957        0.272635  2
  H         -0.543739       -0.941783        0.287745  2
  H         -0.213518       -2.144735       -0.974860  2
  H         -1.750637       -1.257280       -0.974860  2

%mem=32GB
%nprocshared= 8
#p m062x/aug-cc-pVDZ   counterpoise=2

00351 m062x/aug-cc-pVDZ   counterpoise=2

 0  1  0  1  0  1
  C          1.388376       -0.000000        0.000000  1
  C          0.694192       -1.202364        0.000000  1
  C         -0.694200       -1.202362        0.000000  1
  C         -1.388374        0.000006        0.000000  1
  C         -0.694198        1.202362        0.000000  1
  C          0.694205        1.202358        0.000000  1
  H          2.469814       -0.000007        0.000000  1
  H          1.234896       -2.138907        0.000000  1
  H         -1.234899       -2.138908        0.000000  1
  H         -2.469813        0.000007        0.000000  1
  H         -1.234887        2.138914        0.000000  1
  H          1.234894        2.138911        0.000000  1
  C         -0.673683       -1.850851       -0.347275  2
  H         -1.520780       -2.285643        0.176900  2
  H          0.048462       -1.480194        0.375634  2
  H         -0.205788       -2.608223       -0.970925  2
  H         -1.016276       -1.029165       -0.970925  2

%mem=32GB
%nprocshared= 8
#p m062x/aug-cc-pVDZ   counterpoise=2

00352 m062x/aug-cc-pVDZ   counterpoise=2

 0  1  0  1  0  1
  C          1.388376       -0.000000        0.000000  1
  C          0.694192       -1.202364        0.000000  1
  C         -0.694200       -1.202362        0.000000  1
  C         -1.388374        0.000006        0.000000  1
  C         -0.694198        1.202362        0.000000  1
  C          0.694205        1.202358        0.000000  1
  H          2.469814       -0.000007        0.000000  1
  H          1.234896       -2.138907        0.000000  1
  H         -1.234899       -2.138908        0.000000  1
  H         -2.469813        0.000007        0.000000  1
  H         -1.234887        2.138914        0.000000  1
  H          1.234894        2.138911        0.000000  1
  C         -0.342038       -1.939655       -0.347279  2
  H         -0.773172       -1.037025        0.077877  2
  H         -0.025505       -2.602355        0.454041  2
  H         -1.085445       -2.442302       -0.960605  2
  H          0.516149       -1.677314       -0.960605  2

%mem=32GB
%nprocshared= 8
#p m062x/aug-cc-pVDZ   counterpoise=2

00353 m062x/aug-cc-pVDZ   counterpoise=2

 0  1  0  1  0  1
  C          1.388376       -0.000000        0.000000  1
  C          0.694192       -1.202364        0.000000  1
  C         -0.694200       -1.202362        0.000000  1
  C         -1.388374        0.000006        0.000000  1
  C         -0.694198        1.202362        0.000000  1
  C          0.694205        1.202358        0.000000  1
  H          2.469814       -0.000007        0.000000  1
  H          1.234896       -2.138907        0.000000  1
  H         -1.234899       -2.138908        0.000000  1
  H         -2.469813        0.000007        0.000000  1
  H         -1.234887        2.138914        0.000000  1
  H          1.234894        2.138911        0.000000  1
  C          0.000029       -1.969584       -0.347282  2
  H          0.691354       -1.205500       -0.001420  2
  H         -0.449283       -2.466183        0.508864  2
  H         -0.779197       -1.508073       -0.948358  2
  H          0.536953       -2.698896       -0.948358  2

%mem=32GB
%nprocshared= 8
#p m062x/aug-cc-pVDZ   counterpoise=2

00354 m062x/aug-cc-pVDZ   counterpoise=2

 0  1  0  1  0  1
  C          1.388376       -0.000000        0.000000  1
  C          0.694192       -1.202364        0.000000  1
  C         -0.694200       -1.202362        0.000000  1
  C         -1.388374        0.000006        0.000000  1
  C         -0.694198        1.202362        0.000000  1
  C          0.694205        1.202358        0.000000  1
  H          2.469814       -0.000007        0.000000  1
  H          1.234896       -2.138907        0.000000  1
  H         -1.234899       -2.138908        0.000000  1
  H         -2.469813        0.000007        0.000000  1
  H         -1.234887        2.138914        0.000000  1
  H          1.234894        2.138911        0.000000  1
  C          0.342038       -1.939655       -0.347279  2
  H          0.773164       -1.037022        0.077879  2
  H          0.025509       -2.602359        0.454039  2
  H         -0.516151       -1.677319       -0.960605  2
  H          1.085450       -2.442295       -0.960605  2

%mem=32GB
%nprocshared= 8
#p m062x/aug-cc-pVDZ   counterpoise=2

00355 m062x/aug-cc-pVDZ   counterpoise=2

 0  1  0  1  0  1
  C          1.388376       -0.000000        0.000000  1
  C          0.694192       -1.202364        0.000000  1
  C         -0.694200       -1.202362        0.000000  1
  C         -1.388374        0.000006        0.000000  1
  C         -0.694198        1.202362        0.000000  1
  C          0.694205        1.202358        0.000000  1
  H          2.469814       -0.000007        0.000000  1
  H          1.234896       -2.138907        0.000000  1
  H         -1.234899       -2.138908        0.000000  1
  H         -2.469813        0.000007        0.000000  1
  H         -1.234887        2.138914        0.000000  1
  H          1.234894        2.138911        0.000000  1
  C          0.673683       -1.850851       -0.347275  2
  H          1.520778       -2.285643        0.176902  2
  H         -0.048463       -1.480192        0.375632  2
  H          1.016277       -1.029166       -0.970925  2
  H          0.205789       -2.608223       -0.970925  2

%mem=32GB
%nprocshared= 8
#p m062x/aug-cc-pVDZ   counterpoise=2

00356 m062x/aug-cc-pVDZ   counterpoise=2

 0  1  0  1  0  1
  C          1.388376       -0.000000        0.000000  1
  C          0.694192       -1.202364        0.000000  1
  C         -0.694200       -1.202362        0.000000  1
  C         -1.388374        0.000006        0.000000  1
  C         -0.694198        1.202362        0.000000  1
  C          0.694205        1.202358        0.000000  1
  H          2.469814       -0.000007        0.000000  1
  H          1.234896       -2.138907        0.000000  1
  H         -1.234899       -2.138908        0.000000  1
  H         -2.469813        0.000007        0.000000  1
  H         -1.234887        2.138914        0.000000  1
  H          1.234894        2.138911        0.000000  1
  C          0.984826       -1.705769       -0.347271  2
  H          1.431222       -2.478957        0.272637  2
  H          0.543742       -0.941780        0.287743  2
  H          1.750639       -1.257284       -0.974860  2
  H          0.213517       -2.144733       -0.974860  2

%mem=32GB
%nprocshared= 8
#p m062x/aug-cc-pVDZ   counterpoise=2

00357 m062x/aug-cc-pVDZ   counterpoise=2

 0  1  0  1  0  1
  C          1.388376       -0.000000        0.000000  1
  C          0.694192       -1.202364        0.000000  1
  C         -0.694200       -1.202362        0.000000  1
  C         -1.388374        0.000006        0.000000  1
  C         -0.694198        1.202362        0.000000  1
  C          0.694205        1.202358        0.000000  1
  H          2.469814       -0.000007        0.000000  1
  H          1.234896       -2.138907        0.000000  1
  H         -1.234899       -2.138908        0.000000  1
  H         -2.469813        0.000007        0.000000  1
  H         -1.234887        2.138914        0.000000  1
  H          1.234894        2.138911        0.000000  1
  C          1.266042       -1.508852       -0.347275  2
  H          1.219030       -2.459855        0.176901  2
  H          1.306120       -0.698127        0.375633  2
  H          2.155893       -1.482334       -0.970925  2
  H          0.383146       -1.394699       -0.970925  2

%mem=32GB
%nprocshared= 8
#p m062x/aug-cc-pVDZ   counterpoise=2

00358 m062x/aug-cc-pVDZ   counterpoise=2

 0  1  0  1  0  1
  C          1.388376       -0.000000        0.000000  1
  C          0.694192       -1.202364        0.000000  1
  C         -0.694200       -1.202362        0.000000  1
  C         -1.388374        0.000006        0.000000  1
  C         -0.694198        1.202362        0.000000  1
  C          0.694205        1.202358        0.000000  1
  H          2.469814       -0.000007        0.000000  1
  H          1.234896       -2.138907        0.000000  1
  H         -1.234899       -2.138908        0.000000  1
  H         -2.469813        0.000007        0.000000  1
  H         -1.234887        2.138914        0.000000  1
  H          1.234894        2.138911        0.000000  1
  C          1.508772       -1.266041       -0.347279  2
  H          0.511508       -1.188083        0.077883  2
  H          2.240957       -1.323278        0.454036  2
  H          1.572355       -2.161175       -0.960606  2
  H          1.710681       -0.391661       -0.960606  2

%mem=32GB
%nprocshared= 8
#p m062x/aug-cc-pVDZ   counterpoise=2

00359 m062x/aug-cc-pVDZ   counterpoise=2

 0  1  0  1  0  1
  C          1.388376       -0.000000        0.000000  1
  C          0.694192       -1.202364        0.000000  1
  C         -0.694200       -1.202362        0.000000  1
  C         -1.388374        0.000006        0.000000  1
  C         -0.694198        1.202362        0.000000  1
  C          0.694205        1.202358        0.000000  1
  H          2.469814       -0.000007        0.000000  1
  H          1.234896       -2.138907        0.000000  1
  H         -1.234899       -2.138908        0.000000  1
  H         -2.469813        0.000007        0.000000  1
  H         -1.234887        2.138914        0.000000  1
  H          1.234894        2.138911        0.000000  1
  C          1.705695       -0.984817       -0.347282  2
  H          0.698317       -1.201477       -0.001416  2
  H          2.360422       -0.844003        0.508862  2
  H          2.068831       -1.814465       -0.948358  2
  H          1.695629       -0.079232       -0.948358  2

%mem=32GB
%nprocshared= 8
#p m062x/aug-cc-pVDZ   counterpoise=2

00360 m062x/aug-cc-pVDZ   counterpoise=2

 0  1  0  1  0  1
  C          1.388376       -0.000000        0.000000  1
  C          0.694192       -1.202364        0.000000  1
  C         -0.694200       -1.202362        0.000000  1
  C         -1.388374        0.000006        0.000000  1
  C         -0.694198        1.202362        0.000000  1
  C          0.694205        1.202358        0.000000  1
  H          2.469814       -0.000007        0.000000  1
  H          1.234896       -2.138907        0.000000  1
  H         -1.234899       -2.138908        0.000000  1
  H         -2.469813        0.000007        0.000000  1
  H         -1.234887        2.138914        0.000000  1
  H          1.234894        2.138911        0.000000  1
  C          1.850810       -0.673614       -0.347279  2
  H          1.284669        0.151067        0.077882  2
  H          2.266466       -1.279089        0.454037  2
  H          1.194526       -1.285659       -0.960605  2
  H          2.657813       -0.281118       -0.960605  2

%mem=32GB
%nprocshared= 8
#p m062x/aug-cc-pVDZ   counterpoise=2

00361 m062x/aug-cc-pVDZ   counterpoise=2

 0  1  0  1  0  1
  C          1.388376       -0.000000        0.000000  1
  C          0.694192       -1.202364        0.000000  1
  C         -0.694200       -1.202362        0.000000  1
  C         -1.388374        0.000006        0.000000  1
  C         -0.694198        1.202362        0.000000  1
  C          0.694205        1.202358        0.000000  1
  H          2.469814       -0.000007        0.000000  1
  H          1.234896       -2.138907        0.000000  1
  H         -1.234899       -2.138908        0.000000  1
  H         -2.469813        0.000007        0.000000  1
  H         -1.234887        2.138914        0.000000  1
  H          1.234894        2.138911        0.000000  1
  C          1.939726       -0.341999       -0.347275  2
  H          2.739829        0.174196        0.176894  2
  H          1.257648       -0.782048        0.375639  2
  H          1.399434        0.365548       -0.970925  2
  H          2.361660       -1.125905       -0.970925  2

%mem=32GB
%nprocshared= 8
#p m062x/aug-cc-pVDZ   counterpoise=2

00362 m062x/aug-cc-pVDZ   counterpoise=2

 0  1  0  1  0  1
  C          1.388376       -0.000000        0.000000  1
  C          0.694192       -1.202364        0.000000  1
  C         -0.694200       -1.202362        0.000000  1
  C         -1.388374        0.000006        0.000000  1
  C         -0.694198        1.202362        0.000000  1
  C          0.694205        1.202358        0.000000  1
  H          2.469814       -0.000007        0.000000  1
  H          1.234896       -2.138907        0.000000  1
  H         -1.234899       -2.138908        0.000000  1
  H         -2.469813        0.000007        0.000000  1
  H         -1.234887        2.138914        0.000000  1
  H          1.234894        2.138911        0.000000  1
  C          1.879359        0.000000       -0.684004  2
  H          1.245547        0.000000        0.198979  2
  H          2.923198       -0.000000       -0.380892  2
  H          1.674477       -0.887456       -1.277234  2
  H          1.674477        0.887456       -1.277234  2

%mem=32GB
%nprocshared= 8
#p m062x/aug-cc-pVDZ   counterpoise=2

00363 m062x/aug-cc-pVDZ   counterpoise=2

 0  1  0  1  0  1
  C          1.388376       -0.000000        0.000000  1
  C          0.694192       -1.202364        0.000000  1
  C         -0.694200       -1.202362        0.000000  1
  C         -1.388374        0.000006        0.000000  1
  C         -0.694198        1.202362        0.000000  1
  C          0.694205        1.202358        0.000000  1
  H          2.469814       -0.000007        0.000000  1
  H          1.234896       -2.138907        0.000000  1
  H         -1.234899       -2.138908        0.000000  1
  H         -2.469813        0.000007        0.000000  1
  H         -1.234887        2.138914        0.000000  1
  H          1.234894        2.138911        0.000000  1
  C          1.850810        0.326335       -0.684006  2
  H          1.284669       -0.073185        0.153397  2
  H          2.684663        0.914778       -0.309971  2
  H          2.228759       -0.493131       -1.289898  2
  H          1.205383        0.957045       -1.289898  2

%mem=32GB
%nprocshared= 8
#p m062x/aug-cc-pVDZ   counterpoise=2

00364 m062x/aug-cc-pVDZ   counterpoise=2

 0  1  0  1  0  1
  C          1.388376       -0.000000        0.000000  1
  C          0.694192       -1.202364        0.000000  1
  C         -0.694200       -1.202362        0.000000  1
  C         -1.388374        0.000006        0.000000  1
  C         -0.694198        1.202362        0.000000  1
  C          0.694205        1.202358        0.000000  1
  H          2.469814       -0.000007        0.000000  1
  H          1.234896       -2.138907        0.000000  1
  H         -1.234899       -2.138908        0.000000  1
  H         -2.469813        0.000007        0.000000  1
  H         -1.234887        2.138914        0.000000  1
  H          1.234894        2.138911        0.000000  1
  C          1.766028        0.642759       -0.684010  2
  H          1.360319       -0.047752        0.050817  2
  H          2.252278        1.470351       -0.173982  2
  H          2.490999        0.124795       -1.306590  2
  H          0.960682        1.023929       -1.306590  2

%mem=32GB
%nprocshared= 8
#p m062x/aug-cc-pVDZ   counterpoise=2

00365 m062x/aug-cc-pVDZ   counterpoise=2

 0  1  0  1  0  1
  C          1.388376       -0.000000        0.000000  1
  C          0.694192       -1.202364        0.000000  1
  C         -0.694200       -1.202362        0.000000  1
  C         -1.388374        0.000006        0.000000  1
  C         -0.694198        1.202362        0.000000  1
  C          0.694205        1.202358        0.000000  1
  H          2.469814       -0.000007        0.000000  1
  H          1.234896       -2.138907        0.000000  1
  H         -1.234899       -2.138908        0.000000  1
  H         -2.469813        0.000007        0.000000  1
  H         -1.234887        2.138914        0.000000  1
  H          1.234894        2.138911        0.000000  1
  C          1.627560        0.939703       -0.684014  2
  H          0.772617        1.180292       -0.057465  2
  H          2.481288        0.699455       -0.055598  2
  H          1.387944        0.085207       -1.311628  2
  H          1.868746        1.793756       -1.311628  2

%mem=32GB
%nprocshared= 8
#p m062x/aug-cc-pVDZ   counterpoise=2

00366 m062x/aug-cc-pVDZ   counterpoise=2

 0  1  0  1  0  1
  C          1.388376       -0.000000        0.000000  1
  C          0.694192       -1.202364        0.000000  1
  C         -0.694200       -1.202362        0.000000  1
[truncated: 17,080,610 more chars]
