# Supplementary material for: Three-Dimensional CH/π and CH/N Interactions from Quantum-Mechanical and Database Analyses
Source: J Chem Inf Model. 2025 Apr 14;65(8):4116–27. doi: 10.1021/acs.jcim.5c00124 (PMC12042816; doi:10.1021/acs.jcim.5c00124)
Supplement: Supplementary file 4 — ci5c00124_si_004.zip [file ci5c00124_si_004.zip › inp_files/mif_qm_bz_purine_inp.txt]

%mem=32GB
%nprocshared= 8
#p m062x/6-31G(d,p)    counterpoise=2

00001 m062x/6-31G(d,p)    counterpoise=2

 0  1  0  1  0  1
  N          1.539511        1.146843        0.000008  1
  C          2.282559       -0.000000        0.000010  1
  N          1.579169       -1.093212       -0.000011  1
  C          0.271756       -0.658892       -0.000020  1
  N         -0.826203       -1.407904       -0.000024  1
  C         -1.954256       -0.717000        0.000013  1
  N         -2.103571        0.617063        0.000005  1
  C         -1.012310        1.366786        0.000017  1
  C          0.223346        0.746317        0.000002  1
  H          3.360741        0.037790        0.000016  1
  H         -2.872159       -1.291240       -0.000062  1
  H         -1.137508        2.443814        0.000028  1
  H          1.894258        2.086662       -0.000024  1
  C          0.000000        0.000000        2.000000  2
  H          0.138430       -0.335632        0.981212  2
  C          1.022620        0.673828        2.653864  2
  H          1.957723        0.863142        2.144470  2
  C          0.844931        1.104649        3.961592  2
  H          1.641604        1.629596        4.470986  2
  C         -0.355379        0.861643        4.615455  2
  H         -0.493809        1.197275        5.634244  2
  C         -1.378000        0.187815        3.961592  2
  H         -2.313102       -0.001499        4.470986  2
  C         -1.200310       -0.243006        2.653864  2
  H         -1.996983       -0.767953        2.144470  2

%mem=32GB
%nprocshared= 8
#p m062x/6-31G(d,p)    counterpoise=2

00002 m062x/6-31G(d,p)    counterpoise=2

 0  1  0  1  0  1
  N          1.539511        1.146843        0.000008  1
  C          2.282559       -0.000000        0.000010  1
  N          1.579169       -1.093212       -0.000011  1
  C          0.271756       -0.658892       -0.000020  1
  N         -0.826203       -1.407904       -0.000024  1
  C         -1.954256       -0.717000        0.000013  1
  N         -2.103571        0.617063        0.000005  1
  C         -1.012310        1.366786        0.000017  1
  C          0.223346        0.746317        0.000002  1
  H          3.360741        0.037790        0.000016  1
  H         -2.872159       -1.291240       -0.000062  1
  H         -1.137508        2.443814        0.000028  1
  H          1.894258        2.086662       -0.000024  1
  C          0.347296        0.000000        1.969616  2
  H          0.307985       -0.342888        0.944616  2
  C          1.566992        0.083125        2.627466  2
  H          2.477886       -0.195004        2.114966  2
  C          1.617452        0.523259        3.943166  2
  H          2.567657        0.588018        4.455666  2
  C          0.448217        0.880269        4.601017  2
  H          0.487528        1.223157        5.626016  2
  C         -0.771479        0.797144        3.943166  2
  H         -1.682372        1.075273        4.455666  2
  C         -0.821939        0.357010        2.627466  2
  H         -1.772144        0.292251        2.114966  2

%mem=32GB
%nprocshared= 8
#p m062x/6-31G(d,p)    counterpoise=2

00003 m062x/6-31G(d,p)    counterpoise=2

 0  1  0  1  0  1
  N          1.539511        1.146843        0.000008  1
  C          2.282559       -0.000000        0.000010  1
  N          1.579169       -1.093212       -0.000011  1
  C          0.271756       -0.658892       -0.000020  1
  N         -0.826203       -1.407904       -0.000024  1
  C         -1.954256       -0.717000        0.000013  1
  N         -2.103571        0.617063        0.000005  1
  C         -1.012310        1.366786        0.000017  1
  C          0.223346        0.746317        0.000002  1
  H          3.360741        0.037790        0.000016  1
  H         -2.872159       -1.291240       -0.000062  1
  H         -1.137508        2.443814        0.000028  1
  H          1.894258        2.086662       -0.000024  1
  C          0.342020        0.060307        1.969616  2
  H          0.280580        0.415472        0.949897  2
  C         -0.803241       -0.372582        2.624076  2
  H         -1.756898       -0.354660        2.114217  2
  C         -0.724375       -0.828474        3.932997  2
  H         -1.616592       -1.165717        4.442856  2
  C          0.499752       -0.851478        4.587458  2
  H          0.561192       -1.206642        5.607176  2
  C          1.645013       -0.418589        3.932997  2
  H          2.598670       -0.436511        4.442856  2
  C          1.566147        0.037304        2.624076  2
  H          2.458364        0.374546        2.114217  2

%mem=32GB
%nprocshared= 8
#p m062x/6-31G(d,p)    counterpoise=2

00004 m062x/6-31G(d,p)    counterpoise=2

 0  1  0  1  0  1
  N          1.539511        1.146843        0.000008  1
  C          2.282559       -0.000000        0.000010  1
  N          1.579169       -1.093212       -0.000011  1
  C          0.271756       -0.658892       -0.000020  1
  N         -0.826203       -1.407904       -0.000024  1
  C         -1.954256       -0.717000        0.000013  1
  N         -2.103571        0.617063        0.000005  1
  C         -1.012310        1.366786        0.000017  1
  C          0.223346        0.746317        0.000002  1
  H          3.360741        0.037790        0.000016  1
  H         -2.872159       -1.291240       -0.000062  1
  H         -1.137508        2.443814        0.000028  1
  H          1.894258        2.086662       -0.000024  1
  C          0.326352        0.118782        1.969616  2
  H          0.272526        0.446703        0.940386  2
  C         -0.825516       -0.286421        2.630180  2
  H         -1.776705       -0.274175        2.115566  2
  C         -0.756424       -0.707344        3.951310  2
  H         -1.653787       -1.023018        4.465924  2
  C          0.464535       -0.723063        4.611874  2
  H          0.518361       -1.050983        5.641104  2
  C          1.616403       -0.317859        3.951310  2
  H          2.567592       -0.330105        4.465924  2
  C          1.547311        0.103063        2.630180  2
  H          2.444674        0.418738        2.115566  2

%mem=32GB
%nprocshared= 8
#p m062x/6-31G(d,p)    counterpoise=2

00005 m062x/6-31G(d,p)    counterpoise=2

 0  1  0  1  0  1
  N          1.539511        1.146843        0.000008  1
  C          2.282559       -0.000000        0.000010  1
  N          1.579169       -1.093212       -0.000011  1
  C          0.271756       -0.658892       -0.000020  1
  N         -0.826203       -1.407904       -0.000024  1
  C         -1.954256       -0.717000        0.000013  1
  N         -2.103571        0.617063        0.000005  1
  C         -1.012310        1.366786        0.000017  1
  C          0.223346        0.746317        0.000002  1
  H          3.360741        0.037790        0.000016  1
  H         -2.872159       -1.291240       -0.000062  1
  H         -1.137508        2.443814        0.000028  1
  H          1.894258        2.086662       -0.000024  1
  C          0.300767        0.173648        1.969616  2
  H          0.259974        0.475391        0.931815  2
  C         -0.864502       -0.181089        2.635681  2
  H         -1.813100       -0.155705        2.116781  2
  C         -0.812138       -0.568409        3.967813  2
  H         -1.719942       -0.844767        4.486713  2
  C          0.405494       -0.600991        4.633878  2
  H          0.446288       -0.902734        5.671678  2
  C          1.570763       -0.246254        3.967813  2
  H          2.519361       -0.271638        4.486713  2
  C          1.518400        0.141066        2.635681  2
  H          2.426204        0.417424        2.116781  2

%mem=32GB
%nprocshared= 8
#p m062x/6-31G(d,p)    counterpoise=2

00006 m062x/6-31G(d,p)    counterpoise=2

 0  1  0  1  0  1
  N          1.539511        1.146843        0.000008  1
  C          2.282559       -0.000000        0.000010  1
  N          1.579169       -1.093212       -0.000011  1
  C          0.271756       -0.658892       -0.000020  1
  N         -0.826203       -1.407904       -0.000024  1
  C         -1.954256       -0.717000        0.000013  1
  N         -2.103571        0.617063        0.000005  1
  C         -1.012310        1.366786        0.000017  1
  C          0.223346        0.746317        0.000002  1
  H          3.360741        0.037790        0.000016  1
  H         -2.872159       -1.291240       -0.000062  1
  H         -1.137508        2.443814        0.000028  1
  H          1.894258        2.086662       -0.000024  1
  C          0.266044        0.223238        1.969616  2
  H          0.243389        0.500785        0.924534  2
  C         -0.917719       -0.052710        2.640355  2
  H         -1.862587        0.009860        2.117814  2
  C         -0.888638       -0.408972        3.981833  2
  H         -1.810850       -0.623950        4.504374  2
  C          0.324207       -0.489287        4.652572  2
  H          0.346863       -0.766834        5.697654  2
  C          1.507971       -0.213339        3.981833  2
  H          2.452839       -0.275909        4.504374  2
  C          1.478889        0.142923        2.640355  2
  H          2.401101        0.357900        2.117814  2

%mem=32GB
%nprocshared= 8
#p m062x/6-31G(d,p)    counterpoise=2

00007 m062x/6-31G(d,p)    counterpoise=2

 0  1  0  1  0  1
  N          1.539511        1.146843        0.000008  1
  C          2.282559       -0.000000        0.000010  1
  N          1.579169       -1.093212       -0.000011  1
  C          0.271756       -0.658892       -0.000020  1
  N         -0.826203       -1.407904       -0.000024  1
  C         -1.954256       -0.717000        0.000013  1
  N         -2.103571        0.617063        0.000005  1
  C         -1.012310        1.366786        0.000017  1
  C          0.223346        0.746317        0.000002  1
  H          3.360741        0.037790        0.000016  1
  H         -2.872159       -1.291240       -0.000062  1
  H         -1.137508        2.443814        0.000028  1
  H          1.894258        2.086662       -0.000024  1
  C          0.223238        0.266044        1.969616  2
  H          0.223296        0.522263        0.918857  2
  C         -0.979089        0.101873        2.643998  2
  H         -1.915705        0.230193        2.118619  2
  C         -0.979163       -0.227011        3.992763  2
  H         -1.915837       -0.354909        4.518143  2
  C          0.223090       -0.391724        4.667146  2
  H          0.223032       -0.647942        5.717905  2
  C          1.425417       -0.227553        3.992763  2
  H          2.362033       -0.355873        4.518143  2
  C          1.425491        0.101331        2.643998  2
  H          2.362165        0.229229        2.118619  2

%mem=32GB
%nprocshared= 8
#p m062x/6-31G(d,p)    counterpoise=2

00008 m062x/6-31G(d,p)    counterpoise=2

 0  1  0  1  0  1
  N          1.539511        1.146843        0.000008  1
  C          2.282559       -0.000000        0.000010  1
  N          1.579169       -1.093212       -0.000011  1
  C          0.271756       -0.658892       -0.000020  1
  N         -0.826203       -1.407904       -0.000024  1
  C         -1.954256       -0.717000        0.000013  1
  N         -2.103571        0.617063        0.000005  1
  C         -1.012310        1.366786        0.000017  1
  C          0.223346        0.746317        0.000002  1
  H          3.360741        0.037790        0.000016  1
  H         -2.872159       -1.291240       -0.000062  1
  H         -1.137508        2.443814        0.000028  1
  H          1.894258        2.086662       -0.000024  1
  C          0.173648        0.300767        1.969616  2
  H          0.200257        0.539324        0.915042  2
  C         -1.038310        0.280941        2.646446  2
  H         -1.955877        0.504051        2.119160  2
  C         -1.072466       -0.025273        4.000107  2
  H         -2.016642       -0.040720        4.527394  2
  C          0.105336       -0.311660        4.676938  2
  H          0.078727       -0.550217        5.731511  2
  C          1.317294       -0.291834        4.000107  2
  H          2.234861       -0.514944        4.527394  2
  C          1.351450        0.014380        2.646446  2
  H          2.295627        0.029827        2.119160  2

%mem=32GB
%nprocshared= 8
#p m062x/6-31G(d,p)    counterpoise=2

00009 m062x/6-31G(d,p)    counterpoise=2

 0  1  0  1  0  1
  N          1.539511        1.146843        0.000008  1
  C          2.282559       -0.000000        0.000010  1
  N          1.579169       -1.093212       -0.000011  1
  C          0.271756       -0.658892       -0.000020  1
  N         -0.826203       -1.407904       -0.000024  1
  C         -1.954256       -0.717000        0.000013  1
  N         -2.103571        0.617063        0.000005  1
  C         -1.012310        1.366786        0.000017  1
  C          0.223346        0.746317        0.000002  1
  H          3.360741        0.037790        0.000016  1
  H         -2.872159       -1.291240       -0.000062  1
  H         -1.137508        2.443814        0.000028  1
  H          1.894258        2.086662       -0.000024  1
  C          0.118782        0.326352        1.969616  2
  H          0.174862        0.551588        0.913270  2
  C         -1.083882        0.472274        2.647584  2
  H         -1.964738        0.811191        2.119411  2
  C         -1.155866        0.183158        4.003520  2
  H         -2.092802        0.296839        4.531692  2
  C         -0.025187       -0.251879        4.681488  2
  H         -0.081266       -0.477116        5.737833  2
  C          1.177477       -0.397801        4.003520  2
  H          2.058334       -0.736718        4.531692  2
  C          1.249462       -0.108686        2.647584  2
  H          2.186398       -0.222366        2.119411  2

%mem=32GB
%nprocshared= 8
#p m062x/6-31G(d,p)    counterpoise=2

00010 m062x/6-31G(d,p)    counterpoise=2

 0  1  0  1  0  1
  N          1.539511        1.146843        0.000008  1
  C          2.282559       -0.000000        0.000010  1
  N          1.579169       -1.093212       -0.000011  1
  C          0.271756       -0.658892       -0.000020  1
  N         -0.826203       -1.407904       -0.000024  1
  C         -1.954256       -0.717000        0.000013  1
  N         -2.103571        0.617063        0.000005  1
  C         -1.012310        1.366786        0.000017  1
  C          0.223346        0.746317        0.000002  1
  H          3.360741        0.037790        0.000016  1
  H         -2.872159       -1.291240       -0.000062  1
  H         -1.137508        2.443814        0.000028  1
  H          1.894258        2.086662       -0.000024  1
  C          0.060307        0.342020        1.969616  2
  H          0.147719        0.558780        0.913625  2
  C         -1.110833        0.652558        2.647356  2
  H         -1.935798        1.111243        2.119361  2
  C         -1.223035        0.374322        4.002837  2
  H         -2.135413        0.616247        4.530832  2
  C         -0.164098       -0.214451        4.680577  2
  H         -0.251509       -0.431211        5.736567  2
  C          1.007042       -0.524989        4.002837  2
  H          1.832008       -0.983674        4.530832  2
  C          1.119245       -0.246753        2.647356  2
  H          2.031622       -0.488678        2.119361  2

%mem=32GB
%nprocshared= 8
#p m062x/6-31G(d,p)    counterpoise=2

00011 m062x/6-31G(d,p)    counterpoise=2

 0  1  0  1  0  1
  N          1.539511        1.146843        0.000008  1
  C          2.282559       -0.000000        0.000010  1
  N          1.579169       -1.093212       -0.000011  1
  C          0.271756       -0.658892       -0.000020  1
  N         -0.826203       -1.407904       -0.000024  1
  C         -1.954256       -0.717000        0.000013  1
  N         -2.103571        0.617063        0.000005  1
  C         -1.012310        1.366786        0.000017  1
  C          0.223346        0.746317        0.000002  1
  H          3.360741        0.037790        0.000016  1
  H         -2.872159       -1.291240       -0.000062  1
  H         -1.137508        2.443814        0.000028  1
  H          1.894258        2.086662       -0.000024  1
  C          0.000000        0.347296        1.969616  2
  H          0.119465        0.560728        0.916090  2
  C         -1.125797        0.797546        2.645774  2
  H         -1.883385        1.361745        2.119011  2
  C         -1.279144        0.523583        3.998091  2
  H         -2.156198        0.874350        4.524854  2
  C         -0.306694       -0.200631        4.674249  2
  H         -0.426160       -0.414063        5.727775  2
  C          0.819103       -0.650881        3.998091  2
  H          1.576691       -1.215080        4.524854  2
  C          0.972450       -0.376917        2.645774  2
  H          1.849503       -0.727684        2.119011  2

%mem=32GB
%nprocshared= 8
#p m062x/6-31G(d,p)    counterpoise=2

00012 m062x/6-31G(d,p)    counterpoise=2

 0  1  0  1  0  1
  N          1.539511        1.146843        0.000008  1
  C          2.282559       -0.000000        0.000010  1
  N          1.579169       -1.093212       -0.000011  1
  C          0.271756       -0.658892       -0.000020  1
  N         -0.826203       -1.407904       -0.000024  1
  C         -1.954256       -0.717000        0.000013  1
  N         -2.103571        0.617063        0.000005  1
  C         -1.012310        1.366786        0.000017  1
  C          0.223346        0.746317        0.000002  1
  H          3.360741        0.037790        0.000016  1
  H         -2.872159       -1.291240       -0.000062  1
  H         -1.137508        2.443814        0.000028  1
  H          1.894258        2.086662       -0.000024  1
  C         -0.060307        0.342020        1.969616  2
  H          0.090774        0.557359        0.920547  2
  C         -1.141488        0.894337        2.642913  2
  H         -1.832701        1.539958        2.118379  2
  C         -1.335417        0.617925        3.989509  2
  H         -2.177712        1.048207        4.514044  2
  C         -0.448167       -0.210803        4.662807  2
  H         -0.599248       -0.426143        5.711876  2
  C          0.633014       -0.763120        3.989509  2
  H          1.324227       -1.408742        4.514044  2
  C          0.826943       -0.486708        2.642913  2
  H          1.669238       -0.916991        2.118379  2

%mem=32GB
%nprocshared= 8
#p m062x/6-31G(d,p)    counterpoise=2

00013 m062x/6-31G(d,p)    counterpoise=2

 0  1  0  1  0  1
  N          1.539511        1.146843        0.000008  1
  C          2.282559       -0.000000        0.000010  1
  N          1.579169       -1.093212       -0.000011  1
  C          0.271756       -0.658892       -0.000020  1
  N         -0.826203       -1.407904       -0.000024  1
  C         -1.954256       -0.717000        0.000013  1
  N         -2.103571        0.617063        0.000005  1
  C         -1.012310        1.366786        0.000017  1
  C          0.223346        0.746317        0.000002  1
  H          3.360741        0.037790        0.000016  1
  H         -2.872159       -1.291240       -0.000062  1
  H         -1.137508        2.443814        0.000028  1
  H          1.894258        2.086662       -0.000024  1
  C         -0.118782        0.326352        1.969616  2
  H          0.062360        0.548706        0.926789  2
  C         -1.167169        0.943011        2.638907  2
  H         -1.802773        1.645773        2.117494  2
  C         -1.399685        0.657595        3.977491  2
  H         -2.216432        1.138003        4.498905  2
  C         -0.583815       -0.244480        4.646783  2
  H         -0.764958       -0.466833        5.689610  2
  C          0.464572       -0.861138        3.977491  2
  H          1.100176       -1.563901        4.498905  2
  C          0.697088       -0.575723        2.638907  2
  H          1.513835       -1.056131        2.117494  2

%mem=32GB
%nprocshared= 8
#p m062x/6-31G(d,p)    counterpoise=2

00014 m062x/6-31G(d,p)    counterpoise=2

 0  1  0  1  0  1
  N          1.539511        1.146843        0.000008  1
  C          2.282559       -0.000000        0.000010  1
  N          1.579169       -1.093212       -0.000011  1
  C          0.271756       -0.658892       -0.000020  1
  N         -0.826203       -1.407904       -0.000024  1
  C         -1.954256       -0.717000        0.000013  1
  N         -2.103571        0.617063        0.000005  1
  C         -1.012310        1.366786        0.000017  1
  C          0.223346        0.746317        0.000002  1
  H          3.360741        0.037790        0.000016  1
  H         -2.872159       -1.291240       -0.000062  1
  H         -1.137508        2.443814        0.000028  1
  H          1.894258        2.086662       -0.000024  1
  C         -0.173648        0.300767        1.969616  2
  H          0.034982        0.534915        0.934536  2
  C         -1.205200        0.950317        2.633935  2
  H         -1.800201        1.690497        2.116395  2
  C         -1.473000        0.649764        3.962575  2
  H         -2.276631        1.155796        4.480115  2
  C         -0.709248       -0.300340        4.626895  2
  H         -0.917878       -0.534487        5.661975  2
  C          0.322304       -0.949890        3.962575  2
  H          0.917305       -1.690069        4.480115  2
  C          0.590103       -0.649336        2.633935  2
  H          1.393735       -1.155368        2.116395  2

%mem=32GB
%nprocshared= 8
#p m062x/6-31G(d,p)    counterpoise=2

00015 m062x/6-31G(d,p)    counterpoise=2

 0  1  0  1  0  1
  N          1.539511        1.146843        0.000008  1
  C          2.282559       -0.000000        0.000010  1
  N          1.579169       -1.093212       -0.000011  1
  C          0.271756       -0.658892       -0.000020  1
  N         -0.826203       -1.407904       -0.000024  1
  C         -1.954256       -0.717000        0.000013  1
  N         -2.103571        0.617063        0.000005  1
  C         -1.012310        1.366786        0.000017  1
  C          0.223346        0.746317        0.000002  1
  H          3.360741        0.037790        0.000016  1
  H         -2.872159       -1.291240       -0.000062  1
  H         -1.137508        2.443814        0.000028  1
  H          1.894258        2.086662       -0.000024  1
  C         -0.223238        0.266044        1.969616  2
  H          0.009430        0.516264        0.943459  2
  C         -1.253032        0.924159        2.628208  2
  H         -1.822626        1.687082        2.115130  2
  C         -1.551686        0.602975        3.945394  2
  H         -2.353948        1.115679        4.458473  2
  C         -0.820547       -0.376323        4.603987  2
  H         -1.053214       -0.626543        5.630144  2
  C          0.209247       -1.034438        3.945394  2
  H          0.778842       -1.797361        4.458473  2
  C          0.507902       -0.713254        2.628208  2
  H          1.310164       -1.225958        2.115130  2

%mem=32GB
%nprocshared= 8
#p m062x/6-31G(d,p)    counterpoise=2

00016 m062x/6-31G(d,p)    counterpoise=2

 0  1  0  1  0  1
  N          1.539511        1.146843        0.000008  1
  C          2.282559       -0.000000        0.000010  1
  N          1.579169       -1.093212       -0.000011  1
  C          0.271756       -0.658892       -0.000020  1
  N         -0.826203       -1.407904       -0.000024  1
  C         -1.954256       -0.717000        0.000013  1
  N         -2.103571        0.617063        0.000005  1
  C         -1.012310        1.366786        0.000017  1
  C          0.223346        0.746317        0.000002  1
  H          3.360741        0.037790        0.000016  1
  H         -2.872159       -1.291240       -0.000062  1
  H         -1.137508        2.443814        0.000028  1
  H          1.894258        2.086662       -0.000024  1
  C         -0.266044        0.223238        1.969616  2
  H         -0.595448        0.102638        0.946536  2
  C          0.358713       -0.828364        2.626233  2
  H          0.516028       -1.768214        2.114694  2
  C          0.781538       -0.673561        3.939469  2
  H          1.268256       -1.492812        4.451008  2
  C          0.579606        0.532843        4.596086  2
  H          0.909009        0.653443        5.619166  2
  C         -0.045151        1.584445        3.939469  2
  H         -0.202466        2.524295        4.451008  2
  C         -0.467977        1.429642        2.626233  2
  H         -0.954695        2.248893        2.114694  2

%mem=32GB
%nprocshared= 8
#p m062x/6-31G(d,p)    counterpoise=2

00017 m062x/6-31G(d,p)    counterpoise=2

 0  1  0  1  0  1
  N          1.539511        1.146843        0.000008  1
  C          2.282559       -0.000000        0.000010  1
  N          1.579169       -1.093212       -0.000011  1
  C          0.271756       -0.658892       -0.000020  1
  N         -0.826203       -1.407904       -0.000024  1
  C         -1.954256       -0.717000        0.000013  1
  N         -2.103571        0.617063        0.000005  1
  C         -1.012310        1.366786        0.000017  1
  C          0.223346        0.746317        0.000002  1
  H          3.360741        0.037790        0.000016  1
  H         -2.872159       -1.291240       -0.000062  1
  H         -1.137508        2.443814        0.000028  1
  H          1.894258        2.086662       -0.000024  1
  C         -0.300767        0.173648        1.969616  2
  H         -0.614436        0.078106        0.938972  2
  C          0.250869       -0.915152        2.631088  2
  H          0.366952       -1.858925        2.115766  2
  C          0.653497       -0.792513        3.954032  2
  H          1.083250       -1.640744        4.469354  2
  C          0.504490        0.418926        4.615505  2
  H          0.818159        0.514468        5.646148  2
  C         -0.047146        1.507727        3.954032  2
  H         -0.163230        2.451500        4.469354  2
  C         -0.449775        1.385088        2.631088  2
  H         -0.879528        2.233318        2.115766  2

%mem=32GB
%nprocshared= 8
#p m062x/6-31G(d,p)    counterpoise=2

00018 m062x/6-31G(d,p)    counterpoise=2

 0  1  0  1  0  1
  N          1.539511        1.146843        0.000008  1
  C          2.282559       -0.000000        0.000010  1
  N          1.579169       -1.093212       -0.000011  1
  C          0.271756       -0.658892       -0.000020  1
  N         -0.826203       -1.407904       -0.000024  1
  C         -1.954256       -0.717000        0.000013  1
  N         -2.103571        0.617063        0.000005  1
  C         -1.012310        1.366786        0.000017  1
  C          0.223346        0.746317        0.000002  1
  H          3.360741        0.037790        0.000016  1
  H         -2.872159       -1.291240       -0.000062  1
  H         -1.137508        2.443814        0.000028  1
  H          1.894258        2.086662       -0.000024  1
  C         -0.326352        0.118782        1.969616  2
  H         -0.628300        0.051579        0.933250  2
  C          0.128638       -1.011660        2.634760  2
  H          0.181151       -1.959536        2.116578  2
  C          0.516223       -0.925397        3.965049  2
  H          0.870684       -1.806069        4.483232  2
  C          0.448817        0.291309        4.630194  2
  H          0.750765        0.358512        5.666559  2
  C         -0.006173        1.421752        3.965049  2
  H         -0.058686        2.369627        4.483232  2
  C         -0.393758        1.335488        2.634760  2
  H         -0.748219        2.216161        2.116578  2

%mem=32GB
%nprocshared= 8
#p m062x/6-31G(d,p)    counterpoise=2

00019 m062x/6-31G(d,p)    counterpoise=2

 0  1  0  1  0  1
  N          1.539511        1.146843        0.000008  1
  C          2.282559       -0.000000        0.000010  1
  N          1.579169       -1.093212       -0.000011  1
  C          0.271756       -0.658892       -0.000020  1
  N         -0.826203       -1.407904       -0.000024  1
  C         -1.954256       -0.717000        0.000013  1
  N         -2.103571        0.617063        0.000005  1
  C         -1.012310        1.366786        0.000017  1
  C          0.223346        0.746317        0.000002  1
  H          3.360741        0.037790        0.000016  1
  H         -2.872159       -1.291240       -0.000062  1
  H         -1.137508        2.443814        0.000028  1
  H          1.894258        2.086662       -0.000024  1
  C         -0.342020        0.060307        1.969616  2
  H         -0.636746        0.023745        0.929644  2
  C         -0.004848       -1.109371        2.637075  2
  H         -0.036900       -2.057172        2.117089  2
  C          0.373466       -1.062439        3.971994  2
  H          0.636141       -1.973678        4.491980  2
  C          0.414608        0.154171        4.639453  2
  H          0.709334        0.190733        5.679425  2
  C          0.077435        1.323849        3.971994  2
  H          0.109487        2.271650        4.491980  2
  C         -0.300879        1.276917        2.637075  2
  H         -0.563553        2.188156        2.117089  2

%mem=32GB
%nprocshared= 8
#p m062x/6-31G(d,p)    counterpoise=2

00020 m062x/6-31G(d,p)    counterpoise=2

 0  1  0  1  0  1
  N          1.539511        1.146843        0.000008  1
  C          2.282559       -0.000000        0.000010  1
  N          1.579169       -1.093212       -0.000011  1
  C          0.271756       -0.658892       -0.000020  1
  N         -0.826203       -1.407904       -0.000024  1
  C         -1.954256       -0.717000        0.000013  1
  N         -2.103571        0.617063        0.000005  1
  C         -1.012310        1.366786        0.000017  1
  C          0.223346        0.746317        0.000002  1
  H          3.360741        0.037790        0.000016  1
  H         -2.872159       -1.291240       -0.000062  1
  H         -1.137508        2.443814        0.000028  1
  H          1.894258        2.086662       -0.000024  1
  C         -0.347296        0.000000        1.969616  2
  H         -0.639605       -0.004725        0.928330  2
  C         -0.140257       -1.199100        2.637918  2
  H         -0.271272       -2.137985        2.117275  2
  C          0.234954       -1.193034        3.974523  2
  H          0.396248       -2.127194        4.495165  2
  C          0.403126        0.012131        4.642825  2
  H          0.695435        0.016857        5.684110  2
  C          0.196087        1.211231        3.974523  2
  H          0.327101        2.150117        4.495165  2
  C         -0.179124        1.205166        2.637918  2
  H         -0.340419        2.139326        2.117275  2

%mem=32GB
%nprocshared= 8
#p m062x/6-31G(d,p)    counterpoise=2

00021 m062x/6-31G(d,p)    counterpoise=2

 0  1  0  1  0  1
  N          1.539511        1.146843        0.000008  1
  C          2.282559       -0.000000        0.000010  1
  N          1.579169       -1.093212       -0.000011  1
  C          0.271756       -0.658892       -0.000020  1
  N         -0.826203       -1.407904       -0.000024  1
  C         -1.954256       -0.717000        0.000013  1
  N         -2.103571        0.617063        0.000005  1
  C         -1.012310        1.366786        0.000017  1
  C          0.223346        0.746317        0.000002  1
  H          3.360741        0.037790        0.000016  1
  H         -2.872159       -1.291240       -0.000062  1
  H         -1.137508        2.443814        0.000028  1
  H          1.894258        2.086662       -0.000024  1
  C         -0.342020       -0.060307        1.969616  2
  H         -0.636822       -0.033177        0.929376  2
  C         -0.262994       -1.274951        2.637247  2
  H         -0.496230       -2.194089        2.117127  2
  C          0.115417       -1.309775        3.972509  2
  H          0.176983       -2.256044        4.492628  2
  C          0.414802       -0.129957        4.640140  2
  H          0.709604       -0.157087        5.680379  2
  C          0.335776        1.084687        3.972509  2
  H          0.569012        2.003825        4.492628  2
  C         -0.042635        1.119511        2.637247  2
  H         -0.104201        2.065780        2.117127  2

%mem=32GB
%nprocshared= 8
#p m062x/6-31G(d,p)    counterpoise=2

00022 m062x/6-31G(d,p)    counterpoise=2

 0  1  0  1  0  1
  N          1.539511        1.146843        0.000008  1
  C          2.282559       -0.000000        0.000010  1
  N          1.579169       -1.093212       -0.000011  1
  C          0.271756       -0.658892       -0.000020  1
  N         -0.826203       -1.407904       -0.000024  1
  C         -1.954256       -0.717000        0.000013  1
  N         -2.103571        0.617063        0.000005  1
  C         -1.012310        1.366786        0.000017  1
  C          0.223346        0.746317        0.000002  1
  H          3.360741        0.037790        0.000016  1
  H         -2.872159       -1.291240       -0.000062  1
  H         -1.137508        2.443814        0.000028  1
  H          1.894258        2.086662       -0.000024  1
  C         -0.326352       -0.118782        1.969616  2
  H         -0.628452       -0.060956        0.932729  2
  C         -0.358494       -1.336747        2.635095  2
  H         -0.685635       -2.227778        2.116652  2
  C          0.029285       -1.410974        3.966053  2
  H          0.004245       -2.359831        4.484496  2
  C          0.449207       -0.267235        4.631532  2
  H          0.751307       -0.325062        5.668419  2
  C          0.481349        0.950730        3.966053  2
  H          0.808490        1.841760        4.484496  2
  C          0.093570        1.024956        2.635095  2
  H          0.118610        1.973813        2.116652  2

%mem=32GB
%nprocshared= 8
#p m062x/6-31G(d,p)    counterpoise=2

00023 m062x/6-31G(d,p)    counterpoise=2

 0  1  0  1  0  1
  N          1.539511        1.146843        0.000008  1
  C          2.282559       -0.000000        0.000010  1
  N          1.579169       -1.093212       -0.000011  1
  C          0.271756       -0.658892       -0.000020  1
  N         -0.826203       -1.407904       -0.000024  1
  C         -1.954256       -0.717000        0.000013  1
  N         -2.103571        0.617063        0.000005  1
  C         -1.012310        1.366786        0.000017  1
  C          0.223346        0.746317        0.000002  1
  H          3.360741        0.037790        0.000016  1
  H         -2.872159       -1.291240       -0.000062  1
  H         -1.137508        2.443814        0.000028  1
  H          1.894258        2.086662       -0.000024  1
  C         -0.300767       -0.173648        1.969616  2
  H         -0.614665       -0.087398        0.938223  2
  C         -0.417857       -1.388326        2.631569  2
  H         -0.822973       -2.248371        2.115873  2
  C         -0.014936       -1.499038        3.955476  2
  H         -0.106154       -2.445334        4.471172  2
  C          0.505076       -0.395072        4.617429  2
  H          0.818973       -0.481323        5.648822  2
  C          0.622166        0.819605        3.955476  2
  H          1.027282        1.679650        4.471172  2
  C          0.219244        0.930317        2.631569  2
  H          0.310463        1.876613        2.115873  2

%mem=32GB
%nprocshared= 8
#p m062x/6-31G(d,p)    counterpoise=2

00024 m062x/6-31G(d,p)    counterpoise=2

 0  1  0  1  0  1
  N          1.539511        1.146843        0.000008  1
  C          2.282559       -0.000000        0.000010  1
  N          1.579169       -1.093212       -0.000011  1
  C          0.271756       -0.658892       -0.000020  1
  N         -0.826203       -1.407904       -0.000024  1
  C         -1.954256       -0.717000        0.000013  1
  N         -2.103571        0.617063        0.000005  1
  C         -1.012310        1.366786        0.000017  1
  C          0.223346        0.746317        0.000002  1
  H          3.360741        0.037790        0.000016  1
  H         -2.872159       -1.291240       -0.000062  1
  H         -1.137508        2.443814        0.000028  1
  H          1.894258        2.086662       -0.000024  1
  C         -0.266044       -0.223238        1.969616  2
  H         -0.595751       -0.111821        0.945593  2
  C         -0.439339       -1.433759        2.626838  2
  H         -0.904050       -2.265400        2.114827  2
  C         -0.016124       -1.576774        3.941284  2
  H         -0.151128       -2.519832        4.453296  2
  C          0.580386       -0.509268        4.598507  2
  H          0.910093       -0.620684        5.622530  2
  C          0.753680        0.701253        3.941284  2
  H          1.218391        1.532894        4.453296  2
  C          0.330465        0.844268        2.626838  2
  H          0.465469        1.787326        2.114827  2

%mem=32GB
%nprocshared= 8
#p m062x/6-31G(d,p)    counterpoise=2

00025 m062x/6-31G(d,p)    counterpoise=2

 0  1  0  1  0  1
  N          1.539511        1.146843        0.000008  1
  C          2.282559       -0.000000        0.000010  1
  N          1.579169       -1.093212       -0.000011  1
  C          0.271756       -0.658892       -0.000020  1
  N         -0.826203       -1.407904       -0.000024  1
  C         -1.954256       -0.717000        0.000013  1
  N         -2.103571        0.617063        0.000005  1
  C         -1.012310        1.366786        0.000017  1
  C          0.223346        0.746317        0.000002  1
  H          3.360741        0.037790        0.000016  1
  H         -2.872159       -1.291240       -0.000062  1
  H         -1.137508        2.443814        0.000028  1
  H          1.894258        2.086662       -0.000024  1
  C         -0.223238       -0.266044        1.969616  2
  H          0.035573       -0.471448        0.939777  2
  C          0.358063        0.807529        2.630572  2
  H          1.069737        1.438495        2.115652  2
  C          0.025850        1.071187        3.952484  2
  H          0.478713        1.907556        4.467403  2
  C         -0.887664        0.261271        4.613440  2
  H         -1.146475        0.466675        5.643279  2
  C         -1.468965       -0.812302        3.952484  2
  H         -2.180639       -1.443268        4.467403  2
  C         -1.136752       -1.075960        2.630572  2
  H         -1.589615       -1.912329        2.115652  2

%mem=32GB
%nprocshared= 8
#p m062x/6-31G(d,p)    counterpoise=2

00026 m062x/6-31G(d,p)    counterpoise=2

 0  1  0  1  0  1
  N          1.539511        1.146843        0.000008  1
  C          2.282559       -0.000000        0.000010  1
  N          1.579169       -1.093212       -0.000011  1
  C          0.271756       -0.658892       -0.000020  1
  N         -0.826203       -1.407904       -0.000024  1
  C         -1.954256       -0.717000        0.000013  1
  N         -2.103571        0.617063        0.000005  1
  C         -1.012310        1.366786        0.000017  1
  C          0.223346        0.746317        0.000002  1
  H          3.360741        0.037790        0.000016  1
  H         -2.872159       -1.291240       -0.000062  1
  H         -1.137508        2.443814        0.000028  1
  H          1.894258        2.086662       -0.000024  1
  C         -0.173648       -0.300767        1.969616  2
  H          0.061239       -0.489627        0.930914  2
  C          0.428973        0.757423        2.636260  2
  H          1.133332        1.392948        2.116909  2
  C          0.127469        0.999845        3.969549  2
  H          0.596941        1.824230        4.488900  2
  C         -0.776656        0.184077        4.636193  2
  H         -1.011543        0.372937        5.674895  2
  C         -1.379277       -0.874114        3.969549  2
  H         -2.083636       -1.509639        4.488900  2
  C         -1.077773       -1.116536        2.636260  2
  H         -1.547245       -1.940920        2.116909  2

%mem=32GB
%nprocshared= 8
#p m062x/6-31G(d,p)    counterpoise=2

00027 m062x/6-31G(d,p)    counterpoise=2

 0  1  0  1  0  1
  N          1.539511        1.146843        0.000008  1
  C          2.282559       -0.000000        0.000010  1
  N          1.579169       -1.093212       -0.000011  1
  C          0.271756       -0.658892       -0.000020  1
  N         -0.826203       -1.407904       -0.000024  1
  C         -1.954256       -0.717000        0.000013  1
  N         -2.103571        0.617063        0.000005  1
  C         -1.012310        1.366786        0.000017  1
  C          0.223346        0.746317        0.000002  1
  H          3.360741        0.037790        0.000016  1
  H         -2.872159       -1.291240       -0.000062  1
  H         -1.137508        2.443814        0.000028  1
  H          1.894258        2.086662       -0.000024  1
  C         -0.118782       -0.326352        1.969616  2
  H          0.088744       -0.503059        0.922979  2
  C          0.527480        0.702458        2.641353  2
  H          1.238477        1.327245        2.118034  2
  C          0.261096        0.929281        3.984827  2
  H          0.764567        1.730776        4.508146  2
  C         -0.651549        0.127295        4.656564  2
  H         -0.859076        0.304002        5.703201  2
  C         -1.297811       -0.901515        3.984827  2
  H         -2.008809       -1.526303        4.508146  2
  C         -1.031428       -1.128338        2.641353  2
  H         -1.534898       -1.929833        2.118034  2

%mem=32GB
%nprocshared= 8
#p m062x/6-31G(d,p)    counterpoise=2

00028 m062x/6-31G(d,p)    counterpoise=2

 0  1  0  1  0  1
  N          1.539511        1.146843        0.000008  1
  C          2.282559       -0.000000        0.000010  1
  N          1.579169       -1.093212       -0.000011  1
  C          0.271756       -0.658892       -0.000020  1
  N         -0.826203       -1.407904       -0.000024  1
  C         -1.954256       -0.717000        0.000013  1
  N         -2.103571        0.617063        0.000005  1
  C         -1.012310        1.366786        0.000017  1
  C          0.223346        0.746317        0.000002  1
  H          3.360741        0.037790        0.000016  1
  H         -2.872159       -1.291240       -0.000062  1
  H         -1.137508        2.443814        0.000028  1
  H          1.894258        2.086662       -0.000024  1
  C         -0.060307       -0.342020        1.969616  2
  H          0.117274       -0.511477        0.916292  2
  C          0.655738        0.636549        2.645644  2
  H          1.391155        1.229448        2.118982  2
  C          0.427793        0.854066        3.997702  2
  H          0.985629        1.616422        4.524364  2
  C         -0.516198        0.093014        4.673731  2
  H         -0.693779        0.262471        5.727055  2
  C         -1.232243       -0.885556        3.997702  2
  H         -1.967660       -1.478454        4.524364  2
  C         -1.004298       -1.103073        2.645644  2
  H         -1.562134       -1.865428        2.118982  2

%mem=32GB
%nprocshared= 8
#p m062x/6-31G(d,p)    counterpoise=2

00029 m062x/6-31G(d,p)    counterpoise=2

 0  1  0  1  0  1
  N          1.539511        1.146843        0.000008  1
  C          2.282559       -0.000000        0.000010  1
  N          1.579169       -1.093212       -0.000011  1
  C          0.271756       -0.658892       -0.000020  1
  N         -0.826203       -1.407904       -0.000024  1
  C         -1.954256       -0.717000        0.000013  1
  N         -2.103571        0.617063        0.000005  1
  C         -1.012310        1.366786        0.000017  1
  C          0.223346        0.746317        0.000002  1
  H          3.360741        0.037790        0.000016  1
  H         -2.872159       -1.291240       -0.000062  1
  H         -1.137508        2.443814        0.000028  1
  H          1.894258        2.086662       -0.000024  1
  C         -0.000000       -0.347296        1.969616  2
  H          0.146041       -0.514747        0.911138  2
  C          0.812367        0.550421        2.648952  2
  H          1.591283        1.082337        2.119713  2
  C          0.624907        0.765362        4.007625  2
  H          1.257783        1.464730        4.536863  2
  C         -0.374920        0.082587        4.686961  2
  H         -0.520961        0.250037        5.745438  2
  C         -1.187287       -0.815130        4.007625  2
  H         -1.966203       -1.347047        4.536863  2
  C         -0.999827       -1.030072        2.648952  2
  H         -1.632702       -1.729439        2.119713  2

%mem=32GB
%nprocshared= 8
#p m062x/6-31G(d,p)    counterpoise=2

00030 m062x/6-31G(d,p)    counterpoise=2

 0  1  0  1  0  1
  N          1.539511        1.146843        0.000008  1
  C          2.282559       -0.000000        0.000010  1
  N          1.579169       -1.093212       -0.000011  1
  C          0.271756       -0.658892       -0.000020  1
  N         -0.826203       -1.407904       -0.000024  1
  C         -1.954256       -0.717000        0.000013  1
  N         -2.103571        0.617063        0.000005  1
  C         -1.012310        1.366786        0.000017  1
  C          0.223346        0.746317        0.000002  1
  H          3.360741        0.037790        0.000016  1
  H         -2.872159       -1.291240       -0.000062  1
  H         -1.137508        2.443814        0.000028  1
  H          1.894258        2.086662       -0.000024  1
  C          0.060307       -0.342020        1.969616  2
  H          0.174303       -0.512852        0.907748  2
  C          0.987217        0.434969        2.651128  2
  H          1.823323        0.869452        2.120194  2
  C          0.840891        0.654251        4.014153  2
  H          1.563001        1.259565        4.545087  2
  C         -0.232345        0.096542        4.695665  2
  H         -0.346341        0.267374        5.757533  2
  C         -1.159256       -0.680447        4.014153  2
  H         -1.995361       -1.114930        4.545087  2
  C         -1.012929       -0.899728        2.651128  2
  H         -1.735039       -1.505043        2.120194  2

%mem=32GB
%nprocshared= 8
#p m062x/6-31G(d,p)    counterpoise=2

00031 m062x/6-31G(d,p)    counterpoise=2

 0  1  0  1  0  1
  N          1.539511        1.146843        0.000008  1
  C          2.282559       -0.000000        0.000010  1
  N          1.579169       -1.093212       -0.000011  1
  C          0.271756       -0.658892       -0.000020  1
  N         -0.826203       -1.407904       -0.000024  1
  C         -1.954256       -0.717000        0.000013  1
  N         -2.103571        0.617063        0.000005  1
  C         -1.012310        1.366786        0.000017  1
  C          0.223346        0.746317        0.000002  1
  H          3.360741        0.037790        0.000016  1
  H         -2.872159       -1.291240       -0.000062  1
  H         -1.137508        2.443814        0.000028  1
  H          1.894258        2.086662       -0.000024  1
  C          0.118782       -0.326352        1.969616  2
  H          0.201368       -0.505879        0.906276  2
  C          1.158041        0.291327        2.652073  2
  H          2.050262        0.593004        2.120403  2
  C          1.052034        0.521771        4.016987  2
  H          1.861669        1.002974        4.548657  2
  C         -0.093232        0.134534        4.699444  2
  H         -0.175818        0.314062        5.762784  2
  C         -1.132491       -0.483145        4.016987  2
  H         -2.024712       -0.784821        4.548657  2
  C         -1.026484       -0.713588        2.652073  2
  H         -1.836119       -1.194792        2.120403  2

%mem=32GB
%nprocshared= 8
#p m062x/6-31G(d,p)    counterpoise=2

00032 m062x/6-31G(d,p)    counterpoise=2

 0  1  0  1  0  1
  N          1.539511        1.146843        0.000008  1
  C          2.282559       -0.000000        0.000010  1
  N          1.579169       -1.093212       -0.000011  1
  C          0.271756       -0.658892       -0.000020  1
  N         -0.826203       -1.407904       -0.000024  1
  C         -1.954256       -0.717000        0.000013  1
  N         -2.103571        0.617063        0.000005  1
  C         -1.012310        1.366786        0.000017  1
  C          0.223346        0.746317        0.000002  1
  H          3.360741        0.037790        0.000016  1
  H         -2.872159       -1.291240       -0.000062  1
  H         -1.137508        2.443814        0.000028  1
  H          1.894258        2.086662       -0.000024  1
  C          0.173648       -0.300767        1.969616  2
  H          0.226588       -0.494013        0.906791  2
  C          1.299237        0.140920        2.651742  2
  H          2.229067        0.291772        2.120330  2
  C          1.231283        0.388972        4.015994  2
  H          2.108174        0.733070        4.547406  2
  C          0.037741        0.195337        4.698121  2
  H         -0.015198        0.388582        5.760945  2
  C         -1.087848       -0.246351        4.015994  2
  H         -2.017678       -0.397203        4.547406  2
  C         -1.019894       -0.494403        2.651742  2
  H         -1.896785       -0.838501        2.120330  2

%mem=32GB
%nprocshared= 8
#p m062x/6-31G(d,p)    counterpoise=2

00033 m062x/6-31G(d,p)    counterpoise=2

 0  1  0  1  0  1
  N          1.539511        1.146843        0.000008  1
  C          2.282559       -0.000000        0.000010  1
  N          1.579169       -1.093212       -0.000011  1
  C          0.271756       -0.658892       -0.000020  1
  N         -0.826203       -1.407904       -0.000024  1
  C         -1.954256       -0.717000        0.000013  1
  N         -2.103571        0.617063        0.000005  1
  C         -1.012310        1.366786        0.000017  1
  C          0.223346        0.746317        0.000002  1
  H          3.360741        0.037790        0.000016  1
  H         -2.872159       -1.291240       -0.000062  1
  H         -1.137508        2.443814        0.000028  1
  H          1.894258        2.086662       -0.000024  1
  C          0.223238       -0.266044        1.969616  2
  H          0.249357       -0.477532        0.909270  2
  C          1.399698        0.017057        2.650151  2
  H          2.342340        0.026121        2.119978  2
  C          1.366171        0.288526        4.011222  2
  H          2.282693        0.509077        4.541394  2
  C          0.156183        0.276892        4.691757  2
  H          0.130063        0.488380        5.752102  2
  C         -1.020277       -0.006210        4.011222  2
  H         -1.962920       -0.015273        4.541394  2
  C         -0.986750       -0.277678        2.650151  2
  H         -1.903273       -0.498229        2.119978  2

%mem=32GB
%nprocshared= 8
#p m062x/6-31G(d,p)    counterpoise=2

00034 m062x/6-31G(d,p)    counterpoise=2

 0  1  0  1  0  1
  N          1.539511        1.146843        0.000008  1
  C          2.282559       -0.000000        0.000010  1
  N          1.579169       -1.093212       -0.000011  1
  C          0.271756       -0.658892       -0.000020  1
  N         -0.826203       -1.407904       -0.000024  1
  C         -1.954256       -0.717000        0.000013  1
  N         -2.103571        0.617063        0.000005  1
  C         -1.012310        1.366786        0.000017  1
  C          0.223346        0.746317        0.000002  1
  H          3.360741        0.037790        0.000016  1
  H         -2.872159       -1.291240       -0.000062  1
  H         -1.137508        2.443814        0.000028  1
  H          1.894258        2.086662       -0.000024  1
  C          0.266044       -0.223238        1.969616  2
  H          0.269107       -0.456813        0.913597  2
  C          1.466266       -0.057567        2.647374  2
  H          2.404361       -0.162076        2.119365  2
  C          1.462335        0.242253        4.002890  2
  H          2.397368        0.371320        4.530899  2
  C          0.258183        0.376403        4.680648  2
  H          0.255121        0.609978        5.736667  2
  C         -0.942038        0.210731        4.002890  2
  H         -1.880134        0.315241        4.530899  2
  C         -0.938108       -0.089089        2.647374  2
  H         -1.873141       -0.218155        2.119365  2

%mem=32GB
%nprocshared= 8
#p m062x/6-31G(d,p)    counterpoise=2

00035 m062x/6-31G(d,p)    counterpoise=2

 0  1  0  1  0  1
  N          1.539511        1.146843        0.000008  1
  C          2.282559       -0.000000        0.000010  1
  N          1.579169       -1.093212       -0.000011  1
  C          0.271756       -0.658892       -0.000020  1
  N         -0.826203       -1.407904       -0.000024  1
  C         -1.954256       -0.717000        0.000013  1
  N         -2.103571        0.617063        0.000005  1
  C         -1.012310        1.366786        0.000017  1
  C          0.223346        0.746317        0.000002  1
  H          3.360741        0.037790        0.000016  1
  H         -2.872159       -1.291240       -0.000062  1
  H         -1.137508        2.443814        0.000028  1
  H          1.894258        2.086662       -0.000024  1
  C          0.300767       -0.173648        1.969616  2
  H          0.285301       -0.432338        0.919576  2
  C          1.510841       -0.079373        2.643536  2
  H          2.438083       -0.264618        2.118517  2
  C          1.530694        0.252684        3.991378  2
  H          2.473402        0.326129        4.516397  2
  C          0.340473        0.490466        4.665298  2
  H          0.355940        0.749156        5.715337  2
  C         -0.869600        0.396191        3.991378  2
  H         -1.796842        0.581436        4.516397  2
  C         -0.889453        0.064134        2.643536  2
  H         -1.832162       -0.009311        2.118517  2

%mem=32GB
%nprocshared= 8
#p m062x/6-31G(d,p)    counterpoise=2

00036 m062x/6-31G(d,p)    counterpoise=2

 0  1  0  1  0  1
  N          1.539511        1.146843        0.000008  1
  C          2.282559       -0.000000        0.000010  1
  N          1.579169       -1.093212       -0.000011  1
  C          0.271756       -0.658892       -0.000020  1
  N         -0.826203       -1.407904       -0.000024  1
  C         -1.954256       -0.717000        0.000013  1
  N         -2.103571        0.617063        0.000005  1
  C         -1.012310        1.366786        0.000017  1
  C          0.223346        0.746317        0.000002  1
  H          3.360741        0.037790        0.000016  1
  H         -2.872159       -1.291240       -0.000062  1
  H         -1.137508        2.443814        0.000028  1
  H          1.894258        2.086662       -0.000024  1
  C          0.326352       -0.118782        1.969616  2
  H          0.297450       -0.404701        0.926947  2
  C          1.541095       -0.056193        2.638806  2
  H          2.458541       -0.293351        2.117471  2
  C          1.578193        0.310815        3.977186  2
  H          2.524540        0.359575        4.498520  2
  C          0.400548        0.615234        4.646376  2
  H          0.429450        0.901152        5.689044  2
  C         -0.814195        0.552644        3.977186  2
  H         -1.731641        0.789802        4.498520  2
  C         -0.851293        0.185636        2.638806  2
  H         -1.797640        0.136876        2.117471  2

%mem=32GB
%nprocshared= 8
#p m062x/6-31G(d,p)    counterpoise=2

00037 m062x/6-31G(d,p)    counterpoise=2

 0  1  0  1  0  1
  N          1.539511        1.146843        0.000008  1
  C          2.282559       -0.000000        0.000010  1
  N          1.579169       -1.093212       -0.000011  1
  C          0.271756       -0.658892       -0.000020  1
  N         -0.826203       -1.407904       -0.000024  1
  C         -1.954256       -0.717000        0.000013  1
  N         -2.103571        0.617063        0.000005  1
  C         -1.012310        1.366786        0.000017  1
  C          0.223346        0.746317        0.000002  1
  H          3.360741        0.037790        0.000016  1
  H         -2.872159       -1.291240       -0.000062  1
  H         -1.137508        2.443814        0.000028  1
  H          1.894258        2.086662       -0.000024  1
  C          0.342020       -0.060307        1.969616  2
  H          0.305126       -0.374611        0.935404  2
  C          1.559790        0.001247        2.633378  2
  H          2.471601       -0.265102        2.116272  2
  C          1.607148        0.404691        3.960903  2
  H          2.555853        0.452645        4.478009  2
  C          0.436736        0.746579        4.624666  2
  H          0.473630        1.060883        5.658878  2
  C         -0.781035        0.685025        3.960903  2
  H         -1.692846        0.951373        4.478009  2
  C         -0.828392        0.281581        2.633378  2
  H         -1.777097        0.233627        2.116272  2

%mem=32GB
%nprocshared= 8
#p m062x/6-31G(d,p)    counterpoise=2

00038 m062x/6-31G(d,p)    counterpoise=2

 0  1  0  1  0  1
  N          1.539511        1.146843        0.000008  1
  C          2.282559       -0.000000        0.000010  1
  N          1.579169       -1.093212       -0.000011  1
  C          0.271756       -0.658892       -0.000020  1
  N         -0.826203       -1.407904       -0.000024  1
  C         -1.954256       -0.717000        0.000013  1
  N         -2.103571        0.617063        0.000005  1
  C         -1.012310        1.366786        0.000017  1
  C          0.223346        0.746317        0.000002  1
  H          3.360741        0.037790        0.000016  1
  H         -2.872159       -1.291240       -0.000062  1
  H         -1.137508        2.443814        0.000028  1
  H          1.894258        2.086662       -0.000024  1
  C          0.684040        0.000000        1.879385  2
  H          0.959597        0.015697        0.833649  2
  C          0.438808        1.190269        2.550544  2
  H          0.523315        2.133247        2.027676  2
  C          0.085100        1.170120        3.892862  2
  H         -0.105949        2.097400        4.415730  2
  C         -0.023375       -0.040299        4.564021  2
  H         -0.298931       -0.055996        5.609757  2
  C          0.221858       -1.230568        3.892862  2
  H          0.137350       -2.173546        4.415730  2
  C          0.575565       -1.210419        2.550544  2
  H          0.766614       -2.137699        2.027676  2

%mem=32GB
%nprocshared= 8
#p m062x/6-31G(d,p)    counterpoise=2

00039 m062x/6-31G(d,p)    counterpoise=2

 0  1  0  1  0  1
  N          1.539511        1.146843        0.000008  1
  C          2.282559       -0.000000        0.000010  1
  N          1.579169       -1.093212       -0.000011  1
  C          0.271756       -0.658892       -0.000020  1
  N         -0.826203       -1.407904       -0.000024  1
  C         -1.954256       -0.717000        0.000013  1
  N         -2.103571        0.617063        0.000005  1
  C         -1.012310        1.366786        0.000017  1
  C          0.223346        0.746317        0.000002  1
  H          3.360741        0.037790        0.000016  1
  H         -2.872159       -1.291240       -0.000062  1
  H         -1.137508        2.443814        0.000028  1
  H          1.894258        2.086662       -0.000024  1
  C          0.673648        0.118782        1.879385  2
  H          0.954327        0.068505        0.836105  2
  C          0.705498        1.334504        2.548968  2
  H          1.010989        2.231335        2.027328  2
  C          0.345216        1.399041        3.888134  2
  H          0.370029        2.346150        4.409774  2
  C         -0.046915        0.247856        4.557716  2
  H         -0.327594        0.298134        5.600997  2
  C         -0.078765       -0.967865        3.888134  2
  H         -0.384256       -1.864697        4.409774  2
  C          0.281517       -1.032402        2.548968  2
  H          0.256704       -1.979511        2.027328  2

%mem=32GB
%nprocshared= 8
#p m062x/6-31G(d,p)    counterpoise=2

00040 m062x/6-31G(d,p)    counterpoise=2

 0  1  0  1  0  1
  N          1.539511        1.146843        0.000008  1
  C          2.282559       -0.000000        0.000010  1
  N          1.579169       -1.093212       -0.000011  1
  C          0.271756       -0.658892       -0.000020  1
  N         -0.826203       -1.407904       -0.000024  1
  C         -1.954256       -0.717000        0.000013  1
  N         -2.103571        0.617063        0.000005  1
  C         -1.012310        1.366786        0.000017  1
  C          0.223346        0.746317        0.000002  1
  H          3.360741        0.037790        0.000016  1
  H         -2.872159       -1.291240       -0.000062  1
  H         -1.137508        2.443814        0.000028  1
  H          1.894258        2.086662       -0.000024  1
  C          0.642788        0.233956        1.879385  2
  H          0.938030        0.120728        0.845097  2
  C          0.883813        1.429194        2.543197  2
  H          1.366826        2.247118        2.026053  2
  C          0.504836        1.574535        3.870821  2
  H          0.692606        2.505686        4.387965  2
  C         -0.115166        0.524637        4.534633  2
  H         -0.410409        0.637864        5.568922  2
  C         -0.356191       -0.670602        3.870821  2
  H         -0.839204       -1.488526        4.387965  2
  C          0.022786       -0.815942        2.543197  2
  H         -0.164985       -1.747094        2.026053  2

%mem=32GB
%nprocshared= 8
#p m062x/6-31G(d,p)    counterpoise=2

00041 m062x/6-31G(d,p)    counterpoise=2

 0  1  0  1  0  1
  N          1.539511        1.146843        0.000008  1
  C          2.282559       -0.000000        0.000010  1
  N          1.579169       -1.093212       -0.000011  1
  C          0.271756       -0.658892       -0.000020  1
  N         -0.826203       -1.407904       -0.000024  1
  C         -1.954256       -0.717000        0.000013  1
  N         -2.103571        0.617063        0.000005  1
  C         -1.012310        1.366786        0.000017  1
  C          0.223346        0.746317        0.000002  1
  H          3.360741        0.037790        0.000016  1
  H         -2.872159       -1.291240       -0.000062  1
  H         -1.137508        2.443814        0.000028  1
  H          1.894258        2.086662       -0.000024  1
  C          0.592396        0.342020        1.879385  2
  H          0.388489        0.565402        0.840990  2
  C         -0.164707       -0.611907        2.545833  2
  H         -0.958437       -1.131682        2.026635  2
  C          0.097030       -0.898642        3.878728  2
  H         -0.492792       -1.641799        4.397925  2
  C          1.115871       -0.231450        4.545175  2
  H          1.319779       -0.454832        5.583570  2
  C          1.872975        0.722477        3.878728  2
  H          2.666705        1.242252        4.397925  2
  C          1.611238        1.009212        2.545833  2
  H          2.201060        1.752369        2.026635  2

%mem=32GB
%nprocshared= 8
#p m062x/6-31G(d,p)    counterpoise=2

00042 m062x/6-31G(d,p)    counterpoise=2

 0  1  0  1  0  1
  N          1.539511        1.146843        0.000008  1
  C          2.282559       -0.000000        0.000010  1
  N          1.579169       -1.093212       -0.000011  1
  C          0.271756       -0.658892       -0.000020  1
  N         -0.826203       -1.407904       -0.000024  1
  C         -1.954256       -0.717000        0.000013  1
  N         -2.103571        0.617063        0.000005  1
  C         -1.012310        1.366786        0.000017  1
  C          0.223346        0.746317        0.000002  1
  H          3.360741        0.037790        0.000016  1
  H         -2.872159       -1.291240       -0.000062  1
  H         -1.137508        2.443814        0.000028  1
  H          1.894258        2.086662       -0.000024  1
  C          0.524005        0.439693        1.879385  2
  H          0.355329        0.611715        0.825014  2
  C         -0.226194       -0.512468        2.556086  2
  H         -0.979314       -1.082228        2.028901  2
  C         -0.009680       -0.733278        3.909488  2
  H         -0.594124       -1.475060        4.436674  2
  C          0.957033       -0.001927        4.586189  2
  H          1.125709       -0.173949        5.640561  2
  C          1.707233        0.950234        3.909488  2
  H          2.460352        1.519994        4.436674  2
  C          1.490719        1.171044        2.556086  2
  H          2.075162        1.912826        2.028901  2

%mem=32GB
%nprocshared= 8
#p m062x/6-31G(d,p)    counterpoise=2

00043 m062x/6-31G(d,p)    counterpoise=2

 0  1  0  1  0  1
  N          1.539511        1.146843        0.000008  1
  C          2.282559       -0.000000        0.000010  1
  N          1.579169       -1.093212       -0.000011  1
  C          0.271756       -0.658892       -0.000020  1
  N         -0.826203       -1.407904       -0.000024  1
  C         -1.954256       -0.717000        0.000013  1
  N         -2.103571        0.617063        0.000005  1
  C         -1.012310        1.366786        0.000017  1
  C          0.223346        0.746317        0.000002  1
  H          3.360741        0.037790        0.000016  1
  H         -2.872159       -1.291240       -0.000062  1
  H         -1.137508        2.443814        0.000028  1
  H          1.894258        2.086662       -0.000024  1
  C          0.439693        0.524005        1.879385  2
  H          0.316852        0.650233        0.812278  2
  C         -0.343096       -0.395518        2.564261  2
  H         -1.075769       -0.985645        2.030707  2
  C         -0.185416       -0.557545        3.934011  2
  H         -0.795248       -1.273900        4.467565  2
  C          0.755052        0.199950        4.618886  2
  H          0.877893        0.073723        5.685994  2
  C          1.537841        1.119473        3.934011  2
  H          2.270514        1.709601        4.467565  2
  C          1.380161        1.281501        2.564261  2
  H          1.989993        1.997856        2.030707  2

%mem=32GB
%nprocshared= 8
#p m062x/6-31G(d,p)    counterpoise=2

00044 m062x/6-31G(d,p)    counterpoise=2

 0  1  0  1  0  1
  N          1.539511        1.146843        0.000008  1
  C          2.282559       -0.000000        0.000010  1
  N          1.579169       -1.093212       -0.000011  1
  C          0.271756       -0.658892       -0.000020  1
  N         -0.826203       -1.407904       -0.000024  1
  C         -1.954256       -0.717000        0.000013  1
  N         -2.103571        0.617063        0.000005  1
  C         -1.012310        1.366786        0.000017  1
  C          0.223346        0.746317        0.000002  1
  H          3.360741        0.037790        0.000016  1
  H         -2.872159       -1.291240       -0.000062  1
  H         -1.137508        2.443814        0.000028  1
  H          1.894258        2.086662       -0.000024  1
  C          0.342020        0.592396        1.879385  2
  H          0.274088        0.680505        0.803577  2
  C         -0.566526       -0.198264        2.569845  2
  H         -1.342262       -0.726120        2.031941  2
  C         -0.479328       -0.311361        3.950764  2
  H         -1.187131       -0.927325        4.488668  2
  C          0.516417        0.366203        4.641224  2
  H          0.584349        0.278095        5.717032  2
  C          1.424963        1.156863        3.950764  2
  H          2.200699        1.684719        4.488668  2
  C          1.337765        1.269960        2.569845  2
  H          2.045568        1.885924        2.031941  2

%mem=32GB
%nprocshared= 8
#p m062x/6-31G(d,p)    counterpoise=2

00045 m062x/6-31G(d,p)    counterpoise=2

 0  1  0  1  0  1
  N          1.539511        1.146843        0.000008  1
  C          2.282559       -0.000000        0.000010  1
  N          1.579169       -1.093212       -0.000011  1
  C          0.271756       -0.658892       -0.000020  1
  N         -0.826203       -1.407904       -0.000024  1
  C         -1.954256       -0.717000        0.000013  1
  N         -2.103571        0.617063        0.000005  1
  C         -1.012310        1.366786        0.000017  1
  C          0.223346        0.746317        0.000002  1
  H          3.360741        0.037790        0.000016  1
  H         -2.872159       -1.291240       -0.000062  1
  H         -1.137508        2.443814        0.000028  1
  H          1.894258        2.086662       -0.000024  1
  C          0.233956        0.642788        1.879385  2
  H          0.227859        0.702275        0.799494  2
  C         -0.958158        0.482041        2.572465  2
  H         -1.892971        0.416299        2.032520  2
  C         -0.950333        0.405682        3.958626  2
  H         -1.879050        0.280451        4.498572  2
  C          0.249606        0.490069        4.651706  2
  H          0.255702        0.430581        5.731597  2
  C          1.441719        0.650816        3.958626  2
  H          2.376533        0.716558        4.498572  2
  C          1.433894        0.727175        2.572465  2
  H          2.362611        0.852405        2.032520  2

%mem=32GB
%nprocshared= 8
#p m062x/6-31G(d,p)    counterpoise=2

00046 m062x/6-31G(d,p)    counterpoise=2

 0  1  0  1  0  1
  N          1.539511        1.146843        0.000008  1
  C          2.282559       -0.000000        0.000010  1
  N          1.579169       -1.093212       -0.000011  1
  C          0.271756       -0.658892       -0.000020  1
  N         -0.826203       -1.407904       -0.000024  1
  C         -1.954256       -0.717000        0.000013  1
  N         -2.103571        0.617063        0.000005  1
  C         -1.012310        1.366786        0.000017  1
  C          0.223346        0.746317        0.000002  1
  H          3.360741        0.037790        0.000016  1
  H         -2.872159       -1.291240       -0.000062  1
  H         -1.137508        2.443814        0.000028  1
  H          1.894258        2.086662       -0.000024  1
  C          0.118782        0.673648        1.879385  2
  H          0.178819        0.715372        0.800313  2
  C         -0.605882        1.634150        2.571939  2
  H         -1.110396        2.424154        2.032403  2
  C         -0.682946        1.580593        3.957048  2
  H         -1.247496        2.328873        4.496584  2
  C         -0.035345        0.566534        4.649602  2
  H         -0.095381        0.524810        5.728674  2
  C          0.689320       -0.393968        3.957048  2
  H          1.193833       -1.183972        4.496584  2
  C          0.766383       -0.340411        2.571939  2
  H          1.330934       -1.088691        2.032403  2

%mem=32GB
%nprocshared= 8
#p m062x/6-31G(d,p)    counterpoise=2

00047 m062x/6-31G(d,p)    counterpoise=2

 0  1  0  1  0  1
  N          1.539511        1.146843        0.000008  1
  C          2.282559       -0.000000        0.000010  1
  N          1.579169       -1.093212       -0.000011  1
  C          0.271756       -0.658892       -0.000020  1
  N         -0.826203       -1.407904       -0.000024  1
  C         -1.954256       -0.717000        0.000013  1
  N         -2.103571        0.617063        0.000005  1
  C         -1.012310        1.366786        0.000017  1
  C          0.223346        0.746317        0.000002  1
  H          3.360741        0.037790        0.000016  1
  H         -2.872159       -1.291240       -0.000062  1
  H         -1.137508        2.443814        0.000028  1
  H          1.894258        2.086662       -0.000024  1
  C          0.000000        0.684040        1.879385  2
  H          0.127564        0.719610        0.805978  2
  C         -0.404793        1.819323        2.568304  2
  H         -0.592584        2.739336        2.031600  2
  C         -0.568536        1.773666        3.946142  2
  H         -0.883890        2.658109        4.482845  2
  C         -0.327485        0.592726        4.635060  2
  H         -0.455048        0.557157        5.708468  2
  C          0.077309       -0.542557        3.946142  2
  H          0.265100       -1.462569        4.482845  2
  C          0.241051       -0.496900        2.568304  2
  H          0.556406       -1.381343        2.031600  2

%mem=32GB
%nprocshared= 8
#p m062x/6-31G(d,p)    counterpoise=2

00048 m062x/6-31G(d,p)    counterpoise=2

 0  1  0  1  0  1
  N          1.539511        1.146843        0.000008  1
  C          2.282559       -0.000000        0.000010  1
  N          1.579169       -1.093212       -0.000011  1
  C          0.271756       -0.658892       -0.000020  1
  N         -0.826203       -1.407904       -0.000024  1
  C         -1.954256       -0.717000        0.000013  1
  N         -2.103571        0.617063        0.000005  1
  C         -1.012310        1.366786        0.000017  1
  C          0.223346        0.746317        0.000002  1
  H          3.360741        0.037790        0.000016  1
  H         -2.872159       -1.291240       -0.000062  1
  H         -1.137508        2.443814        0.000028  1
  H          1.894258        2.086662       -0.000024  1
  C         -0.118782        0.673648        1.879385  2
  H          0.074782        0.714762        0.816096  2
  C         -0.492809        1.823315        2.561810  2
  H         -0.590631        2.760078        2.030165  2
  C         -0.741271        1.770542        3.926660  2
  H         -1.032657        2.666191        4.458304  2
  C         -0.615705        0.568101        4.609084  2
  H         -0.809269        0.526987        5.672374  2
  C         -0.241678       -0.581566        3.926660  2
  H         -0.143856       -1.518329        4.458304  2
  C          0.006784       -0.528793        2.561810  2
  H          0.298170       -1.424442        2.030165  2

%mem=32GB
%nprocshared= 8
#p m062x/6-31G(d,p)    counterpoise=2

00049 m062x/6-31G(d,p)    counterpoise=2

 0  1  0  1  0  1
  N          1.539511        1.146843        0.000008  1
  C          2.282559       -0.000000        0.000010  1
  N          1.579169       -1.093212       -0.000011  1
  C          0.271756       -0.658892       -0.000020  1
  N         -0.826203       -1.407904       -0.000024  1
  C         -1.954256       -0.717000        0.000013  1
  N         -2.103571        0.617063        0.000005  1
  C         -1.012310        1.366786        0.000017  1
  C          0.223346        0.746317        0.000002  1
  H          3.360741        0.037790        0.000016  1
  H         -2.872159       -1.291240       -0.000062  1
  H         -1.137508        2.443814        0.000028  1
  H          1.894258        2.086662       -0.000024  1
  C         -0.233956        0.642788        1.879385  2
  H          0.021385        0.700595        0.830004  2
  C         -0.663305        1.778302        2.552884  2
  H         -0.742450        2.720732        2.028193  2
  C         -0.991064        1.704100        3.899881  2
  H         -1.325550        2.588723        4.424571  2
  C         -0.889473        0.494384        4.573379  2
  H         -1.144814        0.436577        5.622760  2
  C         -0.460123       -0.641130        3.899881  2
  H         -0.380978       -1.583561        4.424571  2
  C         -0.132364       -0.566929        2.552884  2
  H          0.202122       -1.451552        2.028193  2

%mem=32GB
%nprocshared= 8
#p m062x/6-31G(d,p)    counterpoise=2

00050 m062x/6-31G(d,p)    counterpoise=2

 0  1  0  1  0  1
  N          1.539511        1.146843        0.000008  1
  C          2.282559       -0.000000        0.000010  1
  N          1.579169       -1.093212       -0.000011  1
  C          0.271756       -0.658892       -0.000020  1
  N         -0.826203       -1.407904       -0.000024  1
  C         -1.954256       -0.717000        0.000013  1
  N         -2.103571        0.617063        0.000005  1
  C         -1.012310        1.366786        0.000017  1
  C          0.223346        0.746317        0.000002  1
  H          3.360741        0.037790        0.000016  1
  H         -2.872159       -1.291240       -0.000062  1
  H         -1.137508        2.443814        0.000028  1
  H          1.894258        2.086662       -0.000024  1
  C         -0.342020        0.592396        1.879385  2
  H         -0.031410        0.676960        0.846858  2
  C         -0.857199        1.698189        2.542067  2
  H         -0.947940        2.644222        2.025803  2
  C         -1.255902        1.589643        3.867429  2
  H         -1.657253        2.451112        4.383693  2
  C         -1.139426        0.375303        4.530111  2
  H         -1.450036        0.290739        5.562638  2
  C         -0.624247       -0.730490        3.867429  2
  H         -0.533506       -1.676523        4.383693  2
  C         -0.225544       -0.621944        2.542067  2
  H          0.175807       -1.483412        2.025803  2

%mem=32GB
%nprocshared= 8
#p m062x/6-31G(d,p)    counterpoise=2

00051 m062x/6-31G(d,p)    counterpoise=2

 0  1  0  1  0  1
  N          1.539511        1.146843        0.000008  1
  C          2.282559       -0.000000        0.000010  1
  N          1.579169       -1.093212       -0.000011  1
  C          0.271756       -0.658892       -0.000020  1
  N         -0.826203       -1.407904       -0.000024  1
  C         -1.954256       -0.717000        0.000013  1
  N         -2.103571        0.617063        0.000005  1
  C         -1.012310        1.366786        0.000017  1
  C          0.223346        0.746317        0.000002  1
  H          3.360741        0.037790        0.000016  1
  H         -2.872159       -1.291240       -0.000062  1
  H         -1.137508        2.443814        0.000028  1
  H          1.894258        2.086662       -0.000024  1
  C         -0.439693        0.524005        1.879385  2
  H         -0.082082        0.643909        0.865739  2
  C         -1.051415        1.586971        2.529949  2
  H         -1.170369        2.534979        2.023126  2
  C         -1.510448        1.433061        3.831077  2
  H         -1.987012        2.261165        4.337900  2
  C         -1.357758        0.216185        4.481641  2
  H         -1.715368        0.096281        5.495287  2
  C         -0.746035       -0.846781        3.831077  2
  H         -0.627081       -1.794789        4.337900  2
  C         -0.287002       -0.692871        2.529949  2
  H          0.189561       -1.520975        2.023126  2

%mem=32GB
%nprocshared= 8
#p m062x/6-31G(d,p)    counterpoise=2

00052 m062x/6-31G(d,p)    counterpoise=2

 0  1  0  1  0  1
  N          1.539511        1.146843        0.000008  1
  C          2.282559       -0.000000        0.000010  1
  N          1.579169       -1.093212       -0.000011  1
  C          0.271756       -0.658892       -0.000020  1
  N         -0.826203       -1.407904       -0.000024  1
  C         -1.954256       -0.717000        0.000013  1
  N         -2.103571        0.617063        0.000005  1
  C         -1.012310        1.366786        0.000017  1
  C          0.223346        0.746317        0.000002  1
  H          3.360741        0.037790        0.000016  1
  H         -2.872159       -1.291240       -0.000062  1
  H         -1.137508        2.443814        0.000028  1
  H          1.894258        2.086662       -0.000024  1
  C         -0.524005        0.439693        1.879385  2
  H         -0.730703        0.193200        0.846787  2
  C          0.529910       -0.174629        2.542112  2
  H          1.144265       -0.899709        2.025813  2
  C          0.795229        0.141772        3.867566  2
  H          1.616282       -0.336815        4.383866  2
  C          0.006633        1.072495        4.530293  2
  H          0.213331        1.318988        5.562892  2
  C         -1.047282        1.686816        3.867566  2
  H         -1.661638        2.411896        4.383866  2
  C         -1.312601        1.370415        2.542112  2
  H         -2.133654        1.849002        2.025813  2

%mem=32GB
%nprocshared= 8
#p m062x/6-31G(d,p)    counterpoise=2

00053 m062x/6-31G(d,p)    counterpoise=2

 0  1  0  1  0  1
  N          1.539511        1.146843        0.000008  1
  C          2.282559       -0.000000        0.000010  1
  N          1.579169       -1.093212       -0.000011  1
  C          0.271756       -0.658892       -0.000020  1
  N         -0.826203       -1.407904       -0.000024  1
  C         -1.954256       -0.717000        0.000013  1
  N         -2.103571        0.617063        0.000005  1
  C         -1.012310        1.366786        0.000017  1
  C          0.223346        0.746317        0.000002  1
  H          3.360741        0.037790        0.000016  1
  H         -2.872159       -1.291240       -0.000062  1
  H         -1.137508        2.443814        0.000028  1
  H          1.894258        2.086662       -0.000024  1
  C         -0.592396        0.342020        1.879385  2
  H         -0.764310        0.146007        0.829735  2
  C          0.421833       -0.324943        2.553057  2
  H          1.040056       -1.040554        2.028231  2
  C          0.642504       -0.073339        3.900399  2
  H          1.432640       -0.592937        4.425225  2
  C         -0.151055        0.845228        4.574071  2
  H          0.020859        1.041241        5.623721  2
  C         -1.165284        1.512192        3.900399  2
  H         -1.783507        2.227802        4.425225  2
  C         -1.385955        1.260587        2.553057  2
  H         -2.176091        1.780186        2.028231  2

%mem=32GB
%nprocshared= 8
#p m062x/6-31G(d,p)    counterpoise=2

00054 m062x/6-31G(d,p)    counterpoise=2

 0  1  0  1  0  1
  N          1.539511        1.146843        0.000008  1
  C          2.282559       -0.000000        0.000010  1
  N          1.579169       -1.093212       -0.000011  1
  C          0.271756       -0.658892       -0.000020  1
  N         -0.826203       -1.407904       -0.000024  1
  C         -1.954256       -0.717000        0.000013  1
  N         -2.103571        0.617063        0.000005  1
  C         -1.012310        1.366786        0.000017  1
  C          0.223346        0.746317        0.000002  1
  H          3.360741        0.037790        0.000016  1
  H         -2.872159       -1.291240       -0.000062  1
  H         -1.137508        2.443814        0.000028  1
  H          1.894258        2.086662       -0.000024  1
  C         -0.642788        0.233956        1.879385  2
  H         -0.788368        0.096590        0.816522  2
  C          0.275765       -0.552343        2.561537  2
  H          0.845784       -1.302274        2.030105  2
  C          0.462633       -0.376019        3.925840  2
  H          1.178232       -0.988585        4.457272  2
  C         -0.269052        0.586603        4.607991  2
  H         -0.123472        0.723969        5.670855  2
  C         -1.187604        1.372902        3.925840  2
  H         -1.757624        2.122833        4.457272  2
  C         -1.374472        1.196578        2.561537  2
  H         -2.090072        1.809144        2.030105  2

%mem=32GB
%nprocshared= 8
#p m062x/6-31G(d,p)    counterpoise=2

00055 m062x/6-31G(d,p)    counterpoise=2

 0  1  0  1  0  1
  N          1.539511        1.146843        0.000008  1
  C          2.282559       -0.000000        0.000010  1
  N          1.579169       -1.093212       -0.000011  1
  C          0.271756       -0.658892       -0.000020  1
  N         -0.826203       -1.407904       -0.000024  1
  C         -1.954256       -0.717000        0.000013  1
  N         -2.103571        0.617063        0.000005  1
  C         -1.012310        1.366786        0.000017  1
  C          0.223346        0.746317        0.000002  1
  H          3.360741        0.037790        0.000016  1
  H         -2.872159       -1.291240       -0.000062  1
  H         -1.137508        2.443814        0.000028  1
  H          1.894258        2.086662       -0.000024  1
  C         -0.673648        0.118782        1.879385  2
  H         -0.802797        0.045976        0.808049  2
  C         -0.000335       -0.881820        2.566975  2
  H          0.395062       -1.734146        2.031306  2
  C          0.165442       -0.788364        3.942153  2
  H          0.689987       -1.567884        4.477822  2
  C         -0.342095        0.305693        4.629743  2
  H         -0.212947        0.378500        5.701079  2
  C         -1.015409        1.306295        3.942153  2
  H         -1.410806        2.158621        4.477822  2
  C         -1.181185        1.212840        2.566975  2
  H         -1.705731        1.992359        2.031306  2

%mem=32GB
%nprocshared= 8
#p m062x/6-31G(d,p)    counterpoise=2

00056 m062x/6-31G(d,p)    counterpoise=2

 0  1  0  1  0  1
  N          1.539511        1.146843        0.000008  1
  C          2.282559       -0.000000        0.000010  1
  N          1.579169       -1.093212       -0.000011  1
  C          0.271756       -0.658892       -0.000020  1
  N         -0.826203       -1.407904       -0.000024  1
  C         -1.954256       -0.717000        0.000013  1
  N         -2.103571        0.617063        0.000005  1
  C         -1.012310        1.366786        0.000017  1
  C          0.223346        0.746317        0.000002  1
  H          3.360741        0.037790        0.000016  1
  H         -2.872159       -1.291240       -0.000062  1
  H         -1.137508        2.443814        0.000028  1
  H          1.894258        2.086662       -0.000024  1
  C         -0.684040        0.000000        1.879385  2
  H         -0.807623       -0.005110        0.804935  2
  C         -0.555053       -1.197984        2.568973  2
  H         -0.578147       -2.136384        2.031748  2
  C         -0.396421       -1.191424        3.948149  2
  H         -0.295933       -2.124715        4.485374  2
  C         -0.366776        0.013119        4.637736  2
  H         -0.243193        0.018229        5.712186  2
  C         -0.495764        1.211103        3.948149  2
  H         -0.472669        2.149503        4.485374  2
  C         -0.654396        1.204543        2.568973  2
  H         -0.754884        2.137833        2.031748  2

%mem=32GB
%nprocshared= 8
#p m062x/6-31G(d,p)    counterpoise=2

00057 m062x/6-31G(d,p)    counterpoise=2

 0  1  0  1  0  1
  N          1.539511        1.146843        0.000008  1
  C          2.282559       -0.000000        0.000010  1
  N          1.579169       -1.093212       -0.000011  1
  C          0.271756       -0.658892       -0.000020  1
  N         -0.826203       -1.407904       -0.000024  1
  C         -1.954256       -0.717000        0.000013  1
  N         -2.103571        0.617063        0.000005  1
  C         -1.012310        1.366786        0.000017  1
  C          0.223346        0.746317        0.000002  1
  H          3.360741        0.037790        0.000016  1
  H         -2.872159       -1.291240       -0.000062  1
  H         -1.137508        2.443814        0.000028  1
  H          1.894258        2.086662       -0.000024  1
  C         -0.673648       -0.118782        1.879385  2
  H         -0.802873       -0.056129        0.807416  2
  C         -1.115229       -1.240835        2.567381  2
  H         -1.588468       -2.052319        2.031396  2
  C         -0.949355       -1.321258        3.943371  2
  H         -1.293369       -2.195394        4.479356  2
  C         -0.341900       -0.279627        4.631367  2
  H         -0.212675       -0.342280        5.703336  2
  C          0.099681        0.842426        3.943371  2
  H          0.572920        1.653910        4.479356  2
  C         -0.066193        0.922848        2.567381  2
  H          0.277821        1.796985        2.031396  2

%mem=32GB
%nprocshared= 8
#p m062x/6-31G(d,p)    counterpoise=2

00058 m062x/6-31G(d,p)    counterpoise=2

 0  1  0  1  0  1
  N          1.539511        1.146843        0.000008  1
  C          2.282559       -0.000000        0.000010  1
  N          1.579169       -1.093212       -0.000011  1
  C          0.271756       -0.658892       -0.000020  1
  N         -0.826203       -1.407904       -0.000024  1
  C         -1.954256       -0.717000        0.000013  1
  N         -2.103571        0.617063        0.000005  1
  C         -1.012310        1.366786        0.000017  1
  C          0.223346        0.746317        0.000002  1
  H          3.360741        0.037790        0.000016  1
  H         -2.872159       -1.291240       -0.000062  1
  H         -1.137508        2.443814        0.000028  1
  H          1.894258        2.086662       -0.000024  1
  C         -0.642788       -0.233956        1.879385  2
  H         -0.788534       -0.106554        0.815304  2
  C         -1.340514       -1.220928        2.562318  2
  H         -2.029824       -1.862429        2.030278  2
  C         -1.153432       -1.384462        3.928184  2
  H         -1.696995       -2.153364        4.460225  2
  C         -0.268624       -0.561023        4.611117  2
  H         -0.122877       -0.688425        5.675198  2
  C          0.429102        0.425950        3.928184  2
  H          1.118413        1.067450        4.460225  2
  C          0.242020        0.589483        2.562318  2
  H          0.785584        1.358386        2.030278  2

%mem=32GB
%nprocshared= 8
#p m062x/6-31G(d,p)    counterpoise=2

00059 m062x/6-31G(d,p)    counterpoise=2

 0  1  0  1  0  1
  N          1.539511        1.146843        0.000008  1
  C          2.282559       -0.000000        0.000010  1
  N          1.579169       -1.093212       -0.000011  1
  C          0.271756       -0.658892       -0.000020  1
  N         -0.826203       -1.407904       -0.000024  1
  C         -1.954256       -0.717000        0.000013  1
  N         -2.103571        0.617063        0.000005  1
  C         -1.012310        1.366786        0.000017  1
  C          0.223346        0.746317        0.000002  1
  H          3.360741        0.037790        0.000016  1
  H         -2.872159       -1.291240       -0.000062  1
  H         -1.137508        2.443814        0.000028  1
  H          1.894258        2.086662       -0.000024  1
  C         -0.592396       -0.342020        1.879385  2
  H         -0.764591       -0.155688        0.828019  2
  C         -1.364865       -1.277600        2.554158  2
  H         -2.138852       -1.820131        2.028475  2
  C         -1.143833       -1.516778        3.903702  2
  H         -1.745626       -2.245642        4.429386  2
  C         -0.150333       -0.820377        4.578475  2
  H          0.021862       -1.006710        5.629841  2
  C          0.622135        0.115202        3.903702  2
  H          1.396122        0.657734        4.429386  2
  C          0.401104        0.354381        2.554158  2
  H          1.002896        1.083245        2.028475  2

%mem=32GB
%nprocshared= 8
#p m062x/6-31G(d,p)    counterpoise=2

00060 m062x/6-31G(d,p)    counterpoise=2

 0  1  0  1  0  1
  N          1.539511        1.146843        0.000008  1
  C          2.282559       -0.000000        0.000010  1
  N          1.579169       -1.093212       -0.000011  1
  C          0.271756       -0.658892       -0.000020  1
  N         -0.826203       -1.407904       -0.000024  1
  C         -1.954256       -0.717000        0.000013  1
  N         -2.103571        0.617063        0.000005  1
  C         -1.012310        1.366786        0.000017  1
  C          0.223346        0.746317        0.000002  1
  H          3.360741        0.037790        0.000016  1
  H         -2.872159       -1.291240       -0.000062  1
  H         -1.137508        2.443814        0.000028  1
  H          1.894258        2.086662       -0.000024  1
  C         -0.524005       -0.439693        1.879385  2
  H         -0.731123       -0.202540        0.844686  2
  C         -1.296629       -1.382767        2.543461  2
  H         -2.105661       -1.880318        2.026111  2
  C         -1.030770       -1.687179        3.871612  2
  H         -1.632684       -2.421882        4.388961  2
  C          0.007713       -1.048516        4.535687  2
  H          0.214831       -1.285668        5.570387  2
  C          0.780337       -0.105441        3.871612  2
  H          1.589368        0.392110        4.388961  2
  C          0.514478        0.198971        2.543461  2
  H          1.116391        0.933674        2.026111  2

%mem=32GB
%nprocshared= 8
#p m062x/6-31G(d,p)    counterpoise=2

00061 m062x/6-31G(d,p)    counterpoise=2

 0  1  0  1  0  1
  N          1.539511        1.146843        0.000008  1
  C          2.282559       -0.000000        0.000010  1
  N          1.579169       -1.093212       -0.000011  1
  C          0.271756       -0.658892       -0.000020  1
  N         -0.826203       -1.407904       -0.000024  1
  C         -1.954256       -0.717000        0.000013  1
  N         -2.103571        0.617063        0.000005  1
  C         -1.012310        1.366786        0.000017  1
  C          0.223346        0.746317        0.000002  1
  H          3.360741        0.037790        0.000016  1
  H         -2.872159       -1.291240       -0.000062  1
  H         -1.137508        2.443814        0.000028  1
  H          1.894258        2.086662       -0.000024  1
  C         -0.439693       -0.524005        1.879385  2
  H         -0.688432       -0.245800        0.864263  2
  C         -1.176337       -1.503915        2.530896  2
  H         -1.998959       -1.989110        2.023335  2
  C         -0.857052       -1.861023        3.833917  2
  H         -1.430935       -2.624423        4.341478  2
  C          0.198877       -1.238220        4.485427  2
  H          0.447616       -1.516426        5.500549  2
  C          0.935521       -0.258310        3.833917  2
  H          1.758143        0.226884        4.341478  2
  C          0.616236        0.098797        2.530896  2
  H          1.190119        0.862197        2.023335  2

%mem=32GB
%nprocshared= 8
#p m062x/6-31G(d,p)    counterpoise=2

00062 m062x/6-31G(d,p)    counterpoise=2

 0  1  0  1  0  1
  N          1.539511        1.146843        0.000008  1
  C          2.282559       -0.000000        0.000010  1
  N          1.579169       -1.093212       -0.000011  1
  C          0.271756       -0.658892       -0.000020  1
  N         -0.826203       -1.407904       -0.000024  1
  C         -1.954256       -0.717000        0.000013  1
  N         -2.103571        0.617063        0.000005  1
  C         -1.012310        1.366786        0.000017  1
  C          0.223346        0.746317        0.000002  1
  H          3.360741        0.037790        0.000016  1
  H         -2.872159       -1.291240       -0.000062  1
  H         -1.137508        2.443814        0.000028  1
  H          1.894258        2.086662       -0.000024  1
  C         -0.342020       -0.592396        1.879385  2
  H         -0.006450       -0.628751        0.851858  2
  C         -0.427894        0.626232        2.538858  2
  H         -0.159224        1.539251        2.025094  2
  C         -0.858635        0.672898        3.857803  2
  H         -0.925535        1.622272        4.371567  2
  C         -1.203502       -0.499064        4.517276  2
  H         -1.539072       -0.462709        5.544803  2
  C         -1.117629       -1.717693        3.857803  2
  H         -1.386298       -2.630712        4.371567  2
  C         -0.686888       -1.764359        2.538858  2
  H         -0.619987       -2.713733        2.025094  2

%mem=32GB
%nprocshared= 8
#p m062x/6-31G(d,p)    counterpoise=2

00063 m062x/6-31G(d,p)    counterpoise=2

 0  1  0  1  0  1
  N          1.539511        1.146843        0.000008  1
  C          2.282559       -0.000000        0.000010  1
  N          1.579169       -1.093212       -0.000011  1
  C          0.271756       -0.658892       -0.000020  1
  N         -0.826203       -1.407904       -0.000024  1
  C         -1.954256       -0.717000        0.000013  1
  N         -2.103571        0.617063        0.000005  1
  C         -1.012310        1.366786        0.000017  1
  C          0.223346        0.746317        0.000002  1
  H          3.360741        0.037790        0.000016  1
  H         -2.872159       -1.291240       -0.000062  1
  H         -1.137508        2.443814        0.000028  1
  H          1.894258        2.086662       -0.000024  1
  C         -0.233956       -0.642788        1.879385  2
  H          0.047062       -0.651737        0.835024  2
  C         -0.376047        0.564637        2.549662  2
  H         -0.205725        1.496333        2.027481  2
  C         -0.736764        0.576124        3.890216  2
  H         -0.847460        1.516769        4.412396  2
  C         -0.955390       -0.619814        4.560492  2
  H         -1.236407       -0.610865        5.604854  2
  C         -0.813299       -1.827238        3.890216  2
  H         -0.983620       -2.758934        4.412396  2
  C         -0.452582       -1.838725        2.549662  2
  H         -0.341885       -2.779370        2.027481  2

%mem=32GB
%nprocshared= 8
#p m062x/6-31G(d,p)    counterpoise=2

00064 m062x/6-31G(d,p)    counterpoise=2

 0  1  0  1  0  1
  N          1.539511        1.146843        0.000008  1
  C          2.282559       -0.000000        0.000010  1
  N          1.579169       -1.093212       -0.000011  1
  C          0.271756       -0.658892       -0.000020  1
  N         -0.826203       -1.407904       -0.000024  1
  C         -1.954256       -0.717000        0.000013  1
  N         -2.103571        0.617063        0.000005  1
  C         -1.012310        1.366786        0.000017  1
  C          0.223346        0.746317        0.000002  1
  H          3.360741        0.037790        0.000016  1
  H         -2.872159       -1.291240       -0.000062  1
  H         -1.137508        2.443814        0.000028  1
  H          1.894258        2.086662       -0.000024  1
  C         -0.118782       -0.673648        1.879385  2
  H          0.101255       -0.665334        0.820491  2
  C         -0.305398        0.522449        2.558989  2
  H         -0.230745        1.462583        2.029542  2
  C         -0.587840        0.511777        3.918197  2
  H         -0.733224        1.443597        4.447644  2
  C         -0.683666       -0.694992        4.597800  2
  H         -0.903703       -0.703306        5.656694  2
  C         -0.497050       -1.891089        3.918197  2
  H         -0.571703       -2.831223        4.447644  2
  C         -0.214608       -1.880417        2.558989  2
  H         -0.069224       -2.812237        2.029542  2

%mem=32GB
%nprocshared= 8
#p m062x/6-31G(d,p)    counterpoise=2

00065 m062x/6-31G(d,p)    counterpoise=2

 0  1  0  1  0  1
  N          1.539511        1.146843        0.000008  1
  C          2.282559       -0.000000        0.000010  1
  N          1.579169       -1.093212       -0.000011  1
  C          0.271756       -0.658892       -0.000020  1
  N         -0.826203       -1.407904       -0.000024  1
  C         -1.954256       -0.717000        0.000013  1
  N         -2.103571        0.617063        0.000005  1
  C         -1.012310        1.366786        0.000017  1
  C          0.223346        0.746317        0.000002  1
  H          3.360741        0.037790        0.000016  1
  H         -2.872159       -1.291240       -0.000062  1
  H         -1.137508        2.443814        0.000028  1
  H          1.894258        2.086662       -0.000024  1
  C         -0.000000       -0.684040        1.879385  2
  H          0.154765       -0.669718        0.809065  2
  C         -0.210115        0.503943        2.566322  2
  H         -0.219041        1.443764        2.031162  2
  C         -0.408773        0.485559        3.940196  2
  H         -0.572464        1.411058        4.475356  2
  C         -0.397316       -0.720808        4.627133  2
  H         -0.552080       -0.735130        5.697453  2
  C         -0.187200       -1.908791        3.940196  2
  H         -0.178274       -2.848612        4.475356  2
  C          0.011458       -1.890407        2.566322  2
  H          0.175148       -2.815906        2.031162  2

%mem=32GB
%nprocshared= 8
#p m062x/6-31G(d,p)    counterpoise=2

00066 m062x/6-31G(d,p)    counterpoise=2

 0  1  0  1  0  1
  N          1.539511        1.146843        0.000008  1
  C          2.282559       -0.000000        0.000010  1
  N          1.579169       -1.093212       -0.000011  1
  C          0.271756       -0.658892       -0.000020  1
  N         -0.826203       -1.407904       -0.000024  1
  C         -1.954256       -0.717000        0.000013  1
  N         -2.103571        0.617063        0.000005  1
  C         -1.012310        1.366786        0.000017  1
  C          0.223346        0.746317        0.000002  1
  H          3.360741        0.037790        0.000016  1
  H         -2.872159       -1.291240       -0.000062  1
  H         -1.137508        2.443814        0.000028  1
  H          1.894258        2.086662       -0.000024  1
  C          0.118782       -0.673648        1.879385  2
  H          0.206522       -0.665185        0.801437  2
  C         -0.052969        0.517655        2.571218  2
  H         -0.099033        1.454204        2.032244  2
  C         -0.165592        0.506791        3.954884  2
  H         -0.299395        1.434877        4.493858  2
  C         -0.106464       -0.695376        4.646716  2
  H         -0.194203       -0.703839        5.724664  2
  C          0.065287       -1.886679        3.954884  2
  H          0.111351       -2.823228        4.493858  2
  C          0.177911       -1.875815        2.571218  2
  H          0.311714       -2.803901        2.032244  2

%mem=32GB
%nprocshared= 8
#p m062x/6-31G(d,p)    counterpoise=2

00067 m062x/6-31G(d,p)    counterpoise=2

 0  1  0  1  0  1
  N          1.539511        1.146843        0.000008  1
  C          2.282559       -0.000000        0.000010  1
  N          1.579169       -1.093212       -0.000011  1
  C          0.271756       -0.658892       -0.000020  1
  N         -0.826203       -1.407904       -0.000024  1
  C         -1.954256       -0.717000        0.000013  1
  N         -2.103571        0.617063        0.000005  1
  C         -1.012310        1.366786        0.000017  1
  C          0.223346        0.746317        0.000002  1
  H          3.360741        0.037790        0.000016  1
  H         -2.872159       -1.291240       -0.000062  1
  H         -1.137508        2.443814        0.000028  1
  H          1.894258        2.086662       -0.000024  1
  C          0.233956       -0.642788        1.879385  2
  H          0.255703       -0.652053        0.798098  2
  C          0.691234        0.469250        2.573361  2
  H          1.069224        1.326319        2.032718  2
  C          0.663318        0.481143        3.961314  2
  H          1.019560        1.347478        4.501958  2
  C          0.178124       -0.619001        4.655290  2
  H          0.156376       -0.609736        5.736578  2
  C         -0.279154       -1.731039        3.961314  2
  H         -0.657145       -2.588108        4.501958  2
  C         -0.251238       -1.742932        2.573361  2
  H         -0.607481       -2.609266        2.032718  2

%mem=32GB
%nprocshared= 8
#p m062x/6-31G(d,p)    counterpoise=2

00068 m062x/6-31G(d,p)    counterpoise=2

 0  1  0  1  0  1
  N          1.539511        1.146843        0.000008  1
  C          2.282559       -0.000000        0.000010  1
  N          1.579169       -1.093212       -0.000011  1
  C          0.271756       -0.658892       -0.000020  1
  N         -0.826203       -1.407904       -0.000024  1
  C         -1.954256       -0.717000        0.000013  1
  N         -2.103571        0.617063        0.000005  1
  C         -1.012310        1.366786        0.000017  1
  C          0.223346        0.746317        0.000002  1
  H          3.360741        0.037790        0.000016  1
  H         -2.872159       -1.291240       -0.000062  1
  H         -1.137508        2.443814        0.000028  1
  H          1.894258        2.086662       -0.000024  1
  C          0.342020       -0.592396        1.879385  2
  H          0.301639       -0.630612        0.799269  2
  C          1.194345       -1.441111        2.572609  2
  H          1.817968       -2.140518        2.032551  2
  C          1.246180       -1.392057        3.959058  2
  H          1.910184       -2.053248        4.499116  2
  C          0.445689       -0.494288        4.652282  2
  H          0.486070       -0.456072        5.732398  2
  C         -0.406636        0.354427        3.959058  2
  H         -1.030259        1.053834        4.499116  2
  C         -0.458471        0.305373        2.572609  2
  H         -1.122475        0.966564        2.032551  2

%mem=32GB
%nprocshared= 8
#p m062x/6-31G(d,p)    counterpoise=2

00069 m062x/6-31G(d,p)    counterpoise=2

 0  1  0  1  0  1
  N          1.539511        1.146843        0.000008  1
  C          2.282559       -0.000000        0.000010  1
  N          1.579169       -1.093212       -0.000011  1
  C          0.271756       -0.658892       -0.000020  1
  N         -0.826203       -1.407904       -0.000024  1
  C         -1.954256       -0.717000        0.000013  1
  N         -2.103571        0.617063        0.000005  1
  C         -1.012310        1.366786        0.000017  1
  C          0.223346        0.746317        0.000002  1
  H          3.360741        0.037790        0.000016  1
  H         -2.872159       -1.291240       -0.000062  1
  H         -1.137508        2.443814        0.000028  1
  H          1.894258        2.086662       -0.000024  1
  C          0.439693       -0.524005        1.879385  2
  H          0.343678       -0.601124        0.804873  2
  C          1.254207       -1.411876        2.569013  2
  H          1.792742       -2.180691        2.031757  2
  C          1.377453       -1.312885        3.948268  2
  H          2.012001       -2.004581        4.485523  2
  C          0.686183       -0.326024        4.637895  2
  H          0.782197       -0.248906        5.712407  2
  C         -0.128332        0.561846        3.948268  2
  H         -0.666866        1.330661        4.485523  2
  C         -0.251577        0.462856        2.569013  2
  H         -0.886126        1.154552        2.031757  2

%mem=32GB
%nprocshared= 8
#p m062x/6-31G(d,p)    counterpoise=2

00070 m062x/6-31G(d,p)    counterpoise=2

 0  1  0  1  0  1
  N          1.539511        1.146843        0.000008  1
  C          2.282559       -0.000000        0.000010  1
  N          1.579169       -1.093212       -0.000011  1
  C          0.271756       -0.658892       -0.000020  1
  N         -0.826203       -1.407904       -0.000024  1
  C         -1.954256       -0.717000        0.000013  1
  N         -2.103571        0.617063        0.000005  1
  C         -1.012310        1.366786        0.000017  1
  C          0.223346        0.746317        0.000002  1
  H          3.360741        0.037790        0.000016  1
  H         -2.872159       -1.291240       -0.000062  1
  H         -1.137508        2.443814        0.000028  1
  H          1.894258        2.086662       -0.000024  1
  C          0.524005       -0.439693        1.879385  2
  H          0.381085       -0.563888        0.814542  2
  C          1.404347       -1.267501        2.562807  2
  H          1.947257       -2.036602        2.030386  2
  C          1.587801       -1.108083        3.929651  2
  H          2.273632       -1.752988        4.462073  2
  C          0.890914       -0.120856        4.613073  2
  H          1.033835        0.003339        5.677917  2
  C          0.010573        0.706953        3.929651  2
  H         -0.532337        1.476053        4.462073  2
  C         -0.172882        0.547534        2.562807  2
  H         -0.858713        1.192439        2.030386  2

%mem=32GB
%nprocshared= 8
#p m062x/6-31G(d,p)    counterpoise=2

00071 m062x/6-31G(d,p)    counterpoise=2

 0  1  0  1  0  1
  N          1.539511        1.146843        0.000008  1
  C          2.282559       -0.000000        0.000010  1
  N          1.579169       -1.093212       -0.000011  1
  C          0.271756       -0.658892       -0.000020  1
  N         -0.826203       -1.407904       -0.000024  1
  C         -1.954256       -0.717000        0.000013  1
  N         -2.103571        0.617063        0.000005  1
  C         -1.012310        1.366786        0.000017  1
  C          0.223346        0.746317        0.000002  1
  H          3.360741        0.037790        0.000016  1
  H         -2.872159       -1.291240       -0.000062  1
  H         -1.137508        2.443814        0.000028  1
  H          1.894258        2.086662       -0.000024  1
  C          0.592396       -0.342020        1.879385  2
  H          0.412966       -0.519342        0.827671  2
  C          1.552663       -1.083372        2.554381  2
  H          2.121329       -1.838244        2.028524  2
  C          1.782981       -0.855760        3.904373  2
  H          2.531078       -1.433311        4.430231  2
  C          1.053033        0.113203        4.579370  2
  H          1.232464        0.290525        5.631084  2
  C          0.092767        0.854555        3.904373  2
  H         -0.475900        1.609427        4.430231  2
  C         -0.137552        0.626943        2.554381  2
  H         -0.885648        1.204494        2.028524  2

%mem=32GB
%nprocshared= 8
#p m062x/6-31G(d,p)    counterpoise=2

00072 m062x/6-31G(d,p)    counterpoise=2

 0  1  0  1  0  1
  N          1.539511        1.146843        0.000008  1
  C          2.282559       -0.000000        0.000010  1
  N          1.579169       -1.093212       -0.000011  1
  C          0.271756       -0.658892       -0.000020  1
  N         -0.826203       -1.407904       -0.000024  1
  C         -1.954256       -0.717000        0.000013  1
  N         -2.103571        0.617063        0.000005  1
  C         -1.012310        1.366786        0.000017  1
  C          0.223346        0.746317        0.000002  1
  H          3.360741        0.037790        0.000016  1
  H         -2.872159       -1.291240       -0.000062  1
  H         -1.137508        2.443814        0.000028  1
  H          1.894258        2.086662       -0.000024  1
  C          0.642788       -0.233956        1.879385  2
  H          0.438283       -0.468171        0.843498  2
  C          1.679687       -0.874397        2.544223  2
  H          2.282979       -1.607549        2.026280  2
  C          1.942191       -0.573755        3.873899  2
  H          2.749988       -1.072691        4.391843  2
  C          1.167796        0.367328        4.538737  2
  H          1.372301        0.601544        5.574625  2
  C          0.130897        1.007769        3.873899  2
  H         -0.472396        1.740921        4.391843  2
  C         -0.131607        0.707128        2.544223  2
  H         -0.939405        1.206064        2.026280  2

%mem=32GB
%nprocshared= 8
#p m062x/6-31G(d,p)    counterpoise=2

00073 m062x/6-31G(d,p)    counterpoise=2

 0  1  0  1  0  1
  N          1.539511        1.146843        0.000008  1
  C          2.282559       -0.000000        0.000010  1
  N          1.579169       -1.093212       -0.000011  1
  C          0.271756       -0.658892       -0.000020  1
  N         -0.826203       -1.407904       -0.000024  1
  C         -1.954256       -0.717000        0.000013  1
  N         -2.103571        0.617063        0.000005  1
  C         -1.012310        1.366786        0.000017  1
  C          0.223346        0.746317        0.000002  1
  H          3.360741        0.037790        0.000016  1
  H         -2.872159       -1.291240       -0.000062  1
  H         -1.137508        2.443814        0.000028  1
  H          1.894258        2.086662       -0.000024  1
  C          0.673648       -0.118782        1.879385  2
  H          0.953832       -0.037327        0.837942  2
  C          0.158191        0.983431        2.547789  2
  H          0.036808        1.923567        2.027067  2
  C         -0.201456        0.878875        3.884596  2
  H         -0.603023        1.737555        4.405318  2
  C         -0.045646       -0.327895        4.553000  2
  H         -0.325831       -0.409350        5.594443  2
  C          0.469810       -1.430109        3.884596  2
  H          0.591194       -2.370244        4.405318  2
  C          0.829458       -1.325552        2.547789  2
  H          1.231025       -2.184233        2.027067  2

%mem=32GB
%nprocshared= 8
#p m062x/6-31G(d,p)    counterpoise=2

00074 m062x/6-31G(d,p)    counterpoise=2

 0  1  0  1  0  1
  N          1.539511        1.146843        0.000008  1
  C          2.282559       -0.000000        0.000010  1
  N          1.579169       -1.093212       -0.000011  1
  C          0.271756       -0.658892       -0.000020  1
  N         -0.826203       -1.407904       -0.000024  1
  C         -1.954256       -0.717000        0.000013  1
  N         -2.103571        0.617063        0.000005  1
  C         -1.012310        1.366786        0.000017  1
  C          0.223346        0.746317        0.000002  1
  H          3.360741        0.037790        0.000016  1
  H         -2.872159       -1.291240       -0.000062  1
  H         -1.137508        2.443814        0.000028  1
  H          1.894258        2.086662       -0.000024  1
  C          1.000000        0.000000        1.732051  2
  H          1.111331        0.017520        0.656393  2
  C          0.741645        1.176429        2.422414  2
  H          0.651703        2.110447        1.884585  2
  C          0.598739        1.153940        3.803140  2
  H          0.397467        2.070438        4.340969  2
  C          0.714189       -0.044978        4.493503  2
  H          0.602858       -0.062498        5.569161  2
  C          0.972544       -1.221407        3.803140  2
  H          1.062485       -2.155425        4.340969  2
  C          1.115450       -1.198918        2.422414  2
  H          1.316722       -2.115416        1.884585  2

%mem=32GB
%nprocshared= 8
#p m062x/6-31G(d,p)    counterpoise=2

00075 m062x/6-31G(d,p)    counterpoise=2

 0  1  0  1  0  1
  N          1.539511        1.146843        0.000008  1
  C          2.282559       -0.000000        0.000010  1
  N          1.579169       -1.093212       -0.000011  1
  C          0.271756       -0.658892       -0.000020  1
  N         -0.826203       -1.407904       -0.000024  1
  C         -1.954256       -0.717000        0.000013  1
  N         -2.103571        0.617063        0.000005  1
  C         -1.012310        1.366786        0.000017  1
  C          0.223346        0.746317        0.000002  1
  H          3.360741        0.037790        0.000016  1
  H         -2.872159       -1.291240       -0.000062  1
  H         -1.137508        2.443814        0.000028  1
  H          1.894258        2.086662       -0.000024  1
  C          0.984808        0.173648        1.732051  2
  H          1.105059        0.083713        0.660980  2
  C          1.627709        1.194171        2.419470  2
  H          2.248813        1.899275        1.883934  2
  C          1.473354        1.309613        3.794308  2
  H          1.974207        2.104653        4.329844  2
  C          0.676097        0.404533        4.481727  2
  H          0.555846        0.494469        5.552798  2
  C          0.033195       -0.615990        3.794308  2
  H         -0.587909       -1.321093        4.329844  2
  C          0.187551       -0.731432        2.419470  2
  H         -0.313302       -1.526471        1.883934  2

%mem=32GB
%nprocshared= 8
#p m062x/6-31G(d,p)    counterpoise=2

00076 m062x/6-31G(d,p)    counterpoise=2

 0  1  0  1  0  1
  N          1.539511        1.146843        0.000008  1
  C          2.282559       -0.000000        0.000010  1
  N          1.579169       -1.093212       -0.000011  1
  C          0.271756       -0.658892       -0.000020  1
  N         -0.826203       -1.407904       -0.000024  1
  C         -1.954256       -0.717000        0.000013  1
  N         -2.103571        0.617063        0.000005  1
  C         -1.012310        1.366786        0.000017  1
  C          0.223346        0.746317        0.000002  1
  H          3.360741        0.037790        0.000016  1
  H         -2.872159       -1.291240       -0.000062  1
  H         -1.137508        2.443814        0.000028  1
  H          1.894258        2.086662       -0.000024  1
  C          0.939693        0.342020        1.732051  2
  H          1.085550        0.150969        0.677552  2
  C          1.801711        1.194208        2.408834  2
  H          2.619124        1.667054        1.881584  2
  C          1.614487        1.439444        3.762399  2
  H          2.286043        2.103341        4.289648  2
  C          0.565245        0.832491        4.439182  2
  H          0.419388        1.023543        5.493680  2
  C         -0.296773       -0.019697        3.762399  2
  H         -1.114186       -0.492543        4.289648  2
  C         -0.109549       -0.264932        2.408834  2
  H         -0.781105       -0.928830        1.881584  2

%mem=32GB
%nprocshared= 8
#p m062x/6-31G(d,p)    counterpoise=2

00077 m062x/6-31G(d,p)    counterpoise=2

 0  1  0  1  0  1
  N          1.539511        1.146843        0.000008  1
  C          2.282559       -0.000000        0.000010  1
  N          1.579169       -1.093212       -0.000011  1
  C          0.271756       -0.658892       -0.000020  1
  N         -0.826203       -1.407904       -0.000024  1
  C         -1.954256       -0.717000        0.000013  1
  N         -2.103571        0.617063        0.000005  1
  C         -1.012310        1.366786        0.000017  1
  C          0.223346        0.746317        0.000002  1
  H          3.360741        0.037790        0.000016  1
  H         -2.872159       -1.291240       -0.000062  1
  H         -1.137508        2.443814        0.000028  1
  H          1.894258        2.086662       -0.000024  1
  C          0.866025        0.500000        1.732051  2
  H          1.051939        0.219988        0.704057  2
  C          1.748326        1.344737        2.391823  2
  H          2.621597        1.722818        1.877826  2
  C          1.509686        1.704163        3.711366  2
  H          2.197043        2.362257        4.225363  2
  C          0.388745        1.218853        4.371138  2
  H          0.202832        1.498865        5.399132  2
  C         -0.493556        0.374116        3.711366  2
  H         -1.366827       -0.003965        4.225363  2
  C         -0.254916        0.014690        2.391823  2
  H         -0.942273       -0.643403        1.877826  2

%mem=32GB
%nprocshared= 8
#p m062x/6-31G(d,p)    counterpoise=2

00078 m062x/6-31G(d,p)    counterpoise=2

 0  1  0  1  0  1
  N          1.539511        1.146843        0.000008  1
  C          2.282559       -0.000000        0.000010  1
  N          1.579169       -1.093212       -0.000011  1
  C          0.271756       -0.658892       -0.000020  1
  N         -0.826203       -1.407904       -0.000024  1
  C         -1.954256       -0.717000        0.000013  1
  N         -2.103571        0.617063        0.000005  1
  C         -1.012310        1.366786        0.000017  1
  C          0.223346        0.746317        0.000002  1
  H          3.360741        0.037790        0.000016  1
  H         -2.872159       -1.291240       -0.000062  1
  H         -1.137508        2.443814        0.000028  1
  H          1.894258        2.086662       -0.000024  1
  C          0.766044        0.642788        1.732051  2
  H          0.443193        0.704377        0.701655  2
  C          0.747957       -0.577733        2.393364  2
  H          0.411015       -1.466992        1.878166  2
  C          1.162372       -0.656791        3.715991  2
  H          1.148281       -1.607639        4.231189  2
  C          1.594875        0.484673        4.377305  2
  H          1.917726        0.423084        5.407701  2
  C          1.612963        1.705194        3.715991  2
  H          1.949905        2.594453        4.231189  2
  C          1.198547        1.784252        2.393364  2
  H          1.212638        2.735100        1.878166  2

%mem=32GB
%nprocshared= 8
#p m062x/6-31G(d,p)    counterpoise=2

00079 m062x/6-31G(d,p)    counterpoise=2

 0  1  0  1  0  1
  N          1.539511        1.146843        0.000008  1
  C          2.282559       -0.000000        0.000010  1
  N          1.579169       -1.093212       -0.000011  1
  C          0.271756       -0.658892       -0.000020  1
  N         -0.826203       -1.407904       -0.000024  1
  C         -1.954256       -0.717000        0.000013  1
  N         -2.103571        0.617063        0.000005  1
  C         -1.012310        1.366786        0.000017  1
  C          0.223346        0.746317        0.000002  1
  H          3.360741        0.037790        0.000016  1
  H         -2.872159       -1.291240       -0.000062  1
  H         -1.137508        2.443814        0.000028  1
  H          1.894258        2.086662       -0.000024  1
  C          0.642788        0.766044        1.732051  2
  H          0.388248        0.754073        0.680952  2
  C          0.862637       -0.427235        2.406651  2
  H          0.779371       -1.368831        1.881102  2
  C          1.189366       -0.411868        3.755853  2
  H          1.360640       -1.341493        4.281402  2
  C          1.296246        0.796778        4.430453  2
  H          1.550786        0.808750        5.481552  2
  C          1.076397        1.990057        3.755853  2
  H          1.159663        2.931654        4.281402  2
  C          0.749668        1.974690        2.406651  2
  H          0.578394        2.904315        1.881102  2

%mem=32GB
%nprocshared= 8
#p m062x/6-31G(d,p)    counterpoise=2

00080 m062x/6-31G(d,p)    counterpoise=2

 0  1  0  1  0  1
  N          1.539511        1.146843        0.000008  1
  C          2.282559       -0.000000        0.000010  1
  N          1.579169       -1.093212       -0.000011  1
  C          0.271756       -0.658892       -0.000020  1
  N         -0.826203       -1.407904       -0.000024  1
  C         -1.954256       -0.717000        0.000013  1
  N         -2.103571        0.617063        0.000005  1
  C         -1.012310        1.366786        0.000017  1
  C          0.223346        0.746317        0.000002  1
  H          3.360741        0.037790        0.000016  1
  H         -2.872159       -1.291240       -0.000062  1
  H         -1.137508        2.443814        0.000028  1
  H          1.894258        2.086662       -0.000024  1
  C          0.500000        0.866025        1.732051  2
  H          0.329807        0.792383        0.666521  2
  C          1.086683       -0.190133        2.415913  2
  H          1.373545       -1.086576        1.883149  2
  C          1.305144       -0.095604        3.783638  2
  H          1.762200       -0.918405        4.316403  2
  C          0.936924        1.055083        4.467500  2
  H          1.107117        1.128725        5.533030  2
  C          0.350241        2.111241        3.783638  2
  H          0.063378        3.007684        4.316403  2
  C          0.131779        2.016712        2.415913  2
  H         -0.325277        2.839513        1.883149  2

%mem=32GB
%nprocshared= 8
#p m062x/6-31G(d,p)    counterpoise=2

00081 m062x/6-31G(d,p)    counterpoise=2

 0  1  0  1  0  1
  N          1.539511        1.146843        0.000008  1
  C          2.282559       -0.000000        0.000010  1
  N          1.579169       -1.093212       -0.000011  1
  C          0.271756       -0.658892       -0.000020  1
  N         -0.826203       -1.407904       -0.000024  1
  C         -1.954256       -0.717000        0.000013  1
  N         -2.103571        0.617063        0.000005  1
  C         -1.012310        1.366786        0.000017  1
  C          0.223346        0.746317        0.000002  1
  H          3.360741        0.037790        0.000016  1
  H         -2.872159       -1.291240       -0.000062  1
  H         -1.137508        2.443814        0.000028  1
  H          1.894258        2.086662       -0.000024  1
  C          0.342020        0.939693        1.732051  2
  H          0.268544        0.819966        0.659666  2
  C          1.413889        0.387671        2.420313  2
  H          2.175453       -0.162108        1.884121  2
  C          1.508203        0.541354        3.796837  2
  H          2.343244        0.111302        4.333029  2
  C          0.530650        1.247058        4.485099  2
  H          0.604126        1.366785        5.557484  2
  C         -0.541219        1.799080        3.796837  2
  H         -1.302783        2.348859        4.333029  2
  C         -0.635534        1.645397        2.420313  2
  H         -1.470574        2.075449        1.884121  2

%mem=32GB
%nprocshared= 8
#p m062x/6-31G(d,p)    counterpoise=2

00082 m062x/6-31G(d,p)    counterpoise=2

 0  1  0  1  0  1
  N          1.539511        1.146843        0.000008  1
  C          2.282559       -0.000000        0.000010  1
  N          1.579169       -1.093212       -0.000011  1
  C          0.271756       -0.658892       -0.000020  1
  N         -0.826203       -1.407904       -0.000024  1
  C         -1.954256       -0.717000        0.000013  1
  N         -2.103571        0.617063        0.000005  1
  C         -1.012310        1.366786        0.000017  1
  C          0.223346        0.746317        0.000002  1
  H          3.360741        0.037790        0.000016  1
  H         -2.872159       -1.291240       -0.000062  1
  H         -1.137508        2.443814        0.000028  1
  H          1.894258        2.086662       -0.000024  1
  C          0.173648        0.984808        1.732051  2
  H          0.204379        0.837338        0.661047  2
  C          1.330932        1.324725        2.419427  2
  H          2.263244        1.442068        1.883925  2
  C          1.291486        1.514018        3.794180  2
  H          2.193068        1.778831        4.329682  2
  C          0.094756        1.363395        4.481556  2
  H          0.064026        1.510865        5.552560  2
  C         -1.062527        1.023478        3.794180  2
  H         -1.994840        0.906135        4.329682  2
  C         -1.023081        0.834184        2.419427  2
  H         -1.924664        0.569372        1.883925  2

%mem=32GB
%nprocshared= 8
#p m062x/6-31G(d,p)    counterpoise=2

00083 m062x/6-31G(d,p)    counterpoise=2

 0  1  0  1  0  1
  N          1.539511        1.146843        0.000008  1
  C          2.282559       -0.000000        0.000010  1
  N          1.579169       -1.093212       -0.000011  1
  C          0.271756       -0.658892       -0.000020  1
  N         -0.826203       -1.407904       -0.000024  1
  C         -1.954256       -0.717000        0.000013  1
  N         -2.103571        0.617063        0.000005  1
  C         -1.012310        1.366786        0.000017  1
  C          0.223346        0.746317        0.000002  1
  H          3.360741        0.037790        0.000016  1
  H         -2.872159       -1.291240       -0.000062  1
  H         -1.137508        2.443814        0.000028  1
  H          1.894258        2.086662       -0.000024  1
  C          0.000000        1.000000        1.732051  2
  H          0.136882        0.844525        0.670527  2
  C          0.814538        1.894261        2.413342  2
  H          1.585987        2.435462        1.882581  2
  C          0.638835        2.093831        3.775925  2
  H          1.273401        2.790506        4.306687  2
  C         -0.351408        1.399139        4.457217  2
  H         -0.488290        1.554614        5.518741  2
  C         -1.165946        0.504878        3.775925  2
  H         -1.937395       -0.036323        4.306687  2
  C         -0.990242        0.305308        2.413342  2
  H         -1.624809       -0.391367        1.882581  2

%mem=32GB
%nprocshared= 8
#p m062x/6-31G(d,p)    counterpoise=2

00084 m062x/6-31G(d,p)    counterpoise=2

 0  1  0  1  0  1
  N          1.539511        1.146843        0.000008  1
  C          2.282559       -0.000000        0.000010  1
  N          1.579169       -1.093212       -0.000011  1
  C          0.271756       -0.658892       -0.000020  1
  N         -0.826203       -1.407904       -0.000024  1
  C         -1.954256       -0.717000        0.000013  1
  N         -2.103571        0.617063        0.000005  1
  C         -1.012310        1.366786        0.000017  1
  C          0.223346        0.746317        0.000002  1
  H          3.360741        0.037790        0.000016  1
  H         -2.872159       -1.291240       -0.000062  1
  H         -1.137508        2.443814        0.000028  1
  H          1.894258        2.086662       -0.000024  1
  C         -0.173648        0.984808        1.732051  2
  H          0.065834        0.840941        0.687210  2
  C          0.291785        2.107760        2.402635  2
  H          0.893864        2.838731        1.880215  2
  C         -0.015617        2.292430        3.743804  2
  H          0.346979        3.167267        4.266224  2
  C         -0.788453        1.354146        4.414388  2
  H         -1.027936        1.498014        5.459229  2
  C         -1.253887        0.231194        3.743804  2
  H         -1.855965       -0.499776        4.266224  2
  C         -0.946484        0.046524        2.402635  2
  H         -1.309080       -0.828313        1.880215  2

%mem=32GB
%nprocshared= 8
#p m062x/6-31G(d,p)    counterpoise=2

00085 m062x/6-31G(d,p)    counterpoise=2

 0  1  0  1  0  1
  N          1.539511        1.146843        0.000008  1
  C          2.282559       -0.000000        0.000010  1
  N          1.579169       -1.093212       -0.000011  1
  C          0.271756       -0.658892       -0.000020  1
  N         -0.826203       -1.407904       -0.000024  1
  C         -1.954256       -0.717000        0.000013  1
  N         -2.103571        0.617063        0.000005  1
  C         -1.012310        1.366786        0.000017  1
  C          0.223346        0.746317        0.000002  1
  H          3.360741        0.037790        0.000016  1
  H         -2.872159       -1.291240       -0.000062  1
  H         -1.137508        2.443814        0.000028  1
  H          1.894258        2.086662       -0.000024  1
  C         -0.342020        0.939693        1.732051  2
  H         -0.008288        0.825544        0.709635  2
  C         -0.167115        2.150541        2.388243  2
  H          0.302876        2.979706        1.877035  2
  C         -0.595496        2.297063        3.700628  2
  H         -0.459237        3.240376        4.211836  2
  C         -1.198783        1.232737        4.356820  2
  H         -1.532515        1.346885        5.379236  2
  C         -1.373688        0.021888        3.700628  2
  H         -1.843680       -0.807276        4.211836  2
  C         -0.945307       -0.124634        2.388243  2
  H         -1.081567       -1.067947        1.877035  2

%mem=32GB
%nprocshared= 8
#p m062x/6-31G(d,p)    counterpoise=2

00086 m062x/6-31G(d,p)    counterpoise=2

 0  1  0  1  0  1
  N          1.539511        1.146843        0.000008  1
  C          2.282559       -0.000000        0.000010  1
  N          1.579169       -1.093212       -0.000011  1
  C          0.271756       -0.658892       -0.000020  1
  N         -0.826203       -1.407904       -0.000024  1
  C         -1.954256       -0.717000        0.000013  1
  N         -2.103571        0.617063        0.000005  1
  C         -1.012310        1.366786        0.000017  1
  C          0.223346        0.746317        0.000002  1
  H          3.360741        0.037790        0.000016  1
  H         -2.872159       -1.291240       -0.000062  1
  H         -1.137508        2.443814        0.000028  1
  H          1.894258        2.086662       -0.000024  1
  C         -0.500000        0.866025        1.732051  2
  H         -0.795616        1.154978        0.732621  2
  C         -1.150673       -0.179209        2.373490  2
  H         -1.953196       -0.704548        1.873775  2
  C         -0.771216       -0.550111        3.656368  2
  H         -1.278123       -1.364402        4.156083  2
  C          0.258913        0.124221        4.297808  2
  H          0.554529       -0.164731        5.297237  2
  C          0.909585        1.169456        3.656368  2
  H          1.712109        1.694795        4.156083  2
  C          0.530129        1.540358        2.373490  2
  H          1.037036        2.354649        1.873775  2

%mem=32GB
%nprocshared= 8
#p m062x/6-31G(d,p)    counterpoise=2

00087 m062x/6-31G(d,p)    counterpoise=2

 0  1  0  1  0  1
  N          1.539511        1.146843        0.000008  1
  C          2.282559       -0.000000        0.000010  1
  N          1.579169       -1.093212       -0.000011  1
  C          0.271756       -0.658892       -0.000020  1
  N         -0.826203       -1.407904       -0.000024  1
  C         -1.954256       -0.717000        0.000013  1
  N         -2.103571        0.617063        0.000005  1
  C         -1.012310        1.366786        0.000017  1
  C          0.223346        0.746317        0.000002  1
  H          3.360741        0.037790        0.000016  1
  H         -2.872159       -1.291240       -0.000062  1
  H         -1.137508        2.443814        0.000028  1
  H          1.894258        2.086662       -0.000024  1
  C         -0.642788        0.766044        1.732051  2
  H         -0.856492        1.113470        0.730368  2
  C         -1.529696       -0.086848        2.374936  2
  H         -2.434348       -0.403870        1.874095  2
  C         -1.255382       -0.532807        3.660706  2
  H         -1.946329       -1.197254        4.161547  2
  C         -0.094160       -0.125873        4.303591  2
  H          0.119545       -0.473298        5.305274  2
  C          0.792749        0.727020        3.660706  2
  H          1.697400        1.044042        4.161547  2
  C          0.518435        1.172978        2.374936  2
  H          1.209382        1.837426        1.874095  2

%mem=32GB
%nprocshared= 8
#p m062x/6-31G(d,p)    counterpoise=2

00088 m062x/6-31G(d,p)    counterpoise=2

 0  1  0  1  0  1
  N          1.539511        1.146843        0.000008  1
  C          2.282559       -0.000000        0.000010  1
  N          1.579169       -1.093212       -0.000011  1
  C          0.271756       -0.658892       -0.000020  1
  N         -0.826203       -1.407904       -0.000024  1
  C         -1.954256       -0.717000        0.000013  1
  N         -2.103571        0.617063        0.000005  1
  C         -1.012310        1.366786        0.000017  1
  C          0.223346        0.746317        0.000002  1
  H          3.360741        0.037790        0.000016  1
  H         -2.872159       -1.291240       -0.000062  1
  H         -1.137508        2.443814        0.000028  1
  H          1.894258        2.086662       -0.000024  1
  C         -0.766044        0.642788        1.732051  2
  H         -0.844247        0.262898        0.722442  2
  C          0.461744        0.644187        2.380023  2
  H          1.340051        0.265388        1.875219  2
  C          0.562126        1.131817        3.675968  2
  H          1.518635        1.132907        4.180772  2
  C         -0.565281        1.618048        4.323940  2
  H         -0.487078        1.997937        5.333549  2
  C         -1.793069        1.616649        3.675968  2
  H         -2.671376        1.995448        4.180772  2
  C         -1.893451        1.129019        2.380023  2
  H         -2.849961        1.127928        1.875219  2

%mem=32GB
%nprocshared= 8
#p m062x/6-31G(d,p)    counterpoise=2

00089 m062x/6-31G(d,p)    counterpoise=2

 0  1  0  1  0  1
  N          1.539511        1.146843        0.000008  1
  C          2.282559       -0.000000        0.000010  1
  N          1.579169       -1.093212       -0.000011  1
  C          0.271756       -0.658892       -0.000020  1
  N         -0.826203       -1.407904       -0.000024  1
  C         -1.954256       -0.717000        0.000013  1
  N         -2.103571        0.617063        0.000005  1
  C         -1.012310        1.366786        0.000017  1
  C          0.223346        0.746317        0.000002  1
  H          3.360741        0.037790        0.000016  1
  H         -2.872159       -1.291240       -0.000062  1
  H         -1.137508        2.443814        0.000028  1
  H          1.894258        2.086662       -0.000024  1
  C         -0.866025        0.500000        1.732051  2
  H         -0.886500        0.195148        0.694560  2
  C          0.346703        0.615090        2.397918  2
  H          1.271005        0.399899        1.879173  2
  C          0.372984        1.006401        3.729653  2
  H          1.317760        1.096062        4.248399  2
  C         -0.813464        1.282622        4.395520  2
  H         -0.792989        1.587474        5.433012  2
  C         -2.026192        1.167532        3.729653  2
  H         -2.950494        1.382723        4.248399  2
  C         -2.052473        0.776221        2.397918  2
  H         -2.997249        0.686560        1.879173  2

%mem=32GB
%nprocshared= 8
#p m062x/6-31G(d,p)    counterpoise=2

00090 m062x/6-31G(d,p)    counterpoise=2

 0  1  0  1  0  1
  N          1.539511        1.146843        0.000008  1
  C          2.282559       -0.000000        0.000010  1
  N          1.579169       -1.093212       -0.000011  1
  C          0.271756       -0.658892       -0.000020  1
  N         -0.826203       -1.407904       -0.000024  1
  C         -1.954256       -0.717000        0.000013  1
  N         -2.103571        0.617063        0.000005  1
  C         -1.012310        1.366786        0.000017  1
  C          0.223346        0.746317        0.000002  1
  H          3.360741        0.037790        0.000016  1
  H         -2.872159       -1.291240       -0.000062  1
  H         -1.137508        2.443814        0.000028  1
  H          1.894258        2.086662       -0.000024  1
  C         -0.939693        0.342020        1.732051  2
  H         -0.915533        0.127289        0.672311  2
  C          0.239554        0.614257        2.412198  2
  H          1.182406        0.611613        1.882328  2
  C          0.208543        0.889887        3.772491  2
  H          1.127235        1.101974        4.302361  2
  C         -1.001715        0.893281        4.452638  2
  H         -1.025874        1.108012        5.512378  2
  C         -2.180961        0.621045        3.772491  2
  H         -3.123813        0.623689        4.302361  2
  C         -2.149950        0.345414        2.412198  2
  H         -3.068643        0.133328        1.882328  2

%mem=32GB
%nprocshared= 8
#p m062x/6-31G(d,p)    counterpoise=2

00091 m062x/6-31G(d,p)    counterpoise=2

 0  1  0  1  0  1
  N          1.539511        1.146843        0.000008  1
  C          2.282559       -0.000000        0.000010  1
  N          1.579169       -1.093212       -0.000011  1
  C          0.271756       -0.658892       -0.000020  1
  N         -0.826203       -1.407904       -0.000024  1
  C         -1.954256       -0.717000        0.000013  1
  N         -2.103571        0.617063        0.000005  1
  C         -1.012310        1.366786        0.000017  1
  C          0.223346        0.746317        0.000002  1
  H          3.360741        0.037790        0.000016  1
  H         -2.872159       -1.291240       -0.000062  1
  H         -1.137508        2.443814        0.000028  1
  H          1.894258        2.086662       -0.000024  1
  C         -0.984808        0.173648        1.732051  2
  H         -0.932333        0.060397        0.657731  2
  C          0.072391        0.751791        2.421555  2
  H          0.948477        1.088943        1.884395  2
  C          0.005034        0.897161        3.800563  2
  H          0.828646        1.347564        4.337723  2
  C         -1.119522        0.464388        4.490067  2
  H         -1.171997        0.577639        5.564386  2
  C         -2.176721       -0.113755        3.800563  2
  H         -3.052807       -0.450907        4.337723  2
  C         -2.109364       -0.259125        2.421555  2
  H         -2.932975       -0.709527        1.884395  2

%mem=32GB
%nprocshared= 8
#p m062x/6-31G(d,p)    counterpoise=2

00092 m062x/6-31G(d,p)    counterpoise=2

 0  1  0  1  0  1
  N          1.539511        1.146843        0.000008  1
  C          2.282559       -0.000000        0.000010  1
  N          1.579169       -1.093212       -0.000011  1
  C          0.271756       -0.658892       -0.000020  1
  N         -0.826203       -1.407904       -0.000024  1
  C         -1.954256       -0.717000        0.000013  1
  N         -2.103571        0.617063        0.000005  1
  C         -1.012310        1.366786        0.000017  1
  C          0.223346        0.746317        0.000002  1
  H          3.360741        0.037790        0.000016  1
  H         -2.872159       -1.291240       -0.000062  1
  H         -1.137508        2.443814        0.000028  1
  H          1.894258        2.086662       -0.000024  1
  C         -1.000000        0.000000        1.732051  2
  H         -0.937790       -0.005572        0.652310  2
  C         -0.932669        1.201072        2.425034  2
  H         -0.818005        2.131197        1.885164  2
  C         -1.012523        1.208225        3.811001  2
  H         -0.960069        2.143921        4.350872  2
  C         -1.159707        0.014305        4.503985  2
  H         -1.221918        0.019877        5.583726  2
  C         -1.227038       -1.186768        3.811001  2
  H         -1.341702       -2.116892        4.350872  2
  C         -1.147184       -1.193920        2.425034  2
  H         -1.199638       -2.129616        1.885164  2

%mem=32GB
%nprocshared= 8
#p m062x/6-31G(d,p)    counterpoise=2

00093 m062x/6-31G(d,p)    counterpoise=2

 0  1  0  1  0  1
  N          1.539511        1.146843        0.000008  1
  C          2.282559       -0.000000        0.000010  1
  N          1.579169       -1.093212       -0.000011  1
  C          0.271756       -0.658892       -0.000020  1
  N         -0.826203       -1.407904       -0.000024  1
  C         -1.954256       -0.717000        0.000013  1
  N         -2.103571        0.617063        0.000005  1
  C         -1.012310        1.366786        0.000017  1
  C          0.223346        0.746317        0.000002  1
  H          3.360741        0.037790        0.000016  1
  H         -2.872159       -1.291240       -0.000062  1
  H         -1.137508        2.443814        0.000028  1
  H          1.894258        2.086662       -0.000024  1
  C         -0.984808       -0.173648        1.732051  2
  H         -0.932279       -0.071381        0.656633  2
  C         -2.087984        0.310034        2.422260  2
  H         -2.894885        0.789114        1.884551  2
  C         -2.155410        0.178763        3.802678  2
  H         -3.014840        0.555576        4.340387  2
  C         -1.119660       -0.436190        4.492887  2
  H         -1.172188       -0.538458        5.568305  2
  C         -0.016484       -0.919873        3.802678  2
  H          0.790418       -1.398953        4.340387  2
  C          0.050942       -0.788602        2.422260  2
  H          0.910372       -1.165415        1.884551  2

%mem=32GB
%nprocshared= 8
#p m062x/6-31G(d,p)    counterpoise=2

00094 m062x/6-31G(d,p)    counterpoise=2

 0  1  0  1  0  1
  N          1.539511        1.146843        0.000008  1
  C          2.282559       -0.000000        0.000010  1
  N          1.579169       -1.093212       -0.000011  1
  C          0.271756       -0.658892       -0.000020  1
  N         -0.826203       -1.407904       -0.000024  1
  C         -1.954256       -0.717000        0.000013  1
  N         -2.103571        0.617063        0.000005  1
  C         -1.012310        1.366786        0.000017  1
  C          0.223346        0.746317        0.000002  1
  H          3.360741        0.037790        0.000016  1
  H         -2.872159       -1.291240       -0.000062  1
  H         -1.137508        2.443814        0.000028  1
  H          1.894258        2.086662       -0.000024  1
  C         -0.939693       -0.342020        1.732051  2
  H         -0.915486       -0.137827        0.670231  2
  C         -2.149158       -0.331534        2.413532  2
  H         -3.067187       -0.119172        1.882623  2
  C         -2.180230       -0.593638        3.776495  2
  H         -3.122466       -0.585469        4.307405  2
  C         -1.001837       -0.866229        4.457977  2
  H         -1.026043       -1.070422        5.519797  2
  C          0.207629       -0.876715        3.776495  2
  H          1.125658       -1.089077        4.307405  2
  C          0.238701       -0.614611        2.413532  2
  H          1.180936       -0.622780        1.882623  2

%mem=32GB
%nprocshared= 8
#p m062x/6-31G(d,p)    counterpoise=2

00095 m062x/6-31G(d,p)    counterpoise=2

 0  1  0  1  0  1
  N          1.539511        1.146843        0.000008  1
  C          2.282559       -0.000000        0.000010  1
  N          1.579169       -1.093212       -0.000011  1
  C          0.271756       -0.658892       -0.000020  1
  N         -0.826203       -1.407904       -0.000024  1
  C         -1.954256       -0.717000        0.000013  1
  N         -2.103571        0.617063        0.000005  1
  C         -1.012310        1.366786        0.000017  1
  C          0.223346        0.746317        0.000002  1
  H          3.360741        0.037790        0.000016  1
  H         -2.872159       -1.291240       -0.000062  1
  H         -1.137508        2.443814        0.000028  1
  H          1.894258        2.086662       -0.000024  1
  C         -0.866025       -0.500000        1.732051  2
  H         -0.886556       -0.205047        0.691703  2
  C         -2.052237       -0.772788        2.399751  2
  H         -2.996886       -0.690350        1.879578  2
  C         -2.025883       -1.151393        3.735152  2
  H         -2.950002       -1.363909        4.255326  2
  C         -0.813319       -1.257211        4.402853  2
  H         -0.792788       -1.552164        5.443200  2
  C          0.372892       -0.984423        3.735152  2
  H          1.317542       -1.066861        4.255326  2
  C          0.346539       -0.605818        2.399751  2
  H          1.270658       -0.393302        1.879578  2

%mem=32GB
%nprocshared= 8
#p m062x/6-31G(d,p)    counterpoise=2

00096 m062x/6-31G(d,p)    counterpoise=2

 0  1  0  1  0  1
  N          1.539511        1.146843        0.000008  1
  C          2.282559       -0.000000        0.000010  1
  N          1.579169       -1.093212       -0.000011  1
  C          0.271756       -0.658892       -0.000020  1
  N         -0.826203       -1.407904       -0.000024  1
  C         -1.954256       -0.717000        0.000013  1
  N         -2.103571        0.617063        0.000005  1
  C         -1.012310        1.366786        0.000017  1
  C          0.223346        0.746317        0.000002  1
  H          3.360741        0.037790        0.000016  1
  H         -2.872159       -1.291240       -0.000062  1
  H         -1.137508        2.443814        0.000028  1
  H          1.894258        2.086662       -0.000024  1
  C         -0.766044       -0.642788        1.732051  2
  H         -0.844509       -0.272079        0.719055  2
  C         -1.891916       -1.129674        2.382197  2
  H         -2.847492       -1.138275        1.875699  2
  C         -1.791197       -1.605519        3.682489  2
  H         -2.668308       -1.984829        4.188987  2
  C         -0.564607       -1.594479        4.332635  2
  H         -0.486143       -1.965187        5.345630  2
  C          0.561264       -1.107592        3.682489  2
  H          1.516840       -1.098991        4.188987  2
  C          0.460545       -0.631747        2.382197  2
  H          1.337656       -0.252437        1.875699  2

%mem=32GB
%nprocshared= 8
#p m062x/6-31G(d,p)    counterpoise=2

00097 m062x/6-31G(d,p)    counterpoise=2

 0  1  0  1  0  1
  N          1.539511        1.146843        0.000008  1
  C          2.282559       -0.000000        0.000010  1
  N          1.579169       -1.093212       -0.000011  1
  C          0.271756       -0.658892       -0.000020  1
  N         -0.826203       -1.407904       -0.000024  1
  C         -1.954256       -0.717000        0.000013  1
  N         -2.103571        0.617063        0.000005  1
  C         -1.012310        1.366786        0.000017  1
  C          0.223346        0.746317        0.000002  1
  H          3.360741        0.037790        0.000016  1
  H         -2.872159       -1.291240       -0.000062  1
  H         -1.137508        2.443814        0.000028  1
  H          1.894258        2.086662       -0.000024  1
  C         -0.642788       -0.766044        1.732051  2
  H         -0.749654       -1.140022        0.722862  2
  C          0.581818       -0.856363        2.379754  2
  H          1.428981       -1.300703        1.875159  2
  C          0.718993       -0.376321        3.675159  2
  H          1.673022       -0.446683        4.179753  2
  C         -0.368438        0.194039        4.322862  2
  H         -0.261571        0.568017        5.332050  2
  C         -1.593043        0.284358        3.675159  2
  H         -2.440206        0.728698        4.179753  2
  C         -1.730218       -0.195684        2.379754  2
  H         -2.684248       -0.125322        1.875159  2

%mem=32GB
%nprocshared= 8
#p m062x/6-31G(d,p)    counterpoise=2

00098 m062x/6-31G(d,p)    counterpoise=2

 0  1  0  1  0  1
  N          1.539511        1.146843        0.000008  1
  C          2.282559       -0.000000        0.000010  1
  N          1.579169       -1.093212       -0.000011  1
  C          0.271756       -0.658892       -0.000020  1
  N         -0.826203       -1.407904       -0.000024  1
  C         -1.954256       -0.717000        0.000013  1
  N         -2.103571        0.617063        0.000005  1
  C         -1.012310        1.366786        0.000017  1
  C          0.223346        0.746317        0.000002  1
  H          3.360741        0.037790        0.000016  1
  H         -2.872159       -1.291240       -0.000062  1
  H         -1.137508        2.443814        0.000028  1
  H          1.894258        2.086662       -0.000024  1
  C         -0.500000       -0.866025        1.732051  2
  H         -0.691331       -1.183859        0.716120  2
  C          0.652849       -1.282114        2.384081  2
  H          1.359646       -1.924102        1.876115  2
  C          0.898444       -0.874140        3.688141  2
  H          1.796572       -1.198294        4.196106  2
  C         -0.008811       -0.050077        4.340171  2
  H          0.182520        0.267757        5.356102  2
  C         -1.161660        0.366012        3.688141  2
  H         -1.868457        1.008000        4.196106  2
  C         -1.407255       -0.041962        2.384081  2
  H         -2.305383        0.282192        1.876115  2

%mem=32GB
%nprocshared= 8
#p m062x/6-31G(d,p)    counterpoise=2

00099 m062x/6-31G(d,p)    counterpoise=2

 0  1  0  1  0  1
  N          1.539511        1.146843        0.000008  1
  C          2.282559       -0.000000        0.000010  1
  N          1.579169       -1.093212       -0.000011  1
  C          0.271756       -0.658892       -0.000020  1
  N         -0.826203       -1.407904       -0.000024  1
  C         -1.954256       -0.717000        0.000013  1
  N         -2.103571        0.617063        0.000005  1
  C         -1.012310        1.366786        0.000017  1
  C          0.223346        0.746317        0.000002  1
  H          3.360741        0.037790        0.000016  1
  H         -2.872159       -1.291240       -0.000062  1
  H         -1.137508        2.443814        0.000028  1
  H          1.894258        2.086662       -0.000024  1
  C         -0.342020       -0.939693        1.732051  2
  H         -0.623800       -1.212177        0.724036  2
  C          0.674601       -1.629093        2.379000  2
  H          1.184821       -2.438656        1.874993  2
  C          1.036296       -1.279329        3.672899  2
  H          1.828296       -1.816407        4.176906  2
  C          0.381371       -0.240164        4.319848  2
  H          0.663150        0.032321        5.327863  2
  C         -0.635250        0.449237        3.672899  2
  H         -1.145470        1.258799        4.176906  2
  C         -0.996946        0.099472        2.379000  2
  H         -1.788945        0.636550        1.874993  2

%mem=32GB
%nprocshared= 8
#p m062x/6-31G(d,p)    counterpoise=2

00100 m062x/6-31G(d,p)    counterpoise=2

 0  1  0  1  0  1
  N          1.539511        1.146843        0.000008  1
  C          2.282559       -0.000000        0.000010  1
  N          1.579169       -1.093212       -0.000011  1
  C          0.271756       -0.658892       -0.000020  1
  N         -0.826203       -1.407904       -0.000024  1
  C         -1.954256       -0.717000        0.000013  1
  N         -2.103571        0.617063        0.000005  1
  C         -1.012310        1.366786        0.000017  1
  C          0.223346        0.746317        0.000002  1
  H          3.360741        0.037790        0.000016  1
  H         -2.872159       -1.291240       -0.000062  1
  H         -1.137508        2.443814        0.000028  1
  H          1.894258        2.086662       -0.000024  1
  C         -0.173648       -0.984808        1.732051  2
  H          0.091345       -0.790904        0.701555  2
  C         -1.053701       -0.138982        2.393429  2
  H         -1.474314        0.713862        1.878181  2
  C         -1.393849       -0.387879        3.716184  2
  H         -2.079456        0.271062        4.231432  2
  C         -0.853945       -1.482601        4.377562  2
  H         -1.118938       -1.676505        5.408058  2
  C          0.026108       -2.328427        3.716184  2
  H          0.446721       -3.181271        4.231432  2
  C          0.366257       -2.079530        2.393429  2
  H          1.051863       -2.738471        1.878181  2

%mem=32GB
%nprocshared= 8
#p m062x/6-31G(d,p)    counterpoise=2

00101 m062x/6-31G(d,p)    counterpoise=2

 0  1  0  1  0  1
  N          1.539511        1.146843        0.000008  1
  C          2.282559       -0.000000        0.000010  1
  N          1.579169       -1.093212       -0.000011  1
  C          0.271756       -0.658892       -0.000020  1
  N         -0.826203       -1.407904       -0.000024  1
  C         -1.954256       -0.717000        0.000013  1
  N         -2.103571        0.617063        0.000005  1
  C         -1.012310        1.366786        0.000017  1
  C          0.223346        0.746317        0.000002  1
  H          3.360741        0.037790        0.000016  1
  H         -2.872159       -1.291240       -0.000062  1
  H         -1.137508        2.443814        0.000028  1
  H          1.894258        2.086662       -0.000024  1
  C         -0.000000       -1.000000        1.732051  2
  H          0.164555       -0.793451        0.683241  2
  C         -1.045961       -0.383401        2.405182  2
  H         -1.696263        0.303509        1.880778  2
  C         -1.257185       -0.648530        3.751445  2
  H         -2.072042       -0.168168        4.275850  2
  C         -0.422448       -1.530257        4.424577  2
  H         -0.587003       -1.736806        5.473386  2
  C          0.623513       -2.146855        3.751445  2
  H          1.273815       -2.833766        4.275850  2
  C          0.834737       -1.881727        2.405182  2
  H          1.649594       -2.362089        1.880778  2

%mem=32GB
%nprocshared= 8
#p m062x/6-31G(d,p)    counterpoise=2

00102 m062x/6-31G(d,p)    counterpoise=2

 0  1  0  1  0  1
  N          1.539511        1.146843        0.000008  1
  C          2.282559       -0.000000        0.000010  1
  N          1.579169       -1.093212       -0.000011  1
  C          0.271756       -0.658892       -0.000020  1
  N         -0.826203       -1.407904       -0.000024  1
  C         -1.954256       -0.717000        0.000013  1
  N         -2.103571        0.617063        0.000005  1
  C         -1.012310        1.366786        0.000017  1
  C          0.223346        0.746317        0.000002  1
  H          3.360741        0.037790        0.000016  1
  H         -2.872159       -1.291240       -0.000062  1
  H         -1.137508        2.443814        0.000028  1
  H          1.894258        2.086662       -0.000024  1
  C          0.173648       -0.984808        1.732051  2
  H          0.233759       -0.785117        0.670801  2
  C         -1.016192       -0.766415        2.413167  2
  H         -1.883027       -0.396586        1.882542  2
  C         -1.093352       -1.022740        3.775399  2
  H         -2.020298       -0.852602        4.306024  2
  C          0.019329       -1.497458        4.456515  2
  H         -0.040782       -1.697148        5.517765  2
  C          1.209170       -1.715850        3.775399  2
  H          2.076005       -2.085679        4.306024  2
  C          1.286329       -1.459525        2.413167  2
  H          2.213275       -1.629664        1.882542  2

%mem=32GB
%nprocshared= 8
#p m062x/6-31G(d,p)    counterpoise=2

00103 m062x/6-31G(d,p)    counterpoise=2

 0  1  0  1  0  1
  N          1.539511        1.146843        0.000008  1
  C          2.282559       -0.000000        0.000010  1
  N          1.579169       -1.093212       -0.000011  1
  C          0.271756       -0.658892       -0.000020  1
  N         -0.826203       -1.407904       -0.000024  1
  C         -1.954256       -0.717000        0.000013  1
  N         -2.103571        0.617063        0.000005  1
  C         -1.012310        1.366786        0.000017  1
  C          0.223346        0.746317        0.000002  1
  H          3.360741        0.037790        0.000016  1
  H         -2.872159       -1.291240       -0.000062  1
  H         -1.137508        2.443814        0.000028  1
  H          1.894258        2.086662       -0.000024  1
  C          0.342020       -0.939693        1.732051  2
  H          0.298746       -0.766752        0.665298  2
  C         -0.796536       -1.342535        2.416698  2
  H         -1.726804       -1.483429        1.883322  2
  C         -0.740989       -1.564523        3.785993  2
  H         -1.627982       -1.878358        4.319369  2
  C          0.453115       -1.383669        4.470640  2
  H          0.496390       -1.556609        5.537393  2
  C          1.591672       -0.980826        3.785993  2
  H          2.521939       -0.839932        4.319369  2
  C          1.536124       -0.758838        2.416698  2
  H          2.423117       -0.445004        1.883322  2

%mem=32GB
%nprocshared= 8
#p m062x/6-31G(d,p)    counterpoise=2

00104 m062x/6-31G(d,p)    counterpoise=2

 0  1  0  1  0  1
  N          1.539511        1.146843        0.000008  1
  C          2.282559       -0.000000        0.000010  1
  N          1.579169       -1.093212       -0.000011  1
  C          0.271756       -0.658892       -0.000020  1
  N         -0.826203       -1.407904       -0.000024  1
  C         -1.954256       -0.717000        0.000013  1
  N         -2.103571        0.617063        0.000005  1
  C         -1.012310        1.366786        0.000017  1
  C          0.223346        0.746317        0.000002  1
  H          3.360741        0.037790        0.000016  1
  H         -2.872159       -1.291240       -0.000062  1
  H         -1.137508        2.443814        0.000028  1
  H          1.894258        2.086662       -0.000024  1
  C          0.500000       -0.866025        1.732051  2
  H          0.359683       -0.738687        0.667233  2
  C         -0.217920       -1.838075        2.415457  2
  H         -0.917533       -2.468013        1.883048  2
  C         -0.037808       -2.001529        3.782269  2
  H         -0.597104       -2.758805        4.314678  2
  C          0.860224       -1.192932        4.465675  2
  H          1.000541       -1.320270        5.530493  2
  C          1.578144       -0.220882        3.782269  2
  H          2.277757        0.409056        4.314678  2
  C          1.398032       -0.057429        2.415457  2
  H          1.957328        0.699848        1.883048  2

%mem=32GB
%nprocshared= 8
#p m062x/6-31G(d,p)    counterpoise=2

00105 m062x/6-31G(d,p)    counterpoise=2

 0  1  0  1  0  1
  N          1.539511        1.146843        0.000008  1
  C          2.282559       -0.000000        0.000010  1
  N          1.579169       -1.093212       -0.000011  1
  C          0.271756       -0.658892       -0.000020  1
  N         -0.826203       -1.407904       -0.000024  1
  C         -1.954256       -0.717000        0.000013  1
  N         -2.103571        0.617063        0.000005  1
  C         -1.012310        1.366786        0.000017  1
  C          0.223346        0.746317        0.000002  1
  H          3.360741        0.037790        0.000016  1
  H         -2.872159       -1.291240       -0.000062  1
  H         -1.137508        2.443814        0.000028  1
  H          1.894258        2.086662       -0.000024  1
  C          0.642788       -0.766044        1.732051  2
  H          0.416659       -0.700740        0.676426  2
  C          0.454334       -1.963043        2.409556  2
  H          0.081391       -2.830261        1.881744  2
  C          0.744594       -2.046869        3.764567  2
  H          0.597779       -2.979392        4.292379  2
  C          1.223309       -0.933697        4.442073  2
  H          1.449437       -0.999002        5.497697  2
  C          1.411763        0.263302        3.764567  2
  H          1.784706        1.130520        4.292379  2
  C          1.121502        0.347128        2.409556  2
  H          1.268317        1.279651        1.881744  2

%mem=32GB
%nprocshared= 8
#p m062x/6-31G(d,p)    counterpoise=2

00106 m062x/6-31G(d,p)    counterpoise=2

 0  1  0  1  0  1
  N          1.539511        1.146843        0.000008  1
  C          2.282559       -0.000000        0.000010  1
  N          1.579169       -1.093212       -0.000011  1
  C          0.271756       -0.658892       -0.000020  1
  N         -0.826203       -1.407904       -0.000024  1
  C         -1.954256       -0.717000        0.000013  1
  N         -2.103571        0.617063        0.000005  1
  C         -1.012310        1.366786        0.000017  1
  C          0.223346        0.746317        0.000002  1
  H          3.360741        0.037790        0.000016  1
  H         -2.872159       -1.291240       -0.000062  1
  H         -1.137508        2.443814        0.000028  1
  H          1.894258        2.086662       -0.000024  1
  C          0.766044       -0.642788        1.732051  2
  H          0.469260       -0.652457        0.692067  2
  C          0.995673       -1.838234        2.399518  2
  H          0.877782       -2.779217        1.879526  2
  C          1.376629       -1.825822        3.734453  2
  H          1.555522       -2.757136        4.254445  2
  C          1.527957       -0.617964        4.401920  2
  H          1.824741       -0.608294        5.441905  2
  C          1.298328        0.577483        3.734453  2
  H          1.416219        1.518466        4.254445  2
  C          0.917371        0.565071        2.399518  2
  H          0.738479        1.496384        1.879526  2

%mem=32GB
%nprocshared= 8
#p m062x/6-31G(d,p)    counterpoise=2

00107 m062x/6-31G(d,p)    counterpoise=2

 0  1  0  1  0  1
  N          1.539511        1.146843        0.000008  1
  C          2.282559       -0.000000        0.000010  1
  N          1.579169       -1.093212       -0.000011  1
  C          0.271756       -0.658892       -0.000020  1
  N         -0.826203       -1.407904       -0.000024  1
  C         -1.954256       -0.717000        0.000013  1
  N         -2.103571        0.617063        0.000005  1
  C         -1.012310        1.366786        0.000017  1
  C          0.223346        0.746317        0.000002  1
  H          3.360741        0.037790        0.000016  1
  H         -2.872159       -1.291240       -0.000062  1
  H         -1.137508        2.443814        0.000028  1
  H          1.894258        2.086662       -0.000024  1
  C          0.866025       -0.500000        1.732051  2
  H          1.050379       -0.189130        0.712681  2
  C         -0.286417       -0.086256        2.386288  2
  H         -0.999875        0.546941        1.876603  2
  C         -0.523056       -0.485292        3.694762  2
  H         -1.420867       -0.162964        4.204448  2
  C          0.392749       -1.298071        4.349000  2
  H          0.208395       -1.608941        5.368370  2
  C          1.545191       -1.711815        3.694762  2
  H          2.258649       -2.345012        4.204448  2
  C          1.781830       -1.312780        2.386288  2
  H          2.679641       -1.635107        1.876603  2

%mem=32GB
%nprocshared= 8
#p m062x/6-31G(d,p)    counterpoise=2

00108 m062x/6-31G(d,p)    counterpoise=2

 0  1  0  1  0  1
  N          1.539511        1.146843        0.000008  1
  C          2.282559       -0.000000        0.000010  1
  N          1.579169       -1.093212       -0.000011  1
  C          0.271756       -0.658892       -0.000020  1
  N         -0.826203       -1.407904       -0.000024  1
  C         -1.954256       -0.717000        0.000013  1
  N         -2.103571        0.617063        0.000005  1
  C         -1.012310        1.366786        0.000017  1
  C          0.223346        0.746317        0.000002  1
  H          3.360741        0.037790        0.000016  1
  H         -2.872159       -1.291240       -0.000062  1
  H         -1.137508        2.443814        0.000028  1
  H          1.894258        2.086662       -0.000024  1
  C          0.939693       -0.342020        1.732051  2
  H          1.084666       -0.117984        0.683942  2
  C         -0.162741        0.167365        2.404733  2
  H         -0.876620        0.788238        1.880678  2
  C         -0.348830       -0.120211        3.750096  2
  H         -1.207682        0.276626        4.274151  2
  C          0.567514       -0.917171        4.422778  2
  H          0.422541       -1.141207        5.470887  2
  C          1.669948       -1.426556        3.750096  2
  H          2.383827       -2.047429        4.274151  2
  C          1.856037       -1.138981        2.404733  2
  H          2.714889       -1.535817        1.880678  2

%mem=32GB
%nprocshared= 8
#p m062x/6-31G(d,p)    counterpoise=2

00109 m062x/6-31G(d,p)    counterpoise=2

 0  1  0  1  0  1
  N          1.539511        1.146843        0.000008  1
  C          2.282559       -0.000000        0.000010  1
  N          1.579169       -1.093212       -0.000011  1
  C          0.271756       -0.658892       -0.000020  1
  N         -0.826203       -1.407904       -0.000024  1
  C         -1.954256       -0.717000        0.000013  1
  N         -2.103571        0.617063        0.000005  1
  C         -1.012310        1.366786        0.000017  1
  C          0.223346        0.746317        0.000002  1
  H          3.360741        0.037790        0.000016  1
  H         -2.872159       -1.291240       -0.000062  1
  H         -1.137508        2.443814        0.000028  1
  H          1.894258        2.086662       -0.000024  1
  C          0.984808       -0.173648        1.732051  2
  H          1.104675       -0.049220        0.664394  2
  C          0.042008        0.580624        2.417279  2
  H         -0.572613        1.292668        1.883450  2
  C         -0.111855        0.420906        3.787734  2
  H         -0.846344        1.008522        4.321563  2
  C          0.677081       -0.493083        4.472962  2
  H          0.557214       -0.617512        5.540619  2
  C          1.619881       -1.247355        3.787734  2
  H          2.234502       -1.959399        4.321563  2
  C          1.773744       -1.087638        2.417279  2
  H          2.508233       -1.675253        1.883450  2

%mem=32GB
%nprocshared= 8
#p m062x/6-31G(d,p)    counterpoise=2

00110 m062x/6-31G(d,p)    counterpoise=2

 0  1  0  1  0  1
  N          1.539511        1.146843        0.000008  1
  C          2.282559       -0.000000        0.000010  1
  N          1.579169       -1.093212       -0.000011  1
  C          0.271756       -0.658892       -0.000020  1
  N         -0.826203       -1.407904       -0.000024  1
  C         -1.954256       -0.717000        0.000013  1
  N         -2.103571        0.617063        0.000005  1
  C         -1.012310        1.366786        0.000017  1
  C          0.223346        0.746317        0.000002  1
  H          3.360741        0.037790        0.000016  1
  H         -2.872159       -1.291240       -0.000062  1
  H         -1.137508        2.443814        0.000028  1
  H          1.894258        2.086662       -0.000024  1
  C          1.285575        0.000000        1.532089  2
  H          1.210723        0.019864        0.453319  2
  C          1.025233       -1.174816        2.224449  2
  H          0.747560       -2.070194        1.685064  2
  C          1.121314       -1.200314        3.609170  2
  H          0.918494       -2.115556        4.148554  2
  C          1.477738       -0.050995        4.301530  2
  H          1.552591       -0.070859        5.380300  2
  C          1.738081        1.123821        3.609170  2
  H          2.015753        2.019199        4.148554  2
  C          1.641999        1.149319        2.224449  2
  H          1.844819        2.064560        1.685064  2

%mem=32GB
%nprocshared= 8
#p m062x/6-31G(d,p)    counterpoise=2

00111 m062x/6-31G(d,p)    counterpoise=2

 0  1  0  1  0  1
  N          1.539511        1.146843        0.000008  1
  C          2.282559       -0.000000        0.000010  1
  N          1.579169       -1.093212       -0.000011  1
  C          0.271756       -0.658892       -0.000020  1
  N         -0.826203       -1.407904       -0.000024  1
  C         -1.954256       -0.717000        0.000013  1
  N         -2.103571        0.617063        0.000005  1
  C         -1.012310        1.366786        0.000017  1
  C          0.223346        0.746317        0.000002  1
  H          3.360741        0.037790        0.000016  1
  H         -2.872159       -1.291240       -0.000062  1
  H         -1.137508        2.443814        0.000028  1
  H          1.894258        2.086662       -0.000024  1
  C          1.266044        0.223238        1.532089  2
  H          1.205373        0.086880        0.460890  2
  C          2.403446       -0.178003        2.219590  2
  H          3.228868       -0.626948        1.683991  2
  C          2.481325       -0.002973        3.594593  2
  H          3.367418       -0.315560        4.130192  2
  C          1.421802        0.573298        4.282094  2
  H          1.482474        0.709656        5.353293  2
  C          0.284401        0.974539        3.594593  2
  H         -0.541021        1.423483        4.130192  2
  C          0.206522        0.799509        2.219590  2
  H         -0.679572        1.112096        1.683991  2

%mem=32GB
%nprocshared= 8
#p m062x/6-31G(d,p)    counterpoise=2

00112 m062x/6-31G(d,p)    counterpoise=2

 0  1  0  1  0  1
  N          1.539511        1.146843        0.000008  1
  C          2.282559       -0.000000        0.000010  1
  N          1.579169       -1.093212       -0.000011  1
  C          0.271756       -0.658892       -0.000020  1
  N         -0.826203       -1.407904       -0.000024  1
  C         -1.954256       -0.717000        0.000013  1
  N         -2.103571        0.617063        0.000005  1
  C         -1.012310        1.366786        0.000017  1
  C          0.223346        0.746317        0.000002  1
  H          3.360741        0.037790        0.000016  1
  H         -2.872159       -1.291240       -0.000062  1
  H         -1.137508        2.443814        0.000028  1
  H          1.894258        2.086662       -0.000024  1
  C          1.208046        0.439693        1.532089  2
  H          1.188429        0.159204        0.487731  2
  C          2.419996        0.535833        2.202363  2
  H          3.344551        0.330243        1.680184  2
  C          2.445175        0.895871        3.542912  2
  H          3.389346        0.970770        4.065091  2
  C          1.258405        1.159769        4.213187  2
  H          1.278021        1.440257        5.257544  2
  C          0.046454        1.063628        3.542912  2
  H         -0.878100        1.269218        4.065091  2
  C          0.021275        0.703590        2.202363  2
  H         -0.922896        0.628691        1.680184  2

%mem=32GB
%nprocshared= 8
#p m062x/6-31G(d,p)    counterpoise=2

00113 m062x/6-31G(d,p)    counterpoise=2

 0  1  0  1  0  1
  N          1.539511        1.146843        0.000008  1
  C          2.282559       -0.000000        0.000010  1
  N          1.579169       -1.093212       -0.000011  1
  C          0.271756       -0.658892       -0.000020  1
  N         -0.826203       -1.407904       -0.000024  1
  C         -1.954256       -0.717000        0.000013  1
  N         -2.103571        0.617063        0.000005  1
  C         -1.012310        1.366786        0.000017  1
  C          0.223346        0.746317        0.000002  1
  H          3.360741        0.037790        0.000016  1
  H         -2.872159       -1.291240       -0.000062  1
  H         -1.137508        2.443814        0.000028  1
  H          1.894258        2.086662       -0.000024  1
  C          1.113341        0.642788        1.532089  2
  H          1.156501        0.240450        0.529092  2
  C          2.281072        1.029248        2.175818  2
  H          3.233954        0.927982        1.674319  2
  C          2.225671        1.545693        3.463276  2
  H          3.135393        1.846765        3.964774  2
  C          1.002540        1.675678        4.107004  2
  H          0.959380        2.078016        5.110002  2
  C         -0.165192        1.289218        3.463276  2
  H         -1.118073        1.390484        3.964774  2
  C         -0.109791        0.772773        2.175818  2
  H         -1.019513        0.471700        1.674319  2

%mem=32GB
%nprocshared= 8
#p m062x/6-31G(d,p)    counterpoise=2

00114 m062x/6-31G(d,p)    counterpoise=2

 0  1  0  1  0  1
  N          1.539511        1.146843        0.000008  1
  C          2.282559       -0.000000        0.000010  1
  N          1.579169       -1.093212       -0.000011  1
  C          0.271756       -0.658892       -0.000020  1
  N         -0.826203       -1.407904       -0.000024  1
  C         -1.954256       -0.717000        0.000013  1
  N         -2.103571        0.617063        0.000005  1
  C         -1.012310        1.366786        0.000017  1
  C          0.223346        0.746317        0.000002  1
  H          3.360741        0.037790        0.000016  1
  H         -2.872159       -1.291240       -0.000062  1
  H         -1.137508        2.443814        0.000028  1
  H          1.894258        2.086662       -0.000024  1
  C          0.984808        0.826352        1.532089  2
  H          1.346079        1.035084        0.534263  2
  C          0.151469        1.733411        2.172499  2
  H         -0.136474        2.648787        1.673586  2
  C         -0.312263        1.465480        3.453318  2
  H         -0.961477        2.172125        3.952231  2
  C          0.057344        0.290491        4.093728  2
  H         -0.303927        0.081759        5.091553  2
  C          0.890683       -0.616568        3.453318  2
  H          1.178625       -1.531945        3.952231  2
  C          1.354415       -0.348638        2.172499  2
  H          2.003629       -1.055282        1.673586  2

%mem=32GB
%nprocshared= 8
#p m062x/6-31G(d,p)    counterpoise=2

00115 m062x/6-31G(d,p)    counterpoise=2

 0  1  0  1  0  1
  N          1.539511        1.146843        0.000008  1
  C          2.282559       -0.000000        0.000010  1
  N          1.579169       -1.093212       -0.000011  1
  C          0.271756       -0.658892       -0.000020  1
  N         -0.826203       -1.407904       -0.000024  1
  C         -1.954256       -0.717000        0.000013  1
  N         -2.103571        0.617063        0.000005  1
  C         -1.012310        1.366786        0.000017  1
  C          0.223346        0.746317        0.000002  1
  H          3.360741        0.037790        0.000016  1
  H         -2.872159       -1.291240       -0.000062  1
  H         -1.137508        2.443814        0.000028  1
  H          1.894258        2.086662       -0.000024  1
  C          0.826352        0.984808        1.532089  2
  H          0.434339        0.829765        0.536082  2
  C          1.520130       -0.033709        2.171331  2
  H          1.668605       -0.982227        1.673328  2
  C          2.023322        0.165305        3.449816  2
  H          2.563810       -0.628170        3.947820  2
  C          1.832736        1.382836        4.089059  2
  H          2.224749        1.537878        5.085065  2
  C          1.138958        2.401352        3.449816  2
  H          0.990482        3.349871        3.947820  2
  C          0.635766        2.202338        2.171331  2
  H          0.095277        2.995814        1.673328  2

%mem=32GB
%nprocshared= 8
#p m062x/6-31G(d,p)    counterpoise=2

00116 m062x/6-31G(d,p)    counterpoise=2

 0  1  0  1  0  1
  N          1.539511        1.146843        0.000008  1
  C          2.282559       -0.000000        0.000010  1
  N          1.579169       -1.093212       -0.000011  1
  C          0.271756       -0.658892       -0.000020  1
  N         -0.826203       -1.407904       -0.000024  1
  C         -1.954256       -0.717000        0.000013  1
  N         -2.103571        0.617063        0.000005  1
  C         -1.012310        1.366786        0.000017  1
  C          0.223346        0.746317        0.000002  1
  H          3.360741        0.037790        0.000016  1
  H         -2.872159       -1.291240       -0.000062  1
  H         -1.137508        2.443814        0.000028  1
  H          1.894258        2.086662       -0.000024  1
  C          0.642788        1.113341        1.532089  2
  H          0.364531        0.869858        0.515707  2
  C          1.613103        0.364807        2.184408  2
  H          2.090771       -0.461821        1.676217  2
  C          1.970275        0.677344        3.489046  2
  H          2.726200        0.094198        3.997237  2
  C          1.357133        1.738414        4.141365  2
  H          1.635389        1.981897        5.157747  2
  C          0.386818        2.486948        3.489046  2
  H         -0.090851        3.313576        3.997237  2
  C          0.029645        2.174411        2.184408  2
  H         -0.726280        2.757557        1.676217  2

%mem=32GB
%nprocshared= 8
#p m062x/6-31G(d,p)    counterpoise=2

00117 m062x/6-31G(d,p)    counterpoise=2

 0  1  0  1  0  1
  N          1.539511        1.146843        0.000008  1
  C          2.282559       -0.000000        0.000010  1
  N          1.579169       -1.093212       -0.000011  1
  C          0.271756       -0.658892       -0.000020  1
  N         -0.826203       -1.407904       -0.000024  1
  C         -1.954256       -0.717000        0.000013  1
  N         -2.103571        0.617063        0.000005  1
  C         -1.012310        1.366786        0.000017  1
  C          0.223346        0.746317        0.000002  1
  H          3.360741        0.037790        0.000016  1
  H         -2.872159       -1.291240       -0.000062  1
  H         -1.137508        2.443814        0.000028  1
  H          1.894258        2.086662       -0.000024  1
  C          0.439693        1.208046        1.532089  2
  H          0.294782        0.898776        0.505885  2
  C          1.621402        0.896415        2.190712  2
  H          2.397102        0.344370        1.677610  2
  C          1.807411        1.293397        3.507959  2
  H          2.728022        1.050621        4.021061  2
  C          0.811711        2.002009        4.166582  2
  H          0.956621        2.311278        5.192786  2
  C         -0.369998        2.313639        3.507959  2
  H         -1.145699        2.865684        4.021061  2
  C         -0.556007        1.916658        2.190712  2
  H         -1.476619        2.159433        1.677610  2

%mem=32GB
%nprocshared= 8
#p m062x/6-31G(d,p)    counterpoise=2

00118 m062x/6-31G(d,p)    counterpoise=2

 0  1  0  1  0  1
  N          1.539511        1.146843        0.000008  1
  C          2.282559       -0.000000        0.000010  1
  N          1.579169       -1.093212       -0.000011  1
  C          0.271756       -0.658892       -0.000020  1
  N         -0.826203       -1.407904       -0.000024  1
  C         -1.954256       -0.717000        0.000013  1
  N         -2.103571        0.617063        0.000005  1
  C         -1.012310        1.366786        0.000017  1
  C          0.223346        0.746317        0.000002  1
  H          3.360741        0.037790        0.000016  1
  H         -2.872159       -1.291240       -0.000062  1
  H         -1.137508        2.443814        0.000028  1
  H          1.894258        2.086662       -0.000024  1
  C          0.223238        1.266044        1.532089  2
  H          0.223310        0.918600        0.507870  2
  C          1.425481        1.489286        2.189438  2
  H          2.362162        1.315759        1.677329  2
  C          1.425388        1.935269        3.504136  2
  H          2.361997        2.109186        4.016246  2
  C          0.223052        2.158011        4.161485  2
  H          0.222980        2.505455        5.185704  2
  C         -0.979191        1.934769        3.504136  2
  H         -1.915873        2.108296        4.016246  2
  C         -0.979099        1.488786        2.189438  2
  H         -1.915707        1.314869        1.677329  2

%mem=32GB
%nprocshared= 8
#p m062x/6-31G(d,p)    counterpoise=2

00119 m062x/6-31G(d,p)    counterpoise=2

 0  1  0  1  0  1
  N          1.539511        1.146843        0.000008  1
  C          2.282559       -0.000000        0.000010  1
  N          1.579169       -1.093212       -0.000011  1
  C          0.271756       -0.658892       -0.000020  1
  N         -0.826203       -1.407904       -0.000024  1
  C         -1.954256       -0.717000        0.000013  1
  N         -2.103571        0.617063        0.000005  1
  C         -1.012310        1.366786        0.000017  1
  C          0.223346        0.746317        0.000002  1
  H          3.360741        0.037790        0.000016  1
  H         -2.872159       -1.291240       -0.000062  1
  H         -1.137508        2.443814        0.000028  1
  H          1.894258        2.086662       -0.000024  1
  C          0.000000        1.285575        1.532089  2
  H          0.147337        0.929838        0.521404  2
  C          1.016226        1.973947        2.180752  2
  H          1.955254        2.154487        1.675409  2
  C          0.827103        2.430575        3.478078  2
  H          1.618794        2.966852        3.983421  2
  C         -0.378246        2.198831        4.126742  2
  H         -0.525582        2.554569        5.137427  2
  C         -1.394471        1.510460        3.478078  2
  H         -2.333499        1.329920        3.983421  2
  C         -1.205349        1.053832        2.180752  2
  H         -1.997040        0.517555        1.675409  2

%mem=32GB
%nprocshared= 8
#p m062x/6-31G(d,p)    counterpoise=2

00120 m062x/6-31G(d,p)    counterpoise=2

 0  1  0  1  0  1
  N          1.539511        1.146843        0.000008  1
  C          2.282559       -0.000000        0.000010  1
  N          1.579169       -1.093212       -0.000011  1
  C          0.271756       -0.658892       -0.000020  1
  N         -0.826203       -1.407904       -0.000024  1
  C         -1.954256       -0.717000        0.000013  1
  N         -2.103571        0.617063        0.000005  1
  C         -1.012310        1.366786        0.000017  1
  C          0.223346        0.746317        0.000002  1
  H          3.360741        0.037790        0.000016  1
  H         -2.872159       -1.291240       -0.000062  1
  H         -1.137508        2.443814        0.000028  1
  H          1.894258        2.086662       -0.000024  1
  C         -0.223238        1.266044        1.532089  2
  H          0.064546        0.931126        0.544794  2
  C          0.503951        2.264552        2.165740  2
  H          1.358251        2.707522        1.672093  2
  C          0.134548        2.694457        3.433043  2
  H          0.701064        3.472346        3.926690  2
  C         -0.962043        2.125855        4.066694  2
  H         -1.249827        2.460773        5.053989  2
  C         -1.689231        1.127347        3.433043  2
  H         -2.543531        0.684377        3.926690  2
  C         -1.319829        0.697442        2.165740  2
  H         -1.886345       -0.080447        1.672093  2

%mem=32GB
%nprocshared= 8
#p m062x/6-31G(d,p)    counterpoise=2

00121 m062x/6-31G(d,p)    counterpoise=2

 0  1  0  1  0  1
  N          1.539511        1.146843        0.000008  1
  C          2.282559       -0.000000        0.000010  1
  N          1.579169       -1.093212       -0.000011  1
  C          0.271756       -0.658892       -0.000020  1
  N         -0.826203       -1.407904       -0.000024  1
  C         -1.954256       -0.717000        0.000013  1
  N         -2.103571        0.617063        0.000005  1
  C         -1.012310        1.366786        0.000017  1
  C          0.223346        0.746317        0.000002  1
  H          3.360741        0.037790        0.000016  1
  H         -2.872159       -1.291240       -0.000062  1
  H         -1.137508        2.443814        0.000028  1
  H          1.894258        2.086662       -0.000024  1
  C         -0.439693        1.208046        1.532089  2
  H         -0.816571        1.312523        0.523729  2
  C         -0.518995       -0.017604        2.179259  2
  H         -0.957653       -0.867969        1.675080  2
  C         -0.035230       -0.151712        3.473601  2
  H         -0.097010       -1.106555        3.977780  2
  C          0.527837        0.939828        4.120771  2
  H          0.904715        0.835350        5.129131  2
  C          0.607139        2.165477        3.473601  2
  H          1.045797        3.015842        3.977780  2
  C          0.123374        2.299586        2.179259  2
  H          0.185154        3.254429        1.675080  2

%mem=32GB
%nprocshared= 8
#p m062x/6-31G(d,p)    counterpoise=2

00122 m062x/6-31G(d,p)    counterpoise=2

 0  1  0  1  0  1
  N          1.539511        1.146843        0.000008  1
  C          2.282559       -0.000000        0.000010  1
  N          1.579169       -1.093212       -0.000011  1
  C          0.271756       -0.658892       -0.000020  1
  N         -0.826203       -1.407904       -0.000024  1
  C         -1.954256       -0.717000        0.000013  1
  N         -2.103571        0.617063        0.000005  1
  C         -1.012310        1.366786        0.000017  1
  C          0.223346        0.746317        0.000002  1
  H          3.360741        0.037790        0.000016  1
  H         -2.872159       -1.291240       -0.000062  1
  H         -1.137508        2.443814        0.000028  1
  H          1.894258        2.086662       -0.000024  1
  C         -0.642788        1.113341        1.532089  2
  H         -0.893159        1.285063        0.494029  2
  C         -1.162134        0.011638        2.198321  2
  H         -1.817102       -0.674922        1.679291  2
  C         -0.840755       -0.208787        3.530785  2
  H         -1.245352       -1.067069        4.049815  2
  C         -0.000030        0.672491        4.197017  2
  H          0.250341        0.500769        5.235077  2
  C          0.519316        1.774194        3.530785  2
  H          1.174284        2.460754        4.049815  2
  C          0.197937        1.994619        2.198321  2
  H          0.602534        2.852901        1.679291  2

%mem=32GB
%nprocshared= 8
#p m062x/6-31G(d,p)    counterpoise=2

00123 m062x/6-31G(d,p)    counterpoise=2

 0  1  0  1  0  1
  N          1.539511        1.146843        0.000008  1
  C          2.282559       -0.000000        0.000010  1
  N          1.579169       -1.093212       -0.000011  1
  C          0.271756       -0.658892       -0.000020  1
  N         -0.826203       -1.407904       -0.000024  1
  C         -1.954256       -0.717000        0.000013  1
  N         -2.103571        0.617063        0.000005  1
  C         -1.012310        1.366786        0.000017  1
  C          0.223346        0.746317        0.000002  1
  H          3.360741        0.037790        0.000016  1
  H         -2.872159       -1.291240       -0.000062  1
  H         -1.137508        2.443814        0.000028  1
  H          1.894258        2.086662       -0.000024  1
  C         -0.826352        0.984808        1.532089  2
  H         -0.952853        1.244655        0.489871  2
  C         -1.826158        0.291776        2.200990  2
  H         -2.731559        0.011716        1.679881  2
  C         -1.663780       -0.041767        3.538792  2
  H         -2.442680       -0.581674        4.059901  2
  C         -0.501595        0.317722        4.207694  2
  H         -0.375094        0.057875        5.249912  2
  C          0.498211        1.010754        3.538792  2
  H          1.403612        1.290814        4.059901  2
  C          0.335833        1.344297        2.200990  2
  H          1.114733        1.884204        1.679881  2

%mem=32GB
%nprocshared= 8
#p m062x/6-31G(d,p)    counterpoise=2

00124 m062x/6-31G(d,p)    counterpoise=2

 0  1  0  1  0  1
  N          1.539511        1.146843        0.000008  1
  C          2.282559       -0.000000        0.000010  1
  N          1.579169       -1.093212       -0.000011  1
  C          0.271756       -0.658892       -0.000020  1
  N         -0.826203       -1.407904       -0.000024  1
  C         -1.954256       -0.717000        0.000013  1
  N         -2.103571        0.617063        0.000005  1
  C         -1.012310        1.366786        0.000017  1
  C          0.223346        0.746317        0.000002  1
  H          3.360741        0.037790        0.000016  1
  H         -2.872159       -1.291240       -0.000062  1
  H         -1.137508        2.443814        0.000028  1
  H          1.894258        2.086662       -0.000024  1
  C         -0.984808        0.826352        1.532089  2
  H         -1.003114        1.186085        0.512286  2
  C         -2.173795        0.534369        2.186604  2
  H         -3.118383        0.666632        1.676702  2
  C         -2.150296        0.072612        3.495635  2
  H         -3.076578       -0.154858        4.005536  2
  C         -0.937811       -0.097162        4.150150  2
  H         -0.919504       -0.456895        5.169953  2
  C          0.251176        0.194821        3.495635  2
  H          1.195764        0.062558        4.005536  2
  C          0.227678        0.656578        2.186604  2
  H          1.153959        0.884048        1.676702  2

%mem=32GB
%nprocshared= 8
#p m062x/6-31G(d,p)    counterpoise=2

00125 m062x/6-31G(d,p)    counterpoise=2

 0  1  0  1  0  1
  N          1.539511        1.146843        0.000008  1
  C          2.282559       -0.000000        0.000010  1
  N          1.579169       -1.093212       -0.000011  1
  C          0.271756       -0.658892       -0.000020  1
  N         -0.826203       -1.407904       -0.000024  1
  C         -1.954256       -0.717000        0.000013  1
  N         -2.103571        0.617063        0.000005  1
  C         -1.012310        1.366786        0.000017  1
  C          0.223346        0.746317        0.000002  1
  H          3.360741        0.037790        0.000016  1
  H         -2.872159       -1.291240       -0.000062  1
  H         -1.137508        2.443814        0.000028  1
  H          1.894258        2.086662       -0.000024  1
  C         -1.113341        0.642788        1.532089  2
  H         -0.976010        0.222854        0.544902  2
  C         -0.058746        1.286012        2.165671  2
  H          0.900168        1.367184        1.672077  2
  C         -0.235026        1.825043        3.432834  2
  H          0.586557        2.326148        3.926428  2
  C         -1.465900        1.720849        4.066416  2
  H         -1.603231        2.140782        5.053603  2
  C         -2.520495        1.077624        3.432834  2
  H         -3.479409        0.996452        3.926428  2
  C         -2.344215        0.538593        2.165671  2
  H         -3.165798        0.037488        1.672077  2

%mem=32GB
%nprocshared= 8
#p m062x/6-31G(d,p)    counterpoise=2

00126 m062x/6-31G(d,p)    counterpoise=2

 0  1  0  1  0  1
  N          1.539511        1.146843        0.000008  1
  C          2.282559       -0.000000        0.000010  1
  N          1.579169       -1.093212       -0.000011  1
  C          0.271756       -0.658892       -0.000020  1
  N         -0.826203       -1.407904       -0.000024  1
  C         -1.954256       -0.717000        0.000013  1
  N         -2.103571        0.617063        0.000005  1
  C         -1.012310        1.366786        0.000017  1
  C          0.223346        0.746317        0.000002  1
  H          3.360741        0.037790        0.000016  1
  H         -2.872159       -1.291240       -0.000062  1
  H         -1.137508        2.443814        0.000028  1
  H          1.894258        2.086662       -0.000024  1
  C         -1.208046        0.439693        1.532089  2
  H         -1.003263        0.141252        0.512903  2
  C         -0.348126        1.311473        2.186208  2
  H          0.526578        1.692194        1.676615  2
  C         -0.610987        1.694555        3.494445  2
  H          0.058934        2.373716        4.004038  2
  C         -1.733768        1.205856        4.148564  2
  H         -1.938550        1.504297        5.167749  2
  C         -2.593687        0.334076        3.494445  2
  H         -3.468391       -0.046645        4.004038  2
  C         -2.330826       -0.049006        2.186208  2
  H         -3.000747       -0.728168        1.676615  2

%mem=32GB
%nprocshared= 8
#p m062x/6-31G(d,p)    counterpoise=2

00127 m062x/6-31G(d,p)    counterpoise=2

 0  1  0  1  0  1
  N          1.539511        1.146843        0.000008  1
  C          2.282559       -0.000000        0.000010  1
  N          1.579169       -1.093212       -0.000011  1
  C          0.271756       -0.658892       -0.000020  1
  N         -0.826203       -1.407904       -0.000024  1
  C         -1.954256       -0.717000        0.000013  1
  N         -2.103571        0.617063        0.000005  1
  C         -1.012310        1.366786        0.000017  1
  C          0.223346        0.746317        0.000002  1
  H          3.360741        0.037790        0.000016  1
  H         -2.872159       -1.291240       -0.000062  1
  H         -1.137508        2.443814        0.000028  1
  H          1.894258        2.086662       -0.000024  1
  C         -1.266044        0.223238        1.532089  2
  H         -1.017536        0.065524        0.491362  2
  C         -0.781303        1.339576        2.200033  2
  H         -0.155157        2.051547        1.679669  2
  C         -1.100291        1.542019        3.535920  2
  H         -0.722653        2.411704        4.056284  2
  C         -1.904021        0.628124        4.203864  2
  H         -2.152529        0.785838        5.244591  2
  C         -2.388762       -0.488214        3.535920  2
  H         -3.014909       -1.200185        4.056284  2
  C         -2.069774       -0.690657        2.200033  2
  H         -2.447412       -1.560342        1.679669  2

%mem=32GB
%nprocshared= 8
#p m062x/6-31G(d,p)    counterpoise=2

00128 m062x/6-31G(d,p)    counterpoise=2

 0  1  0  1  0  1
  N          1.539511        1.146843        0.000008  1
  C          2.282559       -0.000000        0.000010  1
  N          1.579169       -1.093212       -0.000011  1
  C          0.271756       -0.658892       -0.000020  1
  N         -0.826203       -1.407904       -0.000024  1
  C         -1.954256       -0.717000        0.000013  1
  N         -2.103571        0.617063        0.000005  1
  C         -1.012310        1.366786        0.000017  1
  C          0.223346        0.746317        0.000002  1
  H          3.360741        0.037790        0.000016  1
  H         -2.872159       -1.291240       -0.000062  1
  H         -1.137508        2.443814        0.000028  1
  H          1.894258        2.086662       -0.000024  1
  C         -1.285575        0.000000        1.532089  2
  H         -1.021754       -0.006119        0.483231  2
  C         -1.427018        1.205894        2.205251  2
  H         -1.273389        2.139228        1.680823  2
  C         -1.765661        1.213749        3.551577  2
  H         -1.875853        2.153201        4.076006  2
  C         -1.962862        0.015709        4.224739  2
  H         -2.226682        0.021828        5.273597  2
  C         -1.821419       -1.190185        3.551577  2
  H         -1.975048       -2.123518        4.076006  2
  C         -1.482775       -1.198039        2.205251  2
  H         -1.372584       -2.137492        1.680823  2

%mem=32GB
%nprocshared= 8
#p m062x/6-31G(d,p)    counterpoise=2

00129 m062x/6-31G(d,p)    counterpoise=2

 0  1  0  1  0  1
  N          1.539511        1.146843        0.000008  1
  C          2.282559       -0.000000        0.000010  1
  N          1.579169       -1.093212       -0.000011  1
  C          0.271756       -0.658892       -0.000020  1
  N         -0.826203       -1.407904       -0.000024  1
  C         -1.954256       -0.717000        0.000013  1
  N         -2.103571        0.617063        0.000005  1
  C         -1.012310        1.366786        0.000017  1
  C          0.223346        0.746317        0.000002  1
  H          3.360741        0.037790        0.000016  1
  H         -2.872159       -1.291240       -0.000062  1
  H         -1.137508        2.443814        0.000028  1
  H          1.894258        2.086662       -0.000024  1
  C         -1.266044       -0.223238        1.532089  2
  H         -1.017144       -0.077438        0.489720  2
  C         -2.033480        0.720595        2.201087  2
  H         -2.382450        1.601688        1.679902  2
  C         -2.352971        0.533444        3.539082  2
  H         -2.950842        1.268737        4.060267  2
  C         -1.905027       -0.597539        4.208080  2
  H         -2.153928       -0.743339        5.250449  2
  C         -1.137592       -1.541372        3.539082  2
  H         -0.788622       -2.422465        4.060267  2
  C         -0.818101       -1.354221        2.201087  2
  H         -0.220230       -2.089514        1.679902  2

%mem=32GB
%nprocshared= 8
#p m062x/6-31G(d,p)    counterpoise=2

00130 m062x/6-31G(d,p)    counterpoise=2

 0  1  0  1  0  1
  N          1.539511        1.146843        0.000008  1
  C          2.282559       -0.000000        0.000010  1
  N          1.579169       -1.093212       -0.000011  1
  C          0.271756       -0.658892       -0.000020  1
  N         -0.826203       -1.407904       -0.000024  1
  C         -1.954256       -0.717000        0.000013  1
  N         -2.103571        0.617063        0.000005  1
  C         -1.012310        1.366786        0.000017  1
  C          0.223346        0.746317        0.000002  1
  H          3.360741        0.037790        0.000016  1
  H         -2.872159       -1.291240       -0.000062  1
  H         -1.137508        2.443814        0.000028  1
  H          1.894258        2.086662       -0.000024  1
  C         -1.208046       -0.439693        1.532089  2
  H         -1.002651       -0.152288        0.509859  2
  C         -2.318043        0.074903        2.188161  2
  H         -2.977393        0.763204        1.677047  2
  C         -2.581689       -0.294012        3.500306  2
  H         -3.446434        0.106884        4.011421  2
  C         -1.735338       -1.177524        4.156379  2
  H         -1.940732       -1.464929        5.178608  2
  C         -0.625340       -1.692120        3.500306  2
  H          0.034010       -2.380421        4.011421  2
  C         -0.361694       -1.323204        2.188161  2
  H          0.503050       -1.724100        1.677047  2

%mem=32GB
%nprocshared= 8
#p m062x/6-31G(d,p)    counterpoise=2

00131 m062x/6-31G(d,p)    counterpoise=2

 0  1  0  1  0  1
  N          1.539511        1.146843        0.000008  1
  C          2.282559       -0.000000        0.000010  1
  N          1.579169       -1.093212       -0.000011  1
  C          0.271756       -0.658892       -0.000020  1
  N         -0.826203       -1.407904       -0.000024  1
  C         -1.954256       -0.717000        0.000013  1
  N         -2.103571        0.617063        0.000005  1
  C         -1.012310        1.366786        0.000017  1
  C          0.223346        0.746317        0.000002  1
  H          3.360741        0.037790        0.000016  1
  H         -2.872159       -1.291240       -0.000062  1
  H         -1.137508        2.443814        0.000028  1
  H          1.894258        2.086662       -0.000024  1
  C         -1.113341       -0.642788        1.532089  2
  H         -0.975446       -0.232697        0.540851  2
  C         -2.341432       -0.522794        2.168271  2
  H         -3.160283       -0.019223        1.672652  2
  C         -2.518435       -1.049190        3.440634  2
  H         -3.475181       -0.955710        3.936253  2
  C         -1.467347       -1.695581        4.076816  2
  H         -1.605241       -2.105671        5.068054  2
  C         -0.239255       -1.815574        3.440634  2
  H          0.579596       -2.319145        3.936253  2
  C         -0.062252       -1.289178        2.168271  2
  H          0.894493       -1.382658        1.672652  2

%mem=32GB
%nprocshared= 8
#p m062x/6-31G(d,p)    counterpoise=2

00132 m062x/6-31G(d,p)    counterpoise=2

 0  1  0  1  0  1
  N          1.539511        1.146843        0.000008  1
  C          2.282559       -0.000000        0.000010  1
  N          1.579169       -1.093212       -0.000011  1
  C          0.271756       -0.658892       -0.000020  1
  N         -0.826203       -1.407904       -0.000024  1
  C         -1.954256       -0.717000        0.000013  1
  N         -2.103571        0.617063        0.000005  1
  C         -1.012310        1.366786        0.000017  1
  C          0.223346        0.746317        0.000002  1
  H          3.360741        0.037790        0.000016  1
  H         -2.872159       -1.291240       -0.000062  1
  H         -1.137508        2.443814        0.000028  1
  H          1.894258        2.086662       -0.000024  1
  C         -0.984808       -0.826352        1.532089  2
  H         -0.880620       -1.208376        0.525638  2
  C          0.108250       -0.264824        2.178035  2
  H          1.063985       -0.209389        1.674809  2
  C         -0.025487        0.225546        3.469926  2
  H          0.826060        0.663005        3.973152  2
  C         -1.252282        0.154388        4.115872  2
  H         -1.356470        0.536412        5.122323  2
  C         -2.345339       -0.407139        3.469926  2
  H         -3.301075       -0.462574        3.973152  2
  C         -2.211602       -0.897509        2.178035  2
  H         -3.063150       -1.334969        1.674809  2

%mem=32GB
%nprocshared= 8
#p m062x/6-31G(d,p)    counterpoise=2

00133 m062x/6-31G(d,p)    counterpoise=2

 0  1  0  1  0  1
  N          1.539511        1.146843        0.000008  1
  C          2.282559       -0.000000        0.000010  1
  N          1.579169       -1.093212       -0.000011  1
  C          0.271756       -0.658892       -0.000020  1
  N         -0.826203       -1.407904       -0.000024  1
  C         -1.954256       -0.717000        0.000013  1
  N         -2.103571        0.617063        0.000005  1
  C         -1.012310        1.366786        0.000017  1
  C          0.223346        0.746317        0.000002  1
  H          3.360741        0.037790        0.000016  1
  H         -2.872159       -1.291240       -0.000062  1
  H         -1.137508        2.443814        0.000028  1
  H          1.894258        2.086662       -0.000024  1
  C         -0.826352       -0.984808        1.532089  2
  H         -0.826251       -1.272703        0.489564  2
  C          0.375873       -0.799612        2.201187  2
  H          1.312569       -0.943230        1.679924  2
  C          0.375743       -0.430066        3.539383  2
  H          1.312337       -0.285789        4.060645  2
  C         -0.826612       -0.245716        4.208481  2
  H         -0.826713        0.042179        5.251006  2
  C         -2.028837       -0.430912        3.539383  2
  H         -2.965532       -0.287294        4.060645  2
  C         -2.028707       -0.800458        2.201187  2
  H         -2.965301       -0.944735        1.679924  2

%mem=32GB
%nprocshared= 8
#p m062x/6-31G(d,p)    counterpoise=2

00134 m062x/6-31G(d,p)    counterpoise=2

 0  1  0  1  0  1
  N          1.539511        1.146843        0.000008  1
  C          2.282559       -0.000000        0.000010  1
  N          1.579169       -1.093212       -0.000011  1
  C          0.271756       -0.658892       -0.000020  1
  N         -0.826203       -1.407904       -0.000024  1
  C         -1.954256       -0.717000        0.000013  1
  N         -2.103571        0.617063        0.000005  1
  C         -1.012310        1.366786        0.000017  1
  C          0.223346        0.746317        0.000002  1
  H          3.360741        0.037790        0.000016  1
  H         -2.872159       -1.291240       -0.000062  1
  H         -1.137508        2.443814        0.000028  1
  H          1.894258        2.086662       -0.000024  1
  C         -0.642788       -1.113341        1.532089  2
  H         -0.769066       -1.316142        0.477258  2
  C          0.458866       -1.618683        2.209085  2
  H          1.190832       -2.215171        1.681669  2
  C          0.620958       -1.358365        3.563076  2
  H          1.479202       -1.752052        4.090492  2
  C         -0.318604       -0.592705        4.240072  2
  H         -0.192326       -0.389904        5.294903  2
  C         -1.420258       -0.087363        3.563076  2
  H         -2.152224        0.509125        4.090492  2
  C         -1.582349       -0.347681        2.209085  2
  H         -2.440594        0.046006        1.681669  2

%mem=32GB
%nprocshared= 8
#p m062x/6-31G(d,p)    counterpoise=2

00135 m062x/6-31G(d,p)    counterpoise=2

 0  1  0  1  0  1
  N          1.539511        1.146843        0.000008  1
  C          2.282559       -0.000000        0.000010  1
  N          1.579169       -1.093212       -0.000011  1
  C          0.271756       -0.658892       -0.000020  1
  N         -0.826203       -1.407904       -0.000024  1
  C         -1.954256       -0.717000        0.000013  1
  N         -2.103571        0.617063        0.000005  1
  C         -1.012310        1.366786        0.000017  1
  C          0.223346        0.746317        0.000002  1
  H          3.360741        0.037790        0.000016  1
  H         -2.872159       -1.291240       -0.000062  1
  H         -1.137508        2.443814        0.000028  1
  H          1.894258        2.086662       -0.000024  1
  C         -0.439693       -1.208046        1.532089  2
  H         -0.702158       -1.343762        0.491688  2
  C          0.280986       -2.188906        2.199824  2
  H          0.579967       -3.088762        1.679623  2
  C          0.617889       -2.014698        3.535294  2
  H          1.179334       -2.778838        4.055495  2
  C          0.234113       -0.859631        4.203029  2
  H          0.496578       -0.723915        5.243431  2
  C         -0.486566        0.121229        3.535294  2
  H         -0.785546        1.021085        4.055495  2
  C         -0.823468       -0.052978        2.199824  2
  H         -1.384914        0.711161        1.679623  2

%mem=32GB
%nprocshared= 8
#p m062x/6-31G(d,p)    counterpoise=2

00136 m062x/6-31G(d,p)    counterpoise=2

 0  1  0  1  0  1
  N          1.539511        1.146843        0.000008  1
  C          2.282559       -0.000000        0.000010  1
  N          1.579169       -1.093212       -0.000011  1
  C          0.271756       -0.658892       -0.000020  1
  N         -0.826203       -1.407904       -0.000024  1
  C         -1.954256       -0.717000        0.000013  1
  N         -2.103571        0.617063        0.000005  1
  C         -1.012310        1.366786        0.000017  1
  C          0.223346        0.746317        0.000002  1
  H          3.360741        0.037790        0.000016  1
  H         -2.872159       -1.291240       -0.000062  1
  H         -1.137508        2.443814        0.000028  1
  H          1.894258        2.086662       -0.000024  1
  C         -0.223238       -1.266044        1.532089  2
  H         -0.617851       -1.358885        0.529391  2
  C          0.305372       -2.376795        2.175626  2
  H          0.322573       -3.334966        1.674277  2
  C          0.811901       -2.257624        3.462699  2
  H          1.223716       -3.122955        3.964048  2
  C          0.789821       -1.027702        4.106236  2
  H          1.184435       -0.934862        5.108934  2
  C          0.261212        0.083048        3.462699  2
  H          0.244011        1.041220        3.964048  2
  C         -0.245318       -0.036123        2.175626  2
  H         -0.657132        0.829208        1.674277  2

%mem=32GB
%nprocshared= 8
#p m062x/6-31G(d,p)    counterpoise=2

00137 m062x/6-31G(d,p)    counterpoise=2

 0  1  0  1  0  1
  N          1.539511        1.146843        0.000008  1
  C          2.282559       -0.000000        0.000010  1
  N          1.579169       -1.093212       -0.000011  1
  C          0.271756       -0.658892       -0.000020  1
  N         -0.826203       -1.407904       -0.000024  1
  C         -1.954256       -0.717000        0.000013  1
  N         -2.103571        0.617063        0.000005  1
  C         -1.012310        1.366786        0.000017  1
  C          0.223346        0.746317        0.000002  1
  H          3.360741        0.037790        0.000016  1
  H         -2.872159       -1.291240       -0.000062  1
  H         -1.137508        2.443814        0.000028  1
  H          1.894258        2.086662       -0.000024  1
  C         -0.000000       -1.285575        1.532089  2
  H          0.175213       -0.881525        0.544270  2
  C         -1.215497       -1.066571        2.166076  2
  H         -1.987217       -0.491906        1.672167  2
  C         -1.440402       -1.585215        3.434050  2
  H         -2.387336       -1.414600        3.927960  2
  C         -0.449811       -2.322862        4.068038  2
  H         -0.625024       -2.726913        5.055856  2
  C          0.765686       -2.541866        3.434050  2
  H          1.537406       -3.116532        3.927960  2
  C          0.990591       -2.023223        2.166076  2
  H          1.937525       -2.193838        1.672167  2

%mem=32GB
%nprocshared= 8
#p m062x/6-31G(d,p)    counterpoise=2

00138 m062x/6-31G(d,p)    counterpoise=2

 0  1  0  1  0  1
  N          1.539511        1.146843        0.000008  1
  C          2.282559       -0.000000        0.000010  1
  N          1.579169       -1.093212       -0.000011  1
  C          0.271756       -0.658892       -0.000020  1
  N         -0.826203       -1.407904       -0.000024  1
  C         -1.954256       -0.717000        0.000013  1
  N         -2.103571        0.617063        0.000005  1
  C         -1.012310        1.366786        0.000017  1
  C          0.223346        0.746317        0.000002  1
  H          3.360741        0.037790        0.000016  1
  H         -2.872159       -1.291240       -0.000062  1
  H         -1.137508        2.443814        0.000028  1
  H          1.894258        2.086662       -0.000024  1
  C          0.223238       -1.266044        1.532089  2
  H          0.255065       -0.867763        0.527051  2
  C         -0.995659       -1.425893        2.177127  2
  H         -1.913414       -1.152141        1.674609  2
  C         -1.036512       -1.937131        3.467204  2
  H         -1.986094       -2.061662        3.969723  2
  C          0.141531       -2.288522        4.112243  2
  H          0.109703       -2.686804        5.117280  2
  C          1.360427       -2.128673        3.467204  2
  H          2.278182       -2.402425        3.969723  2
  C          1.401280       -1.617435        2.177127  2
  H          2.350863       -1.492904        1.674609  2

%mem=32GB
%nprocshared= 8
#p m062x/6-31G(d,p)    counterpoise=2

00139 m062x/6-31G(d,p)    counterpoise=2

 0  1  0  1  0  1
  N          1.539511        1.146843        0.000008  1
  C          2.282559       -0.000000        0.000010  1
  N          1.579169       -1.093212       -0.000011  1
  C          0.271756       -0.658892       -0.000020  1
  N         -0.826203       -1.407904       -0.000024  1
  C         -1.954256       -0.717000        0.000013  1
  N         -2.103571        0.617063        0.000005  1
  C         -1.012310        1.366786        0.000017  1
  C          0.223346        0.746317        0.000002  1
  H          3.360741        0.037790        0.000016  1
  H         -2.872159       -1.291240       -0.000062  1
  H         -1.137508        2.443814        0.000028  1
  H          1.894258        2.086662       -0.000024  1
  C          0.439693       -1.208046        1.532089  2
  H          0.328684       -0.845048        0.519344  2
  C         -0.638792       -1.792618        2.182074  2
  H         -1.589994       -1.885033        1.675701  2
  C         -0.496300       -2.258566        3.482043  2
  H         -1.336494       -2.713979        3.988416  2
  C          0.724676       -2.139941        4.132028  2
  H          0.835684       -2.502939        5.144773  2
  C          1.803160       -1.555369        3.482043  2
  H          2.754362       -1.462954        3.988416  2
  C          1.660669       -1.089421        2.182074  2
  H          2.500863       -0.634008        1.675701  2

%mem=32GB
%nprocshared= 8
#p m062x/6-31G(d,p)    counterpoise=2

00140 m062x/6-31G(d,p)    counterpoise=2

 0  1  0  1  0  1
  N          1.539511        1.146843        0.000008  1
  C          2.282559       -0.000000        0.000010  1
  N          1.579169       -1.093212       -0.000011  1
  C          0.271756       -0.658892       -0.000020  1
  N         -0.826203       -1.407904       -0.000024  1
  C         -1.954256       -0.717000        0.000013  1
  N         -2.103571        0.617063        0.000005  1
  C         -1.012310        1.366786        0.000017  1
  C          0.223346        0.746317        0.000002  1
  H          3.360741        0.037790        0.000016  1
  H         -2.872159       -1.291240       -0.000062  1
  H         -1.137508        2.443814        0.000028  1
  H          1.894258        2.086662       -0.000024  1
  C          0.642788       -1.113341        1.532089  2
  H          0.398188       -0.813750        0.522060  2
  C         -0.131542       -2.065985        2.180331  2
  H         -0.979382       -2.508553        1.675316  2
  C          0.182429       -2.450544        3.476814  2
  H         -0.420813       -3.192702        3.981829  2
  C          1.270728       -1.882458        4.125056  2
  H          1.515327       -2.182049        5.135085  2
  C          2.045057       -0.929813        3.476814  2
  H          2.892898       -0.487246        3.981829  2
  C          1.731087       -0.545255        2.180331  2
  H          2.334328        0.196904        1.675316  2

%mem=32GB
%nprocshared= 8
#p m062x/6-31G(d,p)    counterpoise=2

00141 m062x/6-31G(d,p)    counterpoise=2

 0  1  0  1  0  1
  N          1.539511        1.146843        0.000008  1
  C          2.282559       -0.000000        0.000010  1
  N          1.579169       -1.093212       -0.000011  1
  C          0.271756       -0.658892       -0.000020  1
  N         -0.826203       -1.407904       -0.000024  1
  C         -1.954256       -0.717000        0.000013  1
  N         -2.103571        0.617063        0.000005  1
  C         -1.012310        1.366786        0.000017  1
  C          0.223346        0.746317        0.000002  1
  H          3.360741        0.037790        0.000016  1
  H         -2.872159       -1.291240       -0.000062  1
  H         -1.137508        2.443814        0.000028  1
  H          1.894258        2.086662       -0.000024  1
  C          0.826352       -0.984808        1.532089  2
  H          0.465378       -0.772676        0.534873  2
  C          0.448882       -2.157509        2.172107  2
  H         -0.206160       -2.858971        1.673499  2
  C          0.912232       -2.429803        3.452144  2
  H          0.618165       -3.343396        3.950752  2
  C          1.753053       -1.529396        4.092163  2
  H          2.114027       -1.741527        5.089379  2
  C          2.130522       -0.356695        3.452144  2
  H          2.785564        0.344767        3.950752  2
  C          1.667172       -0.084401        2.172107  2
  H          1.961240        0.829193        1.673499  2

%mem=32GB
%nprocshared= 8
#p m062x/6-31G(d,p)    counterpoise=2

00142 m062x/6-31G(d,p)    counterpoise=2

 0  1  0  1  0  1
  N          1.539511        1.146843        0.000008  1
  C          2.282559       -0.000000        0.000010  1
  N          1.579169       -1.093212       -0.000011  1
  C          0.271756       -0.658892       -0.000020  1
  N         -0.826203       -1.407904       -0.000024  1
  C         -1.954256       -0.717000        0.000013  1
  N         -2.103571        0.617063        0.000005  1
  C         -1.012310        1.366786        0.000017  1
  C          0.223346        0.746317        0.000002  1
  H          3.360741        0.037790        0.000016  1
  H         -2.872159       -1.291240       -0.000062  1
  H         -1.137508        2.443814        0.000028  1
  H          1.894258        2.086662       -0.000024  1
  C          0.984808       -0.826352        1.532089  2
  H          1.370920       -0.999711        0.536797  2
  C          1.229451        0.381721        2.170872  2
  H          1.806153        1.149512        1.673227  2
  C          0.733833        0.604247        3.448439  2
  H          0.924423        1.545397        3.946085  2
  C         -0.006428       -0.381300        4.087223  2
  H         -0.392541       -0.207941        5.082515  2
  C         -0.251072       -1.589373        3.448439  2
  H         -0.827774       -2.357164        3.946085  2
  C          0.244546       -1.811899        2.170872  2
  H          0.053956       -2.753049        1.673227  2

%mem=32GB
%nprocshared= 8
#p m062x/6-31G(d,p)    counterpoise=2

00143 m062x/6-31G(d,p)    counterpoise=2

 0  1  0  1  0  1
  N          1.539511        1.146843        0.000008  1
  C          2.282559       -0.000000        0.000010  1
  N          1.579169       -1.093212       -0.000011  1
  C          0.271756       -0.658892       -0.000020  1
  N         -0.826203       -1.407904       -0.000024  1
  C         -1.954256       -0.717000        0.000013  1
  N         -2.103571        0.617063        0.000005  1
  C         -1.012310        1.366786        0.000017  1
  C          0.223346        0.746317        0.000002  1
  H          3.360741        0.037790        0.000016  1
  H         -2.872159       -1.291240       -0.000062  1
  H         -1.137508        2.443814        0.000028  1
  H          1.894258        2.086662       -0.000024  1
  C          1.113341       -0.642788        1.532089  2
  H          1.416206       -0.935638        0.535970  2
  C          1.754697        0.409483        2.171403  2
  H          2.557211        0.936405        1.673344  2
  C          1.365935        0.785389        3.450032  2
  H          1.865584        1.605162        3.948092  2
  C          0.335818        0.109024        4.089347  2
  H          0.032952        0.401875        5.085465  2
  C         -0.305538       -0.943246        3.450032  2
  H         -1.108052       -1.470168        3.948092  2
  C          0.083223       -1.319152        2.171403  2
  H         -0.416425       -2.138925        1.673344  2

%mem=32GB
%nprocshared= 8
#p m062x/6-31G(d,p)    counterpoise=2

00144 m062x/6-31G(d,p)    counterpoise=2

 0  1  0  1  0  1
  N          1.539511        1.146843        0.000008  1
  C          2.282559       -0.000000        0.000010  1
  N          1.579169       -1.093212       -0.000011  1
  C          0.271756       -0.658892       -0.000020  1
  N         -0.826203       -1.407904       -0.000024  1
  C         -1.954256       -0.717000        0.000013  1
  N         -2.103571        0.617063        0.000005  1
  C         -1.012310        1.366786        0.000017  1
  C          0.223346        0.746317        0.000002  1
  H          3.360741        0.037790        0.000016  1
  H         -2.872159       -1.291240       -0.000062  1
  H         -1.137508        2.443814        0.000028  1
  H          1.894258        2.086662       -0.000024  1
  C          1.208046       -0.439693        1.532089  2
  H          1.188620       -0.123841        0.497873  2
  C          0.020491       -0.716213        2.195854  2
  H         -0.924101       -0.615784        1.678746  2
  C          0.045426       -1.121643        3.523384  2
  H         -0.879740       -1.337066        4.040492  2
  C          1.257916       -1.250554        4.187150  2
  H          1.277341       -1.566405        5.221365  2
  C          2.445471       -0.974034        3.523384  2
  H          3.390062       -1.074462        4.040492  2
  C          2.420536       -0.568603        2.195854  2
  H          3.345701       -0.353180        1.678746  2

%mem=32GB
%nprocshared= 8
#p m062x/6-31G(d,p)    counterpoise=2

00145 m062x/6-31G(d,p)    counterpoise=2

 0  1  0  1  0  1
  N          1.539511        1.146843        0.000008  1
  C          2.282559       -0.000000        0.000010  1
  N          1.579169       -1.093212       -0.000011  1
  C          0.271756       -0.658892       -0.000020  1
  N         -0.826203       -1.407904       -0.000024  1
  C         -1.954256       -0.717000        0.000013  1
  N         -2.103571        0.617063        0.000005  1
  C         -1.012310        1.366786        0.000017  1
  C          0.223346        0.746317        0.000002  1
  H          3.360741        0.037790        0.000016  1
  H         -2.872159       -1.291240       -0.000062  1
  H         -1.137508        2.443814        0.000028  1
  H          1.894258        2.086662       -0.000024  1
  C          1.266044       -0.223238        1.532089  2
  H          1.205690       -0.048349        0.466484  2
  C          0.168265       -0.727699        2.216000  2
  H         -0.747316       -0.945812        1.683197  2
  C          0.245737       -0.952188        3.583821  2
  H         -0.609488       -1.345189        4.116623  2
  C          1.420989       -0.672215        4.267732  2
  H          1.481344       -0.847104        5.333336  2
  C          2.518768       -0.167754        3.583821  2
  H          3.434349        0.050358        4.116623  2
  C          2.441296        0.056735        2.216000  2
  H          3.296522        0.449736        1.683197  2

%mem=32GB
%nprocshared= 8
#p m062x/6-31G(d,p)    counterpoise=2

00146 m062x/6-31G(d,p)    counterpoise=2

 0  1  0  1  0  1
  N          1.539511        1.146843        0.000008  1
  C          2.282559       -0.000000        0.000010  1
  N          1.579169       -1.093212       -0.000011  1
  C          0.271756       -0.658892       -0.000020  1
  N         -0.826203       -1.407904       -0.000024  1
  C         -1.954256       -0.717000        0.000013  1
  N         -2.103571        0.617063        0.000005  1
  C         -1.012310        1.366786        0.000017  1
  C          0.223346        0.746317        0.000002  1
  H          3.360741        0.037790        0.000016  1
  H         -2.872159       -1.291240       -0.000062  1
  H         -1.137508        2.443814        0.000028  1
  H          1.894258        2.086662       -0.000024  1
  C          1.532089        0.000000        1.285575  2
  H          1.245912        0.022882        0.242828  2
  C          1.619931       -1.213151        1.954816  2
  H          1.402187       -2.135375        1.433442  2
  C          1.987271       -1.242523        3.293297  2
  H          2.055704       -2.187629        3.814670  2
  C          2.266769       -0.058744        3.962537  2
  H          2.552945       -0.081627        5.005284  2
  C          2.178927        1.154407        3.293297  2
  H          2.396670        2.076631        3.814670  2
  C          1.811587        1.183779        1.954816  2
  H          1.743153        2.128885        1.433442  2

%mem=32GB
%nprocshared= 8
#p m062x/6-31G(d,p)    counterpoise=2

00147 m062x/6-31G(d,p)    counterpoise=2

 0  1  0  1  0  1
  N          1.539511        1.146843        0.000008  1
  C          2.282559       -0.000000        0.000010  1
  N          1.579169       -1.093212       -0.000011  1
  C          0.271756       -0.658892       -0.000020  1
  N         -0.826203       -1.407904       -0.000024  1
  C         -1.954256       -0.717000        0.000013  1
  N         -2.103571        0.617063        0.000005  1
  C         -1.012310        1.366786        0.000017  1
  C          0.223346        0.746317        0.000002  1
  H          3.360741        0.037790        0.000016  1
  H         -2.872159       -1.291240       -0.000062  1
  H         -1.137508        2.443814        0.000028  1
  H          1.894258        2.086662       -0.000024  1
  C          1.508813        0.266044        1.285575  2
  H          1.244464        0.075263        0.254331  2
  C          2.382070       -0.586423        1.947433  2
  H          2.798033       -1.441320        1.431811  2
  C          2.721391       -0.341534        3.271149  2
  H          3.401703       -1.005650        3.786771  2
  C          2.187455        0.755822        3.933006  2
  H          2.451804        0.946603        4.964250  2
  C          1.314198        1.608290        3.271149  2
  H          0.898236        2.463186        3.786771  2
  C          0.974877        1.363401        1.947433  2
  H          0.294566        2.027516        1.431811  2

%mem=32GB
%nprocshared= 8
#p m062x/6-31G(d,p)    counterpoise=2

00148 m062x/6-31G(d,p)    counterpoise=2

 0  1  0  1  0  1
  N          1.539511        1.146843        0.000008  1
  C          2.282559       -0.000000        0.000010  1
  N          1.579169       -1.093212       -0.000011  1
  C          0.271756       -0.658892       -0.000020  1
  N         -0.826203       -1.407904       -0.000024  1
  C         -1.954256       -0.717000        0.000013  1
  N         -2.103571        0.617063        0.000005  1
  C         -1.012310        1.366786        0.000017  1
  C          0.223346        0.746317        0.000002  1
  H          3.360741        0.037790        0.000016  1
  H         -2.872159       -1.291240       -0.000062  1
  H         -1.137508        2.443814        0.000028  1
  H          1.894258        2.086662       -0.000024  1
  C          1.439693        0.524005        1.285575  2
  H          1.238831        0.141606        0.294027  2
  C          2.632995        0.210343        1.921956  2
  H          3.361776       -0.416415        1.426182  2
  C          2.890823        0.701194        3.194717  2
  H          3.820466        0.456836        3.690491  2
  C          1.955349        1.505708        3.831098  2
  H          2.156211        1.888107        4.822646  2
  C          0.762047        1.819371        3.194717  2
  H          0.033266        2.446128        3.690491  2
  C          0.504219        1.328519        1.921956  2
  H         -0.425424        1.572878        1.426182  2

%mem=32GB
%nprocshared= 8
#p m062x/6-31G(d,p)    counterpoise=2

00149 m062x/6-31G(d,p)    counterpoise=2

 0  1  0  1  0  1
  N          1.539511        1.146843        0.000008  1
  C          2.282559       -0.000000        0.000010  1
  N          1.579169       -1.093212       -0.000011  1
  C          0.271756       -0.658892       -0.000020  1
  N         -0.826203       -1.407904       -0.000024  1
  C         -1.954256       -0.717000        0.000013  1
  N         -2.103571        0.617063        0.000005  1
  C         -1.012310        1.366786        0.000017  1
  C          0.223346        0.746317        0.000002  1
  H          3.360741        0.037790        0.000016  1
  H         -2.872159       -1.291240       -0.000062  1
  H         -1.137508        2.443814        0.000028  1
  H          1.894258        2.086662       -0.000024  1
  C          1.326828        0.766044        1.285575  2
  H          1.496271        1.069424        0.261372  2
  C          0.168411        1.157593        1.942914  2
  H         -0.564612        1.766008        1.430813  2
  C         -0.049088        0.768171        3.257592  2
  H         -0.951554        1.073207        3.769693  2
  C          0.891830       -0.012798        3.914931  2
  H          0.722386       -0.316178        4.939134  2
  C          2.050247       -0.404347        3.257592  2
  H          2.783269       -1.012762        3.769693  2
  C          2.267746       -0.014925        1.942914  2
  H          3.170212       -0.319961        1.430813  2

%mem=32GB
%nprocshared= 8
#p m062x/6-31G(d,p)    counterpoise=2

00150 m062x/6-31G(d,p)    counterpoise=2

 0  1  0  1  0  1
  N          1.539511        1.146843        0.000008  1
  C          2.282559       -0.000000        0.000010  1
  N          1.579169       -1.093212       -0.000011  1
  C          0.271756       -0.658892       -0.000020  1
  N         -0.826203       -1.407904       -0.000024  1
  C         -1.954256       -0.717000        0.000013  1
  N         -2.103571        0.617063        0.000005  1
  C         -1.012310        1.366786        0.000017  1
  C          0.223346        0.746317        0.000002  1
  H          3.360741        0.037790        0.000016  1
  H         -2.872159       -1.291240       -0.000062  1
  H         -1.137508        2.443814        0.000028  1
  H          1.894258        2.086662       -0.000024  1
  C          1.173648        0.984808        1.285575  2
  H          1.467541        1.114969        0.252896  2
  C          0.498162        2.000572        1.948354  2
  H          0.265816        2.922064        1.432015  2
  C          0.120918        1.833496        3.273913  2
  H         -0.405321        2.624827        3.790253  2
  C          0.419160        0.650656        3.936692  2
  H          0.125267        0.520495        4.969372  2
  C          1.094647       -0.365108        3.273913  2
  H          1.326992       -1.286600        3.790253  2
  C          1.471891       -0.198032        1.948354  2
  H          1.998129       -0.989363        1.432015  2

%mem=32GB
%nprocshared= 8
#p m062x/6-31G(d,p)    counterpoise=2

00151 m062x/6-31G(d,p)    counterpoise=2

 0  1  0  1  0  1
  N          1.539511        1.146843        0.000008  1
  C          2.282559       -0.000000        0.000010  1
  N          1.579169       -1.093212       -0.000011  1
  C          0.271756       -0.658892       -0.000020  1
  N         -0.826203       -1.407904       -0.000024  1
  C         -1.954256       -0.717000        0.000013  1
  N         -2.103571        0.617063        0.000005  1
  C         -1.012310        1.366786        0.000017  1
  C          0.223346        0.746317        0.000002  1
  H          3.360741        0.037790        0.000016  1
  H         -2.872159       -1.291240       -0.000062  1
  H         -1.137508        2.443814        0.000028  1
  H          1.894258        2.086662       -0.000024  1
  C          0.984808        1.173648        1.285575  2
  H          1.413214        1.152946        0.292710  2
  C          0.767885        2.387824        1.922801  2
  H          1.027298        3.313026        1.426369  2
  C          0.217978        2.414397        3.197253  2
  H          0.048984        3.360301        3.693686  2
  C         -0.115007        1.226795        3.834480  2
  H         -0.543413        1.247497        4.827345  2
  C          0.101916        0.012620        3.197253  2
  H         -0.157497       -0.912583        3.693686  2
  C          0.651823       -0.013954        1.922801  2
  H          0.820817       -0.959858        1.426369  2

%mem=32GB
%nprocshared= 8
#p m062x/6-31G(d,p)    counterpoise=2

00152 m062x/6-31G(d,p)    counterpoise=2

 0  1  0  1  0  1
  N          1.539511        1.146843        0.000008  1
  C          2.282559       -0.000000        0.000010  1
  N          1.579169       -1.093212       -0.000011  1
  C          0.271756       -0.658892       -0.000020  1
  N         -0.826203       -1.407904       -0.000024  1
  C         -1.954256       -0.717000        0.000013  1
  N         -2.103571        0.617063        0.000005  1
  C         -1.012310        1.366786        0.000017  1
  C          0.223346        0.746317        0.000002  1
  H          3.360741        0.037790        0.000016  1
  H         -2.872159       -1.291240       -0.000062  1
  H         -1.137508        2.443814        0.000028  1
  H          1.894258        2.086662       -0.000024  1
  C          0.766044        1.326828        1.285575  2
  H          1.319652        1.198004        0.365432  2
  C          0.683227        2.580512        1.876128  2
  H          1.172316        3.428371        1.416056  2
  C         -0.027390        2.745871        3.057234  2
  H         -0.091909        3.722555        3.517306  2
  C         -0.655190        1.657548        3.647788  2
  H         -1.208798        1.786372        4.567931  2
  C         -0.572373        0.403864        3.057234  2
  H         -1.061461       -0.443995        3.517306  2
  C          0.138244        0.238504        1.876128  2
  H          0.202764       -0.738179        1.416056  2

%mem=32GB
%nprocshared= 8
#p m062x/6-31G(d,p)    counterpoise=2

00153 m062x/6-31G(d,p)    counterpoise=2

 0  1  0  1  0  1
  N          1.539511        1.146843        0.000008  1
  C          2.282559       -0.000000        0.000010  1
  N          1.579169       -1.093212       -0.000011  1
  C          0.271756       -0.658892       -0.000020  1
  N         -0.826203       -1.407904       -0.000024  1
  C         -1.954256       -0.717000        0.000013  1
  N         -2.103571        0.617063        0.000005  1
  C         -1.012310        1.366786        0.000017  1
  C          0.223346        0.746317        0.000002  1
  H          3.360741        0.037790        0.000016  1
  H         -2.872159       -1.291240       -0.000062  1
  H         -1.137508        2.443814        0.000028  1
  H          1.894258        2.086662       -0.000024  1
  C          0.524005        1.439693        1.285575  2
  H          0.305951        0.936818        0.353207  2
  C          1.767008        1.284137        1.883974  2
  H          2.517315        0.660078        1.417790  2
  C          2.046905        1.929632        3.080773  2
  H          3.015268        1.808447        3.546957  2
  C          1.083800        2.730682        3.679172  2
  H          1.301855        3.233557        4.611541  2
  C         -0.159203        2.886237        3.080773  2
  H         -0.909510        3.510297        3.546957  2
  C         -0.439100        2.240743        1.883974  2
  H         -1.407462        2.361928        1.417790  2

%mem=32GB
%nprocshared= 8
#p m062x/6-31G(d,p)    counterpoise=2

00154 m062x/6-31G(d,p)    counterpoise=2

 0  1  0  1  0  1
  N          1.539511        1.146843        0.000008  1
  C          2.282559       -0.000000        0.000010  1
  N          1.579169       -1.093212       -0.000011  1
  C          0.271756       -0.658892       -0.000020  1
  N         -0.826203       -1.407904       -0.000024  1
  C         -1.954256       -0.717000        0.000013  1
  N         -2.103571        0.617063        0.000005  1
  C         -1.012310        1.366786        0.000017  1
  C          0.223346        0.746317        0.000002  1
  H          3.360741        0.037790        0.000016  1
  H         -2.872159       -1.291240       -0.000062  1
  H         -1.137508        2.443814        0.000028  1
  H          1.894258        2.086662       -0.000024  1
  C          0.266044        1.508813        1.285575  2
  H          0.235161        0.957302        0.355724  2
  C          1.486275        1.795555        1.882359  2
  H          2.406013        1.467431        1.417433  2
  C          1.525918        2.503481        3.075926  2
  H          2.476539        2.726868        3.540851  2
  C          0.345330        2.924664        3.672709  2
  H          0.376213        3.476175        4.602561  2
  C         -0.874901        2.637922        3.075926  2
  H         -1.794639        2.966046        3.540851  2
  C         -0.914544        1.929997        1.882359  2
  H         -1.865165        1.706609        1.417433  2

%mem=32GB
%nprocshared= 8
#p m062x/6-31G(d,p)    counterpoise=2

00155 m062x/6-31G(d,p)    counterpoise=2

 0  1  0  1  0  1
  N          1.539511        1.146843        0.000008  1
  C          2.282559       -0.000000        0.000010  1
  N          1.579169       -1.093212       -0.000011  1
  C          0.271756       -0.658892       -0.000020  1
  N         -0.826203       -1.407904       -0.000024  1
  C         -1.954256       -0.717000        0.000013  1
  N         -2.103571        0.617063        0.000005  1
  C         -1.012310        1.366786        0.000017  1
  C          0.223346        0.746317        0.000002  1
  H          3.360741        0.037790        0.000016  1
  H         -2.872159       -1.291240       -0.000062  1
  H         -1.137508        2.443814        0.000028  1
  H          1.894258        2.086662       -0.000024  1
  C          0.000000        1.532089        1.285575  2
  H          0.158591        0.974138        0.372732  2
  C          1.054696        2.218900        1.871443  2
  H          2.034949        2.196011        1.415021  2
  C          0.851128        2.935091        3.043177  2
  H          1.672790        3.470152        3.499599  2
  C         -0.407137        2.964471        3.629045  2
  H         -0.565728        3.522422        4.541888  2
  C         -1.461833        2.277660        3.043177  2
  H         -2.442086        2.300550        3.499599  2
  C         -1.258265        1.561469        1.871443  2
  H         -2.079927        1.026408        1.415021  2

%mem=32GB
%nprocshared= 8
#p m062x/6-31G(d,p)    counterpoise=2

00156 m062x/6-31G(d,p)    counterpoise=2

 0  1  0  1  0  1
  N          1.539511        1.146843        0.000008  1
  C          2.282559       -0.000000        0.000010  1
  N          1.579169       -1.093212       -0.000011  1
  C          0.271756       -0.658892       -0.000020  1
  N         -0.826203       -1.407904       -0.000024  1
  C         -1.954256       -0.717000        0.000013  1
  N         -2.103571        0.617063        0.000005  1
  C         -1.012310        1.366786        0.000017  1
  C          0.223346        0.746317        0.000002  1
  H          3.360741        0.037790        0.000016  1
  H         -2.872159       -1.291240       -0.000062  1
  H         -1.137508        2.443814        0.000028  1
  H          1.894258        2.086662       -0.000024  1
  C         -0.266044        1.508813        1.285575  2
  H         -0.806563        1.405943        0.354448  2
  C          0.305645        0.393745        1.883178  2
  H          0.210502       -0.577819        1.417614  2
  C          0.999461        0.525790        3.078383  2
  H          1.444837       -0.342904        3.543947  2
  C          1.121587        1.772903        3.675986  2
  H          1.662106        1.875773        4.607114  2
  C          0.549898        2.887971        3.078383  2
  H          0.645041        3.859535        3.543947  2
  C         -0.143918        2.755926        1.883178  2
  H         -0.589294        3.624620        1.417614  2

%mem=32GB
%nprocshared= 8
#p m062x/6-31G(d,p)    counterpoise=2

00157 m062x/6-31G(d,p)    counterpoise=2

 0  1  0  1  0  1
  N          1.539511        1.146843        0.000008  1
  C          2.282559       -0.000000        0.000010  1
  N          1.579169       -1.093212       -0.000011  1
  C          0.271756       -0.658892       -0.000020  1
  N         -0.826203       -1.407904       -0.000024  1
  C         -1.954256       -0.717000        0.000013  1
  N         -2.103571        0.617063        0.000005  1
  C         -1.012310        1.366786        0.000017  1
  C          0.223346        0.746317        0.000002  1
  H          3.360741        0.037790        0.000016  1
  H         -2.872159       -1.291240       -0.000062  1
  H         -1.137508        2.443814        0.000028  1
  H          1.894258        2.086662       -0.000024  1
  C         -0.524005        1.439693        1.285575  2
  H         -0.907508        1.382433        0.275928  2
  C         -0.100330        0.287333        1.933572  2
  H         -0.153769       -0.667673        1.428749  2
  C          0.391939        0.360831        3.229567  2
  H          0.722003       -0.536916        3.734391  2
  C          0.460532        1.586690        3.877564  2
  H          0.844036        1.643949        4.887212  2
  C          0.036857        2.739049        3.229567  2
  H          0.090296        3.694056        3.734391  2
  C         -0.455411        2.665551        1.933572  2
  H         -0.785476        3.563298        1.428749  2

%mem=32GB
%nprocshared= 8
#p m062x/6-31G(d,p)    counterpoise=2

00158 m062x/6-31G(d,p)    counterpoise=2

 0  1  0  1  0  1
  N          1.539511        1.146843        0.000008  1
  C          2.282559       -0.000000        0.000010  1
  N          1.579169       -1.093212       -0.000011  1
  C          0.271756       -0.658892       -0.000020  1
  N         -0.826203       -1.407904       -0.000024  1
  C         -1.954256       -0.717000        0.000013  1
  N         -2.103571        0.617063        0.000005  1
  C         -1.012310        1.366786        0.000017  1
  C          0.223346        0.746317        0.000002  1
  H          3.360741        0.037790        0.000016  1
  H         -2.872159       -1.291240       -0.000062  1
  H         -1.137508        2.443814        0.000028  1
  H          1.894258        2.086662       -0.000024  1
  C         -0.766044        1.326828        1.285575  2
  H         -0.969434        1.359829        0.223838  2
  C         -0.828069        0.118878        1.967004  2
  H         -1.079778       -0.789175        1.436135  2
  C         -0.566995        0.076517        3.329861  2
  H         -0.615315       -0.864537        3.860729  2
  C         -0.243898        1.242106        4.011289  2
  H         -0.040509        1.209105        5.073026  2
  C         -0.181874        2.450056        3.329861  2
  H          0.069835        3.358109        3.860729  2
  C         -0.442947        2.492417        1.967004  2
  H         -0.394628        3.433471        1.436135  2

%mem=32GB
%nprocshared= 8
#p m062x/6-31G(d,p)    counterpoise=2

00159 m062x/6-31G(d,p)    counterpoise=2

 0  1  0  1  0  1
  N          1.539511        1.146843        0.000008  1
  C          2.282559       -0.000000        0.000010  1
  N          1.579169       -1.093212       -0.000011  1
  C          0.271756       -0.658892       -0.000020  1
  N         -0.826203       -1.407904       -0.000024  1
  C         -1.954256       -0.717000        0.000013  1
  N         -2.103571        0.617063        0.000005  1
  C         -1.012310        1.366786        0.000017  1
  C          0.223346        0.746317        0.000002  1
  H          3.360741        0.037790        0.000016  1
  H         -2.872159       -1.291240       -0.000062  1
  H         -1.137508        2.443814        0.000028  1
  H          1.894258        2.086662       -0.000024  1
  C         -0.984808        1.173648        1.285575  2
  H         -1.007684        1.334297        0.216271  2
  C         -2.160409        0.901050        1.971860  2
  H         -3.099138        0.849331        1.437208  2
  C         -2.131045        0.694840        3.344430  2
  H         -3.046898        0.482473        3.879082  2
  C         -0.926080        0.761228        4.030715  2
  H         -0.903204        0.600579        5.100018  2
  C          0.249521        1.033826        3.344430  2
  H          1.188250        1.085545        3.879082  2
  C          0.220157        1.240036        1.971860  2
  H          1.136010        1.452404        1.437208  2

%mem=32GB
%nprocshared= 8
#p m062x/6-31G(d,p)    counterpoise=2

00160 m062x/6-31G(d,p)    counterpoise=2

 0  1  0  1  0  1
  N          1.539511        1.146843        0.000008  1
  C          2.282559       -0.000000        0.000010  1
  N          1.579169       -1.093212       -0.000011  1
  C          0.271756       -0.658892       -0.000020  1
  N         -0.826203       -1.407904       -0.000024  1
  C         -1.954256       -0.717000        0.000013  1
  N         -2.103571        0.617063        0.000005  1
  C         -1.012310        1.366786        0.000017  1
  C          0.223346        0.746317        0.000002  1
  H          3.360741        0.037790        0.000016  1
  H         -2.872159       -1.291240       -0.000062  1
  H         -1.137508        2.443814        0.000028  1
  H          1.894258        2.086662       -0.000024  1
  C         -1.173648        0.984808        1.285575  2
  H         -1.044467        1.290652        0.256249  2
  C         -2.364106        1.256316        1.946203  2
  H         -3.162352        1.773679        1.431539  2
  C         -2.529924        0.863732        3.267457  2
  H         -3.457351        1.075250        3.782121  2
  C         -1.505284        0.199638        3.928085  2
  H         -1.634465       -0.106206        4.957411  2
  C         -0.314827       -0.071870        3.267457  2
  H          0.483419       -0.589233        3.782121  2
  C         -0.149009        0.320714        1.946203  2
  H          0.778418        0.109196        1.431539  2

%mem=32GB
%nprocshared= 8
#p m062x/6-31G(d,p)    counterpoise=2

00161 m062x/6-31G(d,p)    counterpoise=2

 0  1  0  1  0  1
  N          1.539511        1.146843        0.000008  1
  C          2.282559       -0.000000        0.000010  1
  N          1.579169       -1.093212       -0.000011  1
  C          0.271756       -0.658892       -0.000020  1
  N         -0.826203       -1.407904       -0.000024  1
  C         -1.954256       -0.717000        0.000013  1
  N         -2.103571        0.617063        0.000005  1
  C         -1.012310        1.366786        0.000017  1
  C          0.223346        0.746317        0.000002  1
  H          3.360741        0.037790        0.000016  1
  H         -2.872159       -1.291240       -0.000062  1
  H         -1.137508        2.443814        0.000028  1
  H          1.894258        2.086662       -0.000024  1
  C         -1.326828        0.766044        1.285575  2
  H         -1.092785        1.213075        0.328951  2
  C         -2.542178        1.036791        1.899542  2
  H         -3.254955        1.694747        1.421230  2
  C         -2.842597        0.462978        3.127474  2
  H         -3.789417        0.673903        3.605786  2
  C         -1.927667       -0.381582        3.741441  2
  H         -2.161710       -0.828612        4.698065  2
  C         -0.712317       -0.652329        3.127474  2
  H          0.000460       -1.310285        3.605786  2
  C         -0.411897       -0.078516        1.899542  2
  H          0.534922       -0.289441        1.421230  2

%mem=32GB
%nprocshared= 8
#p m062x/6-31G(d,p)    counterpoise=2

00162 m062x/6-31G(d,p)    counterpoise=2

 0  1  0  1  0  1
  N          1.539511        1.146843        0.000008  1
  C          2.282559       -0.000000        0.000010  1
  N          1.579169       -1.093212       -0.000011  1
  C          0.271756       -0.658892       -0.000020  1
  N         -0.826203       -1.407904       -0.000024  1
  C         -1.954256       -0.717000        0.000013  1
  N         -2.103571        0.617063        0.000005  1
  C         -1.012310        1.366786        0.000017  1
  C          0.223346        0.746317        0.000002  1
  H          3.360741        0.037790        0.000016  1
  H         -2.872159       -1.291240       -0.000062  1
  H         -1.137508        2.443814        0.000028  1
  H          1.894258        2.086662       -0.000024  1
  C         -1.439693        0.524005        1.285575  2
  H         -1.934924        0.593423        0.326582  2
  C         -1.288747       -0.711197        1.901062  2
  H         -1.666384       -1.604065        1.421566  2
  C         -0.653062       -0.800303        3.132037  2
  H         -0.535468       -1.762589        3.611533  2
  C         -0.168323        0.345794        3.747524  2
  H          0.326908        0.276376        4.706517  2
  C         -0.319269        1.580996        3.132037  2
  H          0.058368        2.473864        3.611533  2
  C         -0.954954        1.670102        1.901062  2
  H         -1.072548        2.632388        1.421566  2

%mem=32GB
%nprocshared= 8
#p m062x/6-31G(d,p)    counterpoise=2

00163 m062x/6-31G(d,p)    counterpoise=2

 0  1  0  1  0  1
  N          1.539511        1.146843        0.000008  1
  C          2.282559       -0.000000        0.000010  1
  N          1.579169       -1.093212       -0.000011  1
  C          0.271756       -0.658892       -0.000020  1
  N         -0.826203       -1.407904       -0.000024  1
  C         -1.954256       -0.717000        0.000013  1
  N         -2.103571        0.617063        0.000005  1
  C         -1.012310        1.366786        0.000017  1
  C          0.223346        0.746317        0.000002  1
  H          3.360741        0.037790        0.000016  1
  H         -2.872159       -1.291240       -0.000062  1
  H         -1.137508        2.443814        0.000028  1
  H          1.894258        2.086662       -0.000024  1
  C         -1.508813        0.266044        1.285575  2
  H         -1.054449        0.060752        0.325810  2
  C         -1.305388        1.493447        1.901558  2
  H         -0.692546        2.244364        1.421675  2
  C         -1.888615        1.756963        3.133523  2
  H         -1.730137        2.713172        3.613406  2
  C         -2.675266        0.793075        3.749506  2
  H         -3.129630        0.998368        4.709272  2
  C         -2.878691       -0.434328        3.133523  2
  H         -3.491533       -1.185245        3.613406  2
  C         -2.295465       -0.697843        1.901558  2
  H         -2.453942       -1.654052        1.421675  2

%mem=32GB
%nprocshared= 8
#p m062x/6-31G(d,p)    counterpoise=2

00164 m062x/6-31G(d,p)    counterpoise=2

 0  1  0  1  0  1
  N          1.539511        1.146843        0.000008  1
  C          2.282559       -0.000000        0.000010  1
  N          1.579169       -1.093212       -0.000011  1
  C          0.271756       -0.658892       -0.000020  1
  N         -0.826203       -1.407904       -0.000024  1
  C         -1.954256       -0.717000        0.000013  1
  N         -2.103571        0.617063        0.000005  1
  C         -1.012310        1.366786        0.000017  1
  C          0.223346        0.746317        0.000002  1
  H          3.360741        0.037790        0.000016  1
  H         -2.872159       -1.291240       -0.000062  1
  H         -1.137508        2.443814        0.000028  1
  H          1.894258        2.086662       -0.000024  1
  C         -1.532089        0.000000        1.285575  2
  H         -1.055014       -0.006748        0.314959  2
  C         -1.821272        1.206501        1.908522  2
  H         -1.569487        2.139678        1.423214  2
  C         -2.433650        1.215163        3.154416  2
  H         -2.658939        2.155089        3.639724  2
  C         -2.756844        0.017325        3.777362  2
  H         -3.233919        0.024073        4.747979  2
  C         -2.467661       -1.189176        3.154416  2
  H         -2.719446       -2.122353        3.639724  2
  C         -1.855283       -1.197839        1.908522  2
  H         -1.629994       -2.137764        1.423214  2

%mem=32GB
%nprocshared= 8
#p m062x/6-31G(d,p)    counterpoise=2

00165 m062x/6-31G(d,p)    counterpoise=2

 0  1  0  1  0  1
  N          1.539511        1.146843        0.000008  1
  C          2.282559       -0.000000        0.000010  1
  N          1.579169       -1.093212       -0.000011  1
  C          0.271756       -0.658892       -0.000020  1
  N         -0.826203       -1.407904       -0.000024  1
  C         -1.954256       -0.717000        0.000013  1
  N         -2.103571        0.617063        0.000005  1
  C         -1.012310        1.366786        0.000017  1
  C          0.223346        0.746317        0.000002  1
  H          3.360741        0.037790        0.000016  1
  H         -2.872159       -1.291240       -0.000062  1
  H         -1.137508        2.443814        0.000028  1
  H          1.894258        2.086662       -0.000024  1
  C         -1.508813       -0.266044        1.285575  2
  H         -1.844929       -0.606320        0.315534  2
  C         -0.437733       -0.892557        1.908153  2
  H          0.060578       -1.720917        1.423132  2
  C         -0.006290       -0.455776        3.153308  2
  H          0.828136       -0.943860        3.638329  2
  C         -0.645929        0.607519        3.775886  2
  H         -0.309813        0.947794        4.745927  2
  C         -1.717009        1.234031        3.153308  2
  H         -2.215320        2.062391        3.638329  2
  C         -2.148451        0.797250        1.908153  2
  H         -2.982878        1.285334        1.423132  2

%mem=32GB
%nprocshared= 8
#p m062x/6-31G(d,p)    counterpoise=2

00166 m062x/6-31G(d,p)    counterpoise=2

 0  1  0  1  0  1
  N          1.539511        1.146843        0.000008  1
  C          2.282559       -0.000000        0.000010  1
  N          1.579169       -1.093212       -0.000011  1
  C          0.271756       -0.658892       -0.000020  1
  N         -0.826203       -1.407904       -0.000024  1
  C         -1.954256       -0.717000        0.000013  1
  N         -2.103571        0.617063        0.000005  1
  C         -1.012310        1.366786        0.000017  1
  C          0.223346        0.746317        0.000002  1
  H          3.360741        0.037790        0.000016  1
  H         -2.872159       -1.291240       -0.000062  1
  H         -1.137508        2.443814        0.000028  1
  H          1.894258        2.086662       -0.000024  1
  C         -1.439693       -0.524005        1.285575  2
  H         -1.837749       -0.673302        0.291089  2
  C         -0.762001       -1.553901        1.923842  2
  H         -0.632102       -2.505539        1.426599  2
  C         -0.251052       -1.362261        3.200375  2
  H          0.276904       -2.164602        3.697619  2
  C         -0.417794       -0.140727        3.838642  2
  H         -0.019737        0.008570        4.833128  2
  C         -1.095485        0.889169        3.200375  2
  H         -1.225385        1.840807        3.697619  2
  C         -1.606434        0.697530        1.923842  2
  H         -2.134391        1.499870        1.426599  2

%mem=32GB
%nprocshared= 8
#p m062x/6-31G(d,p)    counterpoise=2

00167 m062x/6-31G(d,p)    counterpoise=2

 0  1  0  1  0  1
  N          1.539511        1.146843        0.000008  1
  C          2.282559       -0.000000        0.000010  1
  N          1.579169       -1.093212       -0.000011  1
  C          0.271756       -0.658892       -0.000020  1
  N         -0.826203       -1.407904       -0.000024  1
  C         -1.954256       -0.717000        0.000013  1
  N         -2.103571        0.617063        0.000005  1
  C         -1.012310        1.366786        0.000017  1
  C          0.223346        0.746317        0.000002  1
  H          3.360741        0.037790        0.000016  1
  H         -2.872159       -1.291240       -0.000062  1
  H         -1.137508        2.443814        0.000028  1
  H          1.894258        2.086662       -0.000024  1
  C         -1.326828       -0.766044        1.285575  2
  H         -1.800923       -0.728986        0.314183  2
  C         -1.116245       -1.988463        1.909020  2
  H         -1.426285       -2.903730        1.423324  2
  C         -0.507692       -2.036032        3.155909  2
  H         -0.343637       -2.988358        3.641605  2
  C         -0.109721       -0.861183        3.779353  2
  H          0.364374       -0.898241        4.750745  2
  C         -0.320304        0.361236        3.155909  2
  H         -0.010264        1.276503        3.641605  2
  C         -0.928857        0.408805        1.909020  2
  H         -1.092912        1.361131        1.423324  2

%mem=32GB
%nprocshared= 8
#p m062x/6-31G(d,p)    counterpoise=2

00168 m062x/6-31G(d,p)    counterpoise=2

 0  1  0  1  0  1
  N          1.539511        1.146843        0.000008  1
  C          2.282559       -0.000000        0.000010  1
  N          1.579169       -1.093212       -0.000011  1
  C          0.271756       -0.658892       -0.000020  1
  N         -0.826203       -1.407904       -0.000024  1
  C         -1.954256       -0.717000        0.000013  1
  N         -2.103571        0.617063        0.000005  1
  C         -1.012310        1.366786        0.000017  1
  C          0.223346        0.746317        0.000002  1
  H          3.360741        0.037790        0.000016  1
  H         -2.872159       -1.291240       -0.000062  1
  H         -1.137508        2.443814        0.000028  1
  H          1.894258        2.086662       -0.000024  1
  C         -1.173648       -0.984808        1.285575  2
  H         -0.904720       -1.312291        0.290500  2
  C         -0.417101       -0.011615        1.924220  2
  H          0.441216        0.419068        1.426682  2
  C         -0.762300        0.408746        3.201508  2
  H         -0.172912        1.166913        3.699046  2
  C         -1.864047       -0.144085        3.840153  2
  H         -2.132975        0.183398        4.835227  2
  C         -2.620594       -1.117278        3.201508  2
  H         -3.478910       -1.547962        3.699046  2
  C         -2.275395       -1.537639        1.924220  2
  H         -2.864783       -2.295806        1.426682  2

%mem=32GB
%nprocshared= 8
#p m062x/6-31G(d,p)    counterpoise=2

00169 m062x/6-31G(d,p)    counterpoise=2

 0  1  0  1  0  1
  N          1.539511        1.146843        0.000008  1
  C          2.282559       -0.000000        0.000010  1
  N          1.579169       -1.093212       -0.000011  1
  C          0.271756       -0.658892       -0.000020  1
  N         -0.826203       -1.407904       -0.000024  1
  C         -1.954256       -0.717000        0.000013  1
  N         -2.103571        0.617063        0.000005  1
  C         -1.012310        1.366786        0.000017  1
  C          0.223346        0.746317        0.000002  1
  H          3.360741        0.037790        0.000016  1
  H         -2.872159       -1.291240       -0.000062  1
  H         -1.137508        2.443814        0.000028  1
  H          1.894258        2.086662       -0.000024  1
  C         -0.984808       -1.173648        1.285575  2
  H         -0.854495       -1.366118        0.229301  2
  C         -0.072878       -0.376065        1.963498  2
  H          0.767875        0.052824        1.435361  2
  C         -0.240149       -0.129009        3.319343  2
  H          0.470291        0.492349        3.847480  2
  C         -1.319350       -0.679537        3.997266  2
  H         -1.449663       -0.487067        5.053540  2
  C         -2.231280       -1.477120        3.319343  2
  H         -3.072032       -1.906009        3.847480  2
  C         -2.064009       -1.724176        1.963498  2
  H         -2.774448       -2.345534        1.435361  2

%mem=32GB
%nprocshared= 8
#p m062x/6-31G(d,p)    counterpoise=2

00170 m062x/6-31G(d,p)    counterpoise=2

 0  1  0  1  0  1
  N          1.539511        1.146843        0.000008  1
  C          2.282559       -0.000000        0.000010  1
  N          1.579169       -1.093212       -0.000011  1
  C          0.271756       -0.658892       -0.000020  1
  N         -0.826203       -1.407904       -0.000024  1
  C         -1.954256       -0.717000        0.000013  1
  N         -2.103571        0.617063        0.000005  1
  C         -1.012310        1.366786        0.000017  1
  C          0.223346        0.746317        0.000002  1
  H          3.360741        0.037790        0.000016  1
  H         -2.872159       -1.291240       -0.000062  1
  H         -1.137508        2.443814        0.000028  1
  H          1.894258        2.086662       -0.000024  1
  C         -0.766044       -1.326828        1.285575  2
  H         -0.816499       -1.394826        0.207349  2
  C          0.231864       -1.999608        1.977587  2
  H          0.958831       -2.591736        1.438473  2
  C          0.296628       -1.912325        3.361610  2
  H          1.074050       -2.436455        3.900723  2
  C         -0.636516       -1.152262        4.053621  2
  H         -0.586061       -1.084263        5.131848  2
  C         -1.634425       -0.479481        3.361610  2
  H         -2.361391        0.112646        3.900723  2
  C         -1.699189       -0.566765        1.977587  2
  H         -2.476610       -0.042635        1.438473  2

%mem=32GB
%nprocshared= 8
#p m062x/6-31G(d,p)    counterpoise=2

00171 m062x/6-31G(d,p)    counterpoise=2

 0  1  0  1  0  1
  N          1.539511        1.146843        0.000008  1
  C          2.282559       -0.000000        0.000010  1
  N          1.579169       -1.093212       -0.000011  1
  C          0.271756       -0.658892       -0.000020  1
  N         -0.826203       -1.407904       -0.000024  1
  C         -1.954256       -0.717000        0.000013  1
  N         -2.103571        0.617063        0.000005  1
  C         -1.012310        1.366786        0.000017  1
  C          0.223346        0.746317        0.000002  1
  H          3.360741        0.037790        0.000016  1
  H         -2.872159       -1.291240       -0.000062  1
  H         -1.137508        2.443814        0.000028  1
  H          1.894258        2.086662       -0.000024  1
  C         -0.524005       -1.439693        1.285575  2
  H         -0.771420       -1.413667        0.233031  2
  C         -0.490990       -2.652089        1.961104  2
  H         -0.712684       -3.570582        1.434832  2
  C         -0.173405       -2.685496        3.312162  2
  H         -0.147684       -3.630015        3.838434  2
  C          0.111164       -1.506507        3.987690  2
  H          0.358579       -1.532533        5.040235  2
  C          0.078148       -0.294111        3.312162  2
  H          0.299842        0.624382        3.838434  2
  C         -0.239436       -0.260703        1.961104  2
  H         -0.265157        0.683815        1.434832  2

%mem=32GB
%nprocshared= 8
#p m062x/6-31G(d,p)    counterpoise=2

00172 m062x/6-31G(d,p)    counterpoise=2

 0  1  0  1  0  1
  N          1.539511        1.146843        0.000008  1
  C          2.282559       -0.000000        0.000010  1
  N          1.579169       -1.093212       -0.000011  1
  C          0.271756       -0.658892       -0.000020  1
  N         -0.826203       -1.407904       -0.000024  1
  C         -1.954256       -0.717000        0.000013  1
  N         -2.103571        0.617063        0.000005  1
  C         -1.012310        1.366786        0.000017  1
  C          0.223346        0.746317        0.000002  1
  H          3.360741        0.037790        0.000016  1
  H         -2.872159       -1.291240       -0.000062  1
  H         -1.137508        2.443814        0.000028  1
  H          1.894258        2.086662       -0.000024  1
  C         -0.266044       -1.508813        1.285575  2
  H         -0.696951       -1.431188        0.296618  2
  C         -0.202640       -2.741877        1.920293  2
  H         -0.584151       -3.624872        1.425815  2
  C          0.350475       -2.841518        3.189729  2
  H          0.399871       -3.802137        3.684207  2
  C          0.840187       -1.708094        3.824447  2
  H          1.271093       -1.785719        4.813404  2
  C          0.776783       -0.475029        3.189729  2
  H          1.158294        0.407965        3.684207  2
  C          0.223667       -0.375389        1.920293  2
  H          0.174272        0.585231        1.425815  2

%mem=32GB
%nprocshared= 8
#p m062x/6-31G(d,p)    counterpoise=2

00173 m062x/6-31G(d,p)    counterpoise=2

 0  1  0  1  0  1
  N          1.539511        1.146843        0.000008  1
  C          2.282559       -0.000000        0.000010  1
  N          1.579169       -1.093212       -0.000011  1
  C          0.271756       -0.658892       -0.000020  1
  N         -0.826203       -1.407904       -0.000024  1
  C         -1.954256       -0.717000        0.000013  1
  N         -2.103571        0.617063        0.000005  1
  C         -1.012310        1.366786        0.000017  1
  C          0.223346        0.746317        0.000002  1
  H          3.360741        0.037790        0.000016  1
  H         -2.872159       -1.291240       -0.000062  1
  H         -1.137508        2.443814        0.000028  1
  H          1.894258        2.086662       -0.000024  1
  C         -0.000000       -1.532089        1.285575  2
  H         -0.582806       -1.444488        0.378710  2
  C          0.195342       -2.777246        1.867606  2
  H         -0.235283       -3.659686        1.414174  2
  C          0.943438       -2.889691        3.031669  2
  H          1.095619       -3.859731        3.485101  2
  C          1.496192       -1.756978        3.613700  2
  H          2.078998       -1.844579        4.520565  2
  C          1.300850       -0.511822        3.031669  2
  H          1.731475        0.370619        3.485101  2
  C          0.552754       -0.399377        1.867606  2
  H          0.400573        0.570664        1.414174  2

%mem=32GB
%nprocshared= 8
#p m062x/6-31G(d,p)    counterpoise=2

00174 m062x/6-31G(d,p)    counterpoise=2

 0  1  0  1  0  1
  N          1.539511        1.146843        0.000008  1
  C          2.282559       -0.000000        0.000010  1
  N          1.579169       -1.093212       -0.000011  1
  C          0.271756       -0.658892       -0.000020  1
  N         -0.826203       -1.407904       -0.000024  1
  C         -1.954256       -0.717000        0.000013  1
  N         -2.103571        0.617063        0.000005  1
  C         -1.012310        1.366786        0.000017  1
  C          0.223346        0.746317        0.000002  1
  H          3.360741        0.037790        0.000016  1
  H         -2.872159       -1.291240       -0.000062  1
  H         -1.137508        2.443814        0.000028  1
  H          1.894258        2.086662       -0.000024  1
  C          0.266044       -1.508813        1.285575  2
  H          0.270053       -0.912358        0.383374  2
  C         -0.938791       -1.883542        1.864613  2
  H         -1.873411       -1.579020        1.413512  2
  C         -0.943936       -2.649158        3.022688  2
  H         -1.882564       -2.941091        3.473789  2
  C          0.255754       -3.040045        3.601725  2
  H          0.251746       -3.636500        4.503927  2
  C          1.460590       -2.665316        3.022688  2
  H          2.395209       -2.969838        3.473789  2
  C          1.465735       -1.899700        1.864613  2
  H          2.404363       -1.607767        1.413512  2

%mem=32GB
%nprocshared= 8
#p m062x/6-31G(d,p)    counterpoise=2

00175 m062x/6-31G(d,p)    counterpoise=2

 0  1  0  1  0  1
  N          1.539511        1.146843        0.000008  1
  C          2.282559       -0.000000        0.000010  1
  N          1.579169       -1.093212       -0.000011  1
  C          0.271756       -0.658892       -0.000020  1
  N         -0.826203       -1.407904       -0.000024  1
  C         -1.954256       -0.717000        0.000013  1
  N         -2.103571        0.617063        0.000005  1
  C         -1.012310        1.366786        0.000017  1
  C          0.223346        0.746317        0.000002  1
  H          3.360741        0.037790        0.000016  1
  H         -2.872159       -1.291240       -0.000062  1
  H         -1.137508        2.443814        0.000028  1
  H          1.894258        2.086662       -0.000024  1
  C          0.524005       -1.439693        1.285575  2
  H          0.345123       -0.885989        0.373898  2
  C         -0.505255       -2.164670        1.870695  2
  H         -1.485983       -2.175762        1.414856  2
  C         -0.275640       -2.875410        3.040933  2
  H         -1.077486       -3.440205        3.496772  2
  C          0.983235       -2.861171        3.626053  2
  H          1.162117       -3.414875        4.537730  2
  C          2.012495       -2.136194        3.040933  2
  H          2.993223       -2.125102        3.496772  2
  C          1.782881       -1.425454        1.870695  2
  H          2.584726       -0.860659        1.414856  2

%mem=32GB
%nprocshared= 8
#p m062x/6-31G(d,p)    counterpoise=2

00176 m062x/6-31G(d,p)    counterpoise=2

 0  1  0  1  0  1
  N          1.539511        1.146843        0.000008  1
  C          2.282559       -0.000000        0.000010  1
  N          1.579169       -1.093212       -0.000011  1
  C          0.271756       -0.658892       -0.000020  1
  N         -0.826203       -1.407904       -0.000024  1
  C         -1.954256       -0.717000        0.000013  1
  N         -2.103571        0.617063        0.000005  1
  C         -1.012310        1.366786        0.000017  1
  C          0.223346        0.746317        0.000002  1
  H          3.360741        0.037790        0.000016  1
  H         -2.872159       -1.291240       -0.000062  1
  H         -1.137508        2.443814        0.000028  1
  H          1.894258        2.086662       -0.000024  1
  C          0.766044       -1.326828        1.285575  2
  H          0.416808       -0.854902        0.377246  2
  C          0.023746       -2.344901        1.868546  2
  H         -0.903778       -2.666106        1.414381  2
  C          0.472030       -2.950670        3.034487  2
  H         -0.106258       -3.743801        3.488651  2
  C          1.662611       -2.538366        3.617457  2
  H          2.011848       -3.010292        4.525786  2
  C          2.404910       -1.520293        3.034487  2
  H          3.332434       -1.199087        3.488651  2
  C          1.956626       -0.914524        1.868546  2
  H          2.534914       -0.121393        1.414381  2

%mem=32GB
%nprocshared= 8
#p m062x/6-31G(d,p)    counterpoise=2

00177 m062x/6-31G(d,p)    counterpoise=2

 0  1  0  1  0  1
  N          1.539511        1.146843        0.000008  1
  C          2.282559       -0.000000        0.000010  1
  N          1.579169       -1.093212       -0.000011  1
  C          0.271756       -0.658892       -0.000020  1
  N         -0.826203       -1.407904       -0.000024  1
  C         -1.954256       -0.717000        0.000013  1
  N         -2.103571        0.617063        0.000005  1
  C         -1.012310        1.366786        0.000017  1
  C          0.223346        0.746317        0.000002  1
  H          3.360741        0.037790        0.000016  1
  H         -2.872159       -1.291240       -0.000062  1
  H         -1.137508        2.443814        0.000028  1
  H          1.894258        2.086662       -0.000024  1
  C          0.984808       -1.173648        1.285575  2
  H          1.437946       -1.112324        0.305449  2
  C          0.532742       -0.021577        1.914625  2
  H          0.633699        0.937269        1.424562  2
  C         -0.048911       -0.100294        3.172725  2
  H         -0.401094        0.797228        3.662788  2
  C         -0.178499       -1.331081        3.801775  2
  H         -0.631638       -1.392405        4.781901  2
  C          0.273566       -2.483152        3.172725  2
  H          0.172610       -3.441998        3.662788  2
  C          0.855220       -2.404436        1.914625  2
  H          1.207402       -3.301957        1.424562  2

%mem=32GB
%nprocshared= 8
#p m062x/6-31G(d,p)    counterpoise=2

00178 m062x/6-31G(d,p)    counterpoise=2

 0  1  0  1  0  1
  N          1.539511        1.146843        0.000008  1
  C          2.282559       -0.000000        0.000010  1
  N          1.579169       -1.093212       -0.000011  1
  C          0.271756       -0.658892       -0.000020  1
  N         -0.826203       -1.407904       -0.000024  1
  C         -1.954256       -0.717000        0.000013  1
  N         -2.103571        0.617063        0.000005  1
  C         -1.012310        1.366786        0.000017  1
  C          0.223346        0.746317        0.000002  1
  H          3.360741        0.037790        0.000016  1
  H         -2.872159       -1.291240       -0.000062  1
  H         -1.137508        2.443814        0.000028  1
  H          1.894258        2.086662       -0.000024  1
  C          1.173648       -0.984808        1.285575  2
  H          1.497958       -1.071502        0.257446  2
  C          1.275999        0.232339        1.945434  2
  H          1.680045        1.093863        1.431369  2
  C          0.859712        0.343621        3.265151  2
  H          0.939449        1.291840        3.779216  2
  C          0.341074       -0.762243        3.925010  2
  H          0.016765       -0.675548        4.953139  2
  C          0.238723       -1.979389        3.265151  2
  H         -0.165323       -2.840914        3.779216  2
  C          0.655010       -2.090672        1.945434  2
  H          0.575273       -3.038891        1.431369  2

%mem=32GB
%nprocshared= 8
#p m062x/6-31G(d,p)    counterpoise=2

00179 m062x/6-31G(d,p)    counterpoise=2

 0  1  0  1  0  1
  N          1.539511        1.146843        0.000008  1
  C          2.282559       -0.000000        0.000010  1
  N          1.579169       -1.093212       -0.000011  1
  C          0.271756       -0.658892       -0.000020  1
  N         -0.826203       -1.407904       -0.000024  1
  C         -1.954256       -0.717000        0.000013  1
  N         -2.103571        0.617063        0.000005  1
  C         -1.012310        1.366786        0.000017  1
  C          0.223346        0.746317        0.000002  1
  H          3.360741        0.037790        0.000016  1
  H         -2.872159       -1.291240       -0.000062  1
  H         -1.137508        2.443814        0.000028  1
  H          1.894258        2.086662       -0.000024  1
  C          1.326828       -0.766044        1.285575  2
  H          1.528937       -1.028085        0.255901  2
  C          2.149129        0.136415        1.946425  2
  H          2.991852        0.577436        1.431588  2
  C          1.889699        0.472773        3.268126  2
  H          2.530313        1.175835        3.782963  2
  C          0.807968       -0.093328        3.928976  2
  H          0.605859        0.168713        4.958650  2
  C         -0.014332       -0.995787        3.268126  2
  H         -0.857056       -1.436809        3.782963  2
  C          0.245097       -1.332146        1.946425  2
  H         -0.395516       -2.035208        1.431588  2

%mem=32GB
%nprocshared= 8
#p m062x/6-31G(d,p)    counterpoise=2

00180 m062x/6-31G(d,p)    counterpoise=2

 0  1  0  1  0  1
  N          1.539511        1.146843        0.000008  1
  C          2.282559       -0.000000        0.000010  1
  N          1.579169       -1.093212       -0.000011  1
  C          0.271756       -0.658892       -0.000020  1
  N         -0.826203       -1.407904       -0.000024  1
  C         -1.954256       -0.717000        0.000013  1
  N         -2.103571        0.617063        0.000005  1
  C         -1.012310        1.366786        0.000017  1
  C          0.223346        0.746317        0.000002  1
  H          3.360741        0.037790        0.000016  1
  H         -2.872159       -1.291240       -0.000062  1
  H         -1.137508        2.443814        0.000028  1
  H          1.894258        2.086662       -0.000024  1
  C          1.439693       -0.524005        1.285575  2
  H          1.546462       -0.959733        0.301460  2
  C          2.538911        0.041787        1.917186  2
  H          3.502028        0.046840        1.425128  2
  C          2.401861        0.601091        3.180407  2
  H          3.258208        1.041872        3.672465  2
  C          1.165593        0.594604        3.812018  2
  H          1.058824        1.030331        4.796134  2
  C          0.066374        0.028812        3.180407  2
  H         -0.896742        0.023758        3.672465  2
  C          0.203424       -0.530493        1.917186  2
  H         -0.652923       -0.971274        1.425128  2

%mem=32GB
%nprocshared= 8
#p m062x/6-31G(d,p)    counterpoise=2

00181 m062x/6-31G(d,p)    counterpoise=2

 0  1  0  1  0  1
  N          1.539511        1.146843        0.000008  1
  C          2.282559       -0.000000        0.000010  1
  N          1.579169       -1.093212       -0.000011  1
  C          0.271756       -0.658892       -0.000020  1
  N         -0.826203       -1.407904       -0.000024  1
  C         -1.954256       -0.717000        0.000013  1
  N         -2.103571        0.617063        0.000005  1
  C         -1.012310        1.366786        0.000017  1
  C          0.223346        0.746317        0.000002  1
  H          3.360741        0.037790        0.000016  1
  H         -2.872159       -1.291240       -0.000062  1
  H         -1.137508        2.443814        0.000028  1
  H          1.894258        2.086662       -0.000024  1
  C          1.508813       -0.266044        1.285575  2
  H          1.246620       -0.031928        0.262743  2
  C          0.876317       -1.313109        1.942035  2
  H          0.121377       -1.894709        1.430618  2
  C          1.212870       -1.613623        3.254953  2
  H          0.720123       -2.429339        3.766370  2
  C          2.181920       -0.867072        3.911413  2
  H          2.444113       -1.101188        4.934245  2
  C          2.814416        0.179992        3.254953  2
  H          3.569356        0.761593        3.766370  2
  C          2.477863        0.480506        1.942035  2
  H          2.970610        1.296223        1.430618  2

%mem=32GB
%nprocshared= 8
#p m062x/6-31G(d,p)    counterpoise=2

00182 m062x/6-31G(d,p)    counterpoise=2

 0  1  0  1  0  1
  N          1.539511        1.146843        0.000008  1
  C          2.282559       -0.000000        0.000010  1
  N          1.579169       -1.093212       -0.000011  1
  C          0.271756       -0.658892       -0.000020  1
  N         -0.826203       -1.407904       -0.000024  1
  C         -1.954256       -0.717000        0.000013  1
  N         -2.103571        0.617063        0.000005  1
  C         -1.012310        1.366786        0.000017  1
  C          0.223346        0.746317        0.000002  1
  H          3.360741        0.037790        0.000016  1
  H         -2.872159       -1.291240       -0.000062  1
  H         -1.137508        2.443814        0.000028  1
  H          1.894258        2.086662       -0.000024  1
  C          1.732051        0.000000        1.000000  2
  H          2.253642       -0.000000        0.052538  2
  C          1.397291        1.202290        1.608086  2
  H          1.658086        2.138935        1.134355  2
  C          0.727771        1.202290        2.824259  2
  H          0.466976        2.138935        3.297990  2
  C          0.393011        0.000000        3.432345  2
  H         -0.128579        0.000000        4.379807  2
  C          0.727771       -1.202290        2.824259  2
  H          0.466976       -2.138935        3.297990  2
  C          1.397291       -1.202290        1.608086  2
  H          1.658086       -2.138935        1.134355  2

%mem=32GB
%nprocshared= 8
#p m062x/6-31G(d,p)    counterpoise=2

00183 m062x/6-31G(d,p)    counterpoise=2

 0  1  0  1  0  1
  N          1.539511        1.146843        0.000008  1
  C          2.282559       -0.000000        0.000010  1
  N          1.579169       -1.093212       -0.000011  1
  C          0.271756       -0.658892       -0.000020  1
  N         -0.826203       -1.407904       -0.000024  1
  C         -1.954256       -0.717000        0.000013  1
  N         -2.103571        0.617063        0.000005  1
  C         -1.012310        1.366786        0.000017  1
  C          0.223346        0.746317        0.000002  1
  H          3.360741        0.037790        0.000016  1
  H         -2.872159       -1.291240       -0.000062  1
  H         -1.137508        2.443814        0.000028  1
  H          1.894258        2.086662       -0.000024  1
  C          1.705737        0.300767        1.000000  2
  H          1.215940        0.047197        0.069655  2
  C          2.572842       -0.604182        1.597101  2
  H          2.758565       -1.562754        1.131928  2
  C          3.201551       -0.278696        2.791302  2
  H          3.877071       -0.983697        3.256475  2
  C          2.963154        0.951740        3.388403  2
  H          3.452951        1.205311        4.318748  2
  C          2.096049        1.856690        2.791302  2
  H          1.910326        2.815262        3.256475  2
  C          1.467340        1.531203        1.597101  2
  H          0.791820        2.236204        1.131928  2

%mem=32GB
%nprocshared= 8
#p m062x/6-31G(d,p)    counterpoise=2

00184 m062x/6-31G(d,p)    counterpoise=2

 0  1  0  1  0  1
  N          1.539511        1.146843        0.000008  1
  C          2.282559       -0.000000        0.000010  1
  N          1.579169       -1.093212       -0.000011  1
  C          0.271756       -0.658892       -0.000020  1
  N         -0.826203       -1.407904       -0.000024  1
  C         -1.954256       -0.717000        0.000013  1
  N         -2.103571        0.617063        0.000005  1
  C         -1.012310        1.366786        0.000017  1
  C          0.223346        0.746317        0.000002  1
  H          3.360741        0.037790        0.000016  1
  H         -2.872159       -1.291240       -0.000062  1
  H         -1.137508        2.443814        0.000028  1
  H          1.894258        2.086662       -0.000024  1
  C          1.627595        0.592396        1.000000  2
  H          1.544523        1.115294        0.056910  2
  C          0.493513        0.068157        1.605280  2
  H         -0.473067        0.182645        1.133735  2
  C          0.600145       -0.603040        2.815841  2
  H         -0.283363       -1.011449        3.287386  2
  C          1.840860       -0.749997        3.421121  2
  H          1.923932       -1.272895        4.364211  2
  C          2.974943       -0.225758        2.815841  2
  H          3.941523       -0.340246        3.287386  2
  C          2.868310        0.445439        1.605280  2
  H          3.751818        0.853848        1.133735  2

%mem=32GB
%nprocshared= 8
#p m062x/6-31G(d,p)    counterpoise=2

00185 m062x/6-31G(d,p)    counterpoise=2

 0  1  0  1  0  1
  N          1.539511        1.146843        0.000008  1
  C          2.282559       -0.000000        0.000010  1
  N          1.579169       -1.093212       -0.000011  1
  C          0.271756       -0.658892       -0.000020  1
  N         -0.826203       -1.407904       -0.000024  1
  C         -1.954256       -0.717000        0.000013  1
  N         -2.103571        0.617063        0.000005  1
  C         -1.012310        1.366786        0.000017  1
  C          0.223346        0.746317        0.000002  1
  H          3.360741        0.037790        0.000016  1
  H         -2.872159       -1.291240       -0.000062  1
  H         -1.137508        2.443814        0.000028  1
  H          1.894258        2.086662       -0.000024  1
  C          1.500000        0.866025        1.000000  2
  H          1.541112        1.158223       -0.040515  2
  C          0.283051        0.846004        1.667808  2
  H         -0.623903        1.122603        1.147551  2
  C          0.230279        0.470936        3.003425  2
  H         -0.717787        0.455338        3.523683  2
  C          1.394456        0.115890        3.671233  2
  H          1.353344       -0.176307        4.711749  2
  C          2.611405        0.135912        3.003425  2
  H          3.518359       -0.140687        3.523683  2
  C          2.664177        0.510979        1.667808  2
  H          3.612243        0.526578        1.147551  2

%mem=32GB
%nprocshared= 8
#p m062x/6-31G(d,p)    counterpoise=2

00186 m062x/6-31G(d,p)    counterpoise=2

 0  1  0  1  0  1
  N          1.539511        1.146843        0.000008  1
  C          2.282559       -0.000000        0.000010  1
  N          1.579169       -1.093212       -0.000011  1
  C          0.271756       -0.658892       -0.000020  1
  N         -0.826203       -1.407904       -0.000024  1
  C         -1.954256       -0.717000        0.000013  1
  N         -2.103571        0.617063        0.000005  1
  C         -1.012310        1.366786        0.000017  1
  C          0.223346        0.746317        0.000002  1
  H          3.360741        0.037790        0.000016  1
  H         -2.872159       -1.291240       -0.000062  1
  H         -1.137508        2.443814        0.000028  1
  H          1.894258        2.086662       -0.000024  1
  C          1.326828        1.113341        1.000000  2
  H          1.551703        1.148764       -0.057316  2
  C          0.995422        2.278252        1.678591  2
  H          0.962115        3.221200        1.149933  2
  C          0.706770        2.232783        3.035774  2
  H          0.448587        3.140308        3.564432  2
  C          0.749524        1.022403        3.714365  2
  H          0.524648        0.986980        4.771682  2
  C          1.080930       -0.142508        3.035774  2
  H          1.114237       -1.085456        3.564432  2
  C          1.369582       -0.097039        1.678591  2
  H          1.627764       -1.004564        1.149933  2

%mem=32GB
%nprocshared= 8
#p m062x/6-31G(d,p)    counterpoise=2

00187 m062x/6-31G(d,p)    counterpoise=2

 0  1  0  1  0  1
  N          1.539511        1.146843        0.000008  1
  C          2.282559       -0.000000        0.000010  1
  N          1.579169       -1.093212       -0.000011  1
  C          0.271756       -0.658892       -0.000020  1
  N         -0.826203       -1.407904       -0.000024  1
  C         -1.954256       -0.717000        0.000013  1
  N         -2.103571        0.617063        0.000005  1
  C         -1.012310        1.366786        0.000017  1
  C          0.223346        0.746317        0.000002  1
  H          3.360741        0.037790        0.000016  1
  H         -2.872159       -1.291240       -0.000062  1
  H         -1.137508        2.443814        0.000028  1
  H          1.894258        2.086662       -0.000024  1
  C          1.113341        1.326828        1.000000  2
  H          1.531671        1.150154        0.018405  2
  C          1.312614        2.547784        1.629993  2
  H          1.886187        3.322297        1.139195  2
  C          0.775641        2.774564        2.889978  2
  H          0.930885        3.725751        3.380776  2
  C          0.039396        1.780388        3.519971  2
  H         -0.378934        1.957062        4.501566  2
  C         -0.159878        0.559432        2.889978  2
  H         -0.733451       -0.215081        3.380776  2
  C          0.377095        0.332652        1.629993  2
  H          0.221852       -0.618535        1.139195  2

%mem=32GB
%nprocshared= 8
#p m062x/6-31G(d,p)    counterpoise=2

00188 m062x/6-31G(d,p)    counterpoise=2

 0  1  0  1  0  1
  N          1.539511        1.146843        0.000008  1
  C          2.282559       -0.000000        0.000010  1
  N          1.579169       -1.093212       -0.000011  1
  C          0.271756       -0.658892       -0.000020  1
  N         -0.826203       -1.407904       -0.000024  1
  C         -1.954256       -0.717000        0.000013  1
  N         -2.103571        0.617063        0.000005  1
  C         -1.012310        1.366786        0.000017  1
  C          0.223346        0.746317        0.000002  1
  H          3.360741        0.037790        0.000016  1
  H         -2.872159       -1.291240       -0.000062  1
  H         -1.137508        2.443814        0.000028  1
  H          1.894258        2.086662       -0.000024  1
  C          0.866025        1.500000        1.000000  2
  H          1.445828        1.195968        0.139108  2
  C          1.052246        2.759910        1.552525  2
  H          1.777123        3.437411        1.122079  2
  C          0.308005        3.150169        2.657575  2
  H          0.453079        4.131703        3.088021  2
  C         -0.622457        2.280518        3.210100  2
  H         -1.202260        2.584551        4.070992  2
  C         -0.808677        1.020609        2.657575  2
  H         -1.533555        0.343107        3.088021  2
  C         -0.064436        0.630350        1.552525  2
  H         -0.209511       -0.351185        1.122079  2

%mem=32GB
%nprocshared= 8
#p m062x/6-31G(d,p)    counterpoise=2

00189 m062x/6-31G(d,p)    counterpoise=2

 0  1  0  1  0  1
  N          1.539511        1.146843        0.000008  1
  C          2.282559       -0.000000        0.000010  1
  N          1.579169       -1.093212       -0.000011  1
  C          0.271756       -0.658892       -0.000020  1
  N         -0.826203       -1.407904       -0.000024  1
  C         -1.954256       -0.717000        0.000013  1
  N         -2.103571        0.617063        0.000005  1
  C         -1.012310        1.366786        0.000017  1
  C          0.223346        0.746317        0.000002  1
  H          3.360741        0.037790        0.000016  1
  H         -2.872159       -1.291240       -0.000062  1
  H         -1.137508        2.443814        0.000028  1
  H          1.894258        2.086662       -0.000024  1
  C          0.592396        1.627595        1.000000  2
  H          0.303800        0.938438        0.218005  2
  C          1.886596        1.605497        1.501889  2
  H          2.606248        0.899125        1.110891  2
  C          2.257041        2.490106        2.505666  2
  H          3.265289        2.472891        2.896664  2
  C          1.333287        3.396814        3.007555  2
  H          1.621883        4.085971        3.789550  2
  C          0.039086        3.418912        2.505666  2
  H         -0.680565        4.125284        2.896664  2
  C         -0.331359        2.534303        1.501889  2
  H         -1.339606        2.551518        1.110891  2

%mem=32GB
%nprocshared= 8
#p m062x/6-31G(d,p)    counterpoise=2

00190 m062x/6-31G(d,p)    counterpoise=2

 0  1  0  1  0  1
  N          1.539511        1.146843        0.000008  1
  C          2.282559       -0.000000        0.000010  1
  N          1.579169       -1.093212       -0.000011  1
  C          0.271756       -0.658892       -0.000020  1
  N         -0.826203       -1.407904       -0.000024  1
  C         -1.954256       -0.717000        0.000013  1
  N         -2.103571        0.617063        0.000005  1
  C         -1.012310        1.366786        0.000017  1
  C          0.223346        0.746317        0.000002  1
  H          3.360741        0.037790        0.000016  1
  H         -2.872159       -1.291240       -0.000062  1
  H         -1.137508        2.443814        0.000028  1
  H          1.894258        2.086662       -0.000024  1
  C          0.300767        1.705737        1.000000  2
  H          0.240439        0.958133        0.220776  2
  C          1.537881        2.088848        1.500110  2
  H          2.441327        1.639707        1.110498  2
  C          1.615320        3.048481        2.500330  2
  H          2.579094        3.346944        2.889942  2
  C          0.455645        3.625003        3.000440  2
  H          0.515974        4.372608        3.779664  2
  C         -0.781469        3.241892        2.500330  2
  H         -1.684915        3.691033        2.889942  2
  C         -0.858908        2.282259        1.500110  2
  H         -1.822682        1.983796        1.110498  2

%mem=32GB
%nprocshared= 8
#p m062x/6-31G(d,p)    counterpoise=2

00191 m062x/6-31G(d,p)    counterpoise=2

 0  1  0  1  0  1
  N          1.539511        1.146843        0.000008  1
  C          2.282559       -0.000000        0.000010  1
  N          1.579169       -1.093212       -0.000011  1
  C          0.271756       -0.658892       -0.000020  1
  N         -0.826203       -1.407904       -0.000024  1
  C         -1.954256       -0.717000        0.000013  1
  N         -2.103571        0.617063        0.000005  1
  C         -1.012310        1.366786        0.000017  1
  C          0.223346        0.746317        0.000002  1
  H          3.360741        0.037790        0.000016  1
  H         -2.872159       -1.291240       -0.000062  1
  H         -1.137508        2.443814        0.000028  1
  H          1.894258        2.086662       -0.000024  1
  C          0.000000        1.732051        1.000000  2
  H          0.169895        0.982222        0.239320  2
  C          1.063529        2.478974        1.488208  2
  H          2.061966        2.311036        1.107868  2
  C          0.845449        3.441463        2.464625  2
  H          1.673992        4.023354        2.844965  2
  C         -0.436158        3.657028        2.952833  2
  H         -0.606053        4.406858        3.713513  2
  C         -1.499687        2.910105        2.464625  2
  H         -2.498125        3.078043        2.844965  2
  C         -1.281608        1.947617        1.488208  2
  H         -2.110150        1.365725        1.107868  2

%mem=32GB
%nprocshared= 8
#p m062x/6-31G(d,p)    counterpoise=2

00192 m062x/6-31G(d,p)    counterpoise=2

 0  1  0  1  0  1
  N          1.539511        1.146843        0.000008  1
  C          2.282559       -0.000000        0.000010  1
  N          1.579169       -1.093212       -0.000011  1
  C          0.271756       -0.658892       -0.000020  1
  N         -0.826203       -1.407904       -0.000024  1
  C         -1.954256       -0.717000        0.000013  1
  N         -2.103571        0.617063        0.000005  1
  C         -1.012310        1.366786        0.000017  1
  C          0.223346        0.746317        0.000002  1
  H          3.360741        0.037790        0.000016  1
  H         -2.872159       -1.291240       -0.000062  1
  H         -1.137508        2.443814        0.000028  1
  H          1.894258        2.086662       -0.000024  1
  C         -0.300767        1.705737        1.000000  2
  H         -0.905182        1.417818        0.150572  2
  C          0.604205        0.805097        1.545167  2
  H          0.704810       -0.184467        1.120453  2
  C          1.380037        1.174673        2.635502  2
  H          2.085057        0.473029        3.060216  2
  C          1.250898        2.444890        3.180669  2
  H          1.855312        2.732809        4.030097  2
  C          0.345926        3.345530        2.635502  2
  H          0.245320        4.335093        3.060216  2
  C         -0.429907        2.975954        1.545167  2
  H         -1.134927        3.677598        1.120453  2

%mem=32GB
%nprocshared= 8
#p m062x/6-31G(d,p)    counterpoise=2

00193 m062x/6-31G(d,p)    counterpoise=2

 0  1  0  1  0  1
  N          1.539511        1.146843        0.000008  1
  C          2.282559       -0.000000        0.000010  1
  N          1.579169       -1.093212       -0.000011  1
  C          0.271756       -0.658892       -0.000020  1
  N         -0.826203       -1.407904       -0.000024  1
  C         -1.954256       -0.717000        0.000013  1
  N         -2.103571        0.617063        0.000005  1
  C         -1.012310        1.366786        0.000017  1
  C          0.223346        0.746317        0.000002  1
  H          3.360741        0.037790        0.000016  1
  H         -2.872159       -1.291240       -0.000062  1
  H         -1.137508        2.443814        0.000028  1
  H          1.894258        2.086662       -0.000024  1
  C         -0.592396        1.627595        1.000000  2
  H         -0.999533        1.374722        0.030445  2
  C          0.303253        0.768566        1.622266  2
  H          0.593874       -0.153535        1.137488  2
  C          0.825858        1.093157        2.866797  2
  H          1.523615        0.423929        3.351574  2
  C          0.452813        2.276777        3.489062  2
  H          0.859949        2.529650        4.458617  2
  C         -0.442837        3.135807        2.866797  2
  H         -0.733457        4.057907        3.351574  2
  C         -0.965441        2.811216        1.622266  2
  H         -1.663198        3.480443        1.137488  2

%mem=32GB
%nprocshared= 8
#p m062x/6-31G(d,p)    counterpoise=2

00194 m062x/6-31G(d,p)    counterpoise=2

 0  1  0  1  0  1
  N          1.539511        1.146843        0.000008  1
  C          2.282559       -0.000000        0.000010  1
  N          1.579169       -1.093212       -0.000011  1
  C          0.271756       -0.658892       -0.000020  1
  N         -0.826203       -1.407904       -0.000024  1
  C         -1.954256       -0.717000        0.000013  1
  N         -2.103571        0.617063        0.000005  1
  C         -1.012310        1.366786        0.000017  1
  C          0.223346        0.746317        0.000002  1
  H          3.360741        0.037790        0.000016  1
  H         -2.872159       -1.291240       -0.000062  1
  H         -1.137508        2.443814        0.000028  1
  H          1.894258        2.086662       -0.000024  1
  C         -0.866025        1.500000        1.000000  2
  H         -1.021233        1.358660       -0.060979  2
  C          0.043094        0.701780        1.680942  2
  H          0.596136       -0.061414        1.150452  2
  C          0.242320        0.883205        3.042825  2
  H          0.950570        0.261351        3.573314  2
  C         -0.467573        1.862850        3.723767  2
  H         -0.312366        2.004190        4.784745  2
  C         -1.376693        2.661070        3.042825  2
  H         -1.929735        3.424264        3.573314  2
  C         -1.575918        2.479645        1.680942  2
  H         -2.284169        3.101499        1.150452  2

%mem=32GB
%nprocshared= 8
#p m062x/6-31G(d,p)    counterpoise=2

00195 m062x/6-31G(d,p)    counterpoise=2

 0  1  0  1  0  1
  N          1.539511        1.146843        0.000008  1
  C          2.282559       -0.000000        0.000010  1
  N          1.579169       -1.093212       -0.000011  1
  C          0.271756       -0.658892       -0.000020  1
  N         -0.826203       -1.407904       -0.000024  1
  C         -1.954256       -0.717000        0.000013  1
  N         -2.103571        0.617063        0.000005  1
  C         -1.012310        1.366786        0.000017  1
  C          0.223346        0.746317        0.000002  1
  H          3.360741        0.037790        0.000016  1
  H         -2.872159       -1.291240       -0.000062  1
  H         -1.137508        2.443814        0.000028  1
  H          1.894258        2.086662       -0.000024  1
  C         -1.113341        1.326828        1.000000  2
  H         -1.004709        1.369792       -0.075219  2
  C         -1.625244        2.417276        1.690081  2
  H         -1.915411        3.309755        1.152472  2
  C         -1.764685        2.362127        3.070243  2
  H         -2.163484        3.211641        3.607852  2
  C         -1.392223        1.216529        3.760324  2
  H         -1.500855        1.173564        4.835543  2
  C         -0.880320        0.126080        3.070243  2
  H         -0.590153       -0.766399        3.607852  2
  C         -0.740879        0.181230        1.690081  2
  H         -0.342080       -0.668285        1.152472  2

%mem=32GB
%nprocshared= 8
#p m062x/6-31G(d,p)    counterpoise=2

00196 m062x/6-31G(d,p)    counterpoise=2

 0  1  0  1  0  1
  N          1.539511        1.146843        0.000008  1
  C          2.282559       -0.000000        0.000010  1
  N          1.579169       -1.093212       -0.000011  1
  C          0.271756       -0.658892       -0.000020  1
  N         -0.826203       -1.407904       -0.000024  1
  C         -1.954256       -0.717000        0.000013  1
  N         -2.103571        0.617063        0.000005  1
  C         -1.012310        1.366786        0.000017  1
  C          0.223346        0.746317        0.000002  1
  H          3.360741        0.037790        0.000016  1
  H         -2.872159       -1.291240       -0.000062  1
  H         -1.137508        2.443814        0.000028  1
  H          1.894258        2.086662       -0.000024  1
  C         -1.326828        1.113341        1.000000  2
  H         -1.011416        1.367506       -0.002825  2
  C         -2.283644        1.886383        1.643618  2
  H         -2.713640        2.742787        1.142206  2
  C         -2.688509        1.560133        2.930855  2
  H         -3.433918        2.162372        3.432267  2
  C         -2.136559        0.460842        3.574473  2
  H         -2.451971        0.206677        4.577297  2
  C         -1.179744       -0.312200        2.930855  2
  H         -0.749747       -1.168604        3.432267  2
  C         -0.774878        0.014050        1.643618  2
  H         -0.029470       -0.588189        1.142206  2

%mem=32GB
%nprocshared= 8
#p m062x/6-31G(d,p)    counterpoise=2

00197 m062x/6-31G(d,p)    counterpoise=2

 0  1  0  1  0  1
  N          1.539511        1.146843        0.000008  1
  C          2.282559       -0.000000        0.000010  1
  N          1.579169       -1.093212       -0.000011  1
  C          0.271756       -0.658892       -0.000020  1
  N         -0.826203       -1.407904       -0.000024  1
  C         -1.954256       -0.717000        0.000013  1
  N         -2.103571        0.617063        0.000005  1
  C         -1.012310        1.366786        0.000017  1
  C          0.223346        0.746317        0.000002  1
  H          3.360741        0.037790        0.000016  1
  H         -2.872159       -1.291240       -0.000062  1
  H         -1.137508        2.443814        0.000028  1
  H          1.894258        2.086662       -0.000024  1
  C         -1.500000        0.866025        1.000000  2
  H         -2.046604        0.640561        0.094389  2
  C         -0.690733       -0.100721        1.581226  2
  H         -0.606876       -1.079329        1.128421  2
  C          0.010893        0.188688        2.743679  2
  H          0.641353       -0.564456        3.196485  2
  C         -0.096748        1.444842        3.324905  2
  H          0.449856        1.670307        4.230517  2
  C         -0.906014        2.411588        2.743679  2
  H         -0.989871        3.390197        3.196485  2
  C         -1.607641        2.122180        1.581226  2
  H         -2.238101        2.875324        1.128421  2

%mem=32GB
%nprocshared= 8
#p m062x/6-31G(d,p)    counterpoise=2

00198 m062x/6-31G(d,p)    counterpoise=2

 0  1  0  1  0  1
  N          1.539511        1.146843        0.000008  1
  C          2.282559       -0.000000        0.000010  1
  N          1.579169       -1.093212       -0.000011  1
  C          0.271756       -0.658892       -0.000020  1
  N         -0.826203       -1.407904       -0.000024  1
  C         -1.954256       -0.717000        0.000013  1
  N         -2.103571        0.617063        0.000005  1
  C         -1.012310        1.366786        0.000017  1
  C          0.223346        0.746317        0.000002  1
  H          3.360741        0.037790        0.000016  1
  H         -2.872159       -1.291240       -0.000062  1
  H         -1.137508        2.443814        0.000028  1
  H          1.894258        2.086662       -0.000024  1
  C         -1.627595        0.592396        1.000000  2
  H         -2.092304        0.616479        0.023676  2
  C         -1.391566       -0.623739        1.626610  2
  H         -1.672396       -1.547087        1.138448  2
  C         -0.795061       -0.654652        2.879829  2
  H         -0.611182       -1.602083        3.367991  2
  C         -0.434586        0.530570        3.506439  2
  H          0.030123        0.506487        4.482762  2
  C         -0.670615        1.746706        2.879829  2
  H         -0.389785        2.670054        3.367991  2
  C         -1.267120        1.777619        1.626610  2
  H         -1.450999        2.725050        1.138448  2

%mem=32GB
%nprocshared= 8
#p m062x/6-31G(d,p)    counterpoise=2

00199 m062x/6-31G(d,p)    counterpoise=2

 0  1  0  1  0  1
  N          1.539511        1.146843        0.000008  1
  C          2.282559       -0.000000        0.000010  1
  N          1.579169       -1.093212       -0.000011  1
  C          0.271756       -0.658892       -0.000020  1
  N         -0.826203       -1.407904       -0.000024  1
  C         -1.954256       -0.717000        0.000013  1
  N         -2.103571        0.617063        0.000005  1
  C         -1.012310        1.366786        0.000017  1
  C          0.223346        0.746317        0.000002  1
  H          3.360741        0.037790        0.000016  1
  H         -2.872159       -1.291240       -0.000062  1
  H         -1.137508        2.443814        0.000028  1
  H          1.894258        2.086662       -0.000024  1
  C         -1.705737        0.300767        1.000000  2
  H         -2.089315        0.605729        0.035838  2
  C         -2.207772       -0.836060        1.618804  2
  H         -2.982460       -1.416745        1.136723  2
  C         -1.715407       -1.227512        2.856413  2
  H         -2.106517       -2.113159        3.338493  2
  C         -0.721007       -0.482136        3.475217  2
  H         -0.337429       -0.787098        4.439379  2
  C         -0.218972        0.654691        2.856413  2
  H          0.555716        1.235376        3.338493  2
  C         -0.711337        1.046143        1.618804  2
  H         -0.320227        1.931790        1.136723  2

%mem=32GB
%nprocshared= 8
#p m062x/6-31G(d,p)    counterpoise=2

00200 m062x/6-31G(d,p)    counterpoise=2

 0  1  0  1  0  1
  N          1.539511        1.146843        0.000008  1
  C          2.282559       -0.000000        0.000010  1
  N          1.579169       -1.093212       -0.000011  1
  C          0.271756       -0.658892       -0.000020  1
  N         -0.826203       -1.407904       -0.000024  1
  C         -1.954256       -0.717000        0.000013  1
  N         -2.103571        0.617063        0.000005  1
  C         -1.012310        1.366786        0.000017  1
  C          0.223346        0.746317        0.000002  1
  H          3.360741        0.037790        0.000016  1
  H         -2.872159       -1.291240       -0.000062  1
  H         -1.137508        2.443814        0.000028  1
  H          1.894258        2.086662       -0.000024  1
  C         -1.732051        0.000000        1.000000  2
  H         -2.058097        0.541535        0.122404  2
  C         -2.552802       -0.967706        1.563246  2
  H         -3.518255       -1.180064        1.124448  2
  C         -2.134285       -1.662826        2.689738  2
  H         -2.773692       -2.416719        3.128536  2
  C         -0.895018       -1.390240        3.252984  2
  H         -0.568971       -1.931775        4.130581  2
  C         -0.074266       -0.422534        2.689738  2
  H          0.891187       -0.210176        3.128536  2
  C         -0.492783        0.272586        1.563246  2
  H          0.146624        1.026479        1.124448  2

%mem=32GB
%nprocshared= 8
#p m062x/6-31G(d,p)    counterpoise=2

00201 m062x/6-31G(d,p)    counterpoise=2

 0  1  0  1  0  1
  N          1.539511        1.146843        0.000008  1
  C          2.282559       -0.000000        0.000010  1
  N          1.579169       -1.093212       -0.000011  1
  C          0.271756       -0.658892       -0.000020  1
  N         -0.826203       -1.407904       -0.000024  1
  C         -1.954256       -0.717000        0.000013  1
  N         -2.103571        0.617063        0.000005  1
  C         -1.012310        1.366786        0.000017  1
  C          0.223346        0.746317        0.000002  1
  H          3.360741        0.037790        0.000016  1
  H         -2.872159       -1.291240       -0.000062  1
  H         -1.137508        2.443814        0.000028  1
  H          1.894258        2.086662       -0.000024  1
  C         -1.705737       -0.300767        1.000000  2
  H         -1.947602       -0.705856        0.026786  2
  C         -0.518218       -0.657125        1.624614  2
  H          0.165054       -1.339834        1.138007  2
  C         -0.207757       -0.137149        2.873842  2
  H          0.717380       -0.414769        3.360450  2
  C         -1.084815        0.739185        3.498457  2
  H         -0.842950        1.144274        4.471671  2
  C         -2.272334        1.095543        2.873842  2
  H         -2.955606        1.778252        3.360450  2
  C         -2.582795        0.575566        1.624614  2
  H         -3.507933        0.853187        1.138007  2

%mem=32GB
%nprocshared= 8
#p m062x/6-31G(d,p)    counterpoise=2

00202 m062x/6-31G(d,p)    counterpoise=2

 0  1  0  1  0  1
  N          1.539511        1.146843        0.000008  1
  C          2.282559       -0.000000        0.000010  1
  N          1.579169       -1.093212       -0.000011  1
  C          0.271756       -0.658892       -0.000020  1
  N         -0.826203       -1.407904       -0.000024  1
  C         -1.954256       -0.717000        0.000013  1
  N         -2.103571        0.617063        0.000005  1
  C         -1.012310        1.366786        0.000017  1
  C          0.223346        0.746317        0.000002  1
  H          3.360741        0.037790        0.000016  1
  H         -2.872159       -1.291240       -0.000062  1
  H         -1.137508        2.443814        0.000028  1
  H          1.894258        2.086662       -0.000024  1
  C         -1.627595       -0.592396        1.000000  2
  H         -1.961103       -0.719612       -0.020946  2
  C         -0.985054       -1.634089        1.655249  2
  H         -0.817988       -2.572836        1.144776  2
  C         -0.556960       -1.470794        2.965746  2
  H         -0.056387       -2.282326        3.476219  2
  C         -0.771408       -0.265806        3.620995  2
  H         -0.437901       -0.138591        4.641941  2
  C         -1.413950        0.775887        2.965746  2
  H         -1.581016        1.714633        3.476219  2
  C         -1.842043        0.612592        1.655249  2
  H         -2.342616        1.424123        1.144776  2

%mem=32GB
%nprocshared= 8
#p m062x/6-31G(d,p)    counterpoise=2

00203 m062x/6-31G(d,p)    counterpoise=2

 0  1  0  1  0  1
  N          1.539511        1.146843        0.000008  1
  C          2.282559       -0.000000        0.000010  1
  N          1.579169       -1.093212       -0.000011  1
  C          0.271756       -0.658892       -0.000020  1
  N         -0.826203       -1.407904       -0.000024  1
  C         -1.954256       -0.717000        0.000013  1
  N         -2.103571        0.617063        0.000005  1
  C         -1.012310        1.366786        0.000017  1
  C          0.223346        0.746317        0.000002  1
  H          3.360741        0.037790        0.000016  1
  H         -2.872159       -1.291240       -0.000062  1
  H         -1.137508        2.443814        0.000028  1
  H          1.894258        2.086662       -0.000024  1
  C         -1.500000       -0.866025        1.000000  2
  H         -1.943254       -0.720609        0.024233  2
  C         -1.590294       -2.101739        1.626253  2
  H         -2.103890       -2.919007        1.138369  2
  C         -1.021328       -2.288397        2.878758  2
  H         -1.091671       -3.251081        3.366642  2
  C         -0.362069       -1.239340        3.505011  2
  H          0.081185       -1.384757        4.480778  2
  C         -0.271775       -0.003627        2.878758  2
  H          0.241821        0.813642        3.366642  2
  C         -0.840741        0.183031        1.626253  2
  H         -0.770398        1.145715        1.138369  2

%mem=32GB
%nprocshared= 8
#p m062x/6-31G(d,p)    counterpoise=2

00204 m062x/6-31G(d,p)    counterpoise=2

 0  1  0  1  0  1
  N          1.539511        1.146843        0.000008  1
  C          2.282559       -0.000000        0.000010  1
  N          1.579169       -1.093212       -0.000011  1
  C          0.271756       -0.658892       -0.000020  1
  N         -0.826203       -1.407904       -0.000024  1
  C         -1.954256       -0.717000        0.000013  1
  N         -2.103571        0.617063        0.000005  1
  C         -1.012310        1.366786        0.000017  1
  C          0.223346        0.746317        0.000002  1
  H          3.360741        0.037790        0.000016  1
  H         -2.872159       -1.291240       -0.000062  1
  H         -1.137508        2.443814        0.000028  1
  H          1.894258        2.086662       -0.000024  1
  C         -1.326828       -1.113341        1.000000  2
  H         -0.858640       -1.388818        0.064771  2
  C         -1.017608        0.099687        1.600235  2
  H         -0.308523        0.769219        1.132621  2
  C         -1.618579        0.453292        2.800706  2
  H         -1.377682        1.398303        3.268320  2
  C         -2.528770       -0.406129        3.400941  2
  H         -2.996958       -0.130651        4.336170  2
  C         -2.837989       -1.619156        2.800706  2
  H         -3.547075       -2.288689        3.268320  2
  C         -2.237018       -1.972762        1.600235  2
  H         -2.477916       -2.917772        1.132621  2

%mem=32GB
%nprocshared= 8
#p m062x/6-31G(d,p)    counterpoise=2

00205 m062x/6-31G(d,p)    counterpoise=2

 0  1  0  1  0  1
  N          1.539511        1.146843        0.000008  1
  C          2.282559       -0.000000        0.000010  1
  N          1.579169       -1.093212       -0.000011  1
  C          0.271756       -0.658892       -0.000020  1
  N         -0.826203       -1.407904       -0.000024  1
  C         -1.954256       -0.717000        0.000013  1
  N         -2.103571        0.617063        0.000005  1
  C         -1.012310        1.366786        0.000017  1
  C          0.223346        0.746317        0.000002  1
  H          3.360741        0.037790        0.000016  1
  H         -2.872159       -1.291240       -0.000062  1
  H         -1.137508        2.443814        0.000028  1
  H          1.894258        2.086662       -0.000024  1
  C         -1.113341       -1.326828        1.000000  2
  H         -0.815758       -1.410853       -0.036401  2
  C         -0.977627       -0.115850        1.665167  2
  H         -0.574316        0.743539        1.146967  2
  C         -1.359607       -0.007994        2.995502  2
  H         -1.253879        0.935420        3.513702  2
  C         -1.877301       -1.111116        3.660670  2
  H         -2.174884       -1.027091        4.697070  2
  C         -2.013015       -2.322095        2.995502  2
  H         -2.416326       -3.181483        3.513702  2
  C         -1.631035       -2.429950        1.665167  2
  H         -1.736763       -3.373364        1.146967  2

%mem=32GB
%nprocshared= 8
#p m062x/6-31G(d,p)    counterpoise=2

00206 m062x/6-31G(d,p)    counterpoise=2

 0  1  0  1  0  1
  N          1.539511        1.146843        0.000008  1
  C          2.282559       -0.000000        0.000010  1
  N          1.579169       -1.093212       -0.000011  1
  C          0.271756       -0.658892       -0.000020  1
  N         -0.826203       -1.407904       -0.000024  1
  C         -1.954256       -0.717000        0.000013  1
  N         -2.103571        0.617063        0.000005  1
  C         -1.012310        1.366786        0.000017  1
  C          0.223346        0.746317        0.000002  1
  H          3.360741        0.037790        0.000016  1
  H         -2.872159       -1.291240       -0.000062  1
  H         -1.137508        2.443814        0.000028  1
  H          1.894258        2.086662       -0.000024  1
  C         -0.866025       -1.500000        1.000000  2
  H         -0.823172       -1.400894       -0.076143  2
  C         -1.997072       -1.086434        1.690674  2
  H         -2.835361       -0.665139        1.152603  2
  C         -2.052079       -1.213647        3.072023  2
  H         -2.933222       -0.891458        3.610094  2
  C         -0.976040       -1.754427        3.762697  2
  H         -1.018894       -1.853533        4.838840  2
  C          0.155007       -2.167994        3.072023  2
  H          0.993296       -2.589289        3.610094  2
  C          0.210014       -2.040780        1.690674  2
  H          1.091157       -2.362969        1.152603  2

%mem=32GB
%nprocshared= 8
#p m062x/6-31G(d,p)    counterpoise=2

00207 m062x/6-31G(d,p)    counterpoise=2

 0  1  0  1  0  1
  N          1.539511        1.146843        0.000008  1
  C          2.282559       -0.000000        0.000010  1
  N          1.579169       -1.093212       -0.000011  1
  C          0.271756       -0.658892       -0.000020  1
  N         -0.826203       -1.407904       -0.000024  1
  C         -1.954256       -0.717000        0.000013  1
  N         -2.103571        0.617063        0.000005  1
  C         -1.012310        1.366786        0.000017  1
  C          0.223346        0.746317        0.000002  1
  H          3.360741        0.037790        0.000016  1
  H         -2.872159       -1.291240       -0.000062  1
  H         -1.137508        2.443814        0.000028  1
  H          1.894258        2.086662       -0.000024  1
  C         -0.592396       -1.627595        1.000000  2
  H         -0.833175       -1.401353       -0.029845  2
  C         -1.261150       -2.648984        1.660960  2
  H         -2.022923       -3.218454        1.146038  2
  C         -0.952084       -2.939391        2.982881  2
  H         -1.473077       -3.735105        3.497803  2
  C          0.025737       -2.208410        3.643841  2
  H          0.266516       -2.434653        4.673686  2
  C          0.694491       -1.187022        2.982881  2
  H          1.456263       -0.617551        3.497803  2
  C          0.385424       -0.896615        1.660960  2
  H          0.906418       -0.100901        1.146038  2

%mem=32GB
%nprocshared= 8
#p m062x/6-31G(d,p)    counterpoise=2

00208 m062x/6-31G(d,p)    counterpoise=2

 0  1  0  1  0  1
  N          1.539511        1.146843        0.000008  1
  C          2.282559       -0.000000        0.000010  1
  N          1.579169       -1.093212       -0.000011  1
  C          0.271756       -0.658892       -0.000020  1
  N         -0.826203       -1.407904       -0.000024  1
  C         -1.954256       -0.717000        0.000013  1
  N         -2.103571        0.617063        0.000005  1
  C         -1.012310        1.366786        0.000017  1
  C          0.223346        0.746317        0.000002  1
  H          3.360741        0.037790        0.000016  1
  H         -2.872159       -1.291240       -0.000062  1
  H         -1.137508        2.443814        0.000028  1
  H          1.894258        2.086662       -0.000024  1
  C         -0.300767       -1.705737        1.000000  2
  H         -0.787202       -1.430011        0.074204  2
  C         -0.581445       -2.928645        1.594181  2
  H         -1.286542       -3.605626        1.131283  2
  C          0.042947       -3.282570        2.782543  2
  H         -0.175715       -4.235277        3.245441  2
  C          0.948018       -2.413587        3.376723  2
  H          1.434452       -2.689313        4.302520  2
  C          1.228695       -1.190679        2.782543  2
  H          1.933792       -0.513698        3.245441  2
  C          0.604303       -0.836754        1.594181  2
  H          0.822965        0.115953        1.131283  2

%mem=32GB
%nprocshared= 8
#p m062x/6-31G(d,p)    counterpoise=2

00209 m062x/6-31G(d,p)    counterpoise=2

 0  1  0  1  0  1
  N          1.539511        1.146843        0.000008  1
  C          2.282559       -0.000000        0.000010  1
  N          1.579169       -1.093212       -0.000011  1
  C          0.271756       -0.658892       -0.000020  1
  N         -0.826203       -1.407904       -0.000024  1
  C         -1.954256       -0.717000        0.000013  1
  N         -2.103571        0.617063        0.000005  1
  C         -1.012310        1.366786        0.000017  1
  C          0.223346        0.746317        0.000002  1
  H          3.360741        0.037790        0.000016  1
  H         -2.872159       -1.291240       -0.000062  1
  H         -1.137508        2.443814        0.000028  1
  H          1.894258        2.086662       -0.000024  1
  C         -0.000000       -1.732051        1.000000  2
  H         -0.668314       -1.469849        0.191082  2
  C         -0.010184       -3.019566        1.519168  2
  H         -0.686432       -3.760404        1.114709  2
  C          0.847671       -3.356131        2.557503  2
  H          0.839737       -4.359171        2.961962  2
  C          1.715711       -2.405181        3.076671  2
  H          2.384025       -2.667383        3.885589  2
  C          1.725895       -1.117666        2.557503  2
  H          2.402143       -0.376827        2.961962  2
  C          0.868040       -0.781101        1.519168  2
  H          0.875973        0.221939        1.114709  2

%mem=32GB
%nprocshared= 8
#p m062x/6-31G(d,p)    counterpoise=2

00210 m062x/6-31G(d,p)    counterpoise=2

 0  1  0  1  0  1
  N          1.539511        1.146843        0.000008  1
  C          2.282559       -0.000000        0.000010  1
  N          1.579169       -1.093212       -0.000011  1
  C          0.271756       -0.658892       -0.000020  1
  N         -0.826203       -1.407904       -0.000024  1
  C         -1.954256       -0.717000        0.000013  1
  N         -2.103571        0.617063        0.000005  1
  C         -1.012310        1.366786        0.000017  1
  C          0.223346        0.746317        0.000002  1
  H          3.360741        0.037790        0.000016  1
  H         -2.872159       -1.291240       -0.000062  1
  H         -1.137508        2.443814        0.000028  1
  H          1.894258        2.086662       -0.000024  1
  C          0.300767       -1.705737        1.000000  2
  H          0.279098       -0.923835        0.253072  2
  C         -0.887154       -2.240873        1.479382  2
  H         -1.834274       -1.875869        1.105918  2
  C         -0.859339       -3.244531        2.438147  2
  H         -1.784790       -3.661429        2.811611  2
  C          0.356397       -3.713053        2.917529  2
  H          0.378066       -4.494955        3.664457  2
  C          1.544318       -3.177917        2.438147  2
  H          2.491438       -3.542921        2.811611  2
  C          1.516503       -2.174259        1.479382  2
  H          2.441954       -1.757361        1.105918  2

%mem=32GB
%nprocshared= 8
#p m062x/6-31G(d,p)    counterpoise=2

00211 m062x/6-31G(d,p)    counterpoise=2

 0  1  0  1  0  1
  N          1.539511        1.146843        0.000008  1
  C          2.282559       -0.000000        0.000010  1
  N          1.579169       -1.093212       -0.000011  1
  C          0.271756       -0.658892       -0.000020  1
  N         -0.826203       -1.407904       -0.000024  1
  C         -1.954256       -0.717000        0.000013  1
  N         -2.103571        0.617063        0.000005  1
  C         -1.012310        1.366786        0.000017  1
  C          0.223346        0.746317        0.000002  1
  H          3.360741        0.037790        0.000016  1
  H         -2.872159       -1.291240       -0.000062  1
  H         -1.137508        2.443814        0.000028  1
  H          1.894258        2.086662       -0.000024  1
  C          0.592396       -1.627595        1.000000  2
  H          0.349670       -0.894283        0.242981  2
  C         -0.393210       -2.476038        1.485859  2
  H         -1.403773       -2.403707        1.107349  2
  C         -0.081644       -3.417326        2.457577  2
  H         -0.849481       -4.078307        2.836087  2
  C          1.215528       -3.510171        2.943436  2
  H          1.458254       -4.243484        3.700456  2
  C          2.201134       -2.661728        2.457577  2
  H          3.211697       -2.734060        2.836087  2
  C          1.889568       -1.720440        1.485859  2
  H          2.657405       -1.059459        1.107349  2

%mem=32GB
%nprocshared= 8
#p m062x/6-31G(d,p)    counterpoise=2

00212 m062x/6-31G(d,p)    counterpoise=2

 0  1  0  1  0  1
  N          1.539511        1.146843        0.000008  1
  C          2.282559       -0.000000        0.000010  1
  N          1.579169       -1.093212       -0.000011  1
  C          0.271756       -0.658892       -0.000020  1
  N         -0.826203       -1.407904       -0.000024  1
  C         -1.954256       -0.717000        0.000013  1
  N         -2.103571        0.617063        0.000005  1
  C         -1.012310        1.366786        0.000017  1
  C          0.223346        0.746317        0.000002  1
  H          3.360741        0.037790        0.000016  1
  H         -2.872159       -1.291240       -0.000062  1
  H         -1.137508        2.443814        0.000028  1
  H          1.894258        2.086662       -0.000024  1
  C          0.866025       -1.500000        1.000000  2
  H          1.462147       -1.159963        0.164084  2
  C         -0.112274       -0.673902        1.536495  2
  H         -0.278297        0.309707        1.118537  2
  C         -0.877462       -1.110377        2.609486  2
  H         -1.639607       -0.466805        3.027444  2
  C         -0.664351       -2.372950        3.145982  2
  H         -1.260472       -2.712987        3.981898  2
  C          0.313948       -3.199048        2.609486  2
  H          0.479972       -4.182657        3.027444  2
  C          1.079136       -2.762573        1.536495  2
  H          1.841282       -3.406145        1.118537  2

%mem=32GB
%nprocshared= 8
#p m062x/6-31G(d,p)    counterpoise=2

00213 m062x/6-31G(d,p)    counterpoise=2

 0  1  0  1  0  1
  N          1.539511        1.146843        0.000008  1
  C          2.282559       -0.000000        0.000010  1
  N          1.579169       -1.093212       -0.000011  1
  C          0.271756       -0.658892       -0.000020  1
  N         -0.826203       -1.407904       -0.000024  1
  C         -1.954256       -0.717000        0.000013  1
  N         -2.103571        0.617063        0.000005  1
  C         -1.012310        1.366786        0.000017  1
  C          0.223346        0.746317        0.000002  1
  H          3.360741        0.037790        0.000016  1
  H         -2.872159       -1.291240       -0.000062  1
  H         -1.137508        2.443814        0.000028  1
  H          1.894258        2.086662       -0.000024  1
  C          1.113341       -1.326828        1.000000  2
  H          1.560124       -1.102763        0.040874  2
  C          0.287618       -0.395921        1.615572  2
  H          0.091120        0.553367        1.136009  2
  C         -0.285877       -0.683533        2.846716  2
  H         -0.929158        0.041690        3.326279  2
  C         -0.033650       -1.902051        3.462288  2
  H         -0.480433       -2.126116        4.421413  2
  C          0.792073       -2.832958        2.846716  2
  H          0.988571       -3.782246        3.326279  2
  C          1.365569       -2.545346        1.615572  2
  H          2.008849       -3.270569        1.136009  2

%mem=32GB
%nprocshared= 8
#p m062x/6-31G(d,p)    counterpoise=2

00214 m062x/6-31G(d,p)    counterpoise=2

 0  1  0  1  0  1
  N          1.539511        1.146843        0.000008  1
  C          2.282559       -0.000000        0.000010  1
  N          1.579169       -1.093212       -0.000011  1
  C          0.271756       -0.658892       -0.000020  1
  N         -0.826203       -1.407904       -0.000024  1
  C         -1.954256       -0.717000        0.000013  1
  N         -2.103571        0.617063        0.000005  1
  C         -1.012310        1.366786        0.000017  1
  C          0.223346        0.746317        0.000002  1
  H          3.360741        0.037790        0.000016  1
  H         -2.872159       -1.291240       -0.000062  1
  H         -1.137508        2.443814        0.000028  1
  H          1.894258        2.086662       -0.000024  1
  C          1.326828       -1.113341        1.000000  2
  H          1.591398       -1.092236       -0.048475  2
  C          1.061424        0.071597        1.672917  2
  H          1.119232        1.015829        1.148679  2
  C          0.721819        0.044508        3.018750  2
  H          0.515056        0.967635        3.542987  2
  C          0.647617       -1.167520        3.691666  2
  H          0.383047       -1.188625        4.740141  2
  C          0.913021       -2.352458        3.018750  2
  H          0.855214       -3.296690        3.542987  2
  C          1.252626       -2.325369        1.672917  2
  H          1.459389       -3.248496        1.148679  2

%mem=32GB
%nprocshared= 8
#p m062x/6-31G(d,p)    counterpoise=2

00215 m062x/6-31G(d,p)    counterpoise=2

 0  1  0  1  0  1
  N          1.539511        1.146843        0.000008  1
  C          2.282559       -0.000000        0.000010  1
  N          1.579169       -1.093212       -0.000011  1
  C          0.271756       -0.658892       -0.000020  1
  N         -0.826203       -1.407904       -0.000024  1
  C         -1.954256       -0.717000        0.000013  1
  N         -2.103571        0.617063        0.000005  1
  C         -1.012310        1.366786        0.000017  1
  C          0.223346        0.746317        0.000002  1
  H          3.360741        0.037790        0.000016  1
  H         -2.872159       -1.291240       -0.000062  1
  H         -1.137508        2.443814        0.000028  1
  H          1.894258        2.086662       -0.000024  1
  C          1.500000       -0.866025        1.000000  2
  H          1.583249       -1.104919       -0.051542  2
  C          2.581901       -0.317067        1.674885  2
  H          3.508005       -0.128294        1.149114  2
  C          2.475042       -0.010421        3.024656  2
  H          3.317897        0.417246        3.550428  2
  C          1.286282       -0.252732        3.699542  2
  H          1.203034       -0.013839        4.751084  2
  C          0.204382       -0.801691        3.024656  2
  H         -0.721722       -0.990463        3.550428  2
  C          0.311241       -1.108337        1.674885  2
  H         -0.531615       -1.536004        1.149114  2

%mem=32GB
%nprocshared= 8
#p m062x/6-31G(d,p)    counterpoise=2

00216 m062x/6-31G(d,p)    counterpoise=2

 0  1  0  1  0  1
  N          1.539511        1.146843        0.000008  1
  C          2.282559       -0.000000        0.000010  1
  N          1.579169       -1.093212       -0.000011  1
  C          0.271756       -0.658892       -0.000020  1
  N         -0.826203       -1.407904       -0.000024  1
  C         -1.954256       -0.717000        0.000013  1
  N         -2.103571        0.617063        0.000005  1
  C         -1.012310        1.366786        0.000017  1
  C          0.223346        0.746317        0.000002  1
  H          3.360741        0.037790        0.000016  1
  H         -2.872159       -1.291240       -0.000062  1
  H         -1.137508        2.443814        0.000028  1
  H          1.894258        2.086662       -0.000024  1
  C          1.627595       -0.592396        1.000000  2
  H          1.580809       -1.076252        0.033855  2
  C          2.854332       -0.397571        1.620077  2
  H          3.763235       -0.729647        1.137005  2
  C          2.914387        0.223511        2.860232  2
  H          3.870077        0.375290        3.343304  2
  C          1.747706        0.649768        3.480309  2
  H          1.794493        1.133623        4.446454  2
  C          0.520970        0.454942        2.860232  2
  H         -0.387933        0.787019        3.343304  2
  C          0.460915       -0.166140        1.620077  2
  H         -0.494775       -0.317919        1.137005  2

%mem=32GB
%nprocshared= 8
#p m062x/6-31G(d,p)    counterpoise=2

00217 m062x/6-31G(d,p)    counterpoise=2

 0  1  0  1  0  1
  N          1.539511        1.146843        0.000008  1
  C          2.282559       -0.000000        0.000010  1
  N          1.579169       -1.093212       -0.000011  1
  C          0.271756       -0.658892       -0.000020  1
  N         -0.826203       -1.407904       -0.000024  1
  C         -1.954256       -0.717000        0.000013  1
  N         -2.103571        0.617063        0.000005  1
  C         -1.012310        1.366786        0.000017  1
  C          0.223346        0.746317        0.000002  1
  H          3.360741        0.037790        0.000016  1
  H         -2.872159       -1.291240       -0.000062  1
  H         -1.137508        2.443814        0.000028  1
  H          1.894258        2.086662       -0.000024  1
  C          1.705737       -0.300767        1.000000  2
  H          1.221977        0.001523        0.081121  2
  C          1.379094       -1.514375        1.589741  2
  H          0.640863       -2.157547        1.130302  2
  C          2.000054       -1.902399        2.769224  2
  H          1.745583       -2.847861        3.228663  2
  C          2.947656       -1.076815        3.358965  2
  H          3.431416       -1.379106        4.277844  2
  C          3.274299        0.136793        2.769224  2
  H          4.012530        0.779964        3.228663  2
  C          2.653340        0.524817        1.589741  2
  H          2.907811        1.470279        1.130302  2

%mem=32GB
%nprocshared= 8
#p m062x/6-31G(d,p)    counterpoise=2

00218 m062x/6-31G(d,p)    counterpoise=2

 0  1  0  1  0  1
  N          1.539511        1.146843        0.000008  1
  C          2.282559       -0.000000        0.000010  1
  N          1.579169       -1.093212       -0.000011  1
  C          0.271756       -0.658892       -0.000020  1
  N         -0.826203       -1.407904       -0.000024  1
  C         -1.954256       -0.717000        0.000013  1
  N         -2.103571        0.617063        0.000005  1
  C         -1.012310        1.366786        0.000017  1
  C          0.223346        0.746317        0.000002  1
  H          3.360741        0.037790        0.000016  1
  H         -2.872159       -1.291240       -0.000062  1
  H         -1.137508        2.443814        0.000028  1
  H          1.894258        2.086662       -0.000024  1
  C          1.879385        0.000000        0.684040  2
  H          2.428563       -0.000000       -0.247703  2
  C          1.526920        1.202290        1.282038  2
  H          1.801509        2.138935        0.816166  2
  C          0.821989        1.202290        2.478033  2
  H          0.547400        2.138935        2.943905  2
  C          0.469524        0.000000        3.076031  2
  H         -0.079654        0.000000        4.007774  2
  C          0.821989       -1.202290        2.478033  2
  H          0.547400       -2.138935        2.943905  2
  C          1.526920       -1.202290        1.282038  2
  H          1.801509       -2.138935        0.816166  2

%mem=32GB
%nprocshared= 8
#p m062x/6-31G(d,p)    counterpoise=2

00219 m062x/6-31G(d,p)    counterpoise=2

 0  1  0  1  0  1
  N          1.539511        1.146843        0.000008  1
  C          2.282559       -0.000000        0.000010  1
  N          1.579169       -1.093212       -0.000011  1
  C          0.271756       -0.658892       -0.000020  1
  N         -0.826203       -1.407904       -0.000024  1
  C         -1.954256       -0.717000        0.000013  1
  N         -2.103571        0.617063        0.000005  1
  C         -1.012310        1.366786        0.000017  1
  C          0.223346        0.746317        0.000002  1
  H          3.360741        0.037790        0.000016  1
  H         -2.872159       -1.291240       -0.000062  1
  H         -1.137508        2.443814        0.000028  1
  H          1.894258        2.086662       -0.000024  1
  C          1.850833        0.326352        0.684040  2
  H          2.386162       -0.078316       -0.164139  2
  C          2.232261        1.545168        1.228407  2
  H          3.064741        2.090020        0.804317  2
  C          1.545108        2.064604        2.317139  2
  H          1.842259        3.014124        2.741229  2
  C          0.476526        1.365224        2.861505  2
  H         -0.058803        1.769891        3.709685  2
  C          0.095098        0.146408        2.317139  2
  H         -0.737383       -0.398445        2.741229  2
  C          0.782251       -0.373028        1.228407  2
  H          0.485100       -1.322548        0.804317  2

%mem=32GB
%nprocshared= 8
#p m062x/6-31G(d,p)    counterpoise=2

00220 m062x/6-31G(d,p)    counterpoise=2

 0  1  0  1  0  1
  N          1.539511        1.146843        0.000008  1
  C          2.282559       -0.000000        0.000010  1
  N          1.579169       -1.093212       -0.000011  1
  C          0.271756       -0.658892       -0.000020  1
  N         -0.826203       -1.407904       -0.000024  1
  C         -1.954256       -0.717000        0.000013  1
  N         -2.103571        0.617063        0.000005  1
  C         -1.012310        1.366786        0.000017  1
  C          0.223346        0.746317        0.000002  1
  H          3.360741        0.037790        0.000016  1
  H         -2.872159       -1.291240       -0.000062  1
  H         -1.137508        2.443814        0.000028  1
  H          1.894258        2.086662       -0.000024  1
  C          1.766044        0.642788        0.684040  2
  H          1.487428        1.262731       -0.157259  2
  C          0.848230       -0.247945        1.223991  2
  H         -0.145409       -0.321929        0.803341  2
  C          1.205865       -1.043712        2.303892  2
  H          0.490842       -1.737639        2.724541  2
  C          2.481314       -0.948745        2.843842  2
  H          2.759930       -1.568689        3.685141  2
  C          3.399128       -0.058012        2.303892  2
  H          4.392767        0.015971        2.724541  2
  C          3.041493        0.737754        1.223991  2
  H          3.756516        1.431681        0.803341  2

%mem=32GB
%nprocshared= 8
#p m062x/6-31G(d,p)    counterpoise=2

00221 m062x/6-31G(d,p)    counterpoise=2

 0  1  0  1  0  1
  N          1.539511        1.146843        0.000008  1
  C          2.282559       -0.000000        0.000010  1
  N          1.579169       -1.093212       -0.000011  1
  C          0.271756       -0.658892       -0.000020  1
  N         -0.826203       -1.407904       -0.000024  1
  C         -1.954256       -0.717000        0.000013  1
  N         -2.103571        0.617063        0.000005  1
  C         -1.012310        1.366786        0.000017  1
  C          0.223346        0.746317        0.000002  1
  H          3.360741        0.037790        0.000016  1
  H         -2.872159       -1.291240       -0.000062  1
  H         -1.137508        2.443814        0.000028  1
  H          1.894258        2.086662       -0.000024  1
  C          1.627595        0.939693        0.684040  2
  H          1.495301        1.250812       -0.343308  2
  C          0.606085        0.269545        1.343398  2
  H         -0.322017        0.058584        0.829724  2
  C          0.775899       -0.129811        2.662113  2
  H         -0.019909       -0.651891        3.175788  2
  C          1.967223        0.140981        3.321471  2
  H          2.099517       -0.170139        4.348820  2
  C          2.988734        0.811129        2.662113  2
  H          3.916836        1.022089        3.175788  2
  C          2.818920        1.210485        1.343398  2
  H          3.614728        1.732564        0.829724  2

%mem=32GB
%nprocshared= 8
#p m062x/6-31G(d,p)    counterpoise=2

00222 m062x/6-31G(d,p)    counterpoise=2

 0  1  0  1  0  1
  N          1.539511        1.146843        0.000008  1
  C          2.282559       -0.000000        0.000010  1
  N          1.579169       -1.093212       -0.000011  1
  C          0.271756       -0.658892       -0.000020  1
  N         -0.826203       -1.407904       -0.000024  1
  C         -1.954256       -0.717000        0.000013  1
  N         -2.103571        0.617063        0.000005  1
  C         -1.012310        1.366786        0.000017  1
  C          0.223346        0.746317        0.000002  1
  H          3.360741        0.037790        0.000016  1
  H         -2.872159       -1.291240       -0.000062  1
  H         -1.137508        2.443814        0.000028  1
  H          1.894258        2.086662       -0.000024  1
  C          1.439693        1.208046        0.684040  2
  H          1.595256        1.112663       -0.382001  2
  C          1.968298        2.294229        1.368231  2
  H          2.535672        3.045038        0.835211  2
  C          1.768615        2.416662        2.736613  2
  H          2.180425        3.262854        3.269634  2
  C          1.040326        1.452913        3.420804  2
  H          0.884763        1.548295        4.486845  2
  C          0.511721        0.366730        2.736613  2
  H         -0.055653       -0.384080        3.269634  2
  C          0.711404        0.244296        1.368231  2
  H          0.299594       -0.601896        0.835211  2

%mem=32GB
%nprocshared= 8
#p m062x/6-31G(d,p)    counterpoise=2

00223 m062x/6-31G(d,p)    counterpoise=2

 0  1  0  1  0  1
  N          1.539511        1.146843        0.000008  1
  C          2.282559       -0.000000        0.000010  1
  N          1.579169       -1.093212       -0.000011  1
  C          0.271756       -0.658892       -0.000020  1
  N         -0.826203       -1.407904       -0.000024  1
  C         -1.954256       -0.717000        0.000013  1
  N         -2.103571        0.617063        0.000005  1
  C         -1.012310        1.366786        0.000017  1
  C          0.223346        0.746317        0.000002  1
  H          3.360741        0.037790        0.000016  1
  H         -2.872159       -1.291240       -0.000062  1
  H         -1.137508        2.443814        0.000028  1
  H          1.894258        2.086662       -0.000024  1
  C          1.208046        1.439693        0.684040  2
  H          1.648147        1.050863       -0.224180  2
  C          1.721628        2.590255        1.266941  2
  H          2.561836        3.097773        0.812831  2
  C          1.156709        3.089361        2.432742  2
  H          1.556815        3.985708        2.886852  2
  C          0.078208        2.437904        3.015643  2
  H         -0.361894        2.826734        3.923863  2
  C         -0.435375        1.287341        2.432742  2
  H         -1.275583        0.779824        2.886852  2
  C          0.129544        0.788236        1.266941  2
  H         -0.270562       -0.108111        0.812831  2

%mem=32GB
%nprocshared= 8
#p m062x/6-31G(d,p)    counterpoise=2

00224 m062x/6-31G(d,p)    counterpoise=2

 0  1  0  1  0  1
  N          1.539511        1.146843        0.000008  1
  C          2.282559       -0.000000        0.000010  1
  N          1.579169       -1.093212       -0.000011  1
  C          0.271756       -0.658892       -0.000020  1
  N         -0.826203       -1.407904       -0.000024  1
  C         -1.954256       -0.717000        0.000013  1
  N         -2.103571        0.617063        0.000005  1
  C         -1.012310        1.366786        0.000017  1
  C          0.223346        0.746317        0.000002  1
  H          3.360741        0.037790        0.000016  1
  H         -2.872159       -1.291240       -0.000062  1
  H         -1.137508        2.443814        0.000028  1
  H          1.894258        2.086662       -0.000024  1
  C          0.939693        1.627595        0.684040  2
  H          1.570151        1.122285       -0.034934  2
  C          1.286981        2.890052        1.145482  2
  H          2.187995        3.368260        0.785995  2
  C          0.477717        3.538674        2.068366  2
  H          0.748272        4.522192        2.427853  2
  C         -0.678835        2.924840        2.529807  2
  H         -1.309294        3.430150        3.248782  2
  C         -1.026123        1.662383        2.068366  2
  H         -1.927137        1.184175        2.427853  2
  C         -0.216860        1.013761        1.145482  2
  H         -0.487414        0.030243        0.785995  2

%mem=32GB
%nprocshared= 8
#p m062x/6-31G(d,p)    counterpoise=2

00225 m062x/6-31G(d,p)    counterpoise=2

 0  1  0  1  0  1
  N          1.539511        1.146843        0.000008  1
  C          2.282559       -0.000000        0.000010  1
  N          1.579169       -1.093212       -0.000011  1
  C          0.271756       -0.658892       -0.000020  1
  N         -0.826203       -1.407904       -0.000024  1
  C         -1.954256       -0.717000        0.000013  1
  N         -2.103571        0.617063        0.000005  1
  C         -1.012310        1.366786        0.000017  1
  C          0.223346        0.746317        0.000002  1
  H          3.360741        0.037790        0.000016  1
  H         -2.872159       -1.291240       -0.000062  1
  H         -1.137508        2.443814        0.000028  1
  H          1.894258        2.086662       -0.000024  1
  C          0.642788        1.766044        0.684040  2
  H          1.396575        1.245542        0.109041  2
  C          0.842159        3.089448        1.053078  2
  H          1.751266        3.599945        0.765578  2
  C         -0.125411        3.757570        1.791152  2
  H          0.029909        4.788569        2.078652  2
  C         -1.292352        3.102288        2.160190  2
  H         -2.046139        3.622790        2.735189  2
  C         -1.491723        1.778885        1.791152  2
  H         -2.400831        1.268388        2.078652  2
  C         -0.524154        1.110763        1.053078  2
  H         -0.679473        0.079764        0.765578  2

%mem=32GB
%nprocshared= 8
#p m062x/6-31G(d,p)    counterpoise=2

00226 m062x/6-31G(d,p)    counterpoise=2

 0  1  0  1  0  1
  N          1.539511        1.146843        0.000008  1
  C          2.282559       -0.000000        0.000010  1
  N          1.579169       -1.093212       -0.000011  1
  C          0.271756       -0.658892       -0.000020  1
  N         -0.826203       -1.407904       -0.000024  1
  C         -1.954256       -0.717000        0.000013  1
  N         -2.103571        0.617063        0.000005  1
  C         -1.012310        1.366786        0.000017  1
  C          0.223346        0.746317        0.000002  1
  H          3.360741        0.037790        0.000016  1
  H         -2.872159       -1.291240       -0.000062  1
  H         -1.137508        2.443814        0.000028  1
  H          1.894258        2.086662       -0.000024  1
  C          0.326352        1.850833        0.684040  2
  H          0.240869        0.934217        0.116370  2
  C          1.578311        2.327483        1.048374  2
  H          2.468168        1.782202        0.764539  2
  C          1.688037        3.504061        1.777041  2
  H          2.663376        3.875396        2.060876  2
  C          0.545804        4.203990        2.141375  2
  H          0.631287        5.120606        2.709045  2
  C         -0.706154        3.727340        1.777041  2
  H         -1.596011        4.272622        2.060876  2
  C         -0.815881        2.550762        1.048374  2
  H         -1.791220        2.179427        0.764539  2

%mem=32GB
%nprocshared= 8
#p m062x/6-31G(d,p)    counterpoise=2

00227 m062x/6-31G(d,p)    counterpoise=2

 0  1  0  1  0  1
  N          1.539511        1.146843        0.000008  1
  C          2.282559       -0.000000        0.000010  1
  N          1.579169       -1.093212       -0.000011  1
  C          0.271756       -0.658892       -0.000020  1
  N         -0.826203       -1.407904       -0.000024  1
  C         -1.954256       -0.717000        0.000013  1
  N         -2.103571        0.617063        0.000005  1
  C         -1.012310        1.366786        0.000017  1
  C          0.223346        0.746317        0.000002  1
  H          3.360741        0.037790        0.000016  1
  H         -2.872159       -1.291240       -0.000062  1
  H         -1.137508        2.443814        0.000028  1
  H          1.894258        2.086662       -0.000024  1
  C          0.000000        1.879385        0.684040  2
  H         -0.826358        1.460946        0.125666  2
  C          1.073497        1.075326        1.042408  2
  H          1.083449        0.030484        0.763221  2
  C          2.134219        1.612440        1.759144  2
  H          2.970529        0.986037        2.038331  2
  C          2.121444        2.953612        2.117512  2
  H          2.947803        3.372052        2.675886  2
  C          1.047947        3.757671        1.759144  2
  H          1.037996        4.802513        2.038331  2
  C         -0.012775        3.220558        1.042408  2
  H         -0.849085        3.846960        0.763221  2

%mem=32GB
%nprocshared= 8
#p m062x/6-31G(d,p)    counterpoise=2

00228 m062x/6-31G(d,p)    counterpoise=2

 0  1  0  1  0  1
  N          1.539511        1.146843        0.000008  1
  C          2.282559       -0.000000        0.000010  1
  N          1.579169       -1.093212       -0.000011  1
  C          0.271756       -0.658892       -0.000020  1
  N         -0.826203       -1.407904       -0.000024  1
  C         -1.954256       -0.717000        0.000013  1
  N         -2.103571        0.617063        0.000005  1
  C         -1.012310        1.366786        0.000017  1
  C          0.223346        0.746317        0.000002  1
  H          3.360741        0.037790        0.000016  1
  H         -2.872159       -1.291240       -0.000062  1
  H         -1.137508        2.443814        0.000028  1
  H          1.894258        2.086662       -0.000024  1
  C         -0.326352        1.850833        0.684040  2
  H         -1.011436        1.367403        0.000888  2
  C          0.806528        1.178762        1.122491  2
  H          1.004015        0.171755        0.780915  2
  C          1.685909        1.799299        1.999392  2
  H          2.568481        1.275722        2.340968  2
  C          1.432411        3.091906        2.437842  2
  H          2.117495        3.575337        3.120994  2
  C          0.299531        3.763977        1.999392  2
  H          0.102044        4.770985        2.340968  2
  C         -0.579850        3.143441        1.122491  2
  H         -1.462421        3.667018        0.780915  2

%mem=32GB
%nprocshared= 8
#p m062x/6-31G(d,p)    counterpoise=2

00229 m062x/6-31G(d,p)    counterpoise=2

 0  1  0  1  0  1
  N          1.539511        1.146843        0.000008  1
  C          2.282559       -0.000000        0.000010  1
  N          1.579169       -1.093212       -0.000011  1
  C          0.271756       -0.658892       -0.000020  1
  N         -0.826203       -1.407904       -0.000024  1
  C         -1.954256       -0.717000        0.000013  1
  N         -2.103571        0.617063        0.000005  1
  C         -1.012310        1.366786        0.000017  1
  C          0.223346        0.746317        0.000002  1
  H          3.360741        0.037790        0.000016  1
  H         -2.872159       -1.291240       -0.000062  1
  H         -1.137508        2.443814        0.000028  1
  H          1.894258        2.086662       -0.000024  1
  C         -0.642788        1.766044        0.684040  2
  H         -1.100069        1.271964       -0.162435  2
  C          0.533069        1.266494        1.227312  2
  H          0.991840        0.383240        0.804075  2
  C          1.120041        1.900701        2.313857  2
  H          2.036094        1.511526        2.737094  2
  C          0.531156        3.034457        2.857129  2
  H          0.988438        3.528537        3.703604  2
  C         -0.644701        3.534008        2.313857  2
  H         -1.103471        4.417262        2.737094  2
  C         -1.231673        2.899801        1.227312  2
  H         -2.147725        3.288976        0.804075  2

%mem=32GB
%nprocshared= 8
#p m062x/6-31G(d,p)    counterpoise=2

00230 m062x/6-31G(d,p)    counterpoise=2

 0  1  0  1  0  1
  N          1.539511        1.146843        0.000008  1
  C          2.282559       -0.000000        0.000010  1
  N          1.579169       -1.093212       -0.000011  1
  C          0.271756       -0.658892       -0.000020  1
  N         -0.826203       -1.407904       -0.000024  1
  C         -1.954256       -0.717000        0.000013  1
  N         -2.103571        0.617063        0.000005  1
  C         -1.012310        1.366786        0.000017  1
  C          0.223346        0.746317        0.000002  1
  H          3.360741        0.037790        0.000016  1
  H         -2.872159       -1.291240       -0.000062  1
  H         -1.137508        2.443814        0.000028  1
  H          1.894258        2.086662       -0.000024  1
  C         -0.939693        1.627595        0.684040  2
  H         -1.046454        1.244156       -0.321603  2
  C          0.287060        1.551201        1.329467  2
  H          1.136001        1.108247        0.826646  2
  C          0.424100        2.043387        2.620322  2
  H          1.379803        1.983872        3.123144  2
  C         -0.665613        2.611968        3.265749  2
  H         -0.558852        2.995407        4.271392  2
  C         -1.892365        2.688363        2.620322  2
  H         -2.741307        3.131316        3.123144  2
  C         -2.029405        2.196176        1.329467  2
  H         -2.985108        2.255691        0.826646  2

%mem=32GB
%nprocshared= 8
#p m062x/6-31G(d,p)    counterpoise=2

00231 m062x/6-31G(d,p)    counterpoise=2

 0  1  0  1  0  1
  N          1.539511        1.146843        0.000008  1
  C          2.282559       -0.000000        0.000010  1
  N          1.579169       -1.093212       -0.000011  1
  C          0.271756       -0.658892       -0.000020  1
  N         -0.826203       -1.407904       -0.000024  1
  C         -1.954256       -0.717000        0.000013  1
  N         -2.103571        0.617063        0.000005  1
  C         -1.012310        1.366786        0.000017  1
  C          0.223346        0.746317        0.000002  1
  H          3.360741        0.037790        0.000016  1
  H         -2.872159       -1.291240       -0.000062  1
  H         -1.137508        2.443814        0.000028  1
  H          1.894258        2.086662       -0.000024  1
  C         -1.208046        1.439693        0.684040  2
  H         -0.912050        1.329442       -0.350355  2
  C         -0.978360        2.637124        1.347921  2
  H         -0.503428        3.459733        0.830723  2
  C         -1.358303        2.778643        2.675681  2
  H         -1.179367        3.711503        3.192879  2
  C         -1.967932        1.722731        3.339561  2
  H         -2.263927        1.832982        4.373956  2
  C         -2.197617        0.525300        2.675681  2
  H         -2.672549       -0.297309        3.192879  2
  C         -1.817674        0.383781        1.347921  2
  H         -1.996611       -0.549079        0.830723  2

%mem=32GB
%nprocshared= 8
#p m062x/6-31G(d,p)    counterpoise=2

00232 m062x/6-31G(d,p)    counterpoise=2

 0  1  0  1  0  1
  N          1.539511        1.146843        0.000008  1
  C          2.282559       -0.000000        0.000010  1
  N          1.579169       -1.093212       -0.000011  1
  C          0.271756       -0.658892       -0.000020  1
  N         -0.826203       -1.407904       -0.000024  1
  C         -1.954256       -0.717000        0.000013  1
  N         -2.103571        0.617063        0.000005  1
  C         -1.012310        1.366786        0.000017  1
  C          0.223346        0.746317        0.000002  1
  H          3.360741        0.037790        0.000016  1
  H         -2.872159       -1.291240       -0.000062  1
  H         -1.137508        2.443814        0.000028  1
  H          1.894258        2.086662       -0.000024  1
  C         -1.439693        1.208046        0.684040  2
  H         -0.877388        1.416899       -0.215924  2
  C         -2.219200        2.201061        1.261642  2
  H         -2.264172        3.183523        0.811660  2
  C         -2.940979        1.932974        2.416846  2
  H         -3.548256        2.706583        2.866828  2
  C         -2.883252        0.671872        2.994448  2
  H         -3.445556        0.463018        3.894413  2
  C         -2.103745       -0.321143        2.416846  2
  H         -2.058773       -1.303606        2.866828  2
  C         -1.381965       -0.053056        1.261642  2
  H         -0.774689       -0.826665        0.811660  2

%mem=32GB
%nprocshared= 8
#p m062x/6-31G(d,p)    counterpoise=2

00233 m062x/6-31G(d,p)    counterpoise=2

 0  1  0  1  0  1
  N          1.539511        1.146843        0.000008  1
  C          2.282559       -0.000000        0.000010  1
  N          1.579169       -1.093212       -0.000011  1
  C          0.271756       -0.658892       -0.000020  1
  N         -0.826203       -1.407904       -0.000024  1
  C         -1.954256       -0.717000        0.000013  1
  N         -2.103571        0.617063        0.000005  1
  C         -1.012310        1.366786        0.000017  1
  C          0.223346        0.746317        0.000002  1
  H          3.360741        0.037790        0.000016  1
  H         -2.872159       -1.291240       -0.000062  1
  H         -1.137508        2.443814        0.000028  1
  H          1.894258        2.086662       -0.000024  1
  C         -1.627595        0.939693        0.684040  2
  H         -2.203671        0.549212       -0.143851  2
  C         -0.583286        0.195095        1.215385  2
  H         -0.345791       -0.775463        0.801440  2
  C          0.156171        0.696320        2.278075  2
  H          0.969741        0.116241        2.692021  2
  C         -0.148682        1.942142        2.809420  2
  H          0.427394        2.332622        3.637312  2
  C         -1.192991        2.686739        2.278075  2
  H         -1.430486        3.657298        2.692021  2
  C         -1.932448        2.185514        1.215385  2
  H         -2.746018        2.765593        0.801440  2

%mem=32GB
%nprocshared= 8
#p m062x/6-31G(d,p)    counterpoise=2

00234 m062x/6-31G(d,p)    counterpoise=2

 0  1  0  1  0  1
  N          1.539511        1.146843        0.000008  1
  C          2.282559       -0.000000        0.000010  1
  N          1.579169       -1.093212       -0.000011  1
  C          0.271756       -0.658892       -0.000020  1
  N         -0.826203       -1.407904       -0.000024  1
  C         -1.954256       -0.717000        0.000013  1
  N         -2.103571        0.617063        0.000005  1
  C         -1.012310        1.366786        0.000017  1
  C          0.223346        0.746317        0.000002  1
  H          3.360741        0.037790        0.000016  1
  H         -2.872159       -1.291240       -0.000062  1
  H         -1.137508        2.443814        0.000028  1
  H          1.894258        2.086662       -0.000024  1
  C         -1.766044        0.642788        0.684040  2
  H         -2.244354        0.606333       -0.285307  2
  C         -1.367695       -0.532629        1.306172  2
  H         -1.535670       -1.484793        0.821499  2
  C         -0.753733       -0.485836        2.550436  2
  H         -0.443398       -1.401545        3.035110  2
  C         -0.538119        0.736374        3.172568  2
  H         -0.059810        0.772828        4.141915  2
  C         -0.936468        1.911791        2.550436  2
  H         -0.768494        2.863954        3.035110  2
  C         -1.550431        1.864997        1.306172  2
  H         -1.860765        2.780707        0.821499  2

%mem=32GB
%nprocshared= 8
#p m062x/6-31G(d,p)    counterpoise=2

00235 m062x/6-31G(d,p)    counterpoise=2

 0  1  0  1  0  1
  N          1.539511        1.146843        0.000008  1
  C          2.282559       -0.000000        0.000010  1
  N          1.579169       -1.093212       -0.000011  1
  C          0.271756       -0.658892       -0.000020  1
  N         -0.826203       -1.407904       -0.000024  1
  C         -1.954256       -0.717000        0.000013  1
  N         -2.103571        0.617063        0.000005  1
  C         -1.012310        1.366786        0.000017  1
  C          0.223346        0.746317        0.000002  1
  H          3.360741        0.037790        0.000016  1
  H         -2.872159       -1.291240       -0.000062  1
  H         -1.137508        2.443814        0.000028  1
  H          1.894258        2.086662       -0.000024  1
  C         -1.850833        0.326352        0.684040  2
  H         -2.199027        0.726861       -0.258347  2
  C         -2.534699       -0.719518        1.288870  2
  H         -3.415659       -1.133794        0.817676  2
  C         -2.087754       -1.233616        2.498529  2
  H         -2.620520       -2.048402        2.969723  2
  C         -0.956942       -0.701845        3.103358  2
  H         -0.608748       -1.102354        4.045746  2
  C         -0.273076        0.344025        2.498529  2
  H          0.607884        0.758301        2.969723  2
  C         -0.720021        0.858123        1.288870  2
  H         -0.187255        1.672909        0.817676  2

%mem=32GB
%nprocshared= 8
#p m062x/6-31G(d,p)    counterpoise=2

00236 m062x/6-31G(d,p)    counterpoise=2

 0  1  0  1  0  1
  N          1.539511        1.146843        0.000008  1
  C          2.282559       -0.000000        0.000010  1
  N          1.579169       -1.093212       -0.000011  1
  C          0.271756       -0.658892       -0.000020  1
  N         -0.826203       -1.407904       -0.000024  1
  C         -1.954256       -0.717000        0.000013  1
  N         -2.103571        0.617063        0.000005  1
  C         -1.012310        1.366786        0.000017  1
  C          0.223346        0.746317        0.000002  1
  H          3.360741        0.037790        0.000016  1
  H         -2.872159       -1.291240       -0.000062  1
  H         -1.137508        2.443814        0.000028  1
  H          1.894258        2.086662       -0.000024  1
  C         -1.879385        0.000000        0.684040  2
  H         -2.135120        0.703901       -0.096258  2
  C         -2.845275       -0.862317        1.184840  2
  H         -3.853488       -0.830205        0.794691  2
  C         -2.517011       -1.765851        2.186439  2
  H         -3.269489       -2.437641        2.576588  2
  C         -1.222857       -1.807069        2.687238  2
  H         -0.967122       -2.510970        3.467536  2
  C         -0.256967       -0.944753        2.186439  2
  H          0.751245       -0.976864        2.576588  2
  C         -0.585231       -0.041218        1.184840  2
  H          0.167246        0.630572        0.794691  2

%mem=32GB
%nprocshared= 8
#p m062x/6-31G(d,p)    counterpoise=2

00237 m062x/6-31G(d,p)    counterpoise=2

 0  1  0  1  0  1
  N          1.539511        1.146843        0.000008  1
  C          2.282559       -0.000000        0.000010  1
  N          1.579169       -1.093212       -0.000011  1
  C          0.271756       -0.658892       -0.000020  1
  N         -0.826203       -1.407904       -0.000024  1
  C         -1.954256       -0.717000        0.000013  1
  N         -2.103571        0.617063        0.000005  1
  C         -1.012310        1.366786        0.000017  1
  C          0.223346        0.746317        0.000002  1
  H          3.360741        0.037790        0.000016  1
  H         -2.872159       -1.291240       -0.000062  1
  H         -1.137508        2.443814        0.000028  1
  H          1.894258        2.086662       -0.000024  1
  C         -1.850833       -0.326352        0.684040  2
  H         -1.991626       -0.858152       -0.247146  2
  C         -0.598224       -0.292741        1.281680  2
  H          0.236831       -0.798356        0.816087  2
  C         -0.417501        0.389884        2.476961  2
  H          0.558346        0.416069        2.942554  2
  C         -1.489388        1.038898        3.074601  2
  H         -1.348595        1.570699        4.005787  2
  C         -2.741997        1.005287        2.476961  2
  H         -3.577052        1.510902        2.942554  2
  C         -2.922720        0.322662        1.281680  2
  H         -3.898567        0.296477        0.816087  2

%mem=32GB
%nprocshared= 8
#p m062x/6-31G(d,p)    counterpoise=2

00238 m062x/6-31G(d,p)    counterpoise=2

 0  1  0  1  0  1
  N          1.539511        1.146843        0.000008  1
  C          2.282559       -0.000000        0.000010  1
  N          1.579169       -1.093212       -0.000011  1
  C          0.271756       -0.658892       -0.000020  1
  N         -0.826203       -1.407904       -0.000024  1
  C         -1.954256       -0.717000        0.000013  1
  N         -2.103571        0.617063        0.000005  1
  C         -1.012310        1.366786        0.000017  1
  C          0.223346        0.746317        0.000002  1
  H          3.360741        0.037790        0.000016  1
  H         -2.872159       -1.291240       -0.000062  1
  H         -1.137508        2.443814        0.000028  1
  H          1.894258        2.086662       -0.000024  1
  C         -1.766044       -0.642788        0.684040  2
  H         -2.051414       -0.755310       -0.353093  2
  C         -1.141872       -1.689052        1.349678  2
  H         -0.940979       -2.616668        0.831111  2
  C         -0.775569       -1.544618        2.680953  2
  H         -0.289307       -2.359711        3.199519  2
  C         -1.033438       -0.353919        3.346590  2
  H         -0.748069       -0.241397        4.383723  2
  C         -1.657611        0.692346        2.680953  2
  H         -1.858504        1.619961        3.199519  2
  C         -2.023914        0.547912        1.349678  2
  H         -2.510176        1.363005        0.831111  2

%mem=32GB
%nprocshared= 8
#p m062x/6-31G(d,p)    counterpoise=2

00239 m062x/6-31G(d,p)    counterpoise=2

 0  1  0  1  0  1
  N          1.539511        1.146843        0.000008  1
  C          2.282559       -0.000000        0.000010  1
  N          1.579169       -1.093212       -0.000011  1
  C          0.271756       -0.658892       -0.000020  1
  N         -0.826203       -1.407904       -0.000024  1
  C         -1.954256       -0.717000        0.000013  1
  N         -2.103571        0.617063        0.000005  1
  C         -1.012310        1.366786        0.000017  1
  C          0.223346        0.746317        0.000002  1
  H          3.360741        0.037790        0.000016  1
  H         -2.872159       -1.291240       -0.000062  1
  H         -1.137508        2.443814        0.000028  1
  H          1.894258        2.086662       -0.000024  1
  C         -1.627595       -0.939693        0.684040  2
  H         -2.074776       -0.634839       -0.252355  2
  C         -2.017824       -2.128757        1.285024  2
  H         -2.769011       -2.750246        0.816826  2
  C         -1.443818       -2.520071        2.486990  2
  H         -1.747825       -3.446413        2.955188  2
  C         -0.479585       -1.722320        3.087974  2
  H         -0.032405       -2.027173        4.024369  2
  C         -0.089357       -0.533255        2.486990  2
  H          0.661831        0.088234        2.955188  2
  C         -0.663362       -0.141941        1.285024  2
  H         -0.359355        0.784401        0.816826  2

%mem=32GB
%nprocshared= 8
#p m062x/6-31G(d,p)    counterpoise=2

00240 m062x/6-31G(d,p)    counterpoise=2

 0  1  0  1  0  1
  N          1.539511        1.146843        0.000008  1
  C          2.282559       -0.000000        0.000010  1
  N          1.579169       -1.093212       -0.000011  1
  C          0.271756       -0.658892       -0.000020  1
  N         -0.826203       -1.407904       -0.000024  1
  C         -1.954256       -0.717000        0.000013  1
  N         -2.103571        0.617063        0.000005  1
  C         -1.012310        1.366786        0.000017  1
  C          0.223346        0.746317        0.000002  1
  H          3.360741        0.037790        0.000016  1
  H         -2.872159       -1.291240       -0.000062  1
  H         -1.137508        2.443814        0.000028  1
  H          1.894258        2.086662       -0.000024  1
  C         -1.439693       -1.208046        0.684040  2
  H         -0.734085       -1.437913       -0.102739  2
  C         -1.520145        0.082644        1.188999  2
  H         -0.877214        0.858288        0.795610  2
  C         -2.425870        0.377704        2.198917  2
  H         -2.488547        1.383217        2.592306  2
  C         -3.251142       -0.617924        2.703876  2
  H         -3.956750       -0.388056        3.490655  2
  C         -3.170690       -1.908613        2.198917  2
  H         -3.813621       -2.684258        2.592306  2
  C         -2.264965       -2.203674        1.188999  2
  H         -2.202289       -3.209186        0.795610  2

%mem=32GB
%nprocshared= 8
#p m062x/6-31G(d,p)    counterpoise=2

00241 m062x/6-31G(d,p)    counterpoise=2

 0  1  0  1  0  1
  N          1.539511        1.146843        0.000008  1
  C          2.282559       -0.000000        0.000010  1
  N          1.579169       -1.093212       -0.000011  1
  C          0.271756       -0.658892       -0.000020  1
  N         -0.826203       -1.407904       -0.000024  1
  C         -1.954256       -0.717000        0.000013  1
  N         -2.103571        0.617063        0.000005  1
  C         -1.012310        1.366786        0.000017  1
  C          0.223346        0.746317        0.000002  1
  H          3.360741        0.037790        0.000016  1
  H         -2.872159       -1.291240       -0.000062  1
  H         -1.137508        2.443814        0.000028  1
  H          1.894258        2.086662       -0.000024  1
  C         -1.208046       -1.439693        0.684040  2
  H         -0.681329       -1.395843       -0.259564  2
  C         -1.645841       -0.269690        1.289650  2
  H         -1.460191        0.685650        0.817848  2
  C         -2.321941       -0.325976        2.500870  2
  H         -2.663007        0.585515        2.972672  2
  C         -2.560244       -1.552264        3.106481  2
  H         -3.086961       -1.596113        4.050084  2
  C         -2.122448       -2.722266        2.500870  2
  H         -2.308099       -3.677607        2.972672  2
  C         -1.446349       -2.665981        1.289650  2
  H         -1.105283       -3.577472        0.817848  2

%mem=32GB
%nprocshared= 8
#p m062x/6-31G(d,p)    counterpoise=2

00242 m062x/6-31G(d,p)    counterpoise=2

 0  1  0  1  0  1
  N          1.539511        1.146843        0.000008  1
  C          2.282559       -0.000000        0.000010  1
  N          1.579169       -1.093212       -0.000011  1
  C          0.271756       -0.658892       -0.000020  1
  N         -0.826203       -1.407904       -0.000024  1
  C         -1.954256       -0.717000        0.000013  1
  N         -2.103571        0.617063        0.000005  1
  C         -1.012310        1.366786        0.000017  1
  C          0.223346        0.746317        0.000002  1
  H          3.360741        0.037790        0.000016  1
  H         -2.872159       -1.291240       -0.000062  1
  H         -1.137508        2.443814        0.000028  1
  H          1.894258        2.086662       -0.000024  1
  C         -0.939693       -1.627595        0.684040  2
  H         -0.770945       -1.300937       -0.333093  2
  C         -2.116176       -1.285439        1.336842  2
  H         -2.863969       -0.692223        0.828275  2
  C         -2.332782       -1.704741        2.642445  2
  H         -3.249323       -1.438184        3.151012  2
  C         -1.372905       -2.466200        3.295247  2
  H         -1.541652       -2.792859        4.312380  2
  C         -0.196421       -2.808357        2.642445  2
  H          0.551372       -3.401572        3.151012  2
  C          0.020185       -2.389054        1.336842  2
  H          0.936725       -2.655611        0.828275  2

%mem=32GB
%nprocshared= 8
#p m062x/6-31G(d,p)    counterpoise=2

00243 m062x/6-31G(d,p)    counterpoise=2

 0  1  0  1  0  1
  N          1.539511        1.146843        0.000008  1
  C          2.282559       -0.000000        0.000010  1
  N          1.579169       -1.093212       -0.000011  1
  C          0.271756       -0.658892       -0.000020  1
  N         -0.826203       -1.407904       -0.000024  1
  C         -1.954256       -0.717000        0.000013  1
  N         -2.103571        0.617063        0.000005  1
  C         -1.012310        1.366786        0.000017  1
  C          0.223346        0.746317        0.000002  1
  H          3.360741        0.037790        0.000016  1
  H         -2.872159       -1.291240       -0.000062  1
  H         -1.137508        2.443814        0.000028  1
  H          1.894258        2.086662       -0.000024  1
  C         -0.642788       -1.766044        0.684040  2
  H         -0.892743       -1.277977       -0.248190  2
  C         -1.552482       -2.627331        1.282351  2
  H         -2.511136       -2.810250        0.816236  2
  C         -1.231637       -3.253819        2.478972  2
  H         -1.940335       -3.924806        2.945088  2
  C         -0.001097       -3.019022        3.077283  2
  H          0.248858       -3.507089        4.009514  2
  C          0.908598       -2.157735        2.478972  2
  H          1.867251       -1.974817        2.945088  2
  C          0.587752       -1.531247        1.282351  2
  H          1.296451       -0.860260        0.816236  2

%mem=32GB
%nprocshared= 8
#p m062x/6-31G(d,p)    counterpoise=2

00244 m062x/6-31G(d,p)    counterpoise=2

 0  1  0  1  0  1
  N          1.539511        1.146843        0.000008  1
  C          2.282559       -0.000000        0.000010  1
  N          1.579169       -1.093212       -0.000011  1
  C          0.271756       -0.658892       -0.000020  1
  N         -0.826203       -1.407904       -0.000024  1
  C         -1.954256       -0.717000        0.000013  1
  N         -2.103571        0.617063        0.000005  1
  C         -1.012310        1.366786        0.000017  1
  C          0.223346        0.746317        0.000002  1
  H          3.360741        0.037790        0.000016  1
  H         -2.872159       -1.291240       -0.000062  1
  H         -1.137508        2.443814        0.000028  1
  H          1.894258        2.086662       -0.000024  1
  C         -0.326352       -1.850833        0.684040  2
  H         -0.891832       -1.349749       -0.089839  2
  C         -0.760790       -3.072270        1.180720  2
  H         -1.664719       -3.522747        0.793781  2
  C         -0.034934       -3.715466        2.174080  2
  H         -0.373383       -4.667028        2.561020  2
  C          1.125360       -3.137227        2.670760  2
  H          1.690840       -3.638311        3.444639  2
  C          1.559798       -1.915791        2.174080  2
  H          2.463727       -1.465313        2.561020  2
  C          0.833942       -1.272594        1.180720  2
  H          1.172391       -0.321032        0.793781  2

%mem=32GB
%nprocshared= 8
#p m062x/6-31G(d,p)    counterpoise=2

00245 m062x/6-31G(d,p)    counterpoise=2

 0  1  0  1  0  1
  N          1.539511        1.146843        0.000008  1
  C          2.282559       -0.000000        0.000010  1
  N          1.579169       -1.093212       -0.000011  1
  C          0.271756       -0.658892       -0.000020  1
  N         -0.826203       -1.407904       -0.000024  1
  C         -1.954256       -0.717000        0.000013  1
  N         -2.103571        0.617063        0.000005  1
  C         -1.012310        1.366786        0.000017  1
  C          0.223346        0.746317        0.000002  1
  H          3.360741        0.037790        0.000016  1
  H         -2.872159       -1.291240       -0.000062  1
  H         -1.137508        2.443814        0.000028  1
  H          1.894258        2.086662       -0.000024  1
  C         -0.000000       -1.879385        0.684040  2
  H         -0.762641       -1.444176        0.052603  2
  C         -0.106431       -3.202930        1.089300  2
  H         -0.951986       -3.798830        0.773581  2
  C          0.872503       -3.761569        1.899820  2
  H          0.789589       -4.792678        2.215539  2
  C          1.957869       -2.996663        2.305080  2
  H          2.720510       -3.431872        2.936518  2
  C          2.064299       -1.673118        1.899820  2
  H          2.909855       -1.077218        2.215539  2
  C          1.085365       -1.114479        1.089300  2
  H          1.168279       -0.083370        0.773581  2

%mem=32GB
%nprocshared= 8
#p m062x/6-31G(d,p)    counterpoise=2

00246 m062x/6-31G(d,p)    counterpoise=2

 0  1  0  1  0  1
  N          1.539511        1.146843        0.000008  1
  C          2.282559       -0.000000        0.000010  1
  N          1.579169       -1.093212       -0.000011  1
  C          0.271756       -0.658892       -0.000020  1
  N         -0.826203       -1.407904       -0.000024  1
  C         -1.954256       -0.717000        0.000013  1
  N         -2.103571        0.617063        0.000005  1
  C         -1.012310        1.366786        0.000017  1
  C          0.223346        0.746317        0.000002  1
  H          3.360741        0.037790        0.000016  1
  H         -2.872159       -1.291240       -0.000062  1
  H         -1.137508        2.443814        0.000028  1
  H          1.894258        2.086662       -0.000024  1
  C          0.326352       -1.850833        0.684040  2
  H          0.283419       -0.913530        0.146118  2
  C         -0.847125       -2.507412        1.029282  2
  H         -1.804255       -2.081617        0.760321  2
  C         -0.792016       -3.710544        1.719765  2
  H         -1.706214       -4.222053        1.988726  2
  C          0.436569       -4.257099        2.065007  2
  H          0.479501       -5.194402        2.602929  2
  C          1.610045       -3.600520        1.719765  2
  H          2.567175       -4.026315        1.988726  2
  C          1.554937       -2.397387        1.029282  2
  H          2.469135       -1.885878        0.760321  2

%mem=32GB
%nprocshared= 8
#p m062x/6-31G(d,p)    counterpoise=2

00247 m062x/6-31G(d,p)    counterpoise=2

 0  1  0  1  0  1
  N          1.539511        1.146843        0.000008  1
  C          2.282559       -0.000000        0.000010  1
  N          1.579169       -1.093212       -0.000011  1
  C          0.271756       -0.658892       -0.000020  1
  N         -0.826203       -1.407904       -0.000024  1
  C         -1.954256       -0.717000        0.000013  1
  N         -2.103571        0.617063        0.000005  1
  C         -1.012310        1.366786        0.000017  1
  C          0.223346        0.746317        0.000002  1
  H          3.360741        0.037790        0.000016  1
  H         -2.872159       -1.291240       -0.000062  1
  H         -1.137508        2.443814        0.000028  1
  H          1.894258        2.086662       -0.000024  1
  C          0.642788       -1.766044        0.684040  2
  H          1.398177       -1.223263        0.132209  2
  C         -0.543593       -1.138032        1.038209  2
  H         -0.712456       -0.105997        0.762293  2
  C         -1.513218       -1.834751        1.746545  2
  H         -2.437470       -1.345498        2.022461  2
  C         -1.296463       -3.159484        2.100714  2
  H         -2.051852       -3.702265        2.652545  2
  C         -0.110082       -3.787497        1.746545  2
  H          0.058780       -4.819531        2.022461  2
  C          0.859543       -3.090777        1.038209  2
  H          1.783795       -3.580030        0.762293  2

%mem=32GB
%nprocshared= 8
#p m062x/6-31G(d,p)    counterpoise=2

00248 m062x/6-31G(d,p)    counterpoise=2

 0  1  0  1  0  1
  N          1.539511        1.146843        0.000008  1
  C          2.282559       -0.000000        0.000010  1
  N          1.579169       -1.093212       -0.000011  1
  C          0.271756       -0.658892       -0.000020  1
  N         -0.826203       -1.407904       -0.000024  1
  C         -1.954256       -0.717000        0.000013  1
  N         -2.103571        0.617063        0.000005  1
  C         -1.012310        1.366786        0.000017  1
  C          0.223346        0.746317        0.000002  1
  H          3.360741        0.037790        0.000016  1
  H         -2.872159       -1.291240       -0.000062  1
  H         -1.137508        2.443814        0.000028  1
  H          1.894258        2.086662       -0.000024  1
  C          0.939693       -1.627595        0.684040  2
  H          1.581179       -1.091532       -0.002161  2
  C         -0.242969       -1.049074        1.124448  2
  H         -0.522837       -0.062314        0.781347  2
  C         -1.066388       -1.737171        2.005264  2
  H         -1.987742       -1.286474        2.348365  2
  C         -0.707146       -3.003788        2.445672  2
  H         -1.348632       -3.539852        3.131874  2
  C          0.475516       -3.582309        2.005264  2
  H          0.755384       -4.569069        2.348365  2
  C          1.298935       -2.894213        1.124448  2
  H          2.220289       -3.344910        0.781347  2

%mem=32GB
%nprocshared= 8
#p m062x/6-31G(d,p)    counterpoise=2

00249 m062x/6-31G(d,p)    counterpoise=2

 0  1  0  1  0  1
  N          1.539511        1.146843        0.000008  1
  C          2.282559       -0.000000        0.000010  1
  N          1.579169       -1.093212       -0.000011  1
  C          0.271756       -0.658892       -0.000020  1
  N         -0.826203       -1.407904       -0.000024  1
  C         -1.954256       -0.717000        0.000013  1
  N         -2.103571        0.617063        0.000005  1
  C         -1.012310        1.366786        0.000017  1
  C          0.223346        0.746317        0.000002  1
  H          3.360741        0.037790        0.000016  1
  H         -2.872159       -1.291240       -0.000062  1
  H         -1.137508        2.443814        0.000028  1
  H          1.894258        2.086662       -0.000024  1
  C          1.208046       -1.439693        0.684040  2
  H          1.679221       -0.999804       -0.184426  2
  C          0.085173       -0.843192        1.241426  2
  H         -0.318426        0.061401        0.807193  2
  C         -0.519632       -1.407838        2.356199  2
  H         -1.394407       -0.943134        2.790432  2
  C         -0.001566       -2.568985        2.913585  2
  H         -0.472741       -3.008874        3.782051  2
  C          1.121306       -3.165486        2.356199  2
  H          1.524906       -4.070079        2.790432  2
  C          1.726112       -2.600840        1.241426  2
  H          2.600887       -3.065543        0.807193  2

%mem=32GB
%nprocshared= 8
#p m062x/6-31G(d,p)    counterpoise=2

00250 m062x/6-31G(d,p)    counterpoise=2

 0  1  0  1  0  1
  N          1.539511        1.146843        0.000008  1
  C          2.282559       -0.000000        0.000010  1
  N          1.579169       -1.093212       -0.000011  1
  C          0.271756       -0.658892       -0.000020  1
  N         -0.826203       -1.407904       -0.000024  1
  C         -1.954256       -0.717000        0.000013  1
  N         -2.103571        0.617063        0.000005  1
  C         -1.012310        1.366786        0.000017  1
  C          0.223346        0.746317        0.000002  1
  H          3.360741        0.037790        0.000016  1
  H         -2.872159       -1.291240       -0.000062  1
  H         -1.137508        2.443814        0.000028  1
  H          1.894258        2.086662       -0.000024  1
  C          1.439693       -1.208046        0.684040  2
  H          1.652906       -1.032503       -0.361649  2
  C          0.538663       -0.392530        1.355169  2
  H          0.049928        0.418341        0.832325  2
  C          0.264980       -0.617858        2.697428  2
  H         -0.436968        0.017469        3.220272  2
  C          0.892326       -1.658703        3.368557  2
  H          0.679113       -1.834245        4.414246  2
  C          1.793356       -2.474218        2.697428  2
  H          2.282091       -3.285089        3.220272  2
  C          2.067039       -2.248890        1.355169  2
  H          2.768987       -2.884218        0.832325  2

%mem=32GB
%nprocshared= 8
#p m062x/6-31G(d,p)    counterpoise=2

00251 m062x/6-31G(d,p)    counterpoise=2

 0  1  0  1  0  1
  N          1.539511        1.146843        0.000008  1
  C          2.282559       -0.000000        0.000010  1
  N          1.579169       -1.093212       -0.000011  1
  C          0.271756       -0.658892       -0.000020  1
  N         -0.826203       -1.407904       -0.000024  1
  C         -1.954256       -0.717000        0.000013  1
  N         -2.103571        0.617063        0.000005  1
  C         -1.012310        1.366786        0.000017  1
  C          0.223346        0.746317        0.000002  1
  H          3.360741        0.037790        0.000016  1
  H         -2.872159       -1.291240       -0.000062  1
  H         -1.137508        2.443814        0.000028  1
  H          1.894258        2.086662       -0.000024  1
  C          1.627595       -0.939693        0.684040  2
  H          1.553065       -1.175966       -0.368747  2
  C          2.822027       -1.149735        1.359725  2
  H          3.678019       -1.549642        0.833331  2
  C          2.917695       -0.846452        2.711094  2
  H          3.848218       -1.010085        3.237488  2
  C          1.818932       -0.333126        3.386779  2
  H          1.893462       -0.096852        4.439567  2
  C          0.624500       -0.123083        2.711094  2
  H         -0.231492        0.276824        3.237488  2
  C          0.528832       -0.426367        1.359725  2
  H         -0.401691       -0.262733        0.833331  2

%mem=32GB
%nprocshared= 8
#p m062x/6-31G(d,p)    counterpoise=2

00252 m062x/6-31G(d,p)    counterpoise=2

 0  1  0  1  0  1
  N          1.539511        1.146843        0.000008  1
  C          2.282559       -0.000000        0.000010  1
  N          1.579169       -1.093212       -0.000011  1
  C          0.271756       -0.658892       -0.000020  1
  N         -0.826203       -1.407904       -0.000024  1
  C         -1.954256       -0.717000        0.000013  1
  N         -2.103571        0.617063        0.000005  1
  C         -1.012310        1.366786        0.000017  1
  C          0.223346        0.746317        0.000002  1
  H          3.360741        0.037790        0.000016  1
  H         -2.872159       -1.291240       -0.000062  1
  H         -1.137508        2.443814        0.000028  1
  H          1.894258        2.086662       -0.000024  1
  C          1.766044       -0.642788        0.684040  2
  H          1.525454       -1.222680       -0.196632  2
  C          3.030963       -0.731345        1.249260  2
  H          3.775809       -1.380227        0.808924  2
  C          3.339787        0.013011        2.379700  2
  H          4.325223       -0.055979        2.820036  2
  C          2.383692        0.845924        2.944920  2
  H          2.624283        1.425817        3.825592  2
  C          1.118774        0.934482        2.379700  2
  H          0.373928        1.583364        2.820036  2
  C          0.809950        0.190126        1.249260  2
  H         -0.175486        0.259116        0.808924  2

%mem=32GB
%nprocshared= 8
#p m062x/6-31G(d,p)    counterpoise=2

00253 m062x/6-31G(d,p)    counterpoise=2

 0  1  0  1  0  1
  N          1.539511        1.146843        0.000008  1
  C          2.282559       -0.000000        0.000010  1
  N          1.579169       -1.093212       -0.000011  1
  C          0.271756       -0.658892       -0.000020  1
  N         -0.826203       -1.407904       -0.000024  1
  C         -1.954256       -0.717000        0.000013  1
  N         -2.103571        0.617063        0.000005  1
  C         -1.012310        1.366786        0.000017  1
  C          0.223346        0.746317        0.000002  1
  H          3.360741        0.037790        0.000016  1
  H         -2.872159       -1.291240       -0.000062  1
  H         -1.137508        2.443814        0.000028  1
  H          1.894258        2.086662       -0.000024  1
  C          1.850833       -0.326352        0.684040  2
  H          2.386162        0.078316       -0.164139  2
  C          0.782251        0.373028        1.228407  2
  H          0.485100        1.322548        0.804317  2
  C          0.095098       -0.146408        2.317139  2
  H         -0.737383        0.398445        2.741229  2
  C          0.476526       -1.365224        2.861505  2
  H         -0.058803       -1.769891        3.709685  2
  C          1.545108       -2.064604        2.317139  2
  H          1.842259       -3.014124        2.741229  2
  C          2.232261       -1.545168        1.228407  2
  H          3.064741       -2.090020        0.804317  2

%mem=32GB
%nprocshared= 8
#p m062x/6-31G(d,p)    counterpoise=2

00254 m062x/6-31G(d,p)    counterpoise=2

 0  1  0  1  0  1
  N          1.539511        1.146843        0.000008  1
  C          2.282559       -0.000000        0.000010  1
  N          1.579169       -1.093212       -0.000011  1
  C          0.271756       -0.658892       -0.000020  1
  N         -0.826203       -1.407904       -0.000024  1
  C         -1.954256       -0.717000        0.000013  1
  N         -2.103571        0.617063        0.000005  1
  C         -1.012310        1.366786        0.000017  1
  C          0.223346        0.746317        0.000002  1
  H          3.360741        0.037790        0.000016  1
  H         -2.872159       -1.291240       -0.000062  1
  H         -1.137508        2.443814        0.000028  1
  H          1.894258        2.086662       -0.000024  1
  C          1.969616        0.000000        0.347296  2
  H          2.693625       -0.000000       -0.456167  2
  C          1.504943        1.202290        0.862963  2
  H          1.866947        2.138935        0.461232  2
  C          0.575597        1.202290        1.894297  2
  H          0.213592        2.138935        2.296028  2
  C          0.110924        0.000000        2.409963  2
  H         -0.613085        0.000000        3.213426  2
  C          0.575597       -1.202290        1.894297  2
  H          0.213592       -2.138935        2.296028  2
  C          1.504943       -1.202290        0.862963  2
  H          1.866947       -2.138935        0.461232  2

%mem=32GB
%nprocshared= 8
#p m062x/6-31G(d,p)    counterpoise=2

00255 m062x/6-31G(d,p)    counterpoise=2

 0  1  0  1  0  1
  N          1.539511        1.146843        0.000008  1
  C          2.282559       -0.000000        0.000010  1
  N          1.579169       -1.093212       -0.000011  1
  C          0.271756       -0.658892       -0.000020  1
  N         -0.826203       -1.407904       -0.000024  1
  C         -1.954256       -0.717000        0.000013  1
  N         -2.103571        0.617063        0.000005  1
  C         -1.012310        1.366786        0.000017  1
  C          0.223346        0.746317        0.000002  1
  H          3.360741        0.037790        0.000016  1
  H         -2.872159       -1.291240       -0.000062  1
  H         -1.137508        2.443814        0.000028  1
  H          1.894258        2.086662       -0.000024  1
  C          1.939693        0.342020        0.347296  2
  H          2.561947       -0.278699       -0.282980  2
  C          2.389422        1.591598        0.751811  2
  H          3.362039        1.944364        0.436673  2
  C          1.590689        2.388360        1.560841  2
  H          1.941051        3.361845        1.875979  2
  C          0.342227        1.935543        1.965356  2
  H         -0.280028        2.556262        2.595632  2
  C         -0.107503        0.685965        1.560841  2
  H         -1.080120        0.333199        1.875979  2
  C          0.691230       -0.110796        0.751811  2
  H          0.340868       -1.084282        0.436673  2

%mem=32GB
%nprocshared= 8
#p m062x/6-31G(d,p)    counterpoise=2

00256 m062x/6-31G(d,p)    counterpoise=2

 0  1  0  1  0  1
  N          1.539511        1.146843        0.000008  1
  C          2.282559       -0.000000        0.000010  1
  N          1.579169       -1.093212       -0.000011  1
  C          0.271756       -0.658892       -0.000020  1
  N         -0.826203       -1.407904       -0.000024  1
  C         -1.954256       -0.717000        0.000013  1
  N         -2.103571        0.617063        0.000005  1
  C         -1.012310        1.366786        0.000017  1
  C          0.223346        0.746317        0.000002  1
  H          3.360741        0.037790        0.000016  1
  H         -2.872159       -1.291240       -0.000062  1
  H         -1.137508        2.443814        0.000028  1
  H          1.894258        2.086662       -0.000024  1
  C          1.850833        0.673648        0.347296  2
  H          1.344056        1.443926       -0.218028  2
  C          1.171681       -0.481533        0.710124  2
  H          0.135811       -0.611201        0.427462  2
  C          1.822186       -1.470269        1.435780  2
  H          1.293093       -2.370215        1.718442  2
  C          3.151843       -1.303824        1.798608  2
  H          3.658620       -2.074102        2.363932  2
  C          3.830994       -0.148643        1.435780  2
  H          4.866865       -0.018975        1.718442  2
  C          3.180490        0.840093        0.710124  2
  H          3.709583        1.740038        0.427462  2

%mem=32GB
%nprocshared= 8
#p m062x/6-31G(d,p)    counterpoise=2

00257 m062x/6-31G(d,p)    counterpoise=2

 0  1  0  1  0  1
  N          1.539511        1.146843        0.000008  1
  C          2.282559       -0.000000        0.000010  1
  N          1.579169       -1.093212       -0.000011  1
  C          0.271756       -0.658892       -0.000020  1
  N         -0.826203       -1.407904       -0.000024  1
  C         -1.954256       -0.717000        0.000013  1
  N         -2.103571        0.617063        0.000005  1
  C         -1.012310        1.366786        0.000017  1
  C          0.223346        0.746317        0.000002  1
  H          3.360741        0.037790        0.000016  1
  H         -2.872159       -1.291240       -0.000062  1
  H         -1.137508        2.443814        0.000028  1
  H          1.894258        2.086662       -0.000024  1
  C          1.705737        0.984808        0.347296  2
  H          1.275357        1.404337       -0.551876  2
  C          1.142732       -0.145379        0.924390  2
  H          0.273743       -0.606323        0.474804  2
  C          1.695171       -0.683891        2.078577  2
  H          1.256562       -1.564365        2.528163  2
  C          2.810617       -0.092216        2.655670  2
  H          3.240997       -0.511745        3.554842  2
  C          3.373622        1.037971        2.078577  2
  H          4.242611        1.498915        2.528163  2
  C          2.821182        1.576483        0.924390  2
  H          3.259792        2.456956        0.474804  2

%mem=32GB
%nprocshared= 8
#p m062x/6-31G(d,p)    counterpoise=2

00258 m062x/6-31G(d,p)    counterpoise=2

 0  1  0  1  0  1
  N          1.539511        1.146843        0.000008  1
  C          2.282559       -0.000000        0.000010  1
  N          1.579169       -1.093212       -0.000011  1
  C          0.271756       -0.658892       -0.000020  1
  N         -0.826203       -1.407904       -0.000024  1
  C         -1.954256       -0.717000        0.000013  1
  N         -2.103571        0.617063        0.000005  1
  C         -1.012310        1.366786        0.000017  1
  C          0.223346        0.746317        0.000002  1
  H          3.360741        0.037790        0.000016  1
  H         -2.872159       -1.291240       -0.000062  1
  H         -1.137508        2.443814        0.000028  1
  H          1.894258        2.086662       -0.000024  1
  C          1.508813        1.266044        0.347296  2
  H          1.598922        0.916148       -0.672113  2
  C          2.615281        1.790453        1.001558  2
  H          3.567385        1.849097        0.491854  2
  C          2.499616        2.239584        2.310083  2
  H          3.361611        2.648125        2.819787  2
  C          1.277483        2.164306        2.964345  2
  H          1.187374        2.514203        3.983754  2
  C          0.171015        1.639898        2.310083  2
[truncated: 24,360,179 more chars]
