# Supplementary material for: Three-Dimensional CH/π and CH/N Interactions from Quantum-Mechanical and Database Analyses
Source: J Chem Inf Model. 2025 Apr 14;65(8):4116–27. doi: 10.1021/acs.jcim.5c00124 (PMC12042816; doi:10.1021/acs.jcim.5c00124)
Supplement: Supplementary file 4 — ci5c00124_si_004.zip [file ci5c00124_si_004.zip › inp_files/mif_qm_ch4_1_2_3-triazole_inp.txt]

%mem=32GB
%nprocshared= 8
#p m062x/aug-cc-pVDZ   counterpoise=2

00001 m062x/aug-cc-pVDZ   counterpoise=2

 0  1  0  1  0  1
  N          0.329023       -1.055133        0.000077  1
  N          1.142542       -0.000000        0.000054  1
  N          0.401338        1.055212       -0.000160  1
  C         -0.906026        0.682931        0.000013  1
  C         -0.966877       -0.683010        0.000016  1
  H          0.723583       -1.980558        0.000143  1
  H         -1.701134        1.405525       -0.000009  1
  H         -1.778466       -1.386383        0.000044  1
  C         -0.000000       -0.000000        1.999955  2
  H         -0.000000       -0.000000        0.913044  2
  H         -0.000000       -1.024746        2.362409  2
  H          0.887456        0.512373        2.362409  2
  H         -0.887456        0.512373        2.362409  2

%mem=32GB
%nprocshared= 8
#p m062x/aug-cc-pVDZ   counterpoise=2

00002 m062x/aug-cc-pVDZ   counterpoise=2

 0  1  0  1  0  1
  N          0.329023       -1.055133        0.000077  1
  N          1.142542       -0.000000        0.000054  1
  N          0.401338        1.055212       -0.000160  1
  C         -0.906026        0.682931        0.000013  1
  C         -0.966877       -0.683010        0.000016  1
  H          0.723583       -1.980558        0.000143  1
  H         -1.701134        1.405525       -0.000009  1
  H         -1.778466       -1.386383        0.000044  1
  C          0.347289        0.000000        1.969571  2
  H          0.158548        0.000000        0.899173  2
  H         -0.598950        0.000000        2.504464  2
  H          0.914817       -0.887456        2.237546  2
  H          0.914817        0.887456        2.237546  2

%mem=32GB
%nprocshared= 8
#p m062x/aug-cc-pVDZ   counterpoise=2

00003 m062x/aug-cc-pVDZ   counterpoise=2

 0  1  0  1  0  1
  N          0.329023       -1.055133        0.000077  1
  N          1.142542       -0.000000        0.000054  1
  N          0.401338        1.055212       -0.000160  1
  C         -0.906026        0.682931        0.000013  1
  C         -0.966877       -0.683010        0.000016  1
  H          0.723583       -1.980558        0.000143  1
  H         -1.701134        1.405525       -0.000009  1
  H         -1.778466       -1.386383        0.000044  1
  C          0.342012        0.060306        1.969571  2
  H          0.156140        0.027532        0.899173  2
  H         -0.589850       -0.104007        2.504464  2
  H          1.055024       -0.715117        2.237546  2
  H          0.746814        1.032830        2.237546  2

%mem=32GB
%nprocshared= 8
#p m062x/aug-cc-pVDZ   counterpoise=2

00004 m062x/aug-cc-pVDZ   counterpoise=2

 0  1  0  1  0  1
  N          0.329023       -1.055133        0.000077  1
  N          1.142542       -0.000000        0.000054  1
  N          0.401338        1.055212       -0.000160  1
  C         -0.906026        0.682931        0.000013  1
  C         -0.966877       -0.683010        0.000016  1
  H          0.723583       -1.980558        0.000143  1
  H         -1.701134        1.405525       -0.000009  1
  H         -1.778466       -1.386383        0.000044  1
  C          0.326344        0.118780        1.969571  2
  H          0.148987        0.054227        0.899173  2
  H         -0.562829       -0.204853        2.504464  2
  H          1.163175       -0.521050        2.237546  2
  H          0.556119        1.146822        2.237546  2

%mem=32GB
%nprocshared= 8
#p m062x/aug-cc-pVDZ   counterpoise=2

00005 m062x/aug-cc-pVDZ   counterpoise=2

 0  1  0  1  0  1
  N          0.329023       -1.055133        0.000077  1
  N          1.142542       -0.000000        0.000054  1
  N          0.401338        1.055212       -0.000160  1
  C         -0.906026        0.682931        0.000013  1
  C         -0.966877       -0.683010        0.000016  1
  H          0.723583       -1.980558        0.000143  1
  H         -1.701134        1.405525       -0.000009  1
  H         -1.778466       -1.386383        0.000044  1
  C          0.300761        0.173644        1.969571  2
  H          0.137307        0.079274        0.899173  2
  H         -0.518706       -0.299475        2.504464  2
  H          1.235983       -0.311151        2.237546  2
  H          0.348527        1.225968        2.237546  2

%mem=32GB
%nprocshared= 8
#p m062x/aug-cc-pVDZ   counterpoise=2

00006 m062x/aug-cc-pVDZ   counterpoise=2

 0  1  0  1  0  1
  N          0.329023       -1.055133        0.000077  1
  N          1.142542       -0.000000        0.000054  1
  N          0.401338        1.055212       -0.000160  1
  C         -0.906026        0.682931        0.000013  1
  C         -0.966877       -0.683010        0.000016  1
  H          0.723583       -1.980558        0.000143  1
  H         -1.701134        1.405525       -0.000009  1
  H         -1.778466       -1.386383        0.000044  1
  C          0.266038        0.223233        1.969571  2
  H          0.121455        0.101913        0.899173  2
  H         -0.458822       -0.384998        2.504464  2
  H          1.271236       -0.091798        2.237546  2
  H          0.130345        1.267864        2.237546  2

%mem=32GB
%nprocshared= 8
#p m062x/aug-cc-pVDZ   counterpoise=2

00007 m062x/aug-cc-pVDZ   counterpoise=2

 0  1  0  1  0  1
  N          0.329023       -1.055133        0.000077  1
  N          1.142542       -0.000000        0.000054  1
  N          0.401338        1.055212       -0.000160  1
  C         -0.906026        0.682931        0.000013  1
  C         -0.966877       -0.683010        0.000016  1
  H          0.723583       -1.980558        0.000143  1
  H         -1.701134        1.405525       -0.000009  1
  H         -1.778466       -1.386383        0.000044  1
  C          0.223233        0.266038        1.969571  2
  H          0.101913        0.121455        0.899173  2
  H         -0.384998       -0.458822        2.504464  2
  H          1.267864        0.130345        2.237546  2
  H         -0.091798        1.271236        2.237546  2

%mem=32GB
%nprocshared= 8
#p m062x/aug-cc-pVDZ   counterpoise=2

00008 m062x/aug-cc-pVDZ   counterpoise=2

 0  1  0  1  0  1
  N          0.329023       -1.055133        0.000077  1
  N          1.142542       -0.000000        0.000054  1
  N          0.401338        1.055212       -0.000160  1
  C         -0.906026        0.682931        0.000013  1
  C         -0.966877       -0.683010        0.000016  1
  H          0.723583       -1.980558        0.000143  1
  H         -1.701134        1.405525       -0.000009  1
  H         -1.778466       -1.386383        0.000044  1
  C          0.173644        0.300761        1.969571  2
  H          0.079274        0.137307        0.899173  2
  H         -0.299475       -0.518706        2.504464  2
  H          1.225968        0.348527        2.237546  2
  H         -0.311151        1.235983        2.237546  2

%mem=32GB
%nprocshared= 8
#p m062x/aug-cc-pVDZ   counterpoise=2

00009 m062x/aug-cc-pVDZ   counterpoise=2

 0  1  0  1  0  1
  N          0.329023       -1.055133        0.000077  1
  N          1.142542       -0.000000        0.000054  1
  N          0.401338        1.055212       -0.000160  1
  C         -0.906026        0.682931        0.000013  1
  C         -0.966877       -0.683010        0.000016  1
  H          0.723583       -1.980558        0.000143  1
  H         -1.701134        1.405525       -0.000009  1
  H         -1.778466       -1.386383        0.000044  1
  C          0.118780        0.326344        1.969571  2
  H          0.054227        0.148987        0.899173  2
  H         -0.204853       -0.562829        2.504464  2
  H          1.146822        0.556119        2.237546  2
  H         -0.521050        1.163175        2.237546  2

%mem=32GB
%nprocshared= 8
#p m062x/aug-cc-pVDZ   counterpoise=2

00010 m062x/aug-cc-pVDZ   counterpoise=2

 0  1  0  1  0  1
  N          0.329023       -1.055133        0.000077  1
  N          1.142542       -0.000000        0.000054  1
  N          0.401338        1.055212       -0.000160  1
  C         -0.906026        0.682931        0.000013  1
  C         -0.966877       -0.683010        0.000016  1
  H          0.723583       -1.980558        0.000143  1
  H         -1.701134        1.405525       -0.000009  1
  H         -1.778466       -1.386383        0.000044  1
  C          0.060306        0.342012        1.969571  2
  H          0.027532        0.156140        0.899173  2
  H         -0.104007       -0.589850        2.504464  2
  H          1.032830        0.746814        2.237546  2
  H         -0.715117        1.055024        2.237546  2

%mem=32GB
%nprocshared= 8
#p m062x/aug-cc-pVDZ   counterpoise=2

00011 m062x/aug-cc-pVDZ   counterpoise=2

 0  1  0  1  0  1
  N          0.329023       -1.055133        0.000077  1
  N          1.142542       -0.000000        0.000054  1
  N          0.401338        1.055212       -0.000160  1
  C         -0.906026        0.682931        0.000013  1
  C         -0.966877       -0.683010        0.000016  1
  H          0.723583       -1.980558        0.000143  1
  H         -1.701134        1.405525       -0.000009  1
  H         -1.778466       -1.386383        0.000044  1
  C          0.000000        0.347289        1.969571  2
  H         -0.000000        0.158548        0.899173  2
  H         -0.000000       -0.598950        2.504464  2
  H          0.887456        0.914817        2.237546  2
  H         -0.887456        0.914817        2.237546  2

%mem=32GB
%nprocshared= 8
#p m062x/aug-cc-pVDZ   counterpoise=2

00012 m062x/aug-cc-pVDZ   counterpoise=2

 0  1  0  1  0  1
  N          0.329023       -1.055133        0.000077  1
  N          1.142542       -0.000000        0.000054  1
  N          0.401338        1.055212       -0.000160  1
  C         -0.906026        0.682931        0.000013  1
  C         -0.966877       -0.683010        0.000016  1
  H          0.723583       -1.980558        0.000143  1
  H         -1.701134        1.405525       -0.000009  1
  H         -1.778466       -1.386383        0.000044  1
  C         -0.060306        0.342012        1.969571  2
  H         -0.027532        0.156140        0.899173  2
  H          0.104007       -0.589850        2.504464  2
  H          0.715117        1.055024        2.237546  2
  H         -1.032830        0.746814        2.237546  2

%mem=32GB
%nprocshared= 8
#p m062x/aug-cc-pVDZ   counterpoise=2

00013 m062x/aug-cc-pVDZ   counterpoise=2

 0  1  0  1  0  1
  N          0.329023       -1.055133        0.000077  1
  N          1.142542       -0.000000        0.000054  1
  N          0.401338        1.055212       -0.000160  1
  C         -0.906026        0.682931        0.000013  1
  C         -0.966877       -0.683010        0.000016  1
  H          0.723583       -1.980558        0.000143  1
  H         -1.701134        1.405525       -0.000009  1
  H         -1.778466       -1.386383        0.000044  1
  C         -0.118780        0.326344        1.969571  2
  H         -0.054227        0.148987        0.899173  2
  H          0.204853       -0.562829        2.504464  2
  H          0.521050        1.163175        2.237546  2
  H         -1.146822        0.556119        2.237546  2

%mem=32GB
%nprocshared= 8
#p m062x/aug-cc-pVDZ   counterpoise=2

00014 m062x/aug-cc-pVDZ   counterpoise=2

 0  1  0  1  0  1
  N          0.329023       -1.055133        0.000077  1
  N          1.142542       -0.000000        0.000054  1
  N          0.401338        1.055212       -0.000160  1
  C         -0.906026        0.682931        0.000013  1
  C         -0.966877       -0.683010        0.000016  1
  H          0.723583       -1.980558        0.000143  1
  H         -1.701134        1.405525       -0.000009  1
  H         -1.778466       -1.386383        0.000044  1
  C         -0.173644        0.300761        1.969571  2
  H         -0.079274        0.137307        0.899173  2
  H          0.299475       -0.518706        2.504464  2
  H          0.311151        1.235983        2.237546  2
  H         -1.225968        0.348527        2.237546  2

%mem=32GB
%nprocshared= 8
#p m062x/aug-cc-pVDZ   counterpoise=2

00015 m062x/aug-cc-pVDZ   counterpoise=2

 0  1  0  1  0  1
  N          0.329023       -1.055133        0.000077  1
  N          1.142542       -0.000000        0.000054  1
  N          0.401338        1.055212       -0.000160  1
  C         -0.906026        0.682931        0.000013  1
  C         -0.966877       -0.683010        0.000016  1
  H          0.723583       -1.980558        0.000143  1
  H         -1.701134        1.405525       -0.000009  1
  H         -1.778466       -1.386383        0.000044  1
  C         -0.223233        0.266038        1.969571  2
  H         -0.101913        0.121455        0.899173  2
  H          0.384998       -0.458822        2.504464  2
  H          0.091798        1.271236        2.237546  2
  H         -1.267864        0.130345        2.237546  2

%mem=32GB
%nprocshared= 8
#p m062x/aug-cc-pVDZ   counterpoise=2

00016 m062x/aug-cc-pVDZ   counterpoise=2

 0  1  0  1  0  1
  N          0.329023       -1.055133        0.000077  1
  N          1.142542       -0.000000        0.000054  1
  N          0.401338        1.055212       -0.000160  1
  C         -0.906026        0.682931        0.000013  1
  C         -0.966877       -0.683010        0.000016  1
  H          0.723583       -1.980558        0.000143  1
  H         -1.701134        1.405525       -0.000009  1
  H         -1.778466       -1.386383        0.000044  1
  C         -0.266038        0.223233        1.969571  2
  H         -0.121455        0.101913        0.899173  2
  H          0.458822       -0.384998        2.504464  2
  H         -0.130345        1.267864        2.237546  2
  H         -1.271236       -0.091798        2.237546  2

%mem=32GB
%nprocshared= 8
#p m062x/aug-cc-pVDZ   counterpoise=2

00017 m062x/aug-cc-pVDZ   counterpoise=2

 0  1  0  1  0  1
  N          0.329023       -1.055133        0.000077  1
  N          1.142542       -0.000000        0.000054  1
  N          0.401338        1.055212       -0.000160  1
  C         -0.906026        0.682931        0.000013  1
  C         -0.966877       -0.683010        0.000016  1
  H          0.723583       -1.980558        0.000143  1
  H         -1.701134        1.405525       -0.000009  1
  H         -1.778466       -1.386383        0.000044  1
  C         -0.300761        0.173644        1.969571  2
  H         -0.137307        0.079274        0.899173  2
  H          0.518706       -0.299475        2.504464  2
  H         -0.348527        1.225968        2.237546  2
  H         -1.235983       -0.311151        2.237546  2

%mem=32GB
%nprocshared= 8
#p m062x/aug-cc-pVDZ   counterpoise=2

00018 m062x/aug-cc-pVDZ   counterpoise=2

 0  1  0  1  0  1
  N          0.329023       -1.055133        0.000077  1
  N          1.142542       -0.000000        0.000054  1
  N          0.401338        1.055212       -0.000160  1
  C         -0.906026        0.682931        0.000013  1
  C         -0.966877       -0.683010        0.000016  1
  H          0.723583       -1.980558        0.000143  1
  H         -1.701134        1.405525       -0.000009  1
  H         -1.778466       -1.386383        0.000044  1
  C         -0.326344        0.118780        1.969571  2
  H         -0.148987        0.054227        0.899173  2
  H          0.562829       -0.204853        2.504464  2
  H         -0.556119        1.146822        2.237546  2
  H         -1.163175       -0.521050        2.237546  2

%mem=32GB
%nprocshared= 8
#p m062x/aug-cc-pVDZ   counterpoise=2

00019 m062x/aug-cc-pVDZ   counterpoise=2

 0  1  0  1  0  1
  N          0.329023       -1.055133        0.000077  1
  N          1.142542       -0.000000        0.000054  1
  N          0.401338        1.055212       -0.000160  1
  C         -0.906026        0.682931        0.000013  1
  C         -0.966877       -0.683010        0.000016  1
  H          0.723583       -1.980558        0.000143  1
  H         -1.701134        1.405525       -0.000009  1
  H         -1.778466       -1.386383        0.000044  1
  C         -0.342012        0.060306        1.969571  2
  H         -0.156140        0.027532        0.899173  2
  H          0.589850       -0.104007        2.504464  2
  H         -0.746814        1.032830        2.237546  2
  H         -1.055024       -0.715117        2.237546  2

%mem=32GB
%nprocshared= 8
#p m062x/aug-cc-pVDZ   counterpoise=2

00020 m062x/aug-cc-pVDZ   counterpoise=2

 0  1  0  1  0  1
  N          0.329023       -1.055133        0.000077  1
  N          1.142542       -0.000000        0.000054  1
  N          0.401338        1.055212       -0.000160  1
  C         -0.906026        0.682931        0.000013  1
  C         -0.966877       -0.683010        0.000016  1
  H          0.723583       -1.980558        0.000143  1
  H         -1.701134        1.405525       -0.000009  1
  H         -1.778466       -1.386383        0.000044  1
  C         -0.347289        0.000000        1.969571  2
  H         -0.158548       -0.000000        0.899173  2
  H          0.598950       -0.000000        2.504464  2
  H         -0.914817        0.887456        2.237546  2
  H         -0.914817       -0.887456        2.237546  2

%mem=32GB
%nprocshared= 8
#p m062x/aug-cc-pVDZ   counterpoise=2

00021 m062x/aug-cc-pVDZ   counterpoise=2

 0  1  0  1  0  1
  N          0.329023       -1.055133        0.000077  1
  N          1.142542       -0.000000        0.000054  1
  N          0.401338        1.055212       -0.000160  1
  C         -0.906026        0.682931        0.000013  1
  C         -0.966877       -0.683010        0.000016  1
  H          0.723583       -1.980558        0.000143  1
  H         -1.701134        1.405525       -0.000009  1
  H         -1.778466       -1.386383        0.000044  1
  C         -0.342012       -0.060306        1.969571  2
  H         -0.156140       -0.027532        0.899173  2
  H          0.589850        0.104007        2.504464  2
  H         -1.055024        0.715117        2.237546  2
  H         -0.746814       -1.032830        2.237546  2

%mem=32GB
%nprocshared= 8
#p m062x/aug-cc-pVDZ   counterpoise=2

00022 m062x/aug-cc-pVDZ   counterpoise=2

 0  1  0  1  0  1
  N          0.329023       -1.055133        0.000077  1
  N          1.142542       -0.000000        0.000054  1
  N          0.401338        1.055212       -0.000160  1
  C         -0.906026        0.682931        0.000013  1
  C         -0.966877       -0.683010        0.000016  1
  H          0.723583       -1.980558        0.000143  1
  H         -1.701134        1.405525       -0.000009  1
  H         -1.778466       -1.386383        0.000044  1
  C         -0.326344       -0.118780        1.969571  2
  H         -0.148987       -0.054227        0.899173  2
  H          0.562829        0.204853        2.504464  2
  H         -1.163175        0.521050        2.237546  2
  H         -0.556119       -1.146822        2.237546  2

%mem=32GB
%nprocshared= 8
#p m062x/aug-cc-pVDZ   counterpoise=2

00023 m062x/aug-cc-pVDZ   counterpoise=2

 0  1  0  1  0  1
  N          0.329023       -1.055133        0.000077  1
  N          1.142542       -0.000000        0.000054  1
  N          0.401338        1.055212       -0.000160  1
  C         -0.906026        0.682931        0.000013  1
  C         -0.966877       -0.683010        0.000016  1
  H          0.723583       -1.980558        0.000143  1
  H         -1.701134        1.405525       -0.000009  1
  H         -1.778466       -1.386383        0.000044  1
  C         -0.300761       -0.173644        1.969571  2
  H         -0.137307       -0.079274        0.899173  2
  H          0.518706        0.299475        2.504464  2
  H         -1.235983        0.311151        2.237546  2
  H         -0.348527       -1.225968        2.237546  2

%mem=32GB
%nprocshared= 8
#p m062x/aug-cc-pVDZ   counterpoise=2

00024 m062x/aug-cc-pVDZ   counterpoise=2

 0  1  0  1  0  1
  N          0.329023       -1.055133        0.000077  1
  N          1.142542       -0.000000        0.000054  1
  N          0.401338        1.055212       -0.000160  1
  C         -0.906026        0.682931        0.000013  1
  C         -0.966877       -0.683010        0.000016  1
  H          0.723583       -1.980558        0.000143  1
  H         -1.701134        1.405525       -0.000009  1
  H         -1.778466       -1.386383        0.000044  1
  C         -0.266038       -0.223233        1.969571  2
  H         -0.121455       -0.101913        0.899173  2
  H          0.458822        0.384998        2.504464  2
  H         -1.271236        0.091798        2.237546  2
  H         -0.130345       -1.267864        2.237546  2

%mem=32GB
%nprocshared= 8
#p m062x/aug-cc-pVDZ   counterpoise=2

00025 m062x/aug-cc-pVDZ   counterpoise=2

 0  1  0  1  0  1
  N          0.329023       -1.055133        0.000077  1
  N          1.142542       -0.000000        0.000054  1
  N          0.401338        1.055212       -0.000160  1
  C         -0.906026        0.682931        0.000013  1
  C         -0.966877       -0.683010        0.000016  1
  H          0.723583       -1.980558        0.000143  1
  H         -1.701134        1.405525       -0.000009  1
  H         -1.778466       -1.386383        0.000044  1
  C         -0.223233       -0.266038        1.969571  2
  H         -0.101913       -0.121455        0.899173  2
  H          0.384998        0.458822        2.504464  2
  H         -1.267864       -0.130345        2.237546  2
  H          0.091798       -1.271236        2.237546  2

%mem=32GB
%nprocshared= 8
#p m062x/aug-cc-pVDZ   counterpoise=2

00026 m062x/aug-cc-pVDZ   counterpoise=2

 0  1  0  1  0  1
  N          0.329023       -1.055133        0.000077  1
  N          1.142542       -0.000000        0.000054  1
  N          0.401338        1.055212       -0.000160  1
  C         -0.906026        0.682931        0.000013  1
  C         -0.966877       -0.683010        0.000016  1
  H          0.723583       -1.980558        0.000143  1
  H         -1.701134        1.405525       -0.000009  1
  H         -1.778466       -1.386383        0.000044  1
  C         -0.173644       -0.300761        1.969571  2
  H         -0.079274       -0.137307        0.899173  2
  H          0.299475        0.518706        2.504464  2
  H         -1.225968       -0.348527        2.237546  2
  H          0.311151       -1.235983        2.237546  2

%mem=32GB
%nprocshared= 8
#p m062x/aug-cc-pVDZ   counterpoise=2

00027 m062x/aug-cc-pVDZ   counterpoise=2

 0  1  0  1  0  1
  N          0.329023       -1.055133        0.000077  1
  N          1.142542       -0.000000        0.000054  1
  N          0.401338        1.055212       -0.000160  1
  C         -0.906026        0.682931        0.000013  1
  C         -0.966877       -0.683010        0.000016  1
  H          0.723583       -1.980558        0.000143  1
  H         -1.701134        1.405525       -0.000009  1
  H         -1.778466       -1.386383        0.000044  1
  C         -0.118780       -0.326344        1.969571  2
  H         -0.054227       -0.148987        0.899173  2
  H          0.204853        0.562829        2.504464  2
  H         -1.146822       -0.556119        2.237546  2
  H          0.521050       -1.163175        2.237546  2

%mem=32GB
%nprocshared= 8
#p m062x/aug-cc-pVDZ   counterpoise=2

00028 m062x/aug-cc-pVDZ   counterpoise=2

 0  1  0  1  0  1
  N          0.329023       -1.055133        0.000077  1
  N          1.142542       -0.000000        0.000054  1
  N          0.401338        1.055212       -0.000160  1
  C         -0.906026        0.682931        0.000013  1
  C         -0.966877       -0.683010        0.000016  1
  H          0.723583       -1.980558        0.000143  1
  H         -1.701134        1.405525       -0.000009  1
  H         -1.778466       -1.386383        0.000044  1
  C         -0.060306       -0.342012        1.969571  2
  H         -0.027532       -0.156140        0.899173  2
  H          0.104007        0.589850        2.504464  2
  H         -1.032830       -0.746814        2.237546  2
  H          0.715117       -1.055024        2.237546  2

%mem=32GB
%nprocshared= 8
#p m062x/aug-cc-pVDZ   counterpoise=2

00029 m062x/aug-cc-pVDZ   counterpoise=2

 0  1  0  1  0  1
  N          0.329023       -1.055133        0.000077  1
  N          1.142542       -0.000000        0.000054  1
  N          0.401338        1.055212       -0.000160  1
  C         -0.906026        0.682931        0.000013  1
  C         -0.966877       -0.683010        0.000016  1
  H          0.723583       -1.980558        0.000143  1
  H         -1.701134        1.405525       -0.000009  1
  H         -1.778466       -1.386383        0.000044  1
  C         -0.000000       -0.347289        1.969571  2
  H         -0.000000       -0.158548        0.899173  2
  H          0.000000        0.598950        2.504464  2
  H         -0.887456       -0.914817        2.237546  2
  H          0.887456       -0.914817        2.237546  2

%mem=32GB
%nprocshared= 8
#p m062x/aug-cc-pVDZ   counterpoise=2

00030 m062x/aug-cc-pVDZ   counterpoise=2

 0  1  0  1  0  1
  N          0.329023       -1.055133        0.000077  1
  N          1.142542       -0.000000        0.000054  1
  N          0.401338        1.055212       -0.000160  1
  C         -0.906026        0.682931        0.000013  1
  C         -0.966877       -0.683010        0.000016  1
  H          0.723583       -1.980558        0.000143  1
  H         -1.701134        1.405525       -0.000009  1
  H         -1.778466       -1.386383        0.000044  1
  C          0.060306       -0.342012        1.969571  2
  H          0.027532       -0.156140        0.899173  2
  H         -0.104007        0.589850        2.504464  2
  H         -0.715117       -1.055024        2.237546  2
  H          1.032830       -0.746814        2.237546  2

%mem=32GB
%nprocshared= 8
#p m062x/aug-cc-pVDZ   counterpoise=2

00031 m062x/aug-cc-pVDZ   counterpoise=2

 0  1  0  1  0  1
  N          0.329023       -1.055133        0.000077  1
  N          1.142542       -0.000000        0.000054  1
  N          0.401338        1.055212       -0.000160  1
  C         -0.906026        0.682931        0.000013  1
  C         -0.966877       -0.683010        0.000016  1
  H          0.723583       -1.980558        0.000143  1
  H         -1.701134        1.405525       -0.000009  1
  H         -1.778466       -1.386383        0.000044  1
  C          0.118780       -0.326344        1.969571  2
  H          0.054227       -0.148987        0.899173  2
  H         -0.204853        0.562829        2.504464  2
  H         -0.521050       -1.163175        2.237546  2
  H          1.146822       -0.556119        2.237546  2

%mem=32GB
%nprocshared= 8
#p m062x/aug-cc-pVDZ   counterpoise=2

00032 m062x/aug-cc-pVDZ   counterpoise=2

 0  1  0  1  0  1
  N          0.329023       -1.055133        0.000077  1
  N          1.142542       -0.000000        0.000054  1
  N          0.401338        1.055212       -0.000160  1
  C         -0.906026        0.682931        0.000013  1
  C         -0.966877       -0.683010        0.000016  1
  H          0.723583       -1.980558        0.000143  1
  H         -1.701134        1.405525       -0.000009  1
  H         -1.778466       -1.386383        0.000044  1
  C          0.173644       -0.300761        1.969571  2
  H          0.079274       -0.137307        0.899173  2
  H         -0.299475        0.518706        2.504464  2
  H         -0.311151       -1.235983        2.237546  2
  H          1.225968       -0.348527        2.237546  2

%mem=32GB
%nprocshared= 8
#p m062x/aug-cc-pVDZ   counterpoise=2

00033 m062x/aug-cc-pVDZ   counterpoise=2

 0  1  0  1  0  1
  N          0.329023       -1.055133        0.000077  1
  N          1.142542       -0.000000        0.000054  1
  N          0.401338        1.055212       -0.000160  1
  C         -0.906026        0.682931        0.000013  1
  C         -0.966877       -0.683010        0.000016  1
  H          0.723583       -1.980558        0.000143  1
  H         -1.701134        1.405525       -0.000009  1
  H         -1.778466       -1.386383        0.000044  1
  C          0.223233       -0.266038        1.969571  2
  H          0.101913       -0.121455        0.899173  2
  H         -0.384998        0.458822        2.504464  2
  H         -0.091798       -1.271236        2.237546  2
  H          1.267864       -0.130345        2.237546  2

%mem=32GB
%nprocshared= 8
#p m062x/aug-cc-pVDZ   counterpoise=2

00034 m062x/aug-cc-pVDZ   counterpoise=2

 0  1  0  1  0  1
  N          0.329023       -1.055133        0.000077  1
  N          1.142542       -0.000000        0.000054  1
  N          0.401338        1.055212       -0.000160  1
  C         -0.906026        0.682931        0.000013  1
  C         -0.966877       -0.683010        0.000016  1
  H          0.723583       -1.980558        0.000143  1
  H         -1.701134        1.405525       -0.000009  1
  H         -1.778466       -1.386383        0.000044  1
  C          0.266038       -0.223233        1.969571  2
  H          0.121455       -0.101913        0.899173  2
  H         -0.458822        0.384998        2.504464  2
  H          0.130345       -1.267864        2.237546  2
  H          1.271236        0.091798        2.237546  2

%mem=32GB
%nprocshared= 8
#p m062x/aug-cc-pVDZ   counterpoise=2

00035 m062x/aug-cc-pVDZ   counterpoise=2

 0  1  0  1  0  1
  N          0.329023       -1.055133        0.000077  1
  N          1.142542       -0.000000        0.000054  1
  N          0.401338        1.055212       -0.000160  1
  C         -0.906026        0.682931        0.000013  1
  C         -0.966877       -0.683010        0.000016  1
  H          0.723583       -1.980558        0.000143  1
  H         -1.701134        1.405525       -0.000009  1
  H         -1.778466       -1.386383        0.000044  1
  C          0.300761       -0.173644        1.969571  2
  H          0.137307       -0.079274        0.899173  2
  H         -0.518706        0.299475        2.504464  2
  H          0.348527       -1.225968        2.237546  2
  H          1.235983        0.311151        2.237546  2

%mem=32GB
%nprocshared= 8
#p m062x/aug-cc-pVDZ   counterpoise=2

00036 m062x/aug-cc-pVDZ   counterpoise=2

 0  1  0  1  0  1
  N          0.329023       -1.055133        0.000077  1
  N          1.142542       -0.000000        0.000054  1
  N          0.401338        1.055212       -0.000160  1
  C         -0.906026        0.682931        0.000013  1
  C         -0.966877       -0.683010        0.000016  1
  H          0.723583       -1.980558        0.000143  1
  H         -1.701134        1.405525       -0.000009  1
  H         -1.778466       -1.386383        0.000044  1
  C          0.326344       -0.118780        1.969571  2
  H          0.148987       -0.054227        0.899173  2
  H         -0.562829        0.204853        2.504464  2
  H          0.556119       -1.146822        2.237546  2
  H          1.163175        0.521050        2.237546  2

%mem=32GB
%nprocshared= 8
#p m062x/aug-cc-pVDZ   counterpoise=2

00037 m062x/aug-cc-pVDZ   counterpoise=2

 0  1  0  1  0  1
  N          0.329023       -1.055133        0.000077  1
  N          1.142542       -0.000000        0.000054  1
  N          0.401338        1.055212       -0.000160  1
  C         -0.906026        0.682931        0.000013  1
  C         -0.966877       -0.683010        0.000016  1
  H          0.723583       -1.980558        0.000143  1
  H         -1.701134        1.405525       -0.000009  1
  H         -1.778466       -1.386383        0.000044  1
  C          0.342012       -0.060306        1.969571  2
  H          0.156140       -0.027532        0.899173  2
  H         -0.589850        0.104007        2.504464  2
  H          0.746814       -1.032830        2.237546  2
  H          1.055024        0.715117        2.237546  2

%mem=32GB
%nprocshared= 8
#p m062x/aug-cc-pVDZ   counterpoise=2

00038 m062x/aug-cc-pVDZ   counterpoise=2

 0  1  0  1  0  1
  N          0.329023       -1.055133        0.000077  1
  N          1.142542       -0.000000        0.000054  1
  N          0.401338        1.055212       -0.000160  1
  C         -0.906026        0.682931        0.000013  1
  C         -0.966877       -0.683010        0.000016  1
  H          0.723583       -1.980558        0.000143  1
  H         -1.701134        1.405525       -0.000009  1
  H         -1.778466       -1.386383        0.000044  1
  C          0.684051       -0.000000        1.879342  2
  H          0.941669       -0.000000        0.823402  2
  H          1.593688       -0.000000        2.474351  2
  H          0.100370        0.887456        2.110025  2
  H          0.100370       -0.887456        2.110025  2

%mem=32GB
%nprocshared= 8
#p m062x/aug-cc-pVDZ   counterpoise=2

00039 m062x/aug-cc-pVDZ   counterpoise=2

 0  1  0  1  0  1
  N          0.329023       -1.055133        0.000077  1
  N          1.142542       -0.000000        0.000054  1
  N          0.401338        1.055212       -0.000160  1
  C         -0.906026        0.682931        0.000013  1
  C         -0.966877       -0.683010        0.000016  1
  H          0.723583       -1.980558        0.000143  1
  H         -1.701134        1.405525       -0.000009  1
  H         -1.778466       -1.386383        0.000044  1
  C          0.673659        0.118780        1.879342  2
  H          0.936284        0.052250        0.826737  2
  H          1.548095       -0.102737        2.485782  2
  H          0.323004        1.123098        2.102643  2
  H         -0.112857       -0.597465        2.102643  2

%mem=32GB
%nprocshared= 8
#p m062x/aug-cc-pVDZ   counterpoise=2

00040 m062x/aug-cc-pVDZ   counterpoise=2

 0  1  0  1  0  1
  N          0.329023       -1.055133        0.000077  1
  N          1.142542       -0.000000        0.000054  1
  N          0.401338        1.055212       -0.000160  1
  C         -0.906026        0.682931        0.000013  1
  C         -0.966877       -0.683010        0.000016  1
  H          0.723583       -1.980558        0.000143  1
  H         -1.701134        1.405525       -0.000009  1
  H         -1.778466       -1.386383        0.000044  1
  C          0.642799        0.233950        1.879342  2
  H          0.920125        0.104123        0.836456  2
  H          1.440809       -0.139631        2.515812  2
  H          0.481339        1.289425        2.082767  2
  H         -0.271192       -0.318061        2.082767  2

%mem=32GB
%nprocshared= 8
#p m062x/aug-cc-pVDZ   counterpoise=2

00041 m062x/aug-cc-pVDZ   counterpoise=2

 0  1  0  1  0  1
  N          0.329023       -1.055133        0.000077  1
  N          1.142542       -0.000000        0.000054  1
  N          0.401338        1.055212       -0.000160  1
  C         -0.906026        0.682931        0.000013  1
  C         -0.966877       -0.683010        0.000016  1
  H          0.723583       -1.980558        0.000143  1
  H         -1.701134        1.405525       -0.000009  1
  H         -1.778466       -1.386383        0.000044  1
  C          0.592409        0.342012        1.879343  2
  H          0.893217        0.155003        0.851764  2
  H          1.314866       -0.107132        2.555953  2
  H          0.549269        1.413808        2.055040  2
  H         -0.387842       -0.093552        2.055040  2

%mem=32GB
%nprocshared= 8
#p m062x/aug-cc-pVDZ   counterpoise=2

00042 m062x/aug-cc-pVDZ   counterpoise=2

 0  1  0  1  0  1
  N          0.329023       -1.055133        0.000077  1
  N          1.142542       -0.000000        0.000054  1
  N          0.401338        1.055212       -0.000160  1
  C         -0.906026        0.682931        0.000013  1
  C         -0.966877       -0.683010        0.000016  1
  H          0.723583       -1.980558        0.000143  1
  H         -1.701134        1.405525       -0.000009  1
  H         -1.778466       -1.386383        0.000044  1
  C          0.524002        0.439707        1.879343  2
  H          0.456718        0.777326        0.848391  2
  H          0.356468        1.280362        2.547705  2
  H         -0.228915       -0.322952        2.060851  2
  H          1.511767        0.023950        2.060851  2

%mem=32GB
%nprocshared= 8
#p m062x/aug-cc-pVDZ   counterpoise=2

00043 m062x/aug-cc-pVDZ   counterpoise=2

 0  1  0  1  0  1
  N          0.329023       -1.055133        0.000077  1
  N          1.142542       -0.000000        0.000054  1
  N          0.401338        1.055212       -0.000160  1
  C         -0.906026        0.682931        0.000013  1
  C         -0.966877       -0.683010        0.000016  1
  H          0.723583       -1.980558        0.000143  1
  H         -1.701134        1.405525       -0.000009  1
  H         -1.778466       -1.386383        0.000044  1
  C          0.439692        0.524017        1.879342  2
  H          0.418352        0.819570        0.833603  2
  H          0.375806        1.408828        2.507440  2
  H         -0.402843       -0.130135        2.088379  2
  H          1.367461       -0.002314        2.088379  2

%mem=32GB
%nprocshared= 8
#p m062x/aug-cc-pVDZ   counterpoise=2

00044 m062x/aug-cc-pVDZ   counterpoise=2

 0  1  0  1  0  1
  N          0.329023       -1.055133        0.000077  1
  N          1.142542       -0.000000        0.000054  1
  N          0.401338        1.055212       -0.000160  1
  C         -0.906026        0.682931        0.000013  1
  C         -0.966877       -0.683010        0.000016  1
  H          0.723583       -1.980558        0.000143  1
  H         -1.701134        1.405525       -0.000009  1
  H         -1.778466       -1.386383        0.000044  1
  C          0.342022        0.592407        1.879342  2
  H          0.375314        0.852161        0.824451  2
  H          0.457355        1.492274        2.478019  2
  H         -0.612554        0.125362        2.107667  2
  H          1.147957       -0.100278        2.107667  2

%mem=32GB
%nprocshared= 8
#p m062x/aug-cc-pVDZ   counterpoise=2

00045 m062x/aug-cc-pVDZ   counterpoise=2

 0  1  0  1  0  1
  N          0.329023       -1.055133        0.000077  1
  N          1.142542       -0.000000        0.000054  1
  N          0.401338        1.055212       -0.000160  1
  C         -0.906026        0.682931        0.000013  1
  C         -0.966877       -0.683010        0.000016  1
  H          0.723583       -1.980558        0.000143  1
  H         -1.701134        1.405525       -0.000009  1
  H         -1.778466       -1.386383        0.000044  1
  C          0.233959        0.642797        1.879341  2
  H          0.328149        0.874877        0.821682  2
  H          0.577543        1.489376        2.468181  2
  H         -0.807260        0.437155        2.113971  2
  H          0.837366       -0.230316        2.113971  2

%mem=32GB
%nprocshared= 8
#p m062x/aug-cc-pVDZ   counterpoise=2

00046 m062x/aug-cc-pVDZ   counterpoise=2

 0  1  0  1  0  1
  N          0.329023       -1.055133        0.000077  1
  N          1.142542       -0.000000        0.000054  1
  N          0.401338        1.055212       -0.000160  1
  C         -0.906026        0.682931        0.000013  1
  C         -0.966877       -0.683010        0.000016  1
  H          0.723583       -1.980558        0.000143  1
  H         -1.701134        1.405525       -0.000009  1
  H         -1.778466       -1.386383        0.000044  1
  C          0.118789        0.673657        1.879342  2
  H          0.277210        0.887589        0.825534  2
  H          0.657226        1.400764        2.481735  2
  H         -0.942870        0.731230        2.105268  2
  H          0.483524       -0.325044        2.105268  2

%mem=32GB
%nprocshared= 8
#p m062x/aug-cc-pVDZ   counterpoise=2

00047 m062x/aug-cc-pVDZ   counterpoise=2

 0  1  0  1  0  1
  N          0.329023       -1.055133        0.000077  1
  N          1.142542       -0.000000        0.000054  1
  N          0.401338        1.055212       -0.000160  1
  C         -0.906026        0.682931        0.000013  1
  C         -0.966877       -0.683010        0.000016  1
  H          0.723583       -1.980558        0.000143  1
  H         -1.701134        1.405525       -0.000009  1
  H         -1.778466       -1.386383        0.000044  1
  C          0.000009        0.684049        1.879342  2
  H          0.222862        0.890151        0.835678  2
  H          0.648087        1.283414        2.513561  2
  H         -1.038064        0.932807        2.084281  2
  H          0.167060       -0.370262        2.084281  2

%mem=32GB
%nprocshared= 8
#p m062x/aug-cc-pVDZ   counterpoise=2

00048 m062x/aug-cc-pVDZ   counterpoise=2

 0  1  0  1  0  1
  N          0.329023       -1.055133        0.000077  1
  N          1.142542       -0.000000        0.000054  1
  N          0.401338        1.055212       -0.000160  1
  C         -0.906026        0.682931        0.000013  1
  C         -0.966877       -0.683010        0.000016  1
  H          0.723583       -1.980558        0.000143  1
  H         -1.701134        1.405525       -0.000009  1
  H         -1.778466       -1.386383        0.000044  1
  C         -0.118771        0.673657        1.879343  2
  H          0.165718        0.882360        0.851294  2
  H          0.567867        1.177379        2.554820  2
  H         -1.129329        1.032957        2.055842  2
  H         -0.079456       -0.398155        2.055842  2

%mem=32GB
%nprocshared= 8
#p m062x/aug-cc-pVDZ   counterpoise=2

00049 m062x/aug-cc-pVDZ   counterpoise=2

 0  1  0  1  0  1
  N          0.329023       -1.055133        0.000077  1
  N          1.142542       -0.000000        0.000054  1
  N          0.401338        1.055212       -0.000160  1
  C         -0.906026        0.682931        0.000013  1
  C         -0.966877       -0.683010        0.000016  1
  H          0.723583       -1.980558        0.000143  1
  H         -1.701134        1.405525       -0.000009  1
  H         -1.778466       -1.386383        0.000044  1
  C         -0.233971        0.642789        1.879343  2
  H         -0.599883        0.664645        0.856110  2
  H         -1.074943        0.693021        2.566161  2
  H          0.316633       -0.279137        2.047763  2
  H          0.422462        1.492617        2.047763  2

%mem=32GB
%nprocshared= 8
#p m062x/aug-cc-pVDZ   counterpoise=2

00050 m062x/aug-cc-pVDZ   counterpoise=2

 0  1  0  1  0  1
  N          0.329023       -1.055133        0.000077  1
  N          1.142542       -0.000000        0.000054  1
  N          0.401338        1.055212       -0.000160  1
  C         -0.906026        0.682931        0.000013  1
  C         -0.966877       -0.683010        0.000016  1
  H          0.723583       -1.980558        0.000143  1
  H         -1.701134        1.405525       -0.000009  1
  H         -1.778466       -1.386383        0.000044  1
  C         -0.342033        0.592398        1.879342  2
  H         -0.654121        0.642495        0.839406  2
  H         -1.206025        0.731087        2.524137  2
  H          0.105417       -0.378244        2.077129  2
  H          0.386727        1.374234        2.077129  2

%mem=32GB
%nprocshared= 8
#p m062x/aug-cc-pVDZ   counterpoise=2

00051 m062x/aug-cc-pVDZ   counterpoise=2

 0  1  0  1  0  1
  N          0.329023       -1.055133        0.000077  1
  N          1.142542       -0.000000        0.000054  1
  N          0.401338        1.055212       -0.000160  1
  C         -0.906026        0.682931        0.000013  1
  C         -0.966877       -0.683010        0.000016  1
  H          0.723583       -1.980558        0.000143  1
  H         -1.701134        1.405525       -0.000009  1
  H         -1.778466       -1.386383        0.000044  1
  C         -0.439703        0.524009        1.879342  2
  H         -0.700586        0.612917        0.827956  2
  H         -1.290968        0.814119        2.489802  2
  H         -0.169851       -0.505533        2.100022  2
  H          0.402700        1.174496        2.100022  2

%mem=32GB
%nprocshared= 8
#p m062x/aug-cc-pVDZ   counterpoise=2

00052 m062x/aug-cc-pVDZ   counterpoise=2

 0  1  0  1  0  1
  N          0.329023       -1.055133        0.000077  1
  N          1.142542       -0.000000        0.000054  1
  N          0.401338        1.055212       -0.000160  1
  C         -0.906026        0.682931        0.000013  1
  C         -0.966877       -0.683010        0.000016  1
  H          0.723583       -1.980558        0.000143  1
  H         -1.701134        1.405525       -0.000009  1
  H         -1.778466       -1.386383        0.000044  1
  C         -0.524014        0.439698        1.879341  2
  H         -0.738803        0.576457        0.822678  2
  H         -1.292734        0.929154        2.471777  2
  H         -0.508856       -0.622031        2.111675  2
  H          0.444425        0.875156        2.111675  2

%mem=32GB
%nprocshared= 8
#p m062x/aug-cc-pVDZ   counterpoise=2

00053 m062x/aug-cc-pVDZ   counterpoise=2

 0  1  0  1  0  1
  N          0.329023       -1.055133        0.000077  1
  N          1.142542       -0.000000        0.000054  1
  N          0.401338        1.055212       -0.000160  1
  C         -0.906026        0.682931        0.000013  1
  C         -0.966877       -0.683010        0.000016  1
  H          0.723583       -1.980558        0.000143  1
  H         -1.701134        1.405525       -0.000009  1
  H         -1.778466       -1.386383        0.000044  1
  C         -0.592404        0.342028        1.879342  2
  H         -0.768516        0.533460        0.824015  2
  H         -1.207315        1.010427        2.476505  2
  H         -0.849969       -0.688777        2.108642  2
  H          0.456259        0.512922        2.108642  2

%mem=32GB
%nprocshared= 8
#p m062x/aug-cc-pVDZ   counterpoise=2

00054 m062x/aug-cc-pVDZ   counterpoise=2

 0  1  0  1  0  1
  N          0.329023       -1.055133        0.000077  1
  N          1.142542       -0.000000        0.000054  1
  N          0.401338        1.055212       -0.000160  1
  C         -0.906026        0.682931        0.000013  1
  C         -0.966877       -0.683010        0.000016  1
  H          0.723583       -1.980558        0.000143  1
  H         -1.701134        1.405525       -0.000009  1
  H         -1.778466       -1.386383        0.000044  1
  C         -0.642794        0.233966        1.879342  2
  H         -0.789512        0.484207        0.831855  2
  H         -1.093369        1.002460        2.502139  2
  H         -1.109689       -0.724316        2.091904  2
  H          0.421456        0.173409        2.091904  2

%mem=32GB
%nprocshared= 8
#p m062x/aug-cc-pVDZ   counterpoise=2

00055 m062x/aug-cc-pVDZ   counterpoise=2

 0  1  0  1  0  1
  N          0.329023       -1.055133        0.000077  1
  N          1.142542       -0.000000        0.000054  1
  N          0.401338        1.055212       -0.000160  1
  C         -0.906026        0.682931        0.000013  1
  C         -0.966877       -0.683010        0.000016  1
  H          0.723583       -1.980558        0.000143  1
  H         -1.701134        1.405525       -0.000009  1
  H         -1.778466       -1.386383        0.000044  1
  C         -0.673653        0.118795        1.879342  2
  H         -0.801479        0.429119        0.845546  2
  H         -1.002244        0.916520        2.540508  2
  H         -1.265989       -0.773294        2.065872  2
  H          0.375150       -0.097294        2.065872  2

%mem=32GB
%nprocshared= 8
#p m062x/aug-cc-pVDZ   counterpoise=2

00056 m062x/aug-cc-pVDZ   counterpoise=2

 0  1  0  1  0  1
  N          0.329023       -1.055133        0.000077  1
  N          1.142542       -0.000000        0.000054  1
  N          0.401338        1.055212       -0.000160  1
  C         -0.906026        0.682931        0.000013  1
  C         -0.966877       -0.683010        0.000016  1
  H          0.723583       -1.980558        0.000143  1
  H         -1.701134        1.405525       -0.000009  1
  H         -1.778466       -1.386383        0.000044  1
  C         -0.684025        0.000000        1.879343  2
  H         -0.312279       -0.000000        0.857981  2
  H          0.154955       -0.000000        2.570422  2
  H         -1.289465        0.887456        2.044696  2
  H         -1.289465       -0.887456        2.044696  2

%mem=32GB
%nprocshared= 8
#p m062x/aug-cc-pVDZ   counterpoise=2

00057 m062x/aug-cc-pVDZ   counterpoise=2

 0  1  0  1  0  1
  N          0.329023       -1.055133        0.000077  1
  N          1.142542       -0.000000        0.000054  1
  N          0.401338        1.055212       -0.000160  1
  C         -0.906026        0.682931        0.000013  1
  C         -0.966877       -0.683010        0.000016  1
  H          0.723583       -1.980558        0.000143  1
  H         -1.701134        1.405525       -0.000009  1
  H         -1.778466       -1.386383        0.000044  1
  C         -0.673655       -0.118795        1.879343  2
  H         -0.834295       -0.427896        0.849767  2
  H         -1.067713       -0.877037        2.551105  2
  H          0.391190        0.005697        2.058463  2
  H         -1.183735        0.824185        2.058463  2

%mem=32GB
%nprocshared= 8
#p m062x/aug-cc-pVDZ   counterpoise=2

00058 m062x/aug-cc-pVDZ   counterpoise=2

 0  1  0  1  0  1
  N          0.329023       -1.055133        0.000077  1
  N          1.142542       -0.000000        0.000054  1
  N          0.401338        1.055212       -0.000160  1
  C         -0.906026        0.682931        0.000013  1
  C         -0.966877       -0.683010        0.000016  1
  H          0.723583       -1.980558        0.000143  1
  H         -1.701134        1.405525       -0.000009  1
  H         -1.778466       -1.386383        0.000044  1
  C         -0.642795       -0.233966        1.879342  2
  H         -0.822585       -0.483081        0.836753  2
  H         -1.158088       -0.947950        2.516663  2
  H          0.424399       -0.271722        2.082193  2
  H         -1.014832        0.766992        2.082193  2

%mem=32GB
%nprocshared= 8
#p m062x/aug-cc-pVDZ   counterpoise=2

00059 m062x/aug-cc-pVDZ   counterpoise=2

 0  1  0  1  0  1
  N          0.329023       -1.055133        0.000077  1
  N          1.142542       -0.000000        0.000054  1
  N          0.401338        1.055212       -0.000160  1
  C         -0.906026        0.682931        0.000013  1
  C         -0.966877       -0.683010        0.000016  1
  H          0.723583       -1.980558        0.000143  1
  H         -1.701134        1.405525       -0.000009  1
  H         -1.778466       -1.386383        0.000044  1
  C         -0.592405       -0.342028        1.879342  2
  H         -0.801521       -0.532442        0.829871  2
  H         -1.254264       -0.944695        2.495955  2
  H          0.440624       -0.601630        2.095988  2
  H         -0.754371        0.710734        2.095988  2

%mem=32GB
%nprocshared= 8
#p m062x/aug-cc-pVDZ   counterpoise=2

00060 m062x/aug-cc-pVDZ   counterpoise=2

 0  1  0  1  0  1
  N          0.329023       -1.055133        0.000077  1
  N          1.142542       -0.000000        0.000054  1
  N          0.401338        1.055212       -0.000160  1
  C         -0.906026        0.682931        0.000013  1
  C         -0.966877       -0.683010        0.000016  1
  H          0.723583       -1.980558        0.000143  1
  H         -1.701134        1.405525       -0.000009  1
  H         -1.778466       -1.386383        0.000044  1
  C         -0.524016       -0.439698        1.879342  2
  H         -0.771361       -0.575592        0.829709  2
  H         -1.308853       -0.870894        2.495441  2
  H          0.419455       -0.933923        2.096327  2
  H         -0.435201        0.621672        2.096327  2

%mem=32GB
%nprocshared= 8
#p m062x/aug-cc-pVDZ   counterpoise=2

00061 m062x/aug-cc-pVDZ   counterpoise=2

 0  1  0  1  0  1
  N          0.329023       -1.055133        0.000077  1
  N          1.142542       -0.000000        0.000054  1
  N          0.401338        1.055212       -0.000160  1
  C         -0.906026        0.682931        0.000013  1
  C         -0.966877       -0.683010        0.000016  1
  H          0.723583       -1.980558        0.000143  1
  H         -1.701134        1.405525       -0.000009  1
  H         -1.778466       -1.386383        0.000044  1
  C         -0.439705       -0.524009        1.879342  2
  H         -0.732295       -0.612258        0.836280  2
  H         -1.283647       -0.778551        2.515304  2
  H          0.384887       -1.202246        2.083108  2
  H         -0.127642        0.497056        2.083108  2

%mem=32GB
%nprocshared= 8
#p m062x/aug-cc-pVDZ   counterpoise=2

00062 m062x/aug-cc-pVDZ   counterpoise=2

 0  1  0  1  0  1
  N          0.329023       -1.055133        0.000077  1
  N          1.142542       -0.000000        0.000054  1
  N          0.401338        1.055212       -0.000160  1
  C         -0.906026        0.682931        0.000013  1
  C         -0.966877       -0.683010        0.000016  1
  H          0.723583       -1.980558        0.000143  1
  H         -1.701134        1.405525       -0.000009  1
  H         -1.778466       -1.386383        0.000044  1
  C         -0.342034       -0.592398        1.879343  2
  H         -0.684597       -0.642075        0.849023  2
  H         -1.189135       -0.715241        2.549274  2
  H          0.380231       -1.384398        2.059751  2
  H          0.125506        0.372141        2.059751  2

%mem=32GB
%nprocshared= 8
#p m062x/aug-cc-pVDZ   counterpoise=2

00063 m062x/aug-cc-pVDZ   counterpoise=2

 0  1  0  1  0  1
  N          0.329023       -1.055133        0.000077  1
  N          1.142542       -0.000000        0.000054  1
  N          0.401338        1.055212       -0.000160  1
  C         -0.906026        0.682931        0.000013  1
  C         -0.966877       -0.683010        0.000016  1
  H          0.723583       -1.980558        0.000143  1
  H         -1.701134        1.405525       -0.000009  1
  H         -1.778466       -1.386383        0.000044  1
  C         -0.233950       -0.642773        1.879343  2
  H         -0.106806       -0.293447        0.857981  2
  H          0.052998        0.145610        2.570422  2
  H         -1.274959       -0.908173        2.044696  2
  H          0.392913       -1.515228        2.044696  2

%mem=32GB
%nprocshared= 8
#p m062x/aug-cc-pVDZ   counterpoise=2

00064 m062x/aug-cc-pVDZ   counterpoise=2

 0  1  0  1  0  1
  N          0.329023       -1.055133        0.000077  1
  N          1.142542       -0.000000        0.000054  1
  N          0.401338        1.055212       -0.000160  1
  C         -0.906026        0.682931        0.000013  1
  C         -0.966877       -0.683010        0.000016  1
  H          0.723583       -1.980558        0.000143  1
  H         -1.701134        1.405525       -0.000009  1
  H         -1.778466       -1.386383        0.000044  1
  C         -0.118772       -0.673657        1.879342  2
  H          0.128393       -0.884217        0.842062  2
  H          0.543249       -1.237631        2.531369  2
  H          0.002088        0.389208        2.072184  2
  H         -1.148920       -0.961900        2.072184  2

%mem=32GB
%nprocshared= 8
#p m062x/aug-cc-pVDZ   counterpoise=2

00065 m062x/aug-cc-pVDZ   counterpoise=2

 0  1  0  1  0  1
  N          0.329023       -1.055133        0.000077  1
  N          1.142542       -0.000000        0.000054  1
  N          0.401338        1.055212       -0.000160  1
  C         -0.906026        0.682931        0.000013  1
  C         -0.966877       -0.683010        0.000016  1
  H          0.723583       -1.980558        0.000143  1
  H         -1.701134        1.405525       -0.000009  1
  H         -1.778466       -1.386383        0.000044  1
  C          0.000008       -0.684049        1.879342  2
  H          0.184001       -0.891568        0.828410  2
  H          0.595984       -1.356228        2.491276  2
  H          0.274021        0.344600        2.099058  2
  H         -1.054052       -0.832913        2.099058  2

%mem=32GB
%nprocshared= 8
#p m062x/aug-cc-pVDZ   counterpoise=2

00066 m062x/aug-cc-pVDZ   counterpoise=2

 0  1  0  1  0  1
  N          0.329023       -1.055133        0.000077  1
  N          1.142542       -0.000000        0.000054  1
  N          0.401338        1.055212       -0.000160  1
  C         -0.906026        0.682931        0.000013  1
  C         -0.966877       -0.683010        0.000016  1
  H          0.723583       -1.980558        0.000143  1
  H         -1.701134        1.405525       -0.000009  1
  H         -1.778466       -1.386383        0.000044  1
  C          0.118787       -0.673657        1.879341  2
  H          0.237241       -0.888594        0.820499  2
  H          0.561123       -1.476282        2.463815  2
  H          0.615606        0.263513        2.116745  2
  H         -0.938870       -0.593176        2.116745  2

%mem=32GB
%nprocshared= 8
#p m062x/aug-cc-pVDZ   counterpoise=2

00067 m062x/aug-cc-pVDZ   counterpoise=2

 0  1  0  1  0  1
  N          0.329023       -1.055133        0.000077  1
  N          1.142542       -0.000000        0.000054  1
  N          0.401338        1.055212       -0.000160  1
  C         -0.906026        0.682931        0.000013  1
  C         -0.966877       -0.683010        0.000016  1
  H          0.723583       -1.980558        0.000143  1
  H         -1.701134        1.405525       -0.000009  1
  H         -1.778466       -1.386383        0.000044  1
  C          0.233958       -0.642797        1.879341  2
  H          0.287598       -0.875455        0.818979  2
  H          0.440666       -1.539373        2.458048  2
  H          0.968543        0.121243        2.120389  2
  H         -0.760998       -0.277508        2.120389  2

%mem=32GB
%nprocshared= 8
#p m062x/aug-cc-pVDZ   counterpoise=2

00068 m062x/aug-cc-pVDZ   counterpoise=2

 0  1  0  1  0  1
  N          0.329023       -1.055133        0.000077  1
  N          1.142542       -0.000000        0.000054  1
  N          0.401338        1.055212       -0.000160  1
  C         -0.906026        0.682931        0.000013  1
  C         -0.966877       -0.683010        0.000016  1
  H          0.723583       -1.980558        0.000143  1
  H         -1.701134        1.405525       -0.000009  1
  H         -1.778466       -1.386383        0.000044  1
  C          0.342020       -0.592407        1.879342  2
  H          0.334721       -0.852267        0.823977  2
  H          0.316518       -1.500363        2.476370  2
  H          1.245528       -0.033362        2.108729  2
  H         -0.528684        0.016471        2.108729  2

%mem=32GB
%nprocshared= 8
#p m062x/aug-cc-pVDZ   counterpoise=2

00069 m062x/aug-cc-pVDZ   counterpoise=2

 0  1  0  1  0  1
  N          0.329023       -1.055133        0.000077  1
  N          1.142542       -0.000000        0.000054  1
  N          0.401338        1.055212       -0.000160  1
  C         -0.906026        0.682931        0.000013  1
  C         -0.966877       -0.683010        0.000016  1
  H          0.723583       -1.980558        0.000143  1
  H         -1.701134        1.405525       -0.000009  1
  H         -1.778466       -1.386383        0.000044  1
  C          0.439690       -0.524017        1.879342  2
  H          0.378195       -0.819147        0.835075  2
  H          0.259364       -1.389440        2.511801  2
  H          1.429409       -0.124709        2.085462  2
  H         -0.308183        0.237348        2.085462  2

%mem=32GB
%nprocshared= 8
#p m062x/aug-cc-pVDZ   counterpoise=2

00070 m062x/aug-cc-pVDZ   counterpoise=2

 0  1  0  1  0  1
  N          0.329023       -1.055133        0.000077  1
  N          1.142542       -0.000000        0.000054  1
  N          0.401338        1.055212       -0.000160  1
  C         -0.906026        0.682931        0.000013  1
  C         -0.966877       -0.683010        0.000016  1
  H          0.723583       -1.980558        0.000143  1
  H         -1.701134        1.405525       -0.000009  1
  H         -1.778466       -1.386383        0.000044  1
  C          0.524001       -0.439707        1.879343  2
  H          0.417349       -0.776342        0.851394  2
  H          0.266860       -1.251345        2.555063  2
  H          1.551932       -0.133531        2.055670  2
  H         -0.140093        0.402532        2.055670  2

%mem=32GB
%nprocshared= 8
#p m062x/aug-cc-pVDZ   counterpoise=2

00071 m062x/aug-cc-pVDZ   counterpoise=2

 0  1  0  1  0  1
  N          0.329023       -1.055133        0.000077  1
  N          1.142542       -0.000000        0.000054  1
  N          0.401338        1.055212       -0.000160  1
  C         -0.906026        0.682931        0.000013  1
  C         -0.966877       -0.683010        0.000016  1
  H          0.723583       -1.980558        0.000143  1
  H         -1.701134        1.405525       -0.000009  1
  H         -1.778466       -1.386383        0.000044  1
  C          0.592409       -0.342012        1.879343  2
  H          0.893217       -0.155003        0.851764  2
  H          1.314866        0.107132        2.555953  2
  H         -0.387842        0.093552        2.055040  2
  H          0.549269       -1.413808        2.055040  2

%mem=32GB
%nprocshared= 8
#p m062x/aug-cc-pVDZ   counterpoise=2

00072 m062x/aug-cc-pVDZ   counterpoise=2

 0  1  0  1  0  1
  N          0.329023       -1.055133        0.000077  1
  N          1.142542       -0.000000        0.000054  1
  N          0.401338        1.055212       -0.000160  1
  C         -0.906026        0.682931        0.000013  1
  C         -0.966877       -0.683010        0.000016  1
  H          0.723583       -1.980558        0.000143  1
  H         -1.701134        1.405525       -0.000009  1
  H         -1.778466       -1.386383        0.000044  1
  C          0.642799       -0.233950        1.879342  2
  H          0.920125       -0.104123        0.836456  2
  H          1.440809        0.139631        2.515812  2
  H         -0.271192        0.318061        2.082767  2
  H          0.481339       -1.289425        2.082767  2

%mem=32GB
%nprocshared= 8
#p m062x/aug-cc-pVDZ   counterpoise=2

00073 m062x/aug-cc-pVDZ   counterpoise=2

 0  1  0  1  0  1
  N          0.329023       -1.055133        0.000077  1
  N          1.142542       -0.000000        0.000054  1
  N          0.401338        1.055212       -0.000160  1
  C         -0.906026        0.682931        0.000013  1
  C         -0.966877       -0.683010        0.000016  1
  H          0.723583       -1.980558        0.000143  1
  H         -1.701134        1.405525       -0.000009  1
  H         -1.778466       -1.386383        0.000044  1
  C          0.673659       -0.118780        1.879342  2
  H          0.936284       -0.052250        0.826737  2
  H          1.548095        0.102737        2.485782  2
  H         -0.112857        0.597465        2.102643  2
  H          0.323004       -1.123098        2.102643  2

%mem=32GB
%nprocshared= 8
#p m062x/aug-cc-pVDZ   counterpoise=2

00074 m062x/aug-cc-pVDZ   counterpoise=2

 0  1  0  1  0  1
  N          0.329023       -1.055133        0.000077  1
  N          1.142542       -0.000000        0.000054  1
  N          0.401338        1.055212       -0.000160  1
  C         -0.906026        0.682931        0.000013  1
  C         -0.966877       -0.683010        0.000016  1
  H          0.723583       -1.980558        0.000143  1
  H         -1.701134        1.405525       -0.000009  1
  H         -1.778466       -1.386383        0.000044  1
  C          1.000004       -0.000000        1.732006  2
  H          1.089154       -0.000000        0.648757  2
  H          1.991568       -0.000000        2.177290  2
  H          0.459628        0.887456        2.051213  2
  H          0.459628       -0.887456        2.051213  2

%mem=32GB
%nprocshared= 8
#p m062x/aug-cc-pVDZ   counterpoise=2

00075 m062x/aug-cc-pVDZ   counterpoise=2

 0  1  0  1  0  1
  N          0.329023       -1.055133        0.000077  1
  N          1.142542       -0.000000        0.000054  1
  N          0.401338        1.055212       -0.000160  1
  C         -0.906026        0.682931        0.000013  1
  C         -0.966877       -0.683010        0.000016  1
  H          0.723583       -1.980558        0.000143  1
  H         -1.701134        1.405525       -0.000009  1
  H         -1.778466       -1.386383        0.000044  1
  C          0.984812        0.173644        1.732006  2
  H          1.082902        0.065657        0.654930  2
  H          1.634880       -0.542011        2.228723  2
  H          1.267617        1.182189        2.022409  2
  H         -0.046192       -0.011216        2.022409  2

%mem=32GB
%nprocshared= 8
#p m062x/aug-cc-pVDZ   counterpoise=2

00076 m062x/aug-cc-pVDZ   counterpoise=2

 0  1  0  1  0  1
  N          0.329023       -1.055133        0.000077  1
  N          1.142542       -0.000000        0.000054  1
  N          0.401338        1.055212       -0.000160  1
  C         -0.906026        0.682931        0.000013  1
  C         -0.966877       -0.683010        0.000016  1
  H          0.723583       -1.980558        0.000143  1
  H         -1.701134        1.405525       -0.000009  1
  H         -1.778466       -1.386383        0.000044  1
  C          0.939698        0.342011        1.732007  2
  H          1.063767        0.132820        0.672658  2
  H          1.407812       -0.447266        2.314576  2
  H          1.406884        1.293999        1.970617  2
  H         -0.119724        0.388580        1.970617  2

%mem=32GB
%nprocshared= 8
#p m062x/aug-cc-pVDZ   counterpoise=2

00077 m062x/aug-cc-pVDZ   counterpoise=2

 0  1  0  1  0  1
  N          0.329023       -1.055133        0.000077  1
  N          1.142542       -0.000000        0.000054  1
  N          0.401338        1.055212       -0.000160  1
  C         -0.906026        0.682931        0.000013  1
  C         -0.966877       -0.683010        0.000016  1
  H          0.723583       -1.980558        0.000143  1
  H         -1.701134        1.405525       -0.000009  1
  H         -1.778466       -1.386383        0.000044  1
  C          0.866032        0.499988        1.732008  2
  H          1.030824        0.202009        0.699812  2
  H          1.282045       -0.252250        2.397252  2
  H          1.352202        1.454647        1.915698  2
  H         -0.201011        0.595669        1.915698  2

%mem=32GB
%nprocshared= 8
#p m062x/aug-cc-pVDZ   counterpoise=2

00078 m062x/aug-cc-pVDZ   counterpoise=2

 0  1  0  1  0  1
  N          0.329023       -1.055133        0.000077  1
  N          1.142542       -0.000000        0.000054  1
  N          0.401338        1.055212       -0.000160  1
  C         -0.906026        0.682931        0.000013  1
  C         -0.966877       -0.683010        0.000016  1
  H          0.723583       -1.980558        0.000143  1
  H         -1.701134        1.405525       -0.000009  1
  H         -1.778466       -1.386383        0.000044  1
  C          0.766035        0.642798        1.732008  2
  H          0.547943        0.889425        0.696157  2
  H          0.191819        1.292144        2.387830  2
  H          0.497429       -0.393127        1.922237  2
  H          1.827041        0.782647        1.922237  2

%mem=32GB
%nprocshared= 8
#p m062x/aug-cc-pVDZ   counterpoise=2

00079 m062x/aug-cc-pVDZ   counterpoise=2

 0  1  0  1  0  1
  N          0.329023       -1.055133        0.000077  1
  N          1.142542       -0.000000        0.000054  1
  N          0.401338        1.055212       -0.000160  1
  C         -0.906026        0.682931        0.000013  1
  C         -0.966877       -0.683010        0.000016  1
  H          0.723583       -1.980558        0.000143  1
  H         -1.701134        1.405525       -0.000009  1
  H         -1.778466       -1.386383        0.000044  1
  C          0.642781        0.766052        1.732007  2
  H          0.494739        0.943351        0.669922  2
  H          0.050360        1.475554        2.303951  2
  H          0.331834       -0.246184        1.977297  2
  H          1.694254        0.891412        1.977297  2

%mem=32GB
%nprocshared= 8
#p m062x/aug-cc-pVDZ   counterpoise=2

00080 m062x/aug-cc-pVDZ   counterpoise=2

 0  1  0  1  0  1
  N          0.329023       -1.055133        0.000077  1
  N          1.142542       -0.000000        0.000054  1
  N          0.401338        1.055212       -0.000160  1
  C         -0.906026        0.682931        0.000013  1
  C         -0.966877       -0.683010        0.000016  1
  H          0.723583       -1.980558        0.000143  1
  H         -1.701134        1.405525       -0.000009  1
  H         -1.778466       -1.386383        0.000044  1
  C          0.499997        0.866030        1.732006  2
  H          0.438554        0.983849        0.653248  2
  H          0.050195        1.728537        2.217019  2
  H         -0.031247       -0.034520        2.029102  2
  H          1.542513        0.786206        2.029102  2

%mem=32GB
%nprocshared= 8
#p m062x/aug-cc-pVDZ   counterpoise=2

00081 m062x/aug-cc-pVDZ   counterpoise=2

 0  1  0  1  0  1
  N          0.329023       -1.055133        0.000077  1
  N          1.142542       -0.000000        0.000054  1
  N          0.401338        1.055212       -0.000160  1
  C         -0.906026        0.682931        0.000013  1
  C         -0.966877       -0.683010        0.000016  1
  H          0.723583       -1.980558        0.000143  1
  H         -1.701134        1.405525       -0.000009  1
  H         -1.778466       -1.386383        0.000044  1
  C          0.342022        0.939696        1.732006  2
  H          0.379138        1.011978        0.648136  2
  H          0.796425        1.824630        2.170053  2
  H         -0.693206        0.866451        2.055142  2
  H          0.885714        0.055694        2.055142  2

%mem=32GB
%nprocshared= 8
#p m062x/aug-cc-pVDZ   counterpoise=2

00082 m062x/aug-cc-pVDZ   counterpoise=2

 0  1  0  1  0  1
  N          0.329023       -1.055133        0.000077  1
  N          1.142542       -0.000000        0.000054  1
  N          0.401338        1.055212       -0.000160  1
  C         -0.906026        0.682931        0.000013  1
  C         -0.966877       -0.683010        0.000016  1
  H          0.723583       -1.980558        0.000143  1
  H         -1.701134        1.405525       -0.000009  1
  H         -1.778466       -1.386383        0.000044  1
  C          0.173654        0.984810        1.732006  2
  H          0.315189        1.028574        0.655239  2
  H          1.096331        1.270112        2.230752  2
  H         -0.620646        1.668116        2.021241  2
  H         -0.096317       -0.027582        2.021241  2

%mem=32GB
%nprocshared= 8
#p m062x/aug-cc-pVDZ   counterpoise=2

00083 m062x/aug-cc-pVDZ   counterpoise=2

 0  1  0  1  0  1
  N          0.329023       -1.055133        0.000077  1
  N          1.142542       -0.000000        0.000054  1
  N          0.401338        1.055212       -0.000160  1
  C         -0.906026        0.682931        0.000013  1
  C         -0.966877       -0.683010        0.000016  1
  H          0.723583       -1.980558        0.000143  1
  H         -1.701134        1.405525       -0.000009  1
  H         -1.778466       -1.386383        0.000044  1
  C          0.000010        1.000001        1.732007  2
  H          0.245221        1.033735        0.673655  2
  H          0.906750        1.124741        2.318301  2
  H         -0.696964        1.799933        1.968256  2
  H         -0.455068        0.041582        1.968256  2

%mem=32GB
%nprocshared= 8
#p m062x/aug-cc-pVDZ   counterpoise=2

00084 m062x/aug-cc-pVDZ   counterpoise=2

 0  1  0  1  0  1
  N          0.329023       -1.055133        0.000077  1
  N          1.142542       -0.000000        0.000054  1
  N          0.401338        1.055212       -0.000160  1
  C         -0.906026        0.682931        0.000013  1
  C         -0.966877       -0.683010        0.000016  1
  H          0.723583       -1.980558        0.000143  1
  H         -1.701134        1.405525       -0.000009  1
  H         -1.778466       -1.386383        0.000044  1
  C         -0.173634        0.984809        1.732008  2
  H          0.168527        1.026705        0.701209  2
  H          0.676904        1.088954        2.400751  2
  H         -0.877913        1.792658        1.913250  2
  H         -0.662195        0.030904        1.913250  2

%mem=32GB
%nprocshared= 8
#p m062x/aug-cc-pVDZ   counterpoise=2

00085 m062x/aug-cc-pVDZ   counterpoise=2

 0  1  0  1  0  1
  N          0.329023       -1.055133        0.000077  1
  N          1.142542       -0.000000        0.000054  1
  N          0.401338        1.055212       -0.000160  1
  C         -0.906026        0.682931        0.000013  1
  C         -0.966877       -0.683010        0.000016  1
  H          0.723583       -1.980558        0.000143  1
  H         -1.701134        1.405525       -0.000009  1
  H         -1.778466       -1.386383        0.000044  1
  C         -0.342034        0.939686        1.732008  2
  H         -0.675279        0.787978        0.708628  2
  H         -1.109041        0.590509        2.418487  2
  H          0.575862        0.382464        1.900672  2
  H         -0.159540        1.997857        1.900672  2

%mem=32GB
%nprocshared= 8
#p m062x/aug-cc-pVDZ   counterpoise=2

00086 m062x/aug-cc-pVDZ   counterpoise=2

 0  1  0  1  0  1
  N          0.329023       -1.055133        0.000077  1
  N          1.142542       -0.000000        0.000054  1
  N          0.401338        1.055212       -0.000160  1
  C         -0.906026        0.682931        0.000013  1
  C         -0.966877       -0.683010        0.000016  1
  H          0.723583       -1.980558        0.000143  1
  H         -1.701134        1.405525       -0.000009  1
  H         -1.778466       -1.386383        0.000044  1
  C         -0.500010        0.866021        1.732007  2
  H         -0.746776        0.754743        0.679344  2
  H         -1.322444        0.495150        2.338254  2
  H          0.399456        0.298113        1.955434  2
  H         -0.330174        1.916122        1.955434  2

%mem=32GB
%nprocshared= 8
#p m062x/aug-cc-pVDZ   counterpoise=2

00087 m062x/aug-cc-pVDZ   counterpoise=2

 0  1  0  1  0  1
  N          0.329023       -1.055133        0.000077  1
  N          1.142542       -0.000000        0.000054  1
  N          0.401338        1.055212       -0.000160  1
  C         -0.906026        0.682931        0.000013  1
  C         -0.966877       -0.683010        0.000016  1
  H          0.723583       -1.980558        0.000143  1
  H         -1.701134        1.405525       -0.000009  1
  H         -1.778466       -1.386383        0.000044  1
  C         -0.642794        0.766042        1.732006  2
  H         -0.805926        0.714536        0.658642  2
  H         -1.553411        0.478529        2.251229  2
  H          0.161312        0.089287        2.009300  2
  H         -0.373085        1.781839        2.009300  2

%mem=32GB
%nprocshared= 8
#p m062x/aug-cc-pVDZ   counterpoise=2

00088 m062x/aug-cc-pVDZ   counterpoise=2

 0  1  0  1  0  1
  N          0.329023       -1.055133        0.000077  1
  N          1.142542       -0.000000        0.000054  1
  N          0.401338        1.055212       -0.000160  1
  C         -0.906026        0.682931        0.000013  1
  C         -0.966877       -0.683010        0.000016  1
  H          0.723583       -1.980558        0.000143  1
  H         -1.701134        1.405525       -0.000009  1
  H         -1.778466       -1.386383        0.000044  1
  C         -0.766048        0.642789        1.732006  2
  H         -0.853582        0.667891        0.648916  2
  H         -1.718436        0.915911        2.179040  2
  H         -0.490709       -0.359399        2.050258  2
  H         -0.001429        1.346741        2.050258  2

%mem=32GB
%nprocshared= 8
#p m062x/aug-cc-pVDZ   counterpoise=2

00089 m062x/aug-cc-pVDZ   counterpoise=2

 0  1  0  1  0  1
  N          0.329023       -1.055133        0.000077  1
  N          1.142542       -0.000000        0.000054  1
  N          0.401338        1.055212       -0.000160  1
  C         -0.906026        0.682931        0.000013  1
  C         -0.966877       -0.683010        0.000016  1
  H          0.723583       -1.980558        0.000143  1
  H         -1.701134        1.405525       -0.000009  1
  H         -1.778466       -1.386383        0.000044  1
  C         -0.866026        0.500005        1.732006  2
  H         -0.890983        0.614135        0.651392  2
  H         -1.075340        1.457238        2.202505  2
  H         -1.615858       -0.225277        2.037288  2
  H          0.118085        0.153875        2.037288  2

%mem=32GB
%nprocshared= 8
#p m062x/aug-cc-pVDZ   counterpoise=2

00090 m062x/aug-cc-pVDZ   counterpoise=2

 0  1  0  1  0  1
  N          0.329023       -1.055133        0.000077  1
  N          1.142542       -0.000000        0.000054  1
  N          0.401338        1.055212       -0.000160  1
  C         -0.906026        0.682931        0.000013  1
  C         -0.966877       -0.683010        0.000016  1
  H          0.723583       -1.980558        0.000143  1
  H         -1.701134        1.405525       -0.000009  1
  H         -1.778466       -1.386383        0.000044  1
  C         -0.939692        0.342029        1.732007  2
  H         -0.918966        0.551896        0.665751  2
  H         -0.847808        1.272450        2.286399  2
  H         -1.879161       -0.140943        1.988159  2
  H         -0.112841       -0.315375        1.988159  2

%mem=32GB
%nprocshared= 8
#p m062x/aug-cc-pVDZ   counterpoise=2

00091 m062x/aug-cc-pVDZ   counterpoise=2

 0  1  0  1  0  1
  N          0.329023       -1.055133        0.000077  1
  N          1.142542       -0.000000        0.000054  1
  N          0.401338        1.055212       -0.000160  1
  C         -0.906026        0.682931        0.000013  1
  C         -0.966877       -0.683010        0.000016  1
  H          0.723583       -1.980558        0.000143  1
  H         -1.701134        1.405525       -0.000009  1
  H         -1.778466       -1.386383        0.000044  1
  C         -0.984806        0.173661        1.732008  2
  H         -0.937421        0.479981        0.690231  2
  H         -0.850456        1.042160        2.371646  2
  H         -1.952708       -0.278144        1.933293  2
  H         -0.198658       -0.549481        1.933293  2

%mem=32GB
%nprocshared= 8
#p m062x/aug-cc-pVDZ   counterpoise=2

00092 m062x/aug-cc-pVDZ   counterpoise=2

 0  1  0  1  0  1
  N          0.329023       -1.055133        0.000077  1
  N          1.142542       -0.000000        0.000054  1
  N          0.401338        1.055212       -0.000160  1
  C         -0.906026        0.682931        0.000013  1
  C         -0.966877       -0.683010        0.000016  1
  H          0.723583       -1.980558        0.000143  1
  H         -1.701134        1.405525       -0.000009  1
  H         -1.778466       -1.386383        0.000044  1
  C         -0.999999       -0.000017        1.732009  2
  H         -0.980666       -0.398683        0.721036  2
  H         -0.960277       -0.819105        2.445447  2
  H         -0.143117        0.651931        1.880986  2
  H         -1.915945        0.565957        1.880986  2

%mem=32GB
%nprocshared= 8
#p m062x/aug-cc-pVDZ   counterpoise=2

00093 m062x/aug-cc-pVDZ   counterpoise=2

 0  1  0  1  0  1
  N          0.329023       -1.055133        0.000077  1
  N          1.142542       -0.000000        0.000054  1
  N          0.401338        1.055212       -0.000160  1
  C         -0.906026        0.682931        0.000013  1
  C         -0.966877       -0.683010        0.000016  1
  H          0.723583       -1.980558        0.000143  1
  H         -1.701134        1.405525       -0.000009  1
  H         -1.778466       -1.386383        0.000044  1
  C         -0.984807       -0.173661        1.732008  2
  H         -0.974013       -0.480302        0.689304  2
  H         -0.953822       -1.053863        2.369002  2
  H         -0.118793        0.451046        1.935079  2
  H         -1.892606        0.388603        1.935079  2

%mem=32GB
%nprocshared= 8
#p m062x/aug-cc-pVDZ   counterpoise=2

00094 m062x/aug-cc-pVDZ   counterpoise=2

 0  1  0  1  0  1
  N          0.329023       -1.055133        0.000077  1
  N          1.142542       -0.000000        0.000054  1
  N          0.401338        1.055212       -0.000160  1
  C         -0.906026        0.682931        0.000013  1
  C         -0.966877       -0.683010        0.000016  1
  H          0.723583       -1.980558        0.000143  1
  H         -1.701134        1.405525       -0.000009  1
  H         -1.778466       -1.386383        0.000044  1
  C         -0.939693       -0.342029        1.732007  2
  H         -0.956429       -0.551957        0.665693  2
  H         -1.014006       -1.274171        2.286141  2
  H         -0.009517        0.158524        1.988318  2
  H         -1.778815        0.299576        1.988318  2

%mem=32GB
%nprocshared= 8
#p m062x/aug-cc-pVDZ   counterpoise=2

00095 m062x/aug-cc-pVDZ   counterpoise=2

 0  1  0  1  0  1
  N          0.329023       -1.055133        0.000077  1
  N          1.142542       -0.000000        0.000054  1
  N          0.401338        1.055212       -0.000160  1
  C         -0.906026        0.682931        0.000013  1
  C         -0.966877       -0.683010        0.000016  1
  H          0.723583       -1.980558        0.000143  1
  H         -1.701134        1.405525       -0.000009  1
  H         -1.778466       -1.386383        0.000044  1
  C         -0.866028       -0.500005        1.732006  2
  H         -0.928860       -0.614023        0.652920  2
  H         -1.336097       -1.353014        2.214590  2
  H          0.177687       -0.444788        2.030481  2
  H         -1.376815        0.411854        2.030481  2

%mem=32GB
%nprocshared= 8
#p m062x/aug-cc-pVDZ   counterpoise=2

00096 m062x/aug-cc-pVDZ   counterpoise=2

 0  1  0  1  0  1
  N          0.329023       -1.055133        0.000077  1
  N          1.142542       -0.000000        0.000054  1
  N          0.401338        1.055212       -0.000160  1
  C         -0.906026        0.682931        0.000013  1
  C         -0.966877       -0.683010        0.000016  1
  H          0.723583       -1.980558        0.000143  1
  H         -1.701134        1.405525       -0.000009  1
  H         -1.778466       -1.386383        0.000044  1
  C         -0.766050       -0.642789        1.732006  2
  H         -0.891207       -0.667855        0.652616  2
  H         -1.722153       -0.834275        2.212294  2
  H         -0.051116       -1.404683        2.031781  2
  H         -0.399671        0.335669        2.031781  2

%mem=32GB
%nprocshared= 8
#p m062x/aug-cc-pVDZ   counterpoise=2

00097 m062x/aug-cc-pVDZ   counterpoise=2

 0  1  0  1  0  1
  N          0.329023       -1.055133        0.000077  1
  N          1.142542       -0.000000        0.000054  1
  N          0.401338        1.055212       -0.000160  1
  C         -0.906026        0.682931        0.000013  1
  C         -0.966877       -0.683010        0.000016  1
  H          0.723583       -1.980558        0.000143  1
  H         -1.701134        1.405525       -0.000009  1
  H         -1.778466       -1.386383        0.000044  1
  C         -0.642796       -0.766042        1.732007  2
  H         -0.842482       -0.714881        0.664822  2
  H         -1.550873       -0.533385        2.282229  2
  H         -0.309132       -1.767650        1.990709  2
  H          0.131386       -0.048274        1.990709  2

%mem=32GB
%nprocshared= 8
#p m062x/aug-cc-pVDZ   counterpoise=2

00098 m062x/aug-cc-pVDZ   counterpoise=2

 0  1  0  1  0  1
  N          0.329023       -1.055133        0.000077  1
  N          1.142542       -0.000000        0.000054  1
  N          0.401338        1.055212       -0.000160  1
  C         -0.906026        0.682931        0.000013  1
  C         -0.966877       -0.683010        0.000016  1
  H          0.723583       -1.980558        0.000143  1
  H         -1.701134        1.405525       -0.000009  1
  H         -1.778466       -1.386383        0.000044  1
  C         -0.500012       -0.866021        1.732008  2
  H         -0.781435       -0.755703        0.687974  2
  H         -1.322590       -0.543571        2.365148  2
  H         -0.271838       -1.908670        1.937671  2
  H          0.375934       -0.256186        1.937671  2

%mem=32GB
%nprocshared= 8
#p m062x/aug-cc-pVDZ   counterpoise=2

00099 m062x/aug-cc-pVDZ   counterpoise=2

 0  1  0  1  0  1
  N          0.329023       -1.055133        0.000077  1
  N          1.142542       -0.000000        0.000054  1
  N          0.401338        1.055212       -0.000160  1
  C         -0.906026        0.682931        0.000013  1
  C         -0.966877       -0.683010        0.000016  1
  H          0.723583       -1.980558        0.000143  1
  H         -1.701134        1.405525       -0.000009  1
  H         -1.778466       -1.386383        0.000044  1
  C         -0.342035       -0.939686        1.732009  2
  H         -0.707353       -0.789619        0.719389  2
  H         -1.103310       -0.626965        2.442040  2
  H         -0.115875       -1.992005        1.883513  2
  H          0.558548       -0.350218        1.883513  2

%mem=32GB
%nprocshared= 8
#p m062x/aug-cc-pVDZ   counterpoise=2

00100 m062x/aug-cc-pVDZ   counterpoise=2

 0  1  0  1  0  1
  N          0.329023       -1.055133        0.000077  1
  N          1.142542       -0.000000        0.000054  1
  N          0.401338        1.055212       -0.000160  1
  C         -0.906026        0.682931        0.000013  1
  C         -0.966877       -0.683010        0.000016  1
  H          0.723583       -1.980558        0.000143  1
  H         -1.701134        1.405525       -0.000009  1
  H         -1.778466       -1.386383        0.000044  1
  C         -0.173636       -0.984810        1.732008  2
  H          0.129087       -1.027161        0.688964  2
  H          0.699318       -1.106938        2.368022  2
  H         -0.638576       -0.023664        1.935739  2
  H         -0.884497       -1.781457        1.935739  2

%mem=32GB
%nprocshared= 8
#p m062x/aug-cc-pVDZ   counterpoise=2

00101 m062x/aug-cc-pVDZ   counterpoise=2

 0  1  0  1  0  1
  N          0.329023       -1.055133        0.000077  1
  N          1.142542       -0.000000        0.000054  1
  N          0.401338        1.055212       -0.000160  1
  C         -0.906026        0.682931        0.000013  1
  C         -0.966877       -0.683010        0.000016  1
  H          0.723583       -1.980558        0.000143  1
  H         -1.701134        1.405525       -0.000009  1
  H         -1.778466       -1.386383        0.000044  1
  C          0.000008       -1.000001        1.732007  2
  H          0.202762       -1.033976        0.664715  2
  H          0.924809       -1.154966        2.281740  2
  H         -0.417148       -0.030271        1.991007  2
  H         -0.710473       -1.780778        1.991007  2

%mem=32GB
%nprocshared= 8
#p m062x/aug-cc-pVDZ   counterpoise=2

00102 m062x/aug-cc-pVDZ   counterpoise=2

 0  1  0  1  0  1
  N          0.329023       -1.055133        0.000077  1
  N          1.142542       -0.000000        0.000054  1
  N          0.401338        1.055212       -0.000160  1
  C         -0.906026        0.682931        0.000013  1
  C         -0.966877       -0.683010        0.000016  1
  H          0.723583       -1.980558        0.000143  1
  H         -1.701134        1.405525       -0.000009  1
  H         -1.778466       -1.386383        0.000044  1
  C          0.173652       -0.984810        1.732006  2
  H          0.270689       -1.028730        0.650327  2
  H          1.070371       -1.390680        2.193137  2
  H          0.042693        0.048591        2.042504  2
  H         -0.689185       -1.568402        2.042504  2

%mem=32GB
%nprocshared= 8
#p m062x/aug-cc-pVDZ   counterpoise=2

00103 m062x/aug-cc-pVDZ   counterpoise=2

 0  1  0  1  0  1
  N          0.329023       -1.055133        0.000077  1
  N          1.142542       -0.000000        0.000054  1
  N          0.401338        1.055212       -0.000160  1
  C         -0.906026        0.682931        0.000013  1
  C         -0.966877       -0.683010        0.000016  1
  H          0.723583       -1.980558        0.000143  1
  H         -1.701134        1.405525       -0.000009  1
  H         -1.778466       -1.386383        0.000044  1
  C          0.342020       -0.939696        1.732006  2
  H          0.333882       -1.011979        0.647532  2
  H          0.230341       -1.931621        2.162227  2
  H          1.283814       -0.506866        2.059358  2
  H         -0.479954       -0.308287        2.059358  2

%mem=32GB
%nprocshared= 8
#p m062x/aug-cc-pVDZ   counterpoise=2

00104 m062x/aug-cc-pVDZ   counterpoise=2

 0  1  0  1  0  1
  N          0.329023       -1.055133        0.000077  1
  N          1.142542       -0.000000        0.000054  1
  N          0.401338        1.055212       -0.000160  1
  C         -0.906026        0.682931        0.000013  1
  C         -0.966877       -0.683010        0.000016  1
  H          0.723583       -1.980558        0.000143  1
  H         -1.701134        1.405525       -0.000009  1
  H         -1.778466       -1.386383        0.000044  1
  C          0.499996       -0.866030        1.732006  2
  H          0.393842       -0.983441        0.656682  2
  H         -0.144528       -1.578900        2.239828  2
  H          1.533645       -1.046041        2.015981  2
  H          0.217068        0.144310        2.015981  2

%mem=32GB
%nprocshared= 8
#p m062x/aug-cc-pVDZ   counterpoise=2

00105 m062x/aug-cc-pVDZ   counterpoise=2

 0  1  0  1  0  1
  N          0.329023       -1.055133        0.000077  1
  N          1.142542       -0.000000        0.000054  1
  N          0.401338        1.055212       -0.000160  1
  C         -0.906026        0.682931        0.000013  1
  C         -0.966877       -0.683010        0.000016  1
  H          0.723583       -1.980558        0.000143  1
  H         -1.701134        1.405525       -0.000009  1
  H         -1.778466       -1.386383        0.000044  1
  C          0.642780       -0.766052        1.732007  2
  H          0.451590       -0.942205        0.676644  2
  H         -0.025223       -1.381519        2.329041  2
  H          1.673752       -1.022870        1.961391  2
  H          0.471079        0.282461        1.961391  2

%mem=32GB
%nprocshared= 8
#p m062x/aug-cc-pVDZ   counterpoise=2

00106 m062x/aug-cc-pVDZ   counterpoise=2

 0  1  0  1  0  1
  N          0.329023       -1.055133        0.000077  1
  N          1.142542       -0.000000        0.000054  1
  N          0.401338        1.055212       -0.000160  1
  C         -0.906026        0.682931        0.000013  1
  C         -0.966877       -0.683010        0.000016  1
  H          0.723583       -1.980558        0.000143  1
  H         -1.701134        1.405525       -0.000009  1
  H         -1.778466       -1.386383        0.000044  1
  C          0.766034       -0.642798        1.732008  2
  H          0.506927       -0.887274        0.705134  2
  H          0.148267       -1.225683        2.410304  2
  H          1.813563       -0.874551        1.906510  2
  H          0.595486        0.416419        1.906510  2

%mem=32GB
%nprocshared= 8
#p m062x/aug-cc-pVDZ   counterpoise=2

00107 m062x/aug-cc-pVDZ   counterpoise=2

 0  1  0  1  0  1
  N          0.329023       -1.055133        0.000077  1
  N          1.142542       -0.000000        0.000054  1
  N          0.401338        1.055212       -0.000160  1
  C         -0.906026        0.682931        0.000013  1
  C         -0.966877       -0.683010        0.000016  1
  H          0.723583       -1.980558        0.000143  1
  H         -1.701134        1.405525       -0.000009  1
  H         -1.778466       -1.386383        0.000044  1
  C          0.866032       -0.499988        1.732008  2
  H          1.030824       -0.202009        0.699812  2
  H          1.282045        0.252250        2.397252  2
  H         -0.201011       -0.595669        1.915698  2
  H          1.352202       -1.454647        1.915698  2

%mem=32GB
%nprocshared= 8
#p m062x/aug-cc-pVDZ   counterpoise=2

00108 m062x/aug-cc-pVDZ   counterpoise=2

 0  1  0  1  0  1
  N          0.329023       -1.055133        0.000077  1
  N          1.142542       -0.000000        0.000054  1
  N          0.401338        1.055212       -0.000160  1
  C         -0.906026        0.682931        0.000013  1
  C         -0.966877       -0.683010        0.000016  1
  H          0.723583       -1.980558        0.000143  1
  H         -1.701134        1.405525       -0.000009  1
  H         -1.778466       -1.386383        0.000044  1
  C          0.939698       -0.342011        1.732007  2
  H          1.063767       -0.132820        0.672658  2
  H          1.407812        0.447266        2.314576  2
  H         -0.119724       -0.388580        1.970617  2
  H          1.406884       -1.293999        1.970617  2

%mem=32GB
%nprocshared= 8
#p m062x/aug-cc-pVDZ   counterpoise=2

00109 m062x/aug-cc-pVDZ   counterpoise=2

 0  1  0  1  0  1
  N          0.329023       -1.055133        0.000077  1
  N          1.142542       -0.000000        0.000054  1
  N          0.401338        1.055212       -0.000160  1
  C         -0.906026        0.682931        0.000013  1
  C         -0.966877       -0.683010        0.000016  1
  H          0.723583       -1.980558        0.000143  1
  H         -1.701134        1.405525       -0.000009  1
  H         -1.778466       -1.386383        0.000044  1
  C          0.984812       -0.173644        1.732006  2
  H          1.082902       -0.065657        0.654930  2
  H          1.634880        0.542011        2.228723  2
  H         -0.046192        0.011216        2.022409  2
  H          1.267617       -1.182189        2.022409  2

%mem=32GB
%nprocshared= 8
#p m062x/aug-cc-pVDZ   counterpoise=2

00110 m062x/aug-cc-pVDZ   counterpoise=2

 0  1  0  1  0  1
  N          0.329023       -1.055133        0.000077  1
  N          1.142542       -0.000000        0.000054  1
  N          0.401338        1.055212       -0.000160  1
  C         -0.906026        0.682931        0.000013  1
  C         -0.966877       -0.683010        0.000016  1
  H          0.723583       -1.980558        0.000143  1
  H         -1.701134        1.405525       -0.000009  1
  H         -1.778466       -1.386383        0.000044  1
  C          1.285571        0.000000        1.532044  2
  H          1.184535        0.000000        0.449839  2
  H          0.298955        0.000000        1.988186  2
  H          1.829418       -0.887456        1.845300  2
  H          1.829418        0.887456        1.845300  2

%mem=32GB
%nprocshared= 8
#p m062x/aug-cc-pVDZ   counterpoise=2

00111 m062x/aug-cc-pVDZ   counterpoise=2

 0  1  0  1  0  1
  N          0.329023       -1.055133        0.000077  1
  N          1.142542       -0.000000        0.000054  1
  N          0.401338        1.055212       -0.000160  1
  C         -0.906026        0.682931        0.000013  1
  C         -0.966877       -0.683010        0.000016  1
  H          0.723583       -1.980558        0.000143  1
  H         -1.701134        1.405525       -0.000009  1
  H         -1.778466       -1.386383        0.000044  1
  C          1.266041        0.223231        1.532044  2
  H          1.179612        0.067005        0.459898  2
  H          0.805533       -0.609164        2.057904  2
  H          2.316068        0.287967        1.805411  2
  H          0.762987        1.147182        1.805411  2

%mem=32GB
%nprocshared= 8
#p m062x/aug-cc-pVDZ   counterpoise=2

00112 m062x/aug-cc-pVDZ   counterpoise=2

 0  1  0  1  0  1
  N          0.329023       -1.055133        0.000077  1
  N          1.142542       -0.000000        0.000054  1
  N          0.401338        1.055212       -0.000160  1
  C         -0.906026        0.682931        0.000013  1
  C         -0.966877       -0.683010        0.000016  1
  H          0.723583       -1.980558        0.000143  1
  H         -1.701134        1.405525       -0.000009  1
  H         -1.778466       -1.386383        0.000044  1
  C          1.208044        0.439680        1.532046  2
  H          1.163413        0.140095        0.488191  2
  H          1.077912       -0.433826        2.165709  2
  H          2.173203        0.895522        1.737358  2
  H          0.417665        1.157055        1.737358  2

%mem=32GB
%nprocshared= 8
#p m062x/aug-cc-pVDZ   counterpoise=2

00113 m062x/aug-cc-pVDZ   counterpoise=2

 0  1  0  1  0  1
  N          0.329023       -1.055133        0.000077  1
  N          1.142542       -0.000000        0.000054  1
  N          0.401338        1.055212       -0.000160  1
  C         -0.906026        0.682931        0.000013  1
  C         -0.966877       -0.683010        0.000016  1
  H          0.723583       -1.980558        0.000143  1
  H         -1.701134        1.405525       -0.000009  1
  H         -1.778466       -1.386383        0.000044  1
  C          1.113342        0.642770        1.532047  2
  H          1.132442        0.222319        0.529934  2
  H          1.149849       -0.160846        2.263037  2
  H          1.972075        1.295166        1.667817  2
  H          0.198992        1.214617        1.667817  2

%mem=32GB
%nprocshared= 8
#p m062x/aug-cc-pVDZ   counterpoise=2

00114 m062x/aug-cc-pVDZ   counterpoise=2

 0  1  0  1  0  1
  N          0.329023       -1.055133        0.000077  1
  N          1.142542       -0.000000        0.000054  1
  N          0.401338        1.055212       -0.000160  1
  C         -0.906026        0.682931        0.000013  1
  C         -0.966877       -0.683010        0.000016  1
  H          0.723583       -1.980558        0.000143  1
  H         -1.701134        1.405525       -0.000009  1
  H         -1.778466       -1.386383        0.000044  1
  C          0.984792        0.826358        1.532047  2
  H          0.601712        0.976617        0.526042  2
  H          0.229565        1.122588        2.255481  2
  H          1.229966       -0.223092        1.673542  2
  H          1.878084        1.429257        1.673542  2

%mem=32GB
%nprocshared= 8
#p m062x/aug-cc-pVDZ   counterpoise=2

00115 m062x/aug-cc-pVDZ   counterpoise=2

 0  1  0  1  0  1
  N          0.329023       -1.055133        0.000077  1
  N          1.142542       -0.000000        0.000054  1
  N          0.401338        1.055212       -0.000160  1
  C         -0.906026        0.682931        0.000013  1
  C         -0.966877       -0.683010        0.000016  1
  H          0.723583       -1.980558        0.000143  1
  H         -1.701134        1.405525       -0.000009  1
  H         -1.778466       -1.386383        0.000044  1
  C          0.826340        0.984810        1.532046  2
  H          0.536107        1.032887        0.485705  2
  H         -0.050109        1.129995        2.158333  2
  H          1.264709        0.012643        1.742289  2
  H          1.554773        1.763693        1.742289  2

%mem=32GB
%nprocshared= 8
#p m062x/aug-cc-pVDZ   counterpoise=2

00116 m062x/aug-cc-pVDZ   counterpoise=2

 0  1  0  1  0  1
  N          0.329023       -1.055133        0.000077  1
  N          1.142542       -0.000000        0.000054  1
  N          0.401338        1.055212       -0.000160  1
  C         -0.906026        0.682931        0.000013  1
  C         -0.966877       -0.683010        0.000016  1
  H          0.723583       -1.980558        0.000143  1
  H         -1.701134        1.405525       -0.000009  1
  H         -1.778466       -1.386383        0.000044  1
  C          0.642781        1.113339        1.532044  2
  H          0.473713        1.072636        0.459135  2
  H         -0.284287        0.890148        2.053782  2
  H          1.398602        0.382490        1.807853  2
  H          0.983164        2.108098        1.807853  2

%mem=32GB
%nprocshared= 8
#p m062x/aug-cc-pVDZ   counterpoise=2

00117 m062x/aug-cc-pVDZ   counterpoise=2

 0  1  0  1  0  1
  N          0.329023       -1.055133        0.000077  1
  N          1.142542       -0.000000        0.000054  1
  N          0.401338        1.055212       -0.000160  1
  C         -0.906026        0.682931        0.000013  1
  C         -0.966877       -0.683010        0.000016  1
  H          0.723583       -1.980558        0.000143  1
  H         -1.701134        1.405525       -0.000009  1
  H         -1.778466       -1.386383        0.000044  1
  C          0.439692        1.208041        1.532044  2
  H          0.412627        1.100196        0.450835  2
  H          0.200593        0.255293        1.997426  2
  H          1.433543        1.522345        1.840182  2
  H         -0.287986        1.954375        1.840182  2

%mem=32GB
%nprocshared= 8
#p m062x/aug-cc-pVDZ   counterpoise=2

00118 m062x/aug-cc-pVDZ   counterpoise=2

 0  1  0  1  0  1
  N          0.329023       -1.055133        0.000077  1
  N          1.142542       -0.000000        0.000054  1
  N          0.401338        1.055212       -0.000160  1
  C         -0.906026        0.682931        0.000013  1
  C         -0.966877       -0.683010        0.000016  1
  H          0.723583       -1.980558        0.000143  1
  H         -1.701134        1.405525       -0.000009  1
  H         -1.778466       -1.386383        0.000044  1
  C          0.223243        1.266038        1.532045  2
  H          0.347579        1.118852        0.462347  2
  H          0.832593        0.544699        2.070413  2
  H          0.534316        2.273021        1.797931  2
  H         -0.821567        1.127642        1.797931  2

%mem=32GB
%nprocshared= 8
#p m062x/aug-cc-pVDZ   counterpoise=2

00119 m062x/aug-cc-pVDZ   counterpoise=2

 0  1  0  1  0  1
  N          0.329023       -1.055133        0.000077  1
  N          1.142542       -0.000000        0.000054  1
  N          0.401338        1.055212       -0.000160  1
  C         -0.906026        0.682931        0.000013  1
  C         -0.966877       -0.683010        0.000016  1
  H          0.723583       -1.980558        0.000143  1
  H         -1.701134        1.405525       -0.000009  1
  H         -1.778466       -1.386383        0.000044  1
  C          0.000011        1.285569        1.532046  2
  H          0.272545        1.129137        0.491551  2
  H          0.759923        0.849389        2.175287  2
  H         -0.074482        2.351584        1.730889  2
  H         -0.958054        0.812229        1.730889  2

%mem=32GB
%nprocshared= 8
#p m062x/aug-cc-pVDZ   counterpoise=2

00120 m062x/aug-cc-pVDZ   counterpoise=2

 0  1  0  1  0  1
  N          0.329023       -1.055133        0.000077  1
  N          1.142542       -0.000000        0.000054  1
  N          0.401338        1.055212       -0.000160  1
  C         -0.906026        0.682931        0.000013  1
  C         -0.966877       -0.683010        0.000016  1
  H          0.723583       -1.980558        0.000143  1
  H         -1.701134        1.405525       -0.000009  1
  H         -1.778466       -1.386383        0.000044  1
  C         -0.223221        1.266039        1.532048  2
  H          0.183761        1.128658        0.533615  2
  H          0.532947        1.010786        2.269973  2
  H         -0.521045        2.303226        1.662509  2
  H         -1.088716        0.621542        1.662509  2

%mem=32GB
%nprocshared= 8
#p m062x/aug-cc-pVDZ   counterpoise=2

00121 m062x/aug-cc-pVDZ   counterpoise=2

 0  1  0  1  0  1
  N          0.329023       -1.055133        0.000077  1
  N          1.142542       -0.000000        0.000054  1
  N          0.401338        1.055212       -0.000160  1
  C         -0.906026        0.682931        0.000013  1
  C         -0.966877       -0.683010        0.000016  1
  H          0.723583       -1.980558        0.000143  1
  H         -1.701134        1.405525       -0.000009  1
  H         -1.778466       -1.386383        0.000044  1
  C         -0.439705        1.208032        1.532048  2
  H         -0.740448        0.869380        0.543997  2
  H         -0.957975        0.624434        2.288545  2
  H          0.633430        1.079940        1.648030  2
  H         -0.693702        2.258513        1.648030  2

%mem=32GB
%nprocshared= 8
#p m062x/aug-cc-pVDZ   counterpoise=2

00122 m062x/aug-cc-pVDZ   counterpoise=2

 0  1  0  1  0  1
  N          0.329023       -1.055133        0.000077  1
  N          1.142542       -0.000000        0.000054  1
  N          0.401338        1.055212       -0.000160  1
  C         -0.906026        0.682931        0.000013  1
  C         -0.966877       -0.683010        0.000016  1
  H          0.723583       -1.980558        0.000143  1
  H         -1.701134        1.405525       -0.000009  1
  H         -1.778466       -1.386383        0.000044  1
  C         -0.642795        1.113329        1.532046  2
  H         -0.820175        0.823301        0.499672  2
  H         -1.091481        0.379702        2.196839  2
  H          0.427361        1.162183        1.716051  2
  H         -1.086811        2.088249        1.716051  2

%mem=32GB
%nprocshared= 8
#p m062x/aug-cc-pVDZ   counterpoise=2

00123 m062x/aug-cc-pVDZ   counterpoise=2

 0  1  0  1  0  1
  N          0.329023       -1.055133        0.000077  1
  N          1.142542       -0.000000        0.000054  1
  N          0.401338        1.055212       -0.000160  1
  C         -0.906026        0.682931        0.000013  1
  C         -0.966877       -0.683010        0.000016  1
  H          0.723583       -1.980558        0.000143  1
  H         -1.701134        1.405525       -0.000009  1
  H         -1.778466       -1.386383        0.000044  1
  C         -0.826354        0.984799        1.532045  2
  H         -0.881740        0.774950        0.467023  2
  H         -1.064124        0.083915        2.091822  2
  H          0.178308        1.313739        1.784888  2
  H         -1.537838        1.766680        1.784888  2

%mem=32GB
%nprocshared= 8
#p m062x/aug-cc-pVDZ   counterpoise=2

00124 m062x/aug-cc-pVDZ   counterpoise=2

 0  1  0  1  0  1
  N          0.329023       -1.055133        0.000077  1
  N          1.142542       -0.000000        0.000054  1
  N          0.401338        1.055212       -0.000160  1
  C         -0.906026        0.682931        0.000013  1
  C         -0.966877       -0.683010        0.000016  1
  H          0.723583       -1.980558        0.000143  1
  H         -1.701134        1.405525       -0.000009  1
  H         -1.778466       -1.386383        0.000044  1
  C         -0.984805        0.826348        1.532044  2
  H         -0.929231        0.725175        0.451280  2
  H         -0.512763       -0.032997        2.001278  2
  H         -0.470794        1.733894        1.838034  2
  H         -2.026457        0.879361        1.838034  2

%mem=32GB
%nprocshared= 8
#p m062x/aug-cc-pVDZ   counterpoise=2

00125 m062x/aug-cc-pVDZ   counterpoise=2

 0  1  0  1  0  1
  N          0.329023       -1.055133        0.000077  1
  N          1.142542       -0.000000        0.000054  1
  N          0.401338        1.055212       -0.000160  1
  C         -0.906026        0.682931        0.000013  1
  C         -0.966877       -0.683010        0.000016  1
  H          0.723583       -1.980558        0.000143  1
  H         -1.701134        1.405525       -0.000009  1
  H         -1.778466       -1.386383        0.000044  1
  C         -1.113335        0.642789        1.532044  2
  H         -0.967635        0.671001        0.455313  2
  H         -0.165285        0.826364        2.031022  2
  H         -1.828948        1.408161        1.821145  2
  H         -1.491531       -0.334383        1.821145  2

%mem=32GB
%nprocshared= 8
#p m062x/aug-cc-pVDZ   counterpoise=2

00126 m062x/aug-cc-pVDZ   counterpoise=2

 0  1  0  1  0  1
  N          0.329023       -1.055133        0.000077  1
  N          1.142542       -0.000000        0.000054  1
  N          0.401338        1.055212       -0.000160  1
  C         -0.906026        0.682931        0.000013  1
  C         -0.966877       -0.683010        0.000016  1
  H          0.723583       -1.980558        0.000143  1
  H         -1.701134        1.405525       -0.000009  1
  H         -1.778466       -1.386383        0.000044  1
  C         -1.208037        0.439700        1.532045  2
  H         -1.000324        0.606986        0.478363  2
  H         -0.503607        1.007029        2.134866  2
  H         -2.220803        0.763528        1.757695  2
  H         -1.107501       -0.618815        1.757695  2

%mem=32GB
%nprocshared= 8
#p m062x/aug-cc-pVDZ   counterpoise=2

00127 m062x/aug-cc-pVDZ   counterpoise=2

 0  1  0  1  0  1
  N          0.329023       -1.055133        0.000077  1
  N          1.142542       -0.000000        0.000054  1
  N          0.401338        1.055212       -0.000160  1
  C         -0.906026        0.682931        0.000013  1
  C         -0.966877       -0.683010        0.000016  1
  H          0.723583       -1.980558        0.000143  1
  H         -1.701134        1.405525       -0.000009  1
  H         -1.778466       -1.386383        0.000044  1
  C         -1.266035        0.223250        1.532047  2
  H         -1.027369        0.527992        0.516396  2
  H         -0.755207        0.875506        2.235676  2
  H         -2.339516        0.291878        1.688268  2
  H         -0.942145       -0.802502        1.688268  2

%mem=32GB
%nprocshared= 8
#p m062x/aug-cc-pVDZ   counterpoise=2

00128 m062x/aug-cc-pVDZ   counterpoise=2

 0  1  0  1  0  1
  N          0.329023       -1.055133        0.000077  1
  N          1.142542       -0.000000        0.000054  1
  N          0.401338        1.055212       -0.000160  1
  C         -0.906026        0.682931        0.000013  1
  C         -0.966877       -0.683010        0.000016  1
  H          0.723583       -1.980558        0.000143  1
  H         -1.701134        1.405525       -0.000009  1
  H         -1.778466       -1.386383        0.000044  1
  C         -1.285567       -0.000018        1.532049  2
  H         -1.082691       -0.434806        0.556766  2
  H         -0.964416       -0.688284        2.309628  2
  H         -0.743407        0.936853        1.631103  2
  H         -2.351838        0.186346        1.631103  2

%mem=32GB
%nprocshared= 8
#p m062x/aug-cc-pVDZ   counterpoise=2

00129 m062x/aug-cc-pVDZ   counterpoise=2

 0  1  0  1  0  1
  N          0.329023       -1.055133        0.000077  1
  N          1.142542       -0.000000        0.000054  1
  N          0.401338        1.055212       -0.000160  1
  C         -0.906026        0.682931        0.000013  1
  C         -0.966877       -0.683010        0.000016  1
  H          0.723583       -1.980558        0.000143  1
  H         -1.701134        1.405525       -0.000009  1
  H         -1.778466       -1.386383        0.000044  1
  C         -1.266036       -0.223251        1.532047  2
  H         -1.066217       -0.530341        0.508746  2
  H         -0.806490       -0.929499        2.218711  2
  H         -0.851912        0.767495        1.700577  2
  H         -2.339609       -0.200529        1.700577  2

%mem=32GB
%nprocshared= 8
#p m062x/aug-cc-pVDZ   counterpoise=2

00130 m062x/aug-cc-pVDZ   counterpoise=2

 0  1  0  1  0  1
  N          0.329023       -1.055133        0.000077  1
  N          1.142542       -0.000000        0.000054  1
  N          0.401338        1.055212       -0.000160  1
  C         -0.906026        0.682931        0.000013  1
  C         -0.966877       -0.683010        0.000016  1
  H          0.723583       -1.980558        0.000143  1
  H         -1.701134        1.405525       -0.000009  1
  H         -1.778466       -1.386383        0.000044  1
  C         -1.208039       -0.439700        1.532045  2
  H         -1.041068       -0.608158        0.471329  2
  H         -0.559720       -1.093794        2.109384  2
  H         -0.985414        0.596349        1.773953  2
  H         -2.246021       -0.653125        1.773953  2

%mem=32GB
%nprocshared= 8
#p m062x/aug-cc-pVDZ   counterpoise=2

00131 m062x/aug-cc-pVDZ   counterpoise=2

 0  1  0  1  0  1
  N          0.329023       -1.055133        0.000077  1
  N          1.142542       -0.000000        0.000054  1
  N          0.401338        1.055212       -0.000160  1
  C         -0.906026        0.682931        0.000013  1
  C         -0.966877       -0.683010        0.000016  1
  H          0.723583       -1.980558        0.000143  1
  H         -1.701134        1.405525       -0.000009  1
  H         -1.778466       -1.386383        0.000044  1
  C         -1.113337       -0.642789        1.532044  2
  H         -1.009936       -0.671185        0.450435  2
  H         -0.164477       -0.903368        1.993826  2
  H         -1.404473        0.357477        1.842182  2
  H         -1.874503       -1.354068        1.842182  2

%mem=32GB
%nprocshared= 8
#p m062x/aug-cc-pVDZ   counterpoise=2

00132 m062x/aug-cc-pVDZ   counterpoise=2

 0  1  0  1  0  1
  N          0.329023       -1.055133        0.000077  1
  N          1.142542       -0.000000        0.000054  1
  N          0.401338        1.055212       -0.000160  1
  C         -0.906026        0.682931        0.000013  1
  C         -0.966877       -0.683010        0.000016  1
  H          0.723583       -1.980558        0.000143  1
  H         -1.701134        1.405525       -0.000009  1
  H         -1.778466       -1.386383        0.000044  1
  C         -0.984807       -0.826348        1.532044  2
  H         -0.972143       -0.725105        0.449933  2
  H         -0.862397        0.152222        1.989094  2
  H         -1.932940       -1.256121        1.844799  2
  H         -0.171754       -1.476429        1.844799  2

%mem=32GB
%nprocshared= 8
#p m062x/aug-cc-pVDZ   counterpoise=2

00133 m062x/aug-cc-pVDZ   counterpoise=2

 0  1  0  1  0  1
  N          0.329023       -1.055133        0.000077  1
  N          1.142542       -0.000000        0.000054  1
  N          0.401338        1.055212       -0.000160  1
  C         -0.906026        0.682931        0.000013  1
  C         -0.966877       -0.683010        0.000016  1
  H          0.723583       -1.980558        0.000143  1
  H         -1.701134        1.405525       -0.000009  1
  H         -1.778466       -1.386383        0.000044  1
  C         -0.826356       -0.984799        1.532045  2
  H         -0.923776       -0.775575        0.469920  2
  H         -1.216562       -0.146776        2.103827  2
  H         -1.387040       -1.883071        1.777437  2
  H          0.221995       -1.133861        1.777437  2

%mem=32GB
%nprocshared= 8
#p m062x/aug-cc-pVDZ   counterpoise=2

00134 m062x/aug-cc-pVDZ   counterpoise=2

 0  1  0  1  0  1
  N          0.329023       -1.055133        0.000077  1
  N          1.142542       -0.000000        0.000054  1
  N          0.401338        1.055212       -0.000160  1
  C         -0.906026        0.682931        0.000013  1
  C         -0.966877       -0.683010        0.000016  1
  H          0.723583       -1.980558        0.000143  1
  H         -1.701134        1.405525       -0.000009  1
  H         -1.778466       -1.386383        0.000044  1
  C         -0.642797       -1.113329        1.532046  2
  H         -0.859699       -0.825322        0.506678  2
  H         -1.152039       -0.437149        2.213905  2
  H         -0.988582       -2.129369        1.704014  2
  H          0.429224       -1.061595        1.704014  2

%mem=32GB
%nprocshared= 8
#p m062x/aug-cc-pVDZ   counterpoise=2

00135 m062x/aug-cc-pVDZ   counterpoise=2

 0  1  0  1  0  1
  N          0.329023       -1.055133        0.000077  1
  N          1.142542       -0.000000        0.000054  1
  N          0.401338        1.055212       -0.000160  1
  C         -0.906026        0.682931        0.000013  1
  C         -0.966877       -0.683010        0.000016  1
  H          0.723583       -1.980558        0.000143  1
  H         -1.701134        1.405525       -0.000009  1
  H         -1.778466       -1.386383        0.000044  1
  C         -0.439707       -1.208032        1.532048  2
  H         -0.776137       -0.872973        0.554334  2
  H         -0.980654       -0.669289        2.305747  2
  H         -0.627191       -2.273808        1.634259  2
  H          0.625295       -1.016195        1.634259  2

%mem=32GB
%nprocshared= 8
#p m062x/aug-cc-pVDZ   counterpoise=2

00136 m062x/aug-cc-pVDZ   counterpoise=2

 0  1  0  1  0  1
  N          0.329023       -1.055133        0.000077  1
  N          1.142542       -0.000000        0.000054  1
  N          0.401338        1.055212       -0.000160  1
  C         -0.906026        0.682931        0.000013  1
  C         -0.966877       -0.683010        0.000016  1
  H          0.723583       -1.980558        0.000143  1
  H         -1.701134        1.405525       -0.000009  1
  H         -1.778466       -1.386383        0.000044  1
  C         -0.223223       -1.266039        1.532047  2
  H          0.142317       -1.126437        0.518012  2
  H          0.548003       -0.971504        2.239110  2
  H         -1.108301       -0.654083        1.685743  2
  H         -0.475061       -2.312190        1.685743  2

%mem=32GB
%nprocshared= 8
#p m062x/aug-cc-pVDZ   counterpoise=2

00137 m062x/aug-cc-pVDZ   counterpoise=2

 0  1  0  1  0  1
  N          0.329023       -1.055133        0.000077  1
  N          1.142542       -0.000000        0.000054  1
  N          0.401338        1.055212       -0.000160  1
  C         -0.906026        0.682931        0.000013  1
  C         -0.966877       -0.683010        0.000016  1
  H          0.723583       -1.980558        0.000143  1
  H         -1.701134        1.405525       -0.000009  1
  H         -1.778466       -1.386383        0.000044  1
  C          0.000009       -1.285569        1.532045  2
  H          0.225807       -1.127424        0.480674  2
  H          0.736620       -0.769659        2.142552  2
  H         -0.990352       -0.895728        1.752696  2
  H          0.027868       -2.349530        1.752696  2

%mem=32GB
%nprocshared= 8
#p m062x/aug-cc-pVDZ   counterpoise=2

00138 m062x/aug-cc-pVDZ   counterpoise=2

 0  1  0  1  0  1
  N          0.329023       -1.055133        0.000077  1
  N          1.142542       -0.000000        0.000054  1
  N          0.401338        1.055212       -0.000160  1
  C         -0.906026        0.682931        0.000013  1
  C         -0.966877       -0.683010        0.000016  1
  H          0.723583       -1.980558        0.000143  1
  H         -1.701134        1.405525       -0.000009  1
  H         -1.778466       -1.386383        0.000044  1
  C          0.223241       -1.266038        1.532044  2
  H          0.297417       -1.118147        0.457800  2
  H          0.652576       -0.410043        2.046262  2
  H         -0.821799       -1.370139        1.812281  2
  H          0.764738       -2.165886        1.812281  2

%mem=32GB
%nprocshared= 8
#p m062x/aug-cc-pVDZ   counterpoise=2

00139 m062x/aug-cc-pVDZ   counterpoise=2

 0  1  0  1  0  1
  N          0.329023       -1.055133        0.000077  1
  N          1.142542       -0.000000        0.000054  1
  N          0.401338        1.055212       -0.000160  1
  C         -0.906026        0.682931        0.000013  1
  C         -0.966877       -0.683010        0.000016  1
  H          0.723583       -1.980558        0.000143  1
  H         -1.701134        1.405525       -0.000009  1
  H         -1.778466       -1.386383        0.000044  1
  C          0.439689       -1.208041        1.532044  2
  H          0.361762       -1.100369        0.453290  2
  H         -0.130624       -0.420037        2.017089  2
  H          0.044904       -2.176218        1.829122  2
  H          1.482748       -1.135586        1.829122  2

%mem=32GB
%nprocshared= 8
#p m062x/aug-cc-pVDZ   counterpoise=2

00140 m062x/aug-cc-pVDZ   counterpoise=2

 0  1  0  1  0  1
  N          0.329023       -1.055133        0.000077  1
  N          1.142542       -0.000000        0.000054  1
  N          0.401338        1.055212       -0.000160  1
  C         -0.906026        0.682931        0.000013  1
  C         -0.966877       -0.683010        0.000016  1
  H          0.723583       -1.980558        0.000143  1
  H         -1.701134        1.405525       -0.000009  1
  H         -1.778466       -1.386383        0.000044  1
  C          0.642779       -1.113339        1.532045  2
  H          0.424851       -1.072910        0.467973  2
  H         -0.270932       -0.943833        2.095852  2
  H          1.046769       -2.090883        1.782398  2
  H          1.370517       -0.345747        1.782398  2

%mem=32GB
%nprocshared= 8
#p m062x/aug-cc-pVDZ   counterpoise=2

00141 m062x/aug-cc-pVDZ   counterpoise=2

 0  1  0  1  0  1
  N          0.329023       -1.055133        0.000077  1
  N          1.142542       -0.000000        0.000054  1
  N          0.401338        1.055212       -0.000160  1
  C         -0.906026        0.682931        0.000013  1
  C         -0.966877       -0.683010        0.000016  1
  H          0.723583       -1.980558        0.000143  1
  H         -1.701134        1.405525       -0.000009  1
  H         -1.778466       -1.386383        0.000044  1
  C          0.826338       -0.984810        1.532046  2
  H          0.491059       -1.032220        0.499227  2
  H         -0.026013       -1.105337        2.195709  2
  H          1.544477       -1.779545        1.716838  2
  H          1.295967       -0.022117        1.716838  2

%mem=32GB
%nprocshared= 8
#p m062x/aug-cc-pVDZ   counterpoise=2

00142 m062x/aug-cc-pVDZ   counterpoise=2

 0  1  0  1  0  1
  N          0.329023       -1.055133        0.000077  1
  N          1.142542       -0.000000        0.000054  1
  N          0.401338        1.055212       -0.000160  1
  C         -0.906026        0.682931        0.000013  1
  C         -0.966877       -0.683010        0.000016  1
  H          0.723583       -1.980558        0.000143  1
  H         -1.701134        1.405525       -0.000009  1
  H         -1.778466       -1.386383        0.000044  1
  C          0.984790       -0.826358        1.532048  2
  H          0.561046       -0.974188        0.542117  2
  H          0.244871       -1.084491        2.285284  2
  H          1.859035       -1.461274        1.650600  2
  H          1.274385        0.214583        1.650600  2

%mem=32GB
%nprocshared= 8
#p m062x/aug-cc-pVDZ   counterpoise=2

00143 m062x/aug-cc-pVDZ   counterpoise=2

 0  1  0  1  0  1
  N          0.329023       -1.055133        0.000077  1
  N          1.142542       -0.000000        0.000054  1
  N          0.401338        1.055212       -0.000160  1
  C         -0.906026        0.682931        0.000013  1
  C         -0.966877       -0.683010        0.000016  1
  H          0.723583       -1.980558        0.000143  1
  H         -1.701134        1.405525       -0.000009  1
  H         -1.778466       -1.386383        0.000044  1
  C          1.113342       -0.642770        1.532047  2
  H          1.132442       -0.222319        0.529934  2
  H          1.149849        0.160846        2.263037  2
  H          0.198992       -1.214617        1.667817  2
  H          1.972075       -1.295166        1.667817  2

%mem=32GB
%nprocshared= 8
#p m062x/aug-cc-pVDZ   counterpoise=2

00144 m062x/aug-cc-pVDZ   counterpoise=2

 0  1  0  1  0  1
  N          0.329023       -1.055133        0.000077  1
  N          1.142542       -0.000000        0.000054  1
  N          0.401338        1.055212       -0.000160  1
  C         -0.906026        0.682931        0.000013  1
  C         -0.966877       -0.683010        0.000016  1
  H          0.723583       -1.980558        0.000143  1
  H         -1.701134        1.405525       -0.000009  1
  H         -1.778466       -1.386383        0.000044  1
  C          1.208044       -0.439680        1.532046  2
  H          1.163413       -0.140095        0.488191  2
  H          1.077912        0.433826        2.165709  2
  H          0.417665       -1.157055        1.737358  2
  H          2.173203       -0.895522        1.737358  2

%mem=32GB
%nprocshared= 8
#p m062x/aug-cc-pVDZ   counterpoise=2

00145 m062x/aug-cc-pVDZ   counterpoise=2

 0  1  0  1  0  1
  N          0.329023       -1.055133        0.000077  1
  N          1.142542       -0.000000        0.000054  1
  N          0.401338        1.055212       -0.000160  1
  C         -0.906026        0.682931        0.000013  1
  C         -0.966877       -0.683010        0.000016  1
  H          0.723583       -1.980558        0.000143  1
  H         -1.701134        1.405525       -0.000009  1
  H         -1.778466       -1.386383        0.000044  1
  C          1.266041       -0.223231        1.532044  2
  H          1.179612       -0.067005        0.459898  2
  H          0.805533        0.609164        2.057904  2
  H          0.762987       -1.147182        1.805411  2
  H          2.316068       -0.287967        1.805411  2

%mem=32GB
%nprocshared= 8
#p m062x/aug-cc-pVDZ   counterpoise=2

00146 m062x/aug-cc-pVDZ   counterpoise=2

 0  1  0  1  0  1
  N          0.329023       -1.055133        0.000077  1
  N          1.142542       -0.000000        0.000054  1
  N          0.401338        1.055212       -0.000160  1
  C         -0.906026        0.682931        0.000013  1
  C         -0.966877       -0.683010        0.000016  1
  H          0.723583       -1.980558        0.000143  1
  H         -1.701134        1.405525       -0.000009  1
  H         -1.778466       -1.386383        0.000044  1
  C          1.532076        0.000000        1.285532  2
  H          1.216867        0.000000        0.245331  2
  H          0.656481        0.000000        1.929590  2
  H          2.127543       -0.887456        1.483820  2
  H          2.127543        0.887456        1.483820  2

%mem=32GB
%nprocshared= 8
#p m062x/aug-cc-pVDZ   counterpoise=2

00147 m062x/aug-cc-pVDZ   counterpoise=2

 0  1  0  1  0  1
  N          0.329023       -1.055133        0.000077  1
  N          1.142542       -0.000000        0.000054  1
  N          0.401338        1.055212       -0.000160  1
  C         -0.906026        0.682931        0.000013  1
  C         -0.966877       -0.683010        0.000016  1
  H          0.723583       -1.980558        0.000143  1
  H         -1.701134        1.405525       -0.000009  1
  H         -1.778466       -1.386383        0.000044  1
  C          1.508801        0.266036        1.285533  2
  H          1.216700        0.053866        0.260332  2
  H          0.824172       -0.231251        1.967784  2
  H          2.518774       -0.097222        1.457220  2
  H          1.475678        1.338837        1.457220  2

%mem=32GB
%nprocshared= 8
#p m062x/aug-cc-pVDZ   counterpoise=2

00148 m062x/aug-cc-pVDZ   counterpoise=2

 0  1  0  1  0  1
  N          0.329023       -1.055133        0.000077  1
  N          1.142542       -0.000000        0.000054  1
  N          0.401338        1.055212       -0.000160  1
  C         -0.906026        0.682931        0.000013  1
  C         -0.966877       -0.683010        0.000016  1
  H          0.723583       -1.980558        0.000143  1
  H         -1.701134        1.405525       -0.000009  1
  H         -1.778466       -1.386383        0.000044  1
  C          1.439683        0.523989        1.285534  2
  H          1.212181        0.122804        0.301324  2
  H          1.057823       -0.149396        2.048563  2
  H          2.516382        0.623591        1.396329  2
  H          0.972440        1.499122        1.396329  2

%mem=32GB
%nprocshared= 8
#p m062x/aug-cc-pVDZ   counterpoise=2

00149 m062x/aug-cc-pVDZ   counterpoise=2

 0  1  0  1  0  1
  N          0.329023       -1.055133        0.000077  1
  N          1.142542       -0.000000        0.000054  1
  N          0.401338        1.055212       -0.000160  1
  C         -0.906026        0.682931        0.000013  1
  C         -0.966877       -0.683010        0.000016  1
  H          0.723583       -1.980558        0.000143  1
  H         -1.701134        1.405525       -0.000009  1
  H         -1.778466       -1.386383        0.000044  1
  C          1.326822        0.766022        1.285537  2
  H          1.193975        0.213798        0.358835  2
  H          1.166769        0.100707        2.130059  2
  H          2.336140        1.167333        1.326819  2
  H          0.610461        1.582477        1.326819  2

%mem=32GB
%nprocshared= 8
#p m062x/aug-cc-pVDZ   counterpoise=2

00150 m062x/aug-cc-pVDZ   counterpoise=2

 0  1  0  1  0  1
  N          0.329023       -1.055133        0.000077  1
  N          1.142542       -0.000000        0.000054  1
  N          0.401338        1.055212       -0.000160  1
  C         -0.906026        0.682931        0.000013  1
  C         -0.966877       -0.683010        0.000016  1
  H          0.723583       -1.980558        0.000143  1
  H         -1.701134        1.405525       -0.000009  1
  H         -1.778466       -1.386383        0.000044  1
  C          1.173625        0.984810        1.285537  2
  H          0.614567        1.035774        0.354821  2
  H          0.486194        1.047476        2.125173  2
  H          1.716419        0.044193        1.331269  2
  H          1.877552        1.811775        1.331269  2

%mem=32GB
%nprocshared= 8
#p m062x/aug-cc-pVDZ   counterpoise=2

00151 m062x/aug-cc-pVDZ   counterpoise=2

 0  1  0  1  0  1
  N          0.329023       -1.055133        0.000077  1
  N          1.142542       -0.000000        0.000054  1
  N          0.401338        1.055212       -0.000160  1
  C         -0.906026        0.682931        0.000013  1
  C         -0.966877       -0.683010        0.000016  1
  H          0.723583       -1.980558        0.000143  1
  H         -1.701134        1.405525       -0.000009  1
  H         -1.778466       -1.386383        0.000044  1
  C          0.984789        1.173644        1.285534  2
  H          0.537204        1.082791        0.299234  2
  H          0.222741        1.018959        2.045030  2
  H          1.766240        0.426713        1.399142  2
  H          1.413158        2.166152        1.399142  2

%mem=32GB
%nprocshared= 8
#p m062x/aug-cc-pVDZ   counterpoise=2

00152 m062x/aug-cc-pVDZ   counterpoise=2

 0  1  0  1  0  1
  N          0.329023       -1.055133        0.000077  1
  N          1.142542       -0.000000        0.000054  1
  N          0.401338        1.055212       -0.000160  1
  C         -0.906026        0.682931        0.000013  1
  C         -0.966877       -0.683010        0.000016  1
  H          0.723583       -1.980558        0.000143  1
  H         -1.701134        1.405525       -0.000009  1
  H         -1.778466       -1.386383        0.000044  1
  C          0.766032        1.326819        1.285533  2
  H          0.475368        1.110346        0.260824  2
  H          0.088132        0.821951        1.968934  2
  H          1.780455        0.975781        1.456399  2
  H          0.720295        2.399288        1.456399  2

%mem=32GB
%nprocshared= 8
#p m062x/aug-cc-pVDZ   counterpoise=2

00153 m062x/aug-cc-pVDZ   counterpoise=2

 0  1  0  1  0  1
  N          0.329023       -1.055133        0.000077  1
  N          1.142542       -0.000000        0.000054  1
  N          0.401338        1.055212       -0.000160  1
  C         -0.906026        0.682931        0.000013  1
  C         -0.966877       -0.683010        0.000016  1
  H          0.723583       -1.980558        0.000143  1
  H         -1.701134        1.405525       -0.000009  1
  H         -1.778466       -1.386383        0.000044  1
  C          0.524001        1.439680        1.285532  2
  H          0.425062        1.129572        0.248508  2
  H          0.259817        0.611637        1.938241  2
  H          1.551051        1.739075        1.477905  2
  H         -0.139885        2.278563        1.477905  2

%mem=32GB
%nprocshared= 8
#p m062x/aug-cc-pVDZ   counterpoise=2

00154 m062x/aug-cc-pVDZ   counterpoise=2

 0  1  0  1  0  1
  N          0.329023       -1.055133        0.000077  1
  N          1.142542       -0.000000        0.000054  1
  N          0.401338        1.055212       -0.000160  1
  C         -0.906026        0.682931        0.000013  1
  C         -0.966877       -0.683010        0.000016  1
  H          0.723583       -1.980558        0.000143  1
  H         -1.701134        1.405525       -0.000009  1
  H         -1.778466       -1.386383        0.000044  1
  C          0.266049        1.508798        1.285533  2
  H          0.373378        1.148953        0.265549  2
  H          0.505118        0.707267        1.979702  2
  H          0.943261        2.343216        1.448652  2
  H         -0.757606        1.835906        1.448652  2

%mem=32GB
%nprocshared= 8
#p m062x/aug-cc-pVDZ   counterpoise=2

00155 m062x/aug-cc-pVDZ   counterpoise=2

 0  1  0  1  0  1
  N          0.329023       -1.055133        0.000077  1
  N          1.142542       -0.000000        0.000054  1
  N          0.401338        1.055212       -0.000160  1
  C         -0.906026        0.682931        0.000013  1
  C         -0.966877       -0.683010        0.000016  1
  H          0.723583       -1.980558        0.000143  1
  H         -1.701134        1.405525       -0.000009  1
  H         -1.778466       -1.386383        0.000044  1
  C          0.000013        1.532074        1.285535  2
  H          0.305307        1.169317        0.307486  2
  H          0.491959        0.947534        2.058696  2
  H          0.280324        2.577237        1.388181  2
  H         -1.077667        1.434357        1.388181  2

%mem=32GB
%nprocshared= 8
#p m062x/aug-cc-pVDZ   counterpoise=2

00156 m062x/aug-cc-pVDZ   counterpoise=2

 0  1  0  1  0  1
  N          0.329023       -1.055133        0.000077  1
  N          1.142542       -0.000000        0.000054  1
  N          0.401338        1.055212       -0.000160  1
  C         -0.906026        0.682931        0.000013  1
  C         -0.966877       -0.683010        0.000016  1
  H          0.723583       -1.980558        0.000143  1
  H         -1.701134        1.405525       -0.000009  1
  H         -1.778466       -1.386383        0.000044  1
  C         -0.266025        1.508800        1.285537  2
  H          0.211837        1.184010        0.364920  2
  H          0.292473        1.129204        2.137279  2
  H         -0.285443        2.595032        1.320166  2
  H         -1.283164        1.127086        1.320166  2

%mem=32GB
%nprocshared= 8
#p m062x/aug-cc-pVDZ   counterpoise=2

00157 m062x/aug-cc-pVDZ   counterpoise=2

 0  1  0  1  0  1
  N          0.329023       -1.055133        0.000077  1
  N          1.142542       -0.000000        0.000054  1
  N          0.401338        1.055212       -0.000160  1
  C         -0.906026        0.682931        0.000013  1
  C         -0.966877       -0.683010        0.000016  1
  H          0.723583       -1.980558        0.000143  1
  H         -1.701134        1.405525       -0.000009  1
  H         -1.778466       -1.386383        0.000044  1
  C         -0.524016        1.439671        1.285538  2
  H         -0.793659        0.905524        0.378148  2
  H         -0.819622        0.854092        2.152251  2
  H          0.550898        1.599716        1.306064  2
  H         -1.033571        2.399571        1.306064  2

%mem=32GB
%nprocshared= 8
#p m062x/aug-cc-pVDZ   counterpoise=2

00158 m062x/aug-cc-pVDZ   counterpoise=2

 0  1  0  1  0  1
  N          0.329023       -1.055133        0.000077  1
  N          1.142542       -0.000000        0.000054  1
  N          0.401338        1.055212       -0.000160  1
  C         -0.906026        0.682931        0.000013  1
  C         -0.966877       -0.683010        0.000016  1
  H          0.723583       -1.980558        0.000143  1
  H         -1.701134        1.405525       -0.000009  1
  H         -1.778466       -1.386383        0.000044  1
  C         -0.766049        1.326808        1.285535  2
  H         -0.871370        0.842342        0.318283  2
  H         -0.924653        0.597247        2.075512  2
  H          0.233136        1.745394        1.374373  2
  H         -1.501264        2.122448        1.374373  2

%mem=32GB
%nprocshared= 8
#p m062x/aug-cc-pVDZ   counterpoise=2

00159 m062x/aug-cc-pVDZ   counterpoise=2

 0  1  0  1  0  1
  N          0.329023       -1.055133        0.000077  1
  N          1.142542       -0.000000        0.000054  1
  N          0.401338        1.055212       -0.000160  1
  C         -0.906026        0.682931        0.000013  1
  C         -0.966877       -0.683010        0.000016  1
  H          0.723583       -1.980558        0.000143  1
  H         -1.701134        1.405525       -0.000009  1
  H         -1.778466       -1.386383        0.000044  1
  C         -0.984805        1.173632        1.285533  2
  H         -0.922678        0.786655        0.271746  2
  H         -0.854014        0.358958        1.993119  2
  H         -0.205041        1.915212        1.438845  2
  H         -1.957513        1.633864        1.438845  2

%mem=32GB
%nprocshared= 8
#p m062x/aug-cc-pVDZ   counterpoise=2

00160 m062x/aug-cc-pVDZ   counterpoise=2

 0  1  0  1  0  1
  N          0.329023       -1.055133        0.000077  1
  N          1.142542       -0.000000        0.000054  1
  N          0.401338        1.055212       -0.000160  1
  C         -0.906026        0.682931        0.000013  1
  C         -0.966877       -0.683010        0.000016  1
  H          0.723583       -1.980558        0.000143  1
  H         -1.701134        1.405525       -0.000009  1
  H         -1.778466       -1.386383        0.000044  1
  C         -1.173639        0.984798        1.285532  2
  H         -0.957752        0.741278        0.248485  2
  H         -0.597026        0.334380        1.938182  2
  H         -0.905863        2.020534        1.477946  2
  H         -2.234005        0.843100        1.477946  2

%mem=32GB
%nprocshared= 8
#p m062x/aug-cc-pVDZ   counterpoise=2

00161 m062x/aug-cc-pVDZ   counterpoise=2

 0  1  0  1  0  1
  N          0.329023       -1.055133        0.000077  1
  N          1.142542       -0.000000        0.000054  1
  N          0.401338        1.055212       -0.000160  1
  C         -0.906026        0.682931        0.000013  1
  C         -0.966877       -0.683010        0.000016  1
  H          0.723583       -1.980558        0.000143  1
  H         -1.701134        1.405525       -0.000009  1
  H         -1.778466       -1.386383        0.000044  1
  C         -1.326814        0.766042        1.285533  2
  H         -0.989326        0.699384        0.254497  2
  H         -0.485714        0.599914        1.953686  2
  H         -1.744217        1.753084        1.467187  2
  H         -2.088139        0.011812        1.467187  2

%mem=32GB
%nprocshared= 8
#p m062x/aug-cc-pVDZ   counterpoise=2

00162 m062x/aug-cc-pVDZ   counterpoise=2

 0  1  0  1  0  1
  N          0.329023       -1.055133        0.000077  1
  N          1.142542       -0.000000        0.000054  1
  N          0.401338        1.055212       -0.000160  1
  C         -0.906026        0.682931        0.000013  1
  C         -0.966877       -0.683010        0.000016  1
  H          0.723583       -1.980558        0.000143  1
  H         -1.701134        1.405525       -0.000009  1
  H         -1.778466       -1.386383        0.000044  1
  C         -1.439675        0.524010        1.285534  2
  H         -1.025643        0.647309        0.288162  2
  H         -0.676529        0.751275        2.025422  2
  H         -2.281642        1.199245        1.414482  2
  H         -1.775060       -0.501839        1.414482  2

%mem=32GB
%nprocshared= 8
#p m062x/aug-cc-pVDZ   counterpoise=2

00163 m062x/aug-cc-pVDZ   counterpoise=2

 0  1  0  1  0  1
  N          0.329023       -1.055133        0.000077  1
  N          1.142542       -0.000000        0.000054  1
  N          0.401338        1.055212       -0.000160  1
  C         -0.906026        0.682931        0.000013  1
  C         -0.966877       -0.683010        0.000016  1
  H          0.723583       -1.980558        0.000143  1
  H         -1.701134        1.405525       -0.000009  1
  H         -1.778466       -1.386383        0.000044  1
  C         -1.508795        0.266057        1.285536  2
  H         -1.066049        0.572259        0.341294  2
  H         -0.924249        0.670328        2.107941  2
  H         -2.527331        0.640659        1.346651  2
  H         -1.517733       -0.819144        1.346651  2

%mem=32GB
%nprocshared= 8
#p m062x/aug-cc-pVDZ   counterpoise=2

00164 m062x/aug-cc-pVDZ   counterpoise=2

 0  1  0  1  0  1
  N          0.329023       -1.055133        0.000077  1
  N          1.142542       -0.000000        0.000054  1
  N          0.401338        1.055212       -0.000160  1
  C         -0.906026        0.682931        0.000013  1
  C         -0.966877       -0.683010        0.000016  1
  H          0.723583       -1.980558        0.000143  1
  H         -1.701134        1.405525       -0.000009  1
  H         -1.778466       -1.386383        0.000044  1
  C         -1.532073       -0.000020        1.285538  2
  H         -1.138674       -0.475408        0.390765  2
  H         -1.125430       -0.491412        2.165682  2
  H         -1.248465        1.049260        1.293039  2
  H         -2.615884       -0.082322        1.293039  2

%mem=32GB
%nprocshared= 8
#p m062x/aug-cc-pVDZ   counterpoise=2

00165 m062x/aug-cc-pVDZ   counterpoise=2

 0  1  0  1  0  1
  N          0.329023       -1.055133        0.000077  1
  N          1.142542       -0.000000        0.000054  1
  N          0.401338        1.055212       -0.000160  1
  C         -0.906026        0.682931        0.000013  1
  C         -0.966877       -0.683010        0.000016  1
  H          0.723583       -1.980558        0.000143  1
  H         -1.701134        1.405525       -0.000009  1
  H         -1.778466       -1.386383        0.000044  1
  C         -1.508796       -0.266057        1.285535  2
  H         -1.104265       -0.577303        0.325923  2
  H         -0.926645       -0.713964        2.086758  2
  H         -1.461055        0.816945        1.364930  2
  H         -2.543387       -0.589778        1.364930  2

%mem=32GB
%nprocshared= 8
#p m062x/aug-cc-pVDZ   counterpoise=2

00166 m062x/aug-cc-pVDZ   counterpoise=2

 0  1  0  1  0  1
  N          0.329023       -1.055133        0.000077  1
  N          1.142542       -0.000000        0.000054  1
  N          0.401338        1.055212       -0.000160  1
  C         -0.906026        0.682931        0.000013  1
  C         -0.966877       -0.683010        0.000016  1
  H          0.723583       -1.980558        0.000143  1
  H         -1.701134        1.405525       -0.000009  1
  H         -1.778466       -1.386383        0.000044  1
  C         -1.439677       -0.524010        1.285533  2
  H         -1.066996       -0.649341        0.272233  2
  H         -0.658443       -0.786734        1.994143  2
  H         -1.733834        0.511207        1.438089  2
  H         -2.299590       -1.171122        1.438089  2

%mem=32GB
%nprocshared= 8
#p m062x/aug-cc-pVDZ   counterpoise=2

00167 m062x/aug-cc-pVDZ   counterpoise=2

 0  1  0  1  0  1
  N          0.329023       -1.055133        0.000077  1
  N          1.142542       -0.000000        0.000054  1
  N          0.401338        1.055212       -0.000160  1
  C         -0.906026        0.682931        0.000013  1
  C         -0.966877       -0.683010        0.000016  1
  H          0.723583       -1.980558        0.000143  1
  H         -1.701134        1.405525       -0.000009  1
  H         -1.778466       -1.386383        0.000044  1
  C         -1.326816       -0.766042        1.285532  2
  H         -1.034322       -0.698568        0.240893  2
  H         -0.464667       -0.567159        1.916897  2
  H         -2.103680       -0.034488        1.492386  2
  H         -1.704716       -1.763979        1.492386  2

%mem=32GB
%nprocshared= 8
#p m062x/aug-cc-pVDZ   counterpoise=2

00168 m062x/aug-cc-pVDZ   counterpoise=2

 0  1  0  1  0  1
  N          0.329023       -1.055133        0.000077  1
  N          1.142542       -0.000000        0.000054  1
  N          0.401338        1.055212       -0.000160  1
  C         -0.906026        0.682931        0.000013  1
  C         -0.966877       -0.683010        0.000016  1
  H          0.723583       -1.980558        0.000143  1
  H         -1.701134        1.405525       -0.000009  1
  H         -1.778466       -1.386383        0.000044  1
  C         -1.173641       -0.984798        1.285532  2
  H         -1.005497       -0.739378        0.240127  2
  H         -0.672642       -0.253553        1.914625  2
  H         -2.240357       -0.971589        1.493905  2
  H         -0.776138       -1.974772        1.493905  2

%mem=32GB
%nprocshared= 8
#p m062x/aug-cc-pVDZ   counterpoise=2

00169 m062x/aug-cc-pVDZ   counterpoise=2

 0  1  0  1  0  1
  N          0.329023       -1.055133        0.000077  1
  N          1.142542       -0.000000        0.000054  1
  N          0.401338        1.055212       -0.000160  1
  C         -0.906026        0.682931        0.000013  1
  C         -0.966877       -0.683010        0.000016  1
  H          0.723583       -1.980558        0.000143  1
  H         -1.701134        1.405525       -0.000009  1
  H         -1.778466       -1.386383        0.000044  1
  C         -0.984807       -1.173632        1.285533  2
  H         -0.970645       -0.786108        0.270151  2
  H         -0.954568       -0.346191        1.989738  2
  H         -1.893875       -1.748784        1.441332  2
  H         -0.120147       -1.813606        1.441332  2

%mem=32GB
%nprocshared= 8
#p m062x/aug-cc-pVDZ   counterpoise=2

00170 m062x/aug-cc-pVDZ   counterpoise=2

 0  1  0  1  0  1
  N          0.329023       -1.055133        0.000077  1
  N          1.142542       -0.000000        0.000054  1
  N          0.401338        1.055212       -0.000160  1
  C         -0.906026        0.682931        0.000013  1
  C         -0.966877       -0.683010        0.000016  1
  H          0.723583       -1.980558        0.000143  1
  H         -1.701134        1.405525       -0.000009  1
  H         -1.778466       -1.386383        0.000044  1
  C         -0.766051       -1.326808        1.285535  2
  H         -0.916415       -0.844779        0.323031  2
  H         -0.986137       -0.621266        2.082561  2
  H         -1.427988       -2.184967        1.368474  2
  H          0.266400       -1.656420        1.368474  2

%mem=32GB
%nprocshared= 8
#p m062x/aug-cc-pVDZ   counterpoise=2

00171 m062x/aug-cc-pVDZ   counterpoise=2

 0  1  0  1  0  1
  N          0.329023       -1.055133        0.000077  1
  N          1.142542       -0.000000        0.000054  1
  N          0.401338        1.055212       -0.000160  1
  C         -0.906026        0.682931        0.000013  1
  C         -0.966877       -0.683010        0.000016  1
  H          0.723583       -1.980558        0.000143  1
  H         -1.701134        1.405525       -0.000009  1
  H         -1.778466       -1.386383        0.000044  1
  C         -0.524018       -1.439671        1.285538  2
  H         -0.833362       -0.911131        0.387580  2
  H         -0.848499       -0.885269        2.162366  2
  H         -0.972957       -2.429527        1.296289  2
  H          0.558874       -1.532975        1.296289  2

%mem=32GB
%nprocshared= 8
#p m062x/aug-cc-pVDZ   counterpoise=2

00172 m062x/aug-cc-pVDZ   counterpoise=2

 0  1  0  1  0  1
  N          0.329023       -1.055133        0.000077  1
  N          1.142542       -0.000000        0.000054  1
  N          0.401338        1.055212       -0.000160  1
  C         -0.906026        0.682931        0.000013  1
  C         -0.966877       -0.683010        0.000016  1
  H          0.723583       -1.980558        0.000143  1
  H         -1.701134        1.405525       -0.000009  1
  H         -1.778466       -1.386383        0.000044  1
  C         -0.266026       -1.508799        1.285536  2
  H          0.168809       -1.177280        0.346181  2
  H          0.293258       -1.082400        2.114308  2
  H         -1.301235       -1.182085        1.341023  2
  H         -0.225118       -2.593569        1.341023  2

%mem=32GB
%nprocshared= 8
#p m062x/aug-cc-pVDZ   counterpoise=2

00173 m062x/aug-cc-pVDZ   counterpoise=2

 0  1  0  1  0  1
  N          0.329023       -1.055133        0.000077  1
  N          1.142542       -0.000000        0.000054  1
  N          0.401338        1.055212       -0.000160  1
  C         -0.906026        0.682931        0.000013  1
  C         -0.966877       -0.683010        0.000016  1
  H          0.723583       -1.980558        0.000143  1
  H         -1.701134        1.405525       -0.000009  1
  H         -1.778466       -1.386383        0.000044  1
  C          0.000011       -1.532074        1.285534  2
  H          0.253631       -1.164422        0.294634  2
  H          0.445923       -0.885674        2.037071  2
  H         -1.080311       -1.535247        1.405422  2
  H          0.380694       -2.543105        1.405422  2

%mem=32GB
%nprocshared= 8
#p m062x/aug-cc-pVDZ   counterpoise=2

00174 m062x/aug-cc-pVDZ   counterpoise=2

 0  1  0  1  0  1
  N          0.329023       -1.055133        0.000077  1
  N          1.142542       -0.000000        0.000054  1
  N          0.401338        1.055212       -0.000160  1
  C         -0.906026        0.682931        0.000013  1
  C         -0.966877       -0.683010        0.000016  1
  H          0.723583       -1.980558        0.000143  1
  H         -1.701134        1.405525       -0.000009  1
  H         -1.778466       -1.386383        0.000044  1
  C          0.266047       -1.508798        1.285533  2
  H          0.316207       -1.147456        0.261672  2
  H          0.382047       -0.673162        1.970904  2
  H         -0.696071       -1.985338        1.454990  2
  H          1.061982       -2.229386        1.454990  2

%mem=32GB
%nprocshared= 8
#p m062x/aug-cc-pVDZ   counterpoise=2

00175 m062x/aug-cc-pVDZ   counterpoise=2

 0  1  0  1  0  1
  N          0.329023       -1.055133        0.000077  1
  N          1.142542       -0.000000        0.000054  1
  N          0.401338        1.055212       -0.000160  1
  C         -0.906026        0.682931        0.000013  1
  C         -0.966877       -0.683010        0.000016  1
  H          0.723583       -1.980558        0.000143  1
  H         -1.701134        1.405525       -0.000009  1
  H         -1.778466       -1.386383        0.000044  1
  C          0.523999       -1.439680        1.285533  2
  H          0.367696       -1.131406        0.255041  2
  H          0.136765       -0.675946        1.955039  2
  H          0.004272       -2.377073        1.466239  2
  H          1.587327       -1.574421        1.466239  2

%mem=32GB
%nprocshared= 8
#p m062x/aug-cc-pVDZ   counterpoise=2

00176 m062x/aug-cc-pVDZ   counterpoise=2

 0  1  0  1  0  1
  N          0.329023       -1.055133        0.000077  1
  N          1.142542       -0.000000        0.000054  1
  N          0.401338        1.055212       -0.000160  1
  C         -0.906026        0.682931        0.000013  1
  C         -0.966877       -0.683010        0.000016  1
  H          0.723583       -1.980558        0.000143  1
  H         -1.701134        1.405525       -0.000009  1
  H         -1.778466       -1.386383        0.000044  1
  C          0.766030       -1.326819        1.285533  2
  H          0.422986       -1.113549        0.276468  2
  H          0.072484       -0.895643        2.002860  2
  H          0.815838       -2.402764        1.431612  2
  H          1.752956       -0.895408        1.431612  2

%mem=32GB
%nprocshared= 8
#p m062x/aug-cc-pVDZ   counterpoise=2

00177 m062x/aug-cc-pVDZ   counterpoise=2

 0  1  0  1  0  1
  N          0.329023       -1.055133        0.000077  1
  N          1.142542       -0.000000        0.000054  1
  N          0.401338        1.055212       -0.000160  1
  C         -0.906026        0.682931        0.000013  1
  C         -0.966877       -0.683010        0.000016  1
  H          0.723583       -1.980558        0.000143  1
  H         -1.701134        1.405525       -0.000009  1
  H         -1.778466       -1.386383        0.000044  1
  C          0.984787       -1.173644        1.285535  2
  H          0.492525       -1.084681        0.320580  2
  H          0.253680       -1.041517        2.078947  2
  H          1.438748       -2.157517        1.371507  2
  H          1.754401       -0.410899        1.371507  2

%mem=32GB
%nprocshared= 8
#p m062x/aug-cc-pVDZ   counterpoise=2

00178 m062x/aug-cc-pVDZ   counterpoise=2

 0  1  0  1  0  1
  N          0.329023       -1.055133        0.000077  1
  N          1.142542       -0.000000        0.000054  1
  N          0.401338        1.055212       -0.000160  1
  C         -0.906026        0.682931        0.000013  1
  C         -0.966877       -0.683010        0.000016  1
  H          0.723583       -1.980558        0.000143  1
  H         -1.701134        1.405525       -0.000009  1
  H         -1.778466       -1.386383        0.000044  1
  C          1.173623       -0.984810        1.285538  2
  H          0.577403       -1.034452        0.378106  2
  H          0.519864       -1.039243        2.152205  2
  H          1.872374       -1.817157        1.306108  2
  H          1.725100       -0.048366        1.306108  2

%mem=32GB
%nprocshared= 8
#p m062x/aug-cc-pVDZ   counterpoise=2

00179 m062x/aug-cc-pVDZ   counterpoise=2

 0  1  0  1  0  1
  N          0.329023       -1.055133        0.000077  1
  N          1.142542       -0.000000        0.000054  1
  N          0.401338        1.055212       -0.000160  1
  C         -0.906026        0.682931        0.000013  1
  C         -0.966877       -0.683010        0.000016  1
  H          0.723583       -1.980558        0.000143  1
  H         -1.701134        1.405525       -0.000009  1
  H         -1.778466       -1.386383        0.000044  1
  C          1.326822       -0.766022        1.285537  2
  H          1.193975       -0.213798        0.358835  2
  H          1.166769       -0.100707        2.130059  2
  H          0.610461       -1.582477        1.326819  2
  H          2.336140       -1.167333        1.326819  2

%mem=32GB
%nprocshared= 8
#p m062x/aug-cc-pVDZ   counterpoise=2

00180 m062x/aug-cc-pVDZ   counterpoise=2

 0  1  0  1  0  1
  N          0.329023       -1.055133        0.000077  1
  N          1.142542       -0.000000        0.000054  1
  N          0.401338        1.055212       -0.000160  1
  C         -0.906026        0.682931        0.000013  1
  C         -0.966877       -0.683010        0.000016  1
  H          0.723583       -1.980558        0.000143  1
  H         -1.701134        1.405525       -0.000009  1
  H         -1.778466       -1.386383        0.000044  1
  C          1.439683       -0.523989        1.285534  2
  H          1.212181       -0.122804        0.301324  2
  H          1.057823        0.149396        2.048563  2
  H          0.972440       -1.499122        1.396329  2
  H          2.516382       -0.623591        1.396329  2

%mem=32GB
%nprocshared= 8
#p m062x/aug-cc-pVDZ   counterpoise=2

00181 m062x/aug-cc-pVDZ   counterpoise=2

 0  1  0  1  0  1
  N          0.329023       -1.055133        0.000077  1
  N          1.142542       -0.000000        0.000054  1
  N          0.401338        1.055212       -0.000160  1
  C         -0.906026        0.682931        0.000013  1
  C         -0.966877       -0.683010        0.000016  1
  H          0.723583       -1.980558        0.000143  1
  H         -1.701134        1.405525       -0.000009  1
  H         -1.778466       -1.386383        0.000044  1
  C          1.508801       -0.266036        1.285533  2
  H          1.216700       -0.053866        0.260332  2
  H          0.824172        0.231251        1.967784  2
  H          1.475678       -1.338837        1.457220  2
  H          2.518774        0.097222        1.457220  2

%mem=32GB
%nprocshared= 8
#p m062x/aug-cc-pVDZ   counterpoise=2

00182 m062x/aug-cc-pVDZ   counterpoise=2

 0  1  0  1  0  1
  N          0.329023       -1.055133        0.000077  1
  N          1.142542       -0.000000        0.000054  1
  N          0.401338        1.055212       -0.000160  1
  C         -0.906026        0.682931        0.000013  1
  C         -0.966877       -0.683010        0.000016  1
  H          0.723583       -1.980558        0.000143  1
  H         -1.701134        1.405525       -0.000009  1
  H         -1.778466       -1.386383        0.000044  1
  C          1.732028        0.000000        0.999961  2
  H          1.180034        0.000000        0.063650  2
  H          1.033342        0.000000        1.832617  2
  H          2.357482       -0.887456        1.051983  2
  H          2.357482        0.887456        1.051983  2

%mem=32GB
%nprocshared= 8
#p m062x/aug-cc-pVDZ   counterpoise=2

00183 m062x/aug-cc-pVDZ   counterpoise=2

 0  1  0  1  0  1
  N          0.329023       -1.055133        0.000077  1
  N          1.142542       -0.000000        0.000054  1
  N          0.401338        1.055212       -0.000160  1
  C         -0.906026        0.682931        0.000013  1
  C         -0.966877       -0.683010        0.000016  1
  H          0.723583       -1.980558        0.000143  1
  H         -1.701134        1.405525       -0.000009  1
  H         -1.778466       -1.386383        0.000044  1
  C          1.705716        0.300756        0.999962  2
  H          1.189748        0.025210        0.083868  2
  H          1.115912       -0.014221        1.856933  2
  H          2.676764       -0.186745        1.029714  2
  H          1.840652        1.378895        1.029714  2

%mem=32GB
%nprocshared= 8
#p m062x/aug-cc-pVDZ   counterpoise=2

00184 m062x/aug-cc-pVDZ   counterpoise=2

 0  1  0  1  0  1
  N          0.329023       -1.055133        0.000077  1
  N          1.142542       -0.000000        0.000054  1
  N          0.401338        1.055212       -0.000160  1
  C         -0.906026        0.682931        0.000013  1
  C         -0.966877       -0.683010        0.000016  1
  H          0.723583       -1.980558        0.000143  1
  H         -1.701134        1.405525       -0.000009  1
  H         -1.778466       -1.386383        0.000044  1
  C          1.627578        0.592375        0.999964  2
  H          1.208960        0.081116        0.136976  2
  H          1.251721        0.133341        1.910731  2
  H          2.711548        0.515403        0.976254  2
  H          1.338257        1.639852        0.976254  2

%mem=32GB
%nprocshared= 8
#p m062x/aug-cc-pVDZ   counterpoise=2

00185 m062x/aug-cc-pVDZ   counterpoise=2

 0  1  0  1  0  1
  N          0.329023       -1.055133        0.000077  1
  N          1.142542       -0.000000        0.000054  1
  N          0.401338        1.055212       -0.000160  1
  C         -0.906026        0.682931        0.000013  1
  C         -0.966877       -0.683010        0.000016  1
  H          0.723583       -1.980558        0.000143  1
  H         -1.701134        1.405525       -0.000009  1
  H         -1.778466       -1.386383        0.000044  1
  C          1.499988        0.865997        0.999967  2
  H          1.216451        0.179063        0.206807  2
  H          1.309230        0.403841        1.965110  2
  H          2.557519        1.102090        0.914141  2
  H          0.916870        1.779279        0.914141  2

%mem=32GB
%nprocshared= 8
#p m062x/aug-cc-pVDZ   counterpoise=2

00186 m062x/aug-cc-pVDZ   counterpoise=2

 0  1  0  1  0  1
  N          0.329023       -1.055133        0.000077  1
  N          1.142542       -0.000000        0.000054  1
  N          0.401338        1.055212       -0.000160  1
  C         -0.906026        0.682931        0.000013  1
  C         -0.966877       -0.683010        0.000016  1
  H          0.723583       -1.980558        0.000143  1
  H         -1.701134        1.405525       -0.000009  1
  H         -1.778466       -1.386383        0.000044  1
  C          1.326797        1.113339        0.999967  2
  H          0.589263        1.067015        0.202927  2
  H          0.822768        1.081681        1.962479  2
  H          2.003363        0.266628        0.917396  2
  H          1.892102        2.038050        0.917396  2

%mem=32GB
%nprocshared= 8
#p m062x/aug-cc-pVDZ   counterpoise=2

00187 m062x/aug-cc-pVDZ   counterpoise=2

 0  1  0  1  0  1
  N          0.329023       -1.055133        0.000077  1
  N          1.142542       -0.000000        0.000054  1
  N          0.401338        1.055212       -0.000160  1
  C         -0.906026        0.682931        0.000013  1
  C         -0.966877       -0.683010        0.000016  1
  H          0.723583       -1.980558        0.000143  1
  H         -1.701134        1.405525       -0.000009  1
  H         -1.778466       -1.386383        0.000044  1
  C          1.113315        1.326818        0.999964  2
  H          0.497850        1.092029        0.135411  2
  H          0.556984        1.114588        1.909322  2
  H          2.015655        0.721206        0.977741  2
  H          1.383028        2.379547        0.977741  2

%mem=32GB
%nprocshared= 8
#p m062x/aug-cc-pVDZ   counterpoise=2

00188 m062x/aug-cc-pVDZ   counterpoise=2

 0  1  0  1  0  1
  N          0.329023       -1.055133        0.000077  1
  N          1.142542       -0.000000        0.000054  1
  N          0.401338        1.055212       -0.000160  1
  C         -0.906026        0.682931        0.000013  1
  C         -0.966877       -0.683010        0.000016  1
  H          0.723583       -1.980558        0.000143  1
  H         -1.701134        1.405525       -0.000009  1
  H         -1.778466       -1.386383        0.000044  1
  C          0.866008        1.499983        0.999962  2
  H          0.441275        1.093438        0.085797  2
  H          0.385017        1.039590        1.859127  2
  H          1.932607        1.292433        1.027652  2
  H          0.705309        2.574640        1.027652  2

%mem=32GB
%nprocshared= 8
#p m062x/aug-cc-pVDZ   counterpoise=2

00189 m062x/aug-cc-pVDZ   counterpoise=2

 0  1  0  1  0  1
  N          0.329023       -1.055133        0.000077  1
  N          1.142542       -0.000000        0.000054  1
  N          0.401338        1.055212       -0.000160  1
  C         -0.906026        0.682931        0.000013  1
  C         -0.966877       -0.683010        0.000016  1
  H          0.723583       -1.980558        0.000143  1
  H         -1.701134        1.405525       -0.000009  1
  H         -1.778466       -1.386383        0.000044  1
  C          0.592389        1.627573        0.999961  2
  H          0.414609        1.094971        0.069314  2
  H          0.373864        0.972902        1.839682  2
  H          1.632376        1.940333        1.045618  2
  H         -0.051220        2.502308        1.045618  2

%mem=32GB
%nprocshared= 8
#p m062x/aug-cc-pVDZ   counterpoise=2

00190 m062x/aug-cc-pVDZ   counterpoise=2

 0  1  0  1  0  1
  N          0.329023       -1.055133        0.000077  1
  N          1.142542       -0.000000        0.000054  1
  N          0.401338        1.055212       -0.000160  1
  C         -0.906026        0.682931        0.000013  1
  C         -0.966877       -0.683010        0.000016  1
  H          0.723583       -1.980558        0.000143  1
  H         -1.701134        1.405525       -0.000009  1
  H         -1.778466       -1.386383        0.000044  1
  C          0.300771        1.705713        0.999962  2
  H          0.392066        1.115183        0.092044  2
  H          0.401109        1.056696        1.866096  2
  H          1.081973        2.461197        1.021043  2
  H         -0.672101        2.190019        1.021043  2

%mem=32GB
%nprocshared= 8
#p m062x/aug-cc-pVDZ   counterpoise=2

00191 m062x/aug-cc-pVDZ   counterpoise=2

 0  1  0  1  0  1
  N          0.329023       -1.055133        0.000077  1
  N          1.142542       -0.000000        0.000054  1
  N          0.401338        1.055212       -0.000160  1
  C         -0.906026        0.682931        0.000013  1
  C         -0.966877       -0.683010        0.000016  1
  H          0.723583       -1.980558        0.000143  1
  H         -1.701134        1.405525       -0.000009  1
  H         -1.778466       -1.386383        0.000044  1
  C          0.000014        1.732027        0.999965  2
  H          0.342793        1.153946        0.145739  2
  H          0.296474        1.232060        1.918453  2
  H          0.443672        2.723805        0.968010  2
  H         -1.083024        1.818536        0.968010  2

%mem=32GB
%nprocshared= 8
#p m062x/aug-cc-pVDZ   counterpoise=2

00192 m062x/aug-cc-pVDZ   counterpoise=2

 0  1  0  1  0  1
  N          0.329023       -1.055133        0.000077  1
  N          1.142542       -0.000000        0.000054  1
  N          0.401338        1.055212       -0.000160  1
  C         -0.906026        0.682931        0.000013  1
  C         -0.966877       -0.683010        0.000016  1
  H          0.723583       -1.980558        0.000143  1
  H         -1.701134        1.405525       -0.000009  1
  H         -1.778466       -1.386383        0.000044  1
  C         -0.300745        1.705716        0.999967  2
  H          0.250503        1.194966        0.214706  2
  H          0.058504        1.372860        1.970341  2
  H         -0.152949        2.778608        0.907574  2
  H         -1.359265        1.476642        0.907574  2

%mem=32GB
%nprocshared= 8
#p m062x/aug-cc-pVDZ   counterpoise=2

00193 m062x/aug-cc-pVDZ   counterpoise=2

 0  1  0  1  0  1
  N          0.329023       -1.055133        0.000077  1
  N          1.142542       -0.000000        0.000054  1
  N          0.401338        1.055212       -0.000160  1
  C         -0.906026        0.682931        0.000013  1
  C         -0.966877       -0.683010        0.000016  1
  H          0.723583       -1.980558        0.000143  1
  H         -1.701134        1.405525       -0.000009  1
  H         -1.778466       -1.386383        0.000044  1
  C         -0.592406        1.627565        0.999968  2
  H         -0.834011        0.899843        0.229628  2
  H         -0.740682        1.180954        1.979780  2
  H          0.444834        1.935254        0.895392  2
  H         -1.239667        2.494511        0.895392  2

%mem=32GB
%nprocshared= 8
#p m062x/aug-cc-pVDZ   counterpoise=2

00194 m062x/aug-cc-pVDZ   counterpoise=2

 0  1  0  1  0  1
  N          0.329023       -1.055133        0.000077  1
  N          1.142542       -0.000000        0.000054  1
  N          0.401338        1.055212       -0.000160  1
  C         -0.906026        0.682931        0.000013  1
  C         -0.966877       -0.683010        0.000016  1
  H          0.723583       -1.980558        0.000143  1
  H         -1.701134        1.405525       -0.000009  1
  H         -1.778466       -1.386383        0.000044  1
  C         -0.866027        1.499972        0.999965  2
  H         -0.899679        0.812584        0.158691  2
  H         -0.893588        0.936987        1.929355  2
  H          0.050981        2.081906        0.956082  2
  H         -1.721807        2.168695        0.956082  2

%mem=32GB
%nprocshared= 8
#p m062x/aug-cc-pVDZ   counterpoise=2

00195 m062x/aug-cc-pVDZ   counterpoise=2

 0  1  0  1  0  1
  N          0.329023       -1.055133        0.000077  1
  N          1.142542       -0.000000        0.000054  1
  N          0.401338        1.055212       -0.000160  1
  C         -0.906026        0.682931        0.000013  1
  C         -0.966877       -0.683010        0.000016  1
  H          0.723583       -1.980558        0.000143  1
  H         -1.701134        1.405525       -0.000009  1
  H         -1.778466       -1.386383        0.000044  1
  C         -1.113364        1.326831        0.999961  2
  H         -1.662875        1.400403        0.065081  2
  H         -1.803732        1.419261        1.834422  2
  H         -0.611077        0.364207        1.050365  2
  H         -0.375543        2.123422        1.050365  2

%mem=32GB
%nprocshared= 8
#p m062x/aug-cc-pVDZ   counterpoise=2

00196 m062x/aug-cc-pVDZ   counterpoise=2

 0  1  0  1  0  1
  N          0.329023       -1.055133        0.000077  1
  N          1.142542       -0.000000        0.000054  1
  N          0.401338        1.055212       -0.000160  1
  C         -0.906026        0.682931        0.000013  1
  C         -0.966877       -0.683010        0.000016  1
  H          0.723583       -1.980558        0.000143  1
  H         -1.701134        1.405525       -0.000009  1
  H         -1.778466       -1.386383        0.000044  1
  C         -1.326843        1.113353        0.999959  2
  H         -1.694350        1.400229        0.018116  2
  H         -1.933984        1.587288        1.766929  2
  H         -1.385519        0.033331        1.107600  2
  H         -0.293368        1.432444        1.107600  2

%mem=32GB
%nprocshared= 8
#p m062x/aug-cc-pVDZ   counterpoise=2

00197 m062x/aug-cc-pVDZ   counterpoise=2

 0  1  0  1  0  1
  N          0.329023       -1.055133        0.000077  1
  N          1.142542       -0.000000        0.000054  1
  N          0.401338        1.055212       -0.000160  1
  C         -0.906026        0.682931        0.000013  1
  C         -0.966877       -0.683010        0.000016  1
  H          0.723583       -1.980558        0.000143  1
  H         -1.701134        1.405525       -0.000009  1
  H         -1.778466       -1.386383        0.000044  1
  C         -1.500008        0.866046        0.999961  2
  H         -1.689462        1.374217        0.058024  2
  H         -1.747056        1.528702        1.825389  2
  H         -2.113264       -0.029486        1.058411  2
  H         -0.450171        0.590542        1.058411  2

%mem=32GB
%nprocshared= 8
#p m062x/aug-cc-pVDZ   counterpoise=2

00198 m062x/aug-cc-pVDZ   counterpoise=2

 0  1  0  1  0  1
  N          0.329023       -1.055133        0.000077  1
  N          1.142542       -0.000000        0.000054  1
  N          0.401338        1.055212       -0.000160  1
  C         -0.906026        0.682931        0.000013  1
  C         -0.966877       -0.683010        0.000016  1
  H          0.723583       -1.980558        0.000143  1
  H         -1.701134        1.405525       -0.000009  1
  H         -1.778466       -1.386383        0.000044  1
  C         -1.627569        0.592400        0.999964  2
  H         -0.993273        0.671984        0.120924  2
  H         -1.016773        0.669036        1.895805  2
  H         -2.360729        1.394825        0.991745  2
  H         -2.139765       -0.366279        0.991745  2

%mem=32GB
%nprocshared= 8
#p m062x/aug-cc-pVDZ   counterpoise=2

00199 m062x/aug-cc-pVDZ   counterpoise=2

 0  1  0  1  0  1
  N          0.329023       -1.055133        0.000077  1
  N          1.142542       -0.000000        0.000054  1
  N          0.401338        1.055212       -0.000160  1
  C         -0.906026        0.682931        0.000013  1
  C         -0.966877       -0.683010        0.000016  1
  H          0.723583       -1.980558        0.000143  1
  H         -1.701134        1.405525       -0.000009  1
  H         -1.778466       -1.386383        0.000044  1
  C         -1.705710        0.300780        0.999966  2
  H         -1.055221        0.611634        0.186572  2
  H         -1.230704        0.527775        1.950924  2
  H         -2.651240        0.832516        0.931353  2
  H         -1.885945       -0.768932        0.931353  2

%mem=32GB
%nprocshared= 8
#p m062x/aug-cc-pVDZ   counterpoise=2

00200 m062x/aug-cc-pVDZ   counterpoise=2

 0  1  0  1  0  1
  N          0.329023       -1.055133        0.000077  1
  N          1.142542       -0.000000        0.000054  1
  N          0.401338        1.055212       -0.000160  1
  C         -0.906026        0.682931        0.000013  1
  C         -0.966877       -0.683010        0.000016  1
  H          0.723583       -1.980558        0.000143  1
  H         -1.701134        1.405525       -0.000009  1
  H         -1.778466       -1.386383        0.000044  1
  C         -1.732027       -0.000021        0.999969  2
  H         -1.151437       -0.518268        0.241212  2
  H         -1.391960       -0.303572        1.986726  2
  H         -1.601503        1.073049        0.886126  2
  H         -2.783448       -0.251080        0.886126  2

%mem=32GB
%nprocshared= 8
#p m062x/aug-cc-pVDZ   counterpoise=2

00201 m062x/aug-cc-pVDZ   counterpoise=2

 0  1  0  1  0  1
  N          0.329023       -1.055133        0.000077  1
  N          1.142542       -0.000000        0.000054  1
  N          0.401338        1.055212       -0.000160  1
  C         -0.906026        0.682931        0.000013  1
  C         -0.966877       -0.683010        0.000016  1
  H          0.723583       -1.980558        0.000143  1
  H         -1.701134        1.405525       -0.000009  1
  H         -1.778466       -1.386383        0.000044  1
  C         -1.705712       -0.300781        0.999965  2
  H         -1.088325       -0.620180        0.164386  2
  H         -1.211892       -0.556254        1.933964  2
  H         -1.853663        0.774944        0.950929  2
  H         -2.669222       -0.801500        0.950929  2

%mem=32GB
%nprocshared= 8
#p m062x/aug-cc-pVDZ   counterpoise=2

00202 m062x/aug-cc-pVDZ   counterpoise=2

 0  1  0  1  0  1
  N          0.329023       -1.055133        0.000077  1
  N          1.142542       -0.000000        0.000054  1
  N          0.401338        1.055212       -0.000160  1
  C         -0.906026        0.682931        0.000013  1
  C         -0.966877       -0.683010        0.000016  1
  H          0.723583       -1.980558        0.000143  1
  H         -1.701134        1.405525       -0.000009  1
  H         -1.778466       -1.386383        0.000044  1
  C         -1.627571       -0.592400        0.999963  2
  H         -1.030099       -0.674339        0.095701  2
  H         -0.982174       -0.680912        1.870081  2
  H         -2.128548        0.372070        1.017222  2
  H         -2.369710       -1.386383        1.017222  2

%mem=32GB
%nprocshared= 8
#p m062x/aug-cc-pVDZ   counterpoise=2

00203 m062x/aug-cc-pVDZ   counterpoise=2

 0  1  0  1  0  1
  N          0.329023       -1.055133        0.000077  1
  N          1.142542       -0.000000        0.000054  1
  N          0.401338        1.055212       -0.000160  1
  C         -0.906026        0.682931        0.000013  1
  C         -0.966877       -0.683010        0.000016  1
  H          0.723583       -1.980558        0.000143  1
  H         -1.701134        1.405525       -0.000009  1
  H         -1.778466       -1.386383        0.000044  1
  C         -1.499979       -0.866018        0.999961  2
  H         -0.995183       -0.692727        0.053110  2
  H         -0.823984       -0.633956        1.818896  2
  H         -2.378628       -0.229357        1.064115  2
  H         -1.802332       -1.908105        1.064115  2

%mem=32GB
%nprocshared= 8
#p m062x/aug-cc-pVDZ   counterpoise=2

00204 m062x/aug-cc-pVDZ   counterpoise=2

 0  1  0  1  0  1
  N          0.329023       -1.055133        0.000077  1
  N          1.142542       -0.000000        0.000054  1
  N          0.401338        1.055212       -0.000160  1
  C         -0.906026        0.682931        0.000013  1
  C         -0.966877       -0.683010        0.000016  1
  H          0.723583       -1.980558        0.000143  1
  H         -1.701134        1.405525       -0.000009  1
  H         -1.778466       -1.386383        0.000044  1
  C         -1.326846       -1.113352        0.999960  2
  H         -1.761000       -1.375824        0.038714  2
  H         -1.957622       -1.494693        1.798820  2
  H         -0.335155       -1.550845        1.081353  2
  H         -1.253427       -0.031935        1.081353  2

%mem=32GB
%nprocshared= 8
#p m062x/aug-cc-pVDZ   counterpoise=2

00205 m062x/aug-cc-pVDZ   counterpoise=2

 0  1  0  1  0  1
  N          0.329023       -1.055133        0.000077  1
  N          1.142542       -0.000000        0.000054  1
  N          0.401338        1.055212       -0.000160  1
  C         -0.906026        0.682931        0.000013  1
  C         -0.966877       -0.683010        0.000016  1
  H          0.723583       -1.980558        0.000143  1
  H         -1.701134        1.405525       -0.000009  1
  H         -1.778466       -1.386383        0.000044  1
  C         -1.113335       -1.326804        0.999962  2
  H         -0.980486       -0.742832        0.092932  2
  H         -0.967942       -0.687693        1.867070  2
  H         -2.117830       -1.741606        1.020112  2
  H         -0.387138       -2.135326        1.020112  2

%mem=32GB
%nprocshared= 8
#p m062x/aug-cc-pVDZ   counterpoise=2

00206 m062x/aug-cc-pVDZ   counterpoise=2

 0  1  0  1  0  1
  N          0.329023       -1.055133        0.000077  1
  N          1.142542       -0.000000        0.000054  1
  N          0.401338        1.055212       -0.000160  1
  C         -0.906026        0.682931        0.000013  1
  C         -0.966877       -0.683010        0.000016  1
  H          0.723583       -1.980558        0.000143  1
  H         -1.701134        1.405525       -0.000009  1
  H         -1.778466       -1.386383        0.000044  1
  C         -0.866029       -1.499972        0.999965  2
  H         -0.950660       -0.814381        0.160812  2
  H         -0.934734       -0.943398        1.931084  2
  H         -1.670114       -2.229921        0.954156  2
  H          0.091428       -2.012471        0.954156  2

%mem=32GB
%nprocshared= 8
#p m062x/aug-cc-pVDZ   counterpoise=2

00207 m062x/aug-cc-pVDZ   counterpoise=2

 0  1  0  1  0  1
  N          0.329023       -1.055133        0.000077  1
  N          1.142542       -0.000000        0.000054  1
  N          0.401338        1.055212       -0.000160  1
  C         -0.906026        0.682931        0.000013  1
  C         -0.966877       -0.683010        0.000016  1
  H          0.723583       -1.980558        0.000143  1
  H         -1.701134        1.405525       -0.000009  1
  H         -1.778466       -1.386383        0.000044  1
  C         -0.592408       -1.627566        0.999968  2
  H         -0.877913       -0.907411        0.237578  2
  H         -0.762105       -1.199525        1.984581  2
  H         -1.189736       -2.528879        0.889016  2
  H          0.460240       -1.874746        0.889016  2

%mem=32GB
%nprocshared= 8
#p m062x/aug-cc-pVDZ   counterpoise=2

00208 m062x/aug-cc-pVDZ   counterpoise=2

 0  1  0  1  0  1
  N          0.329023       -1.055133        0.000077  1
  N          1.142542       -0.000000        0.000054  1
  N          0.401338        1.055212       -0.000160  1
  C         -0.906026        0.682931        0.000013  1
  C         -0.966877       -0.683010        0.000016  1
  H          0.723583       -1.980558        0.000143  1
  H         -1.701134        1.405525       -0.000009  1
  H         -1.778466       -1.386383        0.000044  1
  C         -0.300746       -1.705715        0.999967  2
  H          0.206690       -1.181508        0.194305  2
  H          0.058343       -1.334759        1.956483  2
  H         -1.371758       -1.536162        0.924706  2
  H         -0.096472       -2.770650        0.924706  2

%mem=32GB
%nprocshared= 8
#p m062x/aug-cc-pVDZ   counterpoise=2

00209 m062x/aug-cc-pVDZ   counterpoise=2

 0  1  0  1  0  1
  N          0.329023       -1.055133        0.000077  1
  N          1.142542       -0.000000        0.000054  1
  N          0.401338        1.055212       -0.000160  1
  C         -0.906026        0.682931        0.000013  1
  C         -0.966877       -0.683010        0.000016  1
  H          0.723583       -1.980558        0.000143  1
  H         -1.701134        1.405525       -0.000009  1
  H         -1.778466       -1.386383        0.000044  1
  C          0.000012       -1.732026        0.999964  2
  H          0.285758       -1.144145        0.131563  2
  H          0.262638       -1.191711        1.905814  2
  H         -1.072399       -1.908290        0.981420  2
  H          0.523932       -2.684203        0.981420  2

%mem=32GB
%nprocshared= 8
#p m062x/aug-cc-pVDZ   counterpoise=2

00210 m062x/aug-cc-pVDZ   counterpoise=2

 0  1  0  1  0  1
  N          0.329023       -1.055133        0.000077  1
  N          1.142542       -0.000000        0.000054  1
  N          0.401338        1.055212       -0.000160  1
  C         -0.906026        0.682931        0.000013  1
  C         -0.966877       -0.683010        0.000016  1
  H          0.723583       -1.980558        0.000143  1
  H         -1.701134        1.405525       -0.000009  1
  H         -1.778466       -1.386383        0.000044  1
  C          0.300784       -1.705748        0.999960  2
  H          0.711172       -1.972491        0.029493  2
  H          0.931084       -2.115429        1.785047  2
  H          0.263998       -0.623392        1.092851  2
  H         -0.703286       -2.111570        1.092851  2

%mem=32GB
%nprocshared= 8
#p m062x/aug-cc-pVDZ   counterpoise=2

00211 m062x/aug-cc-pVDZ   counterpoise=2

 0  1  0  1  0  1
  N          0.329023       -1.055133        0.000077  1
  N          1.142542       -0.000000        0.000054  1
  N          0.401338        1.055212       -0.000160  1
  C         -0.906026        0.682931        0.000013  1
  C         -0.966877       -0.683010        0.000016  1
  H          0.723583       -1.980558        0.000143  1
  H         -1.701134        1.405525       -0.000009  1
  H         -1.778466       -1.386383        0.000044  1
  C          0.592402       -1.627610        0.999958  2
  H          0.725860       -1.986684       -0.017210  2
  H          0.881999       -2.406781        1.700318  2
  H          1.212704       -0.749235        1.158573  2
  H         -0.451011       -1.367593        1.158573  2

%mem=32GB
%nprocshared= 8
#p m062x/aug-cc-pVDZ   counterpoise=2

00212 m062x/aug-cc-pVDZ   counterpoise=2

 0  1  0  1  0  1
  N          0.329023       -1.055133        0.000077  1
  N          1.142542       -0.000000        0.000054  1
  N          0.401338        1.055212       -0.000160  1
  C         -0.906026        0.682931        0.000013  1
  C         -0.966877       -0.683010        0.000016  1
  H          0.723583       -1.980558        0.000143  1
  H         -1.701134        1.405525       -0.000009  1
  H         -1.778466       -1.386383        0.000044  1
  C          0.866020       -1.500019        0.999960  2
  H          0.727595       -1.967024        0.028301  2
  H          0.651839       -2.222600        1.783210  2
  H          1.893216       -1.157335        1.094365  2
  H          0.191487       -0.652924        1.094365  2

%mem=32GB
%nprocshared= 8
#p m062x/aug-cc-pVDZ   counterpoise=2

00213 m062x/aug-cc-pVDZ   counterpoise=2

 0  1  0  1  0  1
  N          0.329023       -1.055133        0.000077  1
  N          1.142542       -0.000000        0.000054  1
  N          0.401338        1.055212       -0.000160  1
  C         -0.906026        0.682931        0.000013  1
  C         -0.966877       -0.683010        0.000016  1
  H          0.723583       -1.980558        0.000143  1
  H         -1.701134        1.405525       -0.000009  1
  H         -1.778466       -1.386383        0.000044  1
  C          1.113327       -1.326851        0.999964  2
  H          0.776195       -1.892313        0.135111  2
  H          0.808192       -1.838646        1.909050  2
  H          2.196790       -1.242570        0.978027  2
  H          0.672270       -0.333642        0.978027  2

%mem=32GB
%nprocshared= 8
#p m062x/aug-cc-pVDZ   counterpoise=2

00214 m062x/aug-cc-pVDZ   counterpoise=2

 0  1  0  1  0  1
  N          0.329023       -1.055133        0.000077  1
  N          1.142542       -0.000000        0.000054  1
  N          0.401338        1.055212       -0.000160  1
  C         -0.906026        0.682931        0.000013  1
  C         -0.966877       -0.683010        0.000016  1
  H          0.723583       -1.980558        0.000143  1
  H         -1.701134        1.405525       -0.000009  1
  H         -1.778466       -1.386383        0.000044  1
  C          1.326796       -1.113339        0.999968  2
  H          0.559700       -1.068590        0.231244  2
  H          0.859073       -1.086054        1.980768  2
  H          1.892682       -2.035315        0.894090  2
  H          1.996047       -0.263416        0.894090  2

%mem=32GB
%nprocshared= 8
#p m062x/aug-cc-pVDZ   counterpoise=2

00215 m062x/aug-cc-pVDZ   counterpoise=2

 0  1  0  1  0  1
  N          0.329023       -1.055133        0.000077  1
  N          1.142542       -0.000000        0.000054  1
  N          0.401338        1.055212       -0.000160  1
  C         -0.906026        0.682931        0.000013  1
  C         -0.966877       -0.683010        0.000016  1
  H          0.723583       -1.980558        0.000143  1
  H         -1.701134        1.405525       -0.000009  1
  H         -1.778466       -1.386383        0.000044  1
  C          1.499988       -0.865997        0.999967  2
  H          1.216451       -0.179063        0.206807  2
  H          1.309230       -0.403841        1.965110  2
  H          0.916870       -1.779279        0.914141  2
  H          2.557519       -1.102090        0.914141  2

%mem=32GB
%nprocshared= 8
#p m062x/aug-cc-pVDZ   counterpoise=2

00216 m062x/aug-cc-pVDZ   counterpoise=2

 0  1  0  1  0  1
  N          0.329023       -1.055133        0.000077  1
  N          1.142542       -0.000000        0.000054  1
  N          0.401338        1.055212       -0.000160  1
  C         -0.906026        0.682931        0.000013  1
  C         -0.966877       -0.683010        0.000016  1
  H          0.723583       -1.980558        0.000143  1
  H         -1.701134        1.405525       -0.000009  1
  H         -1.778466       -1.386383        0.000044  1
  C          1.627578       -0.592375        0.999964  2
  H          1.208960       -0.081116        0.136976  2
  H          1.251721       -0.133341        1.910731  2
  H          1.338257       -1.639852        0.976254  2
  H          2.711548       -0.515403        0.976254  2

%mem=32GB
%nprocshared= 8
#p m062x/aug-cc-pVDZ   counterpoise=2

00217 m062x/aug-cc-pVDZ   counterpoise=2

 0  1  0  1  0  1
  N          0.329023       -1.055133        0.000077  1
  N          1.142542       -0.000000        0.000054  1
  N          0.401338        1.055212       -0.000160  1
  C         -0.906026        0.682931        0.000013  1
  C         -0.966877       -0.683010        0.000016  1
  H          0.723583       -1.980558        0.000143  1
  H         -1.701134        1.405525       -0.000009  1
  H         -1.778466       -1.386383        0.000044  1
  C          1.705716       -0.300756        0.999962  2
  H          1.189748       -0.025210        0.083868  2
  H          1.115912        0.014221        1.856933  2
  H          1.840652       -1.378895        1.029714  2
  H          2.676764        0.186745        1.029714  2

%mem=32GB
%nprocshared= 8
#p m062x/aug-cc-pVDZ   counterpoise=2

00218 m062x/aug-cc-pVDZ   counterpoise=2

 0  1  0  1  0  1
  N          0.329023       -1.055133        0.000077  1
  N          1.142542       -0.000000        0.000054  1
  N          0.401338        1.055212       -0.000160  1
  C         -0.906026        0.682931        0.000013  1
  C         -0.966877       -0.683010        0.000016  1
  H          0.723583       -1.980558        0.000143  1
  H         -1.701134        1.405525       -0.000009  1
  H         -1.778466       -1.386383        0.000044  1
  C          1.879352        0.000000        0.684010  2
  H          1.082750        0.000000       -0.055449  2
  H          1.447830        0.000000        1.681640  2
  H          2.493580       -0.887456        0.555077  2
  H          2.493580        0.887456        0.555077  2

%mem=32GB
%nprocshared= 8
#p m062x/aug-cc-pVDZ   counterpoise=2

00219 m062x/aug-cc-pVDZ   counterpoise=2

 0  1  0  1  0  1
  N          0.329023       -1.055133        0.000077  1
  N          1.142542       -0.000000        0.000054  1
  N          0.401338        1.055212       -0.000160  1
  C         -0.906026        0.682931        0.000013  1
  C         -0.966877       -0.683010        0.000016  1
  H          0.723583       -1.980558        0.000143  1
  H         -1.701134        1.405525       -0.000009  1
  H         -1.778466       -1.386383        0.000044  1
  C          1.850802        0.326338        0.684011  2
  H          1.108645       -0.015618       -0.032679  2
  H          1.484601        0.157607        1.693418  2
  H          2.776513       -0.224261        0.537800  2
  H          2.033758        1.387765        0.537800  2

%mem=32GB
%nprocshared= 8
#p m062x/aug-cc-pVDZ   counterpoise=2

00220 m062x/aug-cc-pVDZ   counterpoise=2

 0  1  0  1  0  1
  N          0.329023       -1.055133        0.000077  1
  N          1.142542       -0.000000        0.000054  1
  N          0.401338        1.055212       -0.000160  1
  C         -0.906026        0.682931        0.000013  1
  C         -0.966877       -0.683010        0.000016  1
  H          0.723583       -1.980558        0.000143  1
  H         -1.701134        1.405525       -0.000009  1
  H         -1.778466       -1.386383        0.000044  1
  C          1.766020        0.642762        0.684013  2
  H          1.164611        0.022751        0.024263  2
  H          1.533490        0.403040        1.718392  2
  H          2.820123        0.454860        0.496835  2
  H          1.546104        1.690655        0.496835  2

%mem=32GB
%nprocshared= 8
#p m062x/aug-cc-pVDZ   counterpoise=2

00221 m062x/aug-cc-pVDZ   counterpoise=2

 0  1  0  1  0  1
  N          0.329023       -1.055133        0.000077  1
  N          1.142542       -0.000000        0.000054  1
  N          0.401338        1.055212       -0.000160  1
  C         -0.906026        0.682931        0.000013  1
  C         -0.966877       -0.683010        0.000016  1
  H          0.723583       -1.980558        0.000143  1
  H         -1.701134        1.405525       -0.000009  1
  H         -1.778466       -1.386383        0.000044  1
  C          1.627578        0.939659        0.684016  2
  H          1.208965        0.128680        0.093718  2
  H          1.511901        0.715559        1.741312  2
  H          2.683404        1.050308        0.450639  2
  H          1.106216        1.864426        0.450639  2

%mem=32GB
%nprocshared= 8
#p m062x/aug-cc-pVDZ   counterpoise=2

00222 m062x/aug-cc-pVDZ   counterpoise=2

 0  1  0  1  0  1
  N          0.329023       -1.055133        0.000077  1
  N          1.142542       -0.000000        0.000054  1
  N          0.401338        1.055212       -0.000160  1
  C         -0.906026        0.682931        0.000013  1
  C         -0.966877       -0.683010        0.000016  1
  H          0.723583       -1.980558        0.000143  1
  H         -1.701134        1.405525       -0.000009  1
  H         -1.778466       -1.386383        0.000044  1
  C          1.439655        1.208040        0.684016  2
  H          0.538840        1.075451        0.090444  2
  H          1.186394        1.170763        1.740399  2
  H          2.146111        0.415004        0.452733  2
  H          1.887650        2.170997        0.452733  2

%mem=32GB
%nprocshared= 8
#p m062x/aug-cc-pVDZ   counterpoise=2

00223 m062x/aug-cc-pVDZ   counterpoise=2

 0  1  0  1  0  1
  N          0.329023       -1.055133        0.000077  1
  N          1.142542       -0.000000        0.000054  1
  N          0.401338        1.055212       -0.000160  1
  C         -0.906026        0.682931        0.000013  1
  C         -0.966877       -0.683010        0.000016  1
  H          0.723583       -1.980558        0.000143  1
  H         -1.701134        1.405525       -0.000009  1
  H         -1.778466       -1.386383        0.000044  1
  C          1.208013        1.439677        0.684013  2
  H          0.428959        1.068376        0.023267  2
  H          0.905454        1.295476        1.718006  2
  H          2.130799        0.896385        0.497527  2
  H          1.367164        2.498625        0.497527  2

%mem=32GB
%nprocshared= 8
#p m062x/aug-cc-pVDZ   counterpoise=2

00224 m062x/aug-cc-pVDZ   counterpoise=2

 0  1  0  1  0  1
  N          0.329023       -1.055133        0.000077  1
  N          1.142542       -0.000000        0.000054  1
  N          0.401338        1.055212       -0.000160  1
  C         -0.906026        0.682931        0.000013  1
  C         -0.966877       -0.683010        0.000016  1
  H          0.723583       -1.980558        0.000143  1
  H         -1.701134        1.405525       -0.000009  1
  H         -1.778466       -1.386383        0.000044  1
  C          0.939669        1.627571        0.684011  2
  H          0.378063        1.030466       -0.029740  2
  H          0.665911        1.336508        1.694860  2
  H          2.003916        1.463762        0.535610  2
  H          0.711020        2.679794        0.535610  2

%mem=32GB
%nprocshared= 8
#p m062x/aug-cc-pVDZ   counterpoise=2

00225 m062x/aug-cc-pVDZ   counterpoise=2

 0  1  0  1  0  1
  N          0.329023       -1.055133        0.000077  1
  N          1.142542       -0.000000        0.000054  1
  N          0.401338        1.055212       -0.000160  1
  C         -0.906026        0.682931        0.000013  1
  C         -0.966877       -0.683010        0.000016  1
  H          0.723583       -1.980558        0.000143  1
  H         -1.701134        1.405525       -0.000009  1
  H         -1.778466       -1.386383        0.000044  1
  C          0.642777        1.766013        0.684010  2
  H          0.384407        1.005368       -0.048137  2
  H          0.506928        1.366070        1.685543  2
  H          1.680243        2.061038        0.549469  2
  H         -0.000363        2.631892        0.549469  2

%mem=32GB
%nprocshared= 8
#p m062x/aug-cc-pVDZ   counterpoise=2

00226 m062x/aug-cc-pVDZ   counterpoise=2

 0  1  0  1  0  1
  N          0.329023       -1.055133        0.000077  1
  N          1.142542       -0.000000        0.000054  1
  N          0.401338        1.055212       -0.000160  1
  C         -0.906026        0.682931        0.000013  1
  C         -0.966877       -0.683010        0.000016  1
  H          0.723583       -1.980558        0.000143  1
  H         -1.701134        1.405525       -0.000009  1
  H         -1.778466       -1.386383        0.000044  1
  C          0.326355        1.850799        0.684011  2
  H          0.403827        1.028798       -0.022875  2
  H          0.363056        1.461397        1.698159  2
  H          1.152793        2.539944        0.530527  2
  H         -0.614288        2.373399        0.530527  2

%mem=32GB
%nprocshared= 8
#p m062x/aug-cc-pVDZ   counterpoise=2

00227 m062x/aug-cc-pVDZ   counterpoise=2

 0  1  0  1  0  1
  N          0.329023       -1.055133        0.000077  1
  N          1.142542       -0.000000        0.000054  1
  N          0.401338        1.055212       -0.000160  1
  C         -0.906026        0.682931        0.000013  1
  C         -0.966877       -0.683010        0.000016  1
  H          0.723583       -1.980558        0.000143  1
  H         -1.701134        1.405525       -0.000009  1
  H         -1.778466       -1.386383        0.000044  1
  C          0.000016        1.879353        0.684013  2
  H          0.381365        1.096227        0.033889  2
  H          0.141197        1.589427        1.722035  2
  H          0.536554        2.804577        0.490200  2
  H         -1.059212        2.027505        0.490200  2

%mem=32GB
%nprocshared= 8
#p m062x/aug-cc-pVDZ   counterpoise=2

00228 m062x/aug-cc-pVDZ   counterpoise=2

 0  1  0  1  0  1
  N          0.329023       -1.055133        0.000077  1
  N          1.142542       -0.000000        0.000054  1
  N          0.401338        1.055212       -0.000160  1
  C         -0.906026        0.682931        0.000013  1
  C         -0.966877       -0.683010        0.000016  1
  H          0.723583       -1.980558        0.000143  1
  H         -1.701134        1.405525       -0.000009  1
  H         -1.778466       -1.386383        0.000044  1
  C         -0.326326        1.850805        0.684016  2
  H          0.293053        1.173606        0.101654  2
  H         -0.162313        1.671481        1.743459  2
  H         -0.063291        2.878154        0.445597  2
  H         -1.373010        1.680261        0.445597  2

%mem=32GB
%nprocshared= 8
#p m062x/aug-cc-pVDZ   counterpoise=2

00229 m062x/aug-cc-pVDZ   counterpoise=2

 0  1  0  1  0  1
  N          0.329023       -1.055133        0.000077  1
  N          1.142542       -0.000000        0.000054  1
  N          0.401338        1.055212       -0.000160  1
  C         -0.906026        0.682931        0.000013  1
  C         -0.966877       -0.683010        0.000016  1
  H          0.723583       -1.980558        0.000143  1
  H         -1.701134        1.405525       -0.000009  1
  H         -1.778466       -1.386383        0.000044  1
  C         -0.642797        1.766007        0.684017  2
  H         -0.861575        0.865828        0.115519  2
  H         -0.696420        1.545370        1.746994  2
  H          0.355802        2.117017        0.436895  2
  H         -1.368903        2.536187        0.436895  2

%mem=32GB
%nprocshared= 8
#p m062x/aug-cc-pVDZ   counterpoise=2

00230 m062x/aug-cc-pVDZ   counterpoise=2

 0  1  0  1  0  1
  N          0.329023       -1.055133        0.000077  1
  N          1.142542       -0.000000        0.000054  1
  N          0.401338        1.055212       -0.000160  1
  C         -0.906026        0.682931        0.000013  1
  C         -0.966877       -0.683010        0.000016  1
  H          0.723583       -1.980558        0.000143  1
  H         -1.701134        1.405525       -0.000009  1
  H         -1.778466       -1.386383        0.000044  1
  C         -0.939725        1.627586        0.684011  2
  H         -1.729896        1.397137       -0.025848  2
  H         -1.318718        1.517055        1.696742  2
  H         -0.106509        0.946161        0.532722  2
  H         -0.603450        2.650087        0.532722  2

%mem=32GB
%nprocshared= 8
#p m062x/aug-cc-pVDZ   counterpoise=2

00231 m062x/aug-cc-pVDZ   counterpoise=2

 0  1  0  1  0  1
  N          0.329023       -1.055133        0.000077  1
  N          1.142542       -0.000000        0.000054  1
  N          0.401338        1.055212       -0.000160  1
  C         -0.906026        0.682931        0.000013  1
  C         -0.966877       -0.683010        0.000016  1
  H          0.723583       -1.980558        0.000143  1
  H         -1.701134        1.405525       -0.000009  1
  H         -1.778466       -1.386383        0.000044  1
  C         -1.208072        1.439691        0.684004  2
  H         -1.843124        1.395686       -0.196989  2
  H         -1.824918        1.396948        1.577957  2
  H         -0.520644        0.597741        0.677706  2
  H         -0.643338        2.368407        0.677706  2

%mem=32GB
%nprocshared= 8
#p m062x/aug-cc-pVDZ   counterpoise=2

00232 m062x/aug-cc-pVDZ   counterpoise=2

 0  1  0  1  0  1
  N          0.329023       -1.055133        0.000077  1
  N          1.142542       -0.000000        0.000054  1
  N          0.401338        1.055212       -0.000160  1
  C         -0.906026        0.682931        0.000013  1
  C         -0.966877       -0.683010        0.000016  1
  H          0.723583       -1.980558        0.000143  1
  H         -1.701134        1.405525       -0.000009  1
  H         -1.778466       -1.386383        0.000044  1
  C         -1.439708        1.208057        0.684000  2
  H         -1.814363        1.491052       -0.296267  2
  H         -2.052235        1.670729        1.453560  2
  H         -1.480934        0.127023        0.789556  2
  H         -0.411145        1.543308        0.789556  2

%mem=32GB
%nprocshared= 8
#p m062x/aug-cc-pVDZ   counterpoise=2

00233 m062x/aug-cc-pVDZ   counterpoise=2

 0  1  0  1  0  1
  N          0.329023       -1.055133        0.000077  1
  N          1.142542       -0.000000        0.000054  1
  N          0.401338        1.055212       -0.000160  1
  C         -0.906026        0.682931        0.000013  1
  C         -0.966877       -0.683010        0.000016  1
  H          0.723583       -1.980558        0.000143  1
  H         -1.701134        1.405525       -0.000009  1
  H         -1.778466       -1.386383        0.000044  1
  C         -1.627599        0.939718        0.684003  2
  H         -1.723801        1.549107       -0.210852  2
  H         -1.727076        1.569858        1.564063  2
  H         -2.406340        0.181442        0.691587  2
  H         -0.653140        0.458211        0.691587  2

%mem=32GB
%nprocshared= 8
#p m062x/aug-cc-pVDZ   counterpoise=2

00234 m062x/aug-cc-pVDZ   counterpoise=2

 0  1  0  1  0  1
  N          0.329023       -1.055133        0.000077  1
  N          1.142542       -0.000000        0.000054  1
  N          0.401338        1.055212       -0.000160  1
  C         -0.906026        0.682931        0.000013  1
  C         -0.966877       -0.683010        0.000016  1
  H          0.723583       -1.980558        0.000143  1
  H         -1.701134        1.405525       -0.000009  1
  H         -1.778466       -1.386383        0.000044  1
  C         -1.766042        0.642821        0.684010  2
  H         -1.697318        1.450369       -0.040227  2
  H         -1.731059        1.053882        1.689636  2
  H         -2.702169        0.108601        0.543466  2
  H         -0.933649       -0.041903        0.543466  2

%mem=32GB
%nprocshared= 8
#p m062x/aug-cc-pVDZ   counterpoise=2

00235 m062x/aug-cc-pVDZ   counterpoise=2

 0  1  0  1  0  1
  N          0.329023       -1.055133        0.000077  1
  N          1.142542       -0.000000        0.000054  1
  N          0.401338        1.055212       -0.000160  1
  C         -0.906026        0.682931        0.000013  1
  C         -0.966877       -0.683010        0.000016  1
  H          0.723583       -1.980558        0.000143  1
  H         -1.701134        1.405525       -0.000009  1
  H         -1.778466       -1.386383        0.000044  1
  C         -1.850798        0.326365        0.684015  2
  H         -1.008862        0.644120        0.074465  2
  H         -1.593891        0.423324        1.735716  2
  H         -2.713755        0.949233        0.463066  2
  H         -2.087035       -0.711349        0.463066  2

%mem=32GB
%nprocshared= 8
#p m062x/aug-cc-pVDZ   counterpoise=2

00236 m062x/aug-cc-pVDZ   counterpoise=2

 0  1  0  1  0  1
  N          0.329023       -1.055133        0.000077  1
  N          1.142542       -0.000000        0.000054  1
  N          0.401338        1.055212       -0.000160  1
  C         -0.906026        0.682931        0.000013  1
  C         -0.966877       -0.683010        0.000016  1
  H          0.723583       -1.980558        0.000143  1
  H         -1.701134        1.405525       -0.000009  1
  H         -1.778466       -1.386383        0.000044  1
  C         -1.879354       -0.000023        0.684017  2
  H         -1.133241       -0.558487        0.124724  2
  H         -1.706014       -0.129768        1.749192  2
  H         -1.807446        1.054674        0.431193  2
  H         -2.871026       -0.366280        0.431193  2

%mem=32GB
%nprocshared= 8
#p m062x/aug-cc-pVDZ   counterpoise=2

00237 m062x/aug-cc-pVDZ   counterpoise=2

 0  1  0  1  0  1
  N          0.329023       -1.055133        0.000077  1
  N          1.142542       -0.000000        0.000054  1
  N          0.401338        1.055212       -0.000160  1
  C         -0.906026        0.682931        0.000013  1
  C         -0.966877       -0.683010        0.000016  1
  H          0.723583       -1.980558        0.000143  1
  H         -1.701134        1.405525       -0.000009  1
  H         -1.778466       -1.386383        0.000044  1
  C         -1.850799       -0.326366        0.684014  2
  H         -1.031880       -0.656782        0.050317  2
  H         -1.569831       -0.439730        1.727893  2
  H         -2.068853        0.718585        0.479055  2
  H         -2.732973       -0.927397        0.479055  2

%mem=32GB
%nprocshared= 8
#p m062x/aug-cc-pVDZ   counterpoise=2

00238 m062x/aug-cc-pVDZ   counterpoise=2

 0  1  0  1  0  1
  N          0.329023       -1.055133        0.000077  1
  N          1.142542       -0.000000        0.000054  1
  N          0.401338        1.055212       -0.000160  1
  C         -0.906026        0.682931        0.000013  1
  C         -0.966877       -0.683010        0.000016  1
  H          0.723583       -1.980558        0.000143  1
  H         -1.701134        1.405525       -0.000009  1
  H         -1.778466       -1.386383        0.000044  1
  C         -1.766045       -0.642821        0.684010  2
  H         -1.779407       -1.442712       -0.051770  2
  H         -1.773176       -1.069680        1.683618  2
  H         -0.868464       -0.044102        0.552248  2
  H         -2.643128       -0.014457        0.552248  2

%mem=32GB
%nprocshared= 8
#p m062x/aug-cc-pVDZ   counterpoise=2

00239 m062x/aug-cc-pVDZ   counterpoise=2

 0  1  0  1  0  1
  N          0.329023       -1.055133        0.000077  1
  N          1.142542       -0.000000        0.000054  1
  N          0.401338        1.055212       -0.000160  1
  C         -0.906026        0.682931        0.000013  1
  C         -0.966877       -0.683010        0.000016  1
  H          0.723583       -1.980558        0.000143  1
  H         -1.701134        1.405525       -0.000009  1
  H         -1.778466       -1.386383        0.000044  1
  C         -1.627604       -0.939717        0.684003  2
  H         -1.824995       -1.524144       -0.210903  2
  H         -1.831765       -1.544187        1.564010  2
  H         -0.585993       -0.629127        0.691639  2
  H         -2.267580       -0.061167        0.691639  2

%mem=32GB
%nprocshared= 8
#p m062x/aug-cc-pVDZ   counterpoise=2

00240 m062x/aug-cc-pVDZ   counterpoise=2

 0  1  0  1  0  1
  N          0.329023       -1.055133        0.000077  1
  N          1.142542       -0.000000        0.000054  1
  N          0.401338        1.055212       -0.000160  1
  C         -0.906026        0.682931        0.000013  1
  C         -0.966877       -0.683010        0.000016  1
  H          0.723583       -1.980558        0.000143  1
  H         -1.701134        1.405525       -0.000009  1
  H         -1.778466       -1.386383        0.000044  1
  C         -1.439712       -1.208056        0.684001  2
  H         -1.909465       -1.455344       -0.264448  2
  H         -2.074325       -1.542130        1.500786  2
  H         -0.474037       -1.702615        0.750030  2
  H         -1.300826       -0.132032        0.750030  2

%mem=32GB
%nprocshared= 8
#p m062x/aug-cc-pVDZ   counterpoise=2

00241 m062x/aug-cc-pVDZ   counterpoise=2

 0  1  0  1  0  1
  N          0.329023       -1.055133        0.000077  1
  N          1.142542       -0.000000        0.000054  1
  N          0.401338        1.055212       -0.000160  1
  C         -0.906026        0.682931        0.000013  1
  C         -0.966877       -0.683010        0.000016  1
  H          0.723583       -1.980558        0.000143  1
  H         -1.701134        1.405525       -0.000009  1
  H         -1.778466       -1.386383        0.000044  1
  C         -1.208074       -1.439690        0.684006  2
  H         -1.902959       -1.374748       -0.149237  2
  H         -1.758527       -1.388246        1.619865  2
  H         -0.667840       -2.381502        0.632870  2
  H         -0.502682       -0.614290        0.632870  2

%mem=32GB
%nprocshared= 8
#p m062x/aug-cc-pVDZ   counterpoise=2

00242 m062x/aug-cc-pVDZ   counterpoise=2

 0  1  0  1  0  1
  N          0.329023       -1.055133        0.000077  1
  N          1.142542       -0.000000        0.000054  1
  N          0.401338        1.055212       -0.000160  1
  C         -0.906026        0.682931        0.000013  1
  C         -0.966877       -0.683010        0.000016  1
  H          0.723583       -1.980558        0.000143  1
  H         -1.701134        1.405525       -0.000009  1
  H         -1.778466       -1.386383        0.000044  1
  C         -0.939727       -1.627586        0.684013  2
  H         -1.761896       -1.391148        0.013557  2
  H         -1.273045       -1.531731        1.714152  2
  H         -0.607084       -2.646670        0.504310  2
  H         -0.116541       -0.940892        0.504310  2

%mem=32GB
%nprocshared= 8
#p m062x/aug-cc-pVDZ   counterpoise=2

00243 m062x/aug-cc-pVDZ   counterpoise=2

 0  1  0  1  0  1
  N          0.329023       -1.055133        0.000077  1
  N          1.142542       -0.000000        0.000054  1
  N          0.401338        1.055212       -0.000160  1
  C         -0.906026        0.682931        0.000013  1
  C         -0.966877       -0.683010        0.000016  1
  H          0.723583       -1.980558        0.000143  1
  H         -1.701134        1.405525       -0.000009  1
  H         -1.778466       -1.386383        0.000044  1
  C         -0.642799       -1.766008        0.684017  2
  H         -0.909393       -0.875109        0.121342  2
  H         -0.705980       -1.554871        1.748398  2
  H         -1.328062       -2.571627        0.433281  2
  H          0.372350       -2.062793        0.433281  2

%mem=32GB
%nprocshared= 8
#p m062x/aug-cc-pVDZ   counterpoise=2

00244 m062x/aug-cc-pVDZ   counterpoise=2

 0  1  0  1  0  1
  N          0.329023       -1.055133        0.000077  1
  N          1.142542       -0.000000        0.000054  1
  N          0.401338        1.055212       -0.000160  1
  C         -0.906026        0.682931        0.000013  1
  C         -0.966877       -0.683010        0.000016  1
  H          0.723583       -1.980558        0.000143  1
  H         -1.701134        1.405525       -0.000009  1
  H         -1.778466       -1.386383        0.000044  1
  C         -0.326328       -1.850804        0.684015  2
  H          0.249473       -1.151715        0.083097  2
  H         -0.158151       -1.646619        1.738293  2
  H         -1.383451       -1.738377        0.457460  2
  H         -0.013421       -2.866796        0.457460  2

%mem=32GB
%nprocshared= 8
#p m062x/aug-cc-pVDZ   counterpoise=2

00245 m062x/aug-cc-pVDZ   counterpoise=2

 0  1  0  1  0  1
  N          0.329023       -1.055133        0.000077  1
  N          1.142542       -0.000000        0.000054  1
  N          0.401338        1.055212       -0.000160  1
  C         -0.906026        0.682931        0.000013  1
  C         -0.966877       -0.683010        0.000016  1
  H          0.723583       -1.980558        0.000143  1
  H         -1.701134        1.405525       -0.000009  1
  H         -1.778466       -1.386383        0.000044  1
  C          0.000033       -1.879390        0.684010  2
  H          0.785904       -1.989272       -0.058760  2
  H          0.431508       -1.939719        1.679834  2
  H         -0.485914       -0.915355        0.557636  2
  H         -0.731694       -2.673167        0.557636  2

%mem=32GB
%nprocshared= 8
#p m062x/aug-cc-pVDZ   counterpoise=2

00246 m062x/aug-cc-pVDZ   counterpoise=2

 0  1  0  1  0  1
  N          0.329023       -1.055133        0.000077  1
  N          1.142542       -0.000000        0.000054  1
  N          0.401338        1.055212       -0.000160  1
  C         -0.906026        0.682931        0.000013  1
  C         -0.966877       -0.683010        0.000016  1
  H          0.723583       -1.980558        0.000143  1
  H         -1.701134        1.405525       -0.000009  1
  H         -1.778466       -1.386383        0.000044  1
  C          0.326374       -1.850840        0.684002  2
  H          0.865085       -2.026769       -0.243476  2
  H          0.977958       -2.063630        1.527587  2
  H          0.006615       -0.812835        0.726141  2
  H         -0.544385       -2.500055        0.726141  2

%mem=32GB
%nprocshared= 8
#p m062x/aug-cc-pVDZ   counterpoise=2

00247 m062x/aug-cc-pVDZ   counterpoise=2

 0  1  0  1  0  1
  N          0.329023       -1.055133        0.000077  1
  N          1.142542       -0.000000        0.000054  1
  N          0.401338        1.055212       -0.000160  1
  C         -0.906026        0.682931        0.000013  1
  C         -0.966877       -0.683010        0.000016  1
  H          0.723583       -1.980558        0.000143  1
  H         -1.701134        1.405525       -0.000009  1
  H         -1.778466       -1.386383        0.000044  1
  C          0.642793       -1.766058        0.683998  2
  H          0.764543       -2.089308       -0.346566  2
  H          0.944662       -2.567528        1.353324  2
  H          1.261458       -0.890827        0.864830  2
  H         -0.399544       -1.516434        0.864830  2

%mem=32GB
%nprocshared= 8
#p m062x/aug-cc-pVDZ   counterpoise=2

00248 m062x/aug-cc-pVDZ   counterpoise=2

 0  1  0  1  0  1
  N          0.329023       -1.055133        0.000077  1
  N          1.142542       -0.000000        0.000054  1
  N          0.401338        1.055212       -0.000160  1
  C         -0.906026        0.682931        0.000013  1
  C         -0.966877       -0.683010        0.000016  1
  H          0.723583       -1.980558        0.000143  1
  H         -1.701134        1.405525       -0.000009  1
  H         -1.778466       -1.386383        0.000044  1
  C          0.939680       -1.627615        0.684002  2
  H          0.645836       -2.107538       -0.245893  2
  H          0.579876       -2.215269        1.524645  2
  H          2.023424       -1.557132        0.728820  2
  H          0.509707       -0.630323        0.728820  2

%mem=32GB
%nprocshared= 8
#p m062x/aug-cc-pVDZ   counterpoise=2

00249 m062x/aug-cc-pVDZ   counterpoise=2

 0  1  0  1  0  1
  N          0.329023       -1.055133        0.000077  1
  N          1.142542       -0.000000        0.000054  1
  N          0.401338        1.055212       -0.000160  1
  C         -0.906026        0.682931        0.000013  1
  C         -0.966877       -0.683010        0.000016  1
  H          0.723583       -1.980558        0.000143  1
  H         -1.701134        1.405525       -0.000009  1
  H         -1.778466       -1.386383        0.000044  1
  C          1.208024       -1.439717        0.684009  2
  H          0.680123       -2.029078       -0.061208  2
  H          0.915292       -1.766530        1.678483  2
  H          2.279496       -1.573619        0.559536  2
  H          0.957403       -0.389397        0.559536  2

%mem=32GB
%nprocshared= 8
#p m062x/aug-cc-pVDZ   counterpoise=2

00250 m062x/aug-cc-pVDZ   counterpoise=2

 0  1  0  1  0  1
  N          0.329023       -1.055133        0.000077  1
  N          1.142542       -0.000000        0.000054  1
  N          0.401338        1.055212       -0.000160  1
  C         -0.906026        0.682931        0.000013  1
  C         -0.966877       -0.683010        0.000016  1
  H          0.723583       -1.980558        0.000143  1
  H         -1.701134        1.405525       -0.000009  1
  H         -1.778466       -1.386383        0.000044  1
  C          1.439667       -1.208073        0.684016  2
  H          0.819918       -1.876635        0.092145  2
  H          1.266979       -1.394363        1.740875  2
  H          2.486850       -1.383825        0.451644  2
  H          1.185178       -0.177192        0.451644  2

%mem=32GB
%nprocshared= 8
#p m062x/aug-cc-pVDZ   counterpoise=2

00251 m062x/aug-cc-pVDZ   counterpoise=2

 0  1  0  1  0  1
  N          0.329023       -1.055133        0.000077  1
  N          1.142542       -0.000000        0.000054  1
  N          0.401338        1.055212       -0.000160  1
  C         -0.906026        0.682931        0.000013  1
  C         -0.966877       -0.683010        0.000016  1
  H          0.723583       -1.980558        0.000143  1
  H         -1.701134        1.405525       -0.000009  1
  H         -1.778466       -1.386383        0.000044  1
  C          1.627578       -0.939659        0.684016  2
  H          1.208965       -0.128680        0.093718  2
  H          1.511901       -0.715559        1.741312  2
  H          1.106216       -1.864426        0.450639  2
  H          2.683404       -1.050308        0.450639  2

%mem=32GB
%nprocshared= 8
#p m062x/aug-cc-pVDZ   counterpoise=2

00252 m062x/aug-cc-pVDZ   counterpoise=2

 0  1  0  1  0  1
  N          0.329023       -1.055133        0.000077  1
  N          1.142542       -0.000000        0.000054  1
  N          0.401338        1.055212       -0.000160  1
  C         -0.906026        0.682931        0.000013  1
  C         -0.966877       -0.683010        0.000016  1
  H          0.723583       -1.980558        0.000143  1
  H         -1.701134        1.405525       -0.000009  1
  H         -1.778466       -1.386383        0.000044  1
  C          1.766020       -0.642762        0.684013  2
  H          1.164611       -0.022751        0.024263  2
  H          1.533490       -0.403040        1.718392  2
  H          1.546104       -1.690655        0.496835  2
  H          2.820123       -0.454860        0.496835  2

%mem=32GB
%nprocshared= 8
#p m062x/aug-cc-pVDZ   counterpoise=2

00253 m062x/aug-cc-pVDZ   counterpoise=2

 0  1  0  1  0  1
  N          0.329023       -1.055133        0.000077  1
  N          1.142542       -0.000000        0.000054  1
  N          0.401338        1.055212       -0.000160  1
  C         -0.906026        0.682931        0.000013  1
  C         -0.966877       -0.683010        0.000016  1
  H          0.723583       -1.980558        0.000143  1
  H         -1.701134        1.405525       -0.000009  1
  H         -1.778466       -1.386383        0.000044  1
  C          1.850802       -0.326338        0.684011  2
  H          1.108645        0.015618       -0.032679  2
  H          1.484601       -0.157607        1.693418  2
  H          2.033758       -1.387765        0.537800  2
  H          2.776513        0.224261        0.537800  2

%mem=32GB
%nprocshared= 8
#p m062x/aug-cc-pVDZ   counterpoise=2

00254 m062x/aug-cc-pVDZ   counterpoise=2

 0  1  0  1  0  1
  N          0.329023       -1.055133        0.000077  1
  N          1.142542       -0.000000        0.000054  1
  N          0.401338        1.055212       -0.000160  1
  C         -0.906026        0.682931        0.000013  1
  C         -0.966877       -0.683010        0.000016  1
  H          0.723583       -1.980558        0.000143  1
  H         -1.701134        1.405525       -0.000009  1
  H         -1.778466       -1.386383        0.000044  1
  C          1.969574        0.000000        0.347279  2
  H          0.967406        0.000000       -0.073476  2
  H          1.907079        0.000000        1.432439  2
  H          2.502114       -0.887456        0.015164  2
  H          2.502114        0.887456        0.015164  2

%mem=32GB
%nprocshared= 8
#p m062x/aug-cc-pVDZ   counterpoise=2

00255 m062x/aug-cc-pVDZ   counterpoise=2

 0  1  0  1  0  1
  N          0.329023       -1.055133        0.000077  1
  N          1.142542       -0.000000        0.000054  1
  N          0.401338        1.055212       -0.000160  1
  C         -0.906026        0.682931        0.000013  1
  C         -0.966877       -0.683010        0.000016  1
  H          0.723583       -1.980558        0.000143  1
  H         -1.701134        1.405525       -0.000009  1
  H         -1.778466       -1.386383        0.000044  1
  C          1.939654        0.342004        0.347280  2
  H          1.012342       -0.055863       -0.056662  2
  H          1.898902        0.324519        1.433332  2
  H          2.773797       -0.265796        0.006308  2
  H          2.073961        1.365320        0.006308  2

%mem=32GB
%nprocshared= 8
#p m062x/aug-cc-pVDZ   counterpoise=2

00256 m062x/aug-cc-pVDZ   counterpoise=2

 0  1  0  1  0  1
  N          0.329023       -1.055133        0.000077  1
  N          1.142542       -0.000000        0.000054  1
  N          0.401338        1.055212       -0.000160  1
  C         -0.906026        0.682931        0.000013  1
  C         -0.966877       -0.683010        0.000016  1
  H          0.723583       -1.980558        0.000143  1
  H         -1.701134        1.405525       -0.000009  1
  H         -1.778466       -1.386383        0.000044  1
  C          1.850802        0.673619        0.347281  2
  H          1.108658       -0.032227       -0.016558  2
  H          1.849726        0.672595        1.434238  2
  H          2.834170        0.384145       -0.014202  2
  H          1.610964        1.670256       -0.014202  2

%mem=32GB
%nprocshared= 8
#p m062x/aug-cc-pVDZ   counterpoise=2

00257 m062x/aug-cc-pVDZ   counterpoise=2

 0  1  0  1  0  1
  N          0.329023       -1.055133        0.000077  1
  N          1.142542       -0.000000        0.000054  1
  N          0.401338        1.055212       -0.000160  1
  C         -0.906026        0.682931        0.000013  1
  C         -0.966877       -0.683010        0.000016  1
  H          0.723583       -1.980558        0.000143  1
  H         -1.701134        1.405525       -0.000009  1
  H         -1.778466       -1.386383        0.000044  1
  C          1.705716        0.984770        0.347283  2
  H          1.189761        0.082568        0.029167  2
  H          1.728880        1.025276        1.433239  2
  H          2.722594        0.975241       -0.036571  2
  H          1.181841        1.856372       -0.036571  2

%mem=32GB
%nprocshared= 8
#p m062x/aug-cc-pVDZ   counterpoise=2

00258 m062x/aug-cc-pVDZ   counterpoise=2

 0  1  0  1  0  1
  N          0.329023       -1.055133        0.000077  1
  N          1.142542       -0.000000        0.000054  1
  N          0.401338        1.055212       -0.000160  1
  C         -0.906026        0.682931        0.000013  1
  C         -0.966877       -0.683010        0.000016  1
  H          0.723583       -1.980558        0.000143  1
  H         -1.701134        1.405525       -0.000009  1
  H         -1.778466       -1.386383        0.000044  1
  C          1.508771        1.266036        0.347283  2
  H          0.488398        1.071786        0.027154  2
  H          1.552541        1.274369        1.433327  2
  H          2.163250        0.487237       -0.035608  2
  H          1.831317        2.230835       -0.035608  2

%mem=32GB
%nprocshared= 8
#p m062x/aug-cc-pVDZ   counterpoise=2

00259 m062x/aug-cc-pVDZ   counterpoise=2

 0  1  0  1  0  1
  N          0.329023       -1.055133        0.000077  1
  N          1.142542       -0.000000        0.000054  1
  N          0.401338        1.055212       -0.000160  1
  C         -0.906026        0.682931        0.000013  1
  C         -0.966877       -0.683010        0.000016  1
  H          0.723583       -1.980558        0.000143  1
  H         -1.701134        1.405525       -0.000009  1
  H         -1.778466       -1.386383        0.000044  1
  C          1.266007        1.508793        0.347281  2
  H          0.359188        1.033101       -0.017097  2
  H          1.264184        1.507837        1.434237  2
  H          2.132772        0.961326       -0.013932  2
  H          1.308260        2.533106       -0.013932  2

%mem=32GB
%nprocshared= 8
#p m062x/aug-cc-pVDZ   counterpoise=2

00260 m062x/aug-cc-pVDZ   counterpoise=2

 0  1  0  1  0  1
  N          0.329023       -1.055133        0.000077  1
  N          1.142542       -0.000000        0.000054  1
  N          0.401338        1.055212       -0.000160  1
  C         -0.906026        0.682931        0.000013  1
  C         -0.966877       -0.683010        0.000016  1
  H          0.723583       -1.980558        0.000143  1
  H         -1.701134        1.405525       -0.000009  1
  H         -1.778466       -1.386383        0.000044  1
  C          0.984780        1.705706        0.347280  2
  H          0.310405        0.953829       -0.054311  2
  H          0.956860        1.674577        1.433433  2
  H          1.996718        1.504813        0.005082  2
  H          0.675416        2.689917        0.005082  2

%mem=32GB
%nprocshared= 8
#p m062x/aug-cc-pVDZ   counterpoise=2

00261 m062x/aug-cc-pVDZ   counterpoise=2

 0  1  0  1  0  1
  N          0.329023       -1.055133        0.000077  1
  N          1.142542       -0.000000        0.000054  1
  N          0.401338        1.055212       -0.000160  1
  C         -0.906026        0.682931        0.000013  1
  C         -0.966877       -0.683010        0.000016  1
  H          0.723583       -1.980558        0.000143  1
  H         -1.701134        1.405525       -0.000009  1
  H         -1.778466       -1.386383        0.000044  1
  C          0.673635        1.850794        0.347279  2
  H          0.348344        0.900378       -0.067778  2
  H          0.655393        1.797497        1.432776  2
  H          1.685107        2.065471        0.012145  2
  H          0.005829        2.640223        0.012145  2

%mem=32GB
%nprocshared= 8
#p m062x/aug-cc-pVDZ   counterpoise=2

00262 m062x/aug-cc-pVDZ   counterpoise=2

 0  1  0  1  0  1
  N          0.329023       -1.055133        0.000077  1
  N          1.142542       -0.000000        0.000054  1
  N          0.401338        1.055212       -0.000160  1
  C         -0.906026        0.682931        0.000013  1
  C         -0.966877       -0.683010        0.000016  1
  H          0.723583       -1.980558        0.000143  1
  H         -1.701134        1.405525       -0.000009  1
  H         -1.778466       -1.386383        0.000044  1
  C          0.342023        1.939651        0.347280  2
  H          0.409738        0.929965       -0.049362  2
  H          0.344465        1.903235        1.433625  2
  H          1.192397        2.522295        0.002511  2
  H         -0.578537        2.403527        0.002511  2

%mem=32GB
%nprocshared= 8
#p m062x/aug-cc-pVDZ   counterpoise=2

00263 m062x/aug-cc-pVDZ   counterpoise=2

 0  1  0  1  0  1
  N          0.329023       -1.055133        0.000077  1
  N          1.142542       -0.000000        0.000054  1
  N          0.401338        1.055212       -0.000160  1
  C         -0.906026        0.682931        0.000013  1
  C         -0.966877       -0.683010        0.000016  1
  H          0.723583       -1.980558        0.000143  1
  H         -1.701134        1.405525       -0.000009  1
  H         -1.778466       -1.386383        0.000044  1
  C          0.000017        1.969577        0.347282  2
  H          0.412586        1.029585       -0.009898  2
  H         -0.002223        1.974680        1.434225  2
  H          0.607396        2.793884       -0.017526  2
  H         -1.017862        2.080548       -0.017526  2

%mem=32GB
%nprocshared= 8
#p m062x/aug-cc-pVDZ   counterpoise=2

00264 m062x/aug-cc-pVDZ   counterpoise=2

 0  1  0  1  0  1
  N          0.329023       -1.055133        0.000077  1
  N          1.142542       -0.000000        0.000054  1
  N          0.401338        1.055212       -0.000160  1
  C         -0.906026        0.682931        0.000013  1
  C         -0.966877       -0.683010        0.000016  1
  H          0.723583       -1.980558        0.000143  1
  H         -1.701134        1.405525       -0.000009  1
  H         -1.778466       -1.386383        0.000044  1
  C         -0.341992        1.939660        0.347283  2
  H          0.327690        1.142841        0.034264  2
  H         -0.375437        1.979453        1.432998  2
  H          0.019130        2.889319       -0.038999  2
  H         -1.339631        1.747355       -0.038999  2

%mem=32GB
%nprocshared= 8
#p m062x/aug-cc-pVDZ   counterpoise=2

00265 m062x/aug-cc-pVDZ   counterpoise=2

 0  1  0  1  0  1
  N          0.329023       -1.055133        0.000077  1
  N          1.142542       -0.000000        0.000054  1
  N          0.401338        1.055212       -0.000160  1
  C         -0.906026        0.682931        0.000013  1
  C         -0.966877       -0.683010        0.000016  1
  H          0.723583       -1.980558        0.000143  1
  H         -1.701134        1.405525       -0.000009  1
  H         -1.778466       -1.386383        0.000044  1
  C         -0.673688        1.850816        0.347283  2
  H         -1.626208        1.437998        0.025317  2
  H         -0.634568        1.867770        1.433404  2
  H          0.136112        1.234562       -0.034728  2
  H         -0.569692        2.863105       -0.034728  2

%mem=32GB
%nprocshared= 8
#p m062x/aug-cc-pVDZ   counterpoise=2

00266 m062x/aug-cc-pVDZ   counterpoise=2

 0  1  0  1  0  1
  N          0.329023       -1.055133        0.000077  1
  N          1.142542       -0.000000        0.000054  1
  N          0.401338        1.055212       -0.000160  1
  C         -0.906026        0.682931        0.000013  1
  C         -0.966877       -0.683010        0.000016  1
  H          0.723583       -1.980558        0.000143  1
  H         -1.701134        1.405525       -0.000009  1
  H         -1.778466       -1.386383        0.000044  1
  C         -0.984846        1.705721        0.347278  2
  H         -1.899957        1.322198       -0.096407  2
  H         -1.065479        1.671928        1.430714  2
  H         -0.143758        1.095978        0.027495  2
  H         -0.829809        2.732940        0.027495  2

%mem=32GB
%nprocshared= 8
#p m062x/aug-cc-pVDZ   counterpoise=2

00267 m062x/aug-cc-pVDZ   counterpoise=2

 0  1  0  1  0  1
  N          0.329023       -1.055133        0.000077  1
  N          1.142542       -0.000000        0.000054  1
  N          0.401338        1.055212       -0.000160  1
  C         -0.906026        0.682931        0.000013  1
  C         -0.966877       -0.683010        0.000016  1
  H          0.723583       -1.980558        0.000143  1
  H         -1.701134        1.405525       -0.000009  1
  H         -1.778466       -1.386383        0.000044  1
  C         -1.266079        1.508805        0.347269  2
  H         -2.101290        1.310530       -0.319429  2
  H         -1.599130        1.429740        1.378920  2
  H         -0.476794        0.784057        0.164930  2
  H         -0.886756        2.510974        0.164930  2

%mem=32GB
%nprocshared= 8
#p m062x/aug-cc-pVDZ   counterpoise=2

00268 m062x/aug-cc-pVDZ   counterpoise=2

 0  1  0  1  0  1
  N          0.329023       -1.055133        0.000077  1
  N          1.142542       -0.000000        0.000054  1
  N          0.401338        1.055212       -0.000160  1
  C         -0.906026        0.682931        0.000013  1
  C         -0.966877       -0.683010        0.000016  1
  H          0.723583       -1.980558        0.000143  1
  H         -1.701134        1.405525       -0.000009  1
  H         -1.778466       -1.386383        0.000044  1
  C         -1.508834        1.266059        0.347259  2
  H         -2.005605        1.626342       -0.549842  2
  H         -2.027856        1.642479        1.224984  2
  H         -1.521859        0.179225        0.357133  2
  H         -0.479809        1.616042        0.357133  2

%mem=32GB
%nprocshared= 8
#p m062x/aug-cc-pVDZ   counterpoise=2

00269 m062x/aug-cc-pVDZ   counterpoise=2

 0  1  0  1  0  1
  N          0.329023       -1.055133        0.000077  1
  N          1.142542       -0.000000        0.000054  1
  N          0.401338        1.055212       -0.000160  1
  C         -0.906026        0.682931        0.000013  1
  C         -0.966877       -0.683010        0.000016  1
  H          0.723583       -1.980558        0.000143  1
  H         -1.701134        1.405525       -0.000009  1
  H         -1.778466       -1.386383        0.000044  1
  C         -1.705737        0.984842        0.347268  2
  H         -1.696566        1.823018       -0.344653  2
  H         -1.701658        1.357642        1.368287  2
  H         -2.599766        0.388890        0.182862  2
  H         -0.824960        0.369472        0.182862  2

%mem=32GB
%nprocshared= 8
#p m062x/aug-cc-pVDZ   counterpoise=2

00270 m062x/aug-cc-pVDZ   counterpoise=2

 0  1  0  1  0  1
  N          0.329023       -1.055133        0.000077  1
  N          1.142542       -0.000000        0.000054  1
  N          0.401338        1.055212       -0.000160  1
  C         -0.906026        0.682931        0.000013  1
  C         -0.966877       -0.683010        0.000016  1
  H          0.723583       -1.980558        0.000143  1
  H         -1.701134        1.405525       -0.000009  1
  H         -1.778466       -1.386383        0.000044  1
  C         -1.850825        0.673688        0.347277  2
  H         -1.653318        1.639297       -0.110943  2
  H         -1.830116        0.774935        1.429311  2
  H         -2.829429        0.317900        0.035466  2
  H         -1.090519       -0.037780        0.035466  2

%mem=32GB
%nprocshared= 8
#p m062x/aug-cc-pVDZ   counterpoise=2

00271 m062x/aug-cc-pVDZ   counterpoise=2

 0  1  0  1  0  1
  N          0.329023       -1.055133        0.000077  1
  N          1.142542       -0.000000        0.000054  1
  N          0.401338        1.055212       -0.000160  1
  C         -0.906026        0.682931        0.000013  1
  C         -0.966877       -0.683010        0.000016  1
  H          0.723583       -1.980558        0.000143  1
  H         -1.701134        1.405525       -0.000009  1
  H         -1.778466       -1.386383        0.000044  1
  C         -1.939652        0.342034        0.347283  2
  H         -0.956274        0.666359        0.016895  2
  H         -1.971762        0.331443        1.433714  2
  H         -2.693452        1.027901       -0.030671  2
  H         -2.137527       -0.657703       -0.030671  2

%mem=32GB
%nprocshared= 8
#p m062x/aug-cc-pVDZ   counterpoise=2

00272 m062x/aug-cc-pVDZ   counterpoise=2

 0  1  0  1  0  1
  N          0.329023       -1.055133        0.000077  1
  N          1.142542       -0.000000        0.000054  1
  N          0.401338        1.055212       -0.000160  1
  C         -0.906026        0.682931        0.000013  1
  C         -0.966877       -0.683010        0.000016  1
  H          0.723583       -1.980558        0.000143  1
  H         -1.701134        1.405525       -0.000009  1
  H         -1.778466       -1.386383        0.000044  1
  C         -1.969580       -0.000024        0.347284  2
  H         -1.105946       -0.588284        0.048180  2
  H         -2.024511        0.037391        1.432208  2
  H         -1.874511        1.008990       -0.045564  2
  H         -2.873710       -0.457951       -0.045564  2

%mem=32GB
%nprocshared= 8
#p m062x/aug-cc-pVDZ   counterpoise=2

00273 m062x/aug-cc-pVDZ   counterpoise=2

 0  1  0  1  0  1
  N          0.329023       -1.055133        0.000077  1
  N          1.142542       -0.000000        0.000054  1
  N          0.401338        1.055212       -0.000160  1
  C         -0.906026        0.682931        0.000013  1
  C         -0.966877       -0.683010        0.000016  1
  H          0.723583       -1.980558        0.000143  1
  H         -1.701134        1.405525       -0.000009  1
  H         -1.778466       -1.386383        0.000044  1
  C         -1.939652       -0.342034        0.347282  2
  H         -0.967607       -0.682754        0.000277  2
  H         -1.955060       -0.336633        1.434117  2
  H         -2.124615        0.663193       -0.022561  2
  H         -2.711731       -1.011801       -0.022561  2

%mem=32GB
%nprocshared= 8
#p m062x/aug-cc-pVDZ   counterpoise=2

00274 m062x/aug-cc-pVDZ   counterpoise=2

 0  1  0  1  0  1
  N          0.329023       -1.055133        0.000077  1
  N          1.142542       -0.000000        0.000054  1
  N          0.401338        1.055212       -0.000160  1
  C         -0.906026        0.682931        0.000013  1
  C         -0.966877       -0.683010        0.000016  1
  H          0.723583       -1.980558        0.000143  1
  H         -1.701134        1.405525       -0.000009  1
  H         -1.778466       -1.386383        0.000044  1
  C         -1.850829       -0.673688        0.347277  2
  H         -1.752029       -1.646753       -0.126811  2
  H         -1.838625       -0.793886        1.427499  2
  H         -1.023435       -0.037209        0.044308  2
  H         -2.789268       -0.216502        0.044308  2

%mem=32GB
%nprocshared= 8
#p m062x/aug-cc-pVDZ   counterpoise=2

00275 m062x/aug-cc-pVDZ   counterpoise=2

 0  1  0  1  0  1
  N          0.329023       -1.055133        0.000077  1
  N          1.142542       -0.000000        0.000054  1
  N          0.401338        1.055212       -0.000160  1
  C         -0.906026        0.682931        0.000013  1
  C         -0.966877       -0.683010        0.000016  1
  H          0.723583       -1.980558        0.000143  1
  H         -1.701134        1.405525       -0.000009  1
  H         -1.778466       -1.386383        0.000044  1
  C         -1.705743       -0.984841        0.347267  2
  H         -1.853265       -1.799390       -0.357093  2
  H         -1.774894       -1.366658        1.362605  2
  H         -0.724126       -0.544644        0.191925  2
  H         -2.470626       -0.228337        0.191925  2

%mem=32GB
%nprocshared= 8
#p m062x/aug-cc-pVDZ   counterpoise=2

00276 m062x/aug-cc-pVDZ   counterpoise=2

 0  1  0  1  0  1
  N          0.329023       -1.055133        0.000077  1
  N          1.142542       -0.000000        0.000054  1
  N          0.401338        1.055212       -0.000160  1
  C         -0.906026        0.682931        0.000013  1
  C         -0.966877       -0.683010        0.000016  1
  H          0.723583       -1.980558        0.000143  1
  H         -1.701134        1.405525       -0.000009  1
  H         -1.778466       -1.386383        0.000044  1
  C         -1.508840       -1.266056        0.347262  2
  H         -2.151822       -1.553001       -0.480755  2
  H         -2.007314       -1.488511        1.287216  2
  H         -0.576311       -1.821714        0.291465  2
  H         -1.299644       -0.200880        0.291465  2

%mem=32GB
%nprocshared= 8
#p m062x/aug-cc-pVDZ   counterpoise=2

00277 m062x/aug-cc-pVDZ   counterpoise=2

 0  1  0  1  0  1
  N          0.329023       -1.055133        0.000077  1
  N          1.142542       -0.000000        0.000054  1
  N          0.401338        1.055212       -0.000160  1
  C         -0.906026        0.682931        0.000013  1
  C         -0.966877       -0.683010        0.000016  1
  H          0.723583       -1.980558        0.000143  1
  H         -1.701134        1.405525       -0.000009  1
  H         -1.778466       -1.386383        0.000044  1
  C         -1.266081       -1.508804        0.347272  2
  H         -2.148751       -1.297913       -0.250887  2
  H         -1.520244       -1.448078        1.402350  2
  H         -0.903711       -2.507818        0.118936  2
  H         -0.491251       -0.781495        0.118936  2

%mem=32GB
%nprocshared= 8
#p m062x/aug-cc-pVDZ   counterpoise=2

00278 m062x/aug-cc-pVDZ   counterpoise=2

 0  1  0  1  0  1
  N          0.329023       -1.055133        0.000077  1
  N          1.142542       -0.000000        0.000054  1
  N          0.401338        1.055212       -0.000160  1
  C         -0.906026        0.682931        0.000013  1
  C         -0.966877       -0.683010        0.000016  1
  H          0.723583       -1.980558        0.000143  1
  H         -1.701134        1.405525       -0.000009  1
  H         -1.778466       -1.386383        0.000044  1
  C         -0.984846       -1.705721        0.347279  2
  H         -1.919153       -1.329773       -0.061511  2
  H         -1.030832       -1.687218        1.433106  2
  H         -0.825790       -2.726330        0.008846  2
  H         -0.163224       -1.079721        0.008846  2

%mem=32GB
%nprocshared= 8
#p m062x/aug-cc-pVDZ   counterpoise=2

00279 m062x/aug-cc-pVDZ   counterpoise=2

 0  1  0  1  0  1
  N          0.329023       -1.055133        0.000077  1
  N          1.142542       -0.000000        0.000054  1
  N          0.401338        1.055212       -0.000160  1
  C         -0.906026        0.682931        0.000013  1
  C         -0.966877       -0.683010        0.000016  1
  H          0.723583       -1.980558        0.000143  1
  H         -1.701134        1.405525       -0.000009  1
  H         -1.778466       -1.386383        0.000044  1
  C         -0.673688       -1.850816        0.347284  2
  H         -1.636079       -1.446241        0.044797  2
  H         -0.615658       -1.875211        1.432417  2
  H         -0.565228       -2.859096       -0.043977  2
  H          0.122612       -1.222885       -0.043977  2

%mem=32GB
%nprocshared= 8
#p m062x/aug-cc-pVDZ   counterpoise=2

00280 m062x/aug-cc-pVDZ   counterpoise=2

 0  1  0  1  0  1
  N          0.329023       -1.055133        0.000077  1
  N          1.142542       -0.000000        0.000054  1
  N          0.401338        1.055212       -0.000160  1
  C         -0.906026        0.682931        0.000013  1
  C         -0.966877       -0.683010        0.000016  1
  H          0.723583       -1.980558        0.000143  1
  H         -1.701134        1.405525       -0.000009  1
  H         -1.778466       -1.386383        0.000044  1
  C         -0.341977       -1.939694        0.347282  2
  H          0.690788       -1.979300        0.010827  2
  H         -0.369396       -1.938643        1.433894  2
  H         -0.810856       -1.033605       -0.027726  2
  H         -0.878874       -2.807213       -0.027726  2

%mem=32GB
%nprocshared= 8
#p m062x/aug-cc-pVDZ   counterpoise=2

00281 m062x/aug-cc-pVDZ   counterpoise=2

 0  1  0  1  0  1
  N          0.329023       -1.055133        0.000077  1
  N          1.142542       -0.000000        0.000054  1
  N          0.401338        1.055212       -0.000160  1
  C         -0.906026        0.682931        0.000013  1
  C         -0.966877       -0.683010        0.000016  1
  H          0.723583       -1.980558        0.000143  1
  H         -1.701134        1.405525       -0.000009  1
  H         -1.778466       -1.386383        0.000044  1
  C          0.000041       -1.969616        0.347277  2
  H          0.979913       -1.984434       -0.122836  2
  H          0.116456       -1.971377        1.427981  2
  H         -0.534887       -1.073969        0.042079  2
  H         -0.561726       -2.848678        0.042079  2

%mem=32GB
%nprocshared= 8
#p m062x/aug-cc-pVDZ   counterpoise=2

00282 m062x/aug-cc-pVDZ   counterpoise=2

 0  1  0  1  0  1
  N          0.329023       -1.055133        0.000077  1
  N          1.142542       -0.000000        0.000054  1
  N          0.401338        1.055212       -0.000160  1
  C         -0.906026        0.682931        0.000013  1
  C         -0.966877       -0.683010        0.000016  1
  H          0.723583       -1.980558        0.000143  1
  H         -1.701134        1.405525       -0.000009  1
  H         -1.778466       -1.386383        0.000044  1
  C          0.342053       -1.939696        0.347266  2
  H          1.143500       -2.025531       -0.381906  2
  H          0.758352       -1.984282        1.350354  2
  H         -0.172479       -0.992058        0.210459  2
  H         -0.361492       -2.756878        0.210459  2

%mem=32GB
%nprocshared= 8
#p m062x/aug-cc-pVDZ   counterpoise=2

00283 m062x/aug-cc-pVDZ   counterpoise=2

 0  1  0  1  0  1
  N          0.329023       -1.055133        0.000077  1
  N          1.142542       -0.000000        0.000054  1
  N          0.401338        1.055212       -0.000160  1
  C         -0.906026        0.682931        0.000013  1
  C         -0.966877       -0.683010        0.000016  1
  H          0.723583       -1.980558        0.000143  1
  H         -1.701134        1.405525       -0.000009  1
  H         -1.778466       -1.386383        0.000044  1
  C          0.673654       -1.850849        0.347255  2
  H          0.818794       -2.227904       -0.661774  2
  H          0.967000       -2.612927        1.064654  2
  H          1.282598       -0.962399        0.493278  2
  H         -0.373835       -1.600008        0.493278  2

%mem=32GB
%nprocshared= 8
#p m062x/aug-cc-pVDZ   counterpoise=2

00284 m062x/aug-cc-pVDZ   counterpoise=2

 0  1  0  1  0  1
  N          0.329023       -1.055133        0.000077  1
  N          1.142542       -0.000000        0.000054  1
  N          0.401338        1.055212       -0.000160  1
  C         -0.906026        0.682931        0.000013  1
  C         -0.966877       -0.683010        0.000016  1
  H          0.723583       -1.980558        0.000143  1
  H         -1.701134        1.405525       -0.000009  1
  H         -1.778466       -1.386383        0.000044  1
  C          0.984785       -1.705761        0.347266  2
  H          0.432484       -2.286808       -0.386712  2
  H          0.692209       -2.013565        1.347833  2
  H          2.050574       -1.872628        0.214124  2
  H          0.764102       -0.649802        0.214124  2

%mem=32GB
%nprocshared= 8
#p m062x/aug-cc-pVDZ   counterpoise=2

00285 m062x/aug-cc-pVDZ   counterpoise=2

 0  1  0  1  0  1
  N          0.329023       -1.055133        0.000077  1
  N          1.142542       -0.000000        0.000054  1
  N          0.401338        1.055212       -0.000160  1
  C         -0.906026        0.682931        0.000013  1
  C         -0.966877       -0.683010        0.000016  1
  H          0.723583       -1.980558        0.000143  1
  H         -1.701134        1.405525       -0.000009  1
  H         -1.778466       -1.386383        0.000044  1
  C          1.266014       -1.508840        0.347277  2
  H          0.527459       -2.151115       -0.125369  2
  H          1.176051       -1.587074        1.427676  2
  H          2.262783       -1.818106        0.043498  2
  H          1.098069       -0.478796        0.043498  2

%mem=32GB
%nprocshared= 8
#p m062x/aug-cc-pVDZ   counterpoise=2

00286 m062x/aug-cc-pVDZ   counterpoise=2

 0  1  0  1  0  1
  N          0.329023       -1.055133        0.000077  1
  N          1.142542       -0.000000        0.000054  1
  N          0.401338        1.055212       -0.000160  1
  C         -0.906026        0.682931        0.000013  1
  C         -0.966877       -0.683010        0.000016  1
  H          0.723583       -1.980558        0.000143  1
  H         -1.701134        1.405525       -0.000009  1
  H         -1.778466       -1.386383        0.000044  1
  C          1.508781       -1.266073        0.347282  2
  H          0.744686       -1.961356        0.009473  2
  H          1.528023       -1.248565        1.433929  2
  H          2.478640       -1.583428       -0.027066  2
  H          1.284094       -0.270656       -0.027066  2

%mem=32GB
%nprocshared= 8
#p m062x/aug-cc-pVDZ   counterpoise=2

00287 m062x/aug-cc-pVDZ   counterpoise=2

 0  1  0  1  0  1
  N          0.329023       -1.055133        0.000077  1
  N          1.142542       -0.000000        0.000054  1
  N          0.401338        1.055212       -0.000160  1
  C         -0.906026        0.682931        0.000013  1
  C         -0.966877       -0.683010        0.000016  1
  H          0.723583       -1.980558        0.000143  1
  H         -1.701134        1.405525       -0.000009  1
  H         -1.778466       -1.386383        0.000044  1
  C          1.705716       -0.984770        0.347283  2
  H          1.189761       -0.082568        0.029167  2
  H          1.728880       -1.025276        1.433239  2
  H          1.181841       -1.856372       -0.036571  2
  H          2.722594       -0.975241       -0.036571  2

%mem=32GB
%nprocshared= 8
#p m062x/aug-cc-pVDZ   counterpoise=2

00288 m062x/aug-cc-pVDZ   counterpoise=2

 0  1  0  1  0  1
  N          0.329023       -1.055133        0.000077  1
  N          1.142542       -0.000000        0.000054  1
  N          0.401338        1.055212       -0.000160  1
  C         -0.906026        0.682931        0.000013  1
  C         -0.966877       -0.683010        0.000016  1
  H          0.723583       -1.980558        0.000143  1
  H         -1.701134        1.405525       -0.000009  1
  H         -1.778466       -1.386383        0.000044  1
  C          1.850802       -0.673619        0.347281  2
  H          1.108658        0.032227       -0.016558  2
  H          1.849726       -0.672595        1.434238  2
  H          1.610964       -1.670256       -0.014202  2
  H          2.834170       -0.384145       -0.014202  2

%mem=32GB
%nprocshared= 8
#p m062x/aug-cc-pVDZ   counterpoise=2

00289 m062x/aug-cc-pVDZ   counterpoise=2

 0  1  0  1  0  1
  N          0.329023       -1.055133        0.000077  1
  N          1.142542       -0.000000        0.000054  1
  N          0.401338        1.055212       -0.000160  1
  C         -0.906026        0.682931        0.000013  1
  C         -0.966877       -0.683010        0.000016  1
  H          0.723583       -1.980558        0.000143  1
  H         -1.701134        1.405525       -0.000009  1
  H         -1.778466       -1.386383        0.000044  1
  C          1.939654       -0.342004        0.347280  2
  H          1.012342        0.055863       -0.056662  2
  H          1.898902       -0.324519        1.433332  2
  H          2.073961       -1.365320        0.006308  2
  H          2.773797        0.265796        0.006308  2

%mem=32GB
%nprocshared= 8
#p m062x/aug-cc-pVDZ   counterpoise=2

00290 m062x/aug-cc-pVDZ   counterpoise=2

 0  1  0  1  0  1
  N          0.329023       -1.055133        0.000077  1
  N          1.142542       -0.000000        0.000054  1
  N          0.401338        1.055212       -0.000160  1
  C         -0.906026        0.682931        0.000013  1
  C         -0.966877       -0.683010        0.000016  1
  H          0.723583       -1.980558        0.000143  1
  H         -1.701134        1.405525       -0.000009  1
  H         -1.778466       -1.386383        0.000044  1
  C          1.999955        0.000000        0.000000  2
  H          0.913044        0.000000        0.000068  2
  H          2.362474       -0.000000        1.024723  2
  H          2.362377       -0.887456       -0.512396  2
  H          2.362377        0.887456       -0.512396  2

%mem=32GB
%nprocshared= 8
#p m062x/aug-cc-pVDZ   counterpoise=2

00291 m062x/aug-cc-pVDZ   counterpoise=2

 0  1  0  1  0  1
  N          0.329023       -1.055133        0.000077  1
  N          1.142542       -0.000000        0.000054  1
  N          0.401338        1.055212       -0.000160  1
  C         -0.906026        0.682931        0.000013  1
  C         -0.966877       -0.683010        0.000016  1
  H          0.723583       -1.980558        0.000143  1
  H         -1.701134        1.405525       -0.000009  1
  H         -1.778466       -1.386383        0.000044  1
  C          1.969574        0.347279        0.000000  2
  H          0.967429       -0.073532        0.000065  2
  H          2.303818        0.487631        1.024724  2
  H          2.647322       -0.330650       -0.512395  2
  H          1.960143        1.305840       -0.512395  2

%mem=32GB
%nprocshared= 8
#p m062x/aug-cc-pVDZ   counterpoise=2

00292 m062x/aug-cc-pVDZ   counterpoise=2

 0  1  0  1  0  1
  N          0.329023       -1.055133        0.000077  1
  N          1.142542       -0.000000        0.000054  1
  N          0.401338        1.055212       -0.000160  1
  C         -0.906026        0.682931        0.000013  1
  C         -0.966877       -0.683010        0.000016  1
  H          0.723583       -1.980558        0.000143  1
  H         -1.701134        1.405525       -0.000009  1
  H         -1.778466       -1.386383        0.000044  1
  C          1.879352        0.684010        0.000000  2
  H          1.082779       -0.055481        0.000058  2
  H          2.145027        0.930646        1.024727  2
  H          2.748756        0.280193       -0.512392  2
  H          1.541178        1.580987       -0.512392  2

%mem=32GB
%nprocshared= 8
#p m062x/aug-cc-pVDZ   counterpoise=2

00293 m062x/aug-cc-pVDZ   counterpoise=2

 0  1  0  1  0  1
  N          0.329023       -1.055133        0.000077  1
  N          1.142542       -0.000000        0.000054  1
  N          0.401338        1.055212       -0.000160  1
  C         -0.906026        0.682931        0.000013  1
  C         -0.966877       -0.683010        0.000016  1
  H          0.723583       -1.980558        0.000143  1
  H         -1.701134        1.405525       -0.000009  1
  H         -1.778466       -1.386383        0.000044  1
  C          1.732028        0.999961        0.000000  2
  H          1.180057        0.063637        0.000051  2
  H          1.916119        1.312240        1.024729  2
  H          2.680586        0.861497       -0.512390  2
  H          1.151580        1.762859       -0.512390  2

%mem=32GB
%nprocshared= 8
#p m062x/aug-cc-pVDZ   counterpoise=2

00294 m062x/aug-cc-pVDZ   counterpoise=2

 0  1  0  1  0  1
  N          0.329023       -1.055133        0.000077  1
  N          1.142542       -0.000000        0.000054  1
  N          0.401338        1.055212       -0.000160  1
  C         -0.906026        0.682931        0.000013  1
  C         -0.966877       -0.683010        0.000016  1
  H          0.723583       -1.980558        0.000143  1
  H         -1.701134        1.405525       -0.000009  1
  H         -1.778466       -1.386383        0.000044  1
  C          1.532045        1.285566       -0.000000  2
  H          0.467011        1.068591       -0.000151  2
  H          1.887064        1.357893        1.024796  2
  H          2.064432        0.488342       -0.512323  2
  H          1.710114        2.227529       -0.512323  2

%mem=32GB
%nprocshared= 8
#p m062x/aug-cc-pVDZ   counterpoise=2

00295 m062x/aug-cc-pVDZ   counterpoise=2

 0  1  0  1  0  1
  N          0.329023       -1.055133        0.000077  1
  N          1.142542       -0.000000        0.000054  1
  N          0.401338        1.055212       -0.000160  1
  C         -0.906026        0.682931        0.000013  1
  C         -0.966877       -0.683010        0.000016  1
  H          0.723583       -1.980558        0.000143  1
  H         -1.701134        1.405525       -0.000009  1
  H         -1.778466       -1.386383        0.000044  1
  C          1.285536        1.532068       -0.000000  2
  H          0.328880        1.016135       -0.000173  2
  H          1.604409        1.704039        1.024804  2
  H          2.025880        0.923052       -0.512315  2
  H          1.183369        2.485258       -0.512315  2

%mem=32GB
%nprocshared= 8
#p m062x/aug-cc-pVDZ   counterpoise=2

00296 m062x/aug-cc-pVDZ   counterpoise=2

 0  1  0  1  0  1
  N          0.329023       -1.055133        0.000077  1
  N          1.142542       -0.000000        0.000054  1
  N          0.401338        1.055212       -0.000160  1
  C         -0.906026        0.682931        0.000013  1
  C         -0.966877       -0.683010        0.000016  1
  H          0.723583       -1.980558        0.000143  1
  H         -1.701134        1.405525       -0.000009  1
  H         -1.778466       -1.386383        0.000044  1
  C          0.999970        1.732017       -0.000000  2
  H          0.279865        0.917877       -0.000192  2
  H          1.239985        2.003374        1.024810  2
  H          1.904905        1.415617       -0.512309  2
  H          0.575424        2.591539       -0.512309  2

%mem=32GB
%nprocshared= 8
#p m062x/aug-cc-pVDZ   counterpoise=2

00297 m062x/aug-cc-pVDZ   counterpoise=2

 0  1  0  1  0  1
  N          0.329023       -1.055133        0.000077  1
  N          1.142542       -0.000000        0.000054  1
  N          0.401338        1.055212       -0.000160  1
  C         -0.906026        0.682931        0.000013  1
  C         -0.966877       -0.683010        0.000016  1
  H          0.723583       -1.980558        0.000143  1
  H         -1.701134        1.405525       -0.000009  1
  H         -1.778466       -1.386383        0.000044  1
  C          0.684026        1.879343       -0.000000  2
  H          0.331370        0.851233       -0.000200  2
  H          0.801565        2.222010        1.024813  2
  H          1.641102        1.934336       -0.512306  2
  H         -0.037788        2.510218       -0.512306  2

%mem=32GB
%nprocshared= 8
#p m062x/aug-cc-pVDZ   counterpoise=2

00298 m062x/aug-cc-pVDZ   counterpoise=2

 0  1  0  1  0  1
  N          0.329023       -1.055133        0.000077  1
  N          1.142542       -0.000000        0.000054  1
  N          0.401338        1.055212       -0.000160  1
  C         -0.906026        0.682931        0.000013  1
  C         -0.966877       -0.683010        0.000016  1
  H          0.723583       -1.980558        0.000143  1
  H         -1.701134        1.405525       -0.000009  1
  H         -1.778466       -1.386383        0.000044  1
  C          0.347299        1.969571       -0.000000  2
  H          0.411424        0.884553       -0.000190  2
  H          0.325926        2.331215        1.024809  2
  H          1.211820        2.383840       -0.512310  2
  H         -0.560000        2.279125       -0.512310  2

%mem=32GB
%nprocshared= 8
#p m062x/aug-cc-pVDZ   counterpoise=2

00299 m062x/aug-cc-pVDZ   counterpoise=2

 0  1  0  1  0  1
  N          0.329023       -1.055133        0.000077  1
  N          1.142542       -0.000000        0.000054  1
  N          0.401338        1.055212       -0.000160  1
  C         -0.906026        0.682931        0.000013  1
  C         -0.966877       -0.683010        0.000016  1
  H          0.723583       -1.980558        0.000143  1
  H         -1.701134        1.405525       -0.000009  1
  H         -1.778466       -1.386383        0.000044  1
  C          0.000018        1.999959       -0.000000  2
  H          0.424976        0.999566       -0.000169  2
  H         -0.141632        2.333414        1.024802  2
  H          0.675089        2.680611       -0.512317  2
  H         -0.958540        1.986659       -0.512317  2

%mem=32GB
%nprocshared= 8
#p m062x/aug-cc-pVDZ   counterpoise=2

00300 m062x/aug-cc-pVDZ   counterpoise=2

 0  1  0  1  0  1
  N          0.329023       -1.055133        0.000077  1
  N          1.142542       -0.000000        0.000054  1
  N          0.401338        1.055212       -0.000160  1
  C         -0.906026        0.682931        0.000013  1
  C         -0.966877       -0.683010        0.000016  1
  H          0.723583       -1.980558        0.000143  1
  H         -1.701134        1.405525       -0.000009  1
  H         -1.778466       -1.386383        0.000044  1
  C         -0.347268        1.969581       -0.000000  2
  H          0.341273        1.128577       -0.000147  2
  H         -0.576789        2.249924        1.024795  2
  H          0.109753        2.812274       -0.512324  2
  H         -1.263595        1.687896       -0.512324  2

%mem=32GB
%nprocshared= 8
#p m062x/aug-cc-pVDZ   counterpoise=2

00301 m062x/aug-cc-pVDZ   counterpoise=2

 0  1  0  1  0  1
  N          0.329023       -1.055133        0.000077  1
  N          1.142542       -0.000000        0.000054  1
  N          0.401338        1.055212       -0.000160  1
  C         -0.906026        0.682931        0.000013  1
  C         -0.966877       -0.683010        0.000016  1
  H          0.723583       -1.980558        0.000143  1
  H         -1.701134        1.405525       -0.000009  1
  H         -1.778466       -1.386383        0.000044  1
  C         -0.684081        1.879366       -0.000000  2
  H         -1.669312        1.420351       -0.000009  2
  H         -0.355542        2.032431        1.024749  2
  H          0.019253        1.228002       -0.512370  2
  H         -0.730314        2.836872       -0.512370  2

%mem=32GB
%nprocshared= 8
#p m062x/aug-cc-pVDZ   counterpoise=2

00302 m062x/aug-cc-pVDZ   counterpoise=2

 0  1  0  1  0  1
  N          0.329023       -1.055133        0.000077  1
  N          1.142542       -0.000000        0.000054  1
  N          0.401338        1.055212       -0.000160  1
  C         -0.906026        0.682931        0.000013  1
  C         -0.966877       -0.683010        0.000016  1
  H          0.723583       -1.980558        0.000143  1
  H         -1.701134        1.405525       -0.000009  1
  H         -1.778466       -1.386383        0.000044  1
  C         -1.000041        1.732032       -0.000000  2
  H         -1.985342        1.273166       -0.000013  2
  H         -0.671482        1.885045        1.024750  2
  H         -0.296805        1.080561       -0.512369  2
  H         -1.046126        2.689545       -0.512369  2

%mem=32GB
%nprocshared= 8
#p m062x/aug-cc-pVDZ   counterpoise=2

00303 m062x/aug-cc-pVDZ   counterpoise=2

 0  1  0  1  0  1
  N          0.329023       -1.055133        0.000077  1
  N          1.142542       -0.000000        0.000054  1
  N          0.401338        1.055212       -0.000160  1
  C         -0.906026        0.682931        0.000013  1
  C         -0.966877       -0.683010        0.000016  1
  H          0.723583       -1.980558        0.000143  1
  H         -1.701134        1.405525       -0.000009  1
  H         -1.778466       -1.386383        0.000044  1
  C         -1.285618        1.532076       -0.000000  2
  H         -2.325375        1.215404       -0.000023  2
  H         -0.938909        1.637671        1.024754  2
  H         -0.680318        0.788725       -0.512365  2
  H         -1.197439        2.486635       -0.512365  2

%mem=32GB
%nprocshared= 8
#p m062x/aug-cc-pVDZ   counterpoise=2

00304 m062x/aug-cc-pVDZ   counterpoise=2

 0  1  0  1  0  1
  N          0.329023       -1.055133        0.000077  1
  N          1.142542       -0.000000        0.000054  1
  N          0.401338        1.055212       -0.000160  1
  C         -0.906026        0.682931        0.000013  1
  C         -0.966877       -0.683010        0.000016  1
  H          0.723583       -1.980558        0.000143  1
  H         -1.701134        1.405525       -0.000009  1
  H         -1.778466       -1.386383        0.000044  1
  C         -1.532126        1.285601       -0.000000  2
  H         -2.418553        1.914586       -0.000047  2
  H         -1.236563        1.075878        1.024762  2
  H         -1.750071        0.352077       -0.512357  2
  H         -0.722947        1.799602       -0.512357  2

%mem=32GB
%nprocshared= 8
#p m062x/aug-cc-pVDZ   counterpoise=2

00305 m062x/aug-cc-pVDZ   counterpoise=2

 0  1  0  1  0  1
  N          0.329023       -1.055133        0.000077  1
  N          1.142542       -0.000000        0.000054  1
  N          0.401338        1.055212       -0.000160  1
  C         -0.906026        0.682931        0.000013  1
  C         -0.966877       -0.683010        0.000016  1
  H          0.723583       -1.980558        0.000143  1
  H         -1.701134        1.405525       -0.000009  1
  H         -1.778466       -1.386383        0.000044  1
  C         -1.732047        1.000045       -0.000000  2
  H         -1.649422        2.083811       -0.000024  2
  H         -1.759599        0.638662        1.024754  2
  H         -2.644489        0.706091       -0.512365  2
  H         -0.874713        0.571165       -0.512365  2

%mem=32GB
%nprocshared= 8
#p m062x/aug-cc-pVDZ   counterpoise=2

00306 m062x/aug-cc-pVDZ   counterpoise=2

 0  1  0  1  0  1
  N          0.329023       -1.055133        0.000077  1
  N          1.142542       -0.000000        0.000054  1
  N          0.401338        1.055212       -0.000160  1
  C         -0.906026        0.682931        0.000013  1
  C         -0.966877       -0.683010        0.000016  1
  H          0.723583       -1.980558        0.000143  1
  H         -1.701134        1.405525       -0.000009  1
  H         -1.778466       -1.386383        0.000044  1
  C         -1.879374        0.684084       -0.000000  2
  H         -1.618679        1.739268       -0.000013  2
  H         -1.966306        0.332222        1.024750  2
  H         -2.827862        0.545060       -0.512369  2
  H         -1.104759        0.119348       -0.512369  2

%mem=32GB
%nprocshared= 8
#p m062x/aug-cc-pVDZ   counterpoise=2

00307 m062x/aug-cc-pVDZ   counterpoise=2

 0  1  0  1  0  1
  N          0.329023       -1.055133        0.000077  1
  N          1.142542       -0.000000        0.000054  1
  N          0.401338        1.055212       -0.000160  1
  C         -0.906026        0.682931        0.000013  1
  C         -0.966877       -0.683010        0.000016  1
  H          0.723583       -1.980558        0.000143  1
  H         -1.701134        1.405525       -0.000009  1
  H         -1.778466       -1.386383        0.000044  1
  C         -1.969604        0.347340       -0.000000  2
  H         -1.702314        1.400873       -0.000009  2
  H         -2.058736       -0.003975        1.024749  2
  H         -2.918942        0.214253       -0.512370  2
  H         -1.198536       -0.222228       -0.512370  2

%mem=32GB
%nprocshared= 8
#p m062x/aug-cc-pVDZ   counterpoise=2

00308 m062x/aug-cc-pVDZ   counterpoise=2

 0  1  0  1  0  1
  N          0.329023       -1.055133        0.000077  1
  N          1.142542       -0.000000        0.000054  1
  N          0.401338        1.055212       -0.000160  1
  C         -0.906026        0.682931        0.000013  1
  C         -0.966877       -0.683010        0.000016  1
  H          0.723583       -1.980558        0.000143  1
  H         -1.701134        1.405525       -0.000009  1
  H         -1.778466       -1.386383        0.000044  1
  C         -1.999962       -0.000025        0.000000  2
  H         -1.093280       -0.599443        0.000014  2
  H         -2.302326        0.199872        1.024741  2
  H         -1.812888        0.940161       -0.512378  2
  H         -2.791731       -0.540440       -0.512378  2

%mem=32GB
%nprocshared= 8
#p m062x/aug-cc-pVDZ   counterpoise=2

00309 m062x/aug-cc-pVDZ   counterpoise=2

 0  1  0  1  0  1
  N          0.329023       -1.055133        0.000077  1
  N          1.142542       -0.000000        0.000054  1
  N          0.401338        1.055212       -0.000160  1
  C         -0.906026        0.682931        0.000013  1
  C         -0.966877       -0.683010        0.000016  1
  H          0.723583       -1.980558        0.000143  1
  H         -1.701134        1.405525       -0.000009  1
  H         -1.778466       -1.386383        0.000044  1
  C         -1.969607       -0.347341        0.000000  2
  H         -1.772960       -1.416315        0.000045  2
  H         -2.035191        0.009174        1.024731  2
  H         -1.162369        0.169672       -0.512388  2
  H         -2.907990       -0.151451       -0.512388  2

%mem=32GB
%nprocshared= 8
#p m062x/aug-cc-pVDZ   counterpoise=2

00310 m062x/aug-cc-pVDZ   counterpoise=2

 0  1  0  1  0  1
  N          0.329023       -1.055133        0.000077  1
  N          1.142542       -0.000000        0.000054  1
  N          0.401338        1.055212       -0.000160  1
  C         -0.906026        0.682931        0.000013  1
  C         -0.966877       -0.683010        0.000016  1
  H          0.723583       -1.980558        0.000143  1
  H         -1.701134        1.405525       -0.000009  1
  H         -1.778466       -1.386383        0.000044  1
  C         -1.879379       -0.684085        0.000000  2
  H         -1.724789       -1.759946        0.000067  2
  H         -1.930939       -0.325253        1.024724  2
  H         -1.052492       -0.199125       -0.512395  2
  H         -2.809360       -0.451569       -0.512395  2

%mem=32GB
%nprocshared= 8
#p m062x/aug-cc-pVDZ   counterpoise=2

00311 m062x/aug-cc-pVDZ   counterpoise=2

 0  1  0  1  0  1
  N          0.329023       -1.055133        0.000077  1
  N          1.142542       -0.000000        0.000054  1
  N          0.401338        1.055212       -0.000160  1
  C         -0.906026        0.682931        0.000013  1
  C         -0.966877       -0.683010        0.000016  1
  H          0.723583       -1.980558        0.000143  1
  H         -1.701134        1.405525       -0.000009  1
  H         -1.778466       -1.386383        0.000044  1
  C         -1.732056       -1.000045        0.000000  2
  H         -1.861692       -2.079197        0.000123  2
  H         -1.688812       -0.640063        1.024705  2
  H         -0.807712       -0.746082       -0.512414  2
  H         -2.569954       -0.534389       -0.512414  2

%mem=32GB
%nprocshared= 8
#p m062x/aug-cc-pVDZ   counterpoise=2

00312 m062x/aug-cc-pVDZ   counterpoise=2

 0  1  0  1  0  1
  N          0.329023       -1.055133        0.000077  1
  N          1.142542       -0.000000        0.000054  1
  N          0.401338        1.055212       -0.000160  1
  C         -0.906026        0.682931        0.000013  1
  C         -0.966877       -0.683010        0.000016  1
  H          0.723583       -1.980558        0.000143  1
  H         -1.701134        1.405525       -0.000009  1
  H         -1.778466       -1.386383        0.000044  1
  C         -1.532131       -1.285592        0.000000  2
  H         -2.538093       -1.697192        0.000180  2
  H         -1.196514       -1.148271        1.024686  2
  H         -0.860680       -1.969730       -0.512433  2
  H         -1.532818       -0.327005       -0.512433  2

%mem=32GB
%nprocshared= 8
#p m062x/aug-cc-pVDZ   counterpoise=2

00313 m062x/aug-cc-pVDZ   counterpoise=2

 0  1  0  1  0  1
  N          0.329023       -1.055133        0.000077  1
  N          1.142542       -0.000000        0.000054  1
  N          0.401338        1.055212       -0.000160  1
  C         -0.906026        0.682931        0.000013  1
  C         -0.966877       -0.683010        0.000016  1
  H          0.723583       -1.980558        0.000143  1
  H         -1.701134        1.405525       -0.000009  1
  H         -1.778466       -1.386383        0.000044  1
  C         -1.285618       -1.532076        0.000000  2
  H         -2.327940       -1.223950        0.000093  2
  H         -0.937950       -1.634852        1.024715  2
  H         -1.189659       -2.485864       -0.512404  2
  H         -0.686493       -0.783766       -0.512404  2

%mem=32GB
%nprocshared= 8
#p m062x/aug-cc-pVDZ   counterpoise=2

00314 m062x/aug-cc-pVDZ   counterpoise=2

 0  1  0  1  0  1
  N          0.329023       -1.055133        0.000077  1
  N          1.142542       -0.000000        0.000054  1
  N          0.401338        1.055212       -0.000160  1
  C         -0.906026        0.682931        0.000013  1
  C         -0.966877       -0.683010        0.000016  1
  H          0.723583       -1.980558        0.000143  1
  H         -1.701134        1.405525       -0.000009  1
  H         -1.778466       -1.386383        0.000044  1
  C         -1.000041       -1.732033        0.000000  2
  H         -1.993423       -1.290934        0.000056  2
  H         -0.668728       -1.879148        1.024727  2
  H         -1.028955       -2.690206       -0.512392  2
  H         -0.308646       -1.068026       -0.512392  2

%mem=32GB
%nprocshared= 8
#p m062x/aug-cc-pVDZ   counterpoise=2

00315 m062x/aug-cc-pVDZ   counterpoise=2

 0  1  0  1  0  1
  N          0.329023       -1.055133        0.000077  1
  N          1.142542       -0.000000        0.000054  1
  N          0.401338        1.055212       -0.000160  1
  C         -0.906026        0.682931        0.000013  1
  C         -0.966877       -0.683010        0.000016  1
  H          0.723583       -1.980558        0.000143  1
  H         -1.701134        1.405525       -0.000009  1
  H         -1.778466       -1.386383        0.000044  1
  C         -0.684081       -1.879367        0.000000  2
  H         -1.675086       -1.432952        0.000040  2
  H         -0.353575       -2.028249        1.024733  2
  H         -0.718121       -2.837374       -0.512386  2
  H          0.010868       -1.219077       -0.512386  2

%mem=32GB
%nprocshared= 8
#p m062x/aug-cc-pVDZ   counterpoise=2

00316 m062x/aug-cc-pVDZ   counterpoise=2

 0  1  0  1  0  1
  N          0.329023       -1.055133        0.000077  1
  N          1.142542       -0.000000        0.000054  1
  N          0.401338        1.055212       -0.000160  1
  C         -0.906026        0.682931        0.000013  1
  C         -0.966877       -0.683010        0.000016  1
  H          0.723583       -1.980558        0.000143  1
  H         -1.701134        1.405525       -0.000009  1
  H         -1.778466       -1.386383        0.000044  1
  C         -0.347251       -1.969616        0.000000  2
  H          0.739603       -1.980722        0.000145  2
  H         -0.709823       -1.965911        1.024698  2
  H         -0.700550       -1.078504       -0.512421  2
  H         -0.718686       -2.853323       -0.512421  2

%mem=32GB
%nprocshared= 8
#p m062x/aug-cc-pVDZ   counterpoise=2

00317 m062x/aug-cc-pVDZ   counterpoise=2

 0  1  0  1  0  1
  N          0.329023       -1.055133        0.000077  1
  N          1.142542       -0.000000        0.000054  1
  N          0.401338        1.055212       -0.000160  1
  C         -0.906026        0.682931        0.000013  1
  C         -0.966877       -0.683010        0.000016  1
  H          0.723583       -1.980558        0.000143  1
  H         -1.701134        1.405525       -0.000009  1
  H         -1.778466       -1.386383        0.000044  1
  C          0.000045       -1.999999        0.000000  2
  H          1.086564       -1.970805        0.000215  2
  H         -0.362481       -2.009740        1.024674  2
  H         -0.386014       -1.122596       -0.512445  2
  H         -0.338341       -2.896867       -0.512445  2

%mem=32GB
%nprocshared= 8
#p m062x/aug-cc-pVDZ   counterpoise=2

00318 m062x/aug-cc-pVDZ   counterpoise=2

 0  1  0  1  0  1
  N          0.329023       -1.055133        0.000077  1
  N          1.142542       -0.000000        0.000054  1
  N          0.401338        1.055212       -0.000160  1
  C         -0.906026        0.682931        0.000013  1
  C         -0.966877       -0.683010        0.000016  1
  H          0.723583       -1.980558        0.000143  1
  H         -1.701134        1.405525       -0.000009  1
  H         -1.778466       -1.386383        0.000044  1
  C          0.347341       -1.969617        0.000000  2
  H          1.433793       -2.001211        0.000413  2
  H         -0.015349       -1.959070        1.024608  2
  H          0.011032       -1.072006       -0.512511  2
  H         -0.040561       -2.846168       -0.512511  2

%mem=32GB
%nprocshared= 8
#p m062x/aug-cc-pVDZ   counterpoise=2

00319 m062x/aug-cc-pVDZ   counterpoise=2

 0  1  0  1  0  1
  N          0.329023       -1.055133        0.000077  1
  N          1.142542       -0.000000        0.000054  1
  N          0.401338        1.055212       -0.000160  1
  C         -0.906026        0.682931        0.000013  1
  C         -0.966877       -0.683010        0.000016  1
  H          0.723583       -1.980558        0.000143  1
  H         -1.701134        1.405525       -0.000009  1
  H         -1.778466       -1.386383        0.000044  1
  C          0.684057       -1.879427        0.000000  2
  H          1.079721       -2.891763        0.001431  2
  H          0.551623       -1.540586        1.024268  2
  H          1.378925       -1.219412       -0.512850  2
  H         -0.274207       -1.865528       -0.512850  2

%mem=32GB
%nprocshared= 8
#p m062x/aug-cc-pVDZ   counterpoise=2

00320 m062x/aug-cc-pVDZ   counterpoise=2

 0  1  0  1  0  1
  N          0.329023       -1.055133        0.000077  1
  N          1.142542       -0.000000        0.000054  1
  N          0.401338        1.055212       -0.000160  1
  C         -0.906026        0.682931        0.000013  1
  C         -0.966877       -0.683010        0.000016  1
  H          0.723583       -1.980558        0.000143  1
  H         -1.701134        1.405525       -0.000009  1
  H         -1.778466       -1.386383        0.000044  1
  C          0.999967       -1.732081        0.000000  2
  H          0.191682       -2.458753        0.000418  2
  H          1.269800       -1.489493        1.024606  2
  H          1.862683       -2.149847       -0.512512  2
  H          0.676037       -0.829929       -0.512512  2

%mem=32GB
%nprocshared= 8
#p m062x/aug-cc-pVDZ   counterpoise=2

00321 m062x/aug-cc-pVDZ   counterpoise=2

 0  1  0  1  0  1
  N          0.329023       -1.055133        0.000077  1
  N          1.142542       -0.000000        0.000054  1
  N          0.401338        1.055212       -0.000160  1
  C         -0.906026        0.682931        0.000013  1
  C         -0.966877       -0.683010        0.000016  1
  H          0.723583       -1.980558        0.000143  1
  H         -1.701134        1.405525       -0.000009  1
  H         -1.778466       -1.386383        0.000044  1
  C          1.285540       -1.532117        0.000000  2
  H          0.435976       -2.210068        0.000216  2
  H          1.569005       -1.305912        1.024674  2
  H          2.122308       -1.999767       -0.512445  2
  H          1.015223       -0.612440       -0.512445  2

%mem=32GB
%nprocshared= 8
#p m062x/aug-cc-pVDZ   counterpoise=2

00322 m062x/aug-cc-pVDZ   counterpoise=2

 0  1  0  1  0  1
  N          0.329023       -1.055133        0.000077  1
  N          1.142542       -0.000000        0.000054  1
  N          0.401338        1.055212       -0.000160  1
  C         -0.906026        0.682931        0.000013  1
  C         -0.966877       -0.683010        0.000016  1
  H          0.723583       -1.980558        0.000143  1
  H         -1.701134        1.405525       -0.000009  1
  H         -1.778466       -1.386383        0.000044  1
  C          1.532055       -1.285605        0.000000  2
  H          0.707807       -1.994118        0.000146  2
  H          1.807022       -1.049246        1.024697  2
  H          2.385363       -1.722373       -0.512422  2
  H          1.228369       -0.376387       -0.512422  2

%mem=32GB
%nprocshared= 8
#p m062x/aug-cc-pVDZ   counterpoise=2

00323 m062x/aug-cc-pVDZ   counterpoise=2

 0  1  0  1  0  1
  N          0.329023       -1.055133        0.000077  1
  N          1.142542       -0.000000        0.000054  1
  N          0.401338        1.055212       -0.000160  1
  C         -0.906026        0.682931        0.000013  1
  C         -0.966877       -0.683010        0.000016  1
  H          0.723583       -1.980558        0.000143  1
  H         -1.701134        1.405525       -0.000009  1
  H         -1.778466       -1.386383        0.000044  1
  C          1.732028       -0.999961        0.000000  2
  H          1.180057       -0.063637        0.000051  2
  H          1.916119       -1.312240        1.024729  2
  H          1.151580       -1.762859       -0.512390  2
  H          2.680586       -0.861497       -0.512390  2

%mem=32GB
%nprocshared= 8
#p m062x/aug-cc-pVDZ   counterpoise=2

00324 m062x/aug-cc-pVDZ   counterpoise=2

 0  1  0  1  0  1
  N          0.329023       -1.055133        0.000077  1
  N          1.142542       -0.000000        0.000054  1
  N          0.401338        1.055212       -0.000160  1
  C         -0.906026        0.682931        0.000013  1
  C         -0.966877       -0.683010        0.000016  1
  H          0.723583       -1.980558        0.000143  1
  H         -1.701134        1.405525       -0.000009  1
  H         -1.778466       -1.386383        0.000044  1
  C          1.879352       -0.684010        0.000000  2
  H          1.082779        0.055481        0.000058  2
  H          2.145027       -0.930646        1.024727  2
  H          1.541178       -1.580987       -0.512392  2
  H          2.748756       -0.280193       -0.512392  2

%mem=32GB
%nprocshared= 8
#p m062x/aug-cc-pVDZ   counterpoise=2

00325 m062x/aug-cc-pVDZ   counterpoise=2

 0  1  0  1  0  1
  N          0.329023       -1.055133        0.000077  1
  N          1.142542       -0.000000        0.000054  1
  N          0.401338        1.055212       -0.000160  1
  C         -0.906026        0.682931        0.000013  1
  C         -0.966877       -0.683010        0.000016  1
  H          0.723583       -1.980558        0.000143  1
  H         -1.701134        1.405525       -0.000009  1
  H         -1.778466       -1.386383        0.000044  1
  C          1.969574       -0.347279        0.000000  2
  H          0.967429        0.073532        0.000065  2
  H          2.303818       -0.487631        1.024724  2
  H          1.960143       -1.305840       -0.512395  2
  H          2.647322        0.330650       -0.512395  2

%mem=32GB
%nprocshared= 8
#p m062x/aug-cc-pVDZ   counterpoise=2

00326 m062x/aug-cc-pVDZ   counterpoise=2

 0  1  0  1  0  1
  N          0.329023       -1.055133        0.000077  1
  N          1.142542       -0.000000        0.000054  1
  N          0.401338        1.055212       -0.000160  1
  C         -0.906026        0.682931        0.000013  1
  C         -0.966877       -0.683010        0.000016  1
  H          0.723583       -1.980558        0.000143  1
  H         -1.701134        1.405525       -0.000009  1
  H         -1.778466       -1.386383        0.000044  1
  C          1.969574        0.000000       -0.347279  2
  H          0.967453        0.000000        0.073587  2
  H          2.700548       -0.000000        0.457180  2
  H          2.105356       -0.887456       -0.960029  2
  H          2.105356        0.887456       -0.960029  2

%mem=32GB
%nprocshared= 8
#p m062x/aug-cc-pVDZ   counterpoise=2

00327 m062x/aug-cc-pVDZ   counterpoise=2

 0  1  0  1  0  1
  N          0.329023       -1.055133        0.000077  1
  N          1.142542       -0.000000        0.000054  1
  N          0.401338        1.055212       -0.000160  1
  C         -0.906026        0.682931        0.000013  1
  C         -0.966877       -0.683010        0.000016  1
  H          0.723583       -1.980558        0.000143  1
  H         -1.701134        1.405525       -0.000009  1
  H         -1.778466       -1.386383        0.000044  1
  C          1.939654        0.342004       -0.347280  2
  H          1.012381       -0.055846        0.056770  2
  H          2.598952        0.624878        0.469290  2
  H          2.423752       -0.415984       -0.957673  2
  H          1.723916        1.215132       -0.957673  2

%mem=32GB
%nprocshared= 8
#p m062x/aug-cc-pVDZ   counterpoise=2

00328 m062x/aug-cc-pVDZ   counterpoise=2

 0  1  0  1  0  1
  N          0.329023       -1.055133        0.000077  1
  N          1.142542       -0.000000        0.000054  1
  N          0.401338        1.055212       -0.000160  1
  C         -0.906026        0.682931        0.000013  1
  C         -0.966877       -0.683010        0.000016  1
  H          0.723583       -1.980558        0.000143  1
  H         -1.701134        1.405525       -0.000009  1
  H         -1.778466       -1.386383        0.000044  1
  C          1.850802        0.673619       -0.347281  2
  H          1.108684       -0.032202        0.016658  2
  H          2.346908        1.145459        0.496948  2
  H          2.585566        0.147701       -0.951441  2
  H          1.362360        1.433811       -0.951441  2

%mem=32GB
%nprocshared= 8
#p m062x/aug-cc-pVDZ   counterpoise=2

00329 m062x/aug-cc-pVDZ   counterpoise=2

 0  1  0  1  0  1
  N          0.329023       -1.055133        0.000077  1
  N          1.142542       -0.000000        0.000054  1
  N          0.401338        1.055212       -0.000160  1
  C         -0.906026        0.682931        0.000013  1
  C         -0.966877       -0.683010        0.000016  1
  H          0.723583       -1.980558        0.000143  1
  H         -1.701134        1.405525       -0.000009  1
  H         -1.778466       -1.386383        0.000044  1
  C          1.705716        0.984770       -0.347283  2
  H          1.189775        0.082592       -0.029077  2
  H          2.026702        1.546049        0.526451  2
  H          2.573677        0.714842       -0.943319  2
  H          1.032924        1.595973       -0.943319  2

%mem=32GB
%nprocshared= 8
#p m062x/aug-cc-pVDZ   counterpoise=2

00330 m062x/aug-cc-pVDZ   counterpoise=2

 0  1  0  1  0  1
  N          0.329023       -1.055133        0.000077  1
  N          1.142542       -0.000000        0.000054  1
  N          0.401338        1.055212       -0.000160  1
  C         -0.906026        0.682931        0.000013  1
  C         -0.966877       -0.683010        0.000016  1
  H          0.723583       -1.980558        0.000143  1
  H         -1.701134        1.405525       -0.000009  1
  H         -1.778466       -1.386383        0.000044  1
  C          1.508771        1.266036       -0.347283  2
  H          0.488317        1.071770       -0.027423  2
  H          2.145308        1.387215        0.525421  2
  H          1.866907        0.430821       -0.943631  2
  H          1.534974        2.174419       -0.943631  2

%mem=32GB
%nprocshared= 8
#p m062x/aug-cc-pVDZ   counterpoise=2

00331 m062x/aug-cc-pVDZ   counterpoise=2

 0  1  0  1  0  1
  N          0.329023       -1.055133        0.000077  1
  N          1.142542       -0.000000        0.000054  1
  N          0.401338        1.055212       -0.000160  1
  C         -0.906026        0.682931        0.000013  1
  C         -0.966877       -0.683010        0.000016  1
  H          0.723583       -1.980558        0.000143  1
  H         -1.701134        1.405525       -0.000009  1
  H         -1.778466       -1.386383        0.000044  1
  C          1.266007        1.508793       -0.347281  2
  H          0.359094        1.033052        0.016799  2
  H          1.872409        1.826895        0.496854  2
  H          1.828707        0.801822       -0.951465  2
  H          1.004194        2.373602       -0.951465  2

%mem=32GB
%nprocshared= 8
#p m062x/aug-cc-pVDZ   counterpoise=2

00332 m062x/aug-cc-pVDZ   counterpoise=2

 0  1  0  1  0  1
  N          0.329023       -1.055133        0.000077  1
  N          1.142542       -0.000000        0.000054  1
  N          0.401338        1.055212       -0.000160  1
  C         -0.906026        0.682931        0.000013  1
  C         -0.966877       -0.683010        0.000016  1
  H          0.723583       -1.980558        0.000143  1
  H         -1.701134        1.405525       -0.000009  1
  H         -1.778466       -1.386383        0.000044  1
  C          0.984780        1.705706       -0.347280  2
  H          0.310320        0.953734        0.053991  2
  H          1.462297        2.238101        0.471262  2
  H          1.744042        1.223098       -0.957269  2
  H          0.422740        2.408202       -0.957269  2

%mem=32GB
%nprocshared= 8
#p m062x/aug-cc-pVDZ   counterpoise=2

00333 m062x/aug-cc-pVDZ   counterpoise=2

 0  1  0  1  0  1
  N          0.329023       -1.055133        0.000077  1
  N          1.142542       -0.000000        0.000054  1
  N          0.401338        1.055212       -0.000160  1
  C         -0.906026        0.682931        0.000013  1
  C         -0.966877       -0.683010        0.000016  1
  H          0.723583       -1.980558        0.000143  1
  H         -1.701134        1.405525       -0.000009  1
  H         -1.778466       -1.386383        0.000044  1
  C          0.673635        1.850794       -0.347279  2
  H          0.348301        0.900251        0.067451  2
  H          0.908741        2.537715        0.461635  2
  H          1.558455        1.695426       -0.959187  2
  H         -0.120823        2.270178       -0.959187  2

%mem=32GB
%nprocshared= 8
#p m062x/aug-cc-pVDZ   counterpoise=2

00334 m062x/aug-cc-pVDZ   counterpoise=2

 0  1  0  1  0  1
  N          0.329023       -1.055133        0.000077  1
  N          1.142542       -0.000000        0.000054  1
  N          0.401338        1.055212       -0.000160  1
  C         -0.906026        0.682931        0.000013  1
  C         -0.966877       -0.683010        0.000016  1
  H          0.723583       -1.980558        0.000143  1
  H         -1.701134        1.405525       -0.000009  1
  H         -1.778466       -1.386383        0.000044  1
  C          0.342023        1.939651       -0.347280  2
  H          0.409746        0.929841        0.049045  2
  H          0.294436        2.649214        0.474750  2
  H          1.217408        2.149368       -0.956540  2
  H         -0.553526        2.030600       -0.956540  2

%mem=32GB
%nprocshared= 8
#p m062x/aug-cc-pVDZ   counterpoise=2

00335 m062x/aug-cc-pVDZ   counterpoise=2

 0  1  0  1  0  1
  N          0.329023       -1.055133        0.000077  1
  N          1.142542       -0.000000        0.000054  1
  N          0.401338        1.055212       -0.000160  1
  C         -0.906026        0.682931        0.000013  1
  C         -0.966877       -0.683010        0.000016  1
  H          0.723583       -1.980558        0.000143  1
  H         -1.701134        1.405525       -0.000009  1
  H         -1.778466       -1.386383        0.000044  1
  C          0.000017        1.969577       -0.347282  2
  H          0.412627        1.029491        0.009604  2
  H         -0.272806        2.591172        0.501638  2
  H          0.742667        2.485685       -0.950258  2
  H         -0.882591        1.772348       -0.950258  2

%mem=32GB
%nprocshared= 8
#p m062x/aug-cc-pVDZ   counterpoise=2

00336 m062x/aug-cc-pVDZ   counterpoise=2

 0  1  0  1  0  1
  N          0.329023       -1.055133        0.000077  1
  N          1.142542       -0.000000        0.000054  1
  N          0.401338        1.055212       -0.000160  1
  C         -0.906026        0.682931        0.000013  1
  C         -0.966877       -0.683010        0.000016  1
  H          0.723583       -1.980558        0.000143  1
  H         -1.701134        1.405525       -0.000009  1
  H         -1.778466       -1.386383        0.000044  1
  C         -0.341992        1.939660       -0.347283  2
  H          0.327741        1.142780       -0.034528  2
  H         -0.755045        2.431128        0.529828  2
  H          0.208908        2.663513       -0.942281  2
  H         -1.149852        1.521548       -0.942281  2

%mem=32GB
%nprocshared= 8
#p m062x/aug-cc-pVDZ   counterpoise=2

00337 m062x/aug-cc-pVDZ   counterpoise=2

 0  1  0  1  0  1
  N          0.329023       -1.055133        0.000077  1
  N          1.142542       -0.000000        0.000054  1
  N          0.401338        1.055212       -0.000160  1
  C         -0.906026        0.682931        0.000013  1
  C         -0.966877       -0.683010        0.000016  1
  H          0.723583       -1.980558        0.000143  1
  H         -1.701134        1.405525       -0.000009  1
  H         -1.778466       -1.386383        0.000044  1
  C         -0.673688        1.850816       -0.347283  2
  H         -1.626212        1.437996       -0.025332  2
  H         -0.077542        2.109183        0.524115  2
  H         -0.142399        1.113857       -0.944024  2
  H         -0.848203        2.742400       -0.944024  2

%mem=32GB
%nprocshared= 8
#p m062x/aug-cc-pVDZ   counterpoise=2

00338 m062x/aug-cc-pVDZ   counterpoise=2

 0  1  0  1  0  1
  N          0.329023       -1.055133        0.000077  1
  N          1.142542       -0.000000        0.000054  1
  N          0.401338        1.055212       -0.000160  1
  C         -0.906026        0.682931        0.000013  1
  C         -0.966877       -0.683010        0.000016  1
  H          0.723583       -1.980558        0.000143  1
  H         -1.701134        1.405525       -0.000009  1
  H         -1.778466       -1.386383        0.000044  1
  C         -0.984846        1.705721       -0.347278  2
  H         -1.899965        1.322195        0.096388  2
  H         -0.293899        1.995297        0.440260  2
  H         -0.529544        0.934295       -0.962972  2
  H         -1.215595        2.571258       -0.962972  2

%mem=32GB
%nprocshared= 8
#p m062x/aug-cc-pVDZ   counterpoise=2

00339 m062x/aug-cc-pVDZ   counterpoise=2

 0  1  0  1  0  1
  N          0.329023       -1.055133        0.000077  1
  N          1.142542       -0.000000        0.000054  1
  N          0.401338        1.055212       -0.000160  1
  C         -0.906026        0.682931        0.000013  1
  C         -0.966877       -0.683010        0.000016  1
  H          0.723583       -1.980558        0.000143  1
  H         -1.701134        1.405525       -0.000009  1
  H         -1.778466       -1.386383        0.000044  1
  C         -1.266079        1.508805       -0.347269  2
  H         -2.101306        1.310526        0.319407  2
  H         -0.376005        1.720104        0.239756  2
  H         -1.088349        0.638877       -0.974257  2
  H         -1.498310        2.365794       -0.974257  2

%mem=32GB
%nprocshared= 8
#p m062x/aug-cc-pVDZ   counterpoise=2

00340 m062x/aug-cc-pVDZ   counterpoise=2

 0  1  0  1  0  1
  N          0.329023       -1.055133        0.000077  1
  N          1.142542       -0.000000        0.000054  1
  N          0.401338        1.055212       -0.000160  1
  C         -0.906026        0.682931        0.000013  1
  C         -0.966877       -0.683010        0.000016  1
  H          0.723583       -1.980558        0.000143  1
  H         -1.701134        1.405525       -0.000009  1
  H         -1.778466       -1.386383        0.000044  1
  C         -1.508834        1.266059       -0.347259  2
  H         -2.005622        1.626355        0.549827  2
  H         -0.658499        0.649355       -0.067824  2
  H         -2.206528        0.675780       -0.935706  2
  H         -1.164478        2.112598       -0.935706  2

%mem=32GB
%nprocshared= 8
#p m062x/aug-cc-pVDZ   counterpoise=2

00341 m062x/aug-cc-pVDZ   counterpoise=2

 0  1  0  1  0  1
  N          0.329023       -1.055133        0.000077  1
  N          1.142542       -0.000000        0.000054  1
  N          0.401338        1.055212       -0.000160  1
  C         -0.906026        0.682931        0.000013  1
  C         -0.966877       -0.683010        0.000016  1
  H          0.723583       -1.980558        0.000143  1
  H         -1.701134        1.405525       -0.000009  1
  H         -1.778466       -1.386383        0.000044  1
  C         -1.705737        0.984842       -0.347268  2
  H         -1.696566        1.823035        0.344631  2
  H         -1.715932        0.053042        0.212304  2
  H         -2.592629        1.041182       -0.973147  2
  H         -0.817824        1.021763       -0.973147  2

%mem=32GB
%nprocshared= 8
#p m062x/aug-cc-pVDZ   counterpoise=2

00342 m062x/aug-cc-pVDZ   counterpoise=2

 0  1  0  1  0  1
  N          0.329023       -1.055133        0.000077  1
  N          1.142542       -0.000000        0.000054  1
  N          0.401338        1.055212       -0.000160  1
  C         -0.906026        0.682931        0.000013  1
  C         -0.966877       -0.683010        0.000016  1
  H          0.723583       -1.980558        0.000143  1
  H         -1.701134        1.405525       -0.000009  1
  H         -1.778466       -1.386383        0.000044  1
  C         -1.850825        0.673688       -0.347277  2
  H         -1.653316        1.639306        0.110924  2
  H         -2.003257       -0.071550        0.429164  2
  H         -2.742859        0.741138       -0.964694  2
  H         -1.003950        0.385459       -0.964694  2

%mem=32GB
%nprocshared= 8
#p m062x/aug-cc-pVDZ   counterpoise=2

00343 m062x/aug-cc-pVDZ   counterpoise=2

 0  1  0  1  0  1
  N          0.329023       -1.055133        0.000077  1
  N          1.142542       -0.000000        0.000054  1
  N          0.401338        1.055212       -0.000160  1
  C         -0.906026        0.682931        0.000013  1
  C         -0.966877       -0.683010        0.000016  1
  H          0.723583       -1.980558        0.000143  1
  H         -1.701134        1.405525       -0.000009  1
  H         -1.778466       -1.386383        0.000044  1
  C         -1.939652        0.342034       -0.347283  2
  H         -0.956281        0.666357       -0.016872  2
  H         -2.563417        0.136311        0.518785  2
  H         -2.397621        1.125468       -0.945590  2
  H         -1.841697       -0.560136       -0.945590  2

%mem=32GB
%nprocshared= 8
#p m062x/aug-cc-pVDZ   counterpoise=2

00344 m062x/aug-cc-pVDZ   counterpoise=2

 0  1  0  1  0  1
  N          0.329023       -1.055133        0.000077  1
  N          1.142542       -0.000000        0.000054  1
  N          0.401338        1.055212       -0.000160  1
  C         -0.906026        0.682931        0.000013  1
  C         -0.966877       -0.683010        0.000016  1
  H          0.723583       -1.980558        0.000143  1
  H         -1.701134        1.405525       -0.000009  1
  H         -1.778466       -1.386383        0.000044  1
  C         -1.969580       -0.000024       -0.347284  2
  H         -1.105952       -0.588280       -0.048155  2
  H         -2.490662        0.354908        0.538139  2
  H         -1.641432        0.850230       -0.939622  2
  H         -2.640631       -0.616711       -0.939622  2

%mem=32GB
%nprocshared= 8
#p m062x/aug-cc-pVDZ   counterpoise=2

00345 m062x/aug-cc-pVDZ   counterpoise=2

 0  1  0  1  0  1
  N          0.329023       -1.055133        0.000077  1
  N          1.142542       -0.000000        0.000054  1
  N          0.401338        1.055212       -0.000160  1
  C         -0.906026        0.682931        0.000013  1
  C         -0.966877       -0.683010        0.000016  1
  H          0.723583       -1.980558        0.000143  1
  H         -1.701134        1.405525       -0.000009  1
  H         -1.778466       -1.386383        0.000044  1
  C         -1.939652       -0.342034       -0.347282  2
  H         -0.967616       -0.682751       -0.000248  2
  H         -2.572566       -0.120186        0.508102  2
  H         -1.815857        0.554968       -0.948563  2
  H         -2.402974       -1.120026       -0.948563  2

%mem=32GB
%nprocshared= 8
#p m062x/aug-cc-pVDZ   counterpoise=2

00346 m062x/aug-cc-pVDZ   counterpoise=2

 0  1  0  1  0  1
  N          0.329023       -1.055133        0.000077  1
  N          1.142542       -0.000000        0.000054  1
  N          0.401338        1.055212       -0.000160  1
  C         -0.906026        0.682931        0.000013  1
  C         -0.966877       -0.683010        0.000016  1
  H          0.723583       -1.980558        0.000143  1
  H         -1.701134        1.405525       -0.000009  1
  H         -1.778466       -1.386383        0.000044  1
  C         -1.850829       -0.673688       -0.347277  2
  H         -1.752034       -1.646706        0.126908  2
  H         -1.928935        0.095563        0.416679  2
  H         -0.978278       -0.481957       -0.966446  2
  H         -2.744111       -0.661250       -0.966446  2

%mem=32GB
%nprocshared= 8
#p m062x/aug-cc-pVDZ   counterpoise=2

00347 m062x/aug-cc-pVDZ   counterpoise=2

 0  1  0  1  0  1
  N          0.329023       -1.055133        0.000077  1
  N          1.142542       -0.000000        0.000054  1
  N          0.401338        1.055212       -0.000160  1
  C         -0.906026        0.682931        0.000013  1
  C         -0.966877       -0.683010        0.000016  1
  H          0.723583       -1.980558        0.000143  1
  H         -1.701134        1.405525       -0.000009  1
  H         -1.778466       -1.386383        0.000044  1
  C         -1.705743       -0.984841       -0.347267  2
  H         -1.853250       -1.799303        0.357197  2
  H         -1.538192       -0.059701        0.198185  2
  H         -0.842485       -1.198166       -0.972371  2
  H         -2.588985       -0.881859       -0.972371  2

%mem=32GB
%nprocshared= 8
#p m062x/aug-cc-pVDZ   counterpoise=2

00348 m062x/aug-cc-pVDZ   counterpoise=2

 0  1  0  1  0  1
  N          0.329023       -1.055133        0.000077  1
  N          1.142542       -0.000000        0.000054  1
  N          0.401338        1.055212       -0.000160  1
  C         -0.906026        0.682931        0.000013  1
  C         -0.966877       -0.683010        0.000016  1
  H          0.723583       -1.980558        0.000143  1
  H         -1.701134        1.405525       -0.000009  1
  H         -1.778466       -1.386383        0.000044  1
  C         -1.508840       -1.266056       -0.347262  2
  H         -2.151728       -1.552959        0.480843  2
  H         -0.581488       -0.852205        0.040325  2
  H         -1.289272       -2.139888       -0.955280  2
  H         -2.012604       -0.519054       -0.955280  2

%mem=32GB
%nprocshared= 8
#p m062x/aug-cc-pVDZ   counterpoise=2

00349 m062x/aug-cc-pVDZ   counterpoise=2

 0  1  0  1  0  1
  N          0.329023       -1.055133        0.000077  1
  N          1.142542       -0.000000        0.000054  1
  N          0.401338        1.055212       -0.000160  1
  C         -0.906026        0.682931        0.000013  1
  C         -0.966877       -0.683010        0.000016  1
  H          0.723583       -1.980558        0.000143  1
  H         -1.701134        1.405525       -0.000009  1
  H         -1.778466       -1.386383        0.000044  1
  C         -1.266081       -1.508804       -0.347272  2
  H         -2.148683       -1.297929        0.250993  2
  H         -0.423152       -1.710200        0.308768  2
  H         -1.452291       -2.376749       -0.974548  2
  H         -1.039831       -0.650426       -0.974548  2

%mem=32GB
%nprocshared= 8
#p m062x/aug-cc-pVDZ   counterpoise=2

00350 m062x/aug-cc-pVDZ   counterpoise=2

 0  1  0  1  0  1
  N          0.329023       -1.055133        0.000077  1
  N          1.142542       -0.000000        0.000054  1
  N          0.401338        1.055212       -0.000160  1
  C         -0.906026        0.682931        0.000013  1
  C         -0.966877       -0.683010        0.000016  1
  H          0.723583       -1.980558        0.000143  1
  H         -1.701134        1.405525       -0.000009  1
  H         -1.778466       -1.386383        0.000044  1
  C         -0.984846       -1.705721       -0.347279  2
  H         -1.919119       -1.329787        0.061600  2
  H         -0.315665       -1.974988        0.465844  2
  H         -1.183390       -2.582438       -0.958366  2
  H         -0.520824       -0.935829       -0.958366  2

%mem=32GB
%nprocshared= 8
#p m062x/aug-cc-pVDZ   counterpoise=2

00351 m062x/aug-cc-pVDZ   counterpoise=2

 0  1  0  1  0  1
  N          0.329023       -1.055133        0.000077  1
  N          1.142542       -0.000000        0.000054  1
  N          0.401338        1.055212       -0.000160  1
  C         -0.906026        0.682931        0.000013  1
  C         -0.966877       -0.683010        0.000016  1
  H          0.723583       -1.980558        0.000143  1
  H         -1.701134        1.405525       -0.000009  1
  H         -1.778466       -1.386383        0.000044  1
  C         -0.673688       -1.850816       -0.347284  2
  H         -1.636060       -1.446249       -0.044727  2
  H         -0.089803       -2.096274        0.536065  2
  H         -0.828165       -2.748561       -0.940300  2
  H         -0.140325       -1.112350       -0.940300  2

%mem=32GB
%nprocshared= 8
#p m062x/aug-cc-pVDZ   counterpoise=2

00352 m062x/aug-cc-pVDZ   counterpoise=2

 0  1  0  1  0  1
  N          0.329023       -1.055133        0.000077  1
  N          1.142542       -0.000000        0.000054  1
  N          0.401338        1.055212       -0.000160  1
  C         -0.906026        0.682931        0.000013  1
  C         -0.966877       -0.683010        0.000016  1
  H          0.723583       -1.980558        0.000143  1
  H         -1.701134        1.405525       -0.000009  1
  H         -1.778466       -1.386383        0.000044  1
  C         -0.341977       -1.939694       -0.347282  2
  H          0.690707       -1.979297       -0.010576  2
  H         -1.003563       -1.914323        0.514772  2
  H         -0.493732       -1.045766       -0.946732  2
  H         -0.561749       -2.819374       -0.946732  2

%mem=32GB
%nprocshared= 8
#p m062x/aug-cc-pVDZ   counterpoise=2

00353 m062x/aug-cc-pVDZ   counterpoise=2

 0  1  0  1  0  1
  N          0.329023       -1.055133        0.000077  1
  N          1.142542       -0.000000        0.000054  1
  N          0.401338        1.055212       -0.000160  1
  C         -0.906026        0.682931        0.000013  1
  C         -0.966877       -0.683010        0.000016  1
  H          0.723583       -1.980558        0.000143  1
  H         -1.701134        1.405525       -0.000009  1
  H         -1.778466       -1.386383        0.000044  1
  C          0.000041       -1.969616       -0.347277  2
  H          0.979762       -1.984432        0.123151  2
  H         -0.770140       -1.957969        0.419641  2
  H         -0.091514       -1.080674       -0.966047  2
  H         -0.118352       -2.855383       -0.966047  2

%mem=32GB
%nprocshared= 8
#p m062x/aug-cc-pVDZ   counterpoise=2

00354 m062x/aug-cc-pVDZ   counterpoise=2

 0  1  0  1  0  1
  N          0.329023       -1.055133        0.000077  1
  N          1.142542       -0.000000        0.000054  1
  N          0.401338        1.055212       -0.000160  1
  C         -0.906026        0.682931        0.000013  1
  C         -0.966877       -0.683010        0.000016  1
  H          0.723583       -1.980558        0.000143  1
  H         -1.701134        1.405525       -0.000009  1
  H         -1.778466       -1.386383        0.000044  1
  C          0.342053       -1.939696       -0.347266  2
  H          1.143203       -2.025499        0.382236  2
  H         -0.608975       -1.837841        0.169114  2
  H          0.511333       -1.065295       -0.970358  2
  H          0.322320       -2.830114       -0.970358  2

%mem=32GB
%nprocshared= 8
#p m062x/aug-cc-pVDZ   counterpoise=2

00355 m062x/aug-cc-pVDZ   counterpoise=2

 0  1  0  1  0  1
  N          0.329023       -1.055133        0.000077  1
  N          1.142542       -0.000000        0.000054  1
  N          0.401338        1.055212       -0.000160  1
  C         -0.906026        0.682931        0.000013  1
  C         -0.966877       -0.683010        0.000016  1
  H          0.723583       -1.980558        0.000143  1
  H         -1.701134        1.405525       -0.000009  1
  H         -1.778466       -1.386383        0.000044  1
  C          0.673654       -1.850849       -0.347255  2
  H          0.818691       -2.227637        0.661889  2
  H          0.283504       -0.837284       -0.303128  2
  H          1.624397       -1.850355       -0.874099  2
  H         -0.032035       -2.487963       -0.874099  2

%mem=32GB
%nprocshared= 8
#p m062x/aug-cc-pVDZ   counterpoise=2

00356 m062x/aug-cc-pVDZ   counterpoise=2

 0  1  0  1  0  1
  N          0.329023       -1.055133        0.000077  1
  N          1.142542       -0.000000        0.000054  1
  N          0.401338        1.055212       -0.000160  1
  C         -0.906026        0.682931        0.000013  1
  C         -0.966877       -0.683010        0.000016  1
  H          0.723583       -1.980558        0.000143  1
  H         -1.701134        1.405525       -0.000009  1
  H         -1.778466       -1.386383        0.000044  1
  C          0.984785       -1.705761       -0.347266  2
  H          0.432691       -2.286590        0.387041  2
  H          1.645859       -1.010280        0.163386  2
  H          1.573645       -2.374380       -0.969897  2
  H          0.287174       -1.151554       -0.969897  2

%mem=32GB
%nprocshared= 8
#p m062x/aug-cc-pVDZ   counterpoise=2

00357 m062x/aug-cc-pVDZ   counterpoise=2

 0  1  0  1  0  1
  N          0.329023       -1.055133        0.000077  1
  N          1.142542       -0.000000        0.000054  1
  N          0.401338        1.055212       -0.000160  1
  C         -0.906026        0.682931        0.000013  1
  C         -0.966877       -0.683010        0.000016  1
  H          0.723583       -1.980558        0.000143  1
  H         -1.701134        1.405525       -0.000009  1
  H         -1.778466       -1.386383        0.000044  1
  C          1.266014       -1.508840       -0.347277  2
  H          0.527574       -2.151015        0.125684  2
  H          1.848737       -1.002081        0.417646  2
  H          1.926383       -2.110653       -0.966317  2
  H          0.761668       -0.771343       -0.966317  2

%mem=32GB
%nprocshared= 8
#p m062x/aug-cc-pVDZ   counterpoise=2

00358 m062x/aug-cc-pVDZ   counterpoise=2

 0  1  0  1  0  1
  N          0.329023       -1.055133        0.000077  1
  N          1.142542       -0.000000        0.000054  1
  N          0.401338        1.055212       -0.000160  1
  C         -0.906026        0.682931        0.000013  1
  C         -0.966877       -0.683010        0.000016  1
  H          0.723583       -1.980558        0.000143  1
  H         -1.701134        1.405525       -0.000009  1
  H         -1.778466       -1.386383        0.000044  1
  C          1.508781       -1.266073       -0.347282  2
  H          0.744747       -1.961300       -0.009221  2
  H          1.999304       -0.819727        0.513903  2
  H          2.242969       -1.797875       -0.946976  2
  H          1.048423       -0.485103       -0.946976  2

%mem=32GB
%nprocshared= 8
#p m062x/aug-cc-pVDZ   counterpoise=2

00359 m062x/aug-cc-pVDZ   counterpoise=2

 0  1  0  1  0  1
  N          0.329023       -1.055133        0.000077  1
  N          1.142542       -0.000000        0.000054  1
  N          0.401338        1.055212       -0.000160  1
  C         -0.906026        0.682931        0.000013  1
  C         -0.966877       -0.683010        0.000016  1
  H          0.723583       -1.980558        0.000143  1
  H         -1.701134        1.405525       -0.000009  1
  H         -1.778466       -1.386383        0.000044  1
  C          1.705716       -0.984770       -0.347283  2
  H          1.189775       -0.082592       -0.029077  2
  H          2.026702       -1.546049        0.526451  2
  H          1.032924       -1.595973       -0.943319  2
  H          2.573677       -0.714842       -0.943319  2

%mem=32GB
%nprocshared= 8
#p m062x/aug-cc-pVDZ   counterpoise=2

00360 m062x/aug-cc-pVDZ   counterpoise=2

 0  1  0  1  0  1
  N          0.329023       -1.055133        0.000077  1
  N          1.142542       -0.000000        0.000054  1
  N          0.401338        1.055212       -0.000160  1
  C         -0.906026        0.682931        0.000013  1
  C         -0.966877       -0.683010        0.000016  1
  H          0.723583       -1.980558        0.000143  1
  H         -1.701134        1.405525       -0.000009  1
  H         -1.778466       -1.386383        0.000044  1
  C          1.850802       -0.673619       -0.347281  2
  H          1.108684        0.032202        0.016658  2
  H          2.346908       -1.145459        0.496948  2
  H          1.362360       -1.433811       -0.951441  2
  H          2.585566       -0.147701       -0.951441  2

%mem=32GB
%nprocshared= 8
#p m062x/aug-cc-pVDZ   counterpoise=2

00361 m062x/aug-cc-pVDZ   counterpoise=2

 0  1  0  1  0  1
  N          0.329023       -1.055133        0.000077  1
  N          1.142542       -0.000000        0.000054  1
  N          0.401338        1.055212       -0.000160  1
  C         -0.906026        0.682931        0.000013  1
  C         -0.966877       -0.683010        0.000016  1
  H          0.723583       -1.980558        0.000143  1
  H         -1.701134        1.405525       -0.000009  1
  H         -1.778466       -1.386383        0.000044  1
  C          1.939654       -0.342004       -0.347280  2
  H          1.012381        0.055846        0.056770  2
  H          2.598952       -0.624878        0.469290  2
  H          1.723916       -1.215132       -0.957673  2
  H          2.423752        0.415984       -0.957673  2

%mem=32GB
%nprocshared= 8
#p m062x/aug-cc-pVDZ   counterpoise=2

00362 m062x/aug-cc-pVDZ   counterpoise=2

 0  1  0  1  0  1
  N          0.329023       -1.055133        0.000077  1
  N          1.142542       -0.000000        0.000054  1
  N          0.401338        1.055212       -0.000160  1
  C         -0.906026        0.682931        0.000013  1
  C         -0.966877       -0.683010        0.000016  1
  H          0.723583       -1.980558        0.000143  1
  H         -1.701134        1.405525       -0.000009  1
  H         -1.778466       -1.386383        0.000044  1
  C          1.879352        0.000000       -0.684010  2
  H          1.082808        0.000000        0.055512  2
  H          2.842203       -0.000000       -0.179632  2
  H          1.796365       -0.887456       -1.306113  2
  H          1.796365        0.887456       -1.306113  2

%mem=32GB
%nprocshared= 8
#p m062x/aug-cc-pVDZ   counterpoise=2

00363 m062x/aug-cc-pVDZ   counterpoise=2

 0  1  0  1  0  1
  N          0.329023       -1.055133        0.000077  1
  N          1.142542       -0.000000        0.000054  1
  N          0.401338        1.055212       -0.000160  1
  C         -0.906026        0.682931        0.000013  1
  C         -0.966877       -0.683010        0.000016  1
  H          0.723583       -1.980558        0.000143  1
  H         -1.701134        1.405525       -0.000009  1
  H         -1.778466       -1.386383        0.000044  1
  C          1.850802        0.326338       -0.684011  2
  H          1.108696       -0.015595        0.032743  2
  H          2.712018        0.723151       -0.152669  2
  H          2.162780       -0.507045       -1.308207  2
  H          1.420024        1.104981       -1.308207  2

%mem=32GB
%nprocshared= 8
#p m062x/aug-cc-pVDZ   counterpoise=2

00364 m062x/aug-cc-pVDZ   counterpoise=2

 0  1  0  1  0  1
  N          0.329023       -1.055133        0.000077  1
  N          1.142542       -0.000000        0.000054  1
  N          0.401338        1.055212       -0.000160  1
  C         -0.906026        0.682931        0.000013  1
  C         -0.966877       -0.683010        0.000016  1
  H          0.723583       -1.980558        0.000143  1
  H         -1.701134        1.405525       -0.000009  1
  H         -1.778466       -1.386383        0.000044  1
  C          1.766020        0.642762       -0.684013  2
  H          1.164646        0.022787       -0.024198  2
  H          2.399687        1.296029       -0.089719  2
  H          2.387007        0.008347       -1.311205  2
  H          1.112988        1.244142       -1.311205  2

%mem=32GB
%nprocshared= 8
#p m062x/aug-cc-pVDZ   counterpoise=2

00365 m062x/aug-cc-pVDZ   counterpoise=2

 0  1  0  1  0  1
  N          0.329023       -1.055133        0.000077  1
  N          1.142542       -0.000000        0.000054  1
  N          0.401338        1.055212       -0.000160  1
  C         -0.906026        0.682931        0.000013  1
  C         -0.966877       -0.683010        0.000016  1
  H          0.723583       -1.980558        0.000143  1
  H         -1.701134        1.405525       -0.000009  1
  H         -1.778466       -1.386383        0.000044  1
  C          1.627578        0.939659       -0.684016  2
  H          1.208984        0.128718       -0.093652  2
  H          2.022468        1.704679       -0.020477  2
  H          2.428111        0.555729       -1.311090  2
  H          0.850922        1.369847       -1.311090  2

%mem=32GB
%nprocshared= 8
#p m062x/aug-cc-pVDZ   counterpoise=2

00366 m062x/aug-cc-pVDZ   counterpoise=2

 0  1  0  1  0  1
  N          0.329023       -1.055133        0.000077  1
  N          1.142542       -0.000000        0.000054  1
  N          0.401338        1.055212       -0.000160  1
  C         -0.906026        0.682931        0.000013  1
  C         -0.966877       -0.683010        0.000016  1
  H          0.723583       -1.980558        0.000143  1
  H         -1.701134        1.405525       -0.000009  1
  H         -1.778466       -1.386383        0.000044  1
  C          1.439655        1.208040       -0.684016  2
  H          0.538714        1.075432       -0.090639  2
  H          2.293570        1.333726       -0.023326  2
  H          1.592586        0.333532       -1.311172  2
  H          1.334125        2.089525       -1.311172  2

%mem=32GB
%nprocshared= 8
#p m062x/aug-cc-pVDZ   counterpoise=2

00367 m062x/aug-cc-pVDZ   counterpoise=2

 0  1  0  1  0  1
  N          0.329023       -1.055133        0.000077  1
  N          1.142542       -0.000000        0.000054  1
  N          0.401338        1.055212       -0.000160  1
  C         -0.906026        0.682931        0.000013  1
  C         -0.966877       -0.683010        0.000016  1
  H          0.723583       -1.980558        0.000143  1
  H         -1.701134        1.405525       -0.000009  1
  H         -1.778466       -1.386383        0.000044  1
  C          1.208013        1.439677       -0.684013  2
  H          0.428824        1.068312       -0.023461  2
  H          2.030036        1.831457       -0.090495  2
  H          1.568575        0.628427       -1.311185  2
  H          0.804940        2.230667       -1.311185  2

%mem=32GB
%nprocshared= 8
#p m062x/aug-cc-pVDZ   counterpoise=2

00368 m062x/aug-cc-pVDZ   counterpoise=2

 0  1  0  1  0  1
  N          0.329023       -1.055133        0.000077  1
  N          1.142542       -0.000000        0.000054  1
  N          0.401338        1.055212       -0.000160  1
  C         -0.906026        0.682931        0.000013  1
  C         -0.966877       -0.683010        0.000016  1
  H          0.723583       -1.980558        0.000143  1
  H         -1.701134        1.405525       -0.000009  1
  H         -1.778466       -1.386383        0.000044  1
  C          0.939669        1.627571       -0.684011  2
  H          0.377950        1.030346        0.029550  2
  H          1.587902        2.316778       -0.148974  2
  H          1.542977        0.973688       -1.308458  2
  H          0.250081        2.189719       -1.308458  2

%mem=32GB
%nprocshared= 8
#p m062x/aug-cc-pVDZ   counterpoise=2

00369 m062x/aug-cc-pVDZ   counterpoise=2

 0  1  0  1  0  1
  N          0.329023       -1.055133        0.000077  1
  N          1.142542       -0.000000        0.000054  1
  N          0.401338        1.055212       -0.000160  1
  C         -0.906026        0.682931        0.000013  1
  C         -0.966877       -0.683010        0.000016  1
  H          0.723583       -1.980558        0.000143  1
  H         -1.701134        1.405525       -0.000009  1
  H         -1.778466       -1.386383        0.000044  1
  C          0.642777        1.766013       -0.684010  2
  H          0.384352        1.005206        0.047950  2
  H          0.950906        2.673150       -0.170555  2
  H          1.458282        1.407579       -1.306869  2
  H         -0.222325        1.978433       -1.306869  2

%mem=32GB
%nprocshared= 8
#p m062x/aug-cc-pVDZ   counterpoise=2

00370 m062x/aug-cc-pVDZ   counterpoise=2

 0  1  0  1  0  1
  N          0.329023       -1.055133        0.000077  1
  N          1.142542       -0.000000        0.000054  1
  N          0.401338        1.055212       -0.000160  1
  C         -0.906026        0.682931        0.000013  1
  C         -0.966877       -0.683010        0.000016  1
  H          0.723583       -1.980558        0.000143  1
  H         -1.701134        1.405525       -0.000009  1
  H         -1.778466       -1.386383        0.000044  1
  C          0.326355        1.850799       -0.684011  2
  H          0.403843        1.028635        0.022684  2
  H          0.237997        2.788304       -0.141098  2
  H          1.215315        1.876572       -1.308962  2
  H         -0.551766        1.710027       -1.308962  2

%mem=32GB
%nprocshared= 8
#p m062x/aug-cc-pVDZ   counterpoise=2

00371 m062x/aug-cc-pVDZ   counterpoise=2

 0  1  0  1  0  1
  N          0.329023       -1.055133        0.000077  1
  N          1.142542       -0.000000        0.000054  1
  N          0.401338        1.055212       -0.000160  1
  C         -0.906026        0.682931        0.000013  1
  C         -0.966877       -0.683010        0.000016  1
  H          0.723583       -1.980558        0.000143  1
  H         -1.701134        1.405525       -0.000009  1
  H         -1.778466       -1.386383        0.000044  1
  C          0.000016        1.879353       -0.684013  2
  H          0.381429        1.096096       -0.034084  2
  H         -0.395445        2.691457       -0.079386  2
  H          0.804844        2.253628       -1.311427  2
  H         -0.790923        1.476556       -1.311427  2

%mem=32GB
%nprocshared= 8
#p m062x/aug-cc-pVDZ   counterpoise=2

00372 m062x/aug-cc-pVDZ   counterpoise=2

 0  1  0  1  0  1
  N          0.329023       -1.055133        0.000077  1
  N          1.142542       -0.000000        0.000054  1
  N          0.401338        1.055212       -0.000160  1
  C         -0.906026        0.682931        0.000013  1
  C         -0.966877       -0.683010        0.000016  1
  H          0.723583       -1.980558        0.000143  1
  H         -1.701134        1.405525       -0.000009  1
  H         -1.778466       -1.386383        0.000044  1
  C         -0.326326        1.850805       -0.684016  2
  H          0.293136        1.173515       -0.101848  2
  H         -0.903334        2.481678       -0.012795  2
  H          0.307178        2.473101       -1.310832  2
  H         -1.002541        1.275208       -1.310832  2

%mem=32GB
%nprocshared= 8
#p m062x/aug-cc-pVDZ   counterpoise=2

00373 m062x/aug-cc-pVDZ   counterpoise=2

 0  1  0  1  0  1
  N          0.329023       -1.055133        0.000077  1
  N          1.142542       -0.000000        0.000054  1
  N          0.401338        1.055212       -0.000160  1
  C         -0.906026        0.682931        0.000013  1
  C         -0.966877       -0.683010        0.000016  1
  H          0.723583       -1.980558        0.000143  1
  H         -1.701134        1.405525       -0.000009  1
  H         -1.778466       -1.386383        0.000044  1
  C         -0.642797        1.766007       -0.684017  2
  H         -0.861573        0.865837       -0.115504  2
  H         -0.443258        2.587024       -0.000209  2
  H          0.229220        1.596185       -1.310295  2
  H         -1.495485        2.015355       -1.310295  2

%mem=32GB
%nprocshared= 8
#p m062x/aug-cc-pVDZ   counterpoise=2

00374 m062x/aug-cc-pVDZ   counterpoise=2

 0  1  0  1  0  1
  N          0.329023       -1.055133        0.000077  1
  N          1.142542       -0.000000        0.000054  1
  N          0.401338        1.055212       -0.000160  1
  C         -0.906026        0.682931        0.000013  1
  C         -0.966877       -0.683010        0.000016  1
  H          0.723583       -1.980558        0.000143  1
  H         -1.701134        1.405525       -0.000009  1
  H         -1.778466       -1.386383        0.000044  1
  C         -0.939725        1.627586       -0.684011  2
  H         -1.729905        1.397134        0.025837  2
  H         -0.033740        1.891812       -0.144703  2
  H         -0.748994        0.758784       -1.308736  2
  H         -1.245935        2.462709       -1.308736  2

%mem=32GB
%nprocshared= 8
#p m062x/aug-cc-pVDZ   counterpoise=2

00375 m062x/aug-cc-pVDZ   counterpoise=2

 0  1  0  1  0  1
  N          0.329023       -1.055133        0.000077  1
  N          1.142542       -0.000000        0.000054  1
  N          0.401338        1.055212       -0.000160  1
  C         -0.906026        0.682931        0.000013  1
  C         -0.966877       -0.683010        0.000016  1
  H          0.723583       -1.980558        0.000143  1
  H         -1.701134        1.405525       -0.000009  1
  H         -1.778466       -1.386383        0.000044  1
  C         -1.208072        1.439691       -0.684004  2
  H         -1.843135        1.395685        0.196981  2
  H         -0.167686        1.511782       -0.377610  2
  H         -1.349254        0.540324       -1.277876  2
  H         -1.471949        2.310990       -1.277876  2

%mem=32GB
%nprocshared= 8
#p m062x/aug-cc-pVDZ   counterpoise=2

00376 m062x/aug-cc-pVDZ   counterpoise=2

 0  1  0  1  0  1
  N          0.329023       -1.055133        0.000077  1
  N          1.142542       -0.000000        0.000054  1
  N          0.401338        1.055212       -0.000160  1
  C         -0.906026        0.682931        0.000013  1
  C         -0.966877       -0.683010        0.000016  1
  H          0.723583       -1.980558        0.000143  1
  H         -1.701134        1.405525       -0.000009  1
  H         -1.778466       -1.386383        0.000044  1
  C         -1.439708        1.208057       -0.684000  2
  H         -1.814371        1.491058        0.296262  2
  H         -0.577309        0.556645       -0.568210  2
  H         -2.218393        0.684062       -1.232229  2
  H         -1.148604        2.100347       -1.232229  2

%mem=32GB
%nprocshared= 8
#p m062x/aug-cc-pVDZ   counterpoise=2

00377 m062x/aug-cc-pVDZ   counterpoise=2

 0  1  0  1  0  1
  N          0.329023       -1.055133        0.000077  1
  N          1.142542       -0.000000        0.000054  1
  N          0.401338        1.055212       -0.000160  1
  C         -0.906026        0.682931        0.000013  1
  C         -0.966877       -0.683010        0.000016  1
  H          0.723583       -1.980558        0.000143  1
  H         -1.701134        1.405525       -0.000009  1
  H         -1.778466       -1.386383        0.000044  1
  C         -1.627599        0.939718       -0.684003  2
  H         -1.723802        1.549118        0.210844  2
  H         -1.463962       -0.096847       -0.400748  2
  H         -2.537897        1.014789       -1.273240  2
  H         -0.784696        1.291558       -1.273240  2

%mem=32GB
%nprocshared= 8
#p m062x/aug-cc-pVDZ   counterpoise=2

00378 m062x/aug-cc-pVDZ   counterpoise=2

 0  1  0  1  0  1
  N          0.329023       -1.055133        0.000077  1
  N          1.142542       -0.000000        0.000054  1
  N          0.401338        1.055212       -0.000160  1
  C         -0.906026        0.682931        0.000013  1
  C         -0.966877       -0.683010        0.000016  1
  H          0.723583       -1.980558        0.000143  1
  H         -1.701134        1.405525       -0.000009  1
  H         -1.778466       -1.386383        0.000044  1
  C         -1.766042        0.642821       -0.684010  2
  H         -1.697317        1.450378        0.040216  2
  H         -1.846858       -0.306822       -0.161397  2
  H         -2.644270        0.788949       -1.307580  2
  H         -0.875750        0.638444       -1.307580  2

%mem=32GB
%nprocshared= 8
#p m062x/aug-cc-pVDZ   counterpoise=2

00379 m062x/aug-cc-pVDZ   counterpoise=2

 0  1  0  1  0  1
  N          0.329023       -1.055133        0.000077  1
  N          1.142542       -0.000000        0.000054  1
  N          0.401338        1.055212       -0.000160  1
  C         -0.906026        0.682931        0.000013  1
  C         -0.966877       -0.683010        0.000016  1
  H          0.723583       -1.980558        0.000143  1
  H         -1.701134        1.405525       -0.000009  1
  H         -1.778466       -1.386383        0.000044  1
  C         -1.850798        0.326365       -0.684015  2
  H         -1.008872        0.644116       -0.074449  2
  H         -2.669240        0.017477       -0.038865  2
  H         -2.176075        1.152159       -1.311500  2
  H         -1.549355       -0.508424       -1.311500  2

%mem=32GB
%nprocshared= 8
#p m062x/aug-cc-pVDZ   counterpoise=2

00380 m062x/aug-cc-pVDZ   counterpoise=2

 0  1  0  1  0  1
  N          0.329023       -1.055133        0.000077  1
  N          1.142542       -0.000000        0.000054  1
  N          0.401338        1.055212       -0.000160  1
  C         -0.906026        0.682931        0.000013  1
  C         -0.966877       -0.683010        0.000016  1
  H          0.723583       -1.980558        0.000143  1
  H         -1.701134        1.405525       -0.000009  1
  H         -1.778466       -1.386383        0.000044  1
  C         -1.879354       -0.000023       -0.684017  2
  H         -1.133250       -0.558480       -0.124705  2
  H         -2.550322        0.502194        0.008123  2
  H         -1.385287        0.738690       -1.309860  2
  H         -2.448868       -0.682264       -1.309860  2

%mem=32GB
%nprocshared= 8
#p m062x/aug-cc-pVDZ   counterpoise=2

00381 m062x/aug-cc-pVDZ   counterpoise=2

 0  1  0  1  0  1
  N          0.329023       -1.055133        0.000077  1
  N          1.142542       -0.000000        0.000054  1
  N          0.401338        1.055212       -0.000160  1
  C         -0.906026        0.682931        0.000013  1
  C         -0.966877       -0.683010        0.000016  1
  H          0.723583       -1.980558        0.000143  1
  H         -1.701134        1.405525       -0.000009  1
  H         -1.778466       -1.386383        0.000044  1
  C         -1.850799       -0.326366       -0.684014  2
  H         -1.031893       -0.656777       -0.050297  2
  H         -2.677952        0.007374       -0.062795  2
  H         -1.514785        0.495030       -1.311613  2
  H         -2.178906       -1.150952       -1.311613  2

%mem=32GB
%nprocshared= 8
#p m062x/aug-cc-pVDZ   counterpoise=2

00382 m062x/aug-cc-pVDZ   counterpoise=2

 0  1  0  1  0  1
  N          0.329023       -1.055133        0.000077  1
  N          1.142542       -0.000000        0.000054  1
  N          0.401338        1.055212       -0.000160  1
  C         -0.906026        0.682931        0.000013  1
  C         -0.966877       -0.683010        0.000016  1
  H          0.723583       -1.980558        0.000143  1
  H         -1.701134        1.405525       -0.000009  1
  H         -1.778466       -1.386383        0.000044  1
  C         -1.766045       -0.642821       -0.684010  2
  H         -1.779406       -1.442664        0.051821  2
  H         -1.750002        0.317553       -0.175186  2
  H         -0.880051       -0.737743       -1.306490  2
  H         -2.654715       -0.708097       -1.306490  2

%mem=32GB
%nprocshared= 8
#p m062x/aug-cc-pVDZ   counterpoise=2

00383 m062x/aug-cc-pVDZ   counterpoise=2

 0  1  0  1  0  1
  N          0.329023       -1.055133        0.000077  1
  N          1.142542       -0.000000        0.000054  1
  N          0.401338        1.055212       -0.000160  1
  C         -0.906026        0.682931        0.000013  1
  C         -0.966877       -0.683010        0.000016  1
  H          0.723583       -1.980558        0.000143  1
  H         -1.701134        1.405525       -0.000009  1
  H         -1.778466       -1.386383        0.000044  1
  C         -1.627604       -0.939717       -0.684003  2
  H         -1.824978       -1.524093        0.210940  2
  H         -1.291788        0.054549       -0.400911  2
  H         -0.855990       -1.428520       -1.273207  2
  H         -2.537577       -0.860561       -1.273207  2

%mem=32GB
%nprocshared= 8
#p m062x/aug-cc-pVDZ   counterpoise=2

00384 m062x/aug-cc-pVDZ   counterpoise=2

 0  1  0  1  0  1
  N          0.329023       -1.055133        0.000077  1
  N          1.142542       -0.000000        0.000054  1
  N          0.401338        1.055212       -0.000160  1
  C         -0.906026        0.682931        0.000013  1
  C         -0.966877       -0.683010        0.000016  1
  H          0.723583       -1.980558        0.000143  1
  H         -1.701134        1.405525       -0.000009  1
  H         -1.778466       -1.386383        0.000044  1
  C         -1.439712       -1.208056       -0.684001  2
  H         -1.909419       -1.455320        0.264477  2
  H         -0.491791       -0.709050       -0.499837  2
  H         -1.265327       -2.119167       -1.250519  2
  H         -2.092116       -0.548584       -1.250519  2

%mem=32GB
%nprocshared= 8
#p m062x/aug-cc-pVDZ   counterpoise=2

00385 m062x/aug-cc-pVDZ   counterpoise=2

 0  1  0  1  0  1
  N          0.329023       -1.055133        0.000077  1
  N          1.142542       -0.000000        0.000054  1
  N          0.401338        1.055212       -0.000160  1
  C         -0.906026        0.682931        0.000013  1
  C         -0.966877       -0.683010        0.000016  1
  H          0.723583       -1.980558        0.000143  1
  H         -1.701134        1.405525       -0.000009  1
  H         -1.778466       -1.386383        0.000044  1
  C         -1.208074       -1.439690       -0.684006  2
  H         -1.902907       -1.374753        0.149281  2
  H         -0.194148       -1.534448       -0.303937  2
  H         -1.450056       -2.308398       -1.290857  2
  H         -1.284898       -0.541187       -1.290857  2

%mem=32GB
%nprocshared= 8
#p m062x/aug-cc-pVDZ   counterpoise=2

00386 m062x/aug-cc-pVDZ   counterpoise=2

 0  1  0  1  0  1
  N          0.329023       -1.055133        0.000077  1
  N          1.142542       -0.000000        0.000054  1
  N          0.401338        1.055212       -0.000160  1
  C         -0.906026        0.682931        0.000013  1
  C         -0.966877       -0.683010        0.000016  1
  H          0.723583       -1.980558        0.000143  1
  H         -1.701134        1.405525       -0.000009  1
  H         -1.778466       -1.386383        0.000044  1
  C         -0.939727       -1.627586       -0.684013  2
  H         -1.761855       -1.391160       -0.013503  2
  H         -0.058033       -1.881141       -0.101086  2
  H         -1.214610       -2.471959       -1.310869  2
  H         -0.724067       -0.766181       -1.310869  2

%mem=32GB
%nprocshared= 8
#p m062x/aug-cc-pVDZ   counterpoise=2

00387 m062x/aug-cc-pVDZ   counterpoise=2

 0  1  0  1  0  1
  N          0.329023       -1.055133        0.000077  1
  N          1.142542       -0.000000        0.000054  1
  N          0.401338        1.055212       -0.000160  1
  C         -0.906026        0.682931        0.000013  1
  C         -0.966877       -0.683010        0.000016  1
  H          0.723583       -1.980558        0.000143  1
  H         -1.701134        1.405525       -0.000009  1
  H         -1.778466       -1.386383        0.000044  1
  C         -0.642799       -1.766008       -0.684017  2
  H         -0.909390       -0.875120       -0.121323  2
  H         -0.401810       -2.571337        0.005074  2
  H         -1.480148       -2.063389       -1.310026  2
  H          0.220264       -1.554554       -1.310026  2

%mem=32GB
%nprocshared= 8
#p m062x/aug-cc-pVDZ   counterpoise=2

00388 m062x/aug-cc-pVDZ   counterpoise=2

 0  1  0  1  0  1
  N          0.329023       -1.055133        0.000077  1
  N          1.142542       -0.000000        0.000054  1
  N          0.401338        1.055212       -0.000160  1
  C         -0.906026        0.682931        0.000013  1
  C         -0.966877       -0.683010        0.000016  1
  H          0.723583       -1.980558        0.000143  1
  H         -1.701134        1.405525       -0.000009  1
  H         -1.778466       -1.386383        0.000044  1
  C         -0.326328       -1.850804       -0.684015  2
  H          0.249434       -1.151764       -0.083003  2
  H         -0.878574       -2.521295       -0.030606  2
  H         -1.023220       -1.301015       -1.311351  2
  H          0.346810       -2.429434       -1.311351  2

%mem=32GB
%nprocshared= 8
#p m062x/aug-cc-pVDZ   counterpoise=2

00389 m062x/aug-cc-pVDZ   counterpoise=2

 0  1  0  1  0  1
  N          0.329023       -1.055133        0.000077  1
  N          1.142542       -0.000000        0.000054  1
  N          0.401338        1.055212       -0.000160  1
  C         -0.906026        0.682931        0.000013  1
  C         -0.966877       -0.683010        0.000016  1
  H          0.723583       -1.980558        0.000143  1
  H         -1.701134        1.405525       -0.000009  1
  H         -1.778466       -1.386383        0.000044  1
  C          0.000033       -1.879390       -0.684010  2
  H          0.785751       -1.989250        0.058926  2
  H         -0.955678       -1.745761       -0.183771  2
  H          0.207756       -1.012345       -1.305750  2
  H         -0.038025       -2.770158       -1.305750  2

%mem=32GB
%nprocshared= 8
#p m062x/aug-cc-pVDZ   counterpoise=2

00390 m062x/aug-cc-pVDZ   counterpoise=2

 0  1  0  1  0  1
  N          0.329023       -1.055133        0.000077  1
  N          1.142542       -0.000000        0.000054  1
  N          0.401338        1.055212       -0.000160  1
  C         -0.906026        0.682931        0.000013  1
  C         -0.966877       -0.683010        0.000016  1
  H          0.723583       -1.980558        0.000143  1
  H         -1.701134        1.405525       -0.000009  1
  H         -1.778466       -1.386383        0.000044  1
  C          0.326374       -1.850840       -0.684002  2
  H          0.864921       -2.026715        0.243581  2
  H         -0.684540       -1.520704       -0.459190  2
  H          0.837946       -1.084325       -1.260392  2
  H          0.286946       -2.771545       -1.260392  2

%mem=32GB
%nprocshared= 8
#p m062x/aug-cc-pVDZ   counterpoise=2

00391 m062x/aug-cc-pVDZ   counterpoise=2

 0  1  0  1  0  1
  N          0.329023       -1.055133        0.000077  1
  N          1.142542       -0.000000        0.000054  1
  N          0.401338        1.055212       -0.000160  1
  C         -0.906026        0.682931        0.000013  1
  C         -0.966877       -0.683010        0.000016  1
  H          0.723583       -1.980558        0.000143  1
  H         -1.701134        1.405525       -0.000009  1
  H         -1.778466       -1.386383        0.000044  1
  C          0.642793       -1.766058       -0.683998  2
  H          0.764497       -2.089186        0.346610  2
  H          0.259723       -0.749000       -0.702136  2
  H          1.603951       -1.800151       -1.190446  2
  H         -0.057051       -2.425759       -1.190446  2

%mem=32GB
%nprocshared= 8
#p m062x/aug-cc-pVDZ   counterpoise=2

00392 m062x/aug-cc-pVDZ   counterpoise=2

 0  1  0  1  0  1
  N          0.329023       -1.055133        0.000077  1
  N          1.142542       -0.000000        0.000054  1
  N          0.401338        1.055212       -0.000160  1
  C         -0.906026        0.682931        0.000013  1
  C         -0.966877       -0.683010        0.000016  1
  H          0.723583       -1.980558        0.000143  1
  H         -1.701134        1.405525       -0.000009  1
  H         -1.778466       -1.386383        0.000044  1
  C          0.939680       -1.627615       -0.684002  2
  H          0.645926       -2.107392        0.245997  2
  H          1.495484       -0.719845       -0.463743  2
  H          1.565575       -2.304917       -1.259324  2
  H          0.051859       -1.378108       -1.259324  2

%mem=32GB
%nprocshared= 8
#p m062x/aug-cc-pVDZ   counterpoise=2

00393 m062x/aug-cc-pVDZ   counterpoise=2

 0  1  0  1  0  1
  N          0.329023       -1.055133        0.000077  1
  N          1.142542       -0.000000        0.000054  1
  N          0.401338        1.055212       -0.000160  1
  C         -0.906026        0.682931        0.000013  1
  C         -0.966877       -0.683010        0.000016  1
  H          0.723583       -1.980558        0.000143  1
  H         -1.701134        1.405525       -0.000009  1
  H         -1.778466       -1.386383        0.000044  1
  C          1.208024       -1.439717       -0.684009  2
  H          0.680226       -2.028962        0.061373  2
  H          1.852905       -0.719756       -0.186755  2
  H          1.810638       -2.097064       -1.305483  2
  H          0.488544       -0.912841       -1.305483  2

%mem=32GB
%nprocshared= 8
#p m062x/aug-cc-pVDZ   counterpoise=2

00394 m062x/aug-cc-pVDZ   counterpoise=2

 0  1  0  1  0  1
  N          0.329023       -1.055133        0.000077  1
  N          1.142542       -0.000000        0.000054  1
  N          0.401338        1.055212       -0.000160  1
  C         -0.906026        0.682931        0.000013  1
  C         -0.966877       -0.683010        0.000016  1
  H          0.723583       -1.980558        0.000143  1
  H         -1.701134        1.405525       -0.000009  1
  H         -1.778466       -1.386383        0.000044  1
  C          1.439667       -1.208073       -0.684016  2
  H          0.819995       -1.876552       -0.091971  2
  H          2.025778       -0.575798       -0.022065  2
  H          2.107411       -1.793149       -1.311136  2
  H          0.805740       -0.586516       -1.311136  2

%mem=32GB
%nprocshared= 8
#p m062x/aug-cc-pVDZ   counterpoise=2

00395 m062x/aug-cc-pVDZ   counterpoise=2

 0  1  0  1  0  1
  N          0.329023       -1.055133        0.000077  1
  N          1.142542       -0.000000        0.000054  1
  N          0.401338        1.055212       -0.000160  1
  C         -0.906026        0.682931        0.000013  1
  C         -0.966877       -0.683010        0.000016  1
  H          0.723583       -1.980558        0.000143  1
  H         -1.701134        1.405525       -0.000009  1
  H         -1.778466       -1.386383        0.000044  1
  C          1.627578       -0.939659       -0.684016  2
  H          1.208984       -0.128718       -0.093652  2
  H          2.022468       -1.704679       -0.020477  2
  H          0.850922       -1.369847       -1.311090  2
  H          2.428111       -0.555729       -1.311090  2

%mem=32GB
%nprocshared= 8
#p m062x/aug-cc-pVDZ   counterpoise=2

00396 m062x/aug-cc-pVDZ   counterpoise=2

 0  1  0  1  0  1
  N          0.329023       -1.055133        0.000077  1
  N          1.142542       -0.000000        0.000054  1
  N          0.401338        1.055212       -0.000160  1
  C         -0.906026        0.682931        0.000013  1
  C         -0.966877       -0.683010        0.000016  1
  H          0.723583       -1.980558        0.000143  1
  H         -1.701134        1.405525       -0.000009  1
  H         -1.778466       -1.386383        0.000044  1
  C          1.766020       -0.642762       -0.684013  2
  H          1.164646       -0.022787       -0.024198  2
  H          2.399687       -1.296029       -0.089719  2
  H          1.112988       -1.244142       -1.311205  2
  H          2.387007       -0.008347       -1.311205  2

%mem=32GB
%nprocshared= 8
#p m062x/aug-cc-pVDZ   counterpoise=2

00397 m062x/aug-cc-pVDZ   counterpoise=2

 0  1  0  1  0  1
  N          0.329023       -1.055133        0.000077  1
  N          1.142542       -0.000000        0.000054  1
  N          0.401338        1.055212       -0.000160  1
  C         -0.906026        0.682931        0.000013  1
  C         -0.966877       -0.683010        0.000016  1
  H          0.723583       -1.980558        0.000143  1
  H         -1.701134        1.405525       -0.000009  1
  H         -1.778466       -1.386383        0.000044  1
  C          1.850802       -0.326338       -0.684011  2
  H          1.108696        0.015595        0.032743  2
  H          2.712018       -0.723151       -0.152669  2
  H          1.420024       -1.104981       -1.308207  2
  H          2.162780        0.507045       -1.308207  2

%mem=32GB
%nprocshared= 8
#p m062x/aug-cc-pVDZ   counterpoise=2

00398 m062x/aug-cc-pVDZ   counterpoise=2

 0  1  0  1  0  1
  N          0.329023       -1.055133        0.000077  1
  N          1.142542       -0.000000        0.000054  1
  N          0.401338        1.055212       -0.000160  1
  C         -0.906026        0.682931        0.000013  1
  C         -0.966877       -0.683010        0.000016  1
  H          0.723583       -1.980558        0.000143  1
  H         -1.701134        1.405525       -0.000009  1
  H         -1.778466       -1.386383        0.000044  1
  C          1.732028        0.000000       -0.999961  2
  H          1.180079        0.000000       -0.063624  2
  H          2.798872       -0.000000       -0.791822  2
  H          1.474695       -0.887456       -1.572394  2
  H          1.474695        0.887456       -1.572394  2

%mem=32GB
%nprocshared= 8
#p m062x/aug-cc-pVDZ   counterpoise=2

00399 m062x/aug-cc-pVDZ   counterpoise=2

 0  1  0  1  0  1
  N          0.329023       -1.055133        0.000077  1
  N          1.142542       -0.000000        0.000054  1
  N          0.401338        1.055212       -0.000160  1
  C         -0.906026        0.682931        0.000013  1
  C         -0.966877       -0.683010        0.000016  1
  H          0.723583       -1.980558        0.000143  1
  H         -1.701134        1.405525       -0.000009  1
  H         -1.778466       -1.386383        0.000044  1
  C          1.705716        0.300756       -0.999962  2
  H          1.189788        0.025231       -0.083840  2
  H          2.639651        0.799513       -0.754026  2
  H          1.914875       -0.593623       -1.581181  2
  H          1.078763        0.972018       -1.581181  2

%mem=32GB
%nprocshared= 8
#p m062x/aug-cc-pVDZ   counterpoise=2

00400 m062x/aug-cc-pVDZ   counterpoise=2

 0  1  0  1  0  1
  N          0.329023       -1.055133        0.000077  1
  N          1.142542       -0.000000        0.000054  1
  N          0.401338        1.055212       -0.000160  1
  C         -0.906026        0.682931        0.000013  1
  C         -0.966877       -0.683010        0.000016  1
  H          0.723583       -1.980558        0.000143  1
  H         -1.701134        1.405525       -0.000009  1
  H         -1.778466       -1.386383        0.000044  1
  C          1.627578        0.592375       -0.999964  2
  H          1.208989        0.081151       -0.136941  2
  H          2.282641        1.392404       -0.664816  2
  H          2.196074       -0.114146       -1.599229  2
  H          0.822783        1.010303       -1.599229  2

%mem=32GB
%nprocshared= 8
#p m062x/aug-cc-pVDZ   counterpoise=2

00401 m062x/aug-cc-pVDZ   counterpoise=2

 0  1  0  1  0  1
  N          0.329023       -1.055133        0.000077  1
  N          1.142542       -0.000000        0.000054  1
  N          0.401338        1.055212       -0.000160  1
  C         -0.906026        0.682931        0.000013  1
  C         -0.966877       -0.683010        0.000016  1
  H          0.723583       -1.980558        0.000143  1
  H         -1.701134        1.405525       -0.000009  1
  H         -1.778466       -1.386383        0.000044  1
  C          1.499988        0.865997       -0.999967  2
  H          1.216468        0.179102       -0.206767  2
  H          1.879858        1.786321       -0.563871  2
  H          2.272197        0.410830       -1.614780  2
  H          0.631548        1.088019       -1.614780  2

%mem=32GB
%nprocshared= 8
#p m062x/aug-cc-pVDZ   counterpoise=2

00402 m062x/aug-cc-pVDZ   counterpoise=2

 0  1  0  1  0  1
  N          0.329023       -1.055133        0.000077  1
  N          1.142542       -0.000000        0.000054  1
  N          0.401338        1.055212       -0.000160  1
  C         -0.906026        0.682931        0.000013  1
  C         -0.966877       -0.683010        0.000016  1
  H          0.723583       -1.980558        0.000143  1
  H         -1.701134        1.405525       -0.000009  1
  H         -1.778466       -1.386383        0.000044  1
  C          1.326797        1.113339       -0.999967  2
  H          0.589136        1.067007       -0.203045  2
  H          2.322652        1.175887       -0.568876  2
  H          1.253484        0.219529       -1.614139  2
  H          1.142224        1.990951       -1.614139  2

%mem=32GB
%nprocshared= 8
#p m062x/aug-cc-pVDZ   counterpoise=2

00403 m062x/aug-cc-pVDZ   counterpoise=2

 0  1  0  1  0  1
  N          0.329023       -1.055133        0.000077  1
  N          1.142542       -0.000000        0.000054  1
  N          0.401338        1.055212       -0.000160  1
  C         -0.906026        0.682931        0.000013  1
  C         -0.966877       -0.683010        0.000016  1
  H          0.723583       -1.980558        0.000143  1
  H         -1.701134        1.405525       -0.000009  1
  H         -1.778466       -1.386383        0.000044  1
  C          1.113315        1.326818       -0.999964  2
  H          0.497725        1.091982       -0.135513  2
  H          2.080080        1.695621       -0.667055  2
  H          1.254169        0.430713       -1.598824  2
  H          0.621543        2.089054       -1.598824  2

%mem=32GB
%nprocshared= 8
#p m062x/aug-cc-pVDZ   counterpoise=2

00404 m062x/aug-cc-pVDZ   counterpoise=2

 0  1  0  1  0  1
  N          0.329023       -1.055133        0.000077  1
  N          1.142542       -0.000000        0.000054  1
  N          0.401338        1.055212       -0.000160  1
  C         -0.906026        0.682931        0.000013  1
  C         -0.966877       -0.683010        0.000016  1
  H          0.723583       -1.980558        0.000143  1
  H         -1.701134        1.405525       -0.000009  1
  H         -1.778466       -1.386383        0.000044  1
  C          0.866008        1.499983       -0.999962  2
  H          0.441178        1.093346       -0.085882  2
  H          1.630245        2.231493       -0.750340  2
  H          1.310041        0.696528       -1.582003  2
  H          0.082743        1.978734       -1.582003  2

%mem=32GB
%nprocshared= 8
#p m062x/aug-cc-pVDZ   counterpoise=2

00405 m062x/aug-cc-pVDZ   counterpoise=2

 0  1  0  1  0  1
  N          0.329023       -1.055133        0.000077  1
  N          1.142542       -0.000000        0.000054  1
  N          0.401338        1.055212       -0.000160  1
  C         -0.906026        0.682931        0.000013  1
  C         -0.966877       -0.683010        0.000016  1
  H          0.723583       -1.980558        0.000143  1
  H         -1.701134        1.405525       -0.000009  1
  H         -1.778466       -1.386383        0.000044  1
  C          0.592389        1.627573       -0.999961  2
  H          0.414568        1.094846       -0.069393  2
  H          0.929473        2.637430       -0.780780  2
  H          1.354592        1.108132       -1.575029  2
  H         -0.329004        1.670106       -1.575029  2

%mem=32GB
%nprocshared= 8
#p m062x/aug-cc-pVDZ   counterpoise=2

00406 m062x/aug-cc-pVDZ   counterpoise=2

 0  1  0  1  0  1
  N          0.329023       -1.055133        0.000077  1
  N          1.142542       -0.000000        0.000054  1
  N          0.401338        1.055212       -0.000160  1
  C         -0.906026        0.682931        0.000013  1
  C         -0.966877       -0.683010        0.000016  1
  H          0.723583       -1.980558        0.000143  1
  H         -1.701134        1.405525       -0.000009  1
  H         -1.778466       -1.386383        0.000044  1
  C          0.300771        1.705713       -0.999962  2
  H          0.392087        1.115052       -0.092132  2
  H          0.139551        2.748541       -0.739204  2
  H          1.212742        1.615341       -1.584445  2
  H         -0.541332        1.344163       -1.584445  2

%mem=32GB
%nprocshared= 8
#p m062x/aug-cc-pVDZ   counterpoise=2

00407 m062x/aug-cc-pVDZ   counterpoise=2

 0  1  0  1  0  1
  N          0.329023       -1.055133        0.000077  1
  N          1.142542       -0.000000        0.000054  1
  N          0.401338        1.055212       -0.000160  1
  C         -0.906026        0.682931        0.000013  1
  C         -0.966877       -0.683010        0.000016  1
  H          0.723583       -1.980558        0.000143  1
  H         -1.701134        1.405525       -0.000009  1
  H         -1.778466       -1.386383        0.000044  1
  C          0.000014        1.732027       -0.999965  2
  H          0.342860        1.153832       -0.145844  2
  H         -0.525032        2.617494       -0.651036  2
  H          0.854391        2.031145       -1.601667  2
  H         -0.672305        1.125876       -1.601667  2

%mem=32GB
%nprocshared= 8
#p m062x/aug-cc-pVDZ   counterpoise=2

00408 m062x/aug-cc-pVDZ   counterpoise=2

 0  1  0  1  0  1
  N          0.329023       -1.055133        0.000077  1
  N          1.142542       -0.000000        0.000054  1
  N          0.401338        1.055212       -0.000160  1
  C         -0.906026        0.682931        0.000013  1
  C         -0.966877       -0.683010        0.000016  1
  H          0.723583       -1.980558        0.000143  1
  H         -1.701134        1.405525       -0.000009  1
  H         -1.778466       -1.386383        0.000044  1
  C         -0.300745        1.705716       -0.999967  2
  H          0.250595        1.194880       -0.214826  2
  H         -1.027592        2.379165       -0.553160  2
  H          0.390053        2.275498       -1.616104  2
  H         -0.816264        0.973532       -1.616104  2

%mem=32GB
%nprocshared= 8
#p m062x/aug-cc-pVDZ   counterpoise=2

00409 m062x/aug-cc-pVDZ   counterpoise=2

 0  1  0  1  0  1
  N          0.329023       -1.055133        0.000077  1
  N          1.142542       -0.000000        0.000054  1
  N          0.401338        1.055212       -0.000160  1
  C         -0.906026        0.682931        0.000013  1
  C         -0.966877       -0.683010        0.000016  1
  H          0.723583       -1.980558        0.000143  1
  H         -1.701134        1.405525       -0.000009  1
  H         -1.778466       -1.386383        0.000044  1
  C         -0.592406        1.627565       -0.999968  2
  H         -0.834008        0.899853       -0.229618  2
  H         -0.282992        2.559531       -0.533942  2
  H          0.215988        1.245961       -1.618316  2
  H         -1.468513        1.805218       -1.618316  2

%mem=32GB
%nprocshared= 8
#p m062x/aug-cc-pVDZ   counterpoise=2

00410 m062x/aug-cc-pVDZ   counterpoise=2

 0  1  0  1  0  1
  N          0.329023       -1.055133        0.000077  1
  N          1.142542       -0.000000        0.000054  1
  N          0.401338        1.055212       -0.000160  1
  C         -0.906026        0.682931        0.000013  1
  C         -0.966877       -0.683010        0.000016  1
  H          0.723583       -1.980558        0.000143  1
  H         -1.701134        1.405525       -0.000009  1
  H         -1.778466       -1.386383        0.000044  1
  C         -0.866027        1.499972       -0.999965  2
  H         -0.899678        0.812595       -0.158683  2
  H         -0.816021        2.521409       -0.631670  2
  H          0.012197        1.289689       -1.604929  2
  H         -1.760591        1.376478       -1.604929  2

%mem=32GB
%nprocshared= 8
#p m062x/aug-cc-pVDZ   counterpoise=2

00411 m062x/aug-cc-pVDZ   counterpoise=2

 0  1  0  1  0  1
  N          0.329023       -1.055133        0.000077  1
  N          1.142542       -0.000000        0.000054  1
  N          0.401338        1.055212       -0.000160  1
  C         -0.906026        0.682931        0.000013  1
  C         -0.966877       -0.683010        0.000016  1
  H          0.723583       -1.980558        0.000143  1
  H         -1.701134        1.405525       -0.000009  1
  H         -1.778466       -1.386383        0.000044  1
  C         -1.113364        1.326831       -0.999961  2
  H         -1.662882        1.400404       -0.065086  2
  H         -0.056504        1.185333       -0.789004  2
  H         -1.484687        0.481171       -1.573072  2
  H         -1.249153        2.240386       -1.573072  2

%mem=32GB
%nprocshared= 8
#p m062x/aug-cc-pVDZ   counterpoise=2

00412 m062x/aug-cc-pVDZ   counterpoise=2

 0  1  0  1  0  1
  N          0.329023       -1.055133        0.000077  1
  N          1.142542       -0.000000        0.000054  1
  N          0.401338        1.055212       -0.000160  1
  C         -0.906026        0.682931        0.000013  1
  C         -0.966877       -0.683010        0.000016  1
  H          0.723583       -1.980558        0.000143  1
  H         -1.701134        1.405525       -0.000009  1
  H         -1.778466       -1.386383        0.000044  1
  C         -1.326843        1.113353       -0.999959  2
  H         -1.694355        1.400233       -0.018119  2
  H         -0.474597        0.448087       -0.887816  2
  H         -2.115209        0.602929       -1.547155  2
  H         -1.023058        2.002042       -1.547155  2

%mem=32GB
%nprocshared= 8
#p m062x/aug-cc-pVDZ   counterpoise=2

00413 m062x/aug-cc-pVDZ   counterpoise=2

 0  1  0  1  0  1
  N          0.329023       -1.055133        0.000077  1
  N          1.142542       -0.000000        0.000054  1
  N          0.401338        1.055212       -0.000160  1
  C         -0.906026        0.682931        0.000013  1
  C         -0.966877       -0.683010        0.000016  1
  H          0.723583       -1.980558        0.000143  1
  H         -1.701134        1.405525       -0.000009  1
  H         -1.778466       -1.386383        0.000044  1
  C         -1.500008        0.866046       -0.999961  2
  H         -1.689464        1.374224       -0.058028  2
  H         -1.126605       -0.135529       -0.802743  2
  H         -2.423488        0.802626       -1.569732  2
  H         -0.760395        1.422654       -1.569732  2

%mem=32GB
%nprocshared= 8
#p m062x/aug-cc-pVDZ   counterpoise=2

00414 m062x/aug-cc-pVDZ   counterpoise=2

 0  1  0  1  0  1
  N          0.329023       -1.055133        0.000077  1
  N          1.142542       -0.000000        0.000054  1
  N          0.401338        1.055212       -0.000160  1
  C         -0.906026        0.682931        0.000013  1
  C         -0.966877       -0.683010        0.000016  1
  H          0.723583       -1.980558        0.000143  1
  H         -1.701134        1.405525       -0.000009  1
  H         -1.778466       -1.386383        0.000044  1
  C         -1.627569        0.592400       -0.999964  2
  H         -0.993284        0.671983       -0.120916  2
  H         -2.661409        0.462685       -0.690404  2
  H         -1.538406        1.498001       -1.594449  2
  H         -1.317441       -0.263103       -1.594449  2

%mem=32GB
%nprocshared= 8
#p m062x/aug-cc-pVDZ   counterpoise=2

00415 m062x/aug-cc-pVDZ   counterpoise=2

 0  1  0  1  0  1
  N          0.329023       -1.055133        0.000077  1
  N          1.142542       -0.000000        0.000054  1
  N          0.401338        1.055212       -0.000160  1
  C         -0.906026        0.682931        0.000013  1
  C         -0.966877       -0.683010        0.000016  1
  H          0.723583       -1.980558        0.000143  1
  H         -1.701134        1.405525       -0.000009  1
  H         -1.778466       -1.386383        0.000044  1
  C         -1.705710        0.300780       -0.999966  2
  H         -1.055231        0.611629       -0.186563  2
  H         -2.614560       -0.133538       -0.591510  2
  H         -1.959307        1.163175       -1.611065  2
  H         -1.194012       -0.438274       -1.611065  2

%mem=32GB
%nprocshared= 8
#p m062x/aug-cc-pVDZ   counterpoise=2

00416 m062x/aug-cc-pVDZ   counterpoise=2

 0  1  0  1  0  1
  N          0.329023       -1.055133        0.000077  1
  N          1.142542       -0.000000        0.000054  1
  N          0.401338        1.055212       -0.000160  1
  C         -0.906026        0.682931        0.000013  1
  C         -0.966877       -0.683010        0.000016  1
  H          0.723583       -1.980558        0.000143  1
  H         -1.701134        1.405525       -0.000009  1
  H         -1.778466       -1.386383        0.000044  1
  C         -1.732027       -0.000021       -0.999969  2
  H         -1.151446       -0.518260       -0.241200  2
  H         -2.459319        0.649175       -0.519275  2
  H         -1.067819        0.596672       -1.619857  2
  H         -2.249764       -0.727458       -1.619857  2

%mem=32GB
%nprocshared= 8
#p m062x/aug-cc-pVDZ   counterpoise=2

00417 m062x/aug-cc-pVDZ   counterpoise=2

 0  1  0  1  0  1
  N          0.329023       -1.055133        0.000077  1
  N          1.142542       -0.000000        0.000054  1
  N          0.401338        1.055212       -0.000160  1
  C         -0.906026        0.682931        0.000013  1
  C         -0.966877       -0.683010        0.000016  1
  H          0.723583       -1.980558        0.000143  1
  H         -1.701134        1.405525       -0.000009  1
  H         -1.778466       -1.386383        0.000044  1
  C         -1.705712       -0.300781       -0.999965  2
  H         -1.088337       -0.620174       -0.164375  2
  H         -2.611298        0.167716       -0.623267  2
  H         -1.153954        0.412956       -1.606283  2
  H         -1.969513       -1.163488       -1.606283  2

%mem=32GB
%nprocshared= 8
#p m062x/aug-cc-pVDZ   counterpoise=2

00418 m062x/aug-cc-pVDZ   counterpoise=2

 0  1  0  1  0  1
  N          0.329023       -1.055133        0.000077  1
  N          1.142542       -0.000000        0.000054  1
  N          0.401338        1.055212       -0.000160  1
  C         -0.906026        0.682931        0.000013  1
  C         -0.966877       -0.683010        0.000016  1
  H          0.723583       -1.980558        0.000143  1
  H         -1.701134        1.405525       -0.000009  1
  H         -1.778466       -1.386383        0.000044  1
  C         -1.627571       -0.592400       -0.999963  2
  H         -1.030112       -0.674338       -0.095692  2
  H         -2.671451       -0.449237       -0.732951  2
  H         -1.283903        0.256231       -1.585791  2
  H         -1.525064       -1.502221       -1.585791  2

%mem=32GB
%nprocshared= 8
#p m062x/aug-cc-pVDZ   counterpoise=2

00419 m062x/aug-cc-pVDZ   counterpoise=2

 0  1  0  1  0  1
  N          0.329023       -1.055133        0.000077  1
  N          1.142542       -0.000000        0.000054  1
  N          0.401338        1.055212       -0.000160  1
  C         -0.906026        0.682931        0.000013  1
  C         -0.966877       -0.683010        0.000016  1
  H          0.723583       -1.980558        0.000143  1
  H         -1.701134        1.405525       -0.000009  1
  H         -1.778466       -1.386383        0.000044  1
  C         -1.499979       -0.866018       -0.999961  2
  H         -0.995195       -0.692731       -0.053103  2
  H         -2.512647       -1.213656       -0.812536  2
  H         -1.534290        0.060496       -1.567299  2
  H         -0.957993       -1.618253       -1.567299  2

%mem=32GB
%nprocshared= 8
#p m062x/aug-cc-pVDZ   counterpoise=2

00420 m062x/aug-cc-pVDZ   counterpoise=2

 0  1  0  1  0  1
  N          0.329023       -1.055133        0.000077  1
  N          1.142542       -0.000000        0.000054  1
  N          0.401338        1.055212       -0.000160  1
  C         -0.906026        0.682931        0.000013  1
  C         -0.966877       -0.683010        0.000016  1
  H          0.723583       -1.980558        0.000143  1
  H         -1.701134        1.405525       -0.000009  1
  H         -1.778466       -1.386383        0.000044  1
  C         -1.326846       -1.113352       -0.999960  2
  H         -1.760970       -1.375806       -0.038696  2
  H         -0.406509       -0.556953       -0.842236  2
  H         -1.110726       -2.019725       -1.559654  2
  H         -2.028998       -0.500814       -1.559654  2

%mem=32GB
%nprocshared= 8
#p m062x/aug-cc-pVDZ   counterpoise=2

00421 m062x/aug-cc-pVDZ   counterpoise=2

 0  1  0  1  0  1
  N          0.329023       -1.055133        0.000077  1
  N          1.142542       -0.000000        0.000054  1
  N          0.401338        1.055212       -0.000160  1
  C         -0.906026        0.682931        0.000013  1
  C         -0.966877       -0.683010        0.000016  1
  H          0.723583       -1.980558        0.000143  1
  H         -1.701134        1.405525       -0.000009  1
  H         -1.778466       -1.386383        0.000044  1
  C         -1.113335       -1.326804       -0.999962  2
  H         -0.980489       -0.742845       -0.092923  2
  H         -1.347332       -2.355394       -0.737808  2
  H         -1.928134       -0.907749       -1.584747  2
  H         -0.197441       -1.301469       -1.584747  2

%mem=32GB
%nprocshared= 8
#p m062x/aug-cc-pVDZ   counterpoise=2

00422 m062x/aug-cc-pVDZ   counterpoise=2

 0  1  0  1  0  1
  N          0.329023       -1.055133        0.000077  1
  N          1.142542       -0.000000        0.000054  1
  N          0.401338        1.055212       -0.000160  1
  C         -0.906026        0.682931        0.000013  1
  C         -0.966877       -0.683010        0.000016  1
  H          0.723583       -1.980558        0.000143  1
  H         -1.701134        1.405525       -0.000009  1
  H         -1.778466       -1.386383        0.000044  1
  C         -0.866029       -1.499972       -0.999965  2
  H         -0.950659       -0.814394       -0.160801  2
  H         -0.740879       -2.513801       -0.628530  2
  H         -1.767042       -1.444713       -1.605439  2
  H         -0.005501       -1.227263       -1.605439  2

%mem=32GB
%nprocshared= 8
#p m062x/aug-cc-pVDZ   counterpoise=2

00423 m062x/aug-cc-pVDZ   counterpoise=2

 0  1  0  1  0  1
  N          0.329023       -1.055133        0.000077  1
  N          1.142542       -0.000000        0.000054  1
  N          0.401338        1.055212       -0.000160  1
  C         -0.906026        0.682931        0.000013  1
  C         -0.966877       -0.683010        0.000016  1
  H          0.723583       -1.980558        0.000143  1
  H         -1.701134        1.405525       -0.000009  1
  H         -1.778466       -1.386383        0.000044  1
  C         -0.592408       -1.627566       -0.999968  2
  H         -0.877909       -0.907422       -0.237565  2
  H         -0.232293       -2.535915       -0.523843  2
  H         -1.454644       -1.860678       -1.619391  2
  H          0.195332       -1.206545       -1.619391  2

%mem=32GB
%nprocshared= 8
#p m062x/aug-cc-pVDZ   counterpoise=2

00424 m062x/aug-cc-pVDZ   counterpoise=2

 0  1  0  1  0  1
  N          0.329023       -1.055133        0.000077  1
  N          1.142542       -0.000000        0.000054  1
  N          0.401338        1.055212       -0.000160  1
  C         -0.906026        0.682931        0.000013  1
  C         -0.966877       -0.683010        0.000016  1
  H          0.723583       -1.980558        0.000143  1
  H         -1.701134        1.405525       -0.000009  1
  H         -1.778466       -1.386383        0.000044  1
  C         -0.300746       -1.705715       -0.999967  2
  H          0.206648       -1.181553       -0.194249  2
  H         -0.998290       -2.426311       -0.580858  2
  H         -0.843420       -0.990364       -1.612547  2
  H          0.431866       -2.224851       -1.612547  2

%mem=32GB
%nprocshared= 8
#p m062x/aug-cc-pVDZ   counterpoise=2

00425 m062x/aug-cc-pVDZ   counterpoise=2

 0  1  0  1  0  1
  N          0.329023       -1.055133        0.000077  1
  N          1.142542       -0.000000        0.000054  1
  N          0.401338        1.055212       -0.000160  1
  C         -0.906026        0.682931        0.000013  1
  C         -0.966877       -0.683010        0.000016  1
  H          0.723583       -1.980558        0.000143  1
  H         -1.701134        1.405525       -0.000009  1
  H         -1.778466       -1.386383        0.000044  1
  C          0.000012       -1.732026       -0.999964  2
  H          0.285730       -1.144203       -0.131515  2
  H         -0.453201       -2.664447       -0.673365  2
  H         -0.714465       -1.171893       -1.597668  2
  H          0.881865       -1.947806       -1.597668  2

%mem=32GB
%nprocshared= 8
#p m062x/aug-cc-pVDZ   counterpoise=2

00426 m062x/aug-cc-pVDZ   counterpoise=2

 0  1  0  1  0  1
  N          0.329023       -1.055133        0.000077  1
  N          1.142542       -0.000000        0.000054  1
  N          0.401338        1.055212       -0.000160  1
  C         -0.906026        0.682931        0.000013  1
  C         -0.966877       -0.683010        0.000016  1
  H          0.723583       -1.980558        0.000143  1
  H         -1.701134        1.405525       -0.000009  1
  H         -1.778466       -1.386383        0.000044  1
  C          0.300784       -1.705748       -0.999960  2
  H          0.711078       -1.972430       -0.029437  2
  H         -0.603233       -1.118156       -0.862243  2
  H          1.031203       -1.122058       -1.554281  2
  H          0.063919       -2.610237       -1.554281  2

%mem=32GB
%nprocshared= 8
#p m062x/aug-cc-pVDZ   counterpoise=2

00427 m062x/aug-cc-pVDZ   counterpoise=2

 0  1  0  1  0  1
  N          0.329023       -1.055133        0.000077  1
  N          1.142542       -0.000000        0.000054  1
  N          0.401338        1.055212       -0.000160  1
  C         -0.906026        0.682931        0.000013  1
  C         -0.966877       -0.683010        0.000016  1
  H          0.723583       -1.980558        0.000143  1
  H         -1.701134        1.405525       -0.000009  1
  H         -1.778466       -1.386383        0.000044  1
  C          0.592402       -1.627610       -0.999958  2
  H          0.725826       -1.986594        0.017246  2
  H          0.213795       -0.608956       -0.978094  2
  H          1.546822       -1.648192       -1.519703  2
  H         -0.116892       -2.266550       -1.519703  2

%mem=32GB
%nprocshared= 8
#p m062x/aug-cc-pVDZ   counterpoise=2

00428 m062x/aug-cc-pVDZ   counterpoise=2

 0  1  0  1  0  1
  N          0.329023       -1.055133        0.000077  1
  N          1.142542       -0.000000        0.000054  1
  N          0.401338        1.055212       -0.000160  1
  C         -0.906026        0.682931        0.000013  1
  C         -0.966877       -0.683010        0.000016  1
  H          0.723583       -1.980558        0.000143  1
  H         -1.701134        1.405525       -0.000009  1
  H         -1.778466       -1.386383        0.000044  1
  C          0.866020       -1.500019       -0.999960  2
  H          0.727626       -1.966918       -0.028245  2
  H          1.172526       -0.465958       -0.864874  2
  H          1.632857       -2.035709       -1.553561  2
  H         -0.068873       -1.531299       -1.553561  2

%mem=32GB
%nprocshared= 8
#p m062x/aug-cc-pVDZ   counterpoise=2

00429 m062x/aug-cc-pVDZ   counterpoise=2

 0  1  0  1  0  1
  N          0.329023       -1.055133        0.000077  1
  N          1.142542       -0.000000        0.000054  1
  N          0.401338        1.055212       -0.000160  1
  C         -0.906026        0.682931        0.000013  1
  C         -0.966877       -0.683010        0.000016  1
  H          0.723583       -1.980558        0.000143  1
  H         -1.701134        1.405525       -0.000009  1
  H         -1.778466       -1.386383        0.000044  1
  C          1.113327       -1.326851       -0.999964  2
  H          0.776256       -1.892210       -0.135020  2
  H          1.643333       -0.437887       -0.667829  2
  H          1.779189       -1.943001       -1.598683  2
  H          0.254669       -1.034073       -1.598683  2

%mem=32GB
%nprocshared= 8
#p m062x/aug-cc-pVDZ   counterpoise=2

00430 m062x/aug-cc-pVDZ   counterpoise=2

 0  1  0  1  0  1
  N          0.329023       -1.055133        0.000077  1
  N          1.142542       -0.000000        0.000054  1
  N          0.401338        1.055212       -0.000160  1
  C         -0.906026        0.682931        0.000013  1
  C         -0.966877       -0.683010        0.000016  1
  H          0.723583       -1.980558        0.000143  1
  H         -1.701134        1.405525       -0.000009  1
  H         -1.778466       -1.386383        0.000044  1
  C          1.326796       -1.113339       -0.999968  2
  H          0.559759       -1.068593       -0.231185  2
  H          2.306164       -1.170471       -0.531939  2
  H          1.169107       -1.993105       -1.618534  2
  H          1.272472       -0.221205       -1.618534  2

%mem=32GB
%nprocshared= 8
#p m062x/aug-cc-pVDZ   counterpoise=2

00431 m062x/aug-cc-pVDZ   counterpoise=2

 0  1  0  1  0  1
  N          0.329023       -1.055133        0.000077  1
  N          1.142542       -0.000000        0.000054  1
  N          0.401338        1.055212       -0.000160  1
  C         -0.906026        0.682931        0.000013  1
  C         -0.966877       -0.683010        0.000016  1
  H          0.723583       -1.980558        0.000143  1
  H         -1.701134        1.405525       -0.000009  1
  H         -1.778466       -1.386383        0.000044  1
  C          1.499988       -0.865997       -0.999967  2
  H          1.216468       -0.179102       -0.206767  2
  H          1.879858       -1.786321       -0.563871  2
  H          0.631548       -1.088019       -1.614780  2
  H          2.272197       -0.410830       -1.614780  2

%mem=32GB
%nprocshared= 8
#p m062x/aug-cc-pVDZ   counterpoise=2

00432 m062x/aug-cc-pVDZ   counterpoise=2

 0  1  0  1  0  1
  N          0.329023       -1.055133        0.000077  1
  N          1.142542       -0.000000        0.000054  1
  N          0.401338        1.055212       -0.000160  1
  C         -0.906026        0.682931        0.000013  1
  C         -0.966877       -0.683010        0.000016  1
  H          0.723583       -1.980558        0.000143  1
  H         -1.701134        1.405525       -0.000009  1
  H         -1.778466       -1.386383        0.000044  1
  C          1.627578       -0.592375       -0.999964  2
  H          1.208989       -0.081151       -0.136941  2
  H          2.282641       -1.392404       -0.664816  2
  H          0.822783       -1.010303       -1.599229  2
  H          2.196074        0.114146       -1.599229  2

%mem=32GB
%nprocshared= 8
#p m062x/aug-cc-pVDZ   counterpoise=2

00433 m062x/aug-cc-pVDZ   counterpoise=2

 0  1  0  1  0  1
  N          0.329023       -1.055133        0.000077  1
  N          1.142542       -0.000000        0.000054  1
  N          0.401338        1.055212       -0.000160  1
  C         -0.906026        0.682931        0.000013  1
  C         -0.966877       -0.683010        0.000016  1
  H          0.723583       -1.980558        0.000143  1
  H         -1.701134        1.405525       -0.000009  1
  H         -1.778466       -1.386383        0.000044  1
  C          1.705716       -0.300756       -0.999962  2
  H          1.189788       -0.025231       -0.083840  2
  H          2.639651       -0.799513       -0.754026  2
  H          1.078763       -0.972018       -1.581181  2
  H          1.914875        0.593623       -1.581181  2

%mem=32GB
%nprocshared= 8
#p m062x/aug-cc-pVDZ   counterpoise=2

00434 m062x/aug-cc-pVDZ   counterpoise=2

 0  1  0  1  0  1
  N          0.329023       -1.055133        0.000077  1
  N          1.142542       -0.000000        0.000054  1
  N          0.401338        1.055212       -0.000160  1
  C         -0.906026        0.682931        0.000013  1
  C         -0.966877       -0.683010        0.000016  1
  H          0.723583       -1.980558        0.000143  1
  H         -1.701134        1.405525       -0.000009  1
  H         -1.778466       -1.386383        0.000044  1
  C          1.532076        0.000000       -1.285532  2
  H          1.216892        0.000000       -0.245323  2
  H          2.617896       -0.000000       -1.335255  2
  H          1.146823       -0.887456       -1.780991  2
  H          1.146823        0.887456       -1.780991  2

%mem=32GB
%nprocshared= 8
#p m062x/aug-cc-pVDZ   counterpoise=2

00435 m062x/aug-cc-pVDZ   counterpoise=2

 0  1  0  1  0  1
  N          0.329023       -1.055133        0.000077  1
  N          1.142542       -0.000000        0.000054  1
  N          0.401338        1.055212       -0.000160  1
  C         -0.906026        0.682931        0.000013  1
  C         -0.966877       -0.683010        0.000016  1
  H          0.723583       -1.980558        0.000143  1
  H         -1.701134        1.405525       -0.000009  1
  H         -1.778466       -1.386383        0.000044  1
  C          1.508801        0.266036       -1.285533  2
  H          1.216722        0.053882       -0.260322  2
  H          2.388244        0.904827       -1.287061  2
  H          1.736727       -0.665269       -1.797587  2
  H          0.693632        0.770790       -1.797587  2

%mem=32GB
%nprocshared= 8
#p m062x/aug-cc-pVDZ   counterpoise=2

00436 m062x/aug-cc-pVDZ   counterpoise=2

 0  1  0  1  0  1
  N          0.329023       -1.055133        0.000077  1
  N          1.142542       -0.000000        0.000054  1
  N          0.401338        1.055212       -0.000160  1
  C         -0.906026        0.682931        0.000013  1
  C         -0.966877       -0.683010        0.000016  1
  H          0.723583       -1.980558        0.000143  1
  H         -1.701134        1.405525       -0.000009  1
  H         -1.778466       -1.386383        0.000044  1
  C          1.439683        0.523989       -1.285534  2
  H          1.212197        0.122832       -0.301310  2
  H          1.973276        1.464944       -1.178953  2
  H          2.058648       -0.183593       -1.831142  2
  H          0.514706        0.691939       -1.831142  2

%mem=32GB
%nprocshared= 8
#p m062x/aug-cc-pVDZ   counterpoise=2

00437 m062x/aug-cc-pVDZ   counterpoise=2

 0  1  0  1  0  1
  N          0.329023       -1.055133        0.000077  1
  N          1.142542       -0.000000        0.000054  1
  N          0.401338        1.055212       -0.000160  1
  C         -0.906026        0.682931        0.000013  1
  C         -0.966877       -0.683010        0.000016  1
  H          0.723583       -1.980558        0.000143  1
  H         -1.701134        1.405525       -0.000009  1
  H         -1.778466       -1.386383        0.000044  1
  C          1.326822        0.766022       -1.285537  2
  H          1.193983        0.213832       -0.358814  2
  H          1.575479        1.799646       -1.059112  2
  H          2.131781        0.317847       -1.862303  2
  H          0.406101        0.732991       -1.862303  2

%mem=32GB
%nprocshared= 8
#p m062x/aug-cc-pVDZ   counterpoise=2

00438 m062x/aug-cc-pVDZ   counterpoise=2

 0  1  0  1  0  1
  N          0.329023       -1.055133        0.000077  1
  N          1.142542       -0.000000        0.000054  1
  N          0.401338        1.055212       -0.000160  1
  C         -0.906026        0.682931        0.000013  1
  C         -0.966877       -0.683010        0.000016  1
  H          0.723583       -1.980558        0.000143  1
  H         -1.701134        1.405525       -0.000009  1
  H         -1.778466       -1.386383        0.000044  1
  C          1.173625        0.984810       -1.285537  2
  H          0.614464        1.035783       -0.354883  2
  H          2.233892        0.888155       -1.066518  2
  H          0.842621        0.123849       -1.860566  2
  H          1.003755        1.891431       -1.860566  2

%mem=32GB
%nprocshared= 8
#p m062x/aug-cc-pVDZ   counterpoise=2

00439 m062x/aug-cc-pVDZ   counterpoise=2

 0  1  0  1  0  1
  N          0.329023       -1.055133        0.000077  1
  N          1.142542       -0.000000        0.000054  1
  N          0.401338        1.055212       -0.000160  1
  C         -0.906026        0.682931        0.000013  1
  C         -0.966877       -0.683010        0.000016  1
  H          0.723583       -1.980558        0.000143  1
  H         -1.701134        1.405525       -0.000009  1
  H         -1.778466       -1.386383        0.000044  1
  C          0.984789        1.173644       -1.285534  2
  H          0.537112        1.082772       -0.299277  2
  H          2.045342        1.388922       -1.183743  2
  H          0.854985        0.241742       -1.829763  2
  H          0.501904        1.981180       -1.829763  2

%mem=32GB
%nprocshared= 8
#p m062x/aug-cc-pVDZ   counterpoise=2

00440 m062x/aug-cc-pVDZ   counterpoise=2

 0  1  0  1  0  1
  N          0.329023       -1.055133        0.000077  1
  N          1.142542       -0.000000        0.000054  1
  N          0.401338        1.055212       -0.000160  1
  C         -0.906026        0.682931        0.000013  1
  C         -0.966877       -0.683010        0.000016  1
  H          0.723583       -1.980558        0.000143  1
  H         -1.701134        1.405525       -0.000009  1
  H         -1.778466       -1.386383        0.000044  1
  C          0.766032        1.326819       -1.285533  2
  H          0.475303        1.110298       -0.260852  2
  H          1.637790        1.976062       -1.285469  2
  H          1.005659        0.398749       -1.798117  2
  H         -0.054501        1.822257       -1.798117  2

%mem=32GB
%nprocshared= 8
#p m062x/aug-cc-pVDZ   counterpoise=2

00441 m062x/aug-cc-pVDZ   counterpoise=2

 0  1  0  1  0  1
  N          0.329023       -1.055133        0.000077  1
  N          1.142542       -0.000000        0.000054  1
  N          0.401338        1.055212       -0.000160  1
  C         -0.906026        0.682931        0.000013  1
  C         -0.966877       -0.683010        0.000016  1
  H          0.723583       -1.980558        0.000143  1
  H         -1.701134        1.405525       -0.000009  1
  H         -1.778466       -1.386383        0.000044  1
  C          0.524001        1.439680       -1.285532  2
  H          0.425040        1.129502       -0.248531  2
  H          0.854173        2.474549       -1.324383  2
  H          1.253885        0.807654       -1.784823  2
  H         -0.437052        1.347142       -1.784823  2

%mem=32GB
%nprocshared= 8
#p m062x/aug-cc-pVDZ   counterpoise=2

00442 m062x/aug-cc-pVDZ   counterpoise=2

 0  1  0  1  0  1
  N          0.329023       -1.055133        0.000077  1
  N          1.142542       -0.000000        0.000054  1
  N          0.401338        1.055212       -0.000160  1
  C         -0.906026        0.682931        0.000013  1
  C         -0.966877       -0.683010        0.000016  1
  H          0.723583       -1.980558        0.000143  1
  H         -1.701134        1.405525       -0.000009  1
  H         -1.778466       -1.386383        0.000044  1
  C          0.266049        1.508798       -1.285533  2
  H          0.373402        1.148874       -0.265579  2
  H         -0.044603        2.550325       -1.271547  2
  H          1.218109        1.421727       -1.802714  2
  H         -0.482758        0.914417       -1.802714  2

%mem=32GB
%nprocshared= 8
#p m062x/aug-cc-pVDZ   counterpoise=2

00443 m062x/aug-cc-pVDZ   counterpoise=2

 0  1  0  1  0  1
  N          0.329023       -1.055133        0.000077  1
  N          1.142542       -0.000000        0.000054  1
  N          0.401338        1.055212       -0.000160  1
  C         -0.906026        0.682931        0.000013  1
  C         -0.966877       -0.683010        0.000016  1
  H          0.723583       -1.980558        0.000143  1
  H         -1.701134        1.405525       -0.000009  1
  H         -1.778466       -1.386383        0.000044  1
  C          0.000013        1.532074       -1.285535  2
  H          0.305369        1.169244       -0.307533  2
  H         -0.695541        2.358543       -1.164570  2
  H          0.874043        1.871770       -1.835221  2
  H         -0.483947        0.728889       -1.835221  2

%mem=32GB
%nprocshared= 8
#p m062x/aug-cc-pVDZ   counterpoise=2

00444 m062x/aug-cc-pVDZ   counterpoise=2

 0  1  0  1  0  1
  N          0.329023       -1.055133        0.000077  1
  N          1.142542       -0.000000        0.000054  1
  N          0.401338        1.055212       -0.000160  1
  C         -0.906026        0.682931        0.000013  1
  C         -0.966877       -0.683010        0.000016  1
  H          0.723583       -1.980558        0.000143  1
  H         -1.701134        1.405525       -0.000009  1
  H         -1.778466       -1.386383        0.000044  1
  C         -0.266025        1.508800       -1.285537  2
  H          0.211922        1.183952       -0.364985  2
  H         -1.143207        2.104996       -1.047675  2
  H          0.432355        2.107165       -1.864935  2
  H         -0.565367        0.639220       -1.864935  2

%mem=32GB
%nprocshared= 8
#p m062x/aug-cc-pVDZ   counterpoise=2

00445 m062x/aug-cc-pVDZ   counterpoise=2

 0  1  0  1  0  1
  N          0.329023       -1.055133        0.000077  1
  N          1.142542       -0.000000        0.000054  1
  N          0.401338        1.055212       -0.000160  1
  C         -0.906026        0.682931        0.000013  1
  C         -0.966877       -0.683010        0.000016  1
  H          0.723583       -1.980558        0.000143  1
  H         -1.701134        1.405525       -0.000009  1
  H         -1.778466       -1.386383        0.000044  1
  C         -0.524016        1.439671       -1.285538  2
  H         -0.793655        0.905532       -0.378142  2
  H         -0.048574        2.381496       -1.024011  2
  H          0.165372        0.836010       -1.870187  2
  H         -1.419097        1.635866       -1.870187  2

%mem=32GB
%nprocshared= 8
#p m062x/aug-cc-pVDZ   counterpoise=2

00446 m062x/aug-cc-pVDZ   counterpoise=2

 0  1  0  1  0  1
  N          0.329023       -1.055133        0.000077  1
  N          1.142542       -0.000000        0.000054  1
  N          0.401338        1.055212       -0.000160  1
  C         -0.906026        0.682931        0.000013  1
  C         -0.966877       -0.683010        0.000016  1
  H          0.723583       -1.980558        0.000143  1
  H         -1.701134        1.405525       -0.000009  1
  H         -1.778466       -1.386383        0.000044  1
  C         -0.766049        1.326808       -1.285535  2
  H         -0.871369        0.842350       -0.318279  2
  H         -0.537200        2.379480       -1.140669  2
  H          0.039409        0.854274       -1.841797  2
  H         -1.694991        1.231328       -1.841797  2

%mem=32GB
%nprocshared= 8
#p m062x/aug-cc-pVDZ   counterpoise=2

00447 m062x/aug-cc-pVDZ   counterpoise=2

 0  1  0  1  0  1
  N          0.329023       -1.055133        0.000077  1
  N          1.142542       -0.000000        0.000054  1
  N          0.401338        1.055212       -0.000160  1
  C         -0.906026        0.682931        0.000013  1
  C         -0.966877       -0.683010        0.000016  1
  H          0.723583       -1.980558        0.000143  1
  H         -1.701134        1.405525       -0.000009  1
  H         -1.778466       -1.386383        0.000044  1
  C         -0.984805        1.173632       -1.285533  2
  H         -0.922679        0.786662       -0.271743  2
  H         -1.157031        2.246398       -1.254094  2
  H         -0.053532        0.971489       -1.808358  2
  H         -1.806003        0.690140       -1.808358  2

%mem=32GB
%nprocshared= 8
#p m062x/aug-cc-pVDZ   counterpoise=2

00448 m062x/aug-cc-pVDZ   counterpoise=2

 0  1  0  1  0  1
  N          0.329023       -1.055133        0.000077  1
  N          1.142542       -0.000000        0.000054  1
  N          0.401338        1.055212       -0.000160  1
  C         -0.906026        0.682931        0.000013  1
  C         -0.966877       -0.683010        0.000016  1
  H          0.723583       -1.980558        0.000143  1
  H         -1.701134        1.405525       -0.000009  1
  H         -1.778466       -1.386383        0.000044  1
  C         -1.173639        0.984798       -1.285532  2
  H         -0.957756        0.741282       -0.248484  2
  H         -1.894237        1.797629       -1.324540  2
  H         -0.257256        1.288908       -1.784768  2
  H         -1.585398        0.111473       -1.784768  2

%mem=32GB
%nprocshared= 8
#p m062x/aug-cc-pVDZ   counterpoise=2

00449 m062x/aug-cc-pVDZ   counterpoise=2

 0  1  0  1  0  1
  N          0.329023       -1.055133        0.000077  1
  N          1.142542       -0.000000        0.000054  1
  N          0.401338        1.055212       -0.000160  1
  C         -0.906026        0.682931        0.000013  1
  C         -0.966877       -0.683010        0.000016  1
  H          0.723583       -1.980558        0.000143  1
  H         -1.701134        1.405525       -0.000009  1
  H         -1.778466       -1.386383        0.000044  1
  C         -1.326814        0.766042       -1.285533  2
  H         -0.989332        0.699385       -0.254495  2
  H         -2.392999        0.976626       -1.305028  2
  H         -0.790571        1.564728       -1.791518  2
  H         -1.134493       -0.176545       -1.791518  2

%mem=32GB
%nprocshared= 8
#p m062x/aug-cc-pVDZ   counterpoise=2

00450 m062x/aug-cc-pVDZ   counterpoise=2

 0  1  0  1  0  1
  N          0.329023       -1.055133        0.000077  1
  N          1.142542       -0.000000        0.000054  1
  N          0.401338        1.055212       -0.000160  1
  C         -0.906026        0.682931        0.000013  1
  C         -0.966877       -0.683010        0.000016  1
  H          0.723583       -1.980558        0.000143  1
  H         -1.701134        1.405525       -0.000009  1
  H         -1.778466       -1.386383        0.000044  1
  C         -1.439675        0.524010       -1.285534  2
  H         -1.025650        0.647307       -0.288159  2
  H         -2.478959        0.214512       -1.210844  2
  H         -1.380423        1.467628       -1.821773  2
  H         -0.873841       -0.233456       -1.821773  2

%mem=32GB
%nprocshared= 8
#p m062x/aug-cc-pVDZ   counterpoise=2

00451 m062x/aug-cc-pVDZ   counterpoise=2

 0  1  0  1  0  1
  N          0.329023       -1.055133        0.000077  1
  N          1.142542       -0.000000        0.000054  1
  N          0.401338        1.055212       -0.000160  1
  C         -0.906026        0.682931        0.000013  1
  C         -0.966877       -0.683010        0.000016  1
  H          0.723583       -1.980558        0.000143  1
  H         -1.701134        1.405525       -0.000009  1
  H         -1.778466       -1.386383        0.000044  1
  C         -1.508795        0.266057       -1.285536  2
  H         -1.066056        0.572254       -0.341290  2
  H         -2.388628       -0.342434       -1.092897  2
  H         -1.795138        1.147042       -1.854175  2
  H         -0.785541       -0.312761       -1.854175  2

%mem=32GB
%nprocshared= 8
#p m062x/aug-cc-pVDZ   counterpoise=2

00452 m062x/aug-cc-pVDZ   counterpoise=2

 0  1  0  1  0  1
  N          0.329023       -1.055133        0.000077  1
  N          1.142542       -0.000000        0.000054  1
  N          0.401338        1.055212       -0.000160  1
  C         -0.906026        0.682931        0.000013  1
  C         -0.966877       -0.683010        0.000016  1
  H          0.723583       -1.980558        0.000143  1
  H         -1.701134        1.405525       -0.000009  1
  H         -1.778466       -1.386383        0.000044  1
  C         -1.532073       -0.000020       -1.285538  2
  H         -1.138681       -0.475400       -0.390757  2
  H         -2.201091        0.808432       -1.002170  2
  H         -0.710631        0.399334       -1.874798  2
  H         -2.078050       -0.732248       -1.874798  2

%mem=32GB
%nprocshared= 8
#p m062x/aug-cc-pVDZ   counterpoise=2

00453 m062x/aug-cc-pVDZ   counterpoise=2

 0  1  0  1  0  1
  N          0.329023       -1.055133        0.000077  1
  N          1.142542       -0.000000        0.000054  1
  N          0.401338        1.055212       -0.000160  1
  C         -0.906026        0.682931        0.000013  1
  C         -0.966877       -0.683010        0.000016  1
  H          0.723583       -1.980558        0.000143  1
  H         -1.701134        1.405525       -0.000009  1
  H         -1.778466       -1.386383        0.000044  1
  C         -1.508796       -0.266057       -1.285535  2
  H         -1.104273       -0.577297       -0.325918  2
  H         -2.360748        0.389434       -1.124332  2
  H         -0.744000        0.265243       -1.846145  2
  H         -1.826332       -1.141480       -1.846145  2

%mem=32GB
%nprocshared= 8
#p m062x/aug-cc-pVDZ   counterpoise=2

00454 m062x/aug-cc-pVDZ   counterpoise=2

 0  1  0  1  0  1
  N          0.329023       -1.055133        0.000077  1
  N          1.142542       -0.000000        0.000054  1
  N          0.401338        1.055212       -0.000160  1
  C         -0.906026        0.682931        0.000013  1
  C         -0.966877       -0.683010        0.000016  1
  H          0.723583       -1.980558        0.000143  1
  H         -1.701134        1.405525       -0.000009  1
  H         -1.778466       -1.386383        0.000044  1
  C         -1.439677       -0.524010       -1.285533  2
  H         -1.067004       -0.649338       -0.272230  2
  H         -2.469469       -0.177698       -1.252746  2
  H         -0.828317        0.206688       -1.808788  2
  H         -1.394074       -1.475641       -1.808788  2

%mem=32GB
%nprocshared= 8
#p m062x/aug-cc-pVDZ   counterpoise=2

00455 m062x/aug-cc-pVDZ   counterpoise=2

 0  1  0  1  0  1
  N          0.329023       -1.055133        0.000077  1
  N          1.142542       -0.000000        0.000054  1
  N          0.401338        1.055212       -0.000160  1
  C         -0.906026        0.682931        0.000013  1
  C         -0.966877       -0.683010        0.000016  1
  H          0.723583       -1.980558        0.000143  1
  H         -1.701134        1.405525       -0.000009  1
  H         -1.778466       -1.386383        0.000044  1
  C         -1.326816       -0.766042       -1.285532  2
  H         -1.034328       -0.698570       -0.240891  2
  H         -2.384042       -1.009925       -1.350889  2
  H         -1.143989        0.186896       -1.775391  2
  H         -0.745025       -1.542595       -1.775391  2

%mem=32GB
%nprocshared= 8
#p m062x/aug-cc-pVDZ   counterpoise=2

00456 m062x/aug-cc-pVDZ   counterpoise=2

 0  1  0  1  0  1
  N          0.329023       -1.055133        0.000077  1
  N          1.142542       -0.000000        0.000054  1
  N          0.401338        1.055212       -0.000160  1
  C         -0.906026        0.682931        0.000013  1
  C         -0.966877       -0.683010        0.000016  1
  H          0.723583       -1.980558        0.000143  1
  H         -1.701134        1.405525       -0.000009  1
  H         -1.778466       -1.386383        0.000044  1
  C         -1.173641       -0.984798       -1.285532  2
  H         -1.005501       -0.739384       -0.240125  2
  H         -1.786783       -1.879723       -1.353672  2
  H         -1.683285       -0.158501       -1.774382  2
  H         -0.219066       -1.161684       -1.774382  2

%mem=32GB
%nprocshared= 8
#p m062x/aug-cc-pVDZ   counterpoise=2

00457 m062x/aug-cc-pVDZ   counterpoise=2

 0  1  0  1  0  1
  N          0.329023       -1.055133        0.000077  1
  N          1.142542       -0.000000        0.000054  1
  N          0.401338        1.055212       -0.000160  1
  C         -0.906026        0.682931        0.000013  1
  C         -0.966877       -0.683010        0.000016  1
  H          0.723583       -1.980558        0.000143  1
  H         -1.701134        1.405525       -0.000009  1
  H         -1.778466       -1.386383        0.000044  1
  C         -0.984807       -1.173632       -1.285533  2
  H         -0.970645       -0.786117       -0.270148  2
  H         -1.024492       -2.259530       -1.258539  2
  H         -1.858913       -0.792110       -1.806933  2
  H         -0.085185       -0.856933       -1.806933  2

%mem=32GB
%nprocshared= 8
#p m062x/aug-cc-pVDZ   counterpoise=2

00458 m062x/aug-cc-pVDZ   counterpoise=2

 0  1  0  1  0  1
  N          0.329023       -1.055133        0.000077  1
  N          1.142542       -0.000000        0.000054  1
  N          0.401338        1.055212       -0.000160  1
  C         -0.906026        0.682931        0.000013  1
  C         -0.966877       -0.683010        0.000016  1
  H          0.723583       -1.980558        0.000143  1
  H         -1.701134        1.405525       -0.000009  1
  H         -1.778466       -1.386383        0.000044  1
  C         -0.766051       -1.326808       -1.285535  2
  H         -0.916412       -0.844788       -0.323026  2
  H         -0.445679       -2.353838       -1.130456  2
  H         -1.698219       -1.318677       -1.844529  2
  H         -0.003831       -0.790129       -1.844529  2

%mem=32GB
%nprocshared= 8
#p m062x/aug-cc-pVDZ   counterpoise=2

00459 m062x/aug-cc-pVDZ   counterpoise=2

 0  1  0  1  0  1
  N          0.329023       -1.055133        0.000077  1
  N          1.142542       -0.000000        0.000054  1
  N          0.401338        1.055212       -0.000160  1
  C         -0.906026        0.682931        0.000013  1
  C         -0.966877       -0.683010        0.000016  1
  H          0.723583       -1.980558        0.000143  1
  H         -1.701134        1.405525       -0.000009  1
  H         -1.778466       -1.386383        0.000044  1
  C         -0.524018       -1.439671       -1.285538  2
  H         -0.833357       -0.911140       -0.387573  2
  H          0.006779       -2.346581       -1.007609  2
  H         -1.400599       -1.698866       -1.873671  2
  H          0.131233       -0.802315       -1.873671  2

%mem=32GB
%nprocshared= 8
#p m062x/aug-cc-pVDZ   counterpoise=2

00460 m062x/aug-cc-pVDZ   counterpoise=2

 0  1  0  1  0  1
  N          0.329023       -1.055133        0.000077  1
  N          1.142542       -0.000000        0.000054  1
  N          0.401338        1.055212       -0.000160  1
  C         -0.906026        0.682931        0.000013  1
  C         -0.966877       -0.683010        0.000016  1
  H          0.723583       -1.980558        0.000143  1
  H         -1.701134        1.405525       -0.000009  1
  H         -1.778466       -1.386383        0.000044  1
  C         -0.266026       -1.508799       -1.285536  2
  H          0.168770       -1.177310       -0.346152  2
  H         -1.115330       -2.156309       -1.083317  2
  H         -0.596921       -0.645116       -1.856533  2
  H          0.479195       -2.056600       -1.856533  2

%mem=32GB
%nprocshared= 8
#p m062x/aug-cc-pVDZ   counterpoise=2

00461 m062x/aug-cc-pVDZ   counterpoise=2

 0  1  0  1  0  1
  N          0.329023       -1.055133        0.000077  1
  N          1.142542       -0.000000        0.000054  1
  N          0.401338        1.055212       -0.000160  1
  C         -0.906026        0.682931        0.000013  1
  C         -0.966877       -0.683010        0.000016  1
  H          0.723583       -1.980558        0.000143  1
  H         -1.701134        1.405525       -0.000009  1
  H         -1.778466       -1.386383        0.000044  1
  C          0.000010       -1.532074       -1.285534  2
  H          0.253606       -1.164458       -0.294614  2
  H         -0.615055       -2.423680       -1.194921  2
  H         -0.549810       -0.766225       -1.826507  2
  H          0.911195       -1.774084       -1.826507  2

%mem=32GB
%nprocshared= 8
#p m062x/aug-cc-pVDZ   counterpoise=2

00462 m062x/aug-cc-pVDZ   counterpoise=2

 0  1  0  1  0  1
  N          0.329023       -1.055133        0.000077  1
  N          1.142542       -0.000000        0.000054  1
  N          0.401338        1.055212       -0.000160  1
[truncated: 13,440,806 more chars]
