# Supplementary material for: Three-Dimensional CH/π and CH/N Interactions from Quantum-Mechanical and Database Analyses
Source: J Chem Inf Model. 2025 Apr 14;65(8):4116–27. doi: 10.1021/acs.jcim.5c00124 (PMC12042816; doi:10.1021/acs.jcim.5c00124)
Supplement: Supplementary file 4 — ci5c00124_si_004.zip [file ci5c00124_si_004.zip › inp_files/mif_qm_bz_indole_inp.txt]

%mem=32GB
%nprocshared= 8
#p m062x/6-31G(d,p)    counterpoise=2

00001 m062x/6-31G(d,p)    counterpoise=2

 0  1  0  1  0  1
  C          0.265137       -0.724424       -0.000007  1
  C         -0.958013       -1.405444       -0.000008  1
  C         -2.129027       -0.678209       -0.000002  1
  C         -2.111131        0.726574        0.000006  1
  C         -0.922796        1.426809        0.000009  1
  C          0.258211        0.687040        0.000002  1
  C          1.639126       -1.134039       -0.000011  1
  C          2.390656        0.000000        0.000012  1
  N          1.567836        1.101692        0.000000  1
  H         -0.981629       -2.487074       -0.000015  1
  H         -3.079832       -1.192961       -0.000004  1
  H         -3.046595        1.268783        0.000008  1
  H         -0.909664        2.508564        0.000012  1
  H          2.017494       -2.141442       -0.000019  1
  H          3.460572        0.119737        0.000021  1
  H          1.875313        2.056551       -0.000018  1
  C          0.000000        0.000000        2.000000  2
  H          0.131085        0.348788        0.984665  2
  C         -1.209563        0.199118        2.651647  2
  H         -2.020788        0.703029        2.143980  2
  C         -1.377825       -0.248590        3.954942  2
  H         -2.320136       -0.093468        4.462610  2
  C         -0.336525       -0.895417        4.606590  2
  H         -0.467611       -1.244205        5.621925  2
  C          0.873037       -1.094535        3.954942  2
  H          1.684263       -1.598445        4.462610  2
  C          1.041300       -0.646826        2.651647  2
  H          1.983611       -0.801949        2.143980  2

%mem=32GB
%nprocshared= 8
#p m062x/6-31G(d,p)    counterpoise=2

00002 m062x/6-31G(d,p)    counterpoise=2

 0  1  0  1  0  1
  C          0.265137       -0.724424       -0.000007  1
  C         -0.958013       -1.405444       -0.000008  1
  C         -2.129027       -0.678209       -0.000002  1
  C         -2.111131        0.726574        0.000006  1
  C         -0.922796        1.426809        0.000009  1
  C          0.258211        0.687040        0.000002  1
  C          1.639126       -1.134039       -0.000011  1
  C          2.390656        0.000000        0.000012  1
  N          1.567836        1.101692        0.000000  1
  H         -0.981629       -2.487074       -0.000015  1
  H         -3.079832       -1.192961       -0.000004  1
  H         -3.046595        1.268783        0.000008  1
  H         -0.909664        2.508564        0.000012  1
  H          2.017494       -2.141442       -0.000019  1
  H          3.460572        0.119737        0.000021  1
  H          1.875313        2.056551       -0.000018  1
  C          0.347296        0.000000        1.969616  2
  H          0.301150        0.355891        0.949344  2
  C         -0.815395       -0.383014        2.624431  2
  H         -1.767337       -0.325511        2.114295  2
  C         -0.756161       -0.839839        3.934063  2
  H         -1.661956       -1.138227        4.444198  2
  C          0.465765       -0.913650        4.588878  2
  H          0.511912       -1.269541        5.609150  2
  C          1.628457       -0.530637        3.934063  2
  H          2.580399       -0.588140        4.444198  2
  C          1.569222       -0.073811        2.624431  2
  H          2.475018        0.224576        2.114295  2

%mem=32GB
%nprocshared= 8
#p m062x/6-31G(d,p)    counterpoise=2

00003 m062x/6-31G(d,p)    counterpoise=2

 0  1  0  1  0  1
  C          0.265137       -0.724424       -0.000007  1
  C         -0.958013       -1.405444       -0.000008  1
  C         -2.129027       -0.678209       -0.000002  1
  C         -2.111131        0.726574        0.000006  1
  C         -0.922796        1.426809        0.000009  1
  C          0.258211        0.687040        0.000002  1
  C          1.639126       -1.134039       -0.000011  1
  C          2.390656        0.000000        0.000012  1
  N          1.567836        1.101692        0.000000  1
  H         -0.981629       -2.487074       -0.000015  1
  H         -3.079832       -1.192961       -0.000004  1
  H         -3.046595        1.268783        0.000008  1
  H         -0.909664        2.508564        0.000012  1
  H          2.017494       -2.141442       -0.000019  1
  H          3.460572        0.119737        0.000021  1
  H          1.875313        2.056551       -0.000018  1
  C          0.342020        0.060307        1.969616  2
  H          0.298202        0.387985        0.939834  2
  C         -0.821539       -0.309354        2.630535  2
  H         -1.771830       -0.269662        2.115644  2
  C         -0.765294       -0.729964        3.952373  2
  H         -1.671766       -1.017949        4.467263  2
  C          0.454511       -0.780913        4.613292  2
  H          0.498330       -1.108590        5.643073  2
  C          1.618071       -0.411251        3.952373  2
  H          2.568361       -0.450943        4.467263  2
  C          1.561825        0.009359        2.630535  2
  H          2.468297        0.297344        2.115644  2

%mem=32GB
%nprocshared= 8
#p m062x/6-31G(d,p)    counterpoise=2

00004 m062x/6-31G(d,p)    counterpoise=2

 0  1  0  1  0  1
  C          0.265137       -0.724424       -0.000007  1
  C         -0.958013       -1.405444       -0.000008  1
  C         -2.129027       -0.678209       -0.000002  1
  C         -2.111131        0.726574        0.000006  1
  C         -0.922796        1.426809        0.000009  1
  C          0.258211        0.687040        0.000002  1
  C          1.639126       -1.134039       -0.000011  1
  C          2.390656        0.000000        0.000012  1
  N          1.567836        1.101692        0.000000  1
  H         -0.981629       -2.487074       -0.000015  1
  H         -3.079832       -1.192961       -0.000004  1
  H         -3.046595        1.268783        0.000008  1
  H         -0.909664        2.508564        0.000012  1
  H          2.017494       -2.141442       -0.000019  1
  H          3.460572        0.119737        0.000021  1
  H          1.875313        2.056551       -0.000018  1
  C          0.326352        0.118782        1.969616  2
  H          0.290421        0.418428        0.931028  2
  C         -0.844326       -0.216675        2.636186  2
  H         -1.792274       -0.178368        2.116893  2
  C         -0.798204       -0.601303        3.969328  2
  H         -1.710222       -0.862641        4.488622  2
  C          0.418595       -0.650473        4.635899  2
  H          0.454526       -0.950118        5.674486  2
  C          1.589272       -0.315016        3.969328  2
  H          2.537221       -0.353323        4.488622  2
  C          1.543151        0.069612        2.636186  2
  H          2.455168        0.330950        2.116893  2

%mem=32GB
%nprocshared= 8
#p m062x/6-31G(d,p)    counterpoise=2

00005 m062x/6-31G(d,p)    counterpoise=2

 0  1  0  1  0  1
  C          0.265137       -0.724424       -0.000007  1
  C         -0.958013       -1.405444       -0.000008  1
  C         -2.129027       -0.678209       -0.000002  1
  C         -2.111131        0.726574        0.000006  1
  C         -0.922796        1.426809        0.000009  1
  C          0.258211        0.687040        0.000002  1
  C          1.639126       -1.134039       -0.000011  1
  C          2.390656        0.000000        0.000012  1
  N          1.567836        1.101692        0.000000  1
  H         -0.981629       -2.487074       -0.000015  1
  H         -3.079832       -1.192961       -0.000004  1
  H         -3.046595        1.268783        0.000008  1
  H         -0.909664        2.508564        0.000012  1
  H          2.017494       -2.141442       -0.000019  1
  H          3.460572        0.119737        0.000021  1
  H          1.875313        2.056551       -0.000018  1
  C          0.300767        0.173648        1.969616  2
  H          0.278160        0.446385        0.923267  2
  C         -0.882903       -0.100716        2.641168  2
  H         -1.827651       -0.041724        2.117993  2
  C         -0.853883       -0.450805        3.984272  2
  H         -1.776023       -0.664549        4.507446  2
  C          0.358807       -0.526528        4.655824  2
  H          0.381415       -0.799266        5.702172  2
  C          1.542478       -0.252164        3.984272  2
  H          2.487225       -0.311157        4.507446  2
  C          1.513458        0.097925        2.641168  2
  H          2.435598        0.311669        2.117993  2

%mem=32GB
%nprocshared= 8
#p m062x/6-31G(d,p)    counterpoise=2

00006 m062x/6-31G(d,p)    counterpoise=2

 0  1  0  1  0  1
  C          0.265137       -0.724424       -0.000007  1
  C         -0.958013       -1.405444       -0.000008  1
  C         -2.129027       -0.678209       -0.000002  1
  C         -2.111131        0.726574        0.000006  1
  C         -0.922796        1.426809        0.000009  1
  C          0.258211        0.687040        0.000002  1
  C          1.639126       -1.134039       -0.000011  1
  C          2.390656        0.000000        0.000012  1
  N          1.567836        1.101692        0.000000  1
  H         -0.981629       -2.487074       -0.000015  1
  H         -3.079832       -1.192961       -0.000004  1
  H         -3.046595        1.268783        0.000008  1
  H         -0.909664        2.508564        0.000012  1
  H          2.017494       -2.141442       -0.000019  1
  H          3.460572        0.119737        0.000021  1
  H          1.875313        2.056551       -0.000018  1
  C          0.266044        0.223238        1.969616  2
  H          0.261858        0.471137        0.916871  2
  C         -0.933387        0.043832        2.645272  2
  H         -1.871992        0.151964        2.118900  2
  C         -0.928013       -0.274374        3.996586  2
  H         -1.862431       -0.414141        4.522958  2
  C          0.276793       -0.413174        4.672243  2
  H          0.280980       -0.661073        5.724987  2
  C          1.476225       -0.233767        3.996586  2
  H          2.414829       -0.341900        4.522958  2
  C          1.470850        0.084438        2.645272  2
  H          2.405268        0.224205        2.118900  2

%mem=32GB
%nprocshared= 8
#p m062x/6-31G(d,p)    counterpoise=2

00007 m062x/6-31G(d,p)    counterpoise=2

 0  1  0  1  0  1
  C          0.265137       -0.724424       -0.000007  1
  C         -0.958013       -1.405444       -0.000008  1
  C         -2.129027       -0.678209       -0.000002  1
  C         -2.111131        0.726574        0.000006  1
  C         -0.922796        1.426809        0.000009  1
  C          0.258211        0.687040        0.000002  1
  C          1.639126       -1.134039       -0.000011  1
  C          2.390656        0.000000        0.000012  1
  N          1.567836        1.101692        0.000000  1
  H         -0.981629       -2.487074       -0.000015  1
  H         -3.079832       -1.192961       -0.000004  1
  H         -3.046595        1.268783        0.000008  1
  H         -0.909664        2.508564        0.000012  1
  H          2.017494       -2.141442       -0.000019  1
  H          3.460572        0.119737        0.000021  1
  H          1.875313        2.056551       -0.000018  1
  C          0.223238        0.266044        1.969616  2
  H          0.242015        0.492079        0.912120  2
  C         -0.986976        0.220509        2.648322  2
  H         -1.911017        0.411068        2.119574  2
  C         -1.011079       -0.069632        4.005735  2
  H         -1.953897       -0.105107        4.534483  2
  C          0.175032       -0.314237        4.684441  2
  H          0.156255       -0.540271        5.741937  2
  C          1.385246       -0.268701        4.005735  2
  H          2.309288       -0.459261        4.534483  2
  C          1.409349        0.021440        2.648322  2
  H          2.352168        0.056915        2.119574  2

%mem=32GB
%nprocshared= 8
#p m062x/6-31G(d,p)    counterpoise=2

00008 m062x/6-31G(d,p)    counterpoise=2

 0  1  0  1  0  1
  C          0.265137       -0.724424       -0.000007  1
  C         -0.958013       -1.405444       -0.000008  1
  C         -2.129027       -0.678209       -0.000002  1
  C         -2.111131        0.726574        0.000006  1
  C         -0.922796        1.426809        0.000009  1
  C          0.258211        0.687040        0.000002  1
  C          1.639126       -1.134039       -0.000011  1
  C          2.390656        0.000000        0.000012  1
  N          1.567836        1.101692        0.000000  1
  H         -0.981629       -2.487074       -0.000015  1
  H         -3.079832       -1.192961       -0.000004  1
  H         -3.046595        1.268783        0.000008  1
  H         -0.909664        2.508564        0.000012  1
  H          2.017494       -2.141442       -0.000019  1
  H          3.460572        0.119737        0.000021  1
  H          1.875313        2.056551       -0.000018  1
  C          0.173648        0.300767        1.969616  2
  H          0.219175        0.508726        0.909228  2
  C         -1.030046        0.424415        2.650178  2
  H         -1.922259        0.728701        2.119984  2
  C         -1.088484        0.157476        4.011303  2
  H         -2.026224        0.253804        4.541497  2
  C          0.056772       -0.233109        4.691866  2
  H          0.011245       -0.441068        5.752253  2
  C          1.260466       -0.356756        4.011303  2
  H          2.152679       -0.661042        4.541497  2
  C          1.318905       -0.089818        2.650178  2
  H          2.256644       -0.186145        2.119984  2

%mem=32GB
%nprocshared= 8
#p m062x/6-31G(d,p)    counterpoise=2

00009 m062x/6-31G(d,p)    counterpoise=2

 0  1  0  1  0  1
  C          0.265137       -0.724424       -0.000007  1
  C         -0.958013       -1.405444       -0.000008  1
  C         -2.129027       -0.678209       -0.000002  1
  C         -2.111131        0.726574        0.000006  1
  C         -0.922796        1.426809        0.000009  1
  C          0.258211        0.687040        0.000002  1
  C          1.639126       -1.134039       -0.000011  1
  C          2.390656        0.000000        0.000012  1
  N          1.567836        1.101692        0.000000  1
  H         -0.981629       -2.487074       -0.000015  1
  H         -3.079832       -1.192961       -0.000004  1
  H         -3.046595        1.268783        0.000008  1
  H         -0.909664        2.508564        0.000012  1
  H          2.017494       -2.141442       -0.000019  1
  H          3.460572        0.119737        0.000021  1
  H          1.875313        2.056551       -0.000018  1
  C          0.118782        0.326352        1.969616  2
  H          0.193911        0.520701        0.908331  2
  C         -1.050854        0.635116        2.650754  2
  H         -1.886932        1.070009        2.120111  2
  C         -1.147289        0.385647        4.013031  2
  H         -2.058496        0.626190        4.543673  2
  C         -0.074088       -0.172586        4.694169  2
  H         -0.149217       -0.366935        5.755454  2
  C          1.095548       -0.481350        4.013031  2
  H          1.931626       -0.916242        4.543673  2
  C          1.191983       -0.231881        2.650754  2
  H          2.103190       -0.472424        2.120111  2

%mem=32GB
%nprocshared= 8
#p m062x/6-31G(d,p)    counterpoise=2

00010 m062x/6-31G(d,p)    counterpoise=2

 0  1  0  1  0  1
  C          0.265137       -0.724424       -0.000007  1
  C         -0.958013       -1.405444       -0.000008  1
  C         -2.129027       -0.678209       -0.000002  1
  C         -2.111131        0.726574        0.000006  1
  C         -0.922796        1.426809        0.000009  1
  C          0.258211        0.687040        0.000002  1
  C          1.639126       -1.134039       -0.000011  1
  C          2.390656        0.000000        0.000012  1
  N          1.567836        1.101692        0.000000  1
  H         -0.981629       -2.487074       -0.000015  1
  H         -3.079832       -1.192961       -0.000004  1
  H         -3.046595        1.268783        0.000008  1
  H         -0.909664        2.508564        0.000012  1
  H          2.017494       -2.141442       -0.000019  1
  H          3.460572        0.119737        0.000021  1
  H          1.875313        2.056551       -0.000018  1
  C          0.060307        0.342020        1.969616  2
  H          0.166829        0.527727        0.909470  2
  C         -1.050962        0.821042        2.650022  2
  H         -1.810175        1.379931        2.119950  2
  C         -1.187694        0.582667        4.010836  2
  H         -2.053429        0.955849        4.540909  2
  C         -0.213157       -0.134731        4.691243  2
  H         -0.319679       -0.320438        5.751388  2
  C          0.898112       -0.613753        4.010836  2
  H          1.657325       -1.172642        4.540909  2
  C          1.034844       -0.375377        2.650022  2
  H          1.900579       -0.748560        2.119950  2

%mem=32GB
%nprocshared= 8
#p m062x/6-31G(d,p)    counterpoise=2

00011 m062x/6-31G(d,p)    counterpoise=2

 0  1  0  1  0  1
  C          0.265137       -0.724424       -0.000007  1
  C         -0.958013       -1.405444       -0.000008  1
  C         -2.129027       -0.678209       -0.000002  1
  C         -2.111131        0.726574        0.000006  1
  C         -0.922796        1.426809        0.000009  1
  C          0.258211        0.687040        0.000002  1
  C          1.639126       -1.134039       -0.000011  1
  C          2.390656        0.000000        0.000012  1
  N          1.567836        1.101692        0.000000  1
  H         -0.981629       -2.487074       -0.000015  1
  H         -3.079832       -1.192961       -0.000004  1
  H         -3.046595        1.268783        0.000008  1
  H         -0.909664        2.508564        0.000012  1
  H          2.017494       -2.141442       -0.000019  1
  H          3.460572        0.119737        0.000021  1
  H          1.875313        2.056551       -0.000018  1
  C          0.000000        0.347296        1.969616  2
  H          0.138573        0.529625        0.912593  2
  C         -1.046147        0.957773        2.648018  2
  H         -1.722575        1.615694        2.119507  2
  C         -1.224020        0.723734        4.004823  2
  H         -2.039022        1.199326        4.533334  2
  C         -0.355747       -0.120781        4.683225  2
  H         -0.494320       -0.303110        5.740247  2
  C          0.690400       -0.731258        4.004823  2
  H          1.366829       -1.389178        4.533334  2
  C          0.868273       -0.497219        2.648018  2
  H          1.683275       -0.972811        2.119507  2

%mem=32GB
%nprocshared= 8
#p m062x/6-31G(d,p)    counterpoise=2

00012 m062x/6-31G(d,p)    counterpoise=2

 0  1  0  1  0  1
  C          0.265137       -0.724424       -0.000007  1
  C         -0.958013       -1.405444       -0.000008  1
  C         -2.129027       -0.678209       -0.000002  1
  C         -2.111131        0.726574        0.000006  1
  C         -0.922796        1.426809        0.000009  1
  C          0.258211        0.687040        0.000002  1
  C          1.639126       -1.134039       -0.000011  1
  C          2.390656        0.000000        0.000012  1
  N          1.567836        1.101692        0.000000  1
  H         -0.981629       -2.487074       -0.000015  1
  H         -3.079832       -1.192961       -0.000004  1
  H         -3.046595        1.268783        0.000008  1
  H         -0.909664        2.508564        0.000012  1
  H          2.017494       -2.141442       -0.000019  1
  H          3.460572        0.119737        0.000021  1
  H          1.875313        2.056551       -0.000018  1
  C         -0.060307        0.342020        1.969616  2
  H          0.109828        0.526311        0.917554  2
  C         -1.052899        1.039284        2.644834  2
  H         -1.656043        1.766778        2.118803  2
  C         -1.271286        0.802726        3.995271  2
  H         -2.044566        1.345930        4.521301  2
  C         -0.497082       -0.131096        4.670489  2
  H         -0.667218       -0.315387        5.722550  2
  C          0.495509       -0.828359        3.995271  2
  H          1.098653       -1.555854        4.521301  2
  C          0.713897       -0.591801        2.644834  2
  H          1.487176       -1.135005        2.118803  2

%mem=32GB
%nprocshared= 8
#p m062x/6-31G(d,p)    counterpoise=2

00013 m062x/6-31G(d,p)    counterpoise=2

 0  1  0  1  0  1
  C          0.265137       -0.724424       -0.000007  1
  C         -0.958013       -1.405444       -0.000008  1
  C         -2.129027       -0.678209       -0.000002  1
  C         -2.111131        0.726574        0.000006  1
  C         -0.922796        1.426809        0.000009  1
  C          0.258211        0.687040        0.000002  1
  C          1.639126       -1.134039       -0.000011  1
  C          2.390656        0.000000        0.000012  1
  N          1.567836        1.101692        0.000000  1
  H         -0.981629       -2.487074       -0.000015  1
  H         -3.079832       -1.192961       -0.000004  1
  H         -3.046595        1.268783        0.000008  1
  H         -0.909664        2.508564        0.000012  1
  H          2.017494       -2.141442       -0.000019  1
  H          3.460572        0.119737        0.000021  1
  H          1.875313        2.056551       -0.000018  1
  C         -0.118782        0.326352        1.969616  2
  H          0.081329        0.517808        0.924129  2
  C         -1.078368        1.072201        2.640614  2
  H         -1.625823        1.844710        2.117871  2
  C         -1.335233        0.826445        3.982612  2
  H         -2.082799        1.407499        4.505355  2
  C         -0.632512       -0.165158        4.653611  2
  H         -0.832623       -0.356615        5.699097  2
  C          0.327074       -0.911007        3.982612  2
  H          0.874529       -1.683517        4.505355  2
  C          0.583939       -0.665252        2.640614  2
  H          1.331505       -1.246306        2.117871  2

%mem=32GB
%nprocshared= 8
#p m062x/6-31G(d,p)    counterpoise=2

00014 m062x/6-31G(d,p)    counterpoise=2

 0  1  0  1  0  1
  C          0.265137       -0.724424       -0.000007  1
  C         -0.958013       -1.405444       -0.000008  1
  C         -2.129027       -0.678209       -0.000002  1
  C         -2.111131        0.726574        0.000006  1
  C         -0.922796        1.426809        0.000009  1
  C          0.258211        0.687040        0.000002  1
  C          1.639126       -1.134039       -0.000011  1
  C          2.390656        0.000000        0.000012  1
  N          1.567836        1.101692        0.000000  1
  H         -0.981629       -2.487074       -0.000015  1
  H         -3.079832       -1.192961       -0.000004  1
  H         -3.046595        1.268783        0.000008  1
  H         -0.909664        2.508564        0.000012  1
  H          2.017494       -2.141442       -0.000019  1
  H          3.460572        0.119737        0.000021  1
  H          1.875313        2.056551       -0.000018  1
  C         -0.173648        0.300767        1.969616  2
  H          0.053853        0.504254        0.932033  2
  C         -1.121193        1.066297        2.635542  2
  H         -1.631878        1.866169        2.116750  2
  C         -1.413216        0.805099        3.967394  2
  H         -2.151402        1.401485        4.486186  2
  C         -0.757694       -0.221627        4.633320  2
  H         -0.985196       -0.425114        5.670903  2
  C          0.189851       -0.987157        3.967394  2
  H          0.700535       -1.787029        4.486186  2
  C          0.481874       -0.725959        2.635542  2
  H          1.220060       -1.322345        2.116750  2

%mem=32GB
%nprocshared= 8
#p m062x/6-31G(d,p)    counterpoise=2

00015 m062x/6-31G(d,p)    counterpoise=2

 0  1  0  1  0  1
  C          0.265137       -0.724424       -0.000007  1
  C         -0.958013       -1.405444       -0.000008  1
  C         -2.129027       -0.678209       -0.000002  1
  C         -2.111131        0.726574        0.000006  1
  C         -0.922796        1.426809        0.000009  1
  C          0.258211        0.687040        0.000002  1
  C          1.639126       -1.134039       -0.000011  1
  C          2.390656        0.000000        0.000012  1
  N          1.567836        1.101692        0.000000  1
  H         -0.981629       -2.487074       -0.000015  1
  H         -3.079832       -1.192961       -0.000004  1
  H         -3.046595        1.268783        0.000008  1
  H         -0.909664        2.508564        0.000012  1
  H          2.017494       -2.141442       -0.000019  1
  H          3.460572        0.119737        0.000021  1
  H          1.875313        2.056551       -0.000018  1
  C         -0.223238        0.266044        1.969616  2
  H          0.028210        0.485919        0.940941  2
  C         -1.176042        1.029997        2.629824  2
  H         -1.666877        1.845029        2.115487  2
  C         -1.498802        0.747764        3.950242  2
  H         -2.241085        1.342921        4.464579  2
  C         -0.868759       -0.298422        4.610451  2
  H         -1.120206       -0.518296        5.639125  2
  C          0.084045       -1.062374        3.950242  2
  H          0.574881       -1.877406        4.464579  2
  C          0.406806       -0.780141        2.629824  2
  H          1.149089       -1.375299        2.115487  2

%mem=32GB
%nprocshared= 8
#p m062x/6-31G(d,p)    counterpoise=2

00016 m062x/6-31G(d,p)    counterpoise=2

 0  1  0  1  0  1
  C          0.265137       -0.724424       -0.000007  1
  C         -0.958013       -1.405444       -0.000008  1
  C         -2.129027       -0.678209       -0.000002  1
  C         -2.111131        0.726574        0.000006  1
  C         -0.922796        1.426809        0.000009  1
  C          0.258211        0.687040        0.000002  1
  C          1.639126       -1.134039       -0.000011  1
  C          2.390656        0.000000        0.000012  1
  N          1.567836        1.101692        0.000000  1
  H         -0.981629       -2.487074       -0.000015  1
  H         -3.079832       -1.192961       -0.000004  1
  H         -3.046595        1.268783        0.000008  1
  H         -0.909664        2.508564        0.000012  1
  H          2.017494       -2.141442       -0.000019  1
  H          3.460572        0.119737        0.000021  1
  H          1.875313        2.056551       -0.000018  1
  C         -0.266044        0.223238        1.969616  2
  H          0.005212        0.463215        0.950512  2
  C         -1.236781        0.969698        2.623682  2
  H         -1.721777        1.791205        2.114130  2
  C         -1.584969        0.661660        3.931814  2
  H         -2.341222        1.243191        4.441366  2
  C         -0.962420       -0.392837        4.585880  2
  H         -1.233677       -0.632814        5.604984  2
  C          0.008316       -1.139297        3.931814  2
  H          0.493313       -1.960805        4.441366  2
  C          0.356504       -0.831260        2.623682  2
  H          1.112757       -1.412790        2.114130  2

%mem=32GB
%nprocshared= 8
#p m062x/6-31G(d,p)    counterpoise=2

00017 m062x/6-31G(d,p)    counterpoise=2

 0  1  0  1  0  1
  C          0.265137       -0.724424       -0.000007  1
  C         -0.958013       -1.405444       -0.000008  1
  C         -2.129027       -0.678209       -0.000002  1
  C         -2.111131        0.726574        0.000006  1
  C         -0.922796        1.426809        0.000009  1
  C          0.258211        0.687040        0.000002  1
  C          1.639126       -1.134039       -0.000011  1
  C          2.390656        0.000000        0.000012  1
  N          1.567836        1.101692        0.000000  1
  H         -0.981629       -2.487074       -0.000015  1
  H         -3.079832       -1.192961       -0.000004  1
  H         -3.046595        1.268783        0.000008  1
  H         -0.909664        2.508564        0.000012  1
  H          2.017494       -2.141442       -0.000019  1
  H          3.460572        0.119737        0.000021  1
  H          1.875313        2.056551       -0.000018  1
  C         -0.300767        0.173648        1.969616  2
  H         -0.630206        0.085965        0.943202  2
  C          0.219902       -0.931918        2.628373  2
  H          0.296092       -1.880893        2.115166  2
  C          0.642772       -0.819367        3.945888  2
  H          1.048400       -1.680660        4.459094  2
  C          0.544973        0.398749        4.604645  2
  H          0.874412        0.486432        5.631058  2
  C          0.024304        1.504315        3.945888  2
  H         -0.051886        2.453290        4.459094  2
  C         -0.398566        1.391765        2.628373  2
  H         -0.804194        2.253057        2.115166  2

%mem=32GB
%nprocshared= 8
#p m062x/6-31G(d,p)    counterpoise=2

00018 m062x/6-31G(d,p)    counterpoise=2

 0  1  0  1  0  1
  C          0.265137       -0.724424       -0.000007  1
  C         -0.958013       -1.405444       -0.000008  1
  C         -2.129027       -0.678209       -0.000002  1
  C         -2.111131        0.726574        0.000006  1
  C         -0.922796        1.426809        0.000009  1
  C          0.258211        0.687040        0.000002  1
  C          1.639126       -1.134039       -0.000011  1
  C          2.390656        0.000000        0.000012  1
  N          1.567836        1.101692        0.000000  1
  H         -0.981629       -2.487074       -0.000015  1
  H         -3.079832       -1.192961       -0.000004  1
  H         -3.046595        1.268783        0.000008  1
  H         -0.909664        2.508564        0.000012  1
  H          2.017494       -2.141442       -0.000019  1
  H          3.460572        0.119737        0.000021  1
  H          1.875313        2.056551       -0.000018  1
  C         -0.326352        0.118782        1.969616  2
  H         -0.644202        0.059365        0.937539  2
  C          0.098568       -1.024902        2.632008  2
  H          0.111753       -1.975307        2.115970  2
  C          0.506564       -0.948634        3.956793  2
  H          0.837598       -1.839622        4.472831  2
  C          0.489639        0.271319        4.619185  2
  H          0.807489        0.330736        5.651262  2
  C          0.064719        1.415003        3.956793  2
  H          0.051535        2.365408        4.472831  2
  C         -0.343276        1.338735        2.632008  2
  H         -0.674311        2.229723        2.115970  2

%mem=32GB
%nprocshared= 8
#p m062x/6-31G(d,p)    counterpoise=2

00019 m062x/6-31G(d,p)    counterpoise=2

 0  1  0  1  0  1
  C          0.265137       -0.724424       -0.000007  1
  C         -0.958013       -1.405444       -0.000008  1
  C         -2.129027       -0.678209       -0.000002  1
  C         -2.111131        0.726574        0.000006  1
  C         -0.922796        1.426809        0.000009  1
  C          0.258211        0.687040        0.000002  1
  C          1.639126       -1.134039       -0.000011  1
  C          2.390656        0.000000        0.000012  1
  N          1.567836        1.101692        0.000000  1
  H         -0.981629       -2.487074       -0.000015  1
  H         -3.079832       -1.192961       -0.000004  1
  H         -3.046595        1.268783        0.000008  1
  H         -0.909664        2.508564        0.000012  1
  H          2.017494       -2.141442       -0.000019  1
  H          3.460572        0.119737        0.000021  1
  H          1.875313        2.056551       -0.000018  1
  C         -0.342020        0.060307        1.969616  2
  H         -0.652705        0.031434        0.934056  2
  C         -0.031367       -1.118293        2.634243  2
  H         -0.100036       -2.065356        2.116463  2
  C          0.367431       -1.081231        3.963498  2
  H          0.609446       -1.999421        4.481278  2
  C          0.455576        0.134431        4.628126  2
  H          0.766260        0.163305        5.663685  2
  C          0.144922        1.313032        3.963498  2
  H          0.213592        2.260095        4.481278  2
  C         -0.253876        1.275970        2.634243  2
  H         -0.495891        2.194159        2.116463  2

%mem=32GB
%nprocshared= 8
#p m062x/6-31G(d,p)    counterpoise=2

00020 m062x/6-31G(d,p)    counterpoise=2

 0  1  0  1  0  1
  C          0.265137       -0.724424       -0.000007  1
  C         -0.958013       -1.405444       -0.000008  1
  C         -2.129027       -0.678209       -0.000002  1
  C         -2.111131        0.726574        0.000006  1
  C         -0.922796        1.426809        0.000009  1
  C          0.258211        0.687040        0.000002  1
  C          1.639126       -1.134039       -0.000011  1
  C          2.390656        0.000000        0.000012  1
  N          1.567836        1.101692        0.000000  1
  H         -0.981629       -2.487074       -0.000015  1
  H         -3.079832       -1.192961       -0.000004  1
  H         -3.046595        1.268783        0.000008  1
  H         -0.909664        2.508564        0.000012  1
  H          2.017494       -2.141442       -0.000019  1
  H          3.460572        0.119737        0.000021  1
  H          1.875313        2.056551       -0.000018  1
  C         -0.347296        0.000000        1.969616  2
  H         -0.655542        0.002837        0.932929  2
  C         -0.160530       -1.204060        2.634966  2
  H         -0.323274       -2.139247        2.116623  2
  C          0.235137       -1.207702        3.965668  2
  H          0.380638       -2.145726        4.484011  2
  C          0.444038       -0.007284        4.631019  2
  H          0.752284       -0.010122        5.667705  2
  C          0.257271        1.196776        3.965668  2
  H          0.420016        2.131962        4.484011  2
  C         -0.138396        1.200418        2.634966  2
  H         -0.283897        2.138442        2.116623  2

%mem=32GB
%nprocshared= 8
#p m062x/6-31G(d,p)    counterpoise=2

00021 m062x/6-31G(d,p)    counterpoise=2

 0  1  0  1  0  1
  C          0.265137       -0.724424       -0.000007  1
  C         -0.958013       -1.405444       -0.000008  1
  C         -2.129027       -0.678209       -0.000002  1
  C         -2.111131        0.726574        0.000006  1
  C         -0.922796        1.426809        0.000009  1
  C          0.258211        0.687040        0.000002  1
  C          1.639126       -1.134039       -0.000011  1
  C          2.390656        0.000000        0.000012  1
  N          1.567836        1.101692        0.000000  1
  H         -0.981629       -2.487074       -0.000015  1
  H         -3.079832       -1.192961       -0.000004  1
  H         -3.046595        1.268783        0.000008  1
  H         -0.909664        2.508564        0.000012  1
  H          2.017494       -2.141442       -0.000019  1
  H          3.460572        0.119737        0.000021  1
  H          1.875313        2.056551       -0.000018  1
  C         -0.342020       -0.060307        1.969616  2
  H         -0.652657       -0.025771        0.934215  2
  C         -0.275504       -1.277401        2.634141  2
  H         -0.534322       -2.191041        2.116441  2
  C          0.123232       -1.321732        3.963192  2
  H          0.175052       -2.269910        4.480892  2
  C          0.455453       -0.148971        4.627717  2
  H          0.766090       -0.183508        5.663118  2
  C          0.388937        1.068122        3.963192  2
  H          0.647755        1.981763        4.480892  2
  C         -0.009799        1.112454        2.634141  2
  H         -0.061619        2.060632        2.116441  2

%mem=32GB
%nprocshared= 8
#p m062x/6-31G(d,p)    counterpoise=2

00022 m062x/6-31G(d,p)    counterpoise=2

 0  1  0  1  0  1
  C          0.265137       -0.724424       -0.000007  1
  C         -0.958013       -1.405444       -0.000008  1
  C         -2.129027       -0.678209       -0.000002  1
  C         -2.111131        0.726574        0.000006  1
  C         -0.922796        1.426809        0.000009  1
  C          0.258211        0.687040        0.000002  1
  C          1.639126       -1.134039       -0.000011  1
  C          2.390656        0.000000        0.000012  1
  N          1.567836        1.101692        0.000000  1
  H         -0.981629       -2.487074       -0.000015  1
  H         -3.079832       -1.192961       -0.000004  1
  H         -3.046595        1.268783        0.000008  1
  H         -0.909664        2.508564        0.000012  1
  H          2.017494       -2.141442       -0.000019  1
  H          3.460572        0.119737        0.000021  1
  H          1.875313        2.056551       -0.000018  1
  C         -0.326352       -0.118782        1.969616  2
  H         -0.644106       -0.053735        0.937849  2
  C         -0.363535       -1.338394        2.631809  2
  H         -0.710256       -2.223486        2.115926  2
  C          0.044338       -1.421889        3.956196  2
  H          0.015371       -2.372028        4.472079  2
  C          0.489394       -0.285773        4.618389  2
  H          0.807148       -0.350820        5.650156  2
  C          0.526577        0.933838        3.956196  2
  H          0.873298        1.818930        4.472079  2
  C          0.118704        1.017334        2.631809  2
  H          0.147671        1.967473        2.115926  2

%mem=32GB
%nprocshared= 8
#p m062x/6-31G(d,p)    counterpoise=2

00023 m062x/6-31G(d,p)    counterpoise=2

 0  1  0  1  0  1
  C          0.265137       -0.724424       -0.000007  1
  C         -0.958013       -1.405444       -0.000008  1
  C         -2.129027       -0.678209       -0.000002  1
  C         -2.111131        0.726574        0.000006  1
  C         -0.922796        1.426809        0.000009  1
  C          0.258211        0.687040        0.000002  1
  C          1.639126       -1.134039       -0.000011  1
  C          2.390656        0.000000        0.000012  1
  N          1.567836        1.101692        0.000000  1
  H         -0.981629       -2.487074       -0.000015  1
  H         -3.079832       -1.192961       -0.000004  1
  H         -3.046595        1.268783        0.000008  1
  H         -0.909664        2.508564        0.000012  1
  H          2.017494       -2.141442       -0.000019  1
  H          3.460572        0.119737        0.000021  1
  H          1.875313        2.056551       -0.000018  1
  C         -0.300767       -0.173648        1.969616  2
  H         -0.630063       -0.080387        0.943648  2
  C         -0.417044       -1.390295        2.628087  2
  H         -0.836924       -2.244864        2.115103  2
  C          0.005643       -1.510006        3.945029  2
  H         -0.084942       -2.457836        4.458013  2
  C          0.544606       -0.413070        4.603501  2
  H          0.873901       -0.506331        5.629468  2
  C          0.660882        0.803577        3.945029  2
  H          1.080762        1.658146        4.458013  2
  C          0.238196        0.923288        2.628087  2
  H          0.328780        1.871118        2.115103  2

%mem=32GB
%nprocshared= 8
#p m062x/6-31G(d,p)    counterpoise=2

00024 m062x/6-31G(d,p)    counterpoise=2

 0  1  0  1  0  1
  C          0.265137       -0.724424       -0.000007  1
  C         -0.958013       -1.405444       -0.000008  1
  C         -2.129027       -0.678209       -0.000002  1
  C         -2.111131        0.726574        0.000006  1
  C         -0.922796        1.426809        0.000009  1
  C          0.258211        0.687040        0.000002  1
  C          1.639126       -1.134039       -0.000011  1
  C          2.390656        0.000000        0.000012  1
  N          1.567836        1.101692        0.000000  1
  H         -0.981629       -2.487074       -0.000015  1
  H         -3.079832       -1.192961       -0.000004  1
  H         -3.046595        1.268783        0.000008  1
  H         -0.909664        2.508564        0.000012  1
  H          2.017494       -2.141442       -0.000019  1
  H          3.460572        0.119737        0.000021  1
  H          1.875313        2.056551       -0.000018  1
  C         -0.266044       -0.223238        1.969616  2
  H         -0.610824       -0.105038        0.951334  2
  C         -0.434664       -1.436411        2.623154  2
  H         -0.910807       -2.263335        2.114013  2
  C          0.007899       -1.588134        3.930231  2
  H         -0.123464       -2.533257        4.439372  2
  C          0.619082       -0.526683        4.583770  2
  H          0.963862       -0.644883        5.602051  2
  C          0.787702        0.686490        3.930231  2
  H          1.263845        1.513414        4.439372  2
  C          0.345139        0.838213        2.623154  2
  H          0.476502        1.783336        2.114013  2

%mem=32GB
%nprocshared= 8
#p m062x/6-31G(d,p)    counterpoise=2

00025 m062x/6-31G(d,p)    counterpoise=2

 0  1  0  1  0  1
  C          0.265137       -0.724424       -0.000007  1
  C         -0.958013       -1.405444       -0.000008  1
  C         -2.129027       -0.678209       -0.000002  1
  C         -2.111131        0.726574        0.000006  1
  C         -0.922796        1.426809        0.000009  1
  C          0.258211        0.687040        0.000002  1
  C          1.639126       -1.134039       -0.000011  1
  C          2.390656        0.000000        0.000012  1
  N          1.567836        1.101692        0.000000  1
  H         -0.981629       -2.487074       -0.000015  1
  H         -3.079832       -1.192961       -0.000004  1
  H         -3.046595        1.268783        0.000008  1
  H         -0.909664        2.508564        0.000012  1
  H          2.017494       -2.141442       -0.000019  1
  H          3.460572        0.119737        0.000021  1
  H          1.875313        2.056551       -0.000018  1
  C         -0.223238       -0.266044        1.969616  2
  H          0.030656       -0.504345        0.945656  2
  C          0.436612        0.763540        2.626798  2
  H          1.204562        1.327339        2.114818  2
  C          0.110710        1.069425        3.941163  2
  H          0.624766        1.871524        4.453142  2
  C         -0.875041        0.345726        4.598345  2
  H         -1.128935        0.584026        5.622304  2
  C         -1.534890       -0.683859        3.941163  2
  H         -2.302840       -1.247657        4.453142  2
  C         -1.208989       -0.989744        2.626798  2
  H         -1.723044       -1.791843        2.114818  2

%mem=32GB
%nprocshared= 8
#p m062x/6-31G(d,p)    counterpoise=2

00026 m062x/6-31G(d,p)    counterpoise=2

 0  1  0  1  0  1
  C          0.265137       -0.724424       -0.000007  1
  C         -0.958013       -1.405444       -0.000008  1
  C         -2.129027       -0.678209       -0.000002  1
  C         -2.111131        0.726574        0.000006  1
  C         -0.922796        1.426809        0.000009  1
  C          0.258211        0.687040        0.000002  1
  C          1.639126       -1.134039       -0.000011  1
  C          2.390656        0.000000        0.000012  1
  N          1.567836        1.101692        0.000000  1
  H         -0.981629       -2.487074       -0.000015  1
  H         -3.079832       -1.192961       -0.000004  1
  H         -3.046595        1.268783        0.000008  1
  H         -0.909664        2.508564        0.000012  1
  H          2.017494       -2.141442       -0.000019  1
  H          3.460572        0.119737        0.000021  1
  H          1.875313        2.056551       -0.000018  1
  C         -0.173648       -0.300767        1.969616  2
  H          0.056512       -0.522992        0.936472  2
  C          0.513740        0.706785        2.632692  2
  H          1.279410        1.269495        2.116121  2
  C          0.218304        0.992034        3.958846  2
  H          0.753815        1.776968        4.475417  2
  C         -0.764519        0.269731        4.621922  2
  H         -0.994679        0.491956        5.655066  2
  C         -1.451907       -0.737821        3.958846  2
  H         -2.217577       -1.300531        4.475417  2
  C         -1.156472       -1.023070        2.632692  2
  H         -1.691982       -1.808005        2.116121  2

%mem=32GB
%nprocshared= 8
#p m062x/6-31G(d,p)    counterpoise=2

00027 m062x/6-31G(d,p)    counterpoise=2

 0  1  0  1  0  1
  C          0.265137       -0.724424       -0.000007  1
  C         -0.958013       -1.405444       -0.000008  1
  C         -2.129027       -0.678209       -0.000002  1
  C         -2.111131        0.726574        0.000006  1
  C         -0.922796        1.426809        0.000009  1
  C          0.258211        0.687040        0.000002  1
  C          1.639126       -1.134039       -0.000011  1
  C          2.390656        0.000000        0.000012  1
  N          1.567836        1.101692        0.000000  1
  H         -0.981629       -2.487074       -0.000015  1
  H         -3.079832       -1.192961       -0.000004  1
  H         -3.046595        1.268783        0.000008  1
  H         -0.909664        2.508564        0.000012  1
  H          2.017494       -2.141442       -0.000019  1
  H          3.460572        0.119737        0.000021  1
  H          1.875313        2.056551       -0.000018  1
  C         -0.118782       -0.326352        1.969616  2
  H          0.084184       -0.536800        0.928338  2
  C          0.616345        0.643339        2.637913  2
  H          1.392012        1.188330        2.117274  2
  C          0.355816        0.913473        3.974507  2
  H          0.928517        1.668912        4.495146  2
  C         -0.639841        0.213915        4.642804  2
  H         -0.842807        0.424363        5.684082  2
  C         -1.374968       -0.755776        3.974507  2
  H         -2.150636       -1.300767        4.495146  2
  C         -1.114439       -1.025909        2.637913  2
  H         -1.687140       -1.781348        2.117274  2

%mem=32GB
%nprocshared= 8
#p m062x/6-31G(d,p)    counterpoise=2

00028 m062x/6-31G(d,p)    counterpoise=2

 0  1  0  1  0  1
  C          0.265137       -0.724424       -0.000007  1
  C         -0.958013       -1.405444       -0.000008  1
  C         -2.129027       -0.678209       -0.000002  1
  C         -2.111131        0.726574        0.000006  1
  C         -0.922796        1.426809        0.000009  1
  C          0.258211        0.687040        0.000002  1
  C          1.639126       -1.134039       -0.000011  1
  C          2.390656        0.000000        0.000012  1
  N          1.567836        1.101692        0.000000  1
  H         -0.981629       -2.487074       -0.000015  1
  H         -3.079832       -1.192961       -0.000004  1
  H         -3.046595        1.268783        0.000008  1
  H         -0.909664        2.508564        0.000012  1
  H          2.017494       -2.141442       -0.000019  1
  H          3.460572        0.119737        0.000021  1
  H          1.875313        2.056551       -0.000018  1
  C         -0.060307       -0.342020        1.969616  2
  H          0.112859       -0.545495        0.921592  2
  C          0.744151        0.567790        2.642243  2
  H          1.544032        1.073103        2.118231  2
  C          0.521872        0.828972        3.987497  2
  H          1.148586        1.537760        4.511508  2
  C         -0.504865        0.180344        4.660124  2
  H         -0.678032        0.383819        5.708147  2
  C         -1.309324       -0.729465        3.987497  2
  H         -2.109204       -1.234779        4.511508  2
  C         -1.087045       -0.990648        2.642243  2
  H         -1.713759       -1.699436        2.118231  2

%mem=32GB
%nprocshared= 8
#p m062x/6-31G(d,p)    counterpoise=2

00029 m062x/6-31G(d,p)    counterpoise=2

 0  1  0  1  0  1
  C          0.265137       -0.724424       -0.000007  1
  C         -0.958013       -1.405444       -0.000008  1
  C         -2.129027       -0.678209       -0.000002  1
  C         -2.111131        0.726574        0.000006  1
  C         -0.922796        1.426809        0.000009  1
  C          0.258211        0.687040        0.000002  1
  C          1.639126       -1.134039       -0.000011  1
  C          2.390656        0.000000        0.000012  1
  N          1.567836        1.101692        0.000000  1
  H         -0.981629       -2.487074       -0.000015  1
  H         -3.079832       -1.192961       -0.000004  1
  H         -3.046595        1.268783        0.000008  1
  H         -0.909664        2.508564        0.000012  1
  H          2.017494       -2.141442       -0.000019  1
  H          3.460572        0.119737        0.000021  1
  H          1.875313        2.056551       -0.000018  1
  C         -0.000000       -0.347296        1.969616  2
  H          0.141759       -0.548933        0.916530  2
  C          0.892564        0.473590        2.645491  2
  H          1.729676        0.911467        2.118949  2
  C          0.710601        0.732413        3.997243  2
  H          1.405954        1.371926        4.523786  2
  C         -0.363927        0.170349        4.673119  2
  H         -0.505686        0.371985        5.726204  2
  C         -1.256491       -0.650538        3.997243  2
  H         -2.093603       -1.088414        4.523786  2
  C         -1.074528       -0.909360        2.645491  2
  H         -1.769881       -1.548873        2.118949  2

%mem=32GB
%nprocshared= 8
#p m062x/6-31G(d,p)    counterpoise=2

00030 m062x/6-31G(d,p)    counterpoise=2

 0  1  0  1  0  1
  C          0.265137       -0.724424       -0.000007  1
  C         -0.958013       -1.405444       -0.000008  1
  C         -2.129027       -0.678209       -0.000002  1
  C         -2.111131        0.726574        0.000006  1
  C         -0.922796        1.426809        0.000009  1
  C          0.258211        0.687040        0.000002  1
  C          1.639126       -1.134039       -0.000011  1
  C          2.390656        0.000000        0.000012  1
  N          1.567836        1.101692        0.000000  1
  H         -0.981629       -2.487074       -0.000015  1
  H         -3.079832       -1.192961       -0.000004  1
  H         -3.046595        1.268783        0.000008  1
  H         -0.909664        2.508564        0.000012  1
  H          2.017494       -2.141442       -0.000019  1
  H          3.460572        0.119737        0.000021  1
  H          1.875313        2.056551       -0.000018  1
  C          0.060307       -0.342020        1.969616  2
  H          0.170149       -0.547088        0.913385  2
  C          1.049639        0.357277        2.647510  2
  H          1.930220        0.696997        2.119395  2
  C          0.908644        0.620505        4.003299  2
  H          1.679384        1.165293        4.531415  2
  C         -0.221681        0.184435        4.681194  2
  H         -0.331524        0.389503        5.737425  2
  C         -1.211013       -0.514862        4.003299  2
  H         -2.091594       -0.854582        4.531415  2
  C         -1.070019       -0.778090        2.647510  2
  H         -1.840758       -1.322878        2.119395  2

%mem=32GB
%nprocshared= 8
#p m062x/6-31G(d,p)    counterpoise=2

00031 m062x/6-31G(d,p)    counterpoise=2

 0  1  0  1  0  1
  C          0.265137       -0.724424       -0.000007  1
  C         -0.958013       -1.405444       -0.000008  1
  C         -2.129027       -0.678209       -0.000002  1
  C         -2.111131        0.726574        0.000006  1
  C         -0.922796        1.426809        0.000009  1
  C          0.258211        0.687040        0.000002  1
  C          1.639126       -1.134039       -0.000011  1
  C          2.390656        0.000000        0.000012  1
  N          1.567836        1.101692        0.000000  1
  H         -0.981629       -2.487074       -0.000015  1
  H         -3.079832       -1.192961       -0.000004  1
  H         -3.046595        1.268783        0.000008  1
  H         -0.909664        2.508564        0.000012  1
  H          2.017494       -2.141442       -0.000019  1
  H          3.460572        0.119737        0.000021  1
  H          1.875313        2.056551       -0.000018  1
  C          0.118782       -0.326352        1.969616  2
  H          0.197347       -0.540041        0.912305  2
  C          1.196799        0.225675        2.648203  2
  H          2.115193        0.442044        2.119548  2
  C          1.095952        0.499968        4.005379  2
  H          1.935782        0.930026        4.534035  2
  C         -0.082910        0.222234        4.683967  2
  H         -0.161475        0.435923        5.741278  2
  C         -1.160926       -0.329793        4.005379  2
  H         -2.079320       -0.546161        4.534035  2
  C         -1.060080       -0.604086        2.648203  2
  H         -1.899910       -1.034143        2.119548  2

%mem=32GB
%nprocshared= 8
#p m062x/6-31G(d,p)    counterpoise=2

00032 m062x/6-31G(d,p)    counterpoise=2

 0  1  0  1  0  1
  C          0.265137       -0.724424       -0.000007  1
  C         -0.958013       -1.405444       -0.000008  1
  C         -2.129027       -0.678209       -0.000002  1
  C         -2.111131        0.726574        0.000006  1
  C         -0.922796        1.426809        0.000009  1
  C          0.258211        0.687040        0.000002  1
  C          1.639126       -1.134039       -0.000011  1
  C          2.390656        0.000000        0.000012  1
  N          1.567836        1.101692        0.000000  1
  H         -0.981629       -2.487074       -0.000015  1
  H         -3.079832       -1.192961       -0.000004  1
  H         -3.046595        1.268783        0.000008  1
  H         -0.909664        2.508564        0.000012  1
  H          2.017494       -2.141442       -0.000019  1
  H          3.460572        0.119737        0.000021  1
  H          1.875313        2.056551       -0.000018  1
  C          0.173648       -0.300767        1.969616  2
  H          0.222712       -0.527967        0.913341  2
  C          1.317358        0.098835        2.647538  2
  H          2.257431        0.182947        2.119401  2
  C          1.254380        0.390471        4.003382  2
  H          2.145388        0.701782        4.531519  2
  C          0.047690        0.282504        4.681305  2
  H         -0.001373        0.509704        5.737579  2
  C         -1.096020       -0.117099        4.003382  2
  H         -2.036092       -0.201210        4.531519  2
  C         -1.033041       -0.408734        2.647538  2
  H         -1.924049       -0.720046        2.119401  2

%mem=32GB
%nprocshared= 8
#p m062x/6-31G(d,p)    counterpoise=2

00033 m062x/6-31G(d,p)    counterpoise=2

 0  1  0  1  0  1
  C          0.265137       -0.724424       -0.000007  1
  C         -0.958013       -1.405444       -0.000008  1
  C         -2.129027       -0.678209       -0.000002  1
  C         -2.111131        0.726574        0.000006  1
  C         -0.922796        1.426809        0.000009  1
  C          0.258211        0.687040        0.000002  1
  C          1.639126       -1.134039       -0.000011  1
  C          2.390656        0.000000        0.000012  1
  N          1.567836        1.101692        0.000000  1
  H         -0.981629       -2.487074       -0.000015  1
  H         -3.079832       -1.192961       -0.000004  1
  H         -3.046595        1.268783        0.000008  1
  H         -0.909664        2.508564        0.000012  1
  H          2.017494       -2.141442       -0.000019  1
  H          3.460572        0.119737        0.000021  1
  H          1.875313        2.056551       -0.000018  1
  C          0.223238       -0.266044        1.969616  2
  H          0.245642       -0.511143        0.916446  2
  C          1.406157        0.000703        2.645545  2
  H          2.350116       -0.036586        2.118961  2
  C          1.377400        0.315314        3.997405  2
  H          2.298954        0.523124        4.523990  2
  C          0.165722        0.363178        4.673335  2
  H          0.143319        0.608276        5.726505  2
  C         -1.017197        0.096430        3.997405  2
  H         -1.961156        0.133719        4.523990  2
  C         -0.988440       -0.218181        2.645545  2
  H         -1.909994       -0.425991        2.118961  2

%mem=32GB
%nprocshared= 8
#p m062x/6-31G(d,p)    counterpoise=2

00034 m062x/6-31G(d,p)    counterpoise=2

 0  1  0  1  0  1
  C          0.265137       -0.724424       -0.000007  1
  C         -0.958013       -1.405444       -0.000008  1
  C         -2.129027       -0.678209       -0.000002  1
  C         -2.111131        0.726574        0.000006  1
  C         -0.922796        1.426809        0.000009  1
  C          0.258211        0.687040        0.000002  1
  C          1.639126       -1.134039       -0.000011  1
  C          2.390656        0.000000        0.000012  1
  N          1.567836        1.101692        0.000000  1
  H         -0.981629       -2.487074       -0.000015  1
  H         -3.079832       -1.192961       -0.000004  1
  H         -3.046595        1.268783        0.000008  1
  H         -0.909664        2.508564        0.000012  1
  H          2.017494       -2.141442       -0.000019  1
  H          3.460572        0.119737        0.000021  1
  H          1.875313        2.056551       -0.000018  1
  C          0.266044       -0.223238        1.969616  2
  H          0.265562       -0.489947        0.921471  2
  C          1.468642       -0.054239        2.642321  2
  H          2.405044       -0.189290        2.118248  2
  C          1.469262        0.288111        3.987731  2
  H          2.406147        0.419769        4.511803  2
  C          0.267284        0.461463        4.660436  2
  H          0.267767        0.728172        5.708581  2
  C         -0.935314        0.292465        3.987731  2
  H         -1.871716        0.427515        4.511803  2
  C         -0.935934       -0.049886        2.642321  2
  H         -1.872819       -0.181544        2.118248  2

%mem=32GB
%nprocshared= 8
#p m062x/6-31G(d,p)    counterpoise=2

00035 m062x/6-31G(d,p)    counterpoise=2

 0  1  0  1  0  1
  C          0.265137       -0.724424       -0.000007  1
  C         -0.958013       -1.405444       -0.000008  1
  C         -2.129027       -0.678209       -0.000002  1
  C         -2.111131        0.726574        0.000006  1
  C         -0.922796        1.426809        0.000009  1
  C          0.258211        0.687040        0.000002  1
  C          1.639126       -1.134039       -0.000011  1
  C          2.390656        0.000000        0.000012  1
  N          1.567836        1.101692        0.000000  1
  H         -0.981629       -2.487074       -0.000015  1
  H         -3.079832       -1.192961       -0.000004  1
  H         -3.046595        1.268783        0.000008  1
  H         -0.909664        2.508564        0.000012  1
  H          2.017494       -2.141442       -0.000019  1
  H          3.460572        0.119737        0.000021  1
  H          1.875313        2.056551       -0.000018  1
  C          0.300767       -0.173648        1.969616  2
  H          0.281928       -0.464869        0.928185  2
  C          1.512641       -0.064357        2.638011  2
  H          2.437912       -0.270434        2.117296  2
  C          1.536823        0.309457        3.974802  2
  H          2.480934        0.394601        4.495518  2
  C          0.349133        0.573980        4.643198  2
  H          0.367972        0.865200        5.684628  2
  C         -0.862741        0.464688        3.974802  2
  H         -1.788012        0.670765        4.495518  2
  C         -0.886923        0.090874        2.638011  2
  H         -1.831034        0.005731        2.117296  2

%mem=32GB
%nprocshared= 8
#p m062x/6-31G(d,p)    counterpoise=2

00036 m062x/6-31G(d,p)    counterpoise=2

 0  1  0  1  0  1
  C          0.265137       -0.724424       -0.000007  1
  C         -0.958013       -1.405444       -0.000008  1
  C         -2.129027       -0.678209       -0.000002  1
  C         -2.111131        0.726574        0.000006  1
  C         -0.922796        1.426809        0.000009  1
  C          0.258211        0.687040        0.000002  1
  C          1.639126       -1.134039       -0.000011  1
  C          2.390656        0.000000        0.000012  1
  N          1.567836        1.101692        0.000000  1
  H         -0.981629       -2.487074       -0.000015  1
  H         -3.079832       -1.192961       -0.000004  1
  H         -3.046595        1.268783        0.000008  1
  H         -0.909664        2.508564        0.000012  1
  H          2.017494       -2.141442       -0.000019  1
  H          3.460572        0.119737        0.000021  1
  H          1.875313        2.056551       -0.000018  1
  C          0.326352       -0.118782        1.969616  2
  H          0.294237       -0.436520        0.936294  2
  C          1.543159       -0.035761        2.632807  2
  H          2.458998       -0.288821        2.116146  2
  C          1.584382        0.372090        3.959189  2
  H          2.532337        0.436767        4.475850  2
  C          0.408798        0.696920        4.622381  2
  H          0.440913        1.014657        5.655702  2
  C         -0.808009        0.613899        3.959189  2
  H         -1.723848        0.866958        4.475850  2
  C         -0.849232        0.206048        2.632807  2
  H         -1.797186        0.141370        2.116146  2

%mem=32GB
%nprocshared= 8
#p m062x/6-31G(d,p)    counterpoise=2

00037 m062x/6-31G(d,p)    counterpoise=2

 0  1  0  1  0  1
  C          0.265137       -0.724424       -0.000007  1
  C         -0.958013       -1.405444       -0.000008  1
  C         -2.129027       -0.678209       -0.000002  1
  C         -2.111131        0.726574        0.000006  1
  C         -0.922796        1.426809        0.000009  1
  C          0.258211        0.687040        0.000002  1
  C          1.639126       -1.134039       -0.000011  1
  C          2.390656        0.000000        0.000012  1
  N          1.567836        1.101692        0.000000  1
  H         -0.981629       -2.487074       -0.000015  1
  H         -3.079832       -1.192961       -0.000004  1
  H         -3.046595        1.268783        0.000008  1
  H         -0.909664        2.508564        0.000012  1
  H          2.017494       -2.141442       -0.000019  1
  H          3.460572        0.119737        0.000021  1
  H          1.875313        2.056551       -0.000018  1
  C          0.342020       -0.060307        1.969616  2
  H          0.302043       -0.405632        0.945460  2
  C          1.561991        0.023061        2.626924  2
  H          2.472433       -0.257315        2.114846  2
  C          1.613307        0.466323        3.941541  2
  H          2.563726        0.531272        4.453619  2
  C          0.444651        0.826217        4.598850  2
  H          0.484628        1.171541        5.623005  2
  C         -0.775320        0.742848        3.941541  2
  H         -1.685762        1.023224        4.453619  2
  C         -0.826636        0.299586        2.626924  2
  H         -1.777055        0.234638        2.114846  2

%mem=32GB
%nprocshared= 8
#p m062x/6-31G(d,p)    counterpoise=2

00038 m062x/6-31G(d,p)    counterpoise=2

 0  1  0  1  0  1
  C          0.265137       -0.724424       -0.000007  1
  C         -0.958013       -1.405444       -0.000008  1
  C         -2.129027       -0.678209       -0.000002  1
  C         -2.111131        0.726574        0.000006  1
  C         -0.922796        1.426809        0.000009  1
  C          0.258211        0.687040        0.000002  1
  C          1.639126       -1.134039       -0.000011  1
  C          2.390656        0.000000        0.000012  1
  N          1.567836        1.101692        0.000000  1
  H         -0.981629       -2.487074       -0.000015  1
  H         -3.079832       -1.192961       -0.000004  1
  H         -3.046595        1.268783        0.000008  1
  H         -0.909664        2.508564        0.000012  1
  H          2.017494       -2.141442       -0.000019  1
  H          3.460572        0.119737        0.000021  1
  H          1.875313        2.056551       -0.000018  1
  C          0.684040        0.000000        1.879385  2
  H          0.982785       -0.007713        0.839946  2
  C          0.523336        1.206840        2.546503  2
  H          0.696883        2.139316        2.026783  2
  C          0.139864        1.216741        3.880738  2
  H          0.014667        2.156930        4.400458  2
  C         -0.082903        0.019802        4.547856  2
  H         -0.381647        0.027515        5.587295  2
  C          0.077801       -1.187038        3.880738  2
  H         -0.095746       -2.119515        4.400458  2
  C          0.461273       -1.196939        2.546503  2
  H          0.586470       -2.137129        2.026783  2

%mem=32GB
%nprocshared= 8
#p m062x/6-31G(d,p)    counterpoise=2

00039 m062x/6-31G(d,p)    counterpoise=2

 0  1  0  1  0  1
  C          0.265137       -0.724424       -0.000007  1
  C         -0.958013       -1.405444       -0.000008  1
  C         -2.129027       -0.678209       -0.000002  1
  C         -2.111131        0.726574        0.000006  1
  C         -0.922796        1.426809        0.000009  1
  C          0.258211        0.687040        0.000002  1
  C          1.639126       -1.134039       -0.000011  1
  C          2.390656        0.000000        0.000012  1
  N          1.567836        1.101692        0.000000  1
  H         -0.981629       -2.487074       -0.000015  1
  H         -3.079832       -1.192961       -0.000004  1
  H         -3.046595        1.268783        0.000008  1
  H         -0.909664        2.508564        0.000012  1
  H          2.017494       -2.141442       -0.000019  1
  H          3.460572        0.119737        0.000021  1
  H          1.875313        2.056551       -0.000018  1
  C          0.673648        0.118782        1.879385  2
  H          0.977002        0.045648        0.843832  2
  C          0.760736        1.334523        2.544009  2
  H          1.131935        2.208513        2.026232  2
  C          0.371348        1.428399        3.873255  2
  H          0.439194        2.375523        4.391032  2
  C         -0.105128        0.306534        4.537879  2
  H         -0.408481        0.379668        5.573432  2
  C         -0.192215       -0.909207        3.873255  2
  H         -0.563414       -1.783197        4.391032  2
  C          0.197173       -1.003083        2.544009  2
  H          0.129327       -1.950207        2.026232  2

%mem=32GB
%nprocshared= 8
#p m062x/6-31G(d,p)    counterpoise=2

00040 m062x/6-31G(d,p)    counterpoise=2

 0  1  0  1  0  1
  C          0.265137       -0.724424       -0.000007  1
  C         -0.958013       -1.405444       -0.000008  1
  C         -2.129027       -0.678209       -0.000002  1
  C         -2.111131        0.726574        0.000006  1
  C         -0.922796        1.426809        0.000009  1
  C          0.258211        0.687040        0.000002  1
  C          1.639126       -1.134039       -0.000011  1
  C          2.390656        0.000000        0.000012  1
  N          1.567836        1.101692        0.000000  1
  H         -0.981629       -2.487074       -0.000015  1
  H         -3.079832       -1.192961       -0.000004  1
  H         -3.046595        1.268783        0.000008  1
  H         -0.909664        2.508564        0.000012  1
  H          2.017494       -2.141442       -0.000019  1
  H          3.460572        0.119737        0.000021  1
  H          1.875313        2.056551       -0.000018  1
  C          0.642788        0.233956        1.879385  2
  H          0.431771        0.482563        0.848168  2
  C         -0.138397       -0.703623        2.541226  2
  H         -0.957996       -1.185437        2.025617  2
  C          0.132467       -1.022738        3.864907  2
  H         -0.476115       -1.753159        4.380515  2
  C          1.184515       -0.404274        4.526747  2
  H          1.395532       -0.652881        5.557964  2
  C          1.965699        0.533304        3.864907  2
  H          2.785298        1.015118        4.380515  2
  C          1.694836        0.852419        2.541226  2
  H          2.303417        1.582840        2.025617  2

%mem=32GB
%nprocshared= 8
#p m062x/6-31G(d,p)    counterpoise=2

00041 m062x/6-31G(d,p)    counterpoise=2

 0  1  0  1  0  1
  C          0.265137       -0.724424       -0.000007  1
  C         -0.958013       -1.405444       -0.000008  1
  C         -2.129027       -0.678209       -0.000002  1
  C         -2.111131        0.726574        0.000006  1
  C         -0.922796        1.426809        0.000009  1
  C          0.258211        0.687040        0.000002  1
  C          1.639126       -1.134039       -0.000011  1
  C          2.390656        0.000000        0.000012  1
  N          1.567836        1.101692        0.000000  1
  H         -0.981629       -2.487074       -0.000015  1
  H         -3.079832       -1.192961       -0.000004  1
  H         -3.046595        1.268783        0.000008  1
  H         -0.909664        2.508564        0.000012  1
  H          2.017494       -2.141442       -0.000019  1
  H          3.460572        0.119737        0.000021  1
  H          1.875313        2.056551       -0.000018  1
  C          0.592396        0.342020        1.879385  2
  H          0.406069        0.534388        0.831522  2
  C         -0.151617       -0.617922        2.551910  2
  H         -0.917568       -1.173398        2.027978  2
  C          0.087555       -0.864848        3.896959  2
  H         -0.492069       -1.612693        4.420891  2
  C          1.070740       -0.151832        4.569483  2
  H          1.257067       -0.344200        5.617347  2
  C          1.814753        0.808111        3.896959  2
  H          2.580704        1.363587        4.420891  2
  C          1.575581        1.055037        2.551910  2
  H          2.155205        1.802881        2.027978  2

%mem=32GB
%nprocshared= 8
#p m062x/6-31G(d,p)    counterpoise=2

00042 m062x/6-31G(d,p)    counterpoise=2

 0  1  0  1  0  1
  C          0.265137       -0.724424       -0.000007  1
  C         -0.958013       -1.405444       -0.000008  1
  C         -2.129027       -0.678209       -0.000002  1
  C         -2.111131        0.726574        0.000006  1
  C         -0.922796        1.426809        0.000009  1
  C          0.258211        0.687040        0.000002  1
  C          1.639126       -1.134039       -0.000011  1
  C          2.390656        0.000000        0.000012  1
  N          1.567836        1.101692        0.000000  1
  H         -0.981629       -2.487074       -0.000015  1
  H         -3.079832       -1.192961       -0.000004  1
  H         -3.046595        1.268783        0.000008  1
  H         -0.909664        2.508564        0.000012  1
  H          2.017494       -2.141442       -0.000019  1
  H          3.460572        0.119737        0.000021  1
  H          1.875313        2.056551       -0.000018  1
  C          0.524005        0.439693        1.879385  2
  H          0.373823        0.579452        0.817474  2
  C         -0.198664       -0.530146        2.560925  2
  H         -0.911841       -1.145941        2.029970  2
  C         -0.005888       -0.709542        3.924005  2
  H         -0.568884       -1.465096        4.454961  2
  C          0.909556        0.080900        4.605545  2
  H          1.059738       -0.058859        5.667456  2
  C          1.632225        1.050739        3.924005  2
  H          2.345402        1.666534        4.454961  2
  C          1.439449        1.230135        2.560925  2
  H          2.002445        1.985689        2.029970  2

%mem=32GB
%nprocshared= 8
#p m062x/6-31G(d,p)    counterpoise=2

00043 m062x/6-31G(d,p)    counterpoise=2

 0  1  0  1  0  1
  C          0.265137       -0.724424       -0.000007  1
  C         -0.958013       -1.405444       -0.000008  1
  C         -2.129027       -0.678209       -0.000002  1
  C         -2.111131        0.726574        0.000006  1
  C         -0.922796        1.426809        0.000009  1
  C          0.258211        0.687040        0.000002  1
  C          1.639126       -1.134039       -0.000011  1
  C          2.390656        0.000000        0.000012  1
  N          1.567836        1.101692        0.000000  1
  H         -0.981629       -2.487074       -0.000015  1
  H         -3.079832       -1.192961       -0.000004  1
  H         -3.046595        1.268783        0.000008  1
  H         -0.909664        2.508564        0.000012  1
  H          2.017494       -2.141442       -0.000019  1
  H          3.460572        0.119737        0.000021  1
  H          1.875313        2.056551       -0.000018  1
  C          0.439693        0.524005        1.879385  2
  H          0.336123        0.617048        0.806838  2
  C         -0.297312       -0.430097        2.567752  2
  H         -0.975045       -1.080348        2.031478  2
  C         -0.164368       -0.549527        3.944485  2
  H         -0.738532       -1.292821        4.480759  2
  C          0.705580        0.285145        4.632852  2
  H          0.809150        0.192102        5.705400  2
  C          1.442584        1.239247        3.944485  2
  H          2.120317        1.889498        4.480759  2
  C          1.309640        1.358677        2.567752  2
  H          1.883804        2.101971        2.031478  2

%mem=32GB
%nprocshared= 8
#p m062x/6-31G(d,p)    counterpoise=2

00044 m062x/6-31G(d,p)    counterpoise=2

 0  1  0  1  0  1
  C          0.265137       -0.724424       -0.000007  1
  C         -0.958013       -1.405444       -0.000008  1
  C         -2.129027       -0.678209       -0.000002  1
  C         -2.111131        0.726574        0.000006  1
  C         -0.922796        1.426809        0.000009  1
  C          0.258211        0.687040        0.000002  1
  C          1.639126       -1.134039       -0.000011  1
  C          2.390656        0.000000        0.000012  1
  N          1.567836        1.101692        0.000000  1
  H         -0.981629       -2.487074       -0.000015  1
  H         -3.079832       -1.192961       -0.000004  1
  H         -3.046595        1.268783        0.000008  1
  H         -0.909664        2.508564        0.000012  1
  H          2.017494       -2.141442       -0.000019  1
  H          3.460572        0.119737        0.000021  1
  H          1.875313        2.056551       -0.000018  1
  C          0.342020        0.592396        1.879385  2
  H          0.293898        0.646739        0.800278  2
  C         -0.527201       -0.239545        2.571962  2
  H         -1.252490       -0.833327        2.032408  2
  C         -0.465431       -0.309300        3.957116  2
  H         -1.142599       -0.957424        4.496670  2
  C          0.465559        0.452887        4.649693  2
  H          0.513681        0.398544        5.728800  2
  C          1.334780        1.284828        3.957116  2
  H          2.060069        1.878610        4.496670  2
  C          1.273011        1.354583        2.571962  2
  H          1.950178        2.002707        2.032408  2

%mem=32GB
%nprocshared= 8
#p m062x/6-31G(d,p)    counterpoise=2

00045 m062x/6-31G(d,p)    counterpoise=2

 0  1  0  1  0  1
  C          0.265137       -0.724424       -0.000007  1
  C         -0.958013       -1.405444       -0.000008  1
  C         -2.129027       -0.678209       -0.000002  1
  C         -2.111131        0.726574        0.000006  1
  C         -0.922796        1.426809        0.000009  1
  C          0.258211        0.687040        0.000002  1
  C          1.639126       -1.134039       -0.000011  1
  C          2.390656        0.000000        0.000012  1
  N          1.567836        1.101692        0.000000  1
  H         -0.981629       -2.487074       -0.000015  1
  H         -3.079832       -1.192961       -0.000004  1
  H         -3.046595        1.268783        0.000008  1
  H         -0.909664        2.508564        0.000012  1
  H          2.017494       -2.141442       -0.000019  1
  H          3.460572        0.119737        0.000021  1
  H          1.875313        2.056551       -0.000018  1
  C          0.233956        0.642788        1.879385  2
  H          0.247909        0.668245        0.798229  2
  C         -0.829303        1.204330        2.573277  2
  H         -1.643682        1.667256        2.032699  2
  C         -0.847214        1.171652        3.961061  2
  H         -1.675547        1.609122        4.501639  2
  C          0.198134        0.577433        4.654953  2
  H          0.184180        0.551976        5.736109  2
  C          1.261393        0.015892        3.961061  2
  H          2.075772       -0.447035        4.501639  2
  C          1.279303        0.048569        2.573277  2
  H          2.107636       -0.388901        2.032699  2

%mem=32GB
%nprocshared= 8
#p m062x/6-31G(d,p)    counterpoise=2

00046 m062x/6-31G(d,p)    counterpoise=2

 0  1  0  1  0  1
  C          0.265137       -0.724424       -0.000007  1
  C         -0.958013       -1.405444       -0.000008  1
  C         -2.129027       -0.678209       -0.000002  1
  C         -2.111131        0.726574        0.000006  1
  C         -0.922796        1.426809        0.000009  1
  C          0.258211        0.687040        0.000002  1
  C          1.639126       -1.134039       -0.000011  1
  C          2.390656        0.000000        0.000012  1
  N          1.567836        1.101692        0.000000  1
  H         -0.981629       -2.487074       -0.000015  1
  H         -3.079832       -1.192961       -0.000004  1
  H         -3.046595        1.268783        0.000008  1
  H         -0.909664        2.508564        0.000012  1
  H          2.017494       -2.141442       -0.000019  1
  H          3.460572        0.119737        0.000021  1
  H          1.875313        2.056551       -0.000018  1
  C          0.118782        0.673648        1.879385  2
  H          0.198799        0.681334        0.800831  2
  C         -0.047521        1.865498        2.571607  2
  H         -0.097063        2.801695        2.032330  2
  C         -0.150231        1.855633        3.956052  2
  H         -0.279790        2.784145        4.495329  2
  C         -0.086637        0.653918        4.648274  2
  H         -0.166654        0.646233        5.726828  2
  C          0.079666       -0.537932        3.956052  2
  H          0.129208       -1.474129        4.495329  2
  C          0.182376       -0.528067        2.571607  2
  H          0.311935       -1.456578        2.032330  2

%mem=32GB
%nprocshared= 8
#p m062x/6-31G(d,p)    counterpoise=2

00047 m062x/6-31G(d,p)    counterpoise=2

 0  1  0  1  0  1
  C          0.265137       -0.724424       -0.000007  1
  C         -0.958013       -1.405444       -0.000008  1
  C         -2.129027       -0.678209       -0.000002  1
  C         -2.111131        0.726574        0.000006  1
  C         -0.922796        1.426809        0.000009  1
  C          0.258211        0.687040        0.000002  1
  C          1.639126       -1.134039       -0.000011  1
  C          2.390656        0.000000        0.000012  1
  N          1.567836        1.101692        0.000000  1
  H         -0.981629       -2.487074       -0.000015  1
  H         -3.079832       -1.192961       -0.000004  1
  H         -3.046595        1.268783        0.000008  1
  H         -0.909664        2.508564        0.000012  1
  H          2.017494       -2.141442       -0.000019  1
  H          3.460572        0.119737        0.000021  1
  H          1.875313        2.056551       -0.000018  1
  C          0.000000        0.684040        1.879385  2
  H          0.147212        0.685750        0.807906  2
  C         -0.108448        1.885152        2.567066  2
  H         -0.045722        2.822588        2.031327  2
  C         -0.297411        1.882956        3.942428  2
  H         -0.381897        2.818683        4.478168  2
  C         -0.377926        0.679650        4.630109  2
  H         -0.525138        0.677940        5.701588  2
  C         -0.269478       -0.521461        3.942428  2
  H         -0.332203       -1.458898        4.478168  2
  C         -0.080515       -0.519266        2.567066  2
  H          0.003972       -1.454993        2.031327  2

%mem=32GB
%nprocshared= 8
#p m062x/6-31G(d,p)    counterpoise=2

00048 m062x/6-31G(d,p)    counterpoise=2

 0  1  0  1  0  1
  C          0.265137       -0.724424       -0.000007  1
  C         -0.958013       -1.405444       -0.000008  1
  C         -2.129027       -0.678209       -0.000002  1
  C         -2.111131        0.726574        0.000006  1
  C         -0.922796        1.426809        0.000009  1
  C          0.258211        0.687040        0.000002  1
  C          1.639126       -1.134039       -0.000011  1
  C          2.390656        0.000000        0.000012  1
  N          1.567836        1.101692        0.000000  1
  H         -0.981629       -2.487074       -0.000015  1
  H         -3.079832       -1.192961       -0.000004  1
  H         -3.046595        1.268783        0.000008  1
  H         -0.909664        2.508564        0.000012  1
  H          2.017494       -2.141442       -0.000019  1
  H          3.460572        0.119737        0.000021  1
  H          1.875313        2.056551       -0.000018  1
  C         -0.118782        0.673648        1.879385  2
  H          0.093927        0.681204        0.818989  2
  C         -0.297982        1.870331        2.559953  2
  H         -0.224879        2.810163        2.029755  2
  C         -0.571018        1.860632        3.921088  2
  H         -0.710624        2.792908        4.451286  2
  C         -0.664854        0.654250        4.601656  2
  H         -0.877563        0.646694        5.662052  2
  C         -0.485654       -0.542432        3.921088  2
  H         -0.558758       -1.482265        4.451286  2
  C         -0.212619       -0.532733        2.559953  2
  H         -0.073013       -1.465010        2.029755  2

%mem=32GB
%nprocshared= 8
#p m062x/6-31G(d,p)    counterpoise=2

00049 m062x/6-31G(d,p)    counterpoise=2

 0  1  0  1  0  1
  C          0.265137       -0.724424       -0.000007  1
  C         -0.958013       -1.405444       -0.000008  1
  C         -2.129027       -0.678209       -0.000002  1
  C         -2.111131        0.726574        0.000006  1
  C         -0.922796        1.426809        0.000009  1
  C          0.258211        0.687040        0.000002  1
  C          1.639126       -1.134039       -0.000011  1
  C          2.390656        0.000000        0.000012  1
  N          1.567836        1.101692        0.000000  1
  H         -0.981629       -2.487074       -0.000015  1
  H         -3.079832       -1.192961       -0.000004  1
  H         -3.046595        1.268783        0.000008  1
  H         -0.909664        2.508564        0.000012  1
  H          2.017494       -2.141442       -0.000019  1
  H          3.460572        0.119737        0.000021  1
  H          1.875313        2.056551       -0.000018  1
  C         -0.233956        0.642788        1.879385  2
  H          0.039966        0.667417        0.833392  2
  C         -0.517427        1.824440        2.550709  2
  H         -0.464345        2.769636        2.027713  2
  C         -0.869036        1.792826        3.893358  2
  H         -1.089875        2.713393        4.416355  2
  C         -0.937172        0.579559        4.564682  2
  H         -1.211093        0.554930        5.610675  2
  C         -0.653700       -0.602093        3.893358  2
  H         -0.706782       -1.547289        4.416355  2
  C         -0.302092       -0.570479        2.550709  2
  H         -0.081253       -1.491046        2.027713  2

%mem=32GB
%nprocshared= 8
#p m062x/6-31G(d,p)    counterpoise=2

00050 m062x/6-31G(d,p)    counterpoise=2

 0  1  0  1  0  1
  C          0.265137       -0.724424       -0.000007  1
  C         -0.958013       -1.405444       -0.000008  1
  C         -2.129027       -0.678209       -0.000002  1
  C         -2.111131        0.726574        0.000006  1
  C         -0.922796        1.426809        0.000009  1
  C          0.258211        0.687040        0.000002  1
  C          1.639126       -1.134039       -0.000011  1
  C          2.390656        0.000000        0.000012  1
  N          1.567836        1.101692        0.000000  1
  H         -0.981629       -2.487074       -0.000015  1
  H         -3.079832       -1.192961       -0.000004  1
  H         -3.046595        1.268783        0.000008  1
  H         -0.909664        2.508564        0.000012  1
  H          2.017494       -2.141442       -0.000019  1
  H          3.460572        0.119737        0.000021  1
  H          1.875313        2.056551       -0.000018  1
  C         -0.342020        0.592396        1.879385  2
  H         -0.013352        0.644220        0.850292  2
  C         -0.740223        1.746752        2.539863  2
  H         -0.721776        2.697878        2.025316  2
  C         -1.162106        1.680230        3.860818  2
  H         -1.472326        2.579532        4.375365  2
  C         -1.185785        0.459352        4.521296  2
  H         -1.514453        0.407528        5.550389  2
  C         -0.787581       -0.695004        3.860818  2
  H         -0.806029       -1.646130        4.375365  2
  C         -0.365699       -0.628482        2.539863  2
  H         -0.055478       -1.527784        2.025316  2

%mem=32GB
%nprocshared= 8
#p m062x/6-31G(d,p)    counterpoise=2

00051 m062x/6-31G(d,p)    counterpoise=2

 0  1  0  1  0  1
  C          0.265137       -0.724424       -0.000007  1
  C         -0.958013       -1.405444       -0.000008  1
  C         -2.129027       -0.678209       -0.000002  1
  C         -2.111131        0.726574        0.000006  1
  C         -0.922796        1.426809        0.000009  1
  C          0.258211        0.687040        0.000002  1
  C          1.639126       -1.134039       -0.000011  1
  C          2.390656        0.000000        0.000012  1
  N          1.567836        1.101692        0.000000  1
  H         -0.981629       -2.487074       -0.000015  1
  H         -3.079832       -1.192961       -0.000004  1
  H         -3.046595        1.268783        0.000008  1
  H         -0.909664        2.508564        0.000012  1
  H          2.017494       -2.141442       -0.000019  1
  H          3.460572        0.119737        0.000021  1
  H          1.875313        2.056551       -0.000018  1
  C         -0.439693        0.524005        1.879385  2
  H         -0.704959        0.245094        0.868651  2
  C          0.601746       -0.125559        2.528080  2
  H          1.147814       -0.910514        2.022713  2
  C          0.942246        0.232454        3.825469  2
  H          1.753580       -0.273590        4.330837  2
  C          0.241306        1.240032        4.474164  2
  H          0.506573        1.518943        5.484898  2
  C         -0.800133        1.889596        3.825469  2
  H         -1.346200        2.674551        4.330837  2
  C         -1.140632        1.531583        2.528080  2
  H         -1.951967        2.037627        2.022713  2

%mem=32GB
%nprocshared= 8
#p m062x/6-31G(d,p)    counterpoise=2

00052 m062x/6-31G(d,p)    counterpoise=2

 0  1  0  1  0  1
  C          0.265137       -0.724424       -0.000007  1
  C         -0.958013       -1.405444       -0.000008  1
  C         -2.129027       -0.678209       -0.000002  1
  C         -2.111131        0.726574        0.000006  1
  C         -0.922796        1.426809        0.000009  1
  C          0.258211        0.687040        0.000002  1
  C          1.639126       -1.134039       -0.000011  1
  C          2.390656        0.000000        0.000012  1
  N          1.567836        1.101692        0.000000  1
  H         -0.981629       -2.487074       -0.000015  1
  H         -3.079832       -1.192961       -0.000004  1
  H         -3.046595        1.268783        0.000008  1
  H         -0.909664        2.508564        0.000012  1
  H          2.017494       -2.141442       -0.000019  1
  H          3.460572        0.119737        0.000021  1
  H          1.875313        2.056551       -0.000018  1
  C         -0.524005        0.439693        1.879385  2
  H         -0.748309        0.201473        0.848521  2
  C          0.495284       -0.231613        2.540999  2
  H          1.065058       -0.992813        2.025567  2
  C          0.783202        0.074168        3.864228  2
  H          1.577280       -0.448813        4.379660  2
  C          0.051831        1.051255        4.525842  2
  H          0.276135        1.289474        5.556706  2
  C         -0.967458        1.722560        3.864228  2
  H         -1.537232        2.483760        4.379660  2
  C         -1.255376        1.416779        2.540999  2
  H         -2.049454        1.939760        2.025567  2

%mem=32GB
%nprocshared= 8
#p m062x/6-31G(d,p)    counterpoise=2

00053 m062x/6-31G(d,p)    counterpoise=2

 0  1  0  1  0  1
  C          0.265137       -0.724424       -0.000007  1
  C         -0.958013       -1.405444       -0.000008  1
  C         -2.129027       -0.678209       -0.000002  1
  C         -2.111131        0.726574        0.000006  1
  C         -0.922796        1.426809        0.000009  1
  C          0.258211        0.687040        0.000002  1
  C          1.639126       -1.134039       -0.000011  1
  C          2.390656        0.000000        0.000012  1
  N          1.567836        1.101692        0.000000  1
  H         -0.981629       -2.487074       -0.000015  1
  H         -3.079832       -1.192961       -0.000004  1
  H         -3.046595        1.268783        0.000008  1
  H         -0.909664        2.508564        0.000012  1
  H          2.017494       -2.141442       -0.000019  1
  H          3.460572        0.119737        0.000021  1
  H          1.875313        2.056551       -0.000018  1
  C         -0.592396        0.342020        1.879385  2
  H         -0.782303        0.154295        0.831322  2
  C          0.374710       -0.392540        2.552038  2
  H          0.938228       -1.152525        2.028006  2
  C          0.618476       -0.151573        3.897343  2
  H          1.371901       -0.723833        4.421374  2
  C         -0.104864        0.823953        4.569995  2
  H          0.085043        1.011679        5.618058  2
  C         -1.071970        1.558513        3.897343  2
  H         -1.635489        2.318498        4.421374  2
  C         -1.315736        1.317547        2.552038  2
  H         -2.069161        1.889806        2.028006  2

%mem=32GB
%nprocshared= 8
#p m062x/6-31G(d,p)    counterpoise=2

00054 m062x/6-31G(d,p)    counterpoise=2

 0  1  0  1  0  1
  C          0.265137       -0.724424       -0.000007  1
  C         -0.958013       -1.405444       -0.000008  1
  C         -2.129027       -0.678209       -0.000002  1
  C         -2.111131        0.726574        0.000006  1
  C         -0.922796        1.426809        0.000009  1
  C          0.258211        0.687040        0.000002  1
  C          1.639126       -1.134039       -0.000011  1
  C          2.390656        0.000000        0.000012  1
  N          1.567836        1.101692        0.000000  1
  H         -0.981629       -2.487074       -0.000015  1
  H         -3.079832       -1.192961       -0.000004  1
  H         -3.046595        1.268783        0.000008  1
  H         -0.909664        2.508564        0.000012  1
  H          2.017494       -2.141442       -0.000019  1
  H          3.460572        0.119737        0.000021  1
  H          1.875313        2.056551       -0.000018  1
  C         -0.642788        0.233956        1.879385  2
  H         -0.806628        0.104891        0.818141  2
  C          0.206354       -0.627658        2.560498  2
  H          0.704039       -1.427964        2.029875  2
  C          0.416661       -0.461989        3.922723  2
  H          1.078186       -1.133230        4.453345  2
  C         -0.222173        0.565294        4.603835  2
  H         -0.058333        0.694359        5.665080  2
  C         -1.071315        1.426908        3.922723  2
  H         -1.569000        2.227213        4.453345  2
  C         -1.281622        1.261238        2.560498  2
  H         -1.943147        1.932479        2.029875  2

%mem=32GB
%nprocshared= 8
#p m062x/6-31G(d,p)    counterpoise=2

00055 m062x/6-31G(d,p)    counterpoise=2

 0  1  0  1  0  1
  C          0.265137       -0.724424       -0.000007  1
  C         -0.958013       -1.405444       -0.000008  1
  C         -2.129027       -0.678209       -0.000002  1
  C         -2.111131        0.726574        0.000006  1
  C         -0.922796        1.426809        0.000009  1
  C          0.258211        0.687040        0.000002  1
  C          1.639126       -1.134039       -0.000011  1
  C          2.390656        0.000000        0.000012  1
  N          1.567836        1.101692        0.000000  1
  H         -0.981629       -2.487074       -0.000015  1
  H         -3.079832       -1.192961       -0.000004  1
  H         -3.046595        1.268783        0.000008  1
  H         -0.909664        2.508564        0.000012  1
  H          2.017494       -2.141442       -0.000019  1
  H          3.460572        0.119737        0.000021  1
  H          1.875313        2.056551       -0.000018  1
  C         -0.673648        0.118782        1.879385  2
  H         -0.821200        0.054256        0.809896  2
  C         -0.097217       -0.941365        2.565789  2
  H          0.204301       -1.831800        2.031044  2
  C          0.092182       -0.858537        3.938596  2
  H          0.541251       -1.684445        4.473341  2
  C         -0.294851        0.284437        4.625000  2
  H         -0.147300        0.348964        5.694489  2
  C         -0.871282        1.344584        3.938596  2
  H         -1.172800        2.235019        4.473341  2
  C         -1.060681        1.261757        2.565789  2
  H         -1.509750        2.087665        2.031044  2

%mem=32GB
%nprocshared= 8
#p m062x/6-31G(d,p)    counterpoise=2

00056 m062x/6-31G(d,p)    counterpoise=2

 0  1  0  1  0  1
  C          0.265137       -0.724424       -0.000007  1
  C         -0.958013       -1.405444       -0.000008  1
  C         -2.129027       -0.678209       -0.000002  1
  C         -2.111131        0.726574        0.000006  1
  C         -0.922796        1.426809        0.000009  1
  C          0.258211        0.687040        0.000002  1
  C          1.639126       -1.134039       -0.000011  1
  C          2.390656        0.000000        0.000012  1
  N          1.567836        1.101692        0.000000  1
  H         -0.981629       -2.487074       -0.000015  1
  H         -3.079832       -1.192961       -0.000004  1
  H         -3.046595        1.268783        0.000008  1
  H         -0.909664        2.508564        0.000012  1
  H          2.017494       -2.141442       -0.000019  1
  H          3.460572        0.119737        0.000021  1
  H          1.875313        2.056551       -0.000018  1
  C         -0.684040        0.000000        1.879385  2
  H         -0.826034        0.003076        0.807205  2
  C         -0.618943       -1.203982        2.567516  2
  H         -0.710222       -2.138870        2.031426  2
  C         -0.436678       -1.207930        3.943778  2
  H         -0.385963       -2.145893        4.479868  2
  C         -0.319510       -0.007896        4.631909  2
  H         -0.177516       -0.010971        5.704089  2
  C         -0.384608        1.196086        3.943778  2
  H         -0.293328        2.130974        4.479868  2
  C         -0.566873        1.200034        2.567516  2
  H         -0.617587        2.137997        2.031426  2

%mem=32GB
%nprocshared= 8
#p m062x/6-31G(d,p)    counterpoise=2

00057 m062x/6-31G(d,p)    counterpoise=2

 0  1  0  1  0  1
  C          0.265137       -0.724424       -0.000007  1
  C         -0.958013       -1.405444       -0.000008  1
  C         -2.129027       -0.678209       -0.000002  1
  C         -2.111131        0.726574        0.000006  1
  C         -0.922796        1.426809        0.000009  1
  C          0.258211        0.687040        0.000002  1
  C          1.639126       -1.134039       -0.000011  1
  C          2.390656        0.000000        0.000012  1
  N          1.567836        1.101692        0.000000  1
  H         -0.981629       -2.487074       -0.000015  1
  H         -3.079832       -1.192961       -0.000004  1
  H         -3.046595        1.268783        0.000008  1
  H         -0.909664        2.508564        0.000012  1
  H          2.017494       -2.141442       -0.000019  1
  H          3.460572        0.119737        0.000021  1
  H          1.875313        2.056551       -0.000018  1
  C         -0.673648       -0.118782        1.879385  2
  H         -0.821147       -0.048145        0.810275  2
  C         -1.098282       -1.248475        2.565546  2
  H         -1.576592       -2.057925        2.030991  2
  C         -0.908950       -1.339146        3.937867  2
  H         -1.239761       -2.219233        4.472422  2
  C         -0.294985       -0.300124        4.624027  2
  H         -0.147486       -0.370762        5.693137  2
  C          0.129648        0.829568        3.937867  2
  H          0.607958        1.639018        4.472422  2
  C         -0.059683        0.920239        2.565546  2
  H          0.271128        1.800327        2.030991  2

%mem=32GB
%nprocshared= 8
#p m062x/6-31G(d,p)    counterpoise=2

00058 m062x/6-31G(d,p)    counterpoise=2

 0  1  0  1  0  1
  C          0.265137       -0.724424       -0.000007  1
  C         -0.958013       -1.405444       -0.000008  1
  C         -2.129027       -0.678209       -0.000002  1
  C         -2.111131        0.726574        0.000006  1
  C         -0.922796        1.426809        0.000009  1
  C          0.258211        0.687040        0.000002  1
  C          1.639126       -1.134039       -0.000011  1
  C          2.390656        0.000000        0.000012  1
  N          1.567836        1.101692        0.000000  1
  H         -0.981629       -2.487074       -0.000015  1
  H         -3.079832       -1.192961       -0.000004  1
  H         -3.046595        1.268783        0.000008  1
  H         -0.909664        2.508564        0.000012  1
  H          2.017494       -2.141442       -0.000019  1
  H          3.460572        0.119737        0.000021  1
  H          1.875313        2.056551       -0.000018  1
  C         -0.642788       -0.233956        1.879385  2
  H         -0.806515       -0.098895        0.818870  2
  C         -1.302773       -1.248094        2.560030  2
  H         -1.980663       -1.903099        2.029772  2
  C         -1.092611       -1.421459        3.921319  2
  H         -1.606773       -2.211524        4.451577  2
  C         -0.222462       -0.580686        4.601964  2
  H         -0.058735       -0.715746        5.662480  2
  C          0.437523        0.433452        3.921319  2
  H          1.115413        1.088457        4.451577  2
  C          0.227361        0.606817        2.560030  2
  H          0.741523        1.396883        2.029772  2

%mem=32GB
%nprocshared= 8
#p m062x/6-31G(d,p)    counterpoise=2

00059 m062x/6-31G(d,p)    counterpoise=2

 0  1  0  1  0  1
  C          0.265137       -0.724424       -0.000007  1
  C         -0.958013       -1.405444       -0.000008  1
  C         -2.129027       -0.678209       -0.000002  1
  C         -2.111131        0.726574        0.000006  1
  C         -0.922796        1.426809        0.000009  1
  C          0.258211        0.687040        0.000002  1
  C          1.639126       -1.134039       -0.000011  1
  C          2.390656        0.000000        0.000012  1
  N          1.567836        1.101692        0.000000  1
  H         -0.981629       -2.487074       -0.000015  1
  H         -3.079832       -1.192961       -0.000004  1
  H         -3.046595        1.268783        0.000008  1
  H         -0.909664        2.508564        0.000012  1
  H          2.017494       -2.141442       -0.000019  1
  H          3.460572        0.119737        0.000021  1
  H          1.875313        2.056551       -0.000018  1
  C         -0.592396       -0.342020        1.879385  2
  H         -0.782117       -0.148472        0.832348  2
  C         -1.329228       -1.307855        2.551379  2
  H         -2.092978       -1.866741        2.027861  2
  C         -1.085700       -1.556296        3.895367  2
  H         -1.659730       -2.308731        4.418886  2
  C         -0.105341       -0.838902        4.567361  2
  H          0.084379       -1.032451        5.614398  2
  C          0.631490        0.126933        3.895367  2
  H          1.395240        0.685819        4.418886  2
  C          0.387963        0.375374        2.551379  2
  H          0.961992        1.127809        2.027861  2

%mem=32GB
%nprocshared= 8
#p m062x/6-31G(d,p)    counterpoise=2

00060 m062x/6-31G(d,p)    counterpoise=2

 0  1  0  1  0  1
  C          0.265137       -0.724424       -0.000007  1
  C         -0.958013       -1.405444       -0.000008  1
  C         -2.129027       -0.678209       -0.000002  1
  C         -2.111131        0.726574        0.000006  1
  C         -0.922796        1.426809        0.000009  1
  C          0.258211        0.687040        0.000002  1
  C          1.639126       -1.134039       -0.000011  1
  C          2.390656        0.000000        0.000012  1
  N          1.567836        1.101692        0.000000  1
  H         -0.981629       -2.487074       -0.000015  1
  H         -3.079832       -1.192961       -0.000004  1
  H         -3.046595        1.268783        0.000008  1
  H         -0.909664        2.508564        0.000012  1
  H          2.017494       -2.141442       -0.000019  1
  H          3.460572        0.119737        0.000021  1
  H          1.875313        2.056551       -0.000018  1
  C         -0.524005       -0.439693        1.879385  2
  H         -0.748036       -0.195856        0.849776  2
  C         -1.265564       -1.409618        2.540194  2
  H         -2.067307       -1.921404        2.025389  2
  C         -0.977997       -1.722609        3.861812  2
  H         -1.555709       -2.478231        4.376617  2
  C          0.051131       -1.065674        4.522621  2
  H          0.275161       -1.309511        5.552231  2
  C          0.792690       -0.095749        3.861812  2
  H          1.594432        0.416037        4.376617  2
  C          0.505122        0.217242        2.540194  2
  H          1.082834        0.972864        2.025389  2

%mem=32GB
%nprocshared= 8
#p m062x/6-31G(d,p)    counterpoise=2

00061 m062x/6-31G(d,p)    counterpoise=2

 0  1  0  1  0  1
  C          0.265137       -0.724424       -0.000007  1
  C         -0.958013       -1.405444       -0.000008  1
  C         -2.129027       -0.678209       -0.000002  1
  C         -2.111131        0.726574        0.000006  1
  C         -0.922796        1.426809        0.000009  1
  C          0.258211        0.687040        0.000002  1
  C          1.639126       -1.134039       -0.000011  1
  C          2.390656        0.000000        0.000012  1
  N          1.567836        1.101692        0.000000  1
  H         -0.981629       -2.487074       -0.000015  1
  H         -3.079832       -1.192961       -0.000004  1
  H         -3.046595        1.268783        0.000008  1
  H         -0.909664        2.508564        0.000012  1
  H          2.017494       -2.141442       -0.000019  1
  H          3.460572        0.119737        0.000021  1
  H          1.875313        2.056551       -0.000018  1
  C         -0.439693       -0.524005        1.879385  2
  H         -0.704590       -0.239693        0.870060  2
  C         -1.149333       -1.526060        2.527176  2
  H         -1.967075       -2.022399        2.022513  2
  C         -0.809308       -1.891006        3.822756  2
  H         -1.362153       -2.671658        4.327419  2
  C          0.240357       -1.253899        4.470547  2
  H          0.505254       -1.538212        5.479872  2
  C          0.949997       -0.251844        3.822756  2
  H          1.767739        0.244494        4.327419  2
  C          0.609972        0.113102        2.527176  2
  H          1.162817        0.893754        2.022513  2

%mem=32GB
%nprocshared= 8
#p m062x/6-31G(d,p)    counterpoise=2

00062 m062x/6-31G(d,p)    counterpoise=2

 0  1  0  1  0  1
  C          0.265137       -0.724424       -0.000007  1
  C         -0.958013       -1.405444       -0.000008  1
  C         -2.129027       -0.678209       -0.000002  1
  C         -2.111131        0.726574        0.000006  1
  C         -0.922796        1.426809        0.000009  1
  C          0.258211        0.687040        0.000002  1
  C          1.639126       -1.134039       -0.000011  1
  C          2.390656        0.000000        0.000012  1
  N          1.567836        1.101692        0.000000  1
  H         -0.981629       -2.487074       -0.000015  1
  H         -3.079832       -1.192961       -0.000004  1
  H         -3.046595        1.268783        0.000008  1
  H         -0.909664        2.508564        0.000012  1
  H          2.017494       -2.141442       -0.000019  1
  H          3.460572        0.119737        0.000021  1
  H          1.875313        2.056551       -0.000018  1
  C         -0.342020       -0.592396        1.879385  2
  H         -0.010276       -0.664535        0.852505  2
  C         -0.299465        0.628737        2.538443  2
  H          0.065432        1.507924        2.025002  2
  C         -0.725296        0.721335        3.856557  2
  H         -0.692143        1.672660        4.369998  2
  C         -1.193681       -0.407201        4.515615  2
  H         -1.525426       -0.335062        5.542495  2
  C         -1.236237       -1.628334        3.856557  2
  H         -1.601133       -2.507520        4.369998  2
  C         -0.810406       -1.720932        2.538443  2
  H         -0.843558       -2.672257        2.025002  2

%mem=32GB
%nprocshared= 8
#p m062x/6-31G(d,p)    counterpoise=2

00063 m062x/6-31G(d,p)    counterpoise=2

 0  1  0  1  0  1
  C          0.265137       -0.724424       -0.000007  1
  C         -0.958013       -1.405444       -0.000008  1
  C         -2.129027       -0.678209       -0.000002  1
  C         -2.111131        0.726574        0.000006  1
  C         -0.922796        1.426809        0.000009  1
  C          0.258211        0.687040        0.000002  1
  C          1.639126       -1.134039       -0.000011  1
  C          2.390656        0.000000        0.000012  1
  N          1.567836        1.101692        0.000000  1
  H         -0.981629       -2.487074       -0.000015  1
  H         -3.079832       -1.192961       -0.000004  1
  H         -3.046595        1.268783        0.000008  1
  H         -0.909664        2.508564        0.000012  1
  H          2.017494       -2.141442       -0.000019  1
  H          3.460572        0.119737        0.000021  1
  H          1.875313        2.056551       -0.000018  1
  C         -0.233956       -0.642788        1.879385  2
  H          0.043395       -0.688154        0.834990  2
  C         -0.217881        0.572851        2.549683  2
  H          0.071991        1.474529        2.027486  2
  C         -0.573891        0.631083        3.890280  2
  H         -0.561369        1.578127        4.412477  2
  C         -0.945975       -0.526323        4.560578  2
  H         -1.223325       -0.480957        5.604973  2
  C         -0.962049       -1.741961        3.890280  2
  H         -1.251921       -2.643639        4.412477  2
  C         -0.606039       -1.800193        2.549683  2
  H         -0.618562       -2.747237        2.027486  2

%mem=32GB
%nprocshared= 8
#p m062x/6-31G(d,p)    counterpoise=2

00064 m062x/6-31G(d,p)    counterpoise=2

 0  1  0  1  0  1
  C          0.265137       -0.724424       -0.000007  1
  C         -0.958013       -1.405444       -0.000008  1
  C         -2.129027       -0.678209       -0.000002  1
  C         -2.111131        0.726574        0.000006  1
  C         -0.922796        1.426809        0.000009  1
  C          0.258211        0.687040        0.000002  1
  C          1.639126       -1.134039       -0.000011  1
  C          2.390656        0.000000        0.000012  1
  N          1.567836        1.101692        0.000000  1
  H         -0.981629       -2.487074       -0.000015  1
  H         -3.079832       -1.192961       -0.000004  1
  H         -3.046595        1.268783        0.000008  1
  H         -0.909664        2.508564        0.000012  1
  H          2.017494       -2.141442       -0.000019  1
  H          3.460572        0.119737        0.000021  1
  H          1.875313        2.056551       -0.000018  1
  C         -0.118782       -0.673648        1.879385  2
  H          0.097608       -0.702267        0.820094  2
  C         -0.100025        0.536631        2.559244  2
  H          0.130978        1.450880        2.029598  2
  C         -0.377786        0.573366        3.918962  2
  H         -0.363173        1.516235        4.448607  2
  C         -0.674304       -0.600177        4.598820  2
  H         -0.890695       -0.571558        5.658112  2
  C         -0.693062       -1.810456        3.918962  2
  H         -0.924065       -2.724705        4.448607  2
  C         -0.415301       -1.847191        2.559244  2
  H         -0.429914       -2.790060        2.029598  2

%mem=32GB
%nprocshared= 8
#p m062x/6-31G(d,p)    counterpoise=2

00065 m062x/6-31G(d,p)    counterpoise=2

 0  1  0  1  0  1
  C          0.265137       -0.724424       -0.000007  1
  C         -0.958013       -1.405444       -0.000008  1
  C         -2.129027       -0.678209       -0.000002  1
  C         -2.111131        0.726574        0.000006  1
  C         -0.922796        1.426809        0.000009  1
  C          0.258211        0.687040        0.000002  1
  C          1.639126       -1.134039       -0.000011  1
  C          2.390656        0.000000        0.000012  1
  N          1.567836        1.101692        0.000000  1
  H         -0.981629       -2.487074       -0.000015  1
  H         -3.079832       -1.192961       -0.000004  1
  H         -3.046595        1.268783        0.000008  1
  H         -0.909664        2.508564        0.000012  1
  H          2.017494       -2.141442       -0.000019  1
  H          3.460572        0.119737        0.000021  1
  H          1.875313        2.056551       -0.000018  1
  C         -0.000000       -0.684040        1.879385  2
  H          0.151050       -0.707047        0.808686  2
  C          0.084091        0.519308        2.566566  2
  H          0.300653        1.433770        2.031216  2
  C         -0.109798        0.548839        3.940926  2
  H         -0.044286        1.486309        4.476276  2
  C         -0.387778       -0.624977        4.628107  2
  H         -0.538828       -0.601970        5.698806  2
  C         -0.471870       -1.828325        3.940926  2
  H         -0.688431       -2.742787        4.476276  2
  C         -0.277981       -1.857856        2.566566  2
  H         -0.343492       -2.795326        2.031216  2

%mem=32GB
%nprocshared= 8
#p m062x/6-31G(d,p)    counterpoise=2

00066 m062x/6-31G(d,p)    counterpoise=2

 0  1  0  1  0  1
  C          0.265137       -0.724424       -0.000007  1
  C         -0.958013       -1.405444       -0.000008  1
  C         -2.129027       -0.678209       -0.000002  1
  C         -2.111131        0.726574        0.000006  1
  C         -0.922796        1.426809        0.000009  1
  C          0.258211        0.687040        0.000002  1
  C          1.639126       -1.134039       -0.000011  1
  C          2.390656        0.000000        0.000012  1
  N          1.567836        1.101692        0.000000  1
  H         -0.981629       -2.487074       -0.000015  1
  H         -3.079832       -1.192961       -0.000004  1
  H         -3.046595        1.268783        0.000008  1
  H         -0.909664        2.508564        0.000012  1
  H          2.017494       -2.141442       -0.000019  1
  H          3.460572        0.119737        0.000021  1
  H          1.875313        2.056551       -0.000018  1
  C          0.118782       -0.673648        1.879385  2
  H          0.202721       -0.702770        0.801495  2
  C          0.458986        0.480914        2.571181  2
  H          0.807960        1.351256        2.032236  2
  C          0.351241        0.518295        3.954773  2
  H          0.616276        1.417758        4.493718  2
  C         -0.096708       -0.598887        4.646569  2
  H         -0.180647       -0.569765        5.724459  2
  C         -0.436911       -1.753449        3.954773  2
  H         -0.785886       -2.623791        4.493718  2
  C         -0.329166       -1.790830        2.571181  2
  H         -0.594202       -2.690293        2.032236  2

%mem=32GB
%nprocshared= 8
#p m062x/6-31G(d,p)    counterpoise=2

00067 m062x/6-31G(d,p)    counterpoise=2

 0  1  0  1  0  1
  C          0.265137       -0.724424       -0.000007  1
  C         -0.958013       -1.405444       -0.000008  1
  C         -2.129027       -0.678209       -0.000002  1
  C         -2.111131        0.726574        0.000006  1
  C         -0.922796        1.426809        0.000009  1
  C          0.258211        0.687040        0.000002  1
  C          1.639126       -1.134039       -0.000011  1
  C          2.390656        0.000000        0.000012  1
  N          1.567836        1.101692        0.000000  1
  H         -0.981629       -2.487074       -0.000015  1
  H         -3.079832       -1.192961       -0.000004  1
  H         -3.046595        1.268783        0.000008  1
  H         -0.909664        2.508564        0.000012  1
  H          2.017494       -2.141442       -0.000019  1
  H          3.460572        0.119737        0.000021  1
  H          1.875313        2.056551       -0.000018  1
  C          0.233956       -0.642788        1.879385  2
  H          0.251880       -0.689717        0.799007  2
  C          1.345601       -0.183675        2.572778  2
  H          2.229555        0.127068        2.032589  2
  C          1.322593       -0.123437        3.959564  2
  H          2.188622        0.234235        4.499753  2
  C          0.187939       -0.522310        4.652956  2
  H          0.170014       -0.475381        5.733335  2
  C         -0.923707       -0.981423        3.959564  2
  H         -1.807661       -1.292165        4.499753  2
  C         -0.900699       -1.041661        2.572778  2
  H         -1.766727       -1.399333        2.032589  2

%mem=32GB
%nprocshared= 8
#p m062x/6-31G(d,p)    counterpoise=2

00068 m062x/6-31G(d,p)    counterpoise=2

 0  1  0  1  0  1
  C          0.265137       -0.724424       -0.000007  1
  C         -0.958013       -1.405444       -0.000008  1
  C         -2.129027       -0.678209       -0.000002  1
  C         -2.111131        0.726574        0.000006  1
  C         -0.922796        1.426809        0.000009  1
  C          0.258211        0.687040        0.000002  1
  C          1.639126       -1.134039       -0.000011  1
  C          2.390656        0.000000        0.000012  1
  N          1.567836        1.101692        0.000000  1
  H         -0.981629       -2.487074       -0.000015  1
  H         -3.079832       -1.192961       -0.000004  1
  H         -3.046595        1.268783        0.000008  1
  H         -0.909664        2.508564        0.000012  1
  H          2.017494       -2.141442       -0.000019  1
  H          3.460572        0.119737        0.000021  1
  H          1.875313        2.056551       -0.000018  1
  C          0.342020       -0.592396        1.879385  2
  H          0.297921       -0.668125        0.801395  2
  C          1.409291       -1.148811        2.571245  2
  H          2.196651       -1.658015        2.032250  2
  C          1.465897       -1.051604        3.954964  2
  H          2.297355       -1.485079        4.493959  2
  C          0.455232       -0.397983        4.646824  2
  H          0.499331       -0.322254        5.724814  2
  C         -0.612039        0.158431        3.954964  2
  H         -1.399399        0.667636        4.493959  2
  C         -0.668645        0.061225        2.571245  2
  H         -1.500103        0.494700        2.032250  2

%mem=32GB
%nprocshared= 8
#p m062x/6-31G(d,p)    counterpoise=2

00069 m062x/6-31G(d,p)    counterpoise=2

 0  1  0  1  0  1
  C          0.265137       -0.724424       -0.000007  1
  C         -0.958013       -1.405444       -0.000008  1
  C         -2.129027       -0.678209       -0.000002  1
  C         -2.111131        0.726574        0.000006  1
  C         -0.922796        1.426809        0.000009  1
  C          0.258211        0.687040        0.000002  1
  C          1.639126       -1.134039       -0.000011  1
  C          2.390656        0.000000        0.000012  1
  N          1.567836        1.101692        0.000000  1
  H         -0.981629       -2.487074       -0.000015  1
  H         -3.079832       -1.192961       -0.000004  1
  H         -3.046595        1.268783        0.000008  1
  H         -0.909664        2.508564        0.000012  1
  H          2.017494       -2.141442       -0.000019  1
  H          3.460572        0.119737        0.000021  1
  H          1.875313        2.056551       -0.000018  1
  C          0.439693       -0.524005        1.879385  2
  H          0.340230       -0.638205        0.808494  2
  C          1.410159       -1.240345        2.566689  2
  H          2.066739       -1.912610        2.031243  2
  C          1.537831       -1.093757        3.941296  2
  H          2.293874       -1.651822        4.476741  2
  C          0.695036       -0.230829        4.628599  2
  H          0.794499       -0.116629        5.699490  2
  C         -0.275430        0.485511        3.941296  2
  H         -0.932010        1.157777        4.476741  2
  C         -0.403102        0.338923        2.566689  2
  H         -1.159145        0.896988        2.031243  2

%mem=32GB
%nprocshared= 8
#p m062x/6-31G(d,p)    counterpoise=2

00070 m062x/6-31G(d,p)    counterpoise=2

 0  1  0  1  0  1
  C          0.265137       -0.724424       -0.000007  1
  C         -0.958013       -1.405444       -0.000008  1
  C         -2.129027       -0.678209       -0.000002  1
  C         -2.111131        0.726574        0.000006  1
  C         -0.922796        1.426809        0.000009  1
  C          0.258211        0.687040        0.000002  1
  C          1.639126       -1.134039       -0.000011  1
  C          2.390656        0.000000        0.000012  1
  N          1.567836        1.101692        0.000000  1
  H         -0.981629       -2.487074       -0.000015  1
  H         -3.079832       -1.192961       -0.000004  1
  H         -3.046595        1.268783        0.000008  1
  H         -0.909664        2.508564        0.000012  1
  H          2.017494       -2.141442       -0.000019  1
  H          3.460572        0.119737        0.000021  1
  H          1.875313        2.056551       -0.000018  1
  C          0.524005       -0.439693        1.879385  2
  H          0.378061       -0.600218        0.819822  2
  C          1.507262       -1.145451        2.559418  2
  H          2.127325       -1.855798        2.029637  2
  C          1.694598       -0.939398        3.919485  2
  H          2.460606       -1.489220        4.449266  2
  C          0.898677       -0.027588        4.599518  2
  H          1.044622        0.132938        5.659080  2
  C         -0.084580        0.678171        3.919485  2
  H         -0.704642        1.388518        4.449266  2
  C         -0.271916        0.472118        2.559418  2
  H         -1.037923        1.021940        2.029637  2

%mem=32GB
%nprocshared= 8
#p m062x/6-31G(d,p)    counterpoise=2

00071 m062x/6-31G(d,p)    counterpoise=2

 0  1  0  1  0  1
  C          0.265137       -0.724424       -0.000007  1
  C         -0.958013       -1.405444       -0.000008  1
  C         -2.129027       -0.678209       -0.000002  1
  C         -2.111131        0.726574        0.000006  1
  C         -0.922796        1.426809        0.000009  1
  C          0.258211        0.687040        0.000002  1
  C          1.639126       -1.134039       -0.000011  1
  C          2.390656        0.000000        0.000012  1
  N          1.567836        1.101692        0.000000  1
  H         -0.981629       -2.487074       -0.000015  1
  H         -3.079832       -1.192961       -0.000004  1
  H         -3.046595        1.268783        0.000008  1
  H         -0.909664        2.508564        0.000012  1
  H          2.017494       -2.141442       -0.000019  1
  H          3.460572        0.119737        0.000021  1
  H          1.875313        2.056551       -0.000018  1
  C          0.592396       -0.342020        1.879385  2
  H          0.410477       -0.554593        0.834656  2
  C          1.622608       -0.987319        2.549898  2
  H          2.243276       -1.702613        2.027533  2
  C          1.856121       -0.714458        3.890924  2
  H          2.658708       -1.217179        4.413289  2
  C          1.059423        0.203703        4.561437  2
  H          1.241342        0.416276        5.606167  2
  C          0.029212        0.849002        3.890924  2
  H         -0.591457        1.564296        4.413289  2
  C         -0.204302        0.576140        2.549898  2
  H         -1.006889        1.078861        2.027533  2

%mem=32GB
%nprocshared= 8
#p m062x/6-31G(d,p)    counterpoise=2

00072 m062x/6-31G(d,p)    counterpoise=2

 0  1  0  1  0  1
  C          0.265137       -0.724424       -0.000007  1
  C         -0.958013       -1.405444       -0.000008  1
  C         -2.129027       -0.678209       -0.000002  1
  C         -2.111131        0.726574        0.000006  1
  C         -0.922796        1.426809        0.000009  1
  C          0.258211        0.687040        0.000002  1
  C          1.639126       -1.134039       -0.000011  1
  C          2.390656        0.000000        0.000012  1
  N          1.567836        1.101692        0.000000  1
  H         -0.981629       -2.487074       -0.000015  1
  H         -3.079832       -1.192961       -0.000004  1
  H         -3.046595        1.268783        0.000008  1
  H         -0.909664        2.508564        0.000012  1
  H          2.017494       -2.141442       -0.000019  1
  H          3.460572        0.119737        0.000021  1
  H          1.875313        2.056551       -0.000018  1
  C          0.642788       -0.233956        1.879385  2
  H          0.436367       -0.502041        0.852126  2
  C          1.727889       -0.795394        2.538686  2
  H          2.366817       -1.500868        2.025056  2
  C          1.992852       -0.451276        3.857287  2
  H          2.838201       -0.888665        4.370917  2
  C          1.172715        0.454280        4.516588  2
  H          1.379135        0.722366        5.543848  2
  C          0.087614        1.015718        3.857287  2
  H         -0.551314        1.721193        4.370917  2
  C         -0.177350        0.671600        2.538686  2
  H         -1.022699        1.108989        2.025056  2

%mem=32GB
%nprocshared= 8
#p m062x/6-31G(d,p)    counterpoise=2

00073 m062x/6-31G(d,p)    counterpoise=2

 0  1  0  1  0  1
  C          0.265137       -0.724424       -0.000007  1
  C         -0.958013       -1.405444       -0.000008  1
  C         -2.129027       -0.678209       -0.000002  1
  C         -2.111131        0.726574        0.000006  1
  C         -0.922796        1.426809        0.000009  1
  C          0.258211        0.687040        0.000002  1
  C          1.639126       -1.134039       -0.000011  1
  C          2.390656        0.000000        0.000012  1
  N          1.567836        1.101692        0.000000  1
  H         -0.981629       -2.487074       -0.000015  1
  H         -3.079832       -1.192961       -0.000004  1
  H         -3.046595        1.268783        0.000008  1
  H         -0.909664        2.508564        0.000012  1
  H          2.017494       -2.141442       -0.000019  1
  H          3.460572        0.119737        0.000021  1
  H          1.875313        2.056551       -0.000018  1
  C          0.673648       -0.118782        1.879385  2
  H          0.977263       -0.060967        0.842941  2
  C          0.253885        1.025179        2.544581  2
  H          0.230482        1.974198        2.026359  2
  C         -0.135838        0.950967        3.874972  2
  H         -0.462856        1.842171        4.393194  2
  C         -0.105798       -0.267206        4.540168  2
  H         -0.409413       -0.325022        5.576612  2
  C          0.313965       -1.411168        3.874972  2
  H          0.337368       -2.360187        4.393194  2
  C          0.703688       -1.336956        2.544581  2
  H          1.030706       -2.228160        2.026359  2

%mem=32GB
%nprocshared= 8
#p m062x/6-31G(d,p)    counterpoise=2

00074 m062x/6-31G(d,p)    counterpoise=2

 0  1  0  1  0  1
  C          0.265137       -0.724424       -0.000007  1
  C         -0.958013       -1.405444       -0.000008  1
  C         -2.129027       -0.678209       -0.000002  1
  C         -2.111131        0.726574        0.000006  1
  C         -0.922796        1.426809        0.000009  1
  C          0.258211        0.687040        0.000002  1
  C          1.639126       -1.134039       -0.000011  1
  C          2.390656        0.000000        0.000012  1
  N          1.567836        1.101692        0.000000  1
  H         -0.981629       -2.487074       -0.000015  1
  H         -3.079832       -1.192961       -0.000004  1
  H         -3.046595        1.268783        0.000008  1
  H         -0.909664        2.508564        0.000012  1
  H          2.017494       -2.141442       -0.000019  1
  H          3.460572        0.119737        0.000021  1
  H          1.875313        2.056551       -0.000018  1
  C          1.000000        0.000000        1.732051  2
  H          1.138830       -0.008636        0.659487  2
  C          0.985543        1.205513        2.420428  2
  H          1.113111        2.136033        1.884146  2
  C          0.807339        1.216599        3.797182  2
  H          0.796077        2.155755        4.333464  2
  C          0.643591        0.022171        4.485560  2
  H          0.504761        0.030807        5.558124  2
  C          0.658048       -1.183342        3.797182  2
  H          0.530480       -2.113862        4.333464  2
  C          0.836252       -1.194428        2.420428  2
  H          0.847515       -2.133584        1.884146  2

%mem=32GB
%nprocshared= 8
#p m062x/6-31G(d,p)    counterpoise=2

00075 m062x/6-31G(d,p)    counterpoise=2

 0  1  0  1  0  1
  C          0.265137       -0.724424       -0.000007  1
  C         -0.958013       -1.405444       -0.000008  1
  C         -2.129027       -0.678209       -0.000002  1
  C         -2.111131        0.726574        0.000006  1
  C         -0.922796        1.426809        0.000009  1
  C          0.258211        0.687040        0.000002  1
  C          1.639126       -1.134039       -0.000011  1
  C          2.390656        0.000000        0.000012  1
  N          1.567836        1.101692        0.000000  1
  H         -0.981629       -2.487074       -0.000015  1
  H         -3.079832       -1.192961       -0.000004  1
  H         -3.046595        1.268783        0.000008  1
  H         -0.909664        2.508564        0.000012  1
  H          2.017494       -2.141442       -0.000019  1
  H          3.460572        0.119737        0.000021  1
  H          1.875313        2.056551       -0.000018  1
  C          0.984808        0.173648        1.732051  2
  H          1.132035        0.058274        0.666802  2
  C          1.631909        1.194027        2.415733  2
  H          2.283260        1.873580        1.883109  2
  C          1.442926        1.342123        3.783098  2
  H          1.947051        2.137050        4.315722  2
  C          0.606843        0.469840        4.466780  2
  H          0.459616        0.585215        5.532028  2
  C         -0.040258       -0.550539        3.783098  2
  H         -0.691609       -1.230091        4.315722  2
  C          0.148724       -0.698635        2.415733  2
  H         -0.355400       -1.493562        1.883109  2

%mem=32GB
%nprocshared= 8
#p m062x/6-31G(d,p)    counterpoise=2

00076 m062x/6-31G(d,p)    counterpoise=2

 0  1  0  1  0  1
  C          0.265137       -0.724424       -0.000007  1
  C         -0.958013       -1.405444       -0.000008  1
  C         -2.129027       -0.678209       -0.000002  1
  C         -2.111131        0.726574        0.000006  1
  C         -0.922796        1.426809        0.000009  1
  C          0.258211        0.687040        0.000002  1
  C          1.639126       -1.134039       -0.000011  1
  C          2.390656        0.000000        0.000012  1
  N          1.567836        1.101692        0.000000  1
  H         -0.981629       -2.487074       -0.000015  1
  H         -3.079832       -1.192961       -0.000004  1
  H         -3.046595        1.268783        0.000008  1
  H         -0.909664        2.508564        0.000012  1
  H          2.017494       -2.141442       -0.000019  1
  H          3.460572        0.119737        0.000021  1
  H          1.875313        2.056551       -0.000018  1
  C          0.939693        0.342020        1.732051  2
  H          1.111497        0.127059        0.686098  2
  C          1.768609        1.230610        2.403349  2
  H          2.586181        1.707905        1.880372  2
  C          1.548079        1.506536        3.745945  2
  H          2.193847        2.198793        4.268921  2
  C          0.498633        0.893873        4.417242  2
  H          0.326828        1.108834        5.463195  2
  C         -0.330284        0.005284        3.745945  2
  H         -1.147856       -0.472012        4.268921  2
  C         -0.109754       -0.270643        2.403349  2
  H         -0.755522       -0.962899        1.880372  2

%mem=32GB
%nprocshared= 8
#p m062x/6-31G(d,p)    counterpoise=2

00077 m062x/6-31G(d,p)    counterpoise=2

 0  1  0  1  0  1
  C          0.265137       -0.724424       -0.000007  1
  C         -0.958013       -1.405444       -0.000008  1
  C         -2.129027       -0.678209       -0.000002  1
  C         -2.111131        0.726574        0.000006  1
  C         -0.922796        1.426809        0.000009  1
  C          0.258211        0.687040        0.000002  1
  C          1.639126       -1.134039       -0.000011  1
  C          2.390656        0.000000        0.000012  1
  N          1.567836        1.101692        0.000000  1
  H         -0.981629       -2.487074       -0.000015  1
  H         -3.079832       -1.192961       -0.000004  1
  H         -3.046595        1.268783        0.000008  1
  H         -0.909664        2.508564        0.000012  1
  H          2.017494       -2.141442       -0.000019  1
  H          3.460572        0.119737        0.000021  1
  H          1.875313        2.056551       -0.000018  1
  C          0.866025        0.500000        1.732051  2
  H          1.076343        0.198208        0.714982  2
  C          1.717432        1.381104        2.384811  2
  H          2.591039        1.765738        1.876277  2
  C          1.447466        1.768487        3.690332  2
  H          2.110755        2.454913        4.198867  2
  C          0.326093        1.274766        4.343093  2
  H          0.115775        1.576558        5.360162  2
  C         -0.525314        0.393662        3.690332  2
  H         -1.398921        0.009029        4.198867  2
  C         -0.255348        0.006279        2.384811  2
  H         -0.918637       -0.680146        1.876277  2

%mem=32GB
%nprocshared= 8
#p m062x/6-31G(d,p)    counterpoise=2

00078 m062x/6-31G(d,p)    counterpoise=2

 0  1  0  1  0  1
  C          0.265137       -0.724424       -0.000007  1
  C         -0.958013       -1.405444       -0.000008  1
  C         -2.129027       -0.678209       -0.000002  1
  C         -2.111131        0.726574        0.000006  1
  C         -0.922796        1.426809        0.000009  1
  C          0.258211        0.687040        0.000002  1
  C          1.639126       -1.134039       -0.000011  1
  C          2.390656        0.000000        0.000012  1
  N          1.567836        1.101692        0.000000  1
  H         -0.981629       -2.487074       -0.000015  1
  H         -3.079832       -1.192961       -0.000004  1
  H         -3.046595        1.268783        0.000008  1
  H         -0.909664        2.508564        0.000012  1
  H          2.017494       -2.141442       -0.000019  1
  H          3.460572        0.119737        0.000021  1
  H          1.875313        2.056551       -0.000018  1
  C          0.766044        0.642788        1.732051  2
  H          0.461838        0.669296        0.694507  2
  C          0.856914       -0.571977        2.397952  2
  H          0.623500       -1.491832        1.879180  2
  C          1.247396       -0.606003        3.729755  2
  H          1.318188       -1.552366        4.248527  2
  C          1.547009        0.574735        4.395656  2
  H          1.851215        0.548226        5.433200  2
  C          1.456139        1.789499        3.729755  2
  H          1.689553        2.709354        4.248527  2
  C          1.065657        1.823526        2.397952  2
  H          0.994865        2.769889        1.879180  2

%mem=32GB
%nprocshared= 8
#p m062x/6-31G(d,p)    counterpoise=2

00079 m062x/6-31G(d,p)    counterpoise=2

 0  1  0  1  0  1
  C          0.265137       -0.724424       -0.000007  1
  C         -0.958013       -1.405444       -0.000008  1
  C         -2.129027       -0.678209       -0.000002  1
  C         -2.111131        0.726574        0.000006  1
  C         -0.922796        1.426809        0.000009  1
  C          0.258211        0.687040        0.000002  1
  C          1.639126       -1.134039       -0.000011  1
  C          2.390656        0.000000        0.000012  1
  N          1.567836        1.101692        0.000000  1
  H         -0.981629       -2.487074       -0.000015  1
  H         -3.079832       -1.192961       -0.000004  1
  H         -3.046595        1.268783        0.000008  1
  H         -0.909664        2.508564        0.000012  1
  H          2.017494       -2.141442       -0.000019  1
  H          3.460572        0.119737        0.000021  1
  H          1.875313        2.056551       -0.000018  1
  C          0.642788        0.766044        1.732051  2
  H          0.408587        0.717932        0.677263  2
  C          1.035035       -0.380773        2.409019  2
  H          1.106416       -1.322314        1.881625  2
  C          1.335658       -0.319015        3.762956  2
  H          1.641239       -1.212444        4.290350  2
  C          1.244032        0.889559        4.439924  2
  H          1.478233        0.937672        5.494712  2
  C          0.851784        2.036377        3.762956  2
  H          0.780403        2.977918        4.290350  2
  C          0.551162        1.974619        2.409019  2
  H          0.245581        2.868048        1.881625  2

%mem=32GB
%nprocshared= 8
#p m062x/6-31G(d,p)    counterpoise=2

00080 m062x/6-31G(d,p)    counterpoise=2

 0  1  0  1  0  1
  C          0.265137       -0.724424       -0.000007  1
  C         -0.958013       -1.405444       -0.000008  1
  C         -2.129027       -0.678209       -0.000002  1
  C         -2.111131        0.726574        0.000006  1
  C         -0.922796        1.426809        0.000009  1
  C          0.258211        0.687040        0.000002  1
  C          1.639126       -1.134039       -0.000011  1
  C          2.390656        0.000000        0.000012  1
  N          1.567836        1.101692        0.000000  1
  H         -0.981629       -2.487074       -0.000015  1
  H         -3.079832       -1.192961       -0.000004  1
  H         -3.046595        1.268783        0.000008  1
  H         -0.909664        2.508564        0.000012  1
  H          2.017494       -2.141442       -0.000019  1
  H          3.460572        0.119737        0.000021  1
  H          1.875313        2.056551       -0.000018  1
  C          0.500000        0.866025        1.732051  2
  H          0.351246        0.755910        0.666458  2
  C          1.310804       -0.029635        2.415954  2
  H          1.793707       -0.837516        1.883158  2
  C          1.501745        0.111710        3.783761  2
  H          2.133403       -0.586055        4.316557  2
  C          0.881884        1.148717        4.467664  2
  H          1.030637        1.258832        5.533257  2
  C          0.071080        2.044377        3.783761  2
  H         -0.411824        2.852258        4.316557  2
  C         -0.119862        1.903032        2.415954  2
  H         -0.751519        2.600797        1.883158  2

%mem=32GB
%nprocshared= 8
#p m062x/6-31G(d,p)    counterpoise=2

00081 m062x/6-31G(d,p)    counterpoise=2

 0  1  0  1  0  1
  C          0.265137       -0.724424       -0.000007  1
  C         -0.958013       -1.405444       -0.000008  1
  C         -2.129027       -0.678209       -0.000002  1
  C         -2.111131        0.726574        0.000006  1
  C         -0.922796        1.426809        0.000009  1
  C          0.258211        0.687040        0.000002  1
  C          1.639126       -1.134039       -0.000011  1
  C          2.390656        0.000000        0.000012  1
  N          1.567836        1.101692        0.000000  1
  H         -0.981629       -2.487074       -0.000015  1
  H         -3.079832       -1.192961       -0.000004  1
  H         -3.046595        1.268783        0.000008  1
  H         -0.909664        2.508564        0.000012  1
  H          2.017494       -2.141442       -0.000019  1
  H          3.460572        0.119737        0.000021  1
  H          1.875313        2.056551       -0.000018  1
  C          0.342020        0.939693        1.732051  2
  H          0.290294        0.783759        0.663056  2
  C          1.516363        0.661235        2.418138  2
  H          2.379509        0.288368        1.883640  2
  C          1.582758        0.861393        3.790311  2
  H          2.497631        0.644460        4.324809  2
  C          0.474812        1.340008        4.476398  2
  H          0.526537        1.495942        5.545394  2
  C         -0.699531        1.618466        3.790311  2
  H         -1.562678        1.991333        4.324809  2
  C         -0.765927        1.418309        2.418138  2
  H         -1.680799        1.635241        1.883640  2

%mem=32GB
%nprocshared= 8
#p m062x/6-31G(d,p)    counterpoise=2

00082 m062x/6-31G(d,p)    counterpoise=2

 0  1  0  1  0  1
  C          0.265137       -0.724424       -0.000007  1
  C         -0.958013       -1.405444       -0.000008  1
  C         -2.129027       -0.678209       -0.000002  1
  C         -2.111131        0.726574        0.000006  1
  C         -0.922796        1.426809        0.000009  1
  C          0.258211        0.687040        0.000002  1
  C          1.639126       -1.134039       -0.000011  1
  C          2.390656        0.000000        0.000012  1
  N          1.567836        1.101692        0.000000  1
  H         -0.981629       -2.487074       -0.000015  1
  H         -3.079832       -1.192961       -0.000004  1
  H         -3.046595        1.268783        0.000008  1
  H         -0.909664        2.508564        0.000012  1
  H          2.017494       -2.141442       -0.000019  1
  H          3.460572        0.119737        0.000021  1
  H          1.875313        2.056551       -0.000018  1
  C          0.173648        0.984808        1.732051  2
  H          0.225628        0.801772        0.667373  2
  C          1.296843        1.430730        2.415366  2
  H          2.223849        1.595091        1.883028  2
  C          1.230121        1.665677        3.781998  2
  H          2.105147        2.013073        4.314336  2
  C          0.040204        1.454701        4.465313  2
  H         -0.011776        1.637736        5.529990  2
  C         -1.082991        1.008778        3.781998  2
  H         -2.009997        0.844417        4.314336  2
  C         -1.016269        0.773832        2.415366  2
  H         -1.891295        0.426435        1.883028  2

%mem=32GB
%nprocshared= 8
#p m062x/6-31G(d,p)    counterpoise=2

00083 m062x/6-31G(d,p)    counterpoise=2

 0  1  0  1  0  1
  C          0.265137       -0.724424       -0.000007  1
  C         -0.958013       -1.405444       -0.000008  1
  C         -2.129027       -0.678209       -0.000002  1
  C         -2.111131        0.726574        0.000006  1
  C         -0.922796        1.426809        0.000009  1
  C          0.258211        0.687040        0.000002  1
  C          1.639126       -1.134039       -0.000011  1
  C          2.390656        0.000000        0.000012  1
  N          1.567836        1.101692        0.000000  1
  H         -0.981629       -2.487074       -0.000015  1
  H         -3.079832       -1.192961       -0.000004  1
  H         -3.046595        1.268783        0.000008  1
  H         -0.909664        2.508564        0.000012  1
  H          2.017494       -2.141442       -0.000019  1
  H          3.460572        0.119737        0.000021  1
  H          1.875313        2.056551       -0.000018  1
  C          0.000000        1.000000        1.732051  2
  H          0.156986        0.809729        0.679010  2
  C          0.826633        1.887268        2.407898  2
  H          1.627607        2.388223        1.881378  2
  C          0.625124        2.131502        3.759592  2
  H          1.269113        2.822729        4.286112  2
  C         -0.403017        1.488469        4.435439  2
  H         -0.560002        1.678741        5.488479  2
  C         -1.229649        0.601201        3.759592  2
  H         -2.030623        0.100246        4.286112  2
  C         -1.028141        0.356967        2.407898  2
  H         -1.672130       -0.334260        1.881378  2

%mem=32GB
%nprocshared= 8
#p m062x/6-31G(d,p)    counterpoise=2

00084 m062x/6-31G(d,p)    counterpoise=2

 0  1  0  1  0  1
  C          0.265137       -0.724424       -0.000007  1
  C         -0.958013       -1.405444       -0.000008  1
  C         -2.129027       -0.678209       -0.000002  1
  C         -2.111131        0.726574        0.000006  1
  C         -0.922796        1.426809        0.000009  1
  C          0.258211        0.687040        0.000002  1
  C          1.639126       -1.134039       -0.000011  1
  C          2.390656        0.000000        0.000012  1
  N          1.567836        1.101692        0.000000  1
  H         -0.981629       -2.487074       -0.000015  1
  H         -3.079832       -1.192961       -0.000004  1
  H         -3.046595        1.268783        0.000008  1
  H         -0.909664        2.508564        0.000012  1
  H          2.017494       -2.141442       -0.000019  1
  H          3.460572        0.119737        0.000021  1
  H          1.875313        2.056551       -0.000018  1
  C         -0.173648        0.984808        1.732051  2
  H          0.084442        0.806854        0.696935  2
  C          0.343185        2.088831        2.396393  2
  H          1.003914        2.770967        1.878836  2
  C          0.011898        2.317253        3.725079  2
  H          0.414538        3.177344        4.242636  2
  C         -0.836222        1.441654        4.389421  2
  H         -1.094312        1.619607        5.424537  2
  C         -1.353055        0.337631        3.725079  2
  H         -2.013784       -0.344506        4.242636  2
  C         -1.021768        0.109208        2.396393  2
  H         -1.424408       -0.750882        1.878836  2

%mem=32GB
%nprocshared= 8
#p m062x/6-31G(d,p)    counterpoise=2

00085 m062x/6-31G(d,p)    counterpoise=2

 0  1  0  1  0  1
  C          0.265137       -0.724424       -0.000007  1
  C         -0.958013       -1.405444       -0.000008  1
  C         -2.129027       -0.678209       -0.000002  1
  C         -2.111131        0.726574        0.000006  1
  C         -0.922796        1.426809        0.000009  1
  C          0.258211        0.687040        0.000002  1
  C          1.639126       -1.134039       -0.000011  1
  C          2.390656        0.000000        0.000012  1
  N          1.567836        1.101692        0.000000  1
  H         -0.981629       -2.487074       -0.000015  1
  H         -3.079832       -1.192961       -0.000004  1
  H         -3.046595        1.268783        0.000008  1
  H         -0.909664        2.508564        0.000012  1
  H          2.017494       -2.141442       -0.000019  1
  H          3.460572        0.119737        0.000021  1
  H          1.875313        2.056551       -0.000018  1
  C         -0.342020        0.939693        1.732051  2
  H          0.008804        0.792022        0.719699  2
  C         -0.100744        2.142592        2.381784  2
  H          0.438047        2.932041        1.875608  2
  C         -0.551066        2.332144        3.681250  2
  H         -0.363100        3.269264        4.187426  2
  C         -1.242665        1.318797        4.330983  2
  H         -1.593489        1.466468        5.343335  2
  C         -1.483941        0.115897        3.681250  2
  H         -2.022732       -0.673551        4.187426  2
  C         -1.033619       -0.073655        2.381784  2
  H         -1.221585       -1.010775        1.875608  2

%mem=32GB
%nprocshared= 8
#p m062x/6-31G(d,p)    counterpoise=2

00086 m062x/6-31G(d,p)    counterpoise=2

 0  1  0  1  0  1
  C          0.265137       -0.724424       -0.000007  1
  C         -0.958013       -1.405444       -0.000008  1
  C         -2.129027       -0.678209       -0.000002  1
  C         -2.111131        0.726574        0.000006  1
  C         -0.922796        1.426809        0.000009  1
  C          0.258211        0.687040        0.000002  1
  C          1.639126       -1.134039       -0.000011  1
  C          2.390656        0.000000        0.000012  1
  N          1.567836        1.101692        0.000000  1
  H         -0.981629       -2.487074       -0.000015  1
  H         -3.079832       -1.192961       -0.000004  1
  H         -3.046595        1.268783        0.000008  1
  H         -0.909664        2.508564        0.000012  1
  H          2.017494       -2.141442       -0.000019  1
  H          3.460572        0.119737        0.000021  1
  H          1.875313        2.056551       -0.000018  1
  C         -0.500000        0.866025        1.732051  2
  H         -0.744661        1.190536        0.729765  2
  C         -1.302990       -0.066038        2.375323  2
  H         -2.173220       -0.467653        1.874180  2
  C         -0.988941       -0.482583        3.661867  2
  H         -1.614511       -1.208708        4.163010  2
  C          0.128098        0.032936        4.305139  2
  H          0.372758       -0.291574        5.307425  2
  C          0.931088        0.964999        3.661867  2
  H          1.801318        1.366614        4.163010  2
  C          0.617039        1.381544        2.375323  2
  H          1.242608        2.107669        1.874180  2

%mem=32GB
%nprocshared= 8
#p m062x/6-31G(d,p)    counterpoise=2

00087 m062x/6-31G(d,p)    counterpoise=2

 0  1  0  1  0  1
  C          0.265137       -0.724424       -0.000007  1
  C         -0.958013       -1.405444       -0.000008  1
  C         -2.129027       -0.678209       -0.000002  1
  C         -2.111131        0.726574        0.000006  1
  C         -0.922796        1.426809        0.000009  1
  C          0.258211        0.687040        0.000002  1
  C          1.639126       -1.134039       -0.000011  1
  C          2.390656        0.000000        0.000012  1
  N          1.567836        1.101692        0.000000  1
  H         -0.981629       -2.487074       -0.000015  1
  H         -3.079832       -1.192961       -0.000004  1
  H         -3.046595        1.268783        0.000008  1
  H         -0.909664        2.508564        0.000012  1
  H          2.017494       -2.141442       -0.000019  1
  H          3.460572        0.119737        0.000021  1
  H          1.875313        2.056551       -0.000018  1
  C         -0.642788        0.766044        1.732051  2
  H         -0.804318        1.147224        0.732875  2
  C         -1.646113        0.052296        2.373327  2
  H         -2.589285       -0.122571        1.873739  2
  C         -1.438771       -0.436991        3.655879  2
  H         -2.220412       -0.993038        4.155467  2
  C         -0.228103       -0.212529        4.297155  2
  H         -0.066573       -0.593709        5.296331  2
  C          0.775222        0.501220        3.655879  2
  H          1.718394        0.676087        4.155467  2
  C          0.567880        0.990507        2.373327  2
  H          1.349521        1.546554        1.873739  2

%mem=32GB
%nprocshared= 8
#p m062x/6-31G(d,p)    counterpoise=2

00088 m062x/6-31G(d,p)    counterpoise=2

 0  1  0  1  0  1
  C          0.265137       -0.724424       -0.000007  1
  C         -0.958013       -1.405444       -0.000008  1
  C         -2.129027       -0.678209       -0.000002  1
  C         -2.111131        0.726574        0.000006  1
  C         -0.922796        1.426809        0.000009  1
  C          0.258211        0.687040        0.000002  1
  C          1.639126       -1.134039       -0.000011  1
  C          2.390656        0.000000        0.000012  1
  N          1.567836        1.101692        0.000000  1
  H         -0.981629       -2.487074       -0.000015  1
  H         -3.079832       -1.192961       -0.000004  1
  H         -3.046595        1.268783        0.000008  1
  H         -0.909664        2.508564        0.000012  1
  H          2.017494       -2.141442       -0.000019  1
  H          3.460572        0.119737        0.000021  1
  H          1.875313        2.056551       -0.000018  1
  C         -0.766044        0.642788        1.732051  2
  H         -0.863447        0.270785        0.721176  2
  C          0.459551        0.577007        2.380836  2
  H          1.316950        0.153758        1.875398  2
  C          0.584579        1.054514        3.678406  2
  H          1.539381        1.003268        4.183843  2
  C         -0.515989        1.597802        4.327191  2
  H         -0.418586        1.969805        5.338065  2
  C         -1.741585        1.663583        3.678406  2
  H         -2.598984        2.086832        4.183843  2
  C         -1.866613        1.186076        2.380836  2
  H         -2.821414        1.237322        1.875398  2

%mem=32GB
%nprocshared= 8
#p m062x/6-31G(d,p)    counterpoise=2

00089 m062x/6-31G(d,p)    counterpoise=2

 0  1  0  1  0  1
  C          0.265137       -0.724424       -0.000007  1
  C         -0.958013       -1.405444       -0.000008  1
  C         -2.129027       -0.678209       -0.000002  1
  C         -2.111131        0.726574        0.000006  1
  C         -0.922796        1.426809        0.000009  1
  C          0.258211        0.687040        0.000002  1
  C          1.639126       -1.134039       -0.000011  1
  C          2.390656        0.000000        0.000012  1
  N          1.567836        1.101692        0.000000  1
  H         -0.981629       -2.487074       -0.000015  1
  H         -3.079832       -1.192961       -0.000004  1
  H         -3.046595        1.268783        0.000008  1
  H         -0.909664        2.508564        0.000012  1
  H          2.017494       -2.141442       -0.000019  1
  H          3.460572        0.119737        0.000021  1
  H          1.875313        2.056551       -0.000018  1
  C         -0.866025        0.500000        1.732051  2
  H         -0.906173        0.203227        0.692794  2
  C          0.351179        0.529292        2.399052  2
  H          1.259295        0.255339        1.879423  2
  C          0.402713        0.910233        3.733053  2
  H          1.350977        0.933053        4.252682  2
  C         -0.762957        1.261882        4.400054  2
  H         -0.722810        1.558655        5.439312  2
  C         -1.980162        1.232590        3.733053  2
  H         -2.888278        1.506543        4.252682  2
  C         -2.031696        0.851649        2.399052  2
  H         -2.979960        0.828829        1.879423  2

%mem=32GB
%nprocshared= 8
#p m062x/6-31G(d,p)    counterpoise=2

00090 m062x/6-31G(d,p)    counterpoise=2

 0  1  0  1  0  1
  C          0.265137       -0.724424       -0.000007  1
  C         -0.958013       -1.405444       -0.000008  1
  C         -2.129027       -0.678209       -0.000002  1
  C         -2.111131        0.726574        0.000006  1
  C         -0.922796        1.426809        0.000009  1
  C          0.258211        0.687040        0.000002  1
  C          1.639126       -1.134039       -0.000011  1
  C          2.390656        0.000000        0.000012  1
  N          1.567836        1.101692        0.000000  1
  H         -0.981629       -2.487074       -0.000015  1
  H         -3.079832       -1.192961       -0.000004  1
  H         -3.046595        1.268783        0.000008  1
  H         -0.909664        2.508564        0.000012  1
  H          2.017494       -2.141442       -0.000019  1
  H          3.460572        0.119737        0.000021  1
  H          1.875313        2.056551       -0.000018  1
  C         -0.939693        0.342020        1.732051  2
  H         -0.935551        0.135681        0.670378  2
  C          0.259697        0.498575        2.413438  2
  H          1.198224        0.414200        1.882602  2
  C          0.254382        0.763434        3.776212  2
  H          1.188768        0.885398        4.307049  2
  C         -0.950324        0.871738        4.457599  2
  H         -0.954465        1.078078        5.519272  2
  C         -2.149714        0.715184        3.776212  2
  H         -3.088241        0.799559        4.307049  2
  C         -2.144398        0.450325        2.413438  2
  H         -3.078784        0.328361        1.882602  2

%mem=32GB
%nprocshared= 8
#p m062x/6-31G(d,p)    counterpoise=2

00091 m062x/6-31G(d,p)    counterpoise=2

 0  1  0  1  0  1
  C          0.265137       -0.724424       -0.000007  1
  C         -0.958013       -1.405444       -0.000008  1
  C         -2.129027       -0.678209       -0.000002  1
  C         -2.111131        0.726574        0.000006  1
  C         -0.922796        1.426809        0.000009  1
  C          0.258211        0.687040        0.000002  1
  C          1.639126       -1.134039       -0.000011  1
  C          2.390656        0.000000        0.000012  1
  N          1.567836        1.101692        0.000000  1
  H         -0.981629       -2.487074       -0.000015  1
  H         -3.079832       -1.192961       -0.000004  1
  H         -3.046595        1.268783        0.000008  1
  H         -0.909664        2.508564        0.000012  1
  H          2.017494       -2.141442       -0.000019  1
  H          3.460572        0.119737        0.000021  1
  H          1.875313        2.056551       -0.000018  1
  C         -0.984808        0.173648        1.732051  2
  H         -0.952584        0.069122        0.656050  2
  C          0.143443        0.594933        2.422634  2
  H          1.054631        0.818609        1.884633  2
  C          0.102080        0.729104        3.803800  2
  H          0.981044        1.057306        4.341800  2
  C         -1.067534        0.441990        4.494383  2
  H         -1.099758        0.546517        5.570384  2
  C         -2.195784        0.020706        3.803800  2
  H         -3.106972       -0.202970        4.341800  2
  C         -2.154421       -0.113465        2.422634  2
  H         -3.033385       -0.441668        1.884633  2

%mem=32GB
%nprocshared= 8
#p m062x/6-31G(d,p)    counterpoise=2

00092 m062x/6-31G(d,p)    counterpoise=2

 0  1  0  1  0  1
  C          0.265137       -0.724424       -0.000007  1
  C         -0.958013       -1.405444       -0.000008  1
  C         -2.129027       -0.678209       -0.000002  1
  C         -2.111131        0.726574        0.000006  1
  C         -0.922796        1.426809        0.000009  1
  C          0.258211        0.687040        0.000002  1
  C          1.639126       -1.134039       -0.000011  1
  C          2.390656        0.000000        0.000012  1
  N          1.567836        1.101692        0.000000  1
  H         -0.981629       -2.487074       -0.000015  1
  H         -3.079832       -1.192961       -0.000004  1
  H         -3.046595        1.268783        0.000008  1
  H         -0.909664        2.508564        0.000012  1
  H          2.017494       -2.141442       -0.000019  1
  H          3.460572        0.119737        0.000021  1
  H          1.875313        2.056551       -0.000018  1
  C         -1.000000        0.000000        1.732051  2
  H         -0.958155        0.003364        0.651320  2
  C         -1.123193        1.196265        2.425670  2
  H         -1.177322        2.131580        1.885304  2
  C         -1.176906        1.191947        3.812908  2
  H         -1.272880        2.123899        4.353273  2
  C         -1.107425       -0.008636        4.506526  2
  H         -1.149270       -0.011999        5.587257  2
  C         -0.984232       -1.204901        3.812908  2
  H         -0.930103       -2.140216        4.353273  2
  C         -0.930519       -1.200583        2.425670  2
  H         -0.834545       -2.132534        1.885304  2

%mem=32GB
%nprocshared= 8
#p m062x/6-31G(d,p)    counterpoise=2

00093 m062x/6-31G(d,p)    counterpoise=2

 0  1  0  1  0  1
  C          0.265137       -0.724424       -0.000007  1
  C         -0.958013       -1.405444       -0.000008  1
  C         -2.129027       -0.678209       -0.000002  1
  C         -2.111131        0.726574        0.000006  1
  C         -0.922796        1.426809        0.000009  1
  C          0.258211        0.687040        0.000002  1
  C          1.639126       -1.134039       -0.000011  1
  C          2.390656        0.000000        0.000012  1
  N          1.567836        1.101692        0.000000  1
  H         -0.981629       -2.487074       -0.000015  1
  H         -3.079832       -1.192961       -0.000004  1
  H         -3.046595        1.268783        0.000008  1
  H         -0.909664        2.508564        0.000012  1
  H          2.017494       -2.141442       -0.000019  1
  H          3.460572        0.119737        0.000021  1
  H          1.875313        2.056551       -0.000018  1
  C         -0.984808       -0.173648        1.732051  2
  H         -0.952604       -0.062492        0.656714  2
  C         -2.160277        0.089580        2.422208  2
  H         -3.043824        0.405805        1.884539  2
  C         -2.201615       -0.053100        3.802521  2
  H         -3.117365        0.151968        4.340190  2
  C         -1.067483       -0.459010        4.492678  2
  H         -1.099687       -0.570165        5.568015  2
  C          0.107987       -0.722238        3.802521  2
  H          0.991533       -1.038462        4.340190  2
  C          0.149324       -0.579558        2.422208  2
  H          1.065075       -0.784626        1.884539  2

%mem=32GB
%nprocshared= 8
#p m062x/6-31G(d,p)    counterpoise=2

00094 m062x/6-31G(d,p)    counterpoise=2

 0  1  0  1  0  1
  C          0.265137       -0.724424       -0.000007  1
  C         -0.958013       -1.405444       -0.000008  1
  C         -2.129027       -0.678209       -0.000002  1
  C         -2.111131        0.726574        0.000006  1
  C         -0.922796        1.426809        0.000009  1
  C          0.258211        0.687040        0.000002  1
  C          1.639126       -1.134039       -0.000011  1
  C          2.390656        0.000000        0.000012  1
  N          1.567836        1.101692        0.000000  1
  H         -0.981629       -2.487074       -0.000015  1
  H         -3.079832       -1.192961       -0.000004  1
  H         -3.046595        1.268783        0.000008  1
  H         -0.909664        2.508564        0.000012  1
  H          2.017494       -2.141442       -0.000019  1
  H          3.460572        0.119737        0.000021  1
  H          1.875313        2.056551       -0.000018  1
  C         -0.939693       -0.342020        1.732051  2
  H         -0.935556       -0.129324        0.671633  2
  C         -2.144410       -0.455153        2.412632  2
  H         -3.078810       -0.330594        1.882424  2
  C         -2.149719       -0.728172        3.773795  2
  H         -3.088256       -0.816309        4.304004  2
  C         -0.950311       -0.888059        4.454377  2
  H         -0.954448       -1.100755        5.514794  2
  C          0.254406       -0.774926        3.773795  2
  H          1.188806       -0.899485        4.304004  2
  C          0.259715       -0.501906        2.412632  2
  H          1.198251       -0.413770        1.882424  2

%mem=32GB
%nprocshared= 8
#p m062x/6-31G(d,p)    counterpoise=2

00095 m062x/6-31G(d,p)    counterpoise=2

 0  1  0  1  0  1
  C          0.265137       -0.724424       -0.000007  1
  C         -0.958013       -1.405444       -0.000008  1
  C         -2.129027       -0.678209       -0.000002  1
  C         -2.111131        0.726574        0.000006  1
  C         -0.922796        1.426809        0.000009  1
  C          0.258211        0.687040        0.000002  1
  C          1.639126       -1.134039       -0.000011  1
  C          2.390656        0.000000        0.000012  1
  N          1.567836        1.101692        0.000000  1
  H         -0.981629       -2.487074       -0.000015  1
  H         -3.079832       -1.192961       -0.000004  1
  H         -3.046595        1.268783        0.000008  1
  H         -0.909664        2.508564        0.000012  1
  H          2.017494       -2.141442       -0.000019  1
  H          3.460572        0.119737        0.000021  1
  H          1.875313        2.056551       -0.000018  1
  C         -0.866025       -0.500000        1.732051  2
  H         -0.906107       -0.197259        0.694514  2
  C         -2.032190       -0.852100        2.397948  2
  H         -2.980774       -0.823664        1.879179  2
  C         -1.980742       -1.240701        3.729742  2
  H         -2.889244       -1.515006        4.248510  2
  C         -0.763128       -1.277202        4.395638  2
  H         -0.723047       -1.579942        5.433176  2
  C          0.403037       -0.925102        3.729742  2
  H          1.351620       -0.953538        4.248510  2
  C          0.351588       -0.536501        2.397948  2
  H          1.260090       -0.262196        1.879179  2

%mem=32GB
%nprocshared= 8
#p m062x/6-31G(d,p)    counterpoise=2

00096 m062x/6-31G(d,p)    counterpoise=2

 0  1  0  1  0  1
  C          0.265137       -0.724424       -0.000007  1
  C         -0.958013       -1.405444       -0.000008  1
  C         -2.129027       -0.678209       -0.000002  1
  C         -2.111131        0.726574        0.000006  1
  C         -0.922796        1.426809        0.000009  1
  C          0.258211        0.687040        0.000002  1
  C          1.639126       -1.134039       -0.000011  1
  C          2.390656        0.000000        0.000012  1
  N          1.567836        1.101692        0.000000  1
  H         -0.981629       -2.487074       -0.000015  1
  H         -3.079832       -1.192961       -0.000004  1
  H         -3.046595        1.268783        0.000008  1
  H         -0.909664        2.508564        0.000012  1
  H          2.017494       -2.141442       -0.000019  1
  H          3.460572        0.119737        0.000021  1
  H          1.875313        2.056551       -0.000018  1
  C         -0.766044       -0.642788        1.732051  2
  H         -0.863251       -0.265253        0.723210  2
  C         -1.867971       -1.184877        2.379530  2
  H         -2.823636       -1.229659        1.875110  2
  C         -1.743195       -1.669485        3.674489  2
  H         -2.601653       -2.091801        4.178910  2
  C         -0.516492       -1.612003        4.321969  2
  H         -0.419285       -1.989537        5.330810  2
  C          0.585435       -1.069913        3.674489  2
  H          1.541099       -1.025131        4.178910  2
  C          0.460659       -0.585305        2.379530  2
  H          1.319116       -0.162989        1.875110  2

%mem=32GB
%nprocshared= 8
#p m062x/6-31G(d,p)    counterpoise=2

00097 m062x/6-31G(d,p)    counterpoise=2

 0  1  0  1  0  1
  C          0.265137       -0.724424       -0.000007  1
  C         -0.958013       -1.405444       -0.000008  1
  C         -2.129027       -0.678209       -0.000002  1
  C         -2.111131        0.726574        0.000006  1
  C         -0.922796        1.426809        0.000009  1
  C          0.258211        0.687040        0.000002  1
  C          1.639126       -1.134039       -0.000011  1
  C          2.390656        0.000000        0.000012  1
  N          1.567836        1.101692        0.000000  1
  H         -0.981629       -2.487074       -0.000015  1
  H         -3.079832       -1.192961       -0.000004  1
  H         -3.046595        1.268783        0.000008  1
  H         -0.909664        2.508564        0.000012  1
  H          2.017494       -2.141442       -0.000019  1
  H          3.460572        0.119737        0.000021  1
  H          1.875313        2.056551       -0.000018  1
  C         -0.642788       -0.766044        1.732051  2
  H         -0.824809       -1.135254        0.731904  2
  C          0.552397       -1.060718        2.373950  2
  H          1.301485       -1.659494        1.873877  2
  C          0.786042       -0.586797        3.657750  2
  H          1.717151       -0.816362        4.157823  2
  C         -0.175498        0.181799        4.299649  2
  H          0.006523        0.551010        5.299796  2
  C         -1.370683        0.476474        3.657750  2
  H         -2.119772        1.075249        4.157823  2
  C         -1.604328        0.002552        2.373950  2
  H         -2.535437        0.232117        1.873877  2

%mem=32GB
%nprocshared= 8
#p m062x/6-31G(d,p)    counterpoise=2

00098 m062x/6-31G(d,p)    counterpoise=2

 0  1  0  1  0  1
  C          0.265137       -0.724424       -0.000007  1
  C         -0.958013       -1.405444       -0.000008  1
  C         -2.129027       -0.678209       -0.000002  1
  C         -2.111131        0.726574        0.000006  1
  C         -0.922796        1.426809        0.000009  1
  C          0.258211        0.687040        0.000002  1
  C          1.639126       -1.134039       -0.000011  1
  C          2.390656        0.000000        0.000012  1
  N          1.567836        1.101692        0.000000  1
  H         -0.981629       -2.487074       -0.000015  1
  H         -3.079832       -1.192961       -0.000004  1
  H         -3.046595        1.268783        0.000008  1
  H         -0.909664        2.508564        0.000012  1
  H          2.017494       -2.141442       -0.000019  1
  H          3.460572        0.119737        0.000021  1
  H          1.875313        2.056551       -0.000018  1
  C         -0.500000       -0.866025        1.732051  2
  H         -0.764753       -1.177834        0.730840  2
  C          0.586405       -1.444080        2.374633  2
  H          1.168017       -2.206222        1.874028  2
  C          0.926244       -1.043838        3.659798  2
  H          1.772609       -1.494172        4.160403  2
  C          0.179679       -0.065542        4.302380  2
  H          0.444432        0.246267        5.303591  2
  C         -0.906726        0.512512        3.659798  2
  H         -1.488338        1.274654        4.160403  2
  C         -1.246565        0.112270        2.374633  2
  H         -2.092930        0.562604        1.874028  2

%mem=32GB
%nprocshared= 8
#p m062x/6-31G(d,p)    counterpoise=2

00099 m062x/6-31G(d,p)    counterpoise=2

 0  1  0  1  0  1
  C          0.265137       -0.724424       -0.000007  1
  C         -0.958013       -1.405444       -0.000008  1
  C         -2.129027       -0.678209       -0.000002  1
  C         -2.111131        0.726574        0.000006  1
  C         -0.922796        1.426809        0.000009  1
  C          0.258211        0.687040        0.000002  1
  C          1.639126       -1.134039       -0.000011  1
  C          2.390656        0.000000        0.000012  1
  N          1.567836        1.101692        0.000000  1
  H         -0.981629       -2.487074       -0.000015  1
  H         -3.079832       -1.192961       -0.000004  1
  H         -3.046595        1.268783        0.000008  1
  H         -0.909664        2.508564        0.000012  1
  H          2.017494       -2.141442       -0.000019  1
  H          3.460572        0.119737        0.000021  1
  H          1.875313        2.056551       -0.000018  1
  C         -0.342020       -0.939693        1.732051  2
  H          0.013325       -0.813704        0.718345  2
  C         -0.971851        0.112621        2.382652  2
  H         -1.107177        1.058416        1.875800  2
  C         -1.427976       -0.049099        3.683855  2
  H         -1.918647        0.770707        4.190708  2
  C         -1.254270       -1.263132        4.334457  2
  H         -1.609615       -1.389121        5.348162  2
  C         -0.624439       -2.315446        3.683855  2
  H         -0.489113       -3.261241        4.190708  2
  C         -0.168314       -2.153726        2.382652  2
  H          0.322357       -2.973532        1.875800  2

%mem=32GB
%nprocshared= 8
#p m062x/6-31G(d,p)    counterpoise=2

00100 m062x/6-31G(d,p)    counterpoise=2

 0  1  0  1  0  1
  C          0.265137       -0.724424       -0.000007  1
  C         -0.958013       -1.405444       -0.000008  1
  C         -2.129027       -0.678209       -0.000002  1
  C         -2.111131        0.726574        0.000006  1
  C         -0.922796        1.426809        0.000009  1
  C          0.258211        0.687040        0.000002  1
  C          1.639126       -1.134039       -0.000011  1
  C          2.390656        0.000000        0.000012  1
  N          1.567836        1.101692        0.000000  1
  H         -0.981629       -2.487074       -0.000015  1
  H         -3.079832       -1.192961       -0.000004  1
  H         -3.046595        1.268783        0.000008  1
  H         -0.909664        2.508564        0.000012  1
  H          2.017494       -2.141442       -0.000019  1
  H          3.460572        0.119737        0.000021  1
  H          1.875313        2.056551       -0.000018  1
  C         -0.173648       -0.984808        1.732051  2
  H          0.089175       -0.828843        0.694582  2
  C         -0.955893       -0.050962        2.397904  2
  H         -1.302478        0.832516        1.879169  2
  C         -1.293256       -0.251160        3.729609  2
  H         -1.902665        0.476353        4.248343  2
  C         -0.848375       -1.385204        4.395462  2
  H         -1.111198       -1.541168        5.432930  2
  C         -0.066130       -2.319049        3.729609  2
  H          0.280455       -3.202527        4.248343  2
  C          0.271233       -2.118851        2.397904  2
  H          0.880642       -2.846364        1.879169  2

%mem=32GB
%nprocshared= 8
#p m062x/6-31G(d,p)    counterpoise=2

00101 m062x/6-31G(d,p)    counterpoise=2

 0  1  0  1  0  1
  C          0.265137       -0.724424       -0.000007  1
  C         -0.958013       -1.405444       -0.000008  1
  C         -2.129027       -0.678209       -0.000002  1
  C         -2.111131        0.726574        0.000006  1
  C         -0.922796        1.426809        0.000009  1
  C          0.258211        0.687040        0.000002  1
  C          1.639126       -1.134039       -0.000011  1
  C          2.390656        0.000000        0.000012  1
  N          1.567836        1.101692        0.000000  1
  H         -0.981629       -2.487074       -0.000015  1
  H         -3.079832       -1.192961       -0.000004  1
  H         -3.046595        1.268783        0.000008  1
  H         -0.909664        2.508564        0.000012  1
  H          2.017494       -2.141442       -0.000019  1
  H          3.460572        0.119737        0.000021  1
  H          1.875313        2.056551       -0.000018  1
  C         -0.000000       -1.000000        1.732051  2
  H          0.161666       -0.831969        0.675939  2
  C         -0.970157       -0.274264        2.409869  2
  H         -1.564293        0.459152        1.881813  2
  C         -1.177673       -0.489950        3.765505  2
  H         -1.933474        0.075435        4.293561  2
  C         -0.415032       -1.431372        4.443323  2
  H         -0.576697       -1.599403        5.499435  2
  C          0.555125       -2.157108        3.765505  2
  H          1.149261       -2.890524        4.293561  2
  C          0.762641       -1.941422        2.409869  2
  H          1.518443       -2.506807        1.881813  2

%mem=32GB
%nprocshared= 8
#p m062x/6-31G(d,p)    counterpoise=2

00102 m062x/6-31G(d,p)    counterpoise=2

 0  1  0  1  0  1
  C          0.265137       -0.724424       -0.000007  1
  C         -0.958013       -1.405444       -0.000008  1
  C         -2.129027       -0.678209       -0.000002  1
  C         -2.111131        0.726574        0.000006  1
  C         -0.922796        1.426809        0.000009  1
  C          0.258211        0.687040        0.000002  1
  C          1.639126       -1.134039       -0.000011  1
  C          2.390656        0.000000        0.000012  1
  N          1.567836        1.101692        0.000000  1
  H         -0.981629       -2.487074       -0.000015  1
  H         -3.079832       -1.192961       -0.000004  1
  H         -3.046595        1.268783        0.000008  1
  H         -0.909664        2.508564        0.000012  1
  H          2.017494       -2.141442       -0.000019  1
  H          3.460572        0.119737        0.000021  1
  H          1.875313        2.056551       -0.000018  1
  C          0.173648       -0.984808        1.732051  2
  H          0.230065       -0.824242        0.663979  2
  C         -0.996869       -0.689307        2.417545  2
  H         -1.852346       -0.298532        1.883509  2
  C         -1.069286       -0.895410        3.788534  2
  H         -1.981179       -0.665200        4.322570  2
  C          0.028815       -1.397015        4.474028  2
  H         -0.027602       -1.557580        5.542100  2
  C          1.199332       -1.692516        3.788534  2
  H          2.054808       -2.083291        4.322570  2
  C          1.271749       -1.486412        2.417545  2
  H          2.183642       -1.716622        1.883509  2

%mem=32GB
%nprocshared= 8
#p m062x/6-31G(d,p)    counterpoise=2

00103 m062x/6-31G(d,p)    counterpoise=2

 0  1  0  1  0  1
  C          0.265137       -0.724424       -0.000007  1
  C         -0.958013       -1.405444       -0.000008  1
  C         -2.129027       -0.678209       -0.000002  1
  C         -2.111131        0.726574        0.000006  1
  C         -0.922796        1.426809        0.000009  1
  C          0.258211        0.687040        0.000002  1
  C          1.639126       -1.134039       -0.000011  1
  C          2.390656        0.000000        0.000012  1
  N          1.567836        1.101692        0.000000  1
  H         -0.981629       -2.487074       -0.000015  1
  H         -3.079832       -1.192961       -0.000004  1
  H         -3.046595        1.268783        0.000008  1
  H         -0.909664        2.508564        0.000012  1
  H          2.017494       -2.141442       -0.000019  1
  H          3.460572        0.119737        0.000021  1
  H          1.875313        2.056551       -0.000018  1
  C          0.342020       -0.939693        1.732051  2
  H          0.294425       -0.806428        0.659802  2
  C         -0.759677       -1.429603        2.420226  2
  H         -1.665551       -1.678004        1.884101  2
  C         -0.698583       -1.600663        3.796575  2
  H         -1.556862       -1.982328        4.332700  2
  C          0.464208       -1.281812        4.484750  2
  H          0.511803       -1.415076        5.556999  2
  C          1.565905       -0.791901        3.796575  2
  H          2.471779       -0.543500        4.332700  2
  C          1.504811       -0.620842        2.420226  2
  H          2.363090       -0.239176        1.884101  2

%mem=32GB
%nprocshared= 8
#p m062x/6-31G(d,p)    counterpoise=2

00104 m062x/6-31G(d,p)    counterpoise=2

 0  1  0  1  0  1
  C          0.265137       -0.724424       -0.000007  1
  C         -0.958013       -1.405444       -0.000008  1
  C         -2.129027       -0.678209       -0.000002  1
  C         -2.111131        0.726574        0.000006  1
  C         -0.922796        1.426809        0.000009  1
  C          0.258211        0.687040        0.000002  1
  C          1.639126       -1.134039       -0.000011  1
  C          2.390656        0.000000        0.000012  1
  N          1.567836        1.101692        0.000000  1
  H         -0.981629       -2.487074       -0.000015  1
  H         -3.079832       -1.192961       -0.000004  1
  H         -3.046595        1.268783        0.000008  1
  H         -0.909664        2.508564        0.000012  1
  H          2.017494       -2.141442       -0.000019  1
  H          3.460572        0.119737        0.000021  1
  H          1.875313        2.056551       -0.000018  1
  C          0.500000       -0.866025        1.732051  2
  H          0.355149       -0.778693        0.663812  2
  C         -0.027809       -1.951706        2.417652  2
  H         -0.583850       -2.710175        1.883533  2
  C          0.158122       -2.063806        3.788854  2
  H         -0.253068       -2.909607        4.322973  2
  C          0.871864       -1.090226        4.474455  2
  H          1.016714       -1.177558        5.542693  2
  C          1.399673       -0.004545        3.788854  2
  H          1.955714        0.753923        4.322973  2
  C          1.213741        0.107555        2.417652  2
  H          1.624931        0.953356        1.883533  2

%mem=32GB
%nprocshared= 8
#p m062x/6-31G(d,p)    counterpoise=2

00105 m062x/6-31G(d,p)    counterpoise=2

 0  1  0  1  0  1
  C          0.265137       -0.724424       -0.000007  1
  C         -0.958013       -1.405444       -0.000008  1
  C         -2.129027       -0.678209       -0.000002  1
  C         -2.111131        0.726574        0.000006  1
  C         -0.922796        1.426809        0.000009  1
  C          0.258211        0.687040        0.000002  1
  C          1.639126       -1.134039       -0.000011  1
  C          2.390656        0.000000        0.000012  1
  N          1.567836        1.101692        0.000000  1
  H         -0.981629       -2.487074       -0.000015  1
  H         -3.079832       -1.192961       -0.000004  1
  H         -3.046595        1.268783        0.000008  1
  H         -0.909664        2.508564        0.000012  1
  H          2.017494       -2.141442       -0.000019  1
  H          3.460572        0.119737        0.000021  1
  H          1.875313        2.056551       -0.000018  1
  C          0.642788       -0.766044        1.732051  2
  H          0.412448       -0.740659        0.675622  2
  C          0.658915       -1.977391        2.410072  2
  H          0.441140       -2.895707        1.881858  2
  C          0.954581       -2.009976        3.766115  2
  H          0.967145       -2.953677        4.294329  2
  C          1.234119       -0.831214        4.444137  2
  H          1.464459       -0.856600        5.500565  2
  C          1.217992        0.380132        3.766115  2
  H          1.435767        1.298448        4.294329  2
  C          0.922326        0.412717        2.410072  2
  H          0.909762        1.356418        1.881858  2

%mem=32GB
%nprocshared= 8
#p m062x/6-31G(d,p)    counterpoise=2

00106 m062x/6-31G(d,p)    counterpoise=2

 0  1  0  1  0  1
  C          0.265137       -0.724424       -0.000007  1
  C         -0.958013       -1.405444       -0.000008  1
  C         -2.129027       -0.678209       -0.000002  1
  C         -2.111131        0.726574        0.000006  1
  C         -0.922796        1.426809        0.000009  1
  C          0.258211        0.687040        0.000002  1
  C          1.639126       -1.134039       -0.000011  1
  C          2.390656        0.000000        0.000012  1
  N          1.567836        1.101692        0.000000  1
  H         -0.981629       -2.487074       -0.000015  1
  H         -3.079832       -1.192961       -0.000004  1
  H         -3.046595        1.268783        0.000008  1
  H         -0.909664        2.508564        0.000012  1
  H          2.017494       -2.141442       -0.000019  1
  H          3.460572        0.119737        0.000021  1
  H          1.875313        2.056551       -0.000018  1
  C          0.766044       -0.642788        1.732051  2
  H          0.465884       -0.691707        0.694143  2
  C          1.152083       -1.798025        2.398185  2
  H          1.152667       -2.746933        1.879232  2
  C          1.537373       -1.735232        3.730455  2
  H          1.838117       -2.635220        4.249409  2
  C          1.536623       -0.517201        4.396589  2
  H          1.836784       -0.468282        5.434497  2
  C          1.150585        0.638036        3.730455  2
  H          1.150001        1.586944        4.249409  2
  C          0.765295        0.575243        2.398185  2
  H          0.464551        1.475231        1.879232  2

%mem=32GB
%nprocshared= 8
#p m062x/6-31G(d,p)    counterpoise=2

00107 m062x/6-31G(d,p)    counterpoise=2

 0  1  0  1  0  1
  C          0.265137       -0.724424       -0.000007  1
  C         -0.958013       -1.405444       -0.000008  1
  C         -2.129027       -0.678209       -0.000002  1
  C         -2.111131        0.726574        0.000006  1
  C         -0.922796        1.426809        0.000009  1
  C          0.258211        0.687040        0.000002  1
  C          1.639126       -1.134039       -0.000011  1
  C          2.390656        0.000000        0.000012  1
  N          1.567836        1.101692        0.000000  1
  H         -0.981629       -2.487074       -0.000015  1
  H         -3.079832       -1.192961       -0.000004  1
  H         -3.046595        1.268783        0.000008  1
  H         -0.909664        2.508564        0.000012  1
  H          2.017494       -2.141442       -0.000019  1
  H          3.460572        0.119737        0.000021  1
  H          1.875313        2.056551       -0.000018  1
  C          0.866025       -0.500000        1.732051  2
  H          1.077213       -0.213406        0.710774  2
  C         -0.237405        0.029289        2.387511  2
  H         -0.885846        0.728226        1.876873  2
  C         -0.508488       -0.338585        3.698433  2
  H         -1.368116        0.073758        4.209071  2
  C          0.323859       -1.235750        4.353893  2
  H          0.112671       -1.522344        5.375170  2
  C          1.427290       -1.765039        3.698433  2
  H          2.075730       -2.463976        4.209071  2
  C          1.698373       -1.397164        2.387511  2
  H          2.558001       -1.809507        1.876873  2

%mem=32GB
%nprocshared= 8
#p m062x/6-31G(d,p)    counterpoise=2

00108 m062x/6-31G(d,p)    counterpoise=2

 0  1  0  1  0  1
  C          0.265137       -0.724424       -0.000007  1
  C         -0.958013       -1.405444       -0.000008  1
  C         -2.129027       -0.678209       -0.000002  1
  C         -2.111131        0.726574        0.000006  1
  C         -0.922796        1.426809        0.000009  1
  C          0.258211        0.687040        0.000002  1
  C          1.639126       -1.134039       -0.000011  1
  C          2.390656        0.000000        0.000012  1
  N          1.567836        1.101692        0.000000  1
  H         -0.981629       -2.487074       -0.000015  1
  H         -3.079832       -1.192961       -0.000004  1
  H         -3.046595        1.268783        0.000008  1
  H         -0.909664        2.508564        0.000012  1
  H          2.017494       -2.141442       -0.000019  1
  H          3.460572        0.119737        0.000021  1
  H          1.875313        2.056551       -0.000018  1
  C          0.939693       -0.342020        1.732051  2
  H          1.112010       -0.143311        0.682974  2
  C         -0.079226        0.318132        2.405354  2
  H         -0.700699        1.031133        1.880816  2
  C         -0.300415        0.063067        3.751961  2
  H         -1.094205        0.577358        4.276499  2
  C          0.497315       -0.852151        4.425264  2
  H          0.324997       -1.050860        5.474341  2
  C          1.516234       -1.512303        3.751961  2
  H          2.137706       -2.225305        4.276499  2
  C          1.737423       -1.257238        2.405354  2
  H          2.531213       -1.771530        1.880816  2

%mem=32GB
%nprocshared= 8
#p m062x/6-31G(d,p)    counterpoise=2

00109 m062x/6-31G(d,p)    counterpoise=2

 0  1  0  1  0  1
  C          0.265137       -0.724424       -0.000007  1
  C         -0.958013       -1.405444       -0.000008  1
  C         -2.129027       -0.678209       -0.000002  1
  C         -2.111131        0.726574        0.000006  1
  C         -0.922796        1.426809        0.000009  1
  C          0.258211        0.687040        0.000002  1
  C          1.639126       -1.134039       -0.000011  1
  C          2.390656        0.000000        0.000012  1
  N          1.567836        1.101692        0.000000  1
  H         -0.981629       -2.487074       -0.000015  1
  H         -3.079832       -1.192961       -0.000004  1
  H         -3.046595        1.268783        0.000008  1
  H         -0.909664        2.508564        0.000012  1
  H          2.017494       -2.141442       -0.000019  1
  H          3.460572        0.119737        0.000021  1
  H          1.875313        2.056551       -0.000018  1
  C          0.984808       -0.173648        1.732051  2
  H          1.132266       -0.075274        0.665130  2
  C          0.222935        0.763365        2.416806  2
  H         -0.223145        1.591720        1.883346  2
  C          0.033656        0.637091        3.786317  2
  H         -0.559882        1.367071        4.319778  2
  C          0.606250       -0.426197        4.471073  2
  H          0.458791       -0.524571        5.537994  2
  C          1.368123       -1.363210        3.786317  2
  H          1.814202       -2.191565        4.319778  2
  C          1.557402       -1.236936        2.416806  2
  H          2.150940       -1.966916        1.883346  2

%mem=32GB
%nprocshared= 8
#p m062x/6-31G(d,p)    counterpoise=2

00110 m062x/6-31G(d,p)    counterpoise=2

 0  1  0  1  0  1
  C          0.265137       -0.724424       -0.000007  1
  C         -0.958013       -1.405444       -0.000008  1
  C         -2.129027       -0.678209       -0.000002  1
  C         -2.111131        0.726574        0.000006  1
  C         -0.922796        1.426809        0.000009  1
  C          0.258211        0.687040        0.000002  1
  C          1.639126       -1.134039       -0.000011  1
  C          2.390656        0.000000        0.000012  1
  N          1.567836        1.101692        0.000000  1
  H         -0.981629       -2.487074       -0.000015  1
  H         -3.079832       -1.192961       -0.000004  1
  H         -3.046595        1.268783        0.000008  1
  H         -0.909664        2.508564        0.000012  1
  H          2.017494       -2.141442       -0.000019  1
  H          3.460572        0.119737        0.000021  1
  H          1.875313        2.056551       -0.000018  1
  C          1.285575        0.000000        1.532089  2
  H          1.242280       -0.009837        0.451455  2
  C          1.579738       -1.166097        2.225646  2
  H          1.765610       -2.084382        1.685329  2
  C          1.635311       -1.153470        3.612760  2
  H          1.864479       -2.061919        4.153077  2
  C          1.396723        0.025253        4.306316  2
  H          1.440017        0.035090        5.386951  2
  C          1.102560        1.191350        3.612760  2
  H          0.916688        2.109635        4.153077  2
  C          1.046987        1.178723        2.225646  2
  H          0.817819        2.087172        1.685329  2

%mem=32GB
%nprocshared= 8
#p m062x/6-31G(d,p)    counterpoise=2

00111 m062x/6-31G(d,p)    counterpoise=2

 0  1  0  1  0  1
  C          0.265137       -0.724424       -0.000007  1
  C         -0.958013       -1.405444       -0.000008  1
  C         -2.129027       -0.678209       -0.000002  1
  C         -2.111131        0.726574        0.000006  1
  C         -0.922796        1.426809        0.000009  1
  C          0.258211        0.687040        0.000002  1
  C          1.639126       -1.134039       -0.000011  1
  C          2.390656        0.000000        0.000012  1
  N          1.567836        1.101692        0.000000  1
  H         -0.981629       -2.487074       -0.000015  1
  H         -3.079832       -1.192961       -0.000004  1
  H         -3.046595        1.268783        0.000008  1
  H         -0.909664        2.508564        0.000012  1
  H          2.017494       -2.141442       -0.000019  1
  H          3.460572        0.119737        0.000021  1
  H          1.875313        2.056551       -0.000018  1
  C          1.266044        0.223238        1.532089  2
  H          1.236859        0.057834        0.463664  2
  C          2.468775        0.120477        2.217810  2
  H          3.376578       -0.124982        1.683597  2
  C          2.506238        0.332791        3.589251  2
  H          3.443227        0.252736        4.123464  2
  C          1.340970        0.647866        4.274972  2
  H          1.370156        0.813269        5.343397  2
  C          0.138239        0.750626        3.589251  2
  H         -0.769564        0.996085        4.123464  2
  C          0.100776        0.538312        2.217810  2
  H         -0.836212        0.618367        1.683597  2

%mem=32GB
%nprocshared= 8
#p m062x/6-31G(d,p)    counterpoise=2

00112 m062x/6-31G(d,p)    counterpoise=2

 0  1  0  1  0  1
  C          0.265137       -0.724424       -0.000007  1
  C         -0.958013       -1.405444       -0.000008  1
  C         -2.129027       -0.678209       -0.000002  1
  C         -2.111131        0.726574        0.000006  1
  C         -0.922796        1.426809        0.000009  1
  C          0.258211        0.687040        0.000002  1
  C          1.639126       -1.134039       -0.000011  1
  C          2.390656        0.000000        0.000012  1
  N          1.567836        1.101692        0.000000  1
  H         -0.981629       -2.487074       -0.000015  1
  H         -3.079832       -1.192961       -0.000004  1
  H         -3.046595        1.268783        0.000008  1
  H         -0.909664        2.508564        0.000012  1
  H          2.017494       -2.141442       -0.000019  1
  H          3.460572        0.119737        0.000021  1
  H          1.875313        2.056551       -0.000018  1
  C          1.208046        0.439693        1.532089  2
  H          1.218975        0.132649        0.495100  2
  C          2.402560        0.679524        2.197634  2
  H          3.344077        0.559322        1.679139  2
  C          2.388531        1.073649        3.528724  2
  H          3.319118        1.260490        4.047219  2
  C          1.179987        1.227942        4.194270  2
  H          1.169058        1.534986        5.231259  2
  C         -0.014527        0.988110        3.528724  2
  H         -0.956044        1.108312        4.047219  2
  C         -0.000498        0.593985        2.197634  2
  H         -0.931086        0.407144        1.679139  2

%mem=32GB
%nprocshared= 8
#p m062x/6-31G(d,p)    counterpoise=2

00113 m062x/6-31G(d,p)    counterpoise=2

 0  1  0  1  0  1
  C          0.265137       -0.724424       -0.000007  1
  C         -0.958013       -1.405444       -0.000008  1
  C         -2.129027       -0.678209       -0.000002  1
  C         -2.111131        0.726574        0.000006  1
  C         -0.922796        1.426809        0.000009  1
  C          0.258211        0.687040        0.000002  1
  C          1.639126       -1.134039       -0.000011  1
  C          2.390656        0.000000        0.000012  1
  N          1.567836        1.101692        0.000000  1
  H         -0.981629       -2.487074       -0.000015  1
  H         -3.079832       -1.192961       -0.000004  1
  H         -3.046595        1.268783        0.000008  1
  H         -0.909664        2.508564        0.000012  1
  H          2.017494       -2.141442       -0.000019  1
  H          3.460572        0.119737        0.000021  1
  H          1.875313        2.056551       -0.000018  1
  C          1.113341        0.642788        1.532089  2
  H          1.408985        0.941300        0.535481  2
  C          0.069353        1.297234        2.171717  2
  H         -0.448322        2.105594        1.673413  2
  C         -0.310139        0.914061        3.450973  2
  H         -1.123458        1.423908        3.949277  2
  C          0.354356       -0.123560        4.090601  2
  H          0.058712       -0.422072        5.087209  2
  C          1.398344       -0.778007        3.450973  2
  H          1.916019       -1.586366        3.949277  2
  C          1.777836       -0.394833        2.171717  2
  H          2.591156       -0.904680        1.673413  2

%mem=32GB
%nprocshared= 8
#p m062x/6-31G(d,p)    counterpoise=2

00114 m062x/6-31G(d,p)    counterpoise=2

 0  1  0  1  0  1
  C          0.265137       -0.724424       -0.000007  1
  C         -0.958013       -1.405444       -0.000008  1
  C         -2.129027       -0.678209       -0.000002  1
  C         -2.111131        0.726574        0.000006  1
  C         -0.922796        1.426809        0.000009  1
  C          0.258211        0.687040        0.000002  1
  C          1.639126       -1.134039       -0.000011  1
  C          2.390656        0.000000        0.000012  1
  N          1.567836        1.101692        0.000000  1
  H         -0.981629       -2.487074       -0.000015  1
  H         -3.079832       -1.192961       -0.000004  1
  H         -3.046595        1.268783        0.000008  1
  H         -0.909664        2.508564        0.000012  1
  H          2.017494       -2.141442       -0.000019  1
  H          3.460572        0.119737        0.000021  1
  H          1.875313        2.056551       -0.000018  1
  C          0.984808        0.826352        1.532089  2
  H          1.364159        1.005504        0.535224  2
  C          0.227920        1.798525        2.171882  2
  H          0.017617        2.735049        1.673450  2
  C         -0.259019        1.568563        3.451468  2
  H         -0.848674        2.325935        3.949900  2
  C          0.010929        0.366429        4.091261  2
  H         -0.368423        0.187277        5.088125  2
  C          0.767816       -0.605744        3.451468  2
  H          0.978119       -1.542268        3.949900  2
  C          1.254756       -0.375783        2.171882  2
  H          1.844410       -1.133155        1.673450  2

%mem=32GB
%nprocshared= 8
#p m062x/6-31G(d,p)    counterpoise=2

00115 m062x/6-31G(d,p)    counterpoise=2

 0  1  0  1  0  1
  C          0.265137       -0.724424       -0.000007  1
  C         -0.958013       -1.405444       -0.000008  1
  C         -2.129027       -0.678209       -0.000002  1
  C         -2.111131        0.726574        0.000006  1
  C         -0.922796        1.426809        0.000009  1
  C          0.258211        0.687040        0.000002  1
  C          1.639126       -1.134039       -0.000011  1
  C          2.390656        0.000000        0.000012  1
  N          1.567836        1.101692        0.000000  1
  H         -0.981629       -2.487074       -0.000015  1
  H         -3.079832       -1.192961       -0.000004  1
  H         -3.046595        1.268783        0.000008  1
  H         -0.909664        2.508564        0.000012  1
  H          2.017494       -2.141442       -0.000019  1
  H          3.460572        0.119737        0.000021  1
  H          1.875313        2.056551       -0.000018  1
  C          0.826352        0.984808        1.532089  2
  H          0.456400        0.790912        0.534451  2
  C          1.621910        0.044356        2.172378  2
  H          1.871739       -0.882200        1.673559  2
  C          2.096785        0.293242        3.452957  2
  H          2.716566       -0.439418        3.951776  2
  C          1.776101        1.482580        4.093247  2
  H          2.146053        1.676475        5.090885  2
  C          0.980542        2.423032        3.452957  2
  H          0.730714        3.349587        3.951776  2
  C          0.505668        2.174146        2.172378  2
  H         -0.114113        2.906806        1.673559  2

%mem=32GB
%nprocshared= 8
#p m062x/6-31G(d,p)    counterpoise=2

00116 m062x/6-31G(d,p)    counterpoise=2

 0  1  0  1  0  1
  C          0.265137       -0.724424       -0.000007  1
  C         -0.958013       -1.405444       -0.000008  1
  C         -2.129027       -0.678209       -0.000002  1
  C         -2.111131        0.726574        0.000006  1
  C         -0.922796        1.426809        0.000009  1
  C          0.258211        0.687040        0.000002  1
  C          1.639126       -1.134039       -0.000011  1
  C          2.390656        0.000000        0.000012  1
  N          1.567836        1.101692        0.000000  1
  H         -0.981629       -2.487074       -0.000015  1
  H         -3.079832       -1.192961       -0.000004  1
  H         -3.046595        1.268783        0.000008  1
  H         -0.909664        2.508564        0.000012  1
  H          2.017494       -2.141442       -0.000019  1
  H          3.460572        0.119737        0.000021  1
  H          1.875313        2.056551       -0.000018  1
  C          0.642788        1.113341        1.532089  2
  H          0.388567        0.831539        0.519320  2
  C          1.698659        0.488865        2.182090  2
  H          2.267016       -0.279434        1.675705  2
  C          2.024978        0.850589        3.482091  2
  H          2.847556        0.364091        3.988476  2
  C          1.295427        1.836788        4.132092  2
  H          1.549647        2.118589        5.144861  2
  C          0.239556        2.461263        3.482091  2
  H         -0.328801        3.229562        3.988476  2
  C         -0.086764        2.099540        2.182090  2
  H         -0.909341        2.586037        1.675705  2

%mem=32GB
%nprocshared= 8
#p m062x/6-31G(d,p)    counterpoise=2

00117 m062x/6-31G(d,p)    counterpoise=2

 0  1  0  1  0  1
  C          0.265137       -0.724424       -0.000007  1
  C         -0.958013       -1.405444       -0.000008  1
  C         -2.129027       -0.678209       -0.000002  1
  C         -2.111131        0.726574        0.000006  1
  C         -0.922796        1.426809        0.000009  1
  C          0.258211        0.687040        0.000002  1
  C          1.639126       -1.134039       -0.000011  1
  C          2.390656        0.000000        0.000012  1
  N          1.567836        1.101692        0.000000  1
  H         -0.981629       -2.487074       -0.000015  1
  H         -3.079832       -1.192961       -0.000004  1
  H         -3.046595        1.268783        0.000008  1
  H         -0.909664        2.508564        0.000012  1
  H          2.017494       -2.141442       -0.000019  1
  H          3.460572        0.119737        0.000021  1
  H          1.875313        2.056551       -0.000018  1
  C          0.439693        1.208046        1.532089  2
  H          0.319156        0.862005        0.514509  2
  C          1.652435        1.034649        2.185177  2
  H          2.476687        0.553525        1.676387  2
  C          1.807157        1.478831        3.491353  2
  H          2.751945        1.343747        4.000143  2
  C          0.749136        2.096409        4.144441  2
  H          0.869672        2.442450        5.162021  2
  C         -0.463607        2.269805        3.491353  2
  H         -1.287858        2.750930        4.000143  2
  C         -0.618328        1.825623        2.185177  2
  H         -1.563116        1.960707        1.676387  2

%mem=32GB
%nprocshared= 8
#p m062x/6-31G(d,p)    counterpoise=2

00118 m062x/6-31G(d,p)    counterpoise=2

 0  1  0  1  0  1
  C          0.265137       -0.724424       -0.000007  1
  C         -0.958013       -1.405444       -0.000008  1
  C         -2.129027       -0.678209       -0.000002  1
  C         -2.111131        0.726574        0.000006  1
  C         -0.922796        1.426809        0.000009  1
  C          0.258211        0.687040        0.000002  1
  C          1.639126       -1.134039       -0.000011  1
  C          2.390656        0.000000        0.000012  1
  N          1.567836        1.101692        0.000000  1
  H         -0.981629       -2.487074       -0.000015  1
  H         -3.079832       -1.192961       -0.000004  1
  H         -3.046595        1.268783        0.000008  1
  H         -0.909664        2.508564        0.000012  1
  H          2.017494       -2.141442       -0.000019  1
  H          3.460572        0.119737        0.000021  1
  H          1.875313        2.056551       -0.000018  1
  C          0.223238        1.266044        1.532089  2
  H          0.246327        0.883788        0.520611  2
  C          1.408522        1.583868        2.181261  2
  H          2.355007        1.449212        1.675522  2
  C          1.378884        2.074537        3.479606  2
  H          2.302281        2.322138        3.985345  2
  C          0.163963        2.247382        4.128778  2
  H          0.140874        2.629639        5.140256  2
  C         -1.021321        1.929559        3.479606  2
  H         -1.967807        2.064214        3.985345  2
  C         -0.991684        1.438890        2.181261  2
  H         -1.915080        1.191289        1.675522  2

%mem=32GB
%nprocshared= 8
#p m062x/6-31G(d,p)    counterpoise=2

00119 m062x/6-31G(d,p)    counterpoise=2

 0  1  0  1  0  1
  C          0.265137       -0.724424       -0.000007  1
  C         -0.958013       -1.405444       -0.000008  1
  C         -2.129027       -0.678209       -0.000002  1
  C         -2.111131        0.726574        0.000006  1
  C         -0.922796        1.426809        0.000009  1
  C          0.258211        0.687040        0.000002  1
  C          1.639126       -1.134039       -0.000011  1
  C          2.390656        0.000000        0.000012  1
  N          1.567836        1.101692        0.000000  1
  H         -0.981629       -2.487074       -0.000015  1
  H         -3.079832       -1.192961       -0.000004  1
  H         -3.046595        1.268783        0.000008  1
  H         -0.909664        2.508564        0.000012  1
  H          2.017494       -2.141442       -0.000019  1
  H          3.460572        0.119737        0.000021  1
  H          1.875313        2.056551       -0.000018  1
  C          0.000000        1.285575        1.532089  2
  H          0.167729        0.896779        0.536877  2
  C          0.996294        2.011353        2.170821  2
  H          1.940186        2.187975        1.673215  2
  C          0.780996        2.510416        3.448286  2
  H          1.557160        3.075834        3.945892  2
  C         -0.430596        2.283701        4.087018  2
  H         -0.598325        2.672497        5.082230  2
  C         -1.426890        1.557923        3.448286  2
  H         -2.370782        1.381301        3.945892  2
  C         -1.211592        1.058860        2.170821  2
  H         -1.987756        0.493442        1.673215  2

%mem=32GB
%nprocshared= 8
#p m062x/6-31G(d,p)    counterpoise=2

00120 m062x/6-31G(d,p)    counterpoise=2

 0  1  0  1  0  1
  C          0.265137       -0.724424       -0.000007  1
  C         -0.958013       -1.405444       -0.000008  1
  C         -2.129027       -0.678209       -0.000002  1
  C         -2.111131        0.726574        0.000006  1
  C         -0.922796        1.426809        0.000009  1
  C          0.258211        0.687040        0.000002  1
  C          1.639126       -1.134039       -0.000011  1
  C          2.390656        0.000000        0.000012  1
  N          1.567836        1.101692        0.000000  1
  H         -0.981629       -2.487074       -0.000015  1
  H         -3.079832       -1.192961       -0.000004  1
  H         -3.046595        1.268783        0.000008  1
  H         -0.909664        2.508564        0.000012  1
  H          2.017494       -2.141442       -0.000019  1
  H          3.460572        0.119737        0.000021  1
  H          1.875313        2.056551       -0.000018  1
  C         -0.223238        1.266044        1.532089  2
  H         -0.670432        1.368814        0.552703  2
  C         -0.205504        0.028340        2.160664  2
  H         -0.638882       -0.833126        1.670971  2
  C          0.368520       -0.103576        3.417815  2
  H          0.382336       -1.067811        3.907508  2
  C          0.924809        1.002213        4.046390  2
  H          1.372004        0.899444        5.025776  2
  C          0.907075        2.239918        3.417815  2
  H          1.340453        3.101384        3.907508  2
  C          0.333052        2.371834        2.160664  2
  H          0.319235        3.336069        1.670971  2

%mem=32GB
%nprocshared= 8
#p m062x/6-31G(d,p)    counterpoise=2

00121 m062x/6-31G(d,p)    counterpoise=2

 0  1  0  1  0  1
  C          0.265137       -0.724424       -0.000007  1
  C         -0.958013       -1.405444       -0.000008  1
  C         -2.129027       -0.678209       -0.000002  1
  C         -2.111131        0.726574        0.000006  1
  C         -0.922796        1.426809        0.000009  1
  C          0.258211        0.687040        0.000002  1
  C          1.639126       -1.134039       -0.000011  1
  C          2.390656        0.000000        0.000012  1
  N          1.567836        1.101692        0.000000  1
  H         -0.981629       -2.487074       -0.000015  1
  H         -3.079832       -1.192961       -0.000004  1
  H         -3.046595        1.268783        0.000008  1
  H         -0.909664        2.508564        0.000012  1
  H          2.017494       -2.141442       -0.000019  1
  H          3.460572        0.119737        0.000021  1
  H          1.875313        2.056551       -0.000018  1
  C         -0.439693        1.208046        1.532089  2
  H         -0.761970        1.353982        0.510041  2
  C         -0.728806        0.019151        2.188045  2
  H         -1.276318       -0.761121        1.677021  2
  C         -0.315128       -0.168175        3.499956  2
  H         -0.540362       -1.094384        4.010980  2
  C          0.387665        0.833394        4.155912  2
  H          0.709942        0.687457        5.177959  2
  C          0.676778        2.022288        3.499956  2
  H          1.224290        2.802561        4.010980  2
  C          0.263100        2.209614        2.188045  2
  H          0.488334        3.135823        1.677021  2

%mem=32GB
%nprocshared= 8
#p m062x/6-31G(d,p)    counterpoise=2

00122 m062x/6-31G(d,p)    counterpoise=2

 0  1  0  1  0  1
  C          0.265137       -0.724424       -0.000007  1
  C         -0.958013       -1.405444       -0.000008  1
  C         -2.129027       -0.678209       -0.000002  1
  C         -2.111131        0.726574        0.000006  1
  C         -0.922796        1.426809        0.000009  1
  C          0.258211        0.687040        0.000002  1
  C          1.639126       -1.134039       -0.000011  1
  C          2.390656        0.000000        0.000012  1
  N          1.567836        1.101692        0.000000  1
  H         -0.981629       -2.487074       -0.000015  1
  H         -3.079832       -1.192961       -0.000004  1
  H         -3.046595        1.268783        0.000008  1
  H         -0.909664        2.508564        0.000012  1
  H          2.017494       -2.141442       -0.000019  1
  H          3.460572        0.119737        0.000021  1
  H          1.875313        2.056551       -0.000018  1
  C         -0.642788        1.113341        1.532089  2
  H         -0.833411        1.326743        0.489082  2
  C         -1.417099        0.175433        2.201496  2
  H         -2.210950       -0.341842        1.679993  2
  C         -1.172412       -0.098492        3.540311  2
  H         -1.775639       -0.829170        4.061815  2
  C         -0.153414        0.565490        4.209719  2
  H          0.037209        0.352087        5.252726  2
  C          0.620897        1.503397        3.540311  2
  H          1.414748        2.020673        4.061815  2
  C          0.376210        1.777323        2.201496  2
  H          0.979437        2.508001        1.679993  2

%mem=32GB
%nprocshared= 8
#p m062x/6-31G(d,p)    counterpoise=2

00123 m062x/6-31G(d,p)    counterpoise=2

 0  1  0  1  0  1
  C          0.265137       -0.724424       -0.000007  1
  C         -0.958013       -1.405444       -0.000008  1
  C         -2.129027       -0.678209       -0.000002  1
  C         -2.111131        0.726574        0.000006  1
  C         -0.922796        1.426809        0.000009  1
  C          0.258211        0.687040        0.000002  1
  C          1.639126       -1.134039       -0.000011  1
  C          2.390656        0.000000        0.000012  1
  N          1.567836        1.101692        0.000000  1
  H         -0.981629       -2.487074       -0.000015  1
  H         -3.079832       -1.192961       -0.000004  1
  H         -3.046595        1.268783        0.000008  1
  H         -0.909664        2.508564        0.000012  1
  H          2.017494       -2.141442       -0.000019  1
  H          3.460572        0.119737        0.000021  1
  H          1.875313        2.056551       -0.000018  1
  C         -0.826352        0.984808        1.532089  2
  H         -0.891648        1.284057        0.494819  2
  C         -1.959097        0.536440        2.197814  2
  H         -2.906858        0.486388        1.679179  2
  C         -1.875282        0.152320        3.529264  2
  H         -2.757748       -0.196982        4.047899  2
  C         -0.658723        0.216568        4.194989  2
  H         -0.593427       -0.082682        5.232258  2
  C          0.474022        0.664935        3.529264  2
  H          1.421784        0.714987        4.047899  2
  C          0.390208        1.049056        2.197814  2
  H          1.272673        1.398357        1.679179  2

%mem=32GB
%nprocshared= 8
#p m062x/6-31G(d,p)    counterpoise=2

00124 m062x/6-31G(d,p)    counterpoise=2

 0  1  0  1  0  1
  C          0.265137       -0.724424       -0.000007  1
  C         -0.958013       -1.405444       -0.000008  1
  C         -2.129027       -0.678209       -0.000002  1
  C         -2.111131        0.726574        0.000006  1
  C         -0.922796        1.426809        0.000009  1
  C          0.258211        0.687040        0.000002  1
  C          1.639126       -1.134039       -0.000011  1
  C          2.390656        0.000000        0.000012  1
  N          1.567836        1.101692        0.000000  1
  H         -0.981629       -2.487074       -0.000015  1
  H         -3.079832       -1.192961       -0.000004  1
  H         -3.046595        1.268783        0.000008  1
  H         -0.909664        2.508564        0.000012  1
  H          2.017494       -2.141442       -0.000019  1
  H          3.460572        0.119737        0.000021  1
  H          1.875313        2.056551       -0.000018  1
  C         -0.984808        0.826352        1.532089  2
  H         -0.944079        1.220727        0.525833  2
  C         -2.206877        0.696749        2.177909  2
  H         -3.118202        0.990156        1.674781  2
  C         -2.259157        0.190525        3.469551  2
  H         -3.211211        0.089557        3.972679  2
  C         -1.089367       -0.186096        4.115371  2
  H         -1.130096       -0.580470        5.121627  2
  C          0.132702       -0.056492        3.469551  2
  H          1.044027       -0.349899        3.972679  2
  C          0.184982        0.449731        2.177909  2
  H          1.137036        0.550699        1.674781  2

%mem=32GB
%nprocshared= 8
#p m062x/6-31G(d,p)    counterpoise=2

00125 m062x/6-31G(d,p)    counterpoise=2

 0  1  0  1  0  1
  C          0.265137       -0.724424       -0.000007  1
  C         -0.958013       -1.405444       -0.000008  1
  C         -2.129027       -0.678209       -0.000002  1
  C         -2.111131        0.726574        0.000006  1
  C         -0.922796        1.426809        0.000009  1
  C          0.258211        0.687040        0.000002  1
  C          1.639126       -1.134039       -0.000011  1
  C          2.390656        0.000000        0.000012  1
  N          1.567836        1.101692        0.000000  1
  H         -0.981629       -2.487074       -0.000015  1
  H         -3.079832       -1.192961       -0.000004  1
  H         -3.046595        1.268783        0.000008  1
  H         -0.909664        2.508564        0.000012  1
  H          2.017494       -2.141442       -0.000019  1
  H          3.460572        0.119737        0.000021  1
  H          1.875313        2.056551       -0.000018  1
  C         -1.113341        0.642788        1.532089  2
  H         -0.996447        0.229783        0.539363  2
  C         -0.031518        1.235282        2.169226  2
  H          0.928172        1.283861        1.672863  2
  C         -0.181564        1.765419        3.443499  2
  H          0.661231        2.227003        3.939862  2
  C         -1.413434        1.703062        4.080636  2
  H         -1.530328        2.116067        5.073362  2
  C         -2.495257        1.110568        3.443499  2
  H         -3.454946        1.061989        3.939862  2
  C         -2.345210        0.580431        2.169226  2
  H         -3.188006        0.118847        1.672863  2

%mem=32GB
%nprocshared= 8
#p m062x/6-31G(d,p)    counterpoise=2

00126 m062x/6-31G(d,p)    counterpoise=2

 0  1  0  1  0  1
  C          0.265137       -0.724424       -0.000007  1
  C         -0.958013       -1.405444       -0.000008  1
  C         -2.129027       -0.678209       -0.000002  1
  C         -2.111131        0.726574        0.000006  1
  C         -0.922796        1.426809        0.000009  1
  C          0.258211        0.687040        0.000002  1
  C          1.639126       -1.134039       -0.000011  1
  C          2.390656        0.000000        0.000012  1
  N          1.567836        1.101692        0.000000  1
  H         -0.981629       -2.487074       -0.000015  1
  H         -3.079832       -1.192961       -0.000004  1
  H         -3.046595        1.268783        0.000008  1
  H         -0.909664        2.508564        0.000012  1
  H          2.017494       -2.141442       -0.000019  1
  H          3.460572        0.119737        0.000021  1
  H          1.875313        2.056551       -0.000018  1
  C         -1.208046        0.439693        1.532089  2
  H         -1.023927        0.149034        0.506730  2
  C         -0.310550        1.269612        2.190169  2
  H          0.572762        1.625504        1.677490  2
  C         -0.546886        1.642705        3.506330  2
  H          0.152308        2.289255        4.019010  2
  C         -1.680718        1.185878        4.164411  2
  H         -1.864836        1.476536        5.189769  2
  C         -2.578213        0.355958        3.506330  2
  H         -3.461525        0.000067        4.019010  2
  C         -2.341877       -0.017135        2.190169  2
  H         -3.041071       -0.663685        1.677490  2

%mem=32GB
%nprocshared= 8
#p m062x/6-31G(d,p)    counterpoise=2

00127 m062x/6-31G(d,p)    counterpoise=2

 0  1  0  1  0  1
  C          0.265137       -0.724424       -0.000007  1
  C         -0.958013       -1.405444       -0.000008  1
  C         -2.129027       -0.678209       -0.000002  1
  C         -2.111131        0.726574        0.000006  1
  C         -0.922796        1.426809        0.000009  1
  C          0.258211        0.687040        0.000002  1
  C          1.639126       -1.134039       -0.000011  1
  C          2.390656        0.000000        0.000012  1
  N          1.567836        1.101692        0.000000  1
  H         -0.981629       -2.487074       -0.000015  1
  H         -3.079832       -1.192961       -0.000004  1
  H         -3.046595        1.268783        0.000008  1
  H         -0.909664        2.508564        0.000012  1
  H          2.017494       -2.141442       -0.000019  1
  H          3.460572        0.119737        0.000021  1
  H          1.875313        2.056551       -0.000018  1
  C         -1.266044        0.223238        1.532089  2
  H         -1.038449        0.074394        0.485290  2
  C         -0.754068        1.324984        2.203930  2
  H         -0.127617        2.034456        1.680531  2
  C         -1.046212        1.516041        3.547612  2
  H         -0.647357        2.374357        4.071011  2
  C         -1.850333        0.605352        4.219453  2
  H         -2.077929        0.754196        5.266252  2
  C         -2.362310       -0.496394        3.547612  2
  H         -2.988761       -1.205866        4.071011  2
  C         -2.070165       -0.687451        2.203930  2
  H         -2.469021       -1.545767        1.680531  2

%mem=32GB
%nprocshared= 8
#p m062x/6-31G(d,p)    counterpoise=2

00128 m062x/6-31G(d,p)    counterpoise=2

 0  1  0  1  0  1
  C          0.265137       -0.724424       -0.000007  1
  C         -0.958013       -1.405444       -0.000008  1
  C         -2.129027       -0.678209       -0.000002  1
  C         -2.111131        0.726574        0.000006  1
  C         -0.922796        1.426809        0.000009  1
  C          0.258211        0.687040        0.000002  1
  C          1.639126       -1.134039       -0.000011  1
  C          2.390656        0.000000        0.000012  1
  N          1.567836        1.101692        0.000000  1
  H         -0.981629       -2.487074       -0.000015  1
  H         -3.079832       -1.192961       -0.000004  1
  H         -3.046595        1.268783        0.000008  1
  H         -0.909664        2.508564        0.000012  1
  H          2.017494       -2.141442       -0.000019  1
  H          3.460572        0.119737        0.000021  1
  H          1.875313        2.056551       -0.000018  1
  C         -1.285575        0.000000        1.532089  2
  H         -1.042982        0.003709        0.478108  2
  C         -1.459651        1.199769        2.208540  2
  H         -1.352672        2.138159        1.681549  2
  C         -1.771046        1.195009        3.561441  2
  H         -1.906660        2.129690        4.088432  2
  C         -1.908366       -0.009521        4.237892  2
  H         -2.150959       -0.013230        5.291873  2
  C         -1.734290       -1.209290        3.561441  2
  H         -1.841270       -2.147680        4.088432  2
  C         -1.422895       -1.204530        2.208540  2
  H         -1.287281       -2.139211        1.681549  2

%mem=32GB
%nprocshared= 8
#p m062x/6-31G(d,p)    counterpoise=2

00129 m062x/6-31G(d,p)    counterpoise=2

 0  1  0  1  0  1
  C          0.265137       -0.724424       -0.000007  1
  C         -0.958013       -1.405444       -0.000008  1
  C         -2.129027       -0.678209       -0.000002  1
  C         -2.111131        0.726574        0.000006  1
  C         -0.922796        1.426809        0.000009  1
  C          0.258211        0.687040        0.000002  1
  C          1.639126       -1.134039       -0.000011  1
  C          2.390656        0.000000        0.000012  1
  N          1.567836        1.101692        0.000000  1
  H         -0.981629       -2.487074       -0.000015  1
  H         -3.079832       -1.192961       -0.000004  1
  H         -3.046595        1.268783        0.000008  1
  H         -0.909664        2.508564        0.000012  1
  H          2.017494       -2.141442       -0.000019  1
  H          3.460572        0.119737        0.000021  1
  H          1.875313        2.056551       -0.000018  1
  C         -1.266044       -0.223238        1.532089  2
  H         -1.038667       -0.067177        0.486294  2
  C         -2.092334        0.667871        2.203285  2
  H         -2.508679        1.518150        1.680388  2
  C         -2.384199        0.467550        3.545679  2
  H         -3.027921        1.161768        4.068576  2
  C         -1.849773       -0.623880        4.216875  2
  H         -2.077150       -0.779941        5.262670  2
  C         -1.023483       -1.514988        3.545679  2
  H         -0.607138       -2.365268        4.068576  2
  C         -0.731619       -1.314667        2.203285  2
  H         -0.087896       -2.008886        1.680388  2

%mem=32GB
%nprocshared= 8
#p m062x/6-31G(d,p)    counterpoise=2

00130 m062x/6-31G(d,p)    counterpoise=2

 0  1  0  1  0  1
  C          0.265137       -0.724424       -0.000007  1
  C         -0.958013       -1.405444       -0.000008  1
  C         -2.129027       -0.678209       -0.000002  1
  C         -2.111131        0.726574        0.000006  1
  C         -0.922796        1.426809        0.000009  1
  C          0.258211        0.687040        0.000002  1
  C          1.639126       -1.134039       -0.000011  1
  C          2.390656        0.000000        0.000012  1
  N          1.567836        1.101692        0.000000  1
  H         -0.981629       -2.487074       -0.000015  1
  H         -3.079832       -1.192961       -0.000004  1
  H         -3.046595        1.268783        0.000008  1
  H         -0.909664        2.508564        0.000012  1
  H          2.017494       -2.141442       -0.000019  1
  H          3.460572        0.119737        0.000021  1
  H          1.875313        2.056551       -0.000018  1
  C         -1.208046       -0.439693        1.532089  2
  H         -1.024261       -0.142357        0.508587  2
  C         -2.348695        0.001611        2.188978  2
  H         -3.053535        0.642744        1.677227  2
  C         -2.584604       -0.380052        3.502756  2
  H         -3.473228       -0.036254        4.014507  2
  C         -1.679862       -1.203018        4.159645  2
  H         -1.863647       -1.500353        5.183148  2
  C         -0.539212       -1.644322        3.502756  2
  H          0.165628       -2.285454        4.014507  2
  C         -0.303304       -1.262659        2.188978  2
  H          0.585321       -1.606456        1.677227  2

%mem=32GB
%nprocshared= 8
#p m062x/6-31G(d,p)    counterpoise=2

00131 m062x/6-31G(d,p)    counterpoise=2

 0  1  0  1  0  1
  C          0.265137       -0.724424       -0.000007  1
  C         -0.958013       -1.405444       -0.000008  1
  C         -2.129027       -0.678209       -0.000002  1
  C         -2.111131        0.726574        0.000006  1
  C         -0.922796        1.426809        0.000009  1
  C          0.258211        0.687040        0.000002  1
  C          1.639126       -1.134039       -0.000011  1
  C          2.390656        0.000000        0.000012  1
  N          1.567836        1.101692        0.000000  1
  H         -0.981629       -2.487074       -0.000015  1
  H         -3.079832       -1.192961       -0.000004  1
  H         -3.046595        1.268783        0.000008  1
  H         -0.909664        2.508564        0.000012  1
  H          2.017494       -2.141442       -0.000019  1
  H          3.460572        0.119737        0.000021  1
  H          1.875313        2.056551       -0.000018  1
  C         -1.113341       -0.642788        1.532089  2
  H         -0.996736       -0.223837        0.541823  2
  C         -2.346442       -0.589298        2.167647  2
  H         -3.190487       -0.128677        1.672514  2
  C         -2.496117       -1.127067        3.438762  2
  H         -3.456766       -1.085397        3.933895  2
  C         -1.412690       -1.718326        4.074320  2
  H         -1.529294       -2.137276        5.064585  2
  C         -0.179588       -1.771815        3.438762  2
  H          0.664456       -2.232436        3.933895  2
  C         -0.029914       -1.234046        2.167647  2
  H          0.930735       -1.275717        1.672514  2

%mem=32GB
%nprocshared= 8
#p m062x/6-31G(d,p)    counterpoise=2

00132 m062x/6-31G(d,p)    counterpoise=2

 0  1  0  1  0  1
  C          0.265137       -0.724424       -0.000007  1
  C         -0.958013       -1.405444       -0.000008  1
  C         -2.129027       -0.678209       -0.000002  1
  C         -2.111131        0.726574        0.000006  1
  C         -0.922796        1.426809        0.000009  1
  C          0.258211        0.687040        0.000002  1
  C          1.639126       -1.134039       -0.000011  1
  C          2.390656        0.000000        0.000012  1
  N          1.567836        1.101692        0.000000  1
  H         -0.981629       -2.487074       -0.000015  1
  H         -3.079832       -1.192961       -0.000004  1
  H         -3.046595        1.268783        0.000008  1
  H         -0.909664        2.508564        0.000012  1
  H          2.017494       -2.141442       -0.000019  1
  H          3.460572        0.119737        0.000021  1
  H          1.875313        2.056551       -0.000018  1
  C         -0.984808       -0.826352        1.532089  2
  H         -0.967117       -1.208693        0.520534  2
  C          0.204843       -0.525392        2.181310  2
  H          1.149333       -0.673270        1.675533  2
  C          0.182135       -0.034615        3.479754  2
  H          1.108933        0.199848        3.985531  2
  C         -1.030225        0.155203        4.128975  2
  H         -1.047916        0.537544        5.140530  2
  C         -2.219875       -0.145757        3.479754  2
  H         -3.164365        0.002121        3.985531  2
  C         -2.197167       -0.636534        2.181310  2
  H         -3.123965       -0.870997        1.675533  2

%mem=32GB
%nprocshared= 8
#p m062x/6-31G(d,p)    counterpoise=2

00133 m062x/6-31G(d,p)    counterpoise=2

 0  1  0  1  0  1
  C          0.265137       -0.724424       -0.000007  1
  C         -0.958013       -1.405444       -0.000008  1
  C         -2.129027       -0.678209       -0.000002  1
  C         -2.111131        0.726574        0.000006  1
  C         -0.922796        1.426809        0.000009  1
  C          0.258211        0.687040        0.000002  1
  C          1.639126       -1.134039       -0.000011  1
  C          2.390656        0.000000        0.000012  1
  N          1.567836        1.101692        0.000000  1
  H         -0.981629       -2.487074       -0.000015  1
  H         -3.079832       -1.192961       -0.000004  1
  H         -3.046595        1.268783        0.000008  1
  H         -0.909664        2.508564        0.000012  1
  H          2.017494       -2.141442       -0.000019  1
  H          3.460572        0.119737        0.000021  1
  H          1.875313        2.056551       -0.000018  1
  C         -0.826352       -0.984808        1.532089  2
  H         -0.915672       -1.270172        0.492699  2
  C          0.378371       -1.160800        2.199175  2
  H          1.227591       -1.583271        1.679480  2
  C          0.493024       -0.794504        3.533347  2
  H          1.431564       -0.931611        4.053042  2
  C         -0.597047       -0.252216        4.200433  2
  H         -0.507727        0.033148        5.239822  2
  C         -1.801770       -0.076223        3.533347  2
  H         -2.650990        0.346248        4.053042  2
  C         -1.916422       -0.442519        2.199175  2
  H         -2.854963       -0.305412        1.679480  2

%mem=32GB
%nprocshared= 8
#p m062x/6-31G(d,p)    counterpoise=2

00134 m062x/6-31G(d,p)    counterpoise=2

 0  1  0  1  0  1
  C          0.265137       -0.724424       -0.000007  1
  C         -0.958013       -1.405444       -0.000008  1
  C         -2.129027       -0.678209       -0.000002  1
  C         -2.111131        0.726574        0.000006  1
  C         -0.922796        1.426809        0.000009  1
  C          0.258211        0.687040        0.000002  1
  C          1.639126       -1.134039       -0.000011  1
  C          2.390656        0.000000        0.000012  1
  N          1.567836        1.101692        0.000000  1
  H         -0.981629       -2.487074       -0.000015  1
  H         -3.079832       -1.192961       -0.000004  1
  H         -3.046595        1.268783        0.000008  1
  H         -0.909664        2.508564        0.000012  1
  H          2.017494       -2.141442       -0.000019  1
  H          3.460572        0.119737        0.000021  1
  H          1.875313        2.056551       -0.000018  1
  C         -0.642788       -1.113341        1.532089  2
  H         -0.857044       -1.311881        0.490735  2
  C          0.311912       -1.867792        2.200435  2
  H          0.841415       -2.654088        1.679758  2
  C          0.586933       -1.612944        3.537128  2
  H          1.330693       -2.200699        4.057805  2
  C         -0.092745       -0.603644        4.205475  2
  H          0.121511       -0.405104        5.246829  2
  C         -1.047444        0.150807        3.537128  2
  H         -1.576947        0.937103        4.057805  2
  C         -1.322465       -0.104041        2.200435  2
  H         -2.066225        0.483714        1.679758  2

%mem=32GB
%nprocshared= 8
#p m062x/6-31G(d,p)    counterpoise=2

00135 m062x/6-31G(d,p)    counterpoise=2

 0  1  0  1  0  1
  C          0.265137       -0.724424       -0.000007  1
  C         -0.958013       -1.405444       -0.000008  1
  C         -2.129027       -0.678209       -0.000002  1
  C         -2.111131        0.726574        0.000006  1
  C         -0.922796        1.426809        0.000009  1
  C          0.258211        0.687040        0.000002  1
  C          1.639126       -1.134039       -0.000011  1
  C          2.390656        0.000000        0.000012  1
  N          1.567836        1.101692        0.000000  1
  H         -0.981629       -2.487074       -0.000015  1
  H         -3.079832       -1.192961       -0.000004  1
  H         -3.046595        1.268783        0.000008  1
  H         -0.909664        2.508564        0.000012  1
  H          2.017494       -2.141442       -0.000019  1
  H          3.460572        0.119737        0.000021  1
  H          1.875313        2.056551       -0.000018  1
  C         -0.439693       -1.208046        1.532089  2
  H         -0.783738       -1.339073        0.515129  2
  C          0.209019       -2.247518        2.184779  2
  H          0.370354       -3.188347        1.676299  2
  C          0.650640       -2.079330        3.490159  2
  H          1.156020       -2.889132        3.998639  2
  C          0.443548       -0.871670        4.142849  2
  H          0.787593       -0.740643        5.159808  2
  C         -0.205164        0.167802        3.490159  2
  H         -0.366499        1.108631        3.998639  2
  C         -0.646784       -0.000385        2.184779  2
  H         -1.152164        0.809416        1.676299  2

%mem=32GB
%nprocshared= 8
#p m062x/6-31G(d,p)    counterpoise=2

00136 m062x/6-31G(d,p)    counterpoise=2

 0  1  0  1  0  1
  C          0.265137       -0.724424       -0.000007  1
  C         -0.958013       -1.405444       -0.000008  1
  C         -2.129027       -0.678209       -0.000002  1
  C         -2.111131        0.726574        0.000006  1
  C         -0.922796        1.426809        0.000009  1
  C          0.258211        0.687040        0.000002  1
  C          1.639126       -1.134039       -0.000011  1
  C          2.390656        0.000000        0.000012  1
  N          1.567836        1.101692        0.000000  1
  H         -0.981629       -2.487074       -0.000015  1
  H         -3.079832       -1.192961       -0.000004  1
  H         -3.046595        1.268783        0.000008  1
  H         -0.909664        2.508564        0.000012  1
  H          2.017494       -2.141442       -0.000019  1
  H          3.460572        0.119737        0.000021  1
  H          1.875313        2.056551       -0.000018  1
  C         -0.223238       -1.266044        1.532089  2
  H          0.088051       -0.920817        0.555534  2
  C         -1.315928       -0.682489        2.158847  2
  H         -1.855901        0.117357        1.670570  2
  C         -1.715502       -1.125627        3.412363  2
  H         -2.566764       -0.671009        3.900640  2
  C         -1.022386       -2.152320        4.039121  2
  H         -1.333675       -2.497548        5.015675  2
  C          0.070305       -2.735875        3.412363  2
  H          0.610278       -3.535722        3.900640  2
  C          0.469879       -2.292737        2.158847  2
  H          1.321141       -2.747356        1.670570  2

%mem=32GB
%nprocshared= 8
#p m062x/6-31G(d,p)    counterpoise=2

00137 m062x/6-31G(d,p)    counterpoise=2

 0  1  0  1  0  1
  C          0.265137       -0.724424       -0.000007  1
  C         -0.958013       -1.405444       -0.000008  1
  C         -2.129027       -0.678209       -0.000002  1
  C         -2.111131        0.726574        0.000006  1
  C         -0.922796        1.426809        0.000009  1
  C          0.258211        0.687040        0.000002  1
  C          1.639126       -1.134039       -0.000011  1
  C          2.390656        0.000000        0.000012  1
  N          1.567836        1.101692        0.000000  1
  H         -0.981629       -2.487074       -0.000015  1
  H         -3.079832       -1.192961       -0.000004  1
  H         -3.046595        1.268783        0.000008  1
  H         -0.909664        2.508564        0.000012  1
  H          2.017494       -2.141442       -0.000019  1
  H          3.460572        0.119737        0.000021  1
  H          1.875313        2.056551       -0.000018  1
  C         -0.000000       -1.285575        1.532089  2
  H          0.173474       -0.918425        0.529667  2
  C         -1.198394       -1.007593        2.175448  2
  H         -1.958530       -0.423881        1.674238  2
  C         -1.421068       -1.478872        3.462167  2
  H         -2.354678       -1.262310        3.963378  2
  C         -0.445347       -2.228132        4.105527  2
  H         -0.618821       -2.595283        5.107948  2
  C          0.753048       -2.506114        3.462167  2
  H          1.513184       -3.089827        3.963378  2
  C          0.975721       -2.034836        2.175448  2
  H          1.909331       -2.251398        1.674238  2

%mem=32GB
%nprocshared= 8
#p m062x/6-31G(d,p)    counterpoise=2

00138 m062x/6-31G(d,p)    counterpoise=2

 0  1  0  1  0  1
  C          0.265137       -0.724424       -0.000007  1
  C         -0.958013       -1.405444       -0.000008  1
  C         -2.129027       -0.678209       -0.000002  1
  C         -2.111131        0.726574        0.000006  1
  C         -0.922796        1.426809        0.000009  1
  C          0.258211        0.687040        0.000002  1
  C          1.639126       -1.134039       -0.000011  1
  C          2.390656        0.000000        0.000012  1
  N          1.567836        1.101692        0.000000  1
  H         -0.981629       -2.487074       -0.000015  1
  H         -3.079832       -1.192961       -0.000004  1
  H         -3.046595        1.268783        0.000008  1
  H         -0.909664        2.508564        0.000012  1
  H          2.017494       -2.141442       -0.000019  1
  H          3.460572        0.119737        0.000021  1
  H          1.875313        2.056551       -0.000018  1
  C          0.223238       -1.266044        1.532089  2
  H          0.251115       -0.905683        0.512724  2
  C         -0.993363       -1.404596        2.186322  2
  H         -1.913279       -1.152173        1.676640  2
  C         -1.029146       -1.867160        3.494790  2
  H         -1.976939       -1.975099        4.004472  2
  C          0.151671       -2.191173        4.149023  2
  H          0.123794       -2.551534        5.168388  2
  C          1.368271       -2.052622        3.494790  2
  H          2.288187       -2.305044        4.004472  2
  C          1.404055       -1.590057        2.186322  2
  H          2.351848       -1.482119        1.676640  2

%mem=32GB
%nprocshared= 8
#p m062x/6-31G(d,p)    counterpoise=2

00139 m062x/6-31G(d,p)    counterpoise=2

 0  1  0  1  0  1
  C          0.265137       -0.724424       -0.000007  1
  C         -0.958013       -1.405444       -0.000008  1
  C         -2.129027       -0.678209       -0.000002  1
  C         -2.111131        0.726574        0.000006  1
  C         -0.922796        1.426809        0.000009  1
  C          0.258211        0.687040        0.000002  1
  C          1.639126       -1.134039       -0.000011  1
  C          2.390656        0.000000        0.000012  1
  N          1.567836        1.101692        0.000000  1
  H         -0.981629       -2.487074       -0.000015  1
  H         -3.079832       -1.192961       -0.000004  1
  H         -3.046595        1.268783        0.000008  1
  H         -0.909664        2.508564        0.000012  1
  H          2.017494       -2.141442       -0.000019  1
  H          3.460572        0.119737        0.000021  1
  H          1.875313        2.056551       -0.000018  1
  C          0.439693       -1.208046        1.532089  2
  H          0.322872       -0.884384        0.506741  2
  C         -0.616214       -1.823947        2.190163  2
  H         -1.555639       -1.980105        1.677489  2
  C         -0.466262       -2.239403        3.506310  2
  H         -1.288866       -2.719222        4.018984  2
  C          0.739597       -2.038956        4.164384  2
  H          0.856417       -2.362617        5.189731  2
  C          1.795503       -1.423054        3.506310  2
  H          2.734928       -1.266896        4.018984  2
  C          1.645551       -1.007599        2.190163  2
  H          2.468156       -0.527780        1.677489  2

%mem=32GB
%nprocshared= 8
#p m062x/6-31G(d,p)    counterpoise=2

00140 m062x/6-31G(d,p)    counterpoise=2

 0  1  0  1  0  1
  C          0.265137       -0.724424       -0.000007  1
  C         -0.958013       -1.405444       -0.000008  1
  C         -2.129027       -0.678209       -0.000002  1
  C         -2.111131        0.726574        0.000006  1
  C         -0.922796        1.426809        0.000009  1
  C          0.258211        0.687040        0.000002  1
  C          1.639126       -1.134039       -0.000011  1
  C          2.390656        0.000000        0.000012  1
  N          1.567836        1.101692        0.000000  1
  H         -0.981629       -2.487074       -0.000015  1
  H         -3.079832       -1.192961       -0.000004  1
  H         -3.046595        1.268783        0.000008  1
  H         -0.909664        2.508564        0.000012  1
  H          2.017494       -2.141442       -0.000019  1
  H          3.460572        0.119737        0.000021  1
  H          1.875313        2.056551       -0.000018  1
  C          0.642788       -1.113341        1.532089  2
  H          0.391463       -0.854519        0.512487  2
  C         -0.058460       -2.117017        2.186475  2
  H         -0.856091       -2.640109        1.676674  2
  C          0.264143       -2.449244        3.495247  2
  H         -0.282164       -3.231158        4.005049  2
  C          1.287994       -1.777795        4.149634  2
  H          1.539318       -2.036617        5.169236  2
  C          1.989241       -0.774119        3.495247  2
  H          2.786873       -0.251026        4.005049  2
  C          1.666638       -0.441892        2.186475  2
  H          2.212945        0.340023        1.676674  2

%mem=32GB
%nprocshared= 8
#p m062x/6-31G(d,p)    counterpoise=2

00141 m062x/6-31G(d,p)    counterpoise=2

 0  1  0  1  0  1
  C          0.265137       -0.724424       -0.000007  1
  C         -0.958013       -1.405444       -0.000008  1
  C         -2.129027       -0.678209       -0.000002  1
  C         -2.111131        0.726574        0.000006  1
  C         -0.922796        1.426809        0.000009  1
  C          0.258211        0.687040        0.000002  1
  C          1.639126       -1.134039       -0.000011  1
  C          2.390656        0.000000        0.000012  1
  N          1.567836        1.101692        0.000000  1
  H         -0.981629       -2.487074       -0.000015  1
  H         -3.079832       -1.192961       -0.000004  1
  H         -3.046595        1.268783        0.000008  1
  H         -0.909664        2.508564        0.000012  1
  H          2.017494       -2.141442       -0.000019  1
  H          3.460572        0.119737        0.000021  1
  H          1.875313        2.056551       -0.000018  1
  C          0.826352       -0.984808        1.532089  2
  H          0.458996       -0.814368        0.529222  2
  C          0.556113       -2.184819        2.175734  2
  H         -0.021772       -2.949248        1.674301  2
  C          1.027654       -2.403597        3.463025  2
  H          0.817125       -3.338467        3.964458  2
  C          1.769435       -1.422365        4.106670  2
  H          2.136790       -1.592805        5.109537  2
  C          2.039674       -0.222354        3.463025  2
  H          2.617559        0.542076        3.964458  2
  C          1.568132       -0.003575        2.175734  2
  H          1.778662        0.931294        1.674301  2

%mem=32GB
%nprocshared= 8
#p m062x/6-31G(d,p)    counterpoise=2

00142 m062x/6-31G(d,p)    counterpoise=2

 0  1  0  1  0  1
  C          0.265137       -0.724424       -0.000007  1
  C         -0.958013       -1.405444       -0.000008  1
  C         -2.129027       -0.678209       -0.000002  1
  C         -2.111131        0.726574        0.000006  1
  C         -0.922796        1.426809        0.000009  1
  C          0.258211        0.687040        0.000002  1
  C          1.639126       -1.134039       -0.000011  1
  C          2.390656        0.000000        0.000012  1
  N          1.567836        1.101692        0.000000  1
  H         -0.981629       -2.487074       -0.000015  1
  H         -3.079832       -1.192961       -0.000004  1
  H         -3.046595        1.268783        0.000008  1
  H         -0.909664        2.508564        0.000012  1
  H          2.017494       -2.141442       -0.000019  1
  H          3.460572        0.119737        0.000021  1
  H          1.875313        2.056551       -0.000018  1
  C          0.984808       -0.826352        1.532089  2
  H          1.402526       -1.022780        0.553994  2
  C          1.228336        0.387717        2.159835  2
  H          1.835775        1.137110        1.670788  2
  C          0.692149        0.639854        3.415329  2
  H          0.881870        1.585675        3.904376  2
  C         -0.087566       -0.322078        4.043075  2
  H         -0.505284       -0.125650        5.021170  2
  C         -0.331095       -1.536146        3.415329  2
  H         -0.938533       -2.285540        3.904376  2
  C          0.205092       -1.788283        2.159835  2
  H          0.015371       -2.734105        1.670788  2

%mem=32GB
%nprocshared= 8
#p m062x/6-31G(d,p)    counterpoise=2

00143 m062x/6-31G(d,p)    counterpoise=2

 0  1  0  1  0  1
  C          0.265137       -0.724424       -0.000007  1
  C         -0.958013       -1.405444       -0.000008  1
  C         -2.129027       -0.678209       -0.000002  1
  C         -2.111131        0.726574        0.000006  1
  C         -0.922796        1.426809        0.000009  1
  C          0.258211        0.687040        0.000002  1
  C          1.639126       -1.134039       -0.000011  1
  C          2.390656        0.000000        0.000012  1
  N          1.567836        1.101692        0.000000  1
  H         -0.981629       -2.487074       -0.000015  1
  H         -3.079832       -1.192961       -0.000004  1
  H         -3.046595        1.268783        0.000008  1
  H         -0.909664        2.508564        0.000012  1
  H          2.017494       -2.141442       -0.000019  1
  H          3.460572        0.119737        0.000021  1
  H          1.875313        2.056551       -0.000018  1
  C          1.113341       -0.642788        1.532089  2
  H          1.185572       -0.233034        0.533777  2
  C         -0.117052       -0.697048        2.172811  2
  H         -1.003359       -0.329566        1.673655  2
  C         -0.209769       -1.223012        3.454254  2
  H         -1.168307       -1.265284        3.953410  2
  C          0.927906       -1.694717        4.094976  2
  H          0.855675       -2.104470        5.093287  2
  C          2.158299       -1.640456        3.454254  2
  H          3.044606       -2.007938        3.953410  2
  C          2.251016       -1.114492        2.172811  2
  H          3.209555       -1.072220        1.673655  2

%mem=32GB
%nprocshared= 8
#p m062x/6-31G(d,p)    counterpoise=2

00144 m062x/6-31G(d,p)    counterpoise=2

 0  1  0  1  0  1
  C          0.265137       -0.724424       -0.000007  1
  C         -0.958013       -1.405444       -0.000008  1
  C         -2.129027       -0.678209       -0.000002  1
  C         -2.111131        0.726574        0.000006  1
  C         -0.922796        1.426809        0.000009  1
  C          0.258211        0.687040        0.000002  1
  C          1.639126       -1.134039       -0.000011  1
  C          2.390656        0.000000        0.000012  1
  N          1.567836        1.101692        0.000000  1
  H         -0.981629       -2.487074       -0.000015  1
  H         -3.079832       -1.192961       -0.000004  1
  H         -3.046595        1.268783        0.000008  1
  H         -0.909664        2.508564        0.000012  1
  H          2.017494       -2.141442       -0.000019  1
  H          3.460572        0.119737        0.000021  1
  H          1.875313        2.056551       -0.000018  1
  C          1.208046       -0.439693        1.532089  2
  H          1.219028       -0.150134        0.490083  2
  C         -0.000429       -0.579966        2.200854  2
  H         -0.930910       -0.399687        1.679851  2
  C         -0.014526       -0.951647        3.538384  2
  H         -0.955989       -1.060927        4.059387  2
  C          1.179851       -1.183055        4.207149  2
  H          1.168869       -1.472614        5.249155  2
  C          2.388326       -1.042782        3.538384  2
  H          3.318807       -1.223061        4.059387  2
  C          2.402423       -0.671101        2.200854  2
  H          3.343886       -0.561821        1.679851  2

%mem=32GB
%nprocshared= 8
#p m062x/6-31G(d,p)    counterpoise=2

00145 m062x/6-31G(d,p)    counterpoise=2

 0  1  0  1  0  1
  C          0.265137       -0.724424       -0.000007  1
  C         -0.958013       -1.405444       -0.000008  1
  C         -2.129027       -0.678209       -0.000002  1
  C         -2.111131        0.726574        0.000006  1
  C         -0.922796        1.426809        0.000009  1
  C          0.258211        0.687040        0.000002  1
  C          1.639126       -1.134039       -0.000011  1
  C          2.390656        0.000000        0.000012  1
  N          1.567836        1.101692        0.000000  1
  H         -0.981629       -2.487074       -0.000015  1
  H         -3.079832       -1.192961       -0.000004  1
  H         -3.046595        1.268783        0.000008  1
  H         -0.909664        2.508564        0.000012  1
  H          2.017494       -2.141442       -0.000019  1
  H          3.460572        0.119737        0.000021  1
  H          1.875313        2.056551       -0.000018  1
  C          1.266044       -0.223238        1.532089  2
  H          1.236783       -0.076906        0.460887  2
  C          0.105875       -0.552904        2.219592  2
  H         -0.827218       -0.663400        1.683991  2
  C          0.143435       -0.740738        3.594597  2
  H         -0.760396       -0.997565        4.130198  2
  C          1.341165       -0.598904        4.282100  2
  H          1.370426       -0.745236        5.353302  2
  C          2.501335       -0.269237        3.594597  2
  H          3.434428       -0.158742        4.130198  2
  C          2.463775       -0.081404        2.219592  2
  H          3.367606        0.175423        1.683991  2

%mem=32GB
%nprocshared= 8
#p m062x/6-31G(d,p)    counterpoise=2

00146 m062x/6-31G(d,p)    counterpoise=2

 0  1  0  1  0  1
  C          0.265137       -0.724424       -0.000007  1
  C         -0.958013       -1.405444       -0.000008  1
  C         -2.129027       -0.678209       -0.000002  1
  C         -2.111131        0.726574        0.000006  1
  C         -0.922796        1.426809        0.000009  1
  C          0.258211        0.687040        0.000002  1
  C          1.639126       -1.134039       -0.000011  1
  C          2.390656        0.000000        0.000012  1
  N          1.567836        1.101692        0.000000  1
  H         -0.981629       -2.487074       -0.000015  1
  H         -3.079832       -1.192961       -0.000004  1
  H         -3.046595        1.268783        0.000008  1
  H         -0.909664        2.508564        0.000012  1
  H          2.017494       -2.141442       -0.000019  1
  H          3.460572        0.119737        0.000021  1
  H          1.875313        2.056551       -0.000018  1
  C          1.532089        0.000000        1.285575  2
  H          1.280196       -0.011410        0.233833  2
  C          1.748157       -1.193736        1.960589  2
  H          1.664593       -2.135126        1.434718  2
  C          2.071489       -1.179090        3.310617  2
  H          2.239817       -2.109071        3.836488  2
  C          2.178753        0.029291        3.985630  2
  H          2.430645        0.040700        5.037373  2
  C          1.962684        1.223027        3.310617  2
  H          2.046249        2.164417        3.836488  2
  C          1.639353        1.208381        1.960589  2
  H          1.471024        2.138362        1.434718  2

%mem=32GB
%nprocshared= 8
#p m062x/6-31G(d,p)    counterpoise=2

00147 m062x/6-31G(d,p)    counterpoise=2

 0  1  0  1  0  1
  C          0.265137       -0.724424       -0.000007  1
  C         -0.958013       -1.405444       -0.000008  1
  C         -2.129027       -0.678209       -0.000002  1
  C         -2.111131        0.726574        0.000006  1
  C         -0.922796        1.426809        0.000009  1
  C          0.258211        0.687040        0.000002  1
  C          1.639126       -1.134039       -0.000011  1
  C          2.390656        0.000000        0.000012  1
  N          1.567836        1.101692        0.000000  1
  H         -0.981629       -2.487074       -0.000015  1
  H         -3.079832       -1.192961       -0.000004  1
  H         -3.046595        1.268783        0.000008  1
  H         -0.909664        2.508564        0.000012  1
  H          2.017494       -2.141442       -0.000019  1
  H          3.460572        0.119737        0.000021  1
  H          1.875313        2.056551       -0.000018  1
  C          1.508813        0.266044        1.285575  2
  H          1.280138        0.041089        0.252693  2
  C          2.498726       -0.446667        1.948484  2
  H          3.041245       -1.226860        1.432043  2
  C          2.792256       -0.157912        3.274302  2
  H          3.563449       -0.713150        3.790743  2
  C          2.095871        0.843555        3.937211  2
  H          2.324546        1.068510        4.970093  2
  C          1.105958        1.556266        3.274302  2
  H          0.563440        2.336459        3.790743  2
  C          0.812429        1.267511        1.948484  2
  H          0.041236        1.822749        1.432043  2

%mem=32GB
%nprocshared= 8
#p m062x/6-31G(d,p)    counterpoise=2

00148 m062x/6-31G(d,p)    counterpoise=2

 0  1  0  1  0  1
  C          0.265137       -0.724424       -0.000007  1
  C         -0.958013       -1.405444       -0.000008  1
  C         -2.129027       -0.678209       -0.000002  1
  C         -2.111131        0.726574        0.000006  1
  C         -0.922796        1.426809        0.000009  1
  C          0.258211        0.687040        0.000002  1
  C          1.639126       -1.134039       -0.000011  1
  C          2.390656        0.000000        0.000012  1
  N          1.567836        1.101692        0.000000  1
  H         -0.981629       -2.487074       -0.000015  1
  H         -3.079832       -1.192961       -0.000004  1
  H         -3.046595        1.268783        0.000008  1
  H         -0.909664        2.508564        0.000012  1
  H          2.017494       -2.141442       -0.000019  1
  H          3.460572        0.119737        0.000021  1
  H          1.875313        2.056551       -0.000018  1
  C          1.439693        0.524005        1.285575  2
  H          1.274411        0.111413        0.299578  2
  C          2.661841        0.341720        1.918394  2
  H          3.448676       -0.212882        1.425395  2
  C          2.873998        0.871328        3.184031  2
  H          3.826114        0.729319        3.677030  2
  C          1.864007        1.583221        3.816849  2
  H          2.029288        1.995814        4.802847  2
  C          0.641858        1.765507        3.184031  2
  H         -0.144976        2.320108        3.677030  2
  C          0.429701        1.235899        1.918394  2
  H         -0.522415        1.377908        1.425395  2

%mem=32GB
%nprocshared= 8
#p m062x/6-31G(d,p)    counterpoise=2

00149 m062x/6-31G(d,p)    counterpoise=2

 0  1  0  1  0  1
  C          0.265137       -0.724424       -0.000007  1
  C         -0.958013       -1.405444       -0.000008  1
  C         -2.129027       -0.678209       -0.000002  1
  C         -2.111131        0.726574        0.000006  1
  C         -0.922796        1.426809        0.000009  1
  C          0.258211        0.687040        0.000002  1
  C          1.639126       -1.134039       -0.000011  1
  C          2.390656        0.000000        0.000012  1
  N          1.567836        1.101692        0.000000  1
  H         -0.981629       -2.487074       -0.000015  1
  H         -3.079832       -1.192961       -0.000004  1
  H         -3.046595        1.268783        0.000008  1
  H         -0.909664        2.508564        0.000012  1
  H          2.017494       -2.141442       -0.000019  1
  H          3.460572        0.119737        0.000021  1
  H          1.875313        2.056551       -0.000018  1
  C          1.326828        0.766044        1.285575  2
  H          1.519860        1.034877        0.255911  2
  C          0.226332        1.294748        1.946420  2
  H         -0.437978        1.975468        1.431587  2
  C         -0.021446        0.949672        3.268108  2
  H         -0.878789        1.361559        3.782940  2
  C          0.831271        0.075892        3.928952  2
  H          0.638239       -0.192941        4.958617  2
  C          1.931767       -0.452812        3.268108  2
  H          2.596077       -1.133531        3.782940  2
  C          2.179546       -0.107736        1.946420  2
  H          3.036888       -0.519623        1.431587  2

%mem=32GB
%nprocshared= 8
#p m062x/6-31G(d,p)    counterpoise=2

00150 m062x/6-31G(d,p)    counterpoise=2

 0  1  0  1  0  1
  C          0.265137       -0.724424       -0.000007  1
  C         -0.958013       -1.405444       -0.000008  1
  C         -2.129027       -0.678209       -0.000002  1
  C         -2.111131        0.726574        0.000006  1
  C         -0.922796        1.426809        0.000009  1
  C          0.258211        0.687040        0.000002  1
  C          1.639126       -1.134039       -0.000011  1
  C          2.390656        0.000000        0.000012  1
  N          1.567836        1.101692        0.000000  1
  H         -0.981629       -2.487074       -0.000015  1
  H         -3.079832       -1.192961       -0.000004  1
  H         -3.046595        1.268783        0.000008  1
  H         -0.909664        2.508564        0.000012  1
  H          2.017494       -2.141442       -0.000019  1
  H          3.460572        0.119737        0.000021  1
  H          1.875313        2.056551       -0.000018  1
  C          1.173648        0.984808        1.285575  2
  H          1.489515        1.078468        0.255431  2
  C          0.629131        2.077379        1.946727  2
  H          0.520790        3.022208        1.431655  2
  C          0.223681        1.957156        3.269032  2
  H         -0.200527        2.808324        3.784104  2
  C          0.362748        0.744360        3.930184  2
  H          0.046882        0.650700        4.960329  2
  C          0.907266       -0.348211        3.269032  2
  H          1.015607       -1.293040        3.784104  2
  C          1.312716       -0.227987        1.946727  2
  H          1.736923       -1.079156        1.431655  2

%mem=32GB
%nprocshared= 8
#p m062x/6-31G(d,p)    counterpoise=2

00151 m062x/6-31G(d,p)    counterpoise=2

 0  1  0  1  0  1
  C          0.265137       -0.724424       -0.000007  1
  C         -0.958013       -1.405444       -0.000008  1
  C         -2.129027       -0.678209       -0.000002  1
  C         -2.111131        0.726574        0.000006  1
  C         -0.922796        1.426809        0.000009  1
  C          0.258211        0.687040        0.000002  1
  C          1.639126       -1.134039       -0.000011  1
  C          2.390656        0.000000        0.000012  1
  N          1.567836        1.101692        0.000000  1
  H         -0.981629       -2.487074       -0.000015  1
  H         -3.079832       -1.192961       -0.000004  1
  H         -3.046595        1.268783        0.000008  1
  H         -0.909664        2.508564        0.000012  1
  H          2.017494       -2.141442       -0.000019  1
  H          3.460572        0.119737        0.000021  1
  H          1.875313        2.056551       -0.000018  1
  C          0.984808        1.173648        1.285575  2
  H          1.430934        1.118588        0.301867  2
  C          0.845748        2.402223        1.916924  2
  H          1.183540        3.304285        1.425070  2
  C          0.273095        2.472898        3.179622  2
  H          0.164760        3.430020        3.671476  2
  C         -0.160498        1.315000        3.810971  2
  H         -0.606625        1.370060        4.794679  2
  C         -0.021439        0.086425        3.179622  2
  H         -0.359230       -0.815637        3.671476  2
  C          0.551214        0.015749        1.916924  2
  H          0.659549       -0.941373        1.425070  2

%mem=32GB
%nprocshared= 8
#p m062x/6-31G(d,p)    counterpoise=2

00152 m062x/6-31G(d,p)    counterpoise=2

 0  1  0  1  0  1
  C          0.265137       -0.724424       -0.000007  1
  C         -0.958013       -1.405444       -0.000008  1
  C         -2.129027       -0.678209       -0.000002  1
  C         -2.111131        0.726574        0.000006  1
  C         -0.922796        1.426809        0.000009  1
  C          0.258211        0.687040        0.000002  1
  C          1.639126       -1.134039       -0.000011  1
  C          2.390656        0.000000        0.000012  1
  N          1.567836        1.101692        0.000000  1
  H         -0.981629       -2.487074       -0.000015  1
  H         -3.079832       -1.192961       -0.000004  1
  H         -3.046595        1.268783        0.000008  1
  H         -0.909664        2.508564        0.000012  1
  H          2.017494       -2.141442       -0.000019  1
  H          3.460572        0.119737        0.000021  1
  H          1.875313        2.056551       -0.000018  1
  C          0.766044        1.326828        1.285575  2
  H          0.405441        0.872526        0.372713  2
  C          1.939175        0.870929        1.871455  2
  H          2.492501        0.061460        1.415024  2
  C          2.402049        1.454076        3.043214  2
  H          3.315978        1.098908        3.499645  2
  C          1.691793        2.493121        3.629094  2
  H          2.052396        2.947423        4.541956  2
  C          0.518662        2.949020        3.043214  2
  H         -0.034664        3.758489        3.499645  2
  C          0.055788        2.365873        1.871455  2
  H         -0.858141        2.721041        1.415024  2

%mem=32GB
%nprocshared= 8
#p m062x/6-31G(d,p)    counterpoise=2

00153 m062x/6-31G(d,p)    counterpoise=2

 0  1  0  1  0  1
  C          0.265137       -0.724424       -0.000007  1
  C         -0.958013       -1.405444       -0.000008  1
  C         -2.129027       -0.678209       -0.000002  1
  C         -2.111131        0.726574        0.000006  1
  C         -0.922796        1.426809        0.000009  1
  C          0.258211        0.687040        0.000002  1
  C          1.639126       -1.134039       -0.000011  1
  C          2.390656        0.000000        0.000012  1
  N          1.567836        1.101692        0.000000  1
  H         -0.981629       -2.487074       -0.000015  1
  H         -3.079832       -1.192961       -0.000004  1
  H         -3.046595        1.268783        0.000008  1
  H         -0.909664        2.508564        0.000012  1
  H          2.017494       -2.141442       -0.000019  1
  H          3.460572        0.119737        0.000021  1
  H          1.875313        2.056551       -0.000018  1
  C          0.524005        1.439693        1.285575  2
  H          0.334034        0.901748        0.366735  2
  C          1.779606        1.384598        1.875292  2
  H          2.567811        0.803733        1.415872  2
  C          2.023456        2.075110        3.054725  2
  H          3.001633        2.032190        3.514145  2
  C          1.011705        2.820716        3.644442  2
  H          1.201676        3.358661        4.563282  2
  C         -0.243896        2.875811        3.054725  2
  H         -1.032101        3.456676        3.514145  2
  C         -0.487746        2.185299        1.875292  2
  H         -1.465923        2.228219        1.415872  2

%mem=32GB
%nprocshared= 8
#p m062x/6-31G(d,p)    counterpoise=2

00154 m062x/6-31G(d,p)    counterpoise=2

 0  1  0  1  0  1
  C          0.265137       -0.724424       -0.000007  1
  C         -0.958013       -1.405444       -0.000008  1
  C         -2.129027       -0.678209       -0.000002  1
  C         -2.111131        0.726574        0.000006  1
  C         -0.922796        1.426809        0.000009  1
  C          0.258211        0.687040        0.000002  1
  C          1.639126       -1.134039       -0.000011  1
  C          2.390656        0.000000        0.000012  1
  N          1.567836        1.101692        0.000000  1
  H         -0.981629       -2.487074       -0.000015  1
  H         -3.079832       -1.192961       -0.000004  1
  H         -3.046595        1.268783        0.000008  1
  H         -0.909664        2.508564        0.000012  1
  H          2.017494       -2.141442       -0.000019  1
  H          3.460572        0.119737        0.000021  1
  H          1.875313        2.056551       -0.000018  1
  C          0.266044        1.508813        1.285575  2
  H          0.260492        0.926309        0.374312  2
  C          1.471844        1.871207        1.870429  2
  H          2.405670        1.571027        1.414797  2
  C          1.478971        2.618915        3.040136  2
  H          2.418350        2.901239        3.495767  2
  C          0.280299        3.004229        3.624989  2
  H          0.285852        3.586733        4.536252  2
  C         -0.925500        2.641835        3.040136  2
  H         -1.859326        2.942015        3.495767  2
  C         -0.932627        1.894127        1.870429  2
  H         -1.872006        1.611803        1.414797  2

%mem=32GB
%nprocshared= 8
#p m062x/6-31G(d,p)    counterpoise=2

00155 m062x/6-31G(d,p)    counterpoise=2

 0  1  0  1  0  1
  C          0.265137       -0.724424       -0.000007  1
  C         -0.958013       -1.405444       -0.000008  1
  C         -2.129027       -0.678209       -0.000002  1
  C         -2.111131        0.726574        0.000006  1
  C         -0.922796        1.426809        0.000009  1
  C          0.258211        0.687040        0.000002  1
  C          1.639126       -1.134039       -0.000011  1
  C          2.390656        0.000000        0.000012  1
  N          1.567836        1.101692        0.000000  1
  H         -0.981629       -2.487074       -0.000015  1
  H         -3.079832       -1.192961       -0.000004  1
  H         -3.046595        1.268783        0.000008  1
  H         -0.909664        2.508564        0.000012  1
  H          2.017494       -2.141442       -0.000019  1
  H          3.460572        0.119737        0.000021  1
  H          1.875313        2.056551       -0.000018  1
  C          0.000000        1.532089        1.285575  2
  H          0.179022        0.946203        0.394267  2
  C          1.034914        2.259447        1.857622  2
  H          2.020187        2.240211        1.411968  2
  C          0.805120        3.011496        3.001715  2
  H          1.611370        3.578146        3.447369  2
  C         -0.459589        3.036188        3.573761  2
  H         -0.638610        3.622073        4.465070  2
  C         -1.494503        2.308829        3.001715  2
  H         -2.479775        2.328066        3.447369  2
  C         -1.264708        1.556780        1.857622  2
  H         -2.070959        0.990131        1.411968  2

%mem=32GB
%nprocshared= 8
#p m062x/6-31G(d,p)    counterpoise=2

00156 m062x/6-31G(d,p)    counterpoise=2

 0  1  0  1  0  1
  C          0.265137       -0.724424       -0.000007  1
  C         -0.958013       -1.405444       -0.000008  1
  C         -2.129027       -0.678209       -0.000002  1
  C         -2.111131        0.726574        0.000006  1
  C         -0.922796        1.426809        0.000009  1
  C          0.258211        0.687040        0.000002  1
  C          1.639126       -1.134039       -0.000011  1
  C          2.390656        0.000000        0.000012  1
  N          1.567836        1.101692        0.000000  1
  H         -0.981629       -2.487074       -0.000015  1
  H         -3.079832       -1.192961       -0.000004  1
  H         -3.046595        1.268783        0.000008  1
  H         -0.909664        2.508564        0.000012  1
  H          2.017494       -2.141442       -0.000019  1
  H          3.460572        0.119737        0.000021  1
  H          1.875313        2.056551       -0.000018  1
  C         -0.266044        1.508813        1.285575  2
  H         -0.757289        1.447475        0.323984  2
  C          0.198204        0.355154        1.902730  2
  H          0.068633       -0.604943        1.421934  2
  C          0.828770        0.433889        3.137039  2
  H          1.190443       -0.464870        3.617835  2
  C          0.995088        1.666282        3.754194  2
  H          1.486332        1.727620        4.715786  2
  C          0.530840        2.819941        3.137039  2
  H          0.660411        3.780037        3.617835  2
  C         -0.099726        2.741206        1.902730  2
  H         -0.461399        3.639965        1.421934  2

%mem=32GB
%nprocshared= 8
#p m062x/6-31G(d,p)    counterpoise=2

00157 m062x/6-31G(d,p)    counterpoise=2

 0  1  0  1  0  1
  C          0.265137       -0.724424       -0.000007  1
  C         -0.958013       -1.405444       -0.000008  1
  C         -2.129027       -0.678209       -0.000002  1
  C         -2.111131        0.726574        0.000006  1
  C         -0.922796        1.426809        0.000009  1
  C          0.258211        0.687040        0.000002  1
  C          1.639126       -1.134039       -0.000011  1
  C          2.390656        0.000000        0.000012  1
  N          1.567836        1.101692        0.000000  1
  H         -0.981629       -2.487074       -0.000015  1
  H         -3.079832       -1.192961       -0.000004  1
  H         -3.046595        1.268783        0.000008  1
  H         -0.909664        2.508564        0.000012  1
  H          2.017494       -2.141442       -0.000019  1
  H          3.460572        0.119737        0.000021  1
  H          1.875313        2.056551       -0.000018  1
  C         -0.524005        1.439693        1.285575  2
  H         -0.844429        1.429341        0.252636  2
  C         -0.279534        0.244673        1.948521  2
  H         -0.409501       -0.696659        1.432051  2
  C          0.131766        0.257961        3.274412  2
  H          0.322223       -0.673019        3.790882  2
  C          0.298595        1.466268        3.937358  2
  H          0.619019        1.476620        4.970297  2
  C          0.054123        2.661287        3.274412  2
  H          0.184091        3.602620        3.790882  2
  C         -0.357177        2.648000        1.948521  2
  H         -0.547633        3.578980        1.432051  2

%mem=32GB
%nprocshared= 8
#p m062x/6-31G(d,p)    counterpoise=2

00158 m062x/6-31G(d,p)    counterpoise=2

 0  1  0  1  0  1
  C          0.265137       -0.724424       -0.000007  1
  C         -0.958013       -1.405444       -0.000008  1
  C         -2.129027       -0.678209       -0.000002  1
  C         -2.111131        0.726574        0.000006  1
  C         -0.922796        1.426809        0.000009  1
  C          0.258211        0.687040        0.000002  1
  C          1.639126       -1.134039       -0.000011  1
  C          2.390656        0.000000        0.000012  1
  N          1.567836        1.101692        0.000000  1
  H         -0.981629       -2.487074       -0.000015  1
  H         -3.079832       -1.192961       -0.000004  1
  H         -3.046595        1.268783        0.000008  1
  H         -0.909664        2.508564        0.000012  1
  H          2.017494       -2.141442       -0.000019  1
  H          3.460572        0.119737        0.000021  1
  H          1.875313        2.056551       -0.000018  1
  C         -0.766044        1.326828        1.285575  2
  H         -0.896562        1.410076        0.215166  2
  C         -1.328817        0.259748        1.972570  2
  H         -1.897762       -0.488314        1.437365  2
  C         -1.161284        0.152890        3.346559  2
  H         -1.599712       -0.678420        3.881764  2
  C         -0.430978        1.113112        4.033554  2
  H         -0.300461        1.029864        5.103963  2
  C          0.131794        2.180192        3.346559  2
  H          0.700739        2.928254        3.881764  2
  C         -0.035739        2.287050        1.972570  2
  H          0.402689        3.118360        1.437365  2

%mem=32GB
%nprocshared= 8
#p m062x/6-31G(d,p)    counterpoise=2

00159 m062x/6-31G(d,p)    counterpoise=2

 0  1  0  1  0  1
  C          0.265137       -0.724424       -0.000007  1
  C         -0.958013       -1.405444       -0.000008  1
  C         -2.129027       -0.678209       -0.000002  1
  C         -2.111131        0.726574        0.000006  1
  C         -0.922796        1.426809        0.000009  1
  C          0.258211        0.687040        0.000002  1
  C          1.639126       -1.134039       -0.000011  1
  C          2.390656        0.000000        0.000012  1
  N          1.567836        1.101692        0.000000  1
  H         -0.981629       -2.487074       -0.000015  1
  H         -3.079832       -1.192961       -0.000004  1
  H         -3.046595        1.268783        0.000008  1
  H         -0.909664        2.508564        0.000012  1
  H          2.017494       -2.141442       -0.000019  1
  H          3.460572        0.119737        0.000021  1
  H          1.875313        2.056551       -0.000018  1
  C         -0.984808        1.173648        1.285575  2
  H         -0.933678        1.382385        0.225596  2
  C         -2.185390        1.325724        1.965876  2
  H         -3.069575        1.652936        1.435886  2
  C         -2.251022        1.057787        3.326477  2
  H         -3.186336        1.176262        3.856466  2
  C         -1.116070        0.637774        4.006777  2
  H         -1.167200        0.429037        5.066756  2
  C          0.084512        0.485698        3.326477  2
  H          0.968697        0.158486        3.856466  2
  C          0.150144        0.753635        1.965876  2
  H          1.085459        0.635160        1.435886  2

%mem=32GB
%nprocshared= 8
#p m062x/6-31G(d,p)    counterpoise=2

00160 m062x/6-31G(d,p)    counterpoise=2

 0  1  0  1  0  1
  C          0.265137       -0.724424       -0.000007  1
  C         -0.958013       -1.405444       -0.000008  1
  C         -2.129027       -0.678209       -0.000002  1
  C         -2.111131        0.726574        0.000006  1
  C         -0.922796        1.426809        0.000009  1
  C          0.258211        0.687040        0.000002  1
  C          1.639126       -1.134039       -0.000011  1
  C          2.390656        0.000000        0.000012  1
  N          1.567836        1.101692        0.000000  1
  H         -0.981629       -2.487074       -0.000015  1
  H         -3.079832       -1.192961       -0.000004  1
  H         -3.046595        1.268783        0.000008  1
  H         -0.909664        2.508564        0.000012  1
  H          2.017494       -2.141442       -0.000019  1
  H          3.460572        0.119737        0.000021  1
  H          1.875313        2.056551       -0.000018  1
  C         -1.173648        0.984808        1.285575  2
  H         -0.977386        1.330621        0.279774  2
  C         -2.345238        1.356296        1.931104  2
  H         -3.061705        1.991517        1.428203  2
  C         -2.597162        0.912407        3.222161  2
  H         -3.509890        1.201815        3.725062  2
  C         -1.677496        0.097029        3.867690  2
  H         -1.873757       -0.248784        4.873491  2
  C         -0.505905       -0.274459        3.222161  2
  H          0.210561       -0.909680        3.725062  2
  C         -0.253982        0.169430        1.931104  2
  H          0.658747       -0.119978        1.428203  2

%mem=32GB
%nprocshared= 8
#p m062x/6-31G(d,p)    counterpoise=2

00161 m062x/6-31G(d,p)    counterpoise=2

 0  1  0  1  0  1
  C          0.265137       -0.724424       -0.000007  1
  C         -0.958013       -1.405444       -0.000008  1
  C         -2.129027       -0.678209       -0.000002  1
  C         -2.111131        0.726574        0.000006  1
  C         -0.922796        1.426809        0.000009  1
  C          0.258211        0.687040        0.000002  1
  C          1.639126       -1.134039       -0.000011  1
  C          2.390656        0.000000        0.000012  1
  N          1.567836        1.101692        0.000000  1
  H         -0.981629       -2.487074       -0.000015  1
  H         -3.079832       -1.192961       -0.000004  1
  H         -3.046595        1.268783        0.000008  1
  H         -0.909664        2.508564        0.000012  1
  H          2.017494       -2.141442       -0.000019  1
  H          3.460572        0.119737        0.000021  1
  H          1.875313        2.056551       -0.000018  1
  C         -1.326828        0.766044        1.285575  2
  H         -1.035672        1.242208        0.359164  2
  C         -2.539426        1.087636        1.880151  2
  H         -3.192945        1.814335        1.416945  2
  C         -2.913156        0.476427        3.069303  2
  H         -3.857831        0.726962        3.532509  2
  C         -2.074289       -0.456373        3.663879  2
  H         -2.365444       -0.932537        4.590290  2
  C         -0.861691       -0.777964        3.069303  2
  H         -0.208171       -1.504663        3.532509  2
  C         -0.487961       -0.166756        1.880151  2
  H          0.456715       -0.417291        1.416945  2

%mem=32GB
%nprocshared= 8
#p m062x/6-31G(d,p)    counterpoise=2

00162 m062x/6-31G(d,p)    counterpoise=2

 0  1  0  1  0  1
  C          0.265137       -0.724424       -0.000007  1
  C         -0.958013       -1.405444       -0.000008  1
  C         -2.129027       -0.678209       -0.000002  1
  C         -2.111131        0.726574        0.000006  1
  C         -0.922796        1.426809        0.000009  1
  C          0.258211        0.687040        0.000002  1
  C          1.639126       -1.134039       -0.000011  1
  C          2.390656        0.000000        0.000012  1
  N          1.567836        1.101692        0.000000  1
  H         -0.981629       -2.487074       -0.000015  1
  H         -3.079832       -1.192961       -0.000004  1
  H         -3.046595        1.268783        0.000008  1
  H         -0.909664        2.508564        0.000012  1
  H          2.017494       -2.141442       -0.000019  1
  H          3.460572        0.119737        0.000021  1
  H          1.875313        2.056551       -0.000018  1
  C         -1.439693        0.524005        1.285575  2
  H         -1.935580        0.673611        0.336125  2
  C         -1.468693       -0.723060        1.894937  2
  H         -1.987173       -1.544981        1.420212  2
  C         -0.832167       -0.915096        3.113662  2
  H         -0.854760       -1.886623        3.588387  2
  C         -0.166640        0.139933        3.723024  2
  H          0.329247       -0.009673        4.672474  2
  C         -0.137640        1.386998        3.113662  2
  H          0.380840        2.208919        3.588387  2
  C         -0.774166        1.579034        1.894937  2
  H         -0.751573        2.550561        1.420212  2

%mem=32GB
%nprocshared= 8
#p m062x/6-31G(d,p)    counterpoise=2

00163 m062x/6-31G(d,p)    counterpoise=2

 0  1  0  1  0  1
  C          0.265137       -0.724424       -0.000007  1
  C         -0.958013       -1.405444       -0.000008  1
  C         -2.129027       -0.678209       -0.000002  1
  C         -2.111131        0.726574        0.000006  1
  C         -0.922796        1.426809        0.000009  1
  C          0.258211        0.687040        0.000002  1
  C          1.639126       -1.134039       -0.000011  1
  C          2.390656        0.000000        0.000012  1
  N          1.567836        1.101692        0.000000  1
  H         -0.981629       -2.487074       -0.000015  1
  H         -3.079832       -1.192961       -0.000004  1
  H         -3.046595        1.268783        0.000008  1
  H         -0.909664        2.508564        0.000012  1
  H          2.017494       -2.141442       -0.000019  1
  H          3.460572        0.119737        0.000021  1
  H          1.875313        2.056551       -0.000018  1
  C         -1.508813        0.266044        1.285575  2
  H         -1.074046        0.069260        0.315011  2
  C         -1.292086        1.487659        1.908489  2
  H         -0.688478        2.242575        1.423206  2
  C         -1.850157        1.740253        3.154316  2
  H         -1.681316        2.691954        3.639598  2
  C         -2.624955        0.771233        3.777229  2
  H         -3.059722        0.968018        4.747794  2
  C         -2.841683       -0.450381        3.154316  2
  H         -3.445291       -1.205297        3.639598  2
  C         -2.283612       -0.702976        1.908489  2
  H         -2.452453       -1.654676        1.423206  2

%mem=32GB
%nprocshared= 8
#p m062x/6-31G(d,p)    counterpoise=2

00164 m062x/6-31G(d,p)    counterpoise=2

 0  1  0  1  0  1
  C          0.265137       -0.724424       -0.000007  1
  C         -0.958013       -1.405444       -0.000008  1
  C         -2.129027       -0.678209       -0.000002  1
  C         -2.111131        0.726574        0.000006  1
  C         -0.922796        1.426809        0.000009  1
  C          0.258211        0.687040        0.000002  1
  C          1.639126       -1.134039       -0.000011  1
  C          2.390656        0.000000        0.000012  1
  N          1.567836        1.101692        0.000000  1
  H         -0.981629       -2.487074       -0.000015  1
  H         -3.079832       -1.192961       -0.000004  1
  H         -3.046595        1.268783        0.000008  1
  H         -0.909664        2.508564        0.000012  1
  H          2.017494       -2.141442       -0.000019  1
  H          3.460572        0.119737        0.000021  1
  H          1.875313        2.056551       -0.000018  1
  C         -1.532089        0.000000        1.285575  2
  H         -1.075212        0.004111        0.305275  2
  C         -1.836132        1.199603        1.914737  2
  H         -1.616121        2.138265        1.424587  2
  C         -2.422584        1.194326        3.173061  2
  H         -2.659449        2.128878        3.663211  2
  C         -2.704992       -0.010553        3.802223  2
  H         -3.161869       -0.014664        4.782523  2
  C         -2.400949       -1.210156        3.173061  2
  H         -2.620960       -2.148819        3.663211  2
  C         -1.814497       -1.204880        1.914737  2
  H         -1.577632       -2.139431        1.424587  2

%mem=32GB
%nprocshared= 8
#p m062x/6-31G(d,p)    counterpoise=2

00165 m062x/6-31G(d,p)    counterpoise=2

 0  1  0  1  0  1
  C          0.265137       -0.724424       -0.000007  1
  C         -0.958013       -1.405444       -0.000008  1
  C         -2.129027       -0.678209       -0.000002  1
  C         -2.111131        0.726574        0.000006  1
  C         -0.922796        1.426809        0.000009  1
  C          0.258211        0.687040        0.000002  1
  C          1.639126       -1.134039       -0.000011  1
  C          2.390656        0.000000        0.000012  1
  N          1.567836        1.101692        0.000000  1
  H         -0.981629       -2.487074       -0.000015  1
  H         -3.079832       -1.192961       -0.000004  1
  H         -3.046595        1.268783        0.000008  1
  H         -0.909664        2.508564        0.000012  1
  H          2.017494       -2.141442       -0.000019  1
  H          3.460572        0.119737        0.000021  1
  H          1.875313        2.056551       -0.000018  1
  C         -1.508813       -0.266044        1.285575  2
  H         -1.074653       -0.061406        0.316364  2
  C         -2.300063        0.690155        1.907620  2
  H         -2.482327        1.639722        1.423014  2
  C         -2.857356        0.427479        3.151709  2
  H         -3.473780        1.172407        3.636315  2
  C         -2.623399       -0.791397        3.773754  2
  H         -3.057559       -0.996035        4.742965  2
  C         -1.832149       -1.747597        3.151709  2
  H         -1.649885       -2.697163        3.636315  2
  C         -1.274856       -1.484920        1.907620  2
  H         -0.658431       -2.229849        1.423014  2

%mem=32GB
%nprocshared= 8
#p m062x/6-31G(d,p)    counterpoise=2

00166 m062x/6-31G(d,p)    counterpoise=2

 0  1  0  1  0  1
  C          0.265137       -0.724424       -0.000007  1
  C         -0.958013       -1.405444       -0.000008  1
  C         -2.129027       -0.678209       -0.000002  1
  C         -2.111131        0.726574        0.000006  1
  C         -0.922796        1.426809        0.000009  1
  C          0.258211        0.687040        0.000002  1
  C          1.639126       -1.134039       -0.000011  1
  C          2.390656        0.000000        0.000012  1
  N          1.567836        1.101692        0.000000  1
  H         -0.981629       -2.487074       -0.000015  1
  H         -3.079832       -1.192961       -0.000004  1
  H         -3.046595        1.268783        0.000008  1
  H         -0.909664        2.508564        0.000012  1
  H          2.017494       -2.141442       -0.000019  1
  H          3.460572        0.119737        0.000021  1
  H          1.875313        2.056551       -0.000018  1
  C         -1.439693       -0.524005        1.285575  2
  H         -1.947954       -0.637703        0.337691  2
  C         -0.851023       -1.624325        1.893933  2
  H         -0.900680       -2.595228        1.419990  2
  C         -0.198613       -1.478381        3.110647  2
  H          0.259991       -2.335586        3.584589  2
  C         -0.134873       -0.232118        3.719004  2
  H          0.373388       -0.118420        4.666889  2
  C         -0.723543        0.868202        3.110647  2
  H         -0.673885        1.839105        3.584589  2
  C         -1.375952        0.722258        1.893933  2
  H         -1.834557        1.579463        1.419990  2

%mem=32GB
%nprocshared= 8
#p m062x/6-31G(d,p)    counterpoise=2

00167 m062x/6-31G(d,p)    counterpoise=2

 0  1  0  1  0  1
  C          0.265137       -0.724424       -0.000007  1
  C         -0.958013       -1.405444       -0.000008  1
  C         -2.129027       -0.678209       -0.000002  1
  C         -2.111131        0.726574        0.000006  1
  C         -0.922796        1.426809        0.000009  1
  C          0.258211        0.687040        0.000002  1
  C          1.639126       -1.134039       -0.000011  1
  C          2.390656        0.000000        0.000012  1
  N          1.567836        1.101692        0.000000  1
  H         -0.981629       -2.487074       -0.000015  1
  H         -3.079832       -1.192961       -0.000004  1
  H         -3.046595        1.268783        0.000008  1
  H         -0.909664        2.508564        0.000012  1
  H          2.017494       -2.141442       -0.000019  1
  H          3.460572        0.119737        0.000021  1
  H          1.875313        2.056551       -0.000018  1
  C         -1.326828       -0.766044        1.285575  2
  H         -1.057748       -1.232537        0.347640  2
  C         -0.458069        0.134080        1.887547  2
  H          0.487817        0.368830        1.418579  2
  C         -0.803463        0.732875        3.091491  2
  H         -0.126657        1.434117        3.560458  2
  C         -2.017615        0.431546        3.693462  2
  H         -2.286695        0.898039        4.631397  2
  C         -2.886374       -0.468578        3.091491  2
  H         -3.832260       -0.703328        3.560458  2
  C         -2.540980       -1.067373        1.887547  2
  H         -3.217787       -1.768616        1.418579  2

%mem=32GB
%nprocshared= 8
#p m062x/6-31G(d,p)    counterpoise=2

00168 m062x/6-31G(d,p)    counterpoise=2

 0  1  0  1  0  1
  C          0.265137       -0.724424       -0.000007  1
  C         -0.958013       -1.405444       -0.000008  1
  C         -2.129027       -0.678209       -0.000002  1
  C         -2.111131        0.726574        0.000006  1
  C         -0.922796        1.426809        0.000009  1
  C          0.258211        0.687040        0.000002  1
  C          1.639126       -1.134039       -0.000011  1
  C          2.390656        0.000000        0.000012  1
  N          1.567836        1.101692        0.000000  1
  H         -0.981629       -2.487074       -0.000015  1
  H         -3.079832       -1.192961       -0.000004  1
  H         -3.046595        1.268783        0.000008  1
  H         -0.909664        2.508564        0.000012  1
  H          2.017494       -2.141442       -0.000019  1
  H          3.460572        0.119737        0.000021  1
  H          1.875313        2.056551       -0.000018  1
  C         -1.173648       -0.984808        1.285575  2
  H         -1.003381       -1.316945        0.270471  2
  C         -0.213029       -0.223168        1.937074  2
  H          0.705608        0.038051        1.429522  2
  C         -0.431586        0.203166        3.240073  2
  H          0.316785        0.796523        3.747625  2
  C         -1.610761       -0.132139        3.891572  2
  H         -1.781028        0.199998        4.906676  2
  C         -2.571379       -0.893779        3.240073  2
  H         -3.490017       -1.154998        3.747625  2
  C         -2.352823       -1.320113        1.937074  2
  H         -3.101194       -1.913469        1.429522  2

%mem=32GB
%nprocshared= 8
#p m062x/6-31G(d,p)    counterpoise=2

00169 m062x/6-31G(d,p)    counterpoise=2

 0  1  0  1  0  1
  C          0.265137       -0.724424       -0.000007  1
  C         -0.958013       -1.405444       -0.000008  1
  C         -2.129027       -0.678209       -0.000002  1
  C         -2.111131        0.726574        0.000006  1
  C         -0.922796        1.426809        0.000009  1
  C          0.258211        0.687040        0.000002  1
  C          1.639126       -1.134039       -0.000011  1
  C          2.390656        0.000000        0.000012  1
  N          1.567836        1.101692        0.000000  1
  H         -0.981629       -2.487074       -0.000015  1
  H         -3.079832       -1.192961       -0.000004  1
  H         -3.046595        1.268783        0.000008  1
  H         -0.909664        2.508564        0.000012  1
  H          2.017494       -2.141442       -0.000019  1
  H          3.460572        0.119737        0.000021  1
  H          1.875313        2.056551       -0.000018  1
  C         -0.984808       -1.173648        1.285575  2
  H         -0.962628       -1.365520        0.221416  2
  C          0.195294       -0.912443        1.968558  2
  H          1.136833       -0.900822        1.436479  2
  C          0.166824       -0.666153        3.334524  2
  H          1.086183       -0.462661        3.866604  2
  C         -1.041748       -0.681070        4.017508  2
  H         -1.063928       -0.489198        5.081667  2
  C         -2.221850       -0.942275        3.334524  2
  H         -3.163389       -0.953896        3.866604  2
  C         -2.193380       -1.188565        1.968558  2
  H         -3.112739       -1.392057        1.436479  2

%mem=32GB
%nprocshared= 8
#p m062x/6-31G(d,p)    counterpoise=2

00170 m062x/6-31G(d,p)    counterpoise=2

 0  1  0  1  0  1
  C          0.265137       -0.724424       -0.000007  1
  C         -0.958013       -1.405444       -0.000008  1
  C         -2.129027       -0.678209       -0.000002  1
  C         -2.111131        0.726574        0.000006  1
  C         -0.922796        1.426809        0.000009  1
  C          0.258211        0.687040        0.000002  1
  C          1.639126       -1.134039       -0.000011  1
  C          2.390656        0.000000        0.000012  1
  N          1.567836        1.101692        0.000000  1
  H         -0.981629       -2.487074       -0.000015  1
  H         -3.079832       -1.192961       -0.000004  1
  H         -3.046595        1.268783        0.000008  1
  H         -0.909664        2.508564        0.000012  1
  H          2.017494       -2.141442       -0.000019  1
  H          3.460572        0.119737        0.000021  1
  H          1.875313        2.056551       -0.000018  1
  C         -0.766044       -1.326828        1.285575  2
  H         -0.925483       -1.392122        0.217840  2
  C         -0.208075       -2.397528        1.970853  2
  H          0.067173       -3.296952        1.436986  2
  C         -0.003418       -2.313716        3.341409  2
  H          0.431269       -3.147845        3.875276  2
  C         -0.356730       -1.159203        4.026687  2
  H         -0.197292       -1.093909        5.094422  2
  C         -0.914700       -0.088503        3.341409  2
  H         -1.189948        0.810921        3.875276  2
  C         -1.119357       -0.172316        1.970853  2
  H         -1.554044        0.661814        1.436986  2

%mem=32GB
%nprocshared= 8
#p m062x/6-31G(d,p)    counterpoise=2

00171 m062x/6-31G(d,p)    counterpoise=2

 0  1  0  1  0  1
  C          0.265137       -0.724424       -0.000007  1
  C         -0.958013       -1.405444       -0.000008  1
  C         -2.129027       -0.678209       -0.000002  1
  C         -2.111131        0.726574        0.000006  1
  C         -0.922796        1.426809        0.000009  1
  C          0.258211        0.687040        0.000002  1
  C          1.639126       -1.134039       -0.000011  1
  C          2.390656        0.000000        0.000012  1
  N          1.567836        1.101692        0.000000  1
  H         -0.981629       -2.487074       -0.000015  1
  H         -3.079832       -1.192961       -0.000004  1
  H         -3.046595        1.268783        0.000008  1
  H         -0.909664        2.508564        0.000012  1
  H          2.017494       -2.141442       -0.000019  1
  H          3.460572        0.119737        0.000021  1
  H          1.875313        2.056551       -0.000018  1
  C         -0.524005       -1.439693        1.285575  2
  H         -0.869839       -1.412402        0.261175  2
  C         -0.396629       -2.655772        1.943041  2
  H         -0.643230       -3.575869        1.430841  2
  C          0.047286       -2.690802        3.257972  2
  H          0.146519       -3.638190        3.770172  2
  C          0.363826       -1.509754        3.915438  2
  H          0.709659       -1.537044        4.939838  2
  C          0.236450       -0.293674        3.257972  2
  H          0.483050        0.626423        3.770172  2
  C         -0.207466       -0.258644        1.943041  2
  H         -0.306699        0.688744        1.430841  2

%mem=32GB
%nprocshared= 8
#p m062x/6-31G(d,p)    counterpoise=2

00172 m062x/6-31G(d,p)    counterpoise=2

 0  1  0  1  0  1
  C          0.265137       -0.724424       -0.000007  1
  C         -0.958013       -1.405444       -0.000008  1
  C         -2.129027       -0.678209       -0.000002  1
  C         -2.111131        0.726574        0.000006  1
  C         -0.922796        1.426809        0.000009  1
  C          0.258211        0.687040        0.000002  1
  C          1.639126       -1.134039       -0.000011  1
  C          2.390656        0.000000        0.000012  1
  N          1.567836        1.101692        0.000000  1
  H         -0.981629       -2.487074       -0.000015  1
  H         -3.079832       -1.192961       -0.000004  1
  H         -3.046595        1.268783        0.000008  1
  H         -0.909664        2.508564        0.000012  1
  H          2.017494       -2.141442       -0.000019  1
  H          3.460572        0.119737        0.000021  1
  H          1.875313        2.056551       -0.000018  1
  C         -0.266044       -1.508813        1.285575  2
  H         -0.777371       -1.432429        0.335600  2
  C         -0.115504       -2.746932        1.895274  2
  H         -0.509552       -3.635106        1.420287  2
  C          0.540840       -2.844980        3.114672  2
  H          0.658119       -3.809537        3.589660  2
  C          1.046644       -1.704908        3.724371  2
  H          1.557970       -1.781292        4.674346  2
  C          0.896104       -0.466788        3.114672  2
  H          1.290151        0.421385        3.589660  2
  C          0.239759       -0.368741        1.895274  2
  H          0.122480        0.595817        1.420287  2

%mem=32GB
%nprocshared= 8
#p m062x/6-31G(d,p)    counterpoise=2

00173 m062x/6-31G(d,p)    counterpoise=2

 0  1  0  1  0  1
  C          0.265137       -0.724424       -0.000007  1
  C         -0.958013       -1.405444       -0.000008  1
  C         -2.129027       -0.678209       -0.000002  1
  C         -2.111131        0.726574        0.000006  1
  C         -0.922796        1.426809        0.000009  1
  C          0.258211        0.687040        0.000002  1
  C          1.639126       -1.134039       -0.000011  1
  C          2.390656        0.000000        0.000012  1
  N          1.567836        1.101692        0.000000  1
  H         -0.981629       -2.487074       -0.000015  1
  H         -3.079832       -1.192961       -0.000004  1
  H         -3.046595        1.268783        0.000008  1
  H         -0.909664        2.508564        0.000012  1
  H          2.017494       -2.141442       -0.000019  1
  H          3.460572        0.119737        0.000021  1
  H          1.875313        2.056551       -0.000018  1
  C         -0.000000       -1.532089        1.285575  2
  H          0.186060       -0.965311        0.383419  2
  C         -1.261728       -1.520856        1.864584  2
  H         -2.058618       -0.945327        1.413506  2
  C         -1.500556       -2.248379        3.022601  2
  H         -2.483506       -2.239628        3.473680  2
  C         -0.477656       -2.987134        3.601610  2
  H         -0.663716       -3.553912        4.503767  2
  C          0.784071       -2.998367        3.022601  2
  H          1.580962       -3.573896        3.473680  2
  C          1.022900       -2.270844        1.864584  2
  H          2.005850       -2.279595        1.413506  2

%mem=32GB
%nprocshared= 8
#p m062x/6-31G(d,p)    counterpoise=2

00174 m062x/6-31G(d,p)    counterpoise=2

 0  1  0  1  0  1
  C          0.265137       -0.724424       -0.000007  1
  C         -0.958013       -1.405444       -0.000008  1
  C         -2.129027       -0.678209       -0.000002  1
  C         -2.111131        0.726574        0.000006  1
  C         -0.922796        1.426809        0.000009  1
  C          0.258211        0.687040        0.000002  1
  C          1.639126       -1.134039       -0.000011  1
  C          2.390656        0.000000        0.000012  1
  N          1.567836        1.101692        0.000000  1
  H         -0.981629       -2.487074       -0.000015  1
  H         -3.079832       -1.192961       -0.000004  1
  H         -3.046595        1.268783        0.000008  1
  H         -0.909664        2.508564        0.000012  1
  H          2.017494       -2.141442       -0.000019  1
  H          3.460572        0.119737        0.000021  1
  H          1.875313        2.056551       -0.000018  1
  C          0.266044       -1.508813        1.285575  2
  H          0.265393       -0.945492        0.362314  2
  C         -0.935826       -1.871746        1.878129  2
  H         -1.872797       -1.591169        1.416499  2
  C         -0.934990       -2.594832        3.063236  2
  H         -1.871308       -2.877576        3.524867  2
  C          0.267717       -2.954983        3.655790  2
  H          0.268369       -3.518304        4.579051  2
  C          1.469588       -2.592050        3.063236  2
  H          2.406559       -2.872627        3.524867  2
  C          1.468752       -1.868965        1.878129  2
  H          2.405070       -1.586220        1.416499  2

%mem=32GB
%nprocshared= 8
#p m062x/6-31G(d,p)    counterpoise=2

00175 m062x/6-31G(d,p)    counterpoise=2

 0  1  0  1  0  1
  C          0.265137       -0.724424       -0.000007  1
  C         -0.958013       -1.405444       -0.000008  1
  C         -2.129027       -0.678209       -0.000002  1
  C         -2.111131        0.726574        0.000006  1
  C         -0.922796        1.426809        0.000009  1
  C          0.258211        0.687040        0.000002  1
  C          1.639126       -1.134039       -0.000011  1
  C          2.390656        0.000000        0.000012  1
  N          1.567836        1.101692        0.000000  1
  H         -0.981629       -2.487074       -0.000015  1
  H         -3.079832       -1.192961       -0.000004  1
  H         -3.046595        1.268783        0.000008  1
  H         -0.909664        2.508564        0.000012  1
  H          2.017494       -2.141442       -0.000019  1
  H          3.460572        0.119737        0.000021  1
  H          1.875313        2.056551       -0.000018  1
  C          0.524005       -1.439693        1.285575  2
  H          0.336575       -0.921810        0.354764  2
  C         -0.486228       -2.181230        1.882975  2
  H         -1.460681       -2.241043        1.417569  2
  C         -0.245640       -2.845989        3.077774  2
  H         -1.032662       -3.423684        3.543180  2
  C          1.005181       -2.769211        3.675174  2
  H          1.192612       -3.287093        4.605985  2
  C          2.015414       -2.027674        3.077774  2
  H          2.989868       -1.967860        3.543180  2
  C          1.774826       -1.362915        1.882975  2
  H          2.561849       -0.785219        1.417569  2

%mem=32GB
%nprocshared= 8
#p m062x/6-31G(d,p)    counterpoise=2

00176 m062x/6-31G(d,p)    counterpoise=2

 0  1  0  1  0  1
  C          0.265137       -0.724424       -0.000007  1
  C         -0.958013       -1.405444       -0.000008  1
  C         -2.129027       -0.678209       -0.000002  1
  C         -2.111131        0.726574        0.000006  1
  C         -0.922796        1.426809        0.000009  1
  C          0.258211        0.687040        0.000002  1
  C          1.639126       -1.134039       -0.000011  1
  C          2.390656        0.000000        0.000012  1
  N          1.567836        1.101692        0.000000  1
  H         -0.981629       -2.487074       -0.000015  1
  H         -3.079832       -1.192961       -0.000004  1
  H         -3.046595        1.268783        0.000008  1
  H         -0.909664        2.508564        0.000012  1
  H          2.017494       -2.141442       -0.000019  1
  H          3.460572        0.119737        0.000021  1
  H          1.875313        2.056551       -0.000018  1
  C          0.766044       -1.326828        1.285575  2
  H          0.406193       -0.894062        0.362015  2
  C          0.072547       -2.373274        1.878321  2
  H         -0.827573       -2.755743        1.416541  2
  C          0.534456       -2.928777        3.063812  2
  H         -0.005813       -3.744011        3.525592  2
  C          1.689862       -2.437834        3.656558  2
  H          2.049712       -2.870599        4.580118  2
  C          2.383359       -1.391388        3.063812  2
  H          3.283478       -1.008919        3.525592  2
  C          1.921450       -0.835885        1.878321  2
  H          2.461719       -0.020650        1.416541  2

%mem=32GB
%nprocshared= 8
#p m062x/6-31G(d,p)    counterpoise=2

00177 m062x/6-31G(d,p)    counterpoise=2

 0  1  0  1  0  1
  C          0.265137       -0.724424       -0.000007  1
  C         -0.958013       -1.405444       -0.000008  1
  C         -2.129027       -0.678209       -0.000002  1
  C         -2.111131        0.726574        0.000006  1
  C         -0.922796        1.426809        0.000009  1
  C          0.258211        0.687040        0.000002  1
  C          1.639126       -1.134039       -0.000011  1
  C          2.390656        0.000000        0.000012  1
  N          1.567836        1.101692        0.000000  1
  H         -0.981629       -2.487074       -0.000015  1
  H         -3.079832       -1.192961       -0.000004  1
  H         -3.046595        1.268783        0.000008  1
  H         -0.909664        2.508564        0.000012  1
  H          2.017494       -2.141442       -0.000019  1
  H          3.460572        0.119737        0.000021  1
  H          1.875313        2.056551       -0.000018  1
  C          0.984808       -1.173648        1.285575  2
  H          1.475206       -1.143962        0.322055  2
  C          0.597420        0.007392        1.903967  2
  H          0.786023        0.957169        1.422207  2
  C         -0.032060       -0.030713        3.140752  2
  H         -0.333855        0.889377        3.622512  2
  C         -0.274152       -1.249859        3.759144  2
  H         -0.764550       -1.279546        4.722664  2
  C          0.113236       -2.430900        3.140752  2
  H         -0.075367       -3.380676        3.622512  2
  C          0.742716       -2.392794        1.903967  2
  H          1.044511       -3.312885        1.422207  2

%mem=32GB
%nprocshared= 8
#p m062x/6-31G(d,p)    counterpoise=2

00178 m062x/6-31G(d,p)    counterpoise=2

 0  1  0  1  0  1
  C          0.265137       -0.724424       -0.000007  1
  C         -0.958013       -1.405444       -0.000008  1
  C         -2.129027       -0.678209       -0.000002  1
  C         -2.111131        0.726574        0.000006  1
  C         -0.922796        1.426809        0.000009  1
  C          0.258211        0.687040        0.000002  1
  C          1.639126       -1.134039       -0.000011  1
  C          2.390656        0.000000        0.000012  1
  N          1.567836        1.101692        0.000000  1
  H         -0.981629       -2.487074       -0.000015  1
  H         -3.079832       -1.192961       -0.000004  1
  H         -3.046595        1.268783        0.000008  1
  H         -0.909664        2.508564        0.000012  1
  H          2.017494       -2.141442       -0.000019  1
  H          3.460572        0.119737        0.000021  1
  H          1.875313        2.056551       -0.000018  1
  C          1.173648       -0.984808        1.285575  2
  H          1.539682       -1.102157        0.274640  2
  C          1.305776        0.235399        1.934399  2
  H          1.774743        1.068653        1.428931  2
  C          0.835931        0.386030        3.232046  2
  H          0.938864        1.336634        3.737514  2
  C          0.233959       -0.683545        3.880870  2
  H         -0.132075       -0.566195        4.891805  2
  C          0.101831       -1.903752        3.232046  2
  H         -0.367136       -2.737005        3.737514  2
  C          0.571676       -2.054383        1.934399  2
  H          0.468742       -3.004986        1.428931  2

%mem=32GB
%nprocshared= 8
#p m062x/6-31G(d,p)    counterpoise=2

00179 m062x/6-31G(d,p)    counterpoise=2

 0  1  0  1  0  1
  C          0.265137       -0.724424       -0.000007  1
  C         -0.958013       -1.405444       -0.000008  1
  C         -2.129027       -0.678209       -0.000002  1
  C         -2.111131        0.726574        0.000006  1
  C         -0.922796        1.426809        0.000009  1
  C          0.258211        0.687040        0.000002  1
  C          1.639126       -1.134039       -0.000011  1
  C          2.390656        0.000000        0.000012  1
  N          1.567836        1.101692        0.000000  1
  H         -0.981629       -2.487074       -0.000015  1
  H         -3.079832       -1.192961       -0.000004  1
  H         -3.046595        1.268783        0.000008  1
  H         -0.909664        2.508564        0.000012  1
  H          2.017494       -2.141442       -0.000019  1
  H          3.460572        0.119737        0.000021  1
  H          1.875313        2.056551       -0.000018  1
  C          1.326828       -0.766044        1.285575  2
  H          1.572797       -1.055880        0.273036  2
  C          2.085647        0.197916        1.935428  2
  H          2.922774        0.659054        1.429159  2
  C          1.769919        0.569952        3.235135  2
  H          2.361077        1.320926        3.741405  2
  C          0.695371       -0.021972        3.884988  2
  H          0.449403        0.267864        4.897528  2
  C         -0.063447       -0.985932        3.235135  2
  H         -0.900575       -1.447070        3.741405  2
  C          0.252281       -1.357968        1.935428  2
  H         -0.338877       -2.108942        1.429159  2

%mem=32GB
%nprocshared= 8
#p m062x/6-31G(d,p)    counterpoise=2

00180 m062x/6-31G(d,p)    counterpoise=2

 0  1  0  1  0  1
  C          0.265137       -0.724424       -0.000007  1
  C         -0.958013       -1.405444       -0.000008  1
  C         -2.129027       -0.678209       -0.000002  1
  C         -2.111131        0.726574        0.000006  1
  C         -0.922796        1.426809        0.000009  1
  C          0.258211        0.687040        0.000002  1
  C          1.639126       -1.134039       -0.000011  1
  C          2.390656        0.000000        0.000012  1
  N          1.567836        1.101692        0.000000  1
  H         -0.981629       -2.487074       -0.000015  1
  H         -3.079832       -1.192961       -0.000004  1
  H         -3.046595        1.268783        0.000008  1
  H         -0.909664        2.508564        0.000012  1
  H          2.017494       -2.141442       -0.000019  1
  H          3.460572        0.119737        0.000021  1
  H          1.875313        2.056551       -0.000018  1
  C          1.439693       -0.524005        1.285575  2
  H          1.273183       -0.129898        0.292250  2
  C          0.439060       -1.244863        1.923097  2
  H         -0.506993       -1.412340        1.426434  2
  C          0.652794       -1.750743        3.198140  2
  H         -0.126749       -2.312328        3.694803  2
  C          1.867160       -1.535766        3.835662  2
  H          2.033670       -1.929873        4.828988  2
  C          2.867793       -0.814908        3.198140  2
  H          3.813846       -0.647430        3.694803  2
  C          2.654059       -0.309028        1.923097  2
  H          3.433602        0.252557        1.426434  2

%mem=32GB
%nprocshared= 8
#p m062x/6-31G(d,p)    counterpoise=2

00181 m062x/6-31G(d,p)    counterpoise=2

 0  1  0  1  0  1
  C          0.265137       -0.724424       -0.000007  1
  C         -0.958013       -1.405444       -0.000008  1
  C         -2.129027       -0.678209       -0.000002  1
  C         -2.111131        0.726574        0.000006  1
  C         -0.922796        1.426809        0.000009  1
  C          0.258211        0.687040        0.000002  1
  C          1.639126       -1.134039       -0.000011  1
  C          2.390656        0.000000        0.000012  1
  N          1.567836        1.101692        0.000000  1
  H         -0.981629       -2.487074       -0.000015  1
  H         -3.079832       -1.192961       -0.000004  1
  H         -3.046595        1.268783        0.000008  1
  H         -0.909664        2.508564        0.000012  1
  H          2.017494       -2.141442       -0.000019  1
  H          3.460572        0.119737        0.000021  1
  H          1.875313        2.056551       -0.000018  1
  C          1.508813       -0.266044        1.285575  2
  H          1.279196       -0.062664        0.248438  2
  C          0.859010       -1.296585        1.951216  2
  H          0.123164       -1.896048        1.432647  2
  C          1.153749       -1.557646        3.282497  2
  H          0.647520       -2.360489        3.801065  2
  C          2.098290       -0.788166        3.948137  2
  H          2.327907       -0.991546        4.985275  2
  C          2.748093        0.242374        3.282497  2
  H          3.483939        0.841838        3.801065  2
  C          2.453354        0.503435        1.951216  2
  H          2.959583        1.306279        1.432647  2

%mem=32GB
%nprocshared= 8
#p m062x/6-31G(d,p)    counterpoise=2

00182 m062x/6-31G(d,p)    counterpoise=2

 0  1  0  1  0  1
  C          0.265137       -0.724424       -0.000007  1
  C         -0.958013       -1.405444       -0.000008  1
  C         -2.129027       -0.678209       -0.000002  1
  C         -2.111131        0.726574        0.000006  1
  C         -0.922796        1.426809        0.000009  1
  C          0.258211        0.687040        0.000002  1
  C          1.639126       -1.134039       -0.000011  1
  C          2.390656        0.000000        0.000012  1
  N          1.567836        1.101692        0.000000  1
  H         -0.981629       -2.487074       -0.000015  1
  H         -3.079832       -1.192961       -0.000004  1
  H         -3.046595        1.268783        0.000008  1
  H         -0.909664        2.508564        0.000012  1
  H          2.017494       -2.141442       -0.000019  1
  H          3.460572        0.119737        0.000021  1
  H          1.875313        2.056551       -0.000018  1
  C          1.732051        0.000000        1.000000  2
  H          1.242355       -0.013447        0.035760  2
  C          2.079344       -1.193206        1.618854  2
  H          1.860207       -2.136222        1.136734  2
  C          2.707923       -1.175945        2.856563  2
  H          2.978483       -2.105513        3.338683  2
  C          2.989209        0.034523        3.475417  2
  H          3.478905        0.047970        4.439657  2
  C          2.641916        1.227729        2.856563  2
  H          2.861053        2.170745        3.338683  2
  C          2.013337        1.210468        1.618854  2
  H          1.742778        2.140036        1.136734  2

%mem=32GB
%nprocshared= 8
#p m062x/6-31G(d,p)    counterpoise=2

00183 m062x/6-31G(d,p)    counterpoise=2

 0  1  0  1  0  1
  C          0.265137       -0.724424       -0.000007  1
  C         -0.958013       -1.405444       -0.000008  1
  C         -2.129027       -0.678209       -0.000002  1
  C         -2.111131        0.726574        0.000006  1
  C         -0.922796        1.426809        0.000009  1
  C          0.258211        0.687040        0.000002  1
  C          1.639126       -1.134039       -0.000011  1
  C          2.390656        0.000000        0.000012  1
  N          1.567836        1.101692        0.000000  1
  H         -0.981629       -2.487074       -0.000015  1
  H         -3.079832       -1.192961       -0.000004  1
  H         -3.046595        1.268783        0.000008  1
  H         -0.909664        2.508564        0.000012  1
  H          2.017494       -2.141442       -0.000019  1
  H          3.460572        0.119737        0.000021  1
  H          1.875313        2.056551       -0.000018  1
  C          1.705737        0.300767        1.000000  2
  H          1.254294        0.005726        0.062508  2
  C          2.653220       -0.516289        1.601687  2
  H          2.939915       -1.447859        1.132941  2
  C          3.232698       -0.137571        2.805062  2
  H          3.970836       -0.774100        3.273808  2
  C          2.864692        1.058204        3.406750  2
  H          3.316135        1.353245        4.344242  2
  C          1.917208        1.875261        2.805062  2
  H          1.630514        2.806831        3.273808  2
  C          1.337731        1.496543        1.601687  2
  H          0.599593        2.133071        1.132941  2

%mem=32GB
%nprocshared= 8
#p m062x/6-31G(d,p)    counterpoise=2

00184 m062x/6-31G(d,p)    counterpoise=2

 0  1  0  1  0  1
  C          0.265137       -0.724424       -0.000007  1
  C         -0.958013       -1.405444       -0.000008  1
  C         -2.129027       -0.678209       -0.000002  1
  C         -2.111131        0.726574        0.000006  1
  C         -0.922796        1.426809        0.000009  1
  C          0.258211        0.687040        0.000002  1
  C          1.639126       -1.134039       -0.000011  1
  C          2.390656        0.000000        0.000012  1
  N          1.567836        1.101692        0.000000  1
  H         -0.981629       -2.487074       -0.000015  1
  H         -3.079832       -1.192961       -0.000004  1
  H         -3.046595        1.268783        0.000008  1
  H         -0.909664        2.508564        0.000012  1
  H          2.017494       -2.141442       -0.000019  1
  H          3.460572        0.119737        0.000021  1
  H          1.875313        2.056551       -0.000018  1
  C          1.627595        0.592396        1.000000  2
  H          1.570084        1.082538        0.037609  2
  C          0.470409        0.137709        1.617667  2
  H         -0.488610        0.273625        1.136472  2
  C          0.544232       -0.491442        2.853002  2
  H         -0.357275       -0.845667        3.334197  2
  C          1.775241       -0.665905        3.470670  2
  H          1.832753       -1.156047        4.433060  2
  C          2.932428       -0.211218        2.853002  2
  H          3.891446       -0.347134        3.334197  2
  C          2.858605        0.417933        1.617667  2
  H          3.760112        0.772158        1.136472  2

%mem=32GB
%nprocshared= 8
#p m062x/6-31G(d,p)    counterpoise=2

00185 m062x/6-31G(d,p)    counterpoise=2

 0  1  0  1  0  1
  C          0.265137       -0.724424       -0.000007  1
  C         -0.958013       -1.405444       -0.000008  1
  C         -2.129027       -0.678209       -0.000002  1
  C         -2.111131        0.726574        0.000006  1
  C         -0.922796        1.426809        0.000009  1
  C          0.258211        0.687040        0.000002  1
  C          1.639126       -1.134039       -0.000011  1
  C          2.390656        0.000000        0.000012  1
  N          1.567836        1.101692        0.000000  1
  H         -0.981629       -2.487074       -0.000015  1
  H         -3.079832       -1.192961       -0.000004  1
  H         -3.046595        1.268783        0.000008  1
  H         -0.909664        2.508564        0.000012  1
  H          2.017494       -2.141442       -0.000019  1
  H          3.460572        0.119737        0.000021  1
  H          1.875313        2.056551       -0.000018  1
  C          1.500000        0.866025        1.000000  2
  H          1.571256        1.113574       -0.050421  2
  C          0.298890        1.039719        1.674166  2
  H         -0.565580        1.422585        1.148955  2
  C          0.207425        0.721963        3.022497  2
  H         -0.728301        0.857279        3.547707  2
  C          1.317069        0.230512        3.696663  2
  H          1.245813       -0.017037        4.747083  2
  C          2.518179        0.056818        3.022497  2
  H          3.382649       -0.326047        3.547707  2
  C          2.609645        0.374575        1.674166  2
  H          3.545371        0.239259        1.148955  2

%mem=32GB
%nprocshared= 8
#p m062x/6-31G(d,p)    counterpoise=2

00186 m062x/6-31G(d,p)    counterpoise=2

 0  1  0  1  0  1
  C          0.265137       -0.724424       -0.000007  1
  C         -0.958013       -1.405444       -0.000008  1
  C         -2.129027       -0.678209       -0.000002  1
  C         -2.111131        0.726574        0.000006  1
  C         -0.922796        1.426809        0.000009  1
  C          0.258211        0.687040        0.000002  1
  C          1.639126       -1.134039       -0.000011  1
  C          2.390656        0.000000        0.000012  1
  N          1.567836        1.101692        0.000000  1
  H         -0.981629       -2.487074       -0.000015  1
  H         -3.079832       -1.192961       -0.000004  1
  H         -3.046595        1.268783        0.000008  1
  H         -0.909664        2.508564        0.000012  1
  H          2.017494       -2.141442       -0.000019  1
  H          3.460572        0.119737        0.000021  1
  H          1.875313        2.056551       -0.000018  1
  C          1.326828        1.113341        1.000000  2
  H          1.580217        1.101094       -0.051373  2
  C          1.222244        2.322089        1.674777  2
  H          1.394158        3.251518        1.149090  2
  C          0.896991        2.337810        3.024331  2
  H          0.815515        3.279486        3.550017  2
  C          0.676321        1.144782        3.699108  2
  H          0.422932        1.157029        4.750481  2
  C          0.780904       -0.063966        3.024331  2
  H          0.608991       -0.993396        3.550017  2
  C          1.106158       -0.079687        1.674777  2
  H          1.187634       -1.021363        1.149090  2

%mem=32GB
%nprocshared= 8
#p m062x/6-31G(d,p)    counterpoise=2

00187 m062x/6-31G(d,p)    counterpoise=2

 0  1  0  1  0  1
  C          0.265137       -0.724424       -0.000007  1
  C         -0.958013       -1.405444       -0.000008  1
  C         -2.129027       -0.678209       -0.000002  1
  C         -2.111131        0.726574        0.000006  1
  C         -0.922796        1.426809        0.000009  1
  C          0.258211        0.687040        0.000002  1
  C          1.639126       -1.134039       -0.000011  1
  C          2.390656        0.000000        0.000012  1
  N          1.567836        1.101692        0.000000  1
  H         -0.981629       -2.487074       -0.000015  1
  H         -3.079832       -1.192961       -0.000004  1
  H         -3.046595        1.268783        0.000008  1
  H         -0.909664        2.508564        0.000012  1
  H          2.017494       -2.141442       -0.000019  1
  H          3.460572        0.119737        0.000021  1
  H          1.875313        2.056551       -0.000018  1
  C          1.113341        1.326828        1.000000  2
  H          1.551733        1.109669        0.035430  2
  C          1.365650        2.543558        1.619066  2
  H          2.000604        3.274293        1.136781  2
  C          0.802925        2.822306        2.857199  2
  H          0.999486        3.770200        3.339484  2
  C         -0.012110        1.884324        3.476265  2
  H         -0.450502        2.101483        4.440835  2
  C         -0.264419        0.667594        2.857199  2
  H         -0.899373       -0.063141        3.339484  2
  C          0.298306        0.388846        1.619066  2
  H          0.101745       -0.559048        1.136781  2

%mem=32GB
%nprocshared= 8
#p m062x/6-31G(d,p)    counterpoise=2

00188 m062x/6-31G(d,p)    counterpoise=2

 0  1  0  1  0  1
  C          0.265137       -0.724424       -0.000007  1
  C         -0.958013       -1.405444       -0.000008  1
  C         -2.129027       -0.678209       -0.000002  1
  C         -2.111131        0.726574        0.000006  1
  C         -0.922796        1.426809        0.000009  1
  C          0.258211        0.687040        0.000002  1
  C          1.639126       -1.134039       -0.000011  1
  C          2.390656        0.000000        0.000012  1
  N          1.567836        1.101692        0.000000  1
  H         -0.981629       -2.487074       -0.000015  1
  H         -3.079832       -1.192961       -0.000004  1
  H         -3.046595        1.268783        0.000008  1
  H         -0.909664        2.508564        0.000012  1
  H          2.017494       -2.141442       -0.000019  1
  H          3.460572        0.119737        0.000021  1
  H          1.875313        2.056551       -0.000018  1
  C          0.866025        1.500000        1.000000  2
  H          1.456725        1.164752        0.158320  2
  C          1.080349        2.760789        1.540194  2
  H          1.838017        3.407761        1.119355  2
  C          0.322121        3.191117        2.620583  2
  H          0.489089        4.173336        3.041423  2
  C         -0.650431        2.360655        3.160778  2
  H         -1.241131        2.695903        4.002458  2
  C         -0.864755        1.099866        2.620583  2
  H         -1.622423        0.452894        3.041423  2
  C         -0.106527        0.669538        1.540194  2
  H         -0.273495       -0.312681        1.119355  2

%mem=32GB
%nprocshared= 8
#p m062x/6-31G(d,p)    counterpoise=2

00189 m062x/6-31G(d,p)    counterpoise=2

 0  1  0  1  0  1
  C          0.265137       -0.724424       -0.000007  1
  C         -0.958013       -1.405444       -0.000008  1
  C         -2.129027       -0.678209       -0.000002  1
  C         -2.111131        0.726574        0.000006  1
  C         -0.922796        1.426809        0.000009  1
  C          0.258211        0.687040        0.000002  1
  C          1.639126       -1.134039       -0.000011  1
  C          2.390656        0.000000        0.000012  1
  N          1.567836        1.101692        0.000000  1
  H         -0.981629       -2.487074       -0.000015  1
  H         -3.079832       -1.192961       -0.000004  1
  H         -3.046595        1.268783        0.000008  1
  H         -0.909664        2.508564        0.000012  1
  H          2.017494       -2.141442       -0.000019  1
  H          3.460572        0.119737        0.000021  1
  H          1.875313        2.056551       -0.000018  1
  C          0.592396        1.627595        1.000000  2
  H          0.336586        0.907626        0.234528  2
  C          1.889481        1.687148        1.491284  2
  H          2.644166        1.013573        1.108548  2
  C          2.217841        2.611309        2.473851  2
  H          3.228336        2.657704        2.856587  2
  C          1.249117        3.475917        2.965135  2
  H          1.504926        4.195887        3.730606  2
  C         -0.047968        3.416365        2.473851  2
  H         -0.802653        4.089940        2.856587  2
  C         -0.376328        2.492204        1.491284  2
  H         -1.386823        2.445809        1.108548  2

%mem=32GB
%nprocshared= 8
#p m062x/6-31G(d,p)    counterpoise=2

00190 m062x/6-31G(d,p)    counterpoise=2

 0  1  0  1  0  1
  C          0.265137       -0.724424       -0.000007  1
  C         -0.958013       -1.405444       -0.000008  1
  C         -2.129027       -0.678209       -0.000002  1
  C         -2.111131        0.726574        0.000006  1
  C         -0.922796        1.426809        0.000009  1
  C          0.258211        0.687040        0.000002  1
  C          1.639126       -1.134039       -0.000011  1
  C          2.390656        0.000000        0.000012  1
  N          1.567836        1.101692        0.000000  1
  H         -0.981629       -2.487074       -0.000015  1
  H         -3.079832       -1.192961       -0.000004  1
  H         -3.046595        1.268783        0.000008  1
  H         -0.909664        2.508564        0.000012  1
  H          2.017494       -2.141442       -0.000019  1
  H          3.460572        0.119737        0.000021  1
  H          1.875313        2.056551       -0.000018  1
  C          0.300767        1.705737        1.000000  2
  H          0.268539        0.934260        0.242684  2
  C          1.522694        2.150693        1.486049  2
  H          2.442409        1.725860        1.107391  2
  C          1.564063        3.140968        2.458147  2
  H          2.516007        3.487612        2.836805  2
  C          0.383506        3.686288        2.944197  2
  H          0.415735        4.457765        3.701512  2
  C         -0.838421        3.241333        2.458147  2
  H         -1.758135        3.666166        2.836805  2
  C         -0.879790        2.251057        1.486049  2
  H         -1.831733        1.904414        1.107391  2

%mem=32GB
%nprocshared= 8
#p m062x/6-31G(d,p)    counterpoise=2

00191 m062x/6-31G(d,p)    counterpoise=2

 0  1  0  1  0  1
  C          0.265137       -0.724424       -0.000007  1
  C         -0.958013       -1.405444       -0.000008  1
  C         -2.129027       -0.678209       -0.000002  1
  C         -2.111131        0.726574        0.000006  1
  C         -0.922796        1.426809        0.000009  1
  C          0.258211        0.687040        0.000002  1
  C          1.639126       -1.134039       -0.000011  1
  C          2.390656        0.000000        0.000012  1
  N          1.567836        1.101692        0.000000  1
  H         -0.981629       -2.487074       -0.000015  1
  H         -3.079832       -1.192961       -0.000004  1
  H         -3.046595        1.268783        0.000008  1
  H         -0.909664        2.508564        0.000012  1
  H          2.017494       -2.141442       -0.000019  1
  H          3.460572        0.119737        0.000021  1
  H          1.875313        2.056551       -0.000018  1
  C          0.000000        1.732051        1.000000  2
  H         -0.715688        1.495316        0.224443  2
  C          0.836905        0.742524        1.497757  2
  H          0.773209       -0.265101        1.109978  2
  C          1.755569        1.046400        2.493271  2
  H          2.407562        0.275508        2.881050  2
  C          1.837329        2.339801        2.991028  2
  H          2.553017        2.576536        3.766585  2
  C          1.000424        3.329328        2.493271  2
  H          1.064120        4.336953        2.881050  2
  C          0.081760        3.025452        1.497757  2
  H         -0.570233        3.796344        1.109978  2

%mem=32GB
%nprocshared= 8
#p m062x/6-31G(d,p)    counterpoise=2

00192 m062x/6-31G(d,p)    counterpoise=2

 0  1  0  1  0  1
  C          0.265137       -0.724424       -0.000007  1
  C         -0.958013       -1.405444       -0.000008  1
  C         -2.129027       -0.678209       -0.000002  1
  C         -2.111131        0.726574        0.000006  1
  C         -0.922796        1.426809        0.000009  1
  C          0.258211        0.687040        0.000002  1
  C          1.639126       -1.134039       -0.000011  1
  C          2.390656        0.000000        0.000012  1
  N          1.567836        1.101692        0.000000  1
  H         -0.981629       -2.487074       -0.000015  1
  H         -3.079832       -1.192961       -0.000004  1
  H         -3.046595        1.268783        0.000008  1
  H         -0.909664        2.508564        0.000012  1
  H          2.017494       -2.141442       -0.000019  1
  H          3.460572        0.119737        0.000021  1
  H          1.875313        2.056551       -0.000018  1
  C         -0.300767        1.705737        1.000000  2
  H         -0.856647        1.456471        0.106352  2
  C          0.547932        0.768674        1.573548  2
  H          0.653232       -0.210611        1.126724  2
  C          1.261464        1.088634        2.720644  2
  H          1.922645        0.358615        3.167468  2
  C          1.126298        2.345657        3.294192  2
  H          1.682178        2.594923        4.187840  2
  C          0.277599        3.282720        2.720644  2
  H          0.172298        4.262006        3.167468  2
  C         -0.435934        2.962760        1.573548  2
  H         -1.097114        3.692780        1.126724  2

%mem=32GB
%nprocshared= 8
#p m062x/6-31G(d,p)    counterpoise=2

00193 m062x/6-31G(d,p)    counterpoise=2

 0  1  0  1  0  1
  C          0.265137       -0.724424       -0.000007  1
  C         -0.958013       -1.405444       -0.000008  1
  C         -2.129027       -0.678209       -0.000002  1
  C         -2.111131        0.726574        0.000006  1
  C         -0.922796        1.426809        0.000009  1
  C          0.258211        0.687040        0.000002  1
  C          1.639126       -1.134039       -0.000011  1
  C          2.390656        0.000000        0.000012  1
  N          1.567836        1.101692        0.000000  1
  H         -0.981629       -2.487074       -0.000015  1
  H         -3.079832       -1.192961       -0.000004  1
  H         -3.046595        1.268783        0.000008  1
  H         -0.909664        2.508564        0.000012  1
  H          2.017494       -2.141442       -0.000019  1
  H          3.460572        0.119737        0.000021  1
  H          1.875313        2.056551       -0.000018  1
  C         -0.592396        1.627595        1.000000  2
  H         -0.925698        1.425045       -0.008774  2
  C          0.245905        0.730148        1.647437  2
  H          0.565682       -0.171559        1.143050  2
  C          0.673734        0.990143        2.942310  2
  H          1.326813        0.290986        3.446697  2
  C          0.263263        2.147586        3.589747  2
  H          0.596565        2.350136        4.598521  2
  C         -0.575038        3.045033        2.942310  2
  H         -0.894815        3.946740        3.446697  2
  C         -1.002867        2.785038        1.647437  2
  H         -1.655947        3.484195        1.143050  2

%mem=32GB
%nprocshared= 8
#p m062x/6-31G(d,p)    counterpoise=2

00194 m062x/6-31G(d,p)    counterpoise=2

 0  1  0  1  0  1
  C          0.265137       -0.724424       -0.000007  1
  C         -0.958013       -1.405444       -0.000008  1
  C         -2.129027       -0.678209       -0.000002  1
  C         -2.111131        0.726574        0.000006  1
  C         -0.922796        1.426809        0.000009  1
  C          0.258211        0.687040        0.000002  1
  C          1.639126       -1.134039       -0.000011  1
  C          2.390656        0.000000        0.000012  1
  N          1.567836        1.101692        0.000000  1
  H         -0.981629       -2.487074       -0.000015  1
  H         -3.079832       -1.192961       -0.000004  1
  H         -3.046595        1.268783        0.000008  1
  H         -0.909664        2.508564        0.000012  1
  H          2.017494       -2.141442       -0.000019  1
  H          3.460572        0.119737        0.000021  1
  H          1.875313        2.056551       -0.000018  1
  C         -0.866025        1.500000        1.000000  2
  H         -0.927164        1.421177       -0.076936  2
  C          0.123223        0.813714        1.691183  2
  H          0.832759        0.200240        1.152715  2
  C          0.201701        0.914892        3.073549  2
  H          0.972376        0.380241        3.612017  2
  C         -0.709068        1.702355        3.764733  2
  H         -0.647930        1.781178        4.841668  2
  C         -1.698317        2.388641        3.073549  2
  H         -2.407853        3.002115        3.612017  2
  C         -1.776795        2.287463        1.691183  2
  H         -2.547470        2.822115        1.152715  2

%mem=32GB
%nprocshared= 8
#p m062x/6-31G(d,p)    counterpoise=2

00195 m062x/6-31G(d,p)    counterpoise=2

 0  1  0  1  0  1
  C          0.265137       -0.724424       -0.000007  1
  C         -0.958013       -1.405444       -0.000008  1
  C         -2.129027       -0.678209       -0.000002  1
  C         -2.111131        0.726574        0.000006  1
  C         -0.922796        1.426809        0.000009  1
  C          0.258211        0.687040        0.000002  1
  C          1.639126       -1.134039       -0.000011  1
  C          2.390656        0.000000        0.000012  1
  N          1.567836        1.101692        0.000000  1
  H         -0.981629       -2.487074       -0.000015  1
  H         -3.079832       -1.192961       -0.000004  1
  H         -3.046595        1.268783        0.000008  1
  H         -0.909664        2.508564        0.000012  1
  H          2.017494       -2.141442       -0.000019  1
  H          3.460572        0.119737        0.000021  1
  H          1.875313        2.056551       -0.000018  1
  C         -1.113341        1.326828        1.000000  2
  H         -0.911868        1.432543       -0.057343  2
  C         -1.801272        2.323611        1.678609  2
  H         -2.135732        3.205870        1.149937  2
  C         -2.059885        2.187913        3.035826  2
  H         -2.595818        2.964458        3.564497  2
  C         -1.630567        1.055433        3.714434  2
  H         -1.832040        0.949718        4.771777  2
  C         -0.942636        0.058651        3.035826  2
  H         -0.608175       -0.823609        3.564497  2
  C         -0.684023        0.194348        1.678609  2
  H         -0.148089       -0.582196        1.149937  2

%mem=32GB
%nprocshared= 8
#p m062x/6-31G(d,p)    counterpoise=2

00196 m062x/6-31G(d,p)    counterpoise=2

 0  1  0  1  0  1
  C          0.265137       -0.724424       -0.000007  1
  C         -0.958013       -1.405444       -0.000008  1
  C         -2.129027       -0.678209       -0.000002  1
  C         -2.111131        0.726574        0.000006  1
  C         -0.922796        1.426809        0.000009  1
  C          0.258211        0.687040        0.000002  1
  C          1.639126       -1.134039       -0.000011  1
  C          2.390656        0.000000        0.000012  1
  N          1.567836        1.101692        0.000000  1
  H         -0.981629       -2.487074       -0.000015  1
  H         -3.079832       -1.192961       -0.000004  1
  H         -3.046595        1.268783        0.000008  1
  H         -0.909664        2.508564        0.000012  1
  H          2.017494       -2.141442       -0.000019  1
  H          3.460572        0.119737        0.000021  1
  H          1.875313        2.056551       -0.000018  1
  C         -1.326828        1.113341        1.000000  2
  H         -0.937765        1.415195        0.037059  2
  C         -2.313524        1.869526        1.618021  2
  H         -2.693147        2.760487        1.136550  2
  C         -2.812928        1.482063        2.854063  2
  H         -3.581615        2.071169        3.335533  2
  C         -2.325638        0.338414        3.472084  2
  H         -2.714700        0.036560        4.435025  2
  C         -1.338942       -0.417771        2.854063  2
  H         -0.959318       -1.308732        3.335533  2
  C         -0.839537       -0.030308        1.618021  2
  H         -0.070851       -0.619414        1.136550  2

%mem=32GB
%nprocshared= 8
#p m062x/6-31G(d,p)    counterpoise=2

00197 m062x/6-31G(d,p)    counterpoise=2

 0  1  0  1  0  1
  C          0.265137       -0.724424       -0.000007  1
  C         -0.958013       -1.405444       -0.000008  1
  C         -2.129027       -0.678209       -0.000002  1
  C         -2.111131        0.726574        0.000006  1
  C         -0.922796        1.426809        0.000009  1
  C          0.258211        0.687040        0.000002  1
  C          1.639126       -1.134039       -0.000011  1
  C          2.390656        0.000000        0.000012  1
  N          1.567836        1.101692        0.000000  1
  H         -0.981629       -2.487074       -0.000015  1
  H         -3.079832       -1.192961       -0.000004  1
  H         -3.046595        1.268783        0.000008  1
  H         -0.909664        2.508564        0.000012  1
  H          2.017494       -2.141442       -0.000019  1
  H          3.460572        0.119737        0.000021  1
  H          1.875313        2.056551       -0.000018  1
  C         -1.500000        0.866025        1.000000  2
  H         -2.060037        0.738233        0.083611  2
  C         -0.873095       -0.224117        1.588143  2
  H         -0.944740       -1.201186        1.129949  2
  C         -0.154225       -0.060082        2.764430  2
  H          0.334167       -0.909358        3.222625  2
  C         -0.062261        1.194097        3.352574  2
  H          0.497777        1.321890        4.268963  2
  C         -0.689166        2.284240        2.764430  2
  H         -0.617520        3.261309        3.222625  2
  C         -1.408036        2.120204        1.588143  2
  H         -1.896427        2.969481        1.129949  2

%mem=32GB
%nprocshared= 8
#p m062x/6-31G(d,p)    counterpoise=2

00198 m062x/6-31G(d,p)    counterpoise=2

 0  1  0  1  0  1
  C          0.265137       -0.724424       -0.000007  1
  C         -0.958013       -1.405444       -0.000008  1
  C         -2.129027       -0.678209       -0.000002  1
  C         -2.111131        0.726574        0.000006  1
  C         -0.922796        1.426809        0.000009  1
  C          0.258211        0.687040        0.000002  1
  C          1.639126       -1.134039       -0.000011  1
  C          2.390656        0.000000        0.000012  1
  N          1.567836        1.101692        0.000000  1
  H         -0.981629       -2.487074       -0.000015  1
  H         -3.079832       -1.192961       -0.000004  1
  H         -3.046595        1.268783        0.000008  1
  H         -0.909664        2.508564        0.000012  1
  H          2.017494       -2.141442       -0.000019  1
  H          3.460572        0.119737        0.000021  1
  H          1.875313        2.056551       -0.000018  1
  C         -1.627595        0.592396        1.000000  2
  H         -2.095014        0.722102        0.033337  2
  C         -1.649083       -0.649362        1.620410  2
  H         -2.133241       -1.487050        1.137078  2
  C         -1.049099       -0.815854        2.861229  2
  H         -1.065838       -1.783247        3.344560  2
  C         -0.427628        0.259414        3.481638  2
  H          0.039791        0.129708        4.448302  2
  C         -0.406140        1.501172        2.861229  2
  H          0.078018        2.338860        3.344560  2
  C         -1.006124        1.667664        1.620410  2
  H         -0.989385        2.635057        1.137078  2

%mem=32GB
%nprocshared= 8
#p m062x/6-31G(d,p)    counterpoise=2

00199 m062x/6-31G(d,p)    counterpoise=2

 0  1  0  1  0  1
  C          0.265137       -0.724424       -0.000007  1
  C         -0.958013       -1.405444       -0.000008  1
  C         -2.129027       -0.678209       -0.000002  1
  C         -2.111131        0.726574        0.000006  1
  C         -0.922796        1.426809        0.000009  1
  C          0.258211        0.687040        0.000002  1
  C          1.639126       -1.134039       -0.000011  1
  C          2.390656        0.000000        0.000012  1
  N          1.567836        1.101692        0.000000  1
  H         -0.981629       -2.487074       -0.000015  1
  H         -3.079832       -1.192961       -0.000004  1
  H         -3.046595        1.268783        0.000008  1
  H         -0.909664        2.508564        0.000012  1
  H          2.017494       -2.141442       -0.000019  1
  H          3.460572        0.119737        0.000021  1
  H          1.875313        2.056551       -0.000018  1
  C         -1.705737        0.300767        1.000000  2
  H         -2.083707        0.697769        0.067653  2
  C         -2.333917       -0.783050        1.598385  2
  H         -3.201270       -1.230397        1.132212  2
  C         -1.848750       -1.292645        2.795155  2
  H         -2.338134       -2.136995        3.261328  2
  C         -0.735405       -0.718424        3.393540  2
  H         -0.357435       -1.115425        4.325887  2
  C         -0.107225        0.365394        2.795155  2
  H          0.760128        0.812741        3.261328  2
  C         -0.592391        0.874989        1.598385  2
  H         -0.103008        1.719338        1.132212  2

%mem=32GB
%nprocshared= 8
#p m062x/6-31G(d,p)    counterpoise=2

00200 m062x/6-31G(d,p)    counterpoise=2

 0  1  0  1  0  1
  C          0.265137       -0.724424       -0.000007  1
  C         -0.958013       -1.405444       -0.000008  1
  C         -2.129027       -0.678209       -0.000002  1
  C         -2.111131        0.726574        0.000006  1
  C         -0.922796        1.426809        0.000009  1
  C          0.258211        0.687040        0.000002  1
  C          1.639126       -1.134039       -0.000011  1
  C          2.390656        0.000000        0.000012  1
  N          1.567836        1.101692        0.000000  1
  H         -0.981629       -2.487074       -0.000015  1
  H         -3.079832       -1.192961       -0.000004  1
  H         -3.046595        1.268783        0.000008  1
  H         -0.909664        2.508564        0.000012  1
  H          2.017494       -2.141442       -0.000019  1
  H          3.460572        0.119737        0.000021  1
  H          1.875313        2.056551       -0.000018  1
  C         -1.732051        0.000000        1.000000  2
  H         -2.069633       -0.576737        0.149615  2
  C         -0.477779       -0.237191        1.545781  2
  H          0.161781       -0.998712        1.120589  2
  C         -0.044456        0.503115        2.637344  2
  H          0.932686        0.318332        3.062537  2
  C         -0.865404        1.480613        3.183126  2
  H         -0.527822        2.057350        4.033511  2
  C         -2.119675        1.717804        2.637344  2
  H         -2.759235        2.479325        3.062537  2
  C         -2.552999        0.977497        1.545781  2
  H         -3.530140        1.162281        1.120589  2

%mem=32GB
%nprocshared= 8
#p m062x/6-31G(d,p)    counterpoise=2

00201 m062x/6-31G(d,p)    counterpoise=2

 0  1  0  1  0  1
  C          0.265137       -0.724424       -0.000007  1
  C         -0.958013       -1.405444       -0.000008  1
  C         -2.129027       -0.678209       -0.000002  1
  C         -2.111131        0.726574        0.000006  1
  C         -0.922796        1.426809        0.000009  1
  C          0.258211        0.687040        0.000002  1
  C          1.639126       -1.134039       -0.000011  1
  C          2.390656        0.000000        0.000012  1
  N          1.567836        1.101692        0.000000  1
  H         -0.981629       -2.487074       -0.000015  1
  H         -3.079832       -1.192961       -0.000004  1
  H         -3.046595        1.268783        0.000008  1
  H         -0.909664        2.508564        0.000012  1
  H          2.017494       -2.141442       -0.000019  1
  H          3.460572        0.119737        0.000021  1
  H          1.875313        2.056551       -0.000018  1
  C         -1.705737       -0.300767        1.000000  2
  H         -2.103960       -0.655857        0.059218  2
  C         -0.649996       -0.970225        1.603799  2
  H         -0.225743       -1.846855        1.133408  2
  C         -0.138833       -0.514428        2.811398  2
  H          0.683643       -1.035968        3.281789  2
  C         -0.683411        0.610826        3.415197  2
  H         -0.285188        0.965916        4.355979  2
  C         -1.739151        1.280283        2.811398  2
  H         -2.163404        2.156914        3.281789  2
  C         -2.250314        0.824486        1.603799  2
  H         -3.072790        1.346027        1.133408  2

%mem=32GB
%nprocshared= 8
#p m062x/6-31G(d,p)    counterpoise=2

00202 m062x/6-31G(d,p)    counterpoise=2

 0  1  0  1  0  1
  C          0.265137       -0.724424       -0.000007  1
  C         -0.958013       -1.405444       -0.000008  1
  C         -2.129027       -0.678209       -0.000002  1
  C         -2.111131        0.726574        0.000006  1
  C         -0.922796        1.426809        0.000009  1
  C          0.258211        0.687040        0.000002  1
  C          1.639126       -1.134039       -0.000011  1
  C          2.390656        0.000000        0.000012  1
  N          1.567836        1.101692        0.000000  1
  H         -0.981629       -2.487074       -0.000015  1
  H         -3.079832       -1.192961       -0.000004  1
  H         -3.046595        1.268783        0.000008  1
  H         -0.909664        2.508564        0.000012  1
  H          2.017494       -2.141442       -0.000019  1
  H          3.460572        0.119737        0.000021  1
  H          1.875313        2.056551       -0.000018  1
  C         -1.627595       -0.592396        1.000000  2
  H         -2.110964       -0.675118        0.036022  2
  C         -1.114561       -1.724367        1.618686  2
  H         -1.198249       -2.688951        1.136697  2
  C         -0.494104       -1.618185        2.856059  2
  H         -0.094424       -2.500047        3.338048  2
  C         -0.386682       -0.380032        3.474746  2
  H          0.096686       -0.297311        4.438724  2
  C         -0.899716        0.751939        2.856059  2
  H         -0.816029        1.716522        3.338048  2
  C         -1.520173        0.645756        1.618686  2
  H         -1.919853        1.527619        1.136697  2

%mem=32GB
%nprocshared= 8
#p m062x/6-31G(d,p)    counterpoise=2

00203 m062x/6-31G(d,p)    counterpoise=2

 0  1  0  1  0  1
  C          0.265137       -0.724424       -0.000007  1
  C         -0.958013       -1.405444       -0.000008  1
  C         -2.129027       -0.678209       -0.000002  1
  C         -2.111131        0.726574        0.000006  1
  C         -0.922796        1.426809        0.000009  1
  C          0.258211        0.687040        0.000002  1
  C          1.639126       -1.134039       -0.000011  1
  C          2.390656        0.000000        0.000012  1
  N          1.567836        1.101692        0.000000  1
  H         -0.981629       -2.487074       -0.000015  1
  H         -3.079832       -1.192961       -0.000004  1
  H         -3.046595        1.268783        0.000008  1
  H         -0.909664        2.508564        0.000012  1
  H          2.017494       -2.141442       -0.000019  1
  H          3.460572        0.119737        0.000021  1
  H          1.875313        2.056551       -0.000018  1
  C         -1.500000       -0.866025        1.000000  2
  H         -2.068724       -0.696214        0.095866  2
  C         -1.478967       -2.127044        1.580278  2
  H         -2.031304       -2.939632        1.128211  2
  C         -0.748947       -2.345016        2.740835  2
  H         -0.732560       -3.327414        3.192902  2
  C         -0.039960       -1.301968        3.321113  2
  H          0.528764       -1.471779        4.225248  2
  C         -0.060993       -0.040949        2.740835  2
  H          0.491344        0.771638        3.192902  2
  C         -0.791013        0.177022        1.580278  2
  H         -0.807399        1.159421        1.128211  2

%mem=32GB
%nprocshared= 8
#p m062x/6-31G(d,p)    counterpoise=2

00204 m062x/6-31G(d,p)    counterpoise=2

 0  1  0  1  0  1
  C          0.265137       -0.724424       -0.000007  1
  C         -0.958013       -1.405444       -0.000008  1
  C         -2.129027       -0.678209       -0.000002  1
  C         -2.111131        0.726574        0.000006  1
  C         -0.922796        1.426809        0.000009  1
  C          0.258211        0.687040        0.000002  1
  C          1.639126       -1.134039       -0.000011  1
  C          2.390656        0.000000        0.000012  1
  N          1.567836        1.101692        0.000000  1
  H         -0.981629       -2.487074       -0.000015  1
  H         -3.079832       -1.192961       -0.000004  1
  H         -3.046595        1.268783        0.000008  1
  H         -0.909664        2.508564        0.000012  1
  H          2.017494       -2.141442       -0.000019  1
  H          3.460572        0.119737        0.000021  1
  H          1.875313        2.056551       -0.000018  1
  C         -1.326828       -1.113341        1.000000  2
  H         -0.965891       -1.399204        0.021354  2
  C         -0.812018        0.012623        1.628100  2
  H         -0.050019        0.603943        1.138777  2
  C         -1.275320        0.379561        2.884301  2
  H         -0.874257        1.256744        3.373625  2
  C         -2.253432       -0.379466        3.512402  2
  H         -2.614368       -0.093603        4.491048  2
  C         -2.768242       -1.505430        2.884301  2
  H         -3.530241       -2.096750        3.373625  2
  C         -2.304940       -1.872367        1.628100  2
  H         -2.706002       -2.749551        1.138777  2

%mem=32GB
%nprocshared= 8
#p m062x/6-31G(d,p)    counterpoise=2

00205 m062x/6-31G(d,p)    counterpoise=2

 0  1  0  1  0  1
  C          0.265137       -0.724424       -0.000007  1
  C         -0.958013       -1.405444       -0.000008  1
  C         -2.129027       -0.678209       -0.000002  1
  C         -2.111131        0.726574        0.000006  1
  C         -0.922796        1.426809        0.000009  1
  C          0.258211        0.687040        0.000002  1
  C          1.639126       -1.134039       -0.000011  1
  C          2.390656        0.000000        0.000012  1
  N          1.567836        1.101692        0.000000  1
  H         -0.981629       -2.487074       -0.000015  1
  H         -3.079832       -1.192961       -0.000004  1
  H         -3.046595        1.268783        0.000008  1
  H         -0.909664        2.508564        0.000012  1
  H          2.017494       -2.141442       -0.000019  1
  H          3.460572        0.119737        0.000021  1
  H          1.875313        2.056551       -0.000018  1
  C         -1.113341       -1.326828        1.000000  2
  H         -0.947837       -1.410594       -0.065520  2
  C         -0.676627       -0.200349        1.683857  2
  H         -0.170901        0.593470        1.151096  2
  C         -0.889069       -0.092825        3.051570  2
  H         -0.548847        0.784759        3.584330  2
  C         -1.538225       -1.111781        3.735426  2
  H         -1.703729       -1.028015        4.800947  2
  C         -1.974939       -2.238260        3.051570  2
  H         -2.480665       -3.032079        3.584330  2
  C         -1.762497       -2.345784        1.683857  2
  H         -2.102719       -3.223368        1.151096  2

%mem=32GB
%nprocshared= 8
#p m062x/6-31G(d,p)    counterpoise=2

00206 m062x/6-31G(d,p)    counterpoise=2

 0  1  0  1  0  1
  C          0.265137       -0.724424       -0.000007  1
  C         -0.958013       -1.405444       -0.000008  1
  C         -2.129027       -0.678209       -0.000002  1
  C         -2.111131        0.726574        0.000006  1
  C         -0.922796        1.426809        0.000009  1
  C          0.258211        0.687040        0.000002  1
  C          1.639126       -1.134039       -0.000011  1
  C          2.390656        0.000000        0.000012  1
  N          1.567836        1.101692        0.000000  1
  H         -0.981629       -2.487074       -0.000015  1
  H         -3.079832       -1.192961       -0.000004  1
  H         -3.046595        1.268783        0.000008  1
  H         -0.909664        2.508564        0.000012  1
  H          2.017494       -2.141442       -0.000019  1
  H          3.460572        0.119737        0.000021  1
  H          1.875313        2.056551       -0.000018  1
  C         -0.866025       -1.500000        1.000000  2
  H         -0.964659       -1.398613       -0.072256  2
  C         -1.664493       -2.403434        1.688180  2
  H         -2.385173       -3.005867        1.152052  2
  C         -1.537886       -2.533576        3.064540  2
  H         -2.159932       -3.237397        3.600668  2
  C         -0.612811       -1.760284        3.752720  2
  H         -0.514178       -1.861672        4.824976  2
  C          0.185656       -0.856850        3.064540  2
  H          0.906336       -0.254417        3.600668  2
  C          0.059049       -0.726708        1.688180  2
  H          0.681096       -0.022887        1.152052  2

%mem=32GB
%nprocshared= 8
#p m062x/6-31G(d,p)    counterpoise=2

00207 m062x/6-31G(d,p)    counterpoise=2

 0  1  0  1  0  1
  C          0.265137       -0.724424       -0.000007  1
  C         -0.958013       -1.405444       -0.000008  1
  C         -2.129027       -0.678209       -0.000002  1
  C         -2.111131        0.726574        0.000006  1
  C         -0.922796        1.426809        0.000009  1
  C          0.258211        0.687040        0.000002  1
  C          1.639126       -1.134039       -0.000011  1
  C          2.390656        0.000000        0.000012  1
  N          1.567836        1.101692        0.000000  1
  H         -0.981629       -2.487074       -0.000015  1
  H         -3.079832       -1.192961       -0.000004  1
  H         -3.046595        1.268783        0.000008  1
  H         -0.909664        2.508564        0.000012  1
  H          2.017494       -2.141442       -0.000019  1
  H          3.460572        0.119737        0.000021  1
  H          1.875313        2.056551       -0.000018  1
  C         -0.592396       -1.627595        1.000000  2
  H         -0.955952       -1.406696        0.005629  2
  C         -0.983375       -2.796860        1.638192  2
  H         -1.651523       -3.486878        1.141007  2
  C         -0.516711       -3.080409        2.914577  2
  H         -0.821303       -3.991326        3.411762  2
  C          0.340931       -2.194692        3.552769  2
  H          0.704487       -2.415591        4.547140  2
  C          0.731910       -1.025427        2.914577  2
  H          1.400058       -0.335409        3.411762  2
  C          0.265246       -0.741879        1.638192  2
  H          0.569838        0.169038        1.141007  2

%mem=32GB
%nprocshared= 8
#p m062x/6-31G(d,p)    counterpoise=2

00208 m062x/6-31G(d,p)    counterpoise=2

 0  1  0  1  0  1
  C          0.265137       -0.724424       -0.000007  1
  C         -0.958013       -1.405444       -0.000008  1
  C         -2.129027       -0.678209       -0.000002  1
  C         -2.111131        0.726574        0.000006  1
  C         -0.922796        1.426809        0.000009  1
  C          0.258211        0.687040        0.000002  1
  C          1.639126       -1.134039       -0.000011  1
  C          2.390656        0.000000        0.000012  1
  N          1.567836        1.101692        0.000000  1
  H         -0.981629       -2.487074       -0.000015  1
  H         -3.079832       -1.192961       -0.000004  1
  H         -3.046595        1.268783        0.000008  1
  H         -0.909664        2.508564        0.000012  1
  H          2.017494       -2.141442       -0.000019  1
  H          3.460572        0.119737        0.000021  1
  H          1.875313        2.056551       -0.000018  1
  C         -0.300767       -1.705737        1.000000  2
  H         -0.876926       -1.442492        0.123367  2
  C         -0.430627       -2.968243        1.562628  2
  H         -1.107951       -3.688555        1.124311  2
  C          0.308937       -3.306147        2.687883  2
  H          0.207770       -4.289703        3.126200  2
  C          1.178359       -2.381544        3.250511  2
  H          1.754517       -2.644789        4.127144  2
  C          1.308218       -1.119039        2.687883  2
  H          1.985543       -0.398727        3.126200  2
  C          0.568655       -0.781135        1.562628  2
  H          0.669821        0.202422        1.124311  2

%mem=32GB
%nprocshared= 8
#p m062x/6-31G(d,p)    counterpoise=2

00209 m062x/6-31G(d,p)    counterpoise=2

 0  1  0  1  0  1
  C          0.265137       -0.724424       -0.000007  1
  C         -0.958013       -1.405444       -0.000008  1
  C         -2.129027       -0.678209       -0.000002  1
  C         -2.111131        0.726574        0.000006  1
  C         -0.922796        1.426809        0.000009  1
  C          0.258211        0.687040        0.000002  1
  C          1.639126       -1.134039       -0.000011  1
  C          2.390656        0.000000        0.000012  1
  N          1.567836        1.101692        0.000000  1
  H         -0.981629       -2.487074       -0.000015  1
  H         -3.079832       -1.192961       -0.000004  1
  H         -3.046595        1.268783        0.000008  1
  H         -0.909664        2.508564        0.000012  1
  H          2.017494       -2.141442       -0.000019  1
  H          3.460572        0.119737        0.000021  1
  H          1.875313        2.056551       -0.000018  1
  C         -0.000000       -1.732051        1.000000  2
  H         -0.728216       -1.483787        0.239863  2
  C          0.079413       -3.029364        1.487860  2
  H         -0.586935       -3.791772        1.107792  2
  C          1.014158       -3.348038        2.463581  2
  H          1.076026       -4.358711        2.843649  2
  C          1.869491       -2.369400        2.951441  2
  H          2.597706       -2.617664        3.711578  2
  C          1.790078       -1.072087        2.463581  2
  H          2.456426       -0.309678        2.843649  2
  C          0.855333       -0.753412        1.487860  2
  H          0.793465        0.257260        1.107792  2

%mem=32GB
%nprocshared= 8
#p m062x/6-31G(d,p)    counterpoise=2

00210 m062x/6-31G(d,p)    counterpoise=2

 0  1  0  1  0  1
  C          0.265137       -0.724424       -0.000007  1
  C         -0.958013       -1.405444       -0.000008  1
  C         -2.129027       -0.678209       -0.000002  1
  C         -2.111131        0.726574        0.000006  1
  C         -0.922796        1.426809        0.000009  1
  C          0.258211        0.687040        0.000002  1
  C          1.639126       -1.134039       -0.000011  1
  C          2.390656        0.000000        0.000012  1
  N          1.567836        1.101692        0.000000  1
  H         -0.981629       -2.487074       -0.000015  1
  H         -3.079832       -1.192961       -0.000004  1
  H         -3.046595        1.268783        0.000008  1
  H         -0.909664        2.508564        0.000012  1
  H          2.017494       -2.141442       -0.000019  1
  H          3.460572        0.119737        0.000021  1
  H          1.875313        2.056551       -0.000018  1
  C          0.300767       -1.705737        1.000000  2
  H          0.273272       -0.948463        0.228300  2
  C         -0.883084       -2.235385        1.495281  2
  H         -1.832860       -1.890734        1.109431  2
  C         -0.847790       -3.207430        2.485844  2
  H         -1.770070       -3.620054        2.871694  2
  C          0.371355       -3.649828        2.981126  2
  H          0.398851       -4.407102        3.752826  2
  C          1.555207       -3.120180        2.485844  2
  H          2.504983       -3.464831        2.871694  2
  C          1.519913       -2.148135        1.495281  2
  H          2.442193       -1.735511        1.109431  2

%mem=32GB
%nprocshared= 8
#p m062x/6-31G(d,p)    counterpoise=2

00211 m062x/6-31G(d,p)    counterpoise=2

 0  1  0  1  0  1
  C          0.265137       -0.724424       -0.000007  1
  C         -0.958013       -1.405444       -0.000008  1
  C         -2.129027       -0.678209       -0.000002  1
  C         -2.111131        0.726574        0.000006  1
  C         -0.922796        1.426809        0.000009  1
  C          0.258211        0.687040        0.000002  1
  C          1.639126       -1.134039       -0.000011  1
  C          2.390656        0.000000        0.000012  1
  N          1.567836        1.101692        0.000000  1
  H         -0.981629       -2.487074       -0.000015  1
  H         -3.079832       -1.192961       -0.000004  1
  H         -3.046595        1.268783        0.000008  1
  H         -0.909664        2.508564        0.000012  1
  H          2.017494       -2.141442       -0.000019  1
  H          3.460572        0.119737        0.000021  1
  H          1.875313        2.056551       -0.000018  1
  C          0.592396       -1.627595        1.000000  2
  H          0.337146       -0.923154        0.220031  2
  C         -0.374155       -2.489294        1.500588  2
  H         -1.382398       -2.456160        1.110604  2
  C         -0.046513       -3.393522        2.501765  2
  H         -0.799505       -4.064829        2.891750  2
  C          1.247680       -3.436051        3.002354  2
  H          1.502931       -4.140492        3.782323  2
  C          2.214232       -2.574353        2.501765  2
  H          3.222475       -2.607486        2.891750  2
  C          1.886590       -1.670125        1.500588  2
  H          2.639582       -0.998817        1.110604  2

%mem=32GB
%nprocshared= 8
#p m062x/6-31G(d,p)    counterpoise=2

00212 m062x/6-31G(d,p)    counterpoise=2

 0  1  0  1  0  1
  C          0.265137       -0.724424       -0.000007  1
  C         -0.958013       -1.405444       -0.000008  1
  C         -2.129027       -0.678209       -0.000002  1
  C         -2.111131        0.726574        0.000006  1
  C         -0.922796        1.426809        0.000009  1
  C          0.258211        0.687040        0.000002  1
  C          1.639126       -1.134039       -0.000011  1
  C          2.390656        0.000000        0.000012  1
  N          1.567836        1.101692        0.000000  1
  H         -0.981629       -2.487074       -0.000015  1
  H         -3.079832       -1.192961       -0.000004  1
  H         -3.046595        1.268783        0.000008  1
  H         -0.909664        2.508564        0.000012  1
  H          2.017494       -2.141442       -0.000019  1
  H          3.460572        0.119737        0.000021  1
  H          1.875313        2.056551       -0.000018  1
  C          0.866025       -1.500000        1.000000  2
  H          1.501434       -1.199218        0.178095  2
  C         -0.056186       -0.606356        1.527503  2
  H         -0.139228        0.390621        1.116551  2
  C         -0.871803       -0.992442        2.582509  2
  H         -1.590254       -0.296248        2.993462  2
  C         -0.765209       -2.272174        3.110013  2
  H         -1.400617       -2.572956        3.931918  2
  C          0.157003       -3.165818        2.582509  2
  H          0.240045       -4.162794        2.993462  2
  C          0.972620       -2.779731        1.527503  2
  H          1.691070       -3.475926        1.116551  2

%mem=32GB
%nprocshared= 8
#p m062x/6-31G(d,p)    counterpoise=2

00213 m062x/6-31G(d,p)    counterpoise=2

 0  1  0  1  0  1
  C          0.265137       -0.724424       -0.000007  1
  C         -0.958013       -1.405444       -0.000008  1
  C         -2.129027       -0.678209       -0.000002  1
  C         -2.111131        0.726574        0.000006  1
  C         -0.922796        1.426809        0.000009  1
  C          0.258211        0.687040        0.000002  1
  C          1.639126       -1.134039       -0.000011  1
  C          2.390656        0.000000        0.000012  1
  N          1.567836        1.101692        0.000000  1
  H         -0.981629       -2.487074       -0.000015  1
  H         -3.079832       -1.192961       -0.000004  1
  H         -3.046595        1.268783        0.000008  1
  H         -0.909664        2.508564        0.000012  1
  H          2.017494       -2.141442       -0.000019  1
  H          3.460572        0.119737        0.000021  1
  H          1.875313        2.056551       -0.000018  1
  C          1.113341       -1.326828        1.000000  2
  H          1.609493       -1.144904        0.056348  2
  C          0.381012       -0.314786        1.605641  2
  H          0.306642        0.655569        1.133815  2
  C         -0.255855       -0.548305        2.816922  2
  H         -0.826377        0.240126        3.288748  2
  C         -0.160393       -1.793866        3.422562  2
  H         -0.656545       -1.975789        4.366214  2
  C          0.571937       -2.805907        2.816922  2
  H          0.646306       -3.776262        3.288748  2
  C          1.208803       -2.572388        1.605641  2
  H          1.779325       -3.360820        1.133815  2

%mem=32GB
%nprocshared= 8
#p m062x/6-31G(d,p)    counterpoise=2

00214 m062x/6-31G(d,p)    counterpoise=2

 0  1  0  1  0  1
  C          0.265137       -0.724424       -0.000007  1
  C         -0.958013       -1.405444       -0.000008  1
  C         -2.129027       -0.678209       -0.000002  1
  C         -2.111131        0.726574        0.000006  1
  C         -0.922796        1.426809        0.000009  1
  C          0.258211        0.687040        0.000002  1
  C          1.639126       -1.134039       -0.000011  1
  C          2.390656        0.000000        0.000012  1
  N          1.567836        1.101692        0.000000  1
  H         -0.981629       -2.487074       -0.000015  1
  H         -3.079832       -1.192961       -0.000004  1
  H         -3.046595        1.268783        0.000008  1
  H         -0.909664        2.508564        0.000012  1
  H          2.017494       -2.141442       -0.000019  1
  H          3.460572        0.119737        0.000021  1
  H          1.875313        2.056551       -0.000018  1
  C          1.326828       -1.113341        1.000000  2
  H          1.649170       -1.134705       -0.032173  2
  C          1.199457        0.100029        1.662454  2
  H          1.422570        1.023941        1.146368  2
  C          0.785695        0.127452        2.987362  2
  H          0.686466        1.072728        3.503449  2
  C          0.499304       -1.058495        3.649816  2
  H          0.176962       -1.037131        4.681989  2
  C          0.626675       -2.271864        2.987362  2
  H          0.403562       -3.195777        3.503449  2
  C          1.040437       -2.299287        1.662454  2
  H          1.139666       -3.244564        1.146368  2

%mem=32GB
%nprocshared= 8
#p m062x/6-31G(d,p)    counterpoise=2

00215 m062x/6-31G(d,p)    counterpoise=2

 0  1  0  1  0  1
  C          0.265137       -0.724424       -0.000007  1
  C         -0.958013       -1.405444       -0.000008  1
  C         -2.129027       -0.678209       -0.000002  1
  C         -2.111131        0.726574        0.000006  1
  C         -0.922796        1.426809        0.000009  1
  C          0.258211        0.687040        0.000002  1
  C          1.639126       -1.134039       -0.000011  1
  C          2.390656        0.000000        0.000012  1
  N          1.567836        1.101692        0.000000  1
  H         -0.981629       -2.487074       -0.000015  1
  H         -3.079832       -1.192961       -0.000004  1
  H         -3.046595        1.268783        0.000008  1
  H         -0.909664        2.508564        0.000012  1
  H          2.017494       -2.141442       -0.000019  1
  H          3.460572        0.119737        0.000021  1
  H          1.875313        2.056551       -0.000018  1
  C          1.500000       -0.866025        1.000000  2
  H          1.644045       -1.143516       -0.035370  2
  C          2.474635       -0.134007        1.664506  2
  H          3.377971        0.158783        1.146821  2
  C          2.289737        0.222183        2.993519  2
  H          3.049028        0.792463        3.511204  2
  C          1.130204       -0.153646        3.658025  2
  H          0.986158        0.123844        4.693395  2
  C          0.155568       -0.885665        2.993519  2
  H         -0.747767       -1.178455        3.511204  2
  C          0.340466       -1.241855        1.664506  2
  H         -0.418824       -1.812135        1.146821  2

%mem=32GB
%nprocshared= 8
#p m062x/6-31G(d,p)    counterpoise=2

00216 m062x/6-31G(d,p)    counterpoise=2

 0  1  0  1  0  1
  C          0.265137       -0.724424       -0.000007  1
  C         -0.958013       -1.405444       -0.000008  1
  C         -2.129027       -0.678209       -0.000002  1
  C         -2.111131        0.726574        0.000006  1
  C         -0.922796        1.426809        0.000009  1
  C          0.258211        0.687040        0.000002  1
  C          1.639126       -1.134039       -0.000011  1
  C          2.390656        0.000000        0.000012  1
  N          1.567836        1.101692        0.000000  1
  H         -0.981629       -2.487074       -0.000015  1
  H         -3.079832       -1.192961       -0.000004  1
  H         -3.046595        1.268783        0.000008  1
  H         -0.909664        2.508564        0.000012  1
  H          2.017494       -2.141442       -0.000019  1
  H          3.460572        0.119737        0.000021  1
  H          1.875313        2.056551       -0.000018  1
  C          1.627595       -0.592396        1.000000  2
  H          1.638560       -1.107470        0.049042  2
  C          2.822576       -0.236230        1.610330  2
  H          3.764491       -0.473832        1.134851  2
  C          2.808501        0.424924        2.830989  2
  H          3.739451        0.702396        3.306468  2
  C          1.599446        0.729912        3.441319  2
  H          1.588481        1.244986        4.392277  2
  C          0.404465        0.373746        2.830989  2
  H         -0.537450        0.611348        3.306468  2
  C          0.418540       -0.287408        1.610330  2
  H         -0.512410       -0.564880        1.134851  2

%mem=32GB
%nprocshared= 8
#p m062x/6-31G(d,p)    counterpoise=2

00217 m062x/6-31G(d,p)    counterpoise=2

 0  1  0  1  0  1
  C          0.265137       -0.724424       -0.000007  1
  C         -0.958013       -1.405444       -0.000008  1
  C         -2.129027       -0.678209       -0.000002  1
  C         -2.111131        0.726574        0.000006  1
  C         -0.922796        1.426809        0.000009  1
  C          0.258211        0.687040        0.000002  1
  C          1.639126       -1.134039       -0.000011  1
  C          2.390656        0.000000        0.000012  1
  N          1.567836        1.101692        0.000000  1
  H         -0.981629       -2.487074       -0.000015  1
  H         -3.079832       -1.192961       -0.000004  1
  H         -3.046595        1.268783        0.000008  1
  H         -0.909664        2.508564        0.000012  1
  H          2.017494       -2.141442       -0.000019  1
  H          3.460572        0.119737        0.000021  1
  H          1.875313        2.056551       -0.000018  1
  C          1.705737       -0.300767        1.000000  2
  H          1.251421       -0.030164        0.056542  2
  C          1.382070       -1.507384        1.605516  2
  H          0.675601       -2.176797        1.133787  2
  C          1.965235       -1.854734        2.816549  2
  H          1.713082       -2.794750        3.288278  2
  C          2.872067       -0.995467        3.422065  2
  H          3.326383       -1.266070        4.365523  2
  C          3.195734        0.211150        2.816549  2
  H          3.902203        0.880563        3.288278  2
  C          2.612569        0.558500        1.605516  2
  H          2.864722        1.498516        1.133787  2

%mem=32GB
%nprocshared= 8
#p m062x/6-31G(d,p)    counterpoise=2

00218 m062x/6-31G(d,p)    counterpoise=2

 0  1  0  1  0  1
  C          0.265137       -0.724424       -0.000007  1
  C         -0.958013       -1.405444       -0.000008  1
  C         -2.129027       -0.678209       -0.000002  1
  C         -2.111131        0.726574        0.000006  1
  C         -0.922796        1.426809        0.000009  1
  C          0.258211        0.687040        0.000002  1
  C          1.639126       -1.134039       -0.000011  1
  C          2.390656        0.000000        0.000012  1
  N          1.567836        1.101692        0.000000  1
  H         -0.981629       -2.487074       -0.000015  1
  H         -3.079832       -1.192961       -0.000004  1
  H         -3.046595        1.268783        0.000008  1
  H         -0.909664        2.508564        0.000012  1
  H          2.017494       -2.141442       -0.000019  1
  H          3.460572        0.119737        0.000021  1
  H          1.875313        2.056551       -0.000018  1
  C          1.879385        0.000000        0.684040  2
  H          2.526893       -0.000000       -0.182259  2
  C          1.463811        1.202290        1.240036  2
  H          1.787565        2.138935        0.806886  2
  C          0.632663        1.202290        2.352028  2
  H          0.308909        2.138935        2.785178  2
  C          0.217089        0.000000        2.908024  2
  H         -0.430419        0.000000        3.774323  2
  C          0.632663       -1.202290        2.352028  2
  H          0.308909       -2.138935        2.785178  2
  C          1.463811       -1.202290        1.240036  2
  H          1.787565       -2.138935        0.806886  2

%mem=32GB
%nprocshared= 8
#p m062x/6-31G(d,p)    counterpoise=2

00219 m062x/6-31G(d,p)    counterpoise=2

 0  1  0  1  0  1
  C          0.265137       -0.724424       -0.000007  1
  C         -0.958013       -1.405444       -0.000008  1
  C         -2.129027       -0.678209       -0.000002  1
  C         -2.111131        0.726574        0.000006  1
  C         -0.922796        1.426809        0.000009  1
  C          0.258211        0.687040        0.000002  1
  C          1.639126       -1.134039       -0.000011  1
  C          2.390656        0.000000        0.000012  1
  N          1.567836        1.101692        0.000000  1
  H         -0.981629       -2.487074       -0.000015  1
  H         -3.079832       -1.192961       -0.000004  1
  H         -3.046595        1.268783        0.000008  1
  H         -0.909664        2.508564        0.000012  1
  H          2.017494       -2.141442       -0.000019  1
  H          3.460572        0.119737        0.000021  1
  H          1.875313        2.056551       -0.000018  1
  C          1.850833        0.326352        0.684040  2
  H          2.478292       -0.052981       -0.111035  2
  C          2.070141        1.598692        1.194324  2
  H          2.868452        2.210577        0.796786  2
  C          1.264728        2.085607        2.214890  2
  H          1.435580        3.076825        2.612428  2
  C          0.240007        1.300182        2.725174  2
  H         -0.387451        1.679515        3.520248  2
  C          0.020699        0.027842        2.214890  2
  H         -0.777611       -0.584043        2.612428  2
  C          0.826112       -0.459073        1.194324  2
  H          0.655261       -1.450291        0.796786  2

%mem=32GB
%nprocshared= 8
#p m062x/6-31G(d,p)    counterpoise=2

00220 m062x/6-31G(d,p)    counterpoise=2

 0  1  0  1  0  1
  C          0.265137       -0.724424       -0.000007  1
  C         -0.958013       -1.405444       -0.000008  1
  C         -2.129027       -0.678209       -0.000002  1
  C         -2.111131        0.726574        0.000006  1
  C         -0.922796        1.426809        0.000009  1
  C          0.258211        0.687040        0.000002  1
  C          1.639126       -1.134039       -0.000011  1
  C          2.390656        0.000000        0.000012  1
  N          1.567836        1.101692        0.000000  1
  H         -0.981629       -2.487074       -0.000015  1
  H         -3.079832       -1.192961       -0.000004  1
  H         -3.046595        1.268783        0.000008  1
  H         -0.909664        2.508564        0.000012  1
  H          2.017494       -2.141442       -0.000019  1
  H          3.460572        0.119737        0.000021  1
  H          1.875313        2.056551       -0.000018  1
  C          1.766044        0.642788        0.684040  2
  H          1.513017        1.228613       -0.189188  2
  C          0.824701       -0.209921        1.244483  2
  H         -0.161680       -0.288399        0.807869  2
  C          1.149491       -0.961893        2.365368  2
  H          0.416137       -1.626197        2.801982  2
  C          2.415623       -0.861156        2.925810  2
  H          2.668650       -1.446981        3.799038  2
  C          3.356966       -0.008447        2.365368  2
  H          4.343347        0.070031        2.801982  2
  C          3.032177        0.743524        1.244483  2
  H          3.765530        1.407828        0.807869  2

%mem=32GB
%nprocshared= 8
#p m062x/6-31G(d,p)    counterpoise=2

00221 m062x/6-31G(d,p)    counterpoise=2

 0  1  0  1  0  1
  C          0.265137       -0.724424       -0.000007  1
  C         -0.958013       -1.405444       -0.000008  1
  C         -2.129027       -0.678209       -0.000002  1
  C         -2.111131        0.726574        0.000006  1
  C         -0.922796        1.426809        0.000009  1
  C          0.258211        0.687040        0.000002  1
  C          1.639126       -1.134039       -0.000011  1
  C          2.390656        0.000000        0.000012  1
  N          1.567836        1.101692        0.000000  1
  H         -0.981629       -2.487074       -0.000015  1
  H         -3.079832       -1.192961       -0.000004  1
  H         -3.046595        1.268783        0.000008  1
  H         -0.909664        2.508564        0.000012  1
  H          2.017494       -2.141442       -0.000019  1
  H          3.460572        0.119737        0.000021  1
  H          1.875313        2.056551       -0.000018  1
  C          1.627595        0.939693        0.684040  2
  H          1.535983        1.188042       -0.364612  2
  C          0.558403        0.364200        1.357071  2
  H         -0.366165        0.164212        0.832745  2
  C          0.675998        0.045416        2.703132  2
  H         -0.156958       -0.402921        3.227458  2
  C          1.862785        0.302125        3.376163  2
  H          1.954398        0.053775        4.424815  2
  C          2.931978        0.877617        2.703132  2
  H          3.856546        1.077605        3.227458  2
  C          2.814383        1.196401        1.357071  2
  H          3.647338        1.644739        0.832745  2

%mem=32GB
%nprocshared= 8
#p m062x/6-31G(d,p)    counterpoise=2

00222 m062x/6-31G(d,p)    counterpoise=2

 0  1  0  1  0  1
  C          0.265137       -0.724424       -0.000007  1
  C         -0.958013       -1.405444       -0.000008  1
  C         -2.129027       -0.678209       -0.000002  1
  C         -2.111131        0.726574        0.000006  1
  C         -0.922796        1.426809        0.000009  1
  C          0.258211        0.687040        0.000002  1
  C          1.639126       -1.134039       -0.000011  1
  C          2.390656        0.000000        0.000012  1
  N          1.567836        1.101692        0.000000  1
  H         -0.981629       -2.487074       -0.000015  1
  H         -3.079832       -1.192961       -0.000004  1
  H         -3.046595        1.268783        0.000008  1
  H         -0.909664        2.508564        0.000012  1
  H          2.017494       -2.141442       -0.000019  1
  H          3.460572        0.119737        0.000021  1
  H          1.875313        2.056551       -0.000018  1
  C          1.439693        1.208046        0.684040  2
  H          1.636552        1.044660       -0.366813  2
  C          2.081190        2.238066        1.358484  2
  H          2.777808        2.877119        0.833057  2
  C          1.828498        2.447789        2.707371  2
  H          2.328257        3.250227        3.232797  2
  C          0.934310        1.627491        3.381814  2
  H          0.737451        1.790876        4.432668  2
  C          0.292813        0.597471        2.707371  2
  H         -0.403805       -0.041582        3.232797  2
  C          0.545505        0.387748        1.358484  2
  H          0.045746       -0.414690        0.833057  2

%mem=32GB
%nprocshared= 8
#p m062x/6-31G(d,p)    counterpoise=2

00223 m062x/6-31G(d,p)    counterpoise=2

 0  1  0  1  0  1
  C          0.265137       -0.724424       -0.000007  1
  C         -0.958013       -1.405444       -0.000008  1
  C         -2.129027       -0.678209       -0.000002  1
  C         -2.111131        0.726574        0.000006  1
  C         -0.922796        1.426809        0.000009  1
  C          0.258211        0.687040        0.000002  1
  C          1.639126       -1.134039       -0.000011  1
  C          2.390656        0.000000        0.000012  1
  N          1.567836        1.101692        0.000000  1
  H         -0.981629       -2.487074       -0.000015  1
  H         -3.079832       -1.192961       -0.000004  1
  H         -3.046595        1.268783        0.000008  1
  H         -0.909664        2.508564        0.000012  1
  H          2.017494       -2.141442       -0.000019  1
  H          3.460572        0.119737        0.000021  1
  H          1.875313        2.056551       -0.000018  1
  C          1.208046        1.439693        0.684040  2
  H          1.669337        1.006338       -0.192975  2
  C          1.735185        2.594089        1.246914  2
  H          2.607144        3.060069        0.808406  2
  C          1.143067        3.150348        2.372660  2
  H          1.553735        4.049682        2.811168  2
  C          0.023809        2.552209        2.935533  2
  H         -0.437482        2.985563        3.812549  2
  C         -0.503331        1.397812        2.372660  2
  H         -1.375290        0.931832        2.811168  2
  C          0.088788        0.841554        1.246914  2
  H         -0.321880       -0.057780        0.808406  2

%mem=32GB
%nprocshared= 8
#p m062x/6-31G(d,p)    counterpoise=2

00224 m062x/6-31G(d,p)    counterpoise=2

 0  1  0  1  0  1
  C          0.265137       -0.724424       -0.000007  1
  C         -0.958013       -1.405444       -0.000008  1
  C         -2.129027       -0.678209       -0.000002  1
  C         -2.111131        0.726574        0.000006  1
  C         -0.922796        1.426809        0.000009  1
  C          0.258211        0.687040        0.000002  1
  C          1.639126       -1.134039       -0.000011  1
  C          2.390656        0.000000        0.000012  1
  N          1.567836        1.101692        0.000000  1
  H         -0.981629       -2.487074       -0.000015  1
  H         -3.079832       -1.192961       -0.000004  1
  H         -3.046595        1.268783        0.000008  1
  H         -0.909664        2.508564        0.000012  1
  H          2.017494       -2.141442       -0.000019  1
  H          3.460572        0.119737        0.000021  1
  H          1.875313        2.056551       -0.000018  1
  C          0.939693        1.627595        0.684040  2
  H          1.576243        1.094654       -0.009155  2
  C          1.302959        2.891494        1.128936  2
  H          2.222512        3.343194        0.782339  2
  C          0.485877        3.575583        2.018729  2
  H          0.768879        4.560225        2.365326  2
  C         -0.694472        2.995774        2.463625  2
  H         -1.331022        3.528716        3.156820  2
  C         -1.057739        1.731876        2.018729  2
  H         -1.977291        1.280176        2.365326  2
  C         -0.240656        1.047787        1.128936  2
  H         -0.523659        0.063145        0.782339  2

%mem=32GB
%nprocshared= 8
#p m062x/6-31G(d,p)    counterpoise=2

00225 m062x/6-31G(d,p)    counterpoise=2

 0  1  0  1  0  1
  C          0.265137       -0.724424       -0.000007  1
  C         -0.958013       -1.405444       -0.000008  1
  C         -2.129027       -0.678209       -0.000002  1
  C         -2.111131        0.726574        0.000006  1
  C         -0.922796        1.426809        0.000009  1
  C          0.258211        0.687040        0.000002  1
  C          1.639126       -1.134039       -0.000011  1
  C          2.390656        0.000000        0.000012  1
  N          1.567836        1.101692        0.000000  1
  H         -0.981629       -2.487074       -0.000015  1
  H         -3.079832       -1.192961       -0.000004  1
  H         -3.046595        1.268783        0.000008  1
  H         -0.909664        2.508564        0.000012  1
  H          2.017494       -2.141442       -0.000019  1
  H          3.460572        0.119737        0.000021  1
  H          1.875313        2.056551       -0.000018  1
  C          0.642788        1.766044        0.684040  2
  H          1.395863        1.225200        0.127168  2
  C          0.860793        3.089702        1.041444  2
  H          1.783706        3.580055        0.763008  2
  C         -0.105862        3.783936        1.756251  2
  H          0.063975        4.815134        2.034687  2
  C         -1.290523        3.154512        2.113655  2
  H         -2.043598        3.695357        2.670527  2
  C         -1.508529        1.830854        1.756251  2
  H         -2.431441        1.340501        2.034687  2
  C         -0.541874        1.136620        1.041444  2
  H         -0.711710        0.105423        0.763008  2

%mem=32GB
%nprocshared= 8
#p m062x/6-31G(d,p)    counterpoise=2

00226 m062x/6-31G(d,p)    counterpoise=2

 0  1  0  1  0  1
  C          0.265137       -0.724424       -0.000007  1
  C         -0.958013       -1.405444       -0.000008  1
  C         -2.129027       -0.678209       -0.000002  1
  C         -2.111131        0.726574        0.000006  1
  C         -0.922796        1.426809        0.000009  1
  C          0.258211        0.687040        0.000002  1
  C          1.639126       -1.134039       -0.000011  1
  C          2.390656        0.000000        0.000012  1
  N          1.567836        1.101692        0.000000  1
  H         -0.981629       -2.487074       -0.000015  1
  H         -3.079832       -1.192961       -0.000004  1
  H         -3.046595        1.268783        0.000008  1
  H         -0.909664        2.508564        0.000012  1
  H          2.017494       -2.141442       -0.000019  1
  H          3.460572        0.119737        0.000021  1
  H          1.875313        2.056551       -0.000018  1
  C          0.326352        1.850833        0.684040  2
  H          0.271828        0.919606        0.136697  2
  C          1.561580        2.378225        1.035328  2
  H          2.469362        1.857864        0.761657  2
  C          1.631568        3.573558        1.737905  2
  H          2.593873        3.984424        2.011577  2
  C          0.466327        4.241499        2.089193  2
  H          0.520851        5.172726        2.636537  2
  C         -0.768901        3.714107        1.737905  2
  H         -1.676683        4.234468        2.011577  2
  C         -0.838889        2.518774        1.035328  2
  H         -1.801194        2.107908        0.761657  2

%mem=32GB
%nprocshared= 8
#p m062x/6-31G(d,p)    counterpoise=2

00227 m062x/6-31G(d,p)    counterpoise=2

 0  1  0  1  0  1
  C          0.265137       -0.724424       -0.000007  1
  C         -0.958013       -1.405444       -0.000008  1
  C         -2.129027       -0.678209       -0.000002  1
  C         -2.111131        0.726574        0.000006  1
  C         -0.922796        1.426809        0.000009  1
  C          0.258211        0.687040        0.000002  1
  C          1.639126       -1.134039       -0.000011  1
  C          2.390656        0.000000        0.000012  1
  N          1.567836        1.101692        0.000000  1
  H         -0.981629       -2.487074       -0.000015  1
  H         -3.079832       -1.192961       -0.000004  1
  H         -3.046595        1.268783        0.000008  1
  H         -0.909664        2.508564        0.000012  1
  H          2.017494       -2.141442       -0.000019  1
  H          3.460572        0.119737        0.000021  1
  H          1.875313        2.056551       -0.000018  1
  C          0.000000        1.879385        0.684040  2
  H         -0.808386        1.482920        0.084816  2
  C          1.048236        1.054382        1.068625  2
  H          1.056479        0.015197        0.769013  2
  C          2.085889        1.563288        1.837795  2
  H          2.902518        0.920569        2.137407  2
  C          2.075306        2.897199        2.222381  2
  H          2.883692        3.293664        2.821604  2
  C          1.027070        3.722202        1.837795  2
  H          1.018827        4.761387        2.137407  2
  C         -0.010583        3.213296        1.068625  2
  H         -0.827212        3.856015        0.769013  2

%mem=32GB
%nprocshared= 8
#p m062x/6-31G(d,p)    counterpoise=2

00228 m062x/6-31G(d,p)    counterpoise=2

 0  1  0  1  0  1
  C          0.265137       -0.724424       -0.000007  1
  C         -0.958013       -1.405444       -0.000008  1
  C         -2.129027       -0.678209       -0.000002  1
  C         -2.111131        0.726574        0.000006  1
  C         -0.922796        1.426809        0.000009  1
  C          0.258211        0.687040        0.000002  1
  C          1.639126       -1.134039       -0.000011  1
  C          2.390656        0.000000        0.000012  1
  N          1.567836        1.101692        0.000000  1
  H         -0.981629       -2.487074       -0.000015  1
  H         -3.079832       -1.192961       -0.000004  1
  H         -3.046595        1.268783        0.000008  1
  H         -0.909664        2.508564        0.000012  1
  H          2.017494       -2.141442       -0.000019  1
  H          3.460572        0.119737        0.000021  1
  H          1.875313        2.056551       -0.000018  1
  C         -0.326352        1.850833        0.684040  2
  H         -0.970327        1.393019       -0.054501  2
  C          0.783586        1.164760        1.158040  2
  H          1.004310        0.172460        0.788769  2
  C          1.610199        1.752416        2.106040  2
  H          2.474898        1.217930        2.475311  2
  C          1.326874        3.026145        2.580040  2
  H          1.970849        3.483959        3.318582  2
  C          0.216936        3.712218        2.106040  2
  H         -0.003788        4.704518        2.475311  2
  C         -0.609677        3.124562        1.158040  2
  H         -1.474375        3.659047        0.788769  2

%mem=32GB
%nprocshared= 8
#p m062x/6-31G(d,p)    counterpoise=2

00229 m062x/6-31G(d,p)    counterpoise=2

 0  1  0  1  0  1
  C          0.265137       -0.724424       -0.000007  1
  C         -0.958013       -1.405444       -0.000008  1
  C         -2.129027       -0.678209       -0.000002  1
  C         -2.111131        0.726574        0.000006  1
  C         -0.922796        1.426809        0.000009  1
  C          0.258211        0.687040        0.000002  1
  C          1.639126       -1.134039       -0.000011  1
  C          2.390656        0.000000        0.000012  1
  N          1.567836        1.101692        0.000000  1
  H         -0.981629       -2.487074       -0.000015  1
  H         -3.079832       -1.192961       -0.000004  1
  H         -3.046595        1.268783        0.000008  1
  H         -0.909664        2.508564        0.000012  1
  H          2.017494       -2.141442       -0.000019  1
  H          3.460572        0.119737        0.000021  1
  H          1.875313        2.056551       -0.000018  1
  C         -0.642788        1.766044        0.684040  2
  H         -1.015170        1.314896       -0.225651  2
  C          0.523437        1.290251        1.267885  2
  H          1.059603        0.468435        0.813039  2
  C          1.001431        1.869349        2.435575  2
  H          1.909980        1.498682        2.890420  2
  C          0.313200        2.924242        3.019419  2
  H          0.685583        3.375390        3.929111  2
  C         -0.853024        3.400036        2.435575  2
  H         -1.389190        4.221851        2.890420  2
  C         -1.331018        2.820937        1.267885  2
  H         -2.239567        3.191604        0.813039  2

%mem=32GB
%nprocshared= 8
#p m062x/6-31G(d,p)    counterpoise=2

00230 m062x/6-31G(d,p)    counterpoise=2

 0  1  0  1  0  1
  C          0.265137       -0.724424       -0.000007  1
  C         -0.958013       -1.405444       -0.000008  1
  C         -2.129027       -0.678209       -0.000002  1
  C         -2.111131        0.726574        0.000006  1
  C         -0.922796        1.426809        0.000009  1
  C          0.258211        0.687040        0.000002  1
  C          1.639126       -1.134039       -0.000011  1
  C          2.390656        0.000000        0.000012  1
  N          1.567836        1.101692        0.000000  1
  H         -0.981629       -2.487074       -0.000015  1
  H         -3.079832       -1.192961       -0.000004  1
  H         -3.046595        1.268783        0.000008  1
  H         -0.909664        2.508564        0.000012  1
  H          2.017494       -2.141442       -0.000019  1
  H          3.460572        0.119737        0.000021  1
  H          1.875313        2.056551       -0.000018  1
  C         -0.939693        1.627595        0.684040  2
  H         -0.914066        1.323063       -0.353430  2
  C          0.241915        1.923865        1.349894  2
  H          1.188075        1.850142        0.831159  2
  C          0.209020        2.314767        2.681602  2
  H          1.129552        2.545576        3.200338  2
  C         -1.005483        2.409398        3.347456  2
  H         -1.031110        2.713931        4.384927  2
  C         -2.187091        2.113129        2.681602  2
  H         -3.133250        2.186852        3.200338  2
  C         -2.154196        1.722227        1.349894  2
  H         -3.074728        1.491418        0.831159  2

%mem=32GB
%nprocshared= 8
#p m062x/6-31G(d,p)    counterpoise=2

00231 m062x/6-31G(d,p)    counterpoise=2

 0  1  0  1  0  1
  C          0.265137       -0.724424       -0.000007  1
  C         -0.958013       -1.405444       -0.000008  1
  C         -2.129027       -0.678209       -0.000002  1
  C         -2.111131        0.726574        0.000006  1
  C         -0.922796        1.426809        0.000009  1
  C          0.258211        0.687040        0.000002  1
  C          1.639126       -1.134039       -0.000011  1
  C          2.390656        0.000000        0.000012  1
  N          1.567836        1.101692        0.000000  1
  H         -0.981629       -2.487074       -0.000015  1
  H         -3.079832       -1.192961       -0.000004  1
  H         -3.046595        1.268783        0.000008  1
  H         -0.909664        2.508564        0.000012  1
  H          2.017494       -2.141442       -0.000019  1
  H          3.460572        0.119737        0.000021  1
  H          1.875313        2.056551       -0.000018  1
  C         -1.208046        1.439693        0.684040  2
  H         -0.791835        1.420894       -0.314036  2
  C         -1.420924        2.652823        1.324611  2
  H         -1.170557        3.579115        0.825573  2
  C         -1.955176        2.676953        2.605753  2
  H         -2.121020        3.622044        3.104792  2
  C         -2.276550        1.487953        3.246324  2
  H         -2.692760        1.506751        4.244401  2
  C         -2.063671        0.274822        2.605753  2
  H         -2.314038       -0.651470        3.104792  2
  C         -1.529419        0.250692        1.324611  2
  H         -1.363575       -0.694398        0.825573  2

%mem=32GB
%nprocshared= 8
#p m062x/6-31G(d,p)    counterpoise=2

00232 m062x/6-31G(d,p)    counterpoise=2

 0  1  0  1  0  1
  C          0.265137       -0.724424       -0.000007  1
  C         -0.958013       -1.405444       -0.000008  1
  C         -2.129027       -0.678209       -0.000002  1
  C         -2.111131        0.726574        0.000006  1
  C         -0.922796        1.426809        0.000009  1
  C          0.258211        0.687040        0.000002  1
  C          1.639126       -1.134039       -0.000011  1
  C          2.390656        0.000000        0.000012  1
  N          1.567836        1.101692        0.000000  1
  H         -0.981629       -2.487074       -0.000015  1
  H         -3.079832       -1.192961       -0.000004  1
  H         -3.046595        1.268783        0.000008  1
  H         -0.909664        2.508564        0.000012  1
  H          2.017494       -2.141442       -0.000019  1
  H          3.460572        0.119737        0.000021  1
  H          1.875313        2.056551       -0.000018  1
  C         -1.439693        1.208046        0.684040  2
  H         -0.807885        1.475442       -0.152058  2
  C         -2.313789        2.143640        1.220652  2
  H         -2.362948        3.139912        0.802603  2
  C         -3.124784        1.800407        2.293877  2
  H         -3.805751        2.529282        2.711926  2
  C         -3.061683        0.521579        2.830489  2
  H         -3.693490        0.254182        3.666587  2
  C         -2.187586       -0.414015        2.293877  2
  H         -2.138427       -1.410287        2.711926  2
  C         -1.376591       -0.070782        1.220652  2
  H         -0.695625       -0.799657        0.802603  2

%mem=32GB
%nprocshared= 8
#p m062x/6-31G(d,p)    counterpoise=2

00233 m062x/6-31G(d,p)    counterpoise=2

 0  1  0  1  0  1
  C          0.265137       -0.724424       -0.000007  1
  C         -0.958013       -1.405444       -0.000008  1
  C         -2.129027       -0.678209       -0.000002  1
  C         -2.111131        0.726574        0.000006  1
  C         -0.922796        1.426809        0.000009  1
  C          0.258211        0.687040        0.000002  1
[truncated: 27,090,038 more chars]
