# Supplementary material for: Three-Dimensional CH/π and CH/N Interactions from Quantum-Mechanical and Database Analyses
Source: J Chem Inf Model. 2025 Apr 14;65(8):4116–27. doi: 10.1021/acs.jcim.5c00124 (PMC12042816; doi:10.1021/acs.jcim.5c00124)
Supplement: Supplementary file 4 — ci5c00124_si_004.zip [file ci5c00124_si_004.zip › inp_files/mif_qm_chch_pyridine_inp.txt]

%mem=32GB
%nprocshared= 8
#p m062x/aug-cc-pVDZ   counterpoise=2

00001 m062x/aug-cc-pVDZ   counterpoise=2

 0  1  0  1  0  1
  C          0.696271        1.136534        0.000002  1
  N          1.387403       -0.000000        0.000003  1
  C          0.696273       -1.136531       -0.000007  1
  C         -0.690797       -1.191110       -0.000002  1
  C         -1.398354       -0.000002       -0.000001  1
  C         -0.690796        1.191109        0.000005  1
  H         -1.197483        2.145664        0.000011  1
  H          1.279537       -2.049878        0.000000  1
  H         -2.480010       -0.000000        0.000002  1
  H         -1.197480       -2.145668        0.000001  1
  H          1.279535        2.049878        0.000011  1
  C          0.000000        0.000000        2.000000  2
  C         -0.000000        0.000000        3.193856  2
  H          0.000000       -0.000000        0.937112  2
  H         -0.000000        0.000000        4.256744  2

%mem=32GB
%nprocshared= 8
#p m062x/aug-cc-pVDZ   counterpoise=2

00002 m062x/aug-cc-pVDZ   counterpoise=2

 0  1  0  1  0  1
  C          0.696271        1.136534        0.000002  1
  N          1.387403       -0.000000        0.000003  1
  C          0.696273       -1.136531       -0.000007  1
  C         -0.690797       -1.191110       -0.000002  1
  C         -1.398354       -0.000002       -0.000001  1
  C         -0.690796        1.191109        0.000005  1
  H         -1.197483        2.145664        0.000011  1
  H          1.279537       -2.049878        0.000000  1
  H         -2.480010       -0.000000        0.000002  1
  H         -1.197480       -2.145668        0.000001  1
  H          1.279535        2.049878        0.000011  1
  C          0.347296        0.000000        1.969616  2
  C          0.554607       -0.000000        3.145334  2
  H          0.162728        0.000000        0.922875  2
  H          0.739176       -0.000000        4.192074  2

%mem=32GB
%nprocshared= 8
#p m062x/aug-cc-pVDZ   counterpoise=2

00003 m062x/aug-cc-pVDZ   counterpoise=2

 0  1  0  1  0  1
  C          0.696271        1.136534        0.000002  1
  N          1.387403       -0.000000        0.000003  1
  C          0.696273       -1.136531       -0.000007  1
  C         -0.690797       -1.191110       -0.000002  1
  C         -1.398354       -0.000002       -0.000001  1
  C         -0.690796        1.191109        0.000005  1
  H         -1.197483        2.145664        0.000011  1
  H          1.279537       -2.049878        0.000000  1
  H         -2.480010       -0.000000        0.000002  1
  H         -1.197480       -2.145668        0.000001  1
  H          1.279535        2.049878        0.000011  1
  C          0.342020        0.060307        1.969616  2
  C          0.546182        0.096307        3.145334  2
  H          0.160256        0.028257        0.922875  2
  H          0.727946        0.128357        4.192074  2

%mem=32GB
%nprocshared= 8
#p m062x/aug-cc-pVDZ   counterpoise=2

00004 m062x/aug-cc-pVDZ   counterpoise=2

 0  1  0  1  0  1
  C          0.696271        1.136534        0.000002  1
  N          1.387403       -0.000000        0.000003  1
  C          0.696273       -1.136531       -0.000007  1
  C         -0.690797       -1.191110       -0.000002  1
  C         -1.398354       -0.000002       -0.000001  1
  C         -0.690796        1.191109        0.000005  1
  H         -1.197483        2.145664        0.000011  1
  H          1.279537       -2.049878        0.000000  1
  H         -2.480010       -0.000000        0.000002  1
  H         -1.197480       -2.145668        0.000001  1
  H          1.279535        2.049878        0.000011  1
  C          0.326352        0.118782        1.969616  2
  C          0.521160        0.189687        3.145334  2
  H          0.152914        0.055656        0.922875  2
  H          0.694598        0.252813        4.192074  2

%mem=32GB
%nprocshared= 8
#p m062x/aug-cc-pVDZ   counterpoise=2

00005 m062x/aug-cc-pVDZ   counterpoise=2

 0  1  0  1  0  1
  C          0.696271        1.136534        0.000002  1
  N          1.387403       -0.000000        0.000003  1
  C          0.696273       -1.136531       -0.000007  1
  C         -0.690797       -1.191110       -0.000002  1
  C         -1.398354       -0.000002       -0.000001  1
  C         -0.690796        1.191109        0.000005  1
  H         -1.197483        2.145664        0.000011  1
  H          1.279537       -2.049878        0.000000  1
  H         -2.480010       -0.000000        0.000002  1
  H         -1.197480       -2.145668        0.000001  1
  H          1.279535        2.049878        0.000011  1
  C          0.300767        0.173648        1.969616  2
  C          0.480304        0.277304        3.145334  2
  H          0.140926        0.081364        0.922875  2
  H          0.640145        0.369588        4.192074  2

%mem=32GB
%nprocshared= 8
#p m062x/aug-cc-pVDZ   counterpoise=2

00006 m062x/aug-cc-pVDZ   counterpoise=2

 0  1  0  1  0  1
  C          0.696271        1.136534        0.000002  1
  N          1.387403       -0.000000        0.000003  1
  C          0.696273       -1.136531       -0.000007  1
  C         -0.690797       -1.191110       -0.000002  1
  C         -1.398354       -0.000002       -0.000001  1
  C         -0.690796        1.191109        0.000005  1
  H         -1.197483        2.145664        0.000011  1
  H          1.279537       -2.049878        0.000000  1
  H         -2.480010       -0.000000        0.000002  1
  H         -1.197480       -2.145668        0.000001  1
  H          1.279535        2.049878        0.000011  1
  C          0.266044        0.223238        1.969616  2
  C          0.424854        0.356495        3.145334  2
  H          0.124657        0.104599        0.922875  2
  H          0.566242        0.475133        4.192074  2

%mem=32GB
%nprocshared= 8
#p m062x/aug-cc-pVDZ   counterpoise=2

00007 m062x/aug-cc-pVDZ   counterpoise=2

 0  1  0  1  0  1
  C          0.696271        1.136534        0.000002  1
  N          1.387403       -0.000000        0.000003  1
  C          0.696273       -1.136531       -0.000007  1
  C         -0.690797       -1.191110       -0.000002  1
  C         -1.398354       -0.000002       -0.000001  1
  C         -0.690796        1.191109        0.000005  1
  H         -1.197483        2.145664        0.000011  1
  H          1.279537       -2.049878        0.000000  1
  H         -2.480010       -0.000000        0.000002  1
  H         -1.197480       -2.145668        0.000001  1
  H          1.279535        2.049878        0.000011  1
  C          0.223238        0.266044        1.969616  2
  C          0.356495        0.424854        3.145334  2
  H          0.104599        0.124657        0.922875  2
  H          0.475133        0.566242        4.192074  2

%mem=32GB
%nprocshared= 8
#p m062x/aug-cc-pVDZ   counterpoise=2

00008 m062x/aug-cc-pVDZ   counterpoise=2

 0  1  0  1  0  1
  C          0.696271        1.136534        0.000002  1
  N          1.387403       -0.000000        0.000003  1
  C          0.696273       -1.136531       -0.000007  1
  C         -0.690797       -1.191110       -0.000002  1
  C         -1.398354       -0.000002       -0.000001  1
  C         -0.690796        1.191109        0.000005  1
  H         -1.197483        2.145664        0.000011  1
  H          1.279537       -2.049878        0.000000  1
  H         -2.480010       -0.000000        0.000002  1
  H         -1.197480       -2.145668        0.000001  1
  H          1.279535        2.049878        0.000011  1
  C          0.173648        0.300767        1.969616  2
  C          0.277304        0.480304        3.145334  2
  H          0.081364        0.140926        0.922875  2
  H          0.369588        0.640145        4.192074  2

%mem=32GB
%nprocshared= 8
#p m062x/aug-cc-pVDZ   counterpoise=2

00009 m062x/aug-cc-pVDZ   counterpoise=2

 0  1  0  1  0  1
  C          0.696271        1.136534        0.000002  1
  N          1.387403       -0.000000        0.000003  1
  C          0.696273       -1.136531       -0.000007  1
  C         -0.690797       -1.191110       -0.000002  1
  C         -1.398354       -0.000002       -0.000001  1
  C         -0.690796        1.191109        0.000005  1
  H         -1.197483        2.145664        0.000011  1
  H          1.279537       -2.049878        0.000000  1
  H         -2.480010       -0.000000        0.000002  1
  H         -1.197480       -2.145668        0.000001  1
  H          1.279535        2.049878        0.000011  1
  C          0.118782        0.326352        1.969616  2
  C          0.189687        0.521160        3.145334  2
  H          0.055656        0.152914        0.922875  2
  H          0.252813        0.694598        4.192074  2

%mem=32GB
%nprocshared= 8
#p m062x/aug-cc-pVDZ   counterpoise=2

00010 m062x/aug-cc-pVDZ   counterpoise=2

 0  1  0  1  0  1
  C          0.696271        1.136534        0.000002  1
  N          1.387403       -0.000000        0.000003  1
  C          0.696273       -1.136531       -0.000007  1
  C         -0.690797       -1.191110       -0.000002  1
  C         -1.398354       -0.000002       -0.000001  1
  C         -0.690796        1.191109        0.000005  1
  H         -1.197483        2.145664        0.000011  1
  H          1.279537       -2.049878        0.000000  1
  H         -2.480010       -0.000000        0.000002  1
  H         -1.197480       -2.145668        0.000001  1
  H          1.279535        2.049878        0.000011  1
  C          0.060307        0.342020        1.969616  2
  C          0.096307        0.546182        3.145334  2
  H          0.028257        0.160256        0.922875  2
  H          0.128357        0.727946        4.192074  2

%mem=32GB
%nprocshared= 8
#p m062x/aug-cc-pVDZ   counterpoise=2

00011 m062x/aug-cc-pVDZ   counterpoise=2

 0  1  0  1  0  1
  C          0.696271        1.136534        0.000002  1
  N          1.387403       -0.000000        0.000003  1
  C          0.696273       -1.136531       -0.000007  1
  C         -0.690797       -1.191110       -0.000002  1
  C         -1.398354       -0.000002       -0.000001  1
  C         -0.690796        1.191109        0.000005  1
  H         -1.197483        2.145664        0.000011  1
  H          1.279537       -2.049878        0.000000  1
  H         -2.480010       -0.000000        0.000002  1
  H         -1.197480       -2.145668        0.000001  1
  H          1.279535        2.049878        0.000011  1
  C          0.000000        0.347296        1.969616  2
  C          0.000000        0.554607        3.145334  2
  H         -0.000000        0.162728        0.922875  2
  H          0.000000        0.739176        4.192074  2

%mem=32GB
%nprocshared= 8
#p m062x/aug-cc-pVDZ   counterpoise=2

00012 m062x/aug-cc-pVDZ   counterpoise=2

 0  1  0  1  0  1
  C          0.696271        1.136534        0.000002  1
  N          1.387403       -0.000000        0.000003  1
  C          0.696273       -1.136531       -0.000007  1
  C         -0.690797       -1.191110       -0.000002  1
  C         -1.398354       -0.000002       -0.000001  1
  C         -0.690796        1.191109        0.000005  1
  H         -1.197483        2.145664        0.000011  1
  H          1.279537       -2.049878        0.000000  1
  H         -2.480010       -0.000000        0.000002  1
  H         -1.197480       -2.145668        0.000001  1
  H          1.279535        2.049878        0.000011  1
  C         -0.060307        0.342020        1.969616  2
  C         -0.096307        0.546182        3.145334  2
  H         -0.028257        0.160256        0.922875  2
  H         -0.128357        0.727946        4.192074  2

%mem=32GB
%nprocshared= 8
#p m062x/aug-cc-pVDZ   counterpoise=2

00013 m062x/aug-cc-pVDZ   counterpoise=2

 0  1  0  1  0  1
  C          0.696271        1.136534        0.000002  1
  N          1.387403       -0.000000        0.000003  1
  C          0.696273       -1.136531       -0.000007  1
  C         -0.690797       -1.191110       -0.000002  1
  C         -1.398354       -0.000002       -0.000001  1
  C         -0.690796        1.191109        0.000005  1
  H         -1.197483        2.145664        0.000011  1
  H          1.279537       -2.049878        0.000000  1
  H         -2.480010       -0.000000        0.000002  1
  H         -1.197480       -2.145668        0.000001  1
  H          1.279535        2.049878        0.000011  1
  C         -0.118782        0.326352        1.969616  2
  C         -0.189687        0.521160        3.145334  2
  H         -0.055656        0.152914        0.922875  2
  H         -0.252813        0.694598        4.192074  2

%mem=32GB
%nprocshared= 8
#p m062x/aug-cc-pVDZ   counterpoise=2

00014 m062x/aug-cc-pVDZ   counterpoise=2

 0  1  0  1  0  1
  C          0.696271        1.136534        0.000002  1
  N          1.387403       -0.000000        0.000003  1
  C          0.696273       -1.136531       -0.000007  1
  C         -0.690797       -1.191110       -0.000002  1
  C         -1.398354       -0.000002       -0.000001  1
  C         -0.690796        1.191109        0.000005  1
  H         -1.197483        2.145664        0.000011  1
  H          1.279537       -2.049878        0.000000  1
  H         -2.480010       -0.000000        0.000002  1
  H         -1.197480       -2.145668        0.000001  1
  H          1.279535        2.049878        0.000011  1
  C         -0.173648        0.300767        1.969616  2
  C         -0.277304        0.480304        3.145334  2
  H         -0.081364        0.140926        0.922875  2
  H         -0.369588        0.640145        4.192074  2

%mem=32GB
%nprocshared= 8
#p m062x/aug-cc-pVDZ   counterpoise=2

00015 m062x/aug-cc-pVDZ   counterpoise=2

 0  1  0  1  0  1
  C          0.696271        1.136534        0.000002  1
  N          1.387403       -0.000000        0.000003  1
  C          0.696273       -1.136531       -0.000007  1
  C         -0.690797       -1.191110       -0.000002  1
  C         -1.398354       -0.000002       -0.000001  1
  C         -0.690796        1.191109        0.000005  1
  H         -1.197483        2.145664        0.000011  1
  H          1.279537       -2.049878        0.000000  1
  H         -2.480010       -0.000000        0.000002  1
  H         -1.197480       -2.145668        0.000001  1
  H          1.279535        2.049878        0.000011  1
  C         -0.223238        0.266044        1.969616  2
  C         -0.356495        0.424854        3.145334  2
  H         -0.104599        0.124657        0.922875  2
  H         -0.475133        0.566242        4.192074  2

%mem=32GB
%nprocshared= 8
#p m062x/aug-cc-pVDZ   counterpoise=2

00016 m062x/aug-cc-pVDZ   counterpoise=2

 0  1  0  1  0  1
  C          0.696271        1.136534        0.000002  1
  N          1.387403       -0.000000        0.000003  1
  C          0.696273       -1.136531       -0.000007  1
  C         -0.690797       -1.191110       -0.000002  1
  C         -1.398354       -0.000002       -0.000001  1
  C         -0.690796        1.191109        0.000005  1
  H         -1.197483        2.145664        0.000011  1
  H          1.279537       -2.049878        0.000000  1
  H         -2.480010       -0.000000        0.000002  1
  H         -1.197480       -2.145668        0.000001  1
  H          1.279535        2.049878        0.000011  1
  C         -0.266044        0.223238        1.969616  2
  C         -0.424854        0.356495        3.145334  2
  H         -0.124657        0.104599        0.922875  2
  H         -0.566242        0.475133        4.192074  2

%mem=32GB
%nprocshared= 8
#p m062x/aug-cc-pVDZ   counterpoise=2

00017 m062x/aug-cc-pVDZ   counterpoise=2

 0  1  0  1  0  1
  C          0.696271        1.136534        0.000002  1
  N          1.387403       -0.000000        0.000003  1
  C          0.696273       -1.136531       -0.000007  1
  C         -0.690797       -1.191110       -0.000002  1
  C         -1.398354       -0.000002       -0.000001  1
  C         -0.690796        1.191109        0.000005  1
  H         -1.197483        2.145664        0.000011  1
  H          1.279537       -2.049878        0.000000  1
  H         -2.480010       -0.000000        0.000002  1
  H         -1.197480       -2.145668        0.000001  1
  H          1.279535        2.049878        0.000011  1
  C         -0.300767        0.173648        1.969616  2
  C         -0.480304        0.277304        3.145334  2
  H         -0.140926        0.081364        0.922875  2
  H         -0.640145        0.369588        4.192074  2

%mem=32GB
%nprocshared= 8
#p m062x/aug-cc-pVDZ   counterpoise=2

00018 m062x/aug-cc-pVDZ   counterpoise=2

 0  1  0  1  0  1
  C          0.696271        1.136534        0.000002  1
  N          1.387403       -0.000000        0.000003  1
  C          0.696273       -1.136531       -0.000007  1
  C         -0.690797       -1.191110       -0.000002  1
  C         -1.398354       -0.000002       -0.000001  1
  C         -0.690796        1.191109        0.000005  1
  H         -1.197483        2.145664        0.000011  1
  H          1.279537       -2.049878        0.000000  1
  H         -2.480010       -0.000000        0.000002  1
  H         -1.197480       -2.145668        0.000001  1
  H          1.279535        2.049878        0.000011  1
  C         -0.326352        0.118782        1.969616  2
  C         -0.521160        0.189687        3.145334  2
  H         -0.152914        0.055656        0.922875  2
  H         -0.694598        0.252813        4.192074  2

%mem=32GB
%nprocshared= 8
#p m062x/aug-cc-pVDZ   counterpoise=2

00019 m062x/aug-cc-pVDZ   counterpoise=2

 0  1  0  1  0  1
  C          0.696271        1.136534        0.000002  1
  N          1.387403       -0.000000        0.000003  1
  C          0.696273       -1.136531       -0.000007  1
  C         -0.690797       -1.191110       -0.000002  1
  C         -1.398354       -0.000002       -0.000001  1
  C         -0.690796        1.191109        0.000005  1
  H         -1.197483        2.145664        0.000011  1
  H          1.279537       -2.049878        0.000000  1
  H         -2.480010       -0.000000        0.000002  1
  H         -1.197480       -2.145668        0.000001  1
  H          1.279535        2.049878        0.000011  1
  C         -0.342020        0.060307        1.969616  2
  C         -0.546182        0.096307        3.145334  2
  H         -0.160256        0.028257        0.922875  2
  H         -0.727946        0.128357        4.192074  2

%mem=32GB
%nprocshared= 8
#p m062x/aug-cc-pVDZ   counterpoise=2

00020 m062x/aug-cc-pVDZ   counterpoise=2

 0  1  0  1  0  1
  C          0.696271        1.136534        0.000002  1
  N          1.387403       -0.000000        0.000003  1
  C          0.696273       -1.136531       -0.000007  1
  C         -0.690797       -1.191110       -0.000002  1
  C         -1.398354       -0.000002       -0.000001  1
  C         -0.690796        1.191109        0.000005  1
  H         -1.197483        2.145664        0.000011  1
  H          1.279537       -2.049878        0.000000  1
  H         -2.480010       -0.000000        0.000002  1
  H         -1.197480       -2.145668        0.000001  1
  H          1.279535        2.049878        0.000011  1
  C         -0.347296        0.000000        1.969616  2
  C         -0.554607        0.000000        3.145334  2
  H         -0.162728       -0.000000        0.922875  2
  H         -0.739176        0.000000        4.192074  2

%mem=32GB
%nprocshared= 8
#p m062x/aug-cc-pVDZ   counterpoise=2

00021 m062x/aug-cc-pVDZ   counterpoise=2

 0  1  0  1  0  1
  C          0.696271        1.136534        0.000002  1
  N          1.387403       -0.000000        0.000003  1
  C          0.696273       -1.136531       -0.000007  1
  C         -0.690797       -1.191110       -0.000002  1
  C         -1.398354       -0.000002       -0.000001  1
  C         -0.690796        1.191109        0.000005  1
  H         -1.197483        2.145664        0.000011  1
  H          1.279537       -2.049878        0.000000  1
  H         -2.480010       -0.000000        0.000002  1
  H         -1.197480       -2.145668        0.000001  1
  H          1.279535        2.049878        0.000011  1
  C         -0.342020       -0.060307        1.969616  2
  C         -0.546182       -0.096307        3.145334  2
  H         -0.160256       -0.028257        0.922875  2
  H         -0.727946       -0.128357        4.192074  2

%mem=32GB
%nprocshared= 8
#p m062x/aug-cc-pVDZ   counterpoise=2

00022 m062x/aug-cc-pVDZ   counterpoise=2

 0  1  0  1  0  1
  C          0.696271        1.136534        0.000002  1
  N          1.387403       -0.000000        0.000003  1
  C          0.696273       -1.136531       -0.000007  1
  C         -0.690797       -1.191110       -0.000002  1
  C         -1.398354       -0.000002       -0.000001  1
  C         -0.690796        1.191109        0.000005  1
  H         -1.197483        2.145664        0.000011  1
  H          1.279537       -2.049878        0.000000  1
  H         -2.480010       -0.000000        0.000002  1
  H         -1.197480       -2.145668        0.000001  1
  H          1.279535        2.049878        0.000011  1
  C         -0.326352       -0.118782        1.969616  2
  C         -0.521160       -0.189687        3.145334  2
  H         -0.152914       -0.055656        0.922875  2
  H         -0.694598       -0.252813        4.192074  2

%mem=32GB
%nprocshared= 8
#p m062x/aug-cc-pVDZ   counterpoise=2

00023 m062x/aug-cc-pVDZ   counterpoise=2

 0  1  0  1  0  1
  C          0.696271        1.136534        0.000002  1
  N          1.387403       -0.000000        0.000003  1
  C          0.696273       -1.136531       -0.000007  1
  C         -0.690797       -1.191110       -0.000002  1
  C         -1.398354       -0.000002       -0.000001  1
  C         -0.690796        1.191109        0.000005  1
  H         -1.197483        2.145664        0.000011  1
  H          1.279537       -2.049878        0.000000  1
  H         -2.480010       -0.000000        0.000002  1
  H         -1.197480       -2.145668        0.000001  1
  H          1.279535        2.049878        0.000011  1
  C         -0.300767       -0.173648        1.969616  2
  C         -0.480304       -0.277304        3.145334  2
  H         -0.140926       -0.081364        0.922875  2
  H         -0.640145       -0.369588        4.192074  2

%mem=32GB
%nprocshared= 8
#p m062x/aug-cc-pVDZ   counterpoise=2

00024 m062x/aug-cc-pVDZ   counterpoise=2

 0  1  0  1  0  1
  C          0.696271        1.136534        0.000002  1
  N          1.387403       -0.000000        0.000003  1
  C          0.696273       -1.136531       -0.000007  1
  C         -0.690797       -1.191110       -0.000002  1
  C         -1.398354       -0.000002       -0.000001  1
  C         -0.690796        1.191109        0.000005  1
  H         -1.197483        2.145664        0.000011  1
  H          1.279537       -2.049878        0.000000  1
  H         -2.480010       -0.000000        0.000002  1
  H         -1.197480       -2.145668        0.000001  1
  H          1.279535        2.049878        0.000011  1
  C         -0.266044       -0.223238        1.969616  2
  C         -0.424854       -0.356495        3.145334  2
  H         -0.124657       -0.104599        0.922875  2
  H         -0.566242       -0.475133        4.192074  2

%mem=32GB
%nprocshared= 8
#p m062x/aug-cc-pVDZ   counterpoise=2

00025 m062x/aug-cc-pVDZ   counterpoise=2

 0  1  0  1  0  1
  C          0.696271        1.136534        0.000002  1
  N          1.387403       -0.000000        0.000003  1
  C          0.696273       -1.136531       -0.000007  1
  C         -0.690797       -1.191110       -0.000002  1
  C         -1.398354       -0.000002       -0.000001  1
  C         -0.690796        1.191109        0.000005  1
  H         -1.197483        2.145664        0.000011  1
  H          1.279537       -2.049878        0.000000  1
  H         -2.480010       -0.000000        0.000002  1
  H         -1.197480       -2.145668        0.000001  1
  H          1.279535        2.049878        0.000011  1
  C         -0.223238       -0.266044        1.969616  2
  C         -0.356495       -0.424854        3.145334  2
  H         -0.104599       -0.124657        0.922875  2
  H         -0.475133       -0.566242        4.192074  2

%mem=32GB
%nprocshared= 8
#p m062x/aug-cc-pVDZ   counterpoise=2

00026 m062x/aug-cc-pVDZ   counterpoise=2

 0  1  0  1  0  1
  C          0.696271        1.136534        0.000002  1
  N          1.387403       -0.000000        0.000003  1
  C          0.696273       -1.136531       -0.000007  1
  C         -0.690797       -1.191110       -0.000002  1
  C         -1.398354       -0.000002       -0.000001  1
  C         -0.690796        1.191109        0.000005  1
  H         -1.197483        2.145664        0.000011  1
  H          1.279537       -2.049878        0.000000  1
  H         -2.480010       -0.000000        0.000002  1
  H         -1.197480       -2.145668        0.000001  1
  H          1.279535        2.049878        0.000011  1
  C         -0.173648       -0.300767        1.969616  2
  C         -0.277304       -0.480304        3.145334  2
  H         -0.081364       -0.140926        0.922875  2
  H         -0.369588       -0.640145        4.192074  2

%mem=32GB
%nprocshared= 8
#p m062x/aug-cc-pVDZ   counterpoise=2

00027 m062x/aug-cc-pVDZ   counterpoise=2

 0  1  0  1  0  1
  C          0.696271        1.136534        0.000002  1
  N          1.387403       -0.000000        0.000003  1
  C          0.696273       -1.136531       -0.000007  1
  C         -0.690797       -1.191110       -0.000002  1
  C         -1.398354       -0.000002       -0.000001  1
  C         -0.690796        1.191109        0.000005  1
  H         -1.197483        2.145664        0.000011  1
  H          1.279537       -2.049878        0.000000  1
  H         -2.480010       -0.000000        0.000002  1
  H         -1.197480       -2.145668        0.000001  1
  H          1.279535        2.049878        0.000011  1
  C         -0.118782       -0.326352        1.969616  2
  C         -0.189687       -0.521160        3.145334  2
  H         -0.055656       -0.152914        0.922875  2
  H         -0.252813       -0.694598        4.192074  2

%mem=32GB
%nprocshared= 8
#p m062x/aug-cc-pVDZ   counterpoise=2

00028 m062x/aug-cc-pVDZ   counterpoise=2

 0  1  0  1  0  1
  C          0.696271        1.136534        0.000002  1
  N          1.387403       -0.000000        0.000003  1
  C          0.696273       -1.136531       -0.000007  1
  C         -0.690797       -1.191110       -0.000002  1
  C         -1.398354       -0.000002       -0.000001  1
  C         -0.690796        1.191109        0.000005  1
  H         -1.197483        2.145664        0.000011  1
  H          1.279537       -2.049878        0.000000  1
  H         -2.480010       -0.000000        0.000002  1
  H         -1.197480       -2.145668        0.000001  1
  H          1.279535        2.049878        0.000011  1
  C         -0.060307       -0.342020        1.969616  2
  C         -0.096307       -0.546182        3.145334  2
  H         -0.028257       -0.160256        0.922875  2
  H         -0.128357       -0.727946        4.192074  2

%mem=32GB
%nprocshared= 8
#p m062x/aug-cc-pVDZ   counterpoise=2

00029 m062x/aug-cc-pVDZ   counterpoise=2

 0  1  0  1  0  1
  C          0.696271        1.136534        0.000002  1
  N          1.387403       -0.000000        0.000003  1
  C          0.696273       -1.136531       -0.000007  1
  C         -0.690797       -1.191110       -0.000002  1
  C         -1.398354       -0.000002       -0.000001  1
  C         -0.690796        1.191109        0.000005  1
  H         -1.197483        2.145664        0.000011  1
  H          1.279537       -2.049878        0.000000  1
  H         -2.480010       -0.000000        0.000002  1
  H         -1.197480       -2.145668        0.000001  1
  H          1.279535        2.049878        0.000011  1
  C         -0.000000       -0.347296        1.969616  2
  C         -0.000000       -0.554607        3.145334  2
  H         -0.000000       -0.162728        0.922875  2
  H         -0.000000       -0.739176        4.192074  2

%mem=32GB
%nprocshared= 8
#p m062x/aug-cc-pVDZ   counterpoise=2

00030 m062x/aug-cc-pVDZ   counterpoise=2

 0  1  0  1  0  1
  C          0.696271        1.136534        0.000002  1
  N          1.387403       -0.000000        0.000003  1
  C          0.696273       -1.136531       -0.000007  1
  C         -0.690797       -1.191110       -0.000002  1
  C         -1.398354       -0.000002       -0.000001  1
  C         -0.690796        1.191109        0.000005  1
  H         -1.197483        2.145664        0.000011  1
  H          1.279537       -2.049878        0.000000  1
  H         -2.480010       -0.000000        0.000002  1
  H         -1.197480       -2.145668        0.000001  1
  H          1.279535        2.049878        0.000011  1
  C          0.060307       -0.342020        1.969616  2
  C          0.096307       -0.546182        3.145334  2
  H          0.028257       -0.160256        0.922875  2
  H          0.128357       -0.727946        4.192074  2

%mem=32GB
%nprocshared= 8
#p m062x/aug-cc-pVDZ   counterpoise=2

00031 m062x/aug-cc-pVDZ   counterpoise=2

 0  1  0  1  0  1
  C          0.696271        1.136534        0.000002  1
  N          1.387403       -0.000000        0.000003  1
  C          0.696273       -1.136531       -0.000007  1
  C         -0.690797       -1.191110       -0.000002  1
  C         -1.398354       -0.000002       -0.000001  1
  C         -0.690796        1.191109        0.000005  1
  H         -1.197483        2.145664        0.000011  1
  H          1.279537       -2.049878        0.000000  1
  H         -2.480010       -0.000000        0.000002  1
  H         -1.197480       -2.145668        0.000001  1
  H          1.279535        2.049878        0.000011  1
  C          0.118782       -0.326352        1.969616  2
  C          0.189687       -0.521160        3.145334  2
  H          0.055656       -0.152914        0.922875  2
  H          0.252813       -0.694598        4.192074  2

%mem=32GB
%nprocshared= 8
#p m062x/aug-cc-pVDZ   counterpoise=2

00032 m062x/aug-cc-pVDZ   counterpoise=2

 0  1  0  1  0  1
  C          0.696271        1.136534        0.000002  1
  N          1.387403       -0.000000        0.000003  1
  C          0.696273       -1.136531       -0.000007  1
  C         -0.690797       -1.191110       -0.000002  1
  C         -1.398354       -0.000002       -0.000001  1
  C         -0.690796        1.191109        0.000005  1
  H         -1.197483        2.145664        0.000011  1
  H          1.279537       -2.049878        0.000000  1
  H         -2.480010       -0.000000        0.000002  1
  H         -1.197480       -2.145668        0.000001  1
  H          1.279535        2.049878        0.000011  1
  C          0.173648       -0.300767        1.969616  2
  C          0.277304       -0.480304        3.145334  2
  H          0.081364       -0.140926        0.922875  2
  H          0.369588       -0.640145        4.192074  2

%mem=32GB
%nprocshared= 8
#p m062x/aug-cc-pVDZ   counterpoise=2

00033 m062x/aug-cc-pVDZ   counterpoise=2

 0  1  0  1  0  1
  C          0.696271        1.136534        0.000002  1
  N          1.387403       -0.000000        0.000003  1
  C          0.696273       -1.136531       -0.000007  1
  C         -0.690797       -1.191110       -0.000002  1
  C         -1.398354       -0.000002       -0.000001  1
  C         -0.690796        1.191109        0.000005  1
  H         -1.197483        2.145664        0.000011  1
  H          1.279537       -2.049878        0.000000  1
  H         -2.480010       -0.000000        0.000002  1
  H         -1.197480       -2.145668        0.000001  1
  H          1.279535        2.049878        0.000011  1
  C          0.223238       -0.266044        1.969616  2
  C          0.356495       -0.424854        3.145334  2
  H          0.104599       -0.124657        0.922875  2
  H          0.475133       -0.566242        4.192074  2

%mem=32GB
%nprocshared= 8
#p m062x/aug-cc-pVDZ   counterpoise=2

00034 m062x/aug-cc-pVDZ   counterpoise=2

 0  1  0  1  0  1
  C          0.696271        1.136534        0.000002  1
  N          1.387403       -0.000000        0.000003  1
  C          0.696273       -1.136531       -0.000007  1
  C         -0.690797       -1.191110       -0.000002  1
  C         -1.398354       -0.000002       -0.000001  1
  C         -0.690796        1.191109        0.000005  1
  H         -1.197483        2.145664        0.000011  1
  H          1.279537       -2.049878        0.000000  1
  H         -2.480010       -0.000000        0.000002  1
  H         -1.197480       -2.145668        0.000001  1
  H          1.279535        2.049878        0.000011  1
  C          0.266044       -0.223238        1.969616  2
  C          0.424854       -0.356495        3.145334  2
  H          0.124657       -0.104599        0.922875  2
  H          0.566242       -0.475133        4.192074  2

%mem=32GB
%nprocshared= 8
#p m062x/aug-cc-pVDZ   counterpoise=2

00035 m062x/aug-cc-pVDZ   counterpoise=2

 0  1  0  1  0  1
  C          0.696271        1.136534        0.000002  1
  N          1.387403       -0.000000        0.000003  1
  C          0.696273       -1.136531       -0.000007  1
  C         -0.690797       -1.191110       -0.000002  1
  C         -1.398354       -0.000002       -0.000001  1
  C         -0.690796        1.191109        0.000005  1
  H         -1.197483        2.145664        0.000011  1
  H          1.279537       -2.049878        0.000000  1
  H         -2.480010       -0.000000        0.000002  1
  H         -1.197480       -2.145668        0.000001  1
  H          1.279535        2.049878        0.000011  1
  C          0.300767       -0.173648        1.969616  2
  C          0.480304       -0.277304        3.145334  2
  H          0.140926       -0.081364        0.922875  2
  H          0.640145       -0.369588        4.192074  2

%mem=32GB
%nprocshared= 8
#p m062x/aug-cc-pVDZ   counterpoise=2

00036 m062x/aug-cc-pVDZ   counterpoise=2

 0  1  0  1  0  1
  C          0.696271        1.136534        0.000002  1
  N          1.387403       -0.000000        0.000003  1
  C          0.696273       -1.136531       -0.000007  1
  C         -0.690797       -1.191110       -0.000002  1
  C         -1.398354       -0.000002       -0.000001  1
  C         -0.690796        1.191109        0.000005  1
  H         -1.197483        2.145664        0.000011  1
  H          1.279537       -2.049878        0.000000  1
  H         -2.480010       -0.000000        0.000002  1
  H         -1.197480       -2.145668        0.000001  1
  H          1.279535        2.049878        0.000011  1
  C          0.326352       -0.118782        1.969616  2
  C          0.521160       -0.189687        3.145334  2
  H          0.152914       -0.055656        0.922875  2
  H          0.694598       -0.252813        4.192074  2

%mem=32GB
%nprocshared= 8
#p m062x/aug-cc-pVDZ   counterpoise=2

00037 m062x/aug-cc-pVDZ   counterpoise=2

 0  1  0  1  0  1
  C          0.696271        1.136534        0.000002  1
  N          1.387403       -0.000000        0.000003  1
  C          0.696273       -1.136531       -0.000007  1
  C         -0.690797       -1.191110       -0.000002  1
  C         -1.398354       -0.000002       -0.000001  1
  C         -0.690796        1.191109        0.000005  1
  H         -1.197483        2.145664        0.000011  1
  H          1.279537       -2.049878        0.000000  1
  H         -2.480010       -0.000000        0.000002  1
  H         -1.197480       -2.145668        0.000001  1
  H          1.279535        2.049878        0.000011  1
  C          0.342020       -0.060307        1.969616  2
  C          0.546182       -0.096307        3.145334  2
  H          0.160256       -0.028257        0.922875  2
  H          0.727946       -0.128357        4.192074  2

%mem=32GB
%nprocshared= 8
#p m062x/aug-cc-pVDZ   counterpoise=2

00038 m062x/aug-cc-pVDZ   counterpoise=2

 0  1  0  1  0  1
  C          0.696271        1.136534        0.000002  1
  N          1.387403       -0.000000        0.000003  1
  C          0.696273       -1.136531       -0.000007  1
  C         -0.690797       -1.191110       -0.000002  1
  C         -1.398354       -0.000002       -0.000001  1
  C         -0.690796        1.191109        0.000005  1
  H         -1.197483        2.145664        0.000011  1
  H          1.279537       -2.049878        0.000000  1
  H         -2.480010       -0.000000        0.000002  1
  H         -1.197480       -2.145668        0.000001  1
  H          1.279535        2.049878        0.000011  1
  C          0.684040        0.000000        1.879385  2
  C          1.092363       -0.000000        3.001243  2
  H          0.320511        0.000000        0.880597  2
  H          1.455892       -0.000000        4.000031  2

%mem=32GB
%nprocshared= 8
#p m062x/aug-cc-pVDZ   counterpoise=2

00039 m062x/aug-cc-pVDZ   counterpoise=2

 0  1  0  1  0  1
  C          0.696271        1.136534        0.000002  1
  N          1.387403       -0.000000        0.000003  1
  C          0.696273       -1.136531       -0.000007  1
  C         -0.690797       -1.191110       -0.000002  1
  C         -1.398354       -0.000002       -0.000001  1
  C         -0.690796        1.191109        0.000005  1
  H         -1.197483        2.145664        0.000011  1
  H          1.279537       -2.049878        0.000000  1
  H         -2.480010       -0.000000        0.000002  1
  H         -1.197480       -2.145668        0.000001  1
  H          1.279535        2.049878        0.000011  1
  C          0.673648        0.118782        1.879385  2
  C          1.075768        0.189687        3.001243  2
  H          0.315642        0.055656        0.880597  2
  H          1.433774        0.252813        4.000031  2

%mem=32GB
%nprocshared= 8
#p m062x/aug-cc-pVDZ   counterpoise=2

00040 m062x/aug-cc-pVDZ   counterpoise=2

 0  1  0  1  0  1
  C          0.696271        1.136534        0.000002  1
  N          1.387403       -0.000000        0.000003  1
  C          0.696273       -1.136531       -0.000007  1
  C         -0.690797       -1.191110       -0.000002  1
  C         -1.398354       -0.000002       -0.000001  1
  C         -0.690796        1.191109        0.000005  1
  H         -1.197483        2.145664        0.000011  1
  H          1.279537       -2.049878        0.000000  1
  H         -2.480010       -0.000000        0.000002  1
  H         -1.197480       -2.145668        0.000001  1
  H          1.279535        2.049878        0.000011  1
  C          0.642788        0.233956        1.879385  2
  C          1.026486        0.373610        3.001243  2
  H          0.301182        0.109621        0.880597  2
  H          1.368091        0.497944        4.000031  2

%mem=32GB
%nprocshared= 8
#p m062x/aug-cc-pVDZ   counterpoise=2

00041 m062x/aug-cc-pVDZ   counterpoise=2

 0  1  0  1  0  1
  C          0.696271        1.136534        0.000002  1
  N          1.387403       -0.000000        0.000003  1
  C          0.696273       -1.136531       -0.000007  1
  C         -0.690797       -1.191110       -0.000002  1
  C         -1.398354       -0.000002       -0.000001  1
  C         -0.690796        1.191109        0.000005  1
  H         -1.197483        2.145664        0.000011  1
  H          1.279537       -2.049878        0.000000  1
  H         -2.480010       -0.000000        0.000002  1
  H         -1.197480       -2.145668        0.000001  1
  H          1.279535        2.049878        0.000011  1
  C          0.592396        0.342020        1.879385  2
  C          0.946014        0.546182        3.001243  2
  H          0.277571        0.160256        0.880597  2
  H          1.260840        0.727946        4.000031  2

%mem=32GB
%nprocshared= 8
#p m062x/aug-cc-pVDZ   counterpoise=2

00042 m062x/aug-cc-pVDZ   counterpoise=2

 0  1  0  1  0  1
  C          0.696271        1.136534        0.000002  1
  N          1.387403       -0.000000        0.000003  1
  C          0.696273       -1.136531       -0.000007  1
  C         -0.690797       -1.191110       -0.000002  1
  C         -1.398354       -0.000002       -0.000001  1
  C         -0.690796        1.191109        0.000005  1
  H         -1.197483        2.145664        0.000011  1
  H          1.279537       -2.049878        0.000000  1
  H         -2.480010       -0.000000        0.000002  1
  H         -1.197480       -2.145668        0.000001  1
  H          1.279535        2.049878        0.000011  1
  C          0.524005        0.439693        1.879385  2
  C          0.836799        0.702157        3.001243  2
  H          0.245526        0.206021        0.880597  2
  H          1.115278        0.935829        4.000031  2

%mem=32GB
%nprocshared= 8
#p m062x/aug-cc-pVDZ   counterpoise=2

00043 m062x/aug-cc-pVDZ   counterpoise=2

 0  1  0  1  0  1
  C          0.696271        1.136534        0.000002  1
  N          1.387403       -0.000000        0.000003  1
  C          0.696273       -1.136531       -0.000007  1
  C         -0.690797       -1.191110       -0.000002  1
  C         -1.398354       -0.000002       -0.000001  1
  C         -0.690796        1.191109        0.000005  1
  H         -1.197483        2.145664        0.000011  1
  H          1.279537       -2.049878        0.000000  1
  H         -2.480010       -0.000000        0.000002  1
  H         -1.197480       -2.145668        0.000001  1
  H          1.279535        2.049878        0.000011  1
  C          0.439693        0.524005        1.879385  2
  C          0.286016        0.157134        3.005032  2
  H          0.576510        0.850630        0.877224  2
  H          0.149199       -0.169490        4.007194  2

%mem=32GB
%nprocshared= 8
#p m062x/aug-cc-pVDZ   counterpoise=2

00044 m062x/aug-cc-pVDZ   counterpoise=2

 0  1  0  1  0  1
  C          0.696271        1.136534        0.000002  1
  N          1.387403       -0.000000        0.000003  1
  C          0.696273       -1.136531       -0.000007  1
  C         -0.690797       -1.191110       -0.000002  1
  C         -1.398354       -0.000002       -0.000001  1
  C         -0.690796        1.191109        0.000005  1
  H         -1.197483        2.145664        0.000011  1
  H          1.279537       -2.049878        0.000000  1
  H         -2.480010       -0.000000        0.000002  1
  H         -1.197480       -2.145668        0.000001  1
  H          1.279535        2.049878        0.000011  1
  C          0.342020        0.592396        1.879385  2
  C          0.129322        0.265687        3.007797  2
  H          0.531385        0.883265        0.874762  2
  H         -0.060042       -0.025181        4.012420  2

%mem=32GB
%nprocshared= 8
#p m062x/aug-cc-pVDZ   counterpoise=2

00045 m062x/aug-cc-pVDZ   counterpoise=2

 0  1  0  1  0  1
  C          0.696271        1.136534        0.000002  1
  N          1.387403       -0.000000        0.000003  1
  C          0.696273       -1.136531       -0.000007  1
  C         -0.690797       -1.191110       -0.000002  1
  C         -1.398354       -0.000002       -0.000001  1
  C         -0.690796        1.191109        0.000005  1
  H         -1.197483        2.145664        0.000011  1
  H          1.279537       -2.049878        0.000000  1
  H         -2.480010       -0.000000        0.000002  1
  H         -1.197480       -2.145668        0.000001  1
  H          1.279535        2.049878        0.000011  1
  C          0.233956        0.642788        1.879385  2
  C         -0.042373        0.347673        3.002703  2
  H          0.479970        0.905528        0.879298  2
  H         -0.288388        0.084932        4.002790  2

%mem=32GB
%nprocshared= 8
#p m062x/aug-cc-pVDZ   counterpoise=2

00046 m062x/aug-cc-pVDZ   counterpoise=2

 0  1  0  1  0  1
  C          0.696271        1.136534        0.000002  1
  N          1.387403       -0.000000        0.000003  1
  C          0.696273       -1.136531       -0.000007  1
  C         -0.690797       -1.191110       -0.000002  1
  C         -1.398354       -0.000002       -0.000001  1
  C         -0.690796        1.191109        0.000005  1
  H         -1.197483        2.145664        0.000011  1
  H          1.279537       -2.049878        0.000000  1
  H         -2.480010       -0.000000        0.000002  1
  H         -1.197480       -2.145668        0.000001  1
  H          1.279535        2.049878        0.000011  1
  C          0.118782        0.673648        1.879385  2
  C          0.189687        1.075768        3.001243  2
  H          0.055656        0.315642        0.880597  2
  H          0.252813        1.433774        4.000031  2

%mem=32GB
%nprocshared= 8
#p m062x/aug-cc-pVDZ   counterpoise=2

00047 m062x/aug-cc-pVDZ   counterpoise=2

 0  1  0  1  0  1
  C          0.696271        1.136534        0.000002  1
  N          1.387403       -0.000000        0.000003  1
  C          0.696273       -1.136531       -0.000007  1
  C         -0.690797       -1.191110       -0.000002  1
  C         -1.398354       -0.000002       -0.000001  1
  C         -0.690796        1.191109        0.000005  1
  H         -1.197483        2.145664        0.000011  1
  H          1.279537       -2.049878        0.000000  1
  H         -2.480010       -0.000000        0.000002  1
  H         -1.197480       -2.145668        0.000001  1
  H          1.279535        2.049878        0.000011  1
  C          0.000000        0.684040        1.879385  2
  C          0.000000        1.092363        3.001243  2
  H         -0.000000        0.320511        0.880597  2
  H          0.000000        1.455892        4.000031  2

%mem=32GB
%nprocshared= 8
#p m062x/aug-cc-pVDZ   counterpoise=2

00048 m062x/aug-cc-pVDZ   counterpoise=2

 0  1  0  1  0  1
  C          0.696271        1.136534        0.000002  1
  N          1.387403       -0.000000        0.000003  1
  C          0.696273       -1.136531       -0.000007  1
  C         -0.690797       -1.191110       -0.000002  1
  C         -1.398354       -0.000002       -0.000001  1
  C         -0.690796        1.191109        0.000005  1
  H         -1.197483        2.145664        0.000011  1
  H          1.279537       -2.049878        0.000000  1
  H         -2.480010       -0.000000        0.000002  1
  H         -1.197480       -2.145668        0.000001  1
  H          1.279535        2.049878        0.000011  1
  C         -0.118782        0.673648        1.879385  2
  C         -0.189687        1.075768        3.001243  2
  H         -0.055656        0.315642        0.880597  2
  H         -0.252813        1.433774        4.000031  2

%mem=32GB
%nprocshared= 8
#p m062x/aug-cc-pVDZ   counterpoise=2

00049 m062x/aug-cc-pVDZ   counterpoise=2

 0  1  0  1  0  1
  C          0.696271        1.136534        0.000002  1
  N          1.387403       -0.000000        0.000003  1
  C          0.696273       -1.136531       -0.000007  1
  C         -0.690797       -1.191110       -0.000002  1
  C         -1.398354       -0.000002       -0.000001  1
  C         -0.690796        1.191109        0.000005  1
  H         -1.197483        2.145664        0.000011  1
  H          1.279537       -2.049878        0.000000  1
  H         -2.480010       -0.000000        0.000002  1
  H         -1.197480       -2.145668        0.000001  1
  H          1.279535        2.049878        0.000011  1
  C         -0.233956        0.642788        1.879385  2
  C         -0.373610        1.026486        3.001243  2
  H         -0.109621        0.301182        0.880597  2
  H         -0.497944        1.368091        4.000031  2

%mem=32GB
%nprocshared= 8
#p m062x/aug-cc-pVDZ   counterpoise=2

00050 m062x/aug-cc-pVDZ   counterpoise=2

 0  1  0  1  0  1
  C          0.696271        1.136534        0.000002  1
  N          1.387403       -0.000000        0.000003  1
  C          0.696273       -1.136531       -0.000007  1
  C         -0.690797       -1.191110       -0.000002  1
  C         -1.398354       -0.000002       -0.000001  1
  C         -0.690796        1.191109        0.000005  1
  H         -1.197483        2.145664        0.000011  1
  H          1.279537       -2.049878        0.000000  1
  H         -2.480010       -0.000000        0.000002  1
  H         -1.197480       -2.145668        0.000001  1
  H          1.279535        2.049878        0.000011  1
  C         -0.342020        0.592396        1.879385  2
  C         -0.546182        0.946014        3.001243  2
  H         -0.160256        0.277571        0.880597  2
  H         -0.727946        1.260840        4.000031  2

%mem=32GB
%nprocshared= 8
#p m062x/aug-cc-pVDZ   counterpoise=2

00051 m062x/aug-cc-pVDZ   counterpoise=2

 0  1  0  1  0  1
  C          0.696271        1.136534        0.000002  1
  N          1.387403       -0.000000        0.000003  1
  C          0.696273       -1.136531       -0.000007  1
  C         -0.690797       -1.191110       -0.000002  1
  C         -1.398354       -0.000002       -0.000001  1
  C         -0.690796        1.191109        0.000005  1
  H         -1.197483        2.145664        0.000011  1
  H          1.279537       -2.049878        0.000000  1
  H         -2.480010       -0.000000        0.000002  1
  H         -1.197480       -2.145668        0.000001  1
  H          1.279535        2.049878        0.000011  1
  C         -0.439693        0.524005        1.879385  2
  C         -0.702157        0.836799        3.001243  2
  H         -0.206021        0.245526        0.880597  2
  H         -0.935829        1.115278        4.000031  2

%mem=32GB
%nprocshared= 8
#p m062x/aug-cc-pVDZ   counterpoise=2

00052 m062x/aug-cc-pVDZ   counterpoise=2

 0  1  0  1  0  1
  C          0.696271        1.136534        0.000002  1
  N          1.387403       -0.000000        0.000003  1
  C          0.696273       -1.136531       -0.000007  1
  C         -0.690797       -1.191110       -0.000002  1
  C         -1.398354       -0.000002       -0.000001  1
  C         -0.690796        1.191109        0.000005  1
  H         -1.197483        2.145664        0.000011  1
  H          1.279537       -2.049878        0.000000  1
  H         -2.480010       -0.000000        0.000002  1
  H         -1.197480       -2.145668        0.000001  1
  H          1.279535        2.049878        0.000011  1
  C         -0.524005        0.439693        1.879385  2
  C         -0.836799        0.702157        3.001243  2
  H         -0.245526        0.206021        0.880597  2
  H         -1.115278        0.935829        4.000031  2

%mem=32GB
%nprocshared= 8
#p m062x/aug-cc-pVDZ   counterpoise=2

00053 m062x/aug-cc-pVDZ   counterpoise=2

 0  1  0  1  0  1
  C          0.696271        1.136534        0.000002  1
  N          1.387403       -0.000000        0.000003  1
  C          0.696273       -1.136531       -0.000007  1
  C         -0.690797       -1.191110       -0.000002  1
  C         -1.398354       -0.000002       -0.000001  1
  C         -0.690796        1.191109        0.000005  1
  H         -1.197483        2.145664        0.000011  1
  H          1.279537       -2.049878        0.000000  1
  H         -2.480010       -0.000000        0.000002  1
  H         -1.197480       -2.145668        0.000001  1
  H          1.279535        2.049878        0.000011  1
  C         -0.592396        0.342020        1.879385  2
  C         -0.946014        0.546182        3.001243  2
  H         -0.277571        0.160256        0.880597  2
  H         -1.260840        0.727946        4.000031  2

%mem=32GB
%nprocshared= 8
#p m062x/aug-cc-pVDZ   counterpoise=2

00054 m062x/aug-cc-pVDZ   counterpoise=2

 0  1  0  1  0  1
  C          0.696271        1.136534        0.000002  1
  N          1.387403       -0.000000        0.000003  1
  C          0.696273       -1.136531       -0.000007  1
  C         -0.690797       -1.191110       -0.000002  1
  C         -1.398354       -0.000002       -0.000001  1
  C         -0.690796        1.191109        0.000005  1
  H         -1.197483        2.145664        0.000011  1
  H          1.279537       -2.049878        0.000000  1
  H         -2.480010       -0.000000        0.000002  1
  H         -1.197480       -2.145668        0.000001  1
  H          1.279535        2.049878        0.000011  1
  C         -0.642788        0.233956        1.879385  2
  C         -1.026486        0.373610        3.001243  2
  H         -0.301182        0.109621        0.880597  2
  H         -1.368091        0.497944        4.000031  2

%mem=32GB
%nprocshared= 8
#p m062x/aug-cc-pVDZ   counterpoise=2

00055 m062x/aug-cc-pVDZ   counterpoise=2

 0  1  0  1  0  1
  C          0.696271        1.136534        0.000002  1
  N          1.387403       -0.000000        0.000003  1
  C          0.696273       -1.136531       -0.000007  1
  C         -0.690797       -1.191110       -0.000002  1
  C         -1.398354       -0.000002       -0.000001  1
  C         -0.690796        1.191109        0.000005  1
  H         -1.197483        2.145664        0.000011  1
  H          1.279537       -2.049878        0.000000  1
  H         -2.480010       -0.000000        0.000002  1
  H         -1.197480       -2.145668        0.000001  1
  H          1.279535        2.049878        0.000011  1
  C         -0.673648        0.118782        1.879385  2
  C         -1.075768        0.189687        3.001243  2
  H         -0.315642        0.055656        0.880597  2
  H         -1.433774        0.252813        4.000031  2

%mem=32GB
%nprocshared= 8
#p m062x/aug-cc-pVDZ   counterpoise=2

00056 m062x/aug-cc-pVDZ   counterpoise=2

 0  1  0  1  0  1
  C          0.696271        1.136534        0.000002  1
  N          1.387403       -0.000000        0.000003  1
  C          0.696273       -1.136531       -0.000007  1
  C         -0.690797       -1.191110       -0.000002  1
  C         -1.398354       -0.000002       -0.000001  1
  C         -0.690796        1.191109        0.000005  1
  H         -1.197483        2.145664        0.000011  1
  H          1.279537       -2.049878        0.000000  1
  H         -2.480010       -0.000000        0.000002  1
  H         -1.197480       -2.145668        0.000001  1
  H          1.279535        2.049878        0.000011  1
  C         -0.684040        0.000000        1.879385  2
  C         -1.092363        0.000000        3.001243  2
  H         -0.320511       -0.000000        0.880597  2
  H         -1.455892        0.000000        4.000031  2

%mem=32GB
%nprocshared= 8
#p m062x/aug-cc-pVDZ   counterpoise=2

00057 m062x/aug-cc-pVDZ   counterpoise=2

 0  1  0  1  0  1
  C          0.696271        1.136534        0.000002  1
  N          1.387403       -0.000000        0.000003  1
  C          0.696273       -1.136531       -0.000007  1
  C         -0.690797       -1.191110       -0.000002  1
  C         -1.398354       -0.000002       -0.000001  1
  C         -0.690796        1.191109        0.000005  1
  H         -1.197483        2.145664        0.000011  1
  H          1.279537       -2.049878        0.000000  1
  H         -2.480010       -0.000000        0.000002  1
  H         -1.197480       -2.145668        0.000001  1
  H          1.279535        2.049878        0.000011  1
  C         -0.673648       -0.118782        1.879385  2
  C         -1.075768       -0.189687        3.001243  2
  H         -0.315642       -0.055656        0.880597  2
  H         -1.433774       -0.252813        4.000031  2

%mem=32GB
%nprocshared= 8
#p m062x/aug-cc-pVDZ   counterpoise=2

00058 m062x/aug-cc-pVDZ   counterpoise=2

 0  1  0  1  0  1
  C          0.696271        1.136534        0.000002  1
  N          1.387403       -0.000000        0.000003  1
  C          0.696273       -1.136531       -0.000007  1
  C         -0.690797       -1.191110       -0.000002  1
  C         -1.398354       -0.000002       -0.000001  1
  C         -0.690796        1.191109        0.000005  1
  H         -1.197483        2.145664        0.000011  1
  H          1.279537       -2.049878        0.000000  1
  H         -2.480010       -0.000000        0.000002  1
  H         -1.197480       -2.145668        0.000001  1
  H          1.279535        2.049878        0.000011  1
  C         -0.642788       -0.233956        1.879385  2
  C         -1.026486       -0.373610        3.001243  2
  H         -0.301182       -0.109621        0.880597  2
  H         -1.368091       -0.497944        4.000031  2

%mem=32GB
%nprocshared= 8
#p m062x/aug-cc-pVDZ   counterpoise=2

00059 m062x/aug-cc-pVDZ   counterpoise=2

 0  1  0  1  0  1
  C          0.696271        1.136534        0.000002  1
  N          1.387403       -0.000000        0.000003  1
  C          0.696273       -1.136531       -0.000007  1
  C         -0.690797       -1.191110       -0.000002  1
  C         -1.398354       -0.000002       -0.000001  1
  C         -0.690796        1.191109        0.000005  1
  H         -1.197483        2.145664        0.000011  1
  H          1.279537       -2.049878        0.000000  1
  H         -2.480010       -0.000000        0.000002  1
  H         -1.197480       -2.145668        0.000001  1
  H          1.279535        2.049878        0.000011  1
  C         -0.592396       -0.342020        1.879385  2
  C         -0.946014       -0.546182        3.001243  2
  H         -0.277571       -0.160256        0.880597  2
  H         -1.260840       -0.727946        4.000031  2

%mem=32GB
%nprocshared= 8
#p m062x/aug-cc-pVDZ   counterpoise=2

00060 m062x/aug-cc-pVDZ   counterpoise=2

 0  1  0  1  0  1
  C          0.696271        1.136534        0.000002  1
  N          1.387403       -0.000000        0.000003  1
  C          0.696273       -1.136531       -0.000007  1
  C         -0.690797       -1.191110       -0.000002  1
  C         -1.398354       -0.000002       -0.000001  1
  C         -0.690796        1.191109        0.000005  1
  H         -1.197483        2.145664        0.000011  1
  H          1.279537       -2.049878        0.000000  1
  H         -2.480010       -0.000000        0.000002  1
  H         -1.197480       -2.145668        0.000001  1
  H          1.279535        2.049878        0.000011  1
  C         -0.524005       -0.439693        1.879385  2
  C         -0.836799       -0.702157        3.001243  2
  H         -0.245526       -0.206021        0.880597  2
  H         -1.115278       -0.935829        4.000031  2

%mem=32GB
%nprocshared= 8
#p m062x/aug-cc-pVDZ   counterpoise=2

00061 m062x/aug-cc-pVDZ   counterpoise=2

 0  1  0  1  0  1
  C          0.696271        1.136534        0.000002  1
  N          1.387403       -0.000000        0.000003  1
  C          0.696273       -1.136531       -0.000007  1
  C         -0.690797       -1.191110       -0.000002  1
  C         -1.398354       -0.000002       -0.000001  1
  C         -0.690796        1.191109        0.000005  1
  H         -1.197483        2.145664        0.000011  1
  H          1.279537       -2.049878        0.000000  1
  H         -2.480010       -0.000000        0.000002  1
  H         -1.197480       -2.145668        0.000001  1
  H          1.279535        2.049878        0.000011  1
  C         -0.439693       -0.524005        1.879385  2
  C         -0.702157       -0.836799        3.001243  2
  H         -0.206021       -0.245526        0.880597  2
  H         -0.935829       -1.115278        4.000031  2

%mem=32GB
%nprocshared= 8
#p m062x/aug-cc-pVDZ   counterpoise=2

00062 m062x/aug-cc-pVDZ   counterpoise=2

 0  1  0  1  0  1
  C          0.696271        1.136534        0.000002  1
  N          1.387403       -0.000000        0.000003  1
  C          0.696273       -1.136531       -0.000007  1
  C         -0.690797       -1.191110       -0.000002  1
  C         -1.398354       -0.000002       -0.000001  1
  C         -0.690796        1.191109        0.000005  1
  H         -1.197483        2.145664        0.000011  1
  H          1.279537       -2.049878        0.000000  1
  H         -2.480010       -0.000000        0.000002  1
  H         -1.197480       -2.145668        0.000001  1
  H          1.279535        2.049878        0.000011  1
  C         -0.342020       -0.592396        1.879385  2
  C         -0.546182       -0.946014        3.001243  2
  H         -0.160256       -0.277571        0.880597  2
  H         -0.727946       -1.260840        4.000031  2

%mem=32GB
%nprocshared= 8
#p m062x/aug-cc-pVDZ   counterpoise=2

00063 m062x/aug-cc-pVDZ   counterpoise=2

 0  1  0  1  0  1
  C          0.696271        1.136534        0.000002  1
  N          1.387403       -0.000000        0.000003  1
  C          0.696273       -1.136531       -0.000007  1
  C         -0.690797       -1.191110       -0.000002  1
  C         -1.398354       -0.000002       -0.000001  1
  C         -0.690796        1.191109        0.000005  1
  H         -1.197483        2.145664        0.000011  1
  H          1.279537       -2.049878        0.000000  1
  H         -2.480010       -0.000000        0.000002  1
  H         -1.197480       -2.145668        0.000001  1
  H          1.279535        2.049878        0.000011  1
  C         -0.233956       -0.642788        1.879385  2
  C         -0.373610       -1.026486        3.001243  2
  H         -0.109621       -0.301182        0.880597  2
  H         -0.497944       -1.368091        4.000031  2

%mem=32GB
%nprocshared= 8
#p m062x/aug-cc-pVDZ   counterpoise=2

00064 m062x/aug-cc-pVDZ   counterpoise=2

 0  1  0  1  0  1
  C          0.696271        1.136534        0.000002  1
  N          1.387403       -0.000000        0.000003  1
  C          0.696273       -1.136531       -0.000007  1
  C         -0.690797       -1.191110       -0.000002  1
  C         -1.398354       -0.000002       -0.000001  1
  C         -0.690796        1.191109        0.000005  1
  H         -1.197483        2.145664        0.000011  1
  H          1.279537       -2.049878        0.000000  1
  H         -2.480010       -0.000000        0.000002  1
  H         -1.197480       -2.145668        0.000001  1
  H          1.279535        2.049878        0.000011  1
  C         -0.118782       -0.673648        1.879385  2
  C         -0.189687       -1.075768        3.001243  2
  H         -0.055656       -0.315642        0.880597  2
  H         -0.252813       -1.433774        4.000031  2

%mem=32GB
%nprocshared= 8
#p m062x/aug-cc-pVDZ   counterpoise=2

00065 m062x/aug-cc-pVDZ   counterpoise=2

 0  1  0  1  0  1
  C          0.696271        1.136534        0.000002  1
  N          1.387403       -0.000000        0.000003  1
  C          0.696273       -1.136531       -0.000007  1
  C         -0.690797       -1.191110       -0.000002  1
  C         -1.398354       -0.000002       -0.000001  1
  C         -0.690796        1.191109        0.000005  1
  H         -1.197483        2.145664        0.000011  1
  H          1.279537       -2.049878        0.000000  1
  H         -2.480010       -0.000000        0.000002  1
  H         -1.197480       -2.145668        0.000001  1
  H          1.279535        2.049878        0.000011  1
  C         -0.000000       -0.684040        1.879385  2
  C         -0.000000       -1.092363        3.001243  2
  H         -0.000000       -0.320511        0.880597  2
  H         -0.000000       -1.455892        4.000031  2

%mem=32GB
%nprocshared= 8
#p m062x/aug-cc-pVDZ   counterpoise=2

00066 m062x/aug-cc-pVDZ   counterpoise=2

 0  1  0  1  0  1
  C          0.696271        1.136534        0.000002  1
  N          1.387403       -0.000000        0.000003  1
  C          0.696273       -1.136531       -0.000007  1
  C         -0.690797       -1.191110       -0.000002  1
  C         -1.398354       -0.000002       -0.000001  1
  C         -0.690796        1.191109        0.000005  1
  H         -1.197483        2.145664        0.000011  1
  H          1.279537       -2.049878        0.000000  1
  H         -2.480010       -0.000000        0.000002  1
  H         -1.197480       -2.145668        0.000001  1
  H          1.279535        2.049878        0.000011  1
  C          0.118782       -0.673648        1.879385  2
  C          0.189687       -1.075768        3.001243  2
  H          0.055656       -0.315642        0.880597  2
  H          0.252813       -1.433774        4.000031  2

%mem=32GB
%nprocshared= 8
#p m062x/aug-cc-pVDZ   counterpoise=2

00067 m062x/aug-cc-pVDZ   counterpoise=2

 0  1  0  1  0  1
  C          0.696271        1.136534        0.000002  1
  N          1.387403       -0.000000        0.000003  1
  C          0.696273       -1.136531       -0.000007  1
  C         -0.690797       -1.191110       -0.000002  1
  C         -1.398354       -0.000002       -0.000001  1
  C         -0.690796        1.191109        0.000005  1
  H         -1.197483        2.145664        0.000011  1
  H          1.279537       -2.049878        0.000000  1
  H         -2.480010       -0.000000        0.000002  1
  H         -1.197480       -2.145668        0.000001  1
  H          1.279535        2.049878        0.000011  1
  C          0.233956       -0.642788        1.879385  2
  C         -0.042373       -0.347676        3.002703  2
  H          0.479970       -0.905525        0.879297  2
  H         -0.288388       -0.084938        4.002792  2

%mem=32GB
%nprocshared= 8
#p m062x/aug-cc-pVDZ   counterpoise=2

00068 m062x/aug-cc-pVDZ   counterpoise=2

 0  1  0  1  0  1
  C          0.696271        1.136534        0.000002  1
  N          1.387403       -0.000000        0.000003  1
  C          0.696273       -1.136531       -0.000007  1
  C         -0.690797       -1.191110       -0.000002  1
  C         -1.398354       -0.000002       -0.000001  1
  C         -0.690796        1.191109        0.000005  1
  H         -1.197483        2.145664        0.000011  1
  H          1.279537       -2.049878        0.000000  1
  H         -2.480010       -0.000000        0.000002  1
  H         -1.197480       -2.145668        0.000001  1
  H          1.279535        2.049878        0.000011  1
  C          0.342020       -0.592396        1.879385  2
  C          0.129322       -0.265690        3.007798  2
  H          0.531385       -0.883262        0.874761  2
  H         -0.060043        0.025175        4.012422  2

%mem=32GB
%nprocshared= 8
#p m062x/aug-cc-pVDZ   counterpoise=2

00069 m062x/aug-cc-pVDZ   counterpoise=2

 0  1  0  1  0  1
  C          0.696271        1.136534        0.000002  1
  N          1.387403       -0.000000        0.000003  1
  C          0.696273       -1.136531       -0.000007  1
  C         -0.690797       -1.191110       -0.000002  1
  C         -1.398354       -0.000002       -0.000001  1
  C         -0.690796        1.191109        0.000005  1
  H         -1.197483        2.145664        0.000011  1
  H          1.279537       -2.049878        0.000000  1
  H         -2.480010       -0.000000        0.000002  1
  H         -1.197480       -2.145668        0.000001  1
  H          1.279535        2.049878        0.000011  1
  C          0.439693       -0.524005        1.879385  2
  C          0.286016       -0.157138        3.005033  2
  H          0.576511       -0.850627        0.877223  2
  H          0.149197        0.169484        4.007196  2

%mem=32GB
%nprocshared= 8
#p m062x/aug-cc-pVDZ   counterpoise=2

00070 m062x/aug-cc-pVDZ   counterpoise=2

 0  1  0  1  0  1
  C          0.696271        1.136534        0.000002  1
  N          1.387403       -0.000000        0.000003  1
  C          0.696273       -1.136531       -0.000007  1
  C         -0.690797       -1.191110       -0.000002  1
  C         -1.398354       -0.000002       -0.000001  1
  C         -0.690796        1.191109        0.000005  1
  H         -1.197483        2.145664        0.000011  1
  H          1.279537       -2.049878        0.000000  1
  H         -2.480010       -0.000000        0.000002  1
  H         -1.197480       -2.145668        0.000001  1
  H          1.279535        2.049878        0.000011  1
  C          0.524005       -0.439693        1.879385  2
  C          0.836799       -0.702157        3.001243  2
  H          0.245526       -0.206021        0.880597  2
  H          1.115278       -0.935829        4.000031  2

%mem=32GB
%nprocshared= 8
#p m062x/aug-cc-pVDZ   counterpoise=2

00071 m062x/aug-cc-pVDZ   counterpoise=2

 0  1  0  1  0  1
  C          0.696271        1.136534        0.000002  1
  N          1.387403       -0.000000        0.000003  1
  C          0.696273       -1.136531       -0.000007  1
  C         -0.690797       -1.191110       -0.000002  1
  C         -1.398354       -0.000002       -0.000001  1
  C         -0.690796        1.191109        0.000005  1
  H         -1.197483        2.145664        0.000011  1
  H          1.279537       -2.049878        0.000000  1
  H         -2.480010       -0.000000        0.000002  1
  H         -1.197480       -2.145668        0.000001  1
  H          1.279535        2.049878        0.000011  1
  C          0.592396       -0.342020        1.879385  2
  C          0.946014       -0.546182        3.001243  2
  H          0.277571       -0.160256        0.880597  2
  H          1.260840       -0.727946        4.000031  2

%mem=32GB
%nprocshared= 8
#p m062x/aug-cc-pVDZ   counterpoise=2

00072 m062x/aug-cc-pVDZ   counterpoise=2

 0  1  0  1  0  1
  C          0.696271        1.136534        0.000002  1
  N          1.387403       -0.000000        0.000003  1
  C          0.696273       -1.136531       -0.000007  1
  C         -0.690797       -1.191110       -0.000002  1
  C         -1.398354       -0.000002       -0.000001  1
  C         -0.690796        1.191109        0.000005  1
  H         -1.197483        2.145664        0.000011  1
  H          1.279537       -2.049878        0.000000  1
  H         -2.480010       -0.000000        0.000002  1
  H         -1.197480       -2.145668        0.000001  1
  H          1.279535        2.049878        0.000011  1
  C          0.642788       -0.233956        1.879385  2
  C          1.026486       -0.373610        3.001243  2
  H          0.301182       -0.109621        0.880597  2
  H          1.368091       -0.497944        4.000031  2

%mem=32GB
%nprocshared= 8
#p m062x/aug-cc-pVDZ   counterpoise=2

00073 m062x/aug-cc-pVDZ   counterpoise=2

 0  1  0  1  0  1
  C          0.696271        1.136534        0.000002  1
  N          1.387403       -0.000000        0.000003  1
  C          0.696273       -1.136531       -0.000007  1
  C         -0.690797       -1.191110       -0.000002  1
  C         -1.398354       -0.000002       -0.000001  1
  C         -0.690796        1.191109        0.000005  1
  H         -1.197483        2.145664        0.000011  1
  H          1.279537       -2.049878        0.000000  1
  H         -2.480010       -0.000000        0.000002  1
  H         -1.197480       -2.145668        0.000001  1
  H          1.279535        2.049878        0.000011  1
  C          0.673648       -0.118782        1.879385  2
  C          1.075768       -0.189687        3.001243  2
  H          0.315642       -0.055656        0.880597  2
  H          1.433774       -0.252813        4.000031  2

%mem=32GB
%nprocshared= 8
#p m062x/aug-cc-pVDZ   counterpoise=2

00074 m062x/aug-cc-pVDZ   counterpoise=2

 0  1  0  1  0  1
  C          0.696271        1.136534        0.000002  1
  N          1.387403       -0.000000        0.000003  1
  C          0.696273       -1.136531       -0.000007  1
  C         -0.690797       -1.191110       -0.000002  1
  C         -1.398354       -0.000002       -0.000001  1
  C         -0.690796        1.191109        0.000005  1
  H         -1.197483        2.145664        0.000011  1
  H          1.279537       -2.049878        0.000000  1
  H         -2.480010       -0.000000        0.000002  1
  H         -1.197480       -2.145668        0.000001  1
  H          1.279535        2.049878        0.000011  1
  C          1.000000        0.000000        1.732051  2
  C          0.739412        0.000000        2.897120  2
  H          1.232001       -0.000000        0.694792  2
  H          0.507411        0.000000        3.934379  2

%mem=32GB
%nprocshared= 8
#p m062x/aug-cc-pVDZ   counterpoise=2

00075 m062x/aug-cc-pVDZ   counterpoise=2

 0  1  0  1  0  1
  C          0.696271        1.136534        0.000002  1
  N          1.387403       -0.000000        0.000003  1
  C          0.696273       -1.136531       -0.000007  1
  C         -0.690797       -1.191110       -0.000002  1
  C         -1.398354       -0.000002       -0.000001  1
  C         -0.690796        1.191109        0.000005  1
  H         -1.197483        2.145664        0.000011  1
  H          1.279537       -2.049878        0.000000  1
  H         -2.480010       -0.000000        0.000002  1
  H         -1.197480       -2.145668        0.000001  1
  H          1.279535        2.049878        0.000011  1
  C          0.984808        0.173648        1.732051  2
  C          0.715794        0.289680        2.889402  2
  H          1.224310        0.070346        0.701663  2
  H          0.476292        0.392982        3.919789  2

%mem=32GB
%nprocshared= 8
#p m062x/aug-cc-pVDZ   counterpoise=2

00076 m062x/aug-cc-pVDZ   counterpoise=2

 0  1  0  1  0  1
  C          0.696271        1.136534        0.000002  1
  N          1.387403       -0.000000        0.000003  1
  C          0.696273       -1.136531       -0.000007  1
  C         -0.690797       -1.191110       -0.000002  1
  C         -1.398354       -0.000002       -0.000001  1
  C         -0.690796        1.191109        0.000005  1
  H         -1.197483        2.145664        0.000011  1
  H          1.279537       -2.049878        0.000000  1
  H         -2.480010       -0.000000        0.000002  1
  H         -1.197480       -2.145668        0.000001  1
  H          1.279535        2.049878        0.000011  1
  C          0.939693        0.342020        1.732051  2
  C          0.646232        0.566204        2.867355  2
  H          1.200960        0.142430        0.721292  2
  H          0.384965        0.765794        3.878114  2

%mem=32GB
%nprocshared= 8
#p m062x/aug-cc-pVDZ   counterpoise=2

00077 m062x/aug-cc-pVDZ   counterpoise=2

 0  1  0  1  0  1
  C          0.696271        1.136534        0.000002  1
  N          1.387403       -0.000000        0.000003  1
  C          0.696273       -1.136531       -0.000007  1
  C         -0.690797       -1.191110       -0.000002  1
  C         -1.398354       -0.000002       -0.000001  1
  C         -0.690796        1.191109        0.000005  1
  H         -1.197483        2.145664        0.000011  1
  H          1.279537       -2.049878        0.000000  1
  H         -2.480010       -0.000000        0.000002  1
  H         -1.197480       -2.145668        0.000001  1
  H          1.279535        2.049878        0.000011  1
  C          0.866025        0.500000        1.732051  2
  C          0.975389        0.089915        2.847919  2
  H          0.768659        0.865098        0.738595  2
  H          1.072756       -0.275184        3.841374  2

%mem=32GB
%nprocshared= 8
#p m062x/aug-cc-pVDZ   counterpoise=2

00078 m062x/aug-cc-pVDZ   counterpoise=2

 0  1  0  1  0  1
  C          0.696271        1.136534        0.000002  1
  N          1.387403       -0.000000        0.000003  1
  C          0.696273       -1.136531       -0.000007  1
  C         -0.690797       -1.191110       -0.000002  1
  C         -1.398354       -0.000002       -0.000001  1
  C         -0.690796        1.191109        0.000005  1
  H         -1.197483        2.145664        0.000011  1
  H          1.279537       -2.049878        0.000000  1
  H         -2.480010       -0.000000        0.000002  1
  H         -1.197480       -2.145668        0.000001  1
  H          1.279535        2.049878        0.000011  1
  C          0.766044        0.642788        1.732051  2
  C          0.812260        0.315745        2.879308  2
  H          0.724899        0.933953        0.710650  2
  H          0.853406        0.024579        3.900709  2

%mem=32GB
%nprocshared= 8
#p m062x/aug-cc-pVDZ   counterpoise=2

00079 m062x/aug-cc-pVDZ   counterpoise=2

 0  1  0  1  0  1
  C          0.696271        1.136534        0.000002  1
  N          1.387403       -0.000000        0.000003  1
  C          0.696273       -1.136531       -0.000007  1
  C         -0.690797       -1.191110       -0.000002  1
  C         -1.398354       -0.000002       -0.000001  1
  C         -0.690796        1.191109        0.000005  1
  H         -1.197483        2.145664        0.000011  1
  H          1.279537       -2.049878        0.000000  1
  H         -2.480010       -0.000000        0.000002  1
  H         -1.197480       -2.145668        0.000001  1
  H          1.279535        2.049878        0.000011  1
  C          0.642788        0.766044        1.732051  2
  C          0.606755        0.516438        2.898966  2
  H          0.674868        0.988268        0.693148  2
  H          0.574675        0.294215        3.937868  2

%mem=32GB
%nprocshared= 8
#p m062x/aug-cc-pVDZ   counterpoise=2

00080 m062x/aug-cc-pVDZ   counterpoise=2

 0  1  0  1  0  1
  C          0.696271        1.136534        0.000002  1
  N          1.387403       -0.000000        0.000003  1
  C          0.696273       -1.136531       -0.000007  1
  C         -0.690797       -1.191110       -0.000002  1
  C         -1.398354       -0.000002       -0.000001  1
  C         -0.690796        1.191109        0.000005  1
  H         -1.197483        2.145664        0.000011  1
  H          1.279537       -2.049878        0.000000  1
  H         -2.480010       -0.000000        0.000002  1
  H         -1.197480       -2.145668        0.000001  1
  H          1.279535        2.049878        0.000011  1
  C          0.500000        0.866025        1.732051  2
  C          0.367166        0.682948        2.904284  2
  H          0.618262        1.029019        0.688414  2
  H          0.248904        0.519954        3.947921  2

%mem=32GB
%nprocshared= 8
#p m062x/aug-cc-pVDZ   counterpoise=2

00081 m062x/aug-cc-pVDZ   counterpoise=2

 0  1  0  1  0  1
  C          0.696271        1.136534        0.000002  1
  N          1.387403       -0.000000        0.000003  1
  C          0.696273       -1.136531       -0.000007  1
  C         -0.690797       -1.191110       -0.000002  1
  C         -1.398354       -0.000002       -0.000001  1
  C         -0.690796        1.191109        0.000005  1
  H         -1.197483        2.145664        0.000011  1
  H          1.279537       -2.049878        0.000000  1
  H         -2.480010       -0.000000        0.000002  1
  H         -1.197480       -2.145668        0.000001  1
  H          1.279535        2.049878        0.000011  1
  C          0.342020        0.939693        1.732051  2
  C          0.104266        0.807583        2.894510  2
  H          0.553693        1.057310        0.697115  2
  H         -0.107407        0.689966        3.929446  2

%mem=32GB
%nprocshared= 8
#p m062x/aug-cc-pVDZ   counterpoise=2

00082 m062x/aug-cc-pVDZ   counterpoise=2

 0  1  0  1  0  1
  C          0.696271        1.136534        0.000002  1
  N          1.387403       -0.000000        0.000003  1
  C          0.696273       -1.136531       -0.000007  1
  C         -0.690797       -1.191110       -0.000002  1
  C         -1.398354       -0.000002       -0.000001  1
  C         -0.690796        1.191109        0.000005  1
  H         -1.197483        2.145664        0.000011  1
  H          1.279537       -2.049878        0.000000  1
  H         -2.480010       -0.000000        0.000002  1
  H         -1.197480       -2.145668        0.000001  1
  H          1.279535        2.049878        0.000011  1
  C          0.173648        0.984808        1.732051  2
  C         -0.170018        0.885036        2.871011  2
  H          0.479614        1.073635        0.718036  2
  H         -0.475984        0.796209        3.885026  2

%mem=32GB
%nprocshared= 8
#p m062x/aug-cc-pVDZ   counterpoise=2

00083 m062x/aug-cc-pVDZ   counterpoise=2

 0  1  0  1  0  1
  C          0.696271        1.136534        0.000002  1
  N          1.387403       -0.000000        0.000003  1
  C          0.696273       -1.136531       -0.000007  1
  C         -0.690797       -1.191110       -0.000002  1
  C         -1.398354       -0.000002       -0.000001  1
  C         -0.690796        1.191109        0.000005  1
  H         -1.197483        2.145664        0.000011  1
  H          1.279537       -2.049878        0.000000  1
  H         -2.480010       -0.000000        0.000002  1
  H         -1.197480       -2.145668        0.000001  1
  H          1.279535        2.049878        0.000011  1
  C          0.000000        1.000000        1.732051  2
  C         -0.444103        0.912914        2.836805  2
  H          0.395384        1.077532        0.748490  2
  H         -0.839487        0.835382        3.820365  2

%mem=32GB
%nprocshared= 8
#p m062x/aug-cc-pVDZ   counterpoise=2

00084 m062x/aug-cc-pVDZ   counterpoise=2

 0  1  0  1  0  1
  C          0.696271        1.136534        0.000002  1
  N          1.387403       -0.000000        0.000003  1
  C          0.696273       -1.136531       -0.000007  1
  C         -0.690797       -1.191110       -0.000002  1
  C         -1.398354       -0.000002       -0.000001  1
  C         -0.690796        1.191109        0.000005  1
  H         -1.197483        2.145664        0.000011  1
  H          1.279537       -2.049878        0.000000  1
  H         -2.480010       -0.000000        0.000002  1
  H         -1.197480       -2.145668        0.000001  1
  H          1.279535        2.049878        0.000011  1
  C         -0.173648        0.984808        1.732051  2
  C          0.165706        0.849432        2.868626  2
  H         -0.475775        1.105333        0.720159  2
  H          0.467833        0.728907        3.880518  2

%mem=32GB
%nprocshared= 8
#p m062x/aug-cc-pVDZ   counterpoise=2

00085 m062x/aug-cc-pVDZ   counterpoise=2

 0  1  0  1  0  1
  C          0.696271        1.136534        0.000002  1
  N          1.387403       -0.000000        0.000003  1
  C          0.696273       -1.136531       -0.000007  1
  C         -0.690797       -1.191110       -0.000002  1
  C         -1.398354       -0.000002       -0.000001  1
  C         -0.690796        1.191109        0.000005  1
  H         -1.197483        2.145664        0.000011  1
  H          1.279537       -2.049878        0.000000  1
  H         -2.480010       -0.000000        0.000002  1
  H         -1.197480       -2.145668        0.000001  1
  H          1.279535        2.049878        0.000011  1
  C         -0.342020        0.939693        1.732051  2
  C         -0.108699        0.771502        2.890742  2
  H         -0.549746        1.089432        0.700470  2
  H          0.099027        0.621762        3.922323  2

%mem=32GB
%nprocshared= 8
#p m062x/aug-cc-pVDZ   counterpoise=2

00086 m062x/aug-cc-pVDZ   counterpoise=2

 0  1  0  1  0  1
  C          0.696271        1.136534        0.000002  1
  N          1.387403       -0.000000        0.000003  1
  C          0.696273       -1.136531       -0.000007  1
  C         -0.690797       -1.191110       -0.000002  1
  C         -1.398354       -0.000002       -0.000001  1
  C         -0.690796        1.191109        0.000005  1
  H         -1.197483        2.145664        0.000011  1
  H          1.279537       -2.049878        0.000000  1
  H         -2.480010       -0.000000        0.000002  1
  H         -1.197480       -2.145668        0.000001  1
  H          1.279535        2.049878        0.000011  1
  C         -0.500000        0.866025        1.732051  2
  C         -0.371497        0.647078        2.898602  2
  H         -0.614406        1.060954        0.693472  2
  H         -0.257091        0.452150        3.937180  2

%mem=32GB
%nprocshared= 8
#p m062x/aug-cc-pVDZ   counterpoise=2

00087 m062x/aug-cc-pVDZ   counterpoise=2

 0  1  0  1  0  1
  C          0.696271        1.136534        0.000002  1
  N          1.387403       -0.000000        0.000003  1
  C          0.696273       -1.136531       -0.000007  1
  C         -0.690797       -1.191110       -0.000002  1
  C         -1.398354       -0.000002       -0.000001  1
  C         -0.690796        1.191109        0.000005  1
  H         -1.197483        2.145664        0.000011  1
  H          1.279537       -2.049878        0.000000  1
  H         -2.480010       -0.000000        0.000002  1
  H         -1.197480       -2.145668        0.000001  1
  H          1.279535        2.049878        0.000011  1
  C         -0.642788        0.766044        1.732051  2
  C         -0.610662        0.481604        2.891082  2
  H         -0.671389        1.019281        0.700167  2
  H         -0.582060        0.228368        3.922966  2

%mem=32GB
%nprocshared= 8
#p m062x/aug-cc-pVDZ   counterpoise=2

00088 m062x/aug-cc-pVDZ   counterpoise=2

 0  1  0  1  0  1
  C          0.696271        1.136534        0.000002  1
  N          1.387403       -0.000000        0.000003  1
  C          0.696273       -1.136531       -0.000007  1
  C         -0.690797       -1.191110       -0.000002  1
  C         -1.398354       -0.000002       -0.000001  1
  C         -0.690796        1.191109        0.000005  1
  H         -1.197483        2.145664        0.000011  1
  H          1.279537       -2.049878        0.000000  1
  H         -2.480010       -0.000000        0.000002  1
  H         -1.197480       -2.145668        0.000001  1
  H          1.279535        2.049878        0.000011  1
  C         -0.766044        0.642788        1.732051  2
  C         -0.815450        0.282776        2.869259  2
  H         -0.722059        0.963305        0.719596  2
  H         -0.859436       -0.037741        3.881714  2

%mem=32GB
%nprocshared= 8
#p m062x/aug-cc-pVDZ   counterpoise=2

00089 m062x/aug-cc-pVDZ   counterpoise=2

 0  1  0  1  0  1
  C          0.696271        1.136534        0.000002  1
  N          1.387403       -0.000000        0.000003  1
  C          0.696273       -1.136531       -0.000007  1
  C         -0.690797       -1.191110       -0.000002  1
  C         -1.398354       -0.000002       -0.000001  1
  C         -0.690796        1.191109        0.000005  1
  H         -1.197483        2.145664        0.000011  1
  H          1.279537       -2.049878        0.000000  1
  H         -2.480010       -0.000000        0.000002  1
  H         -1.197480       -2.145668        0.000001  1
  H          1.279535        2.049878        0.000011  1
  C         -0.866025        0.500000        1.732051  2
  C         -0.977714        0.059497        2.836032  2
  H         -0.766589        0.892179        0.749178  2
  H         -1.077150       -0.332682        3.818905  2

%mem=32GB
%nprocshared= 8
#p m062x/aug-cc-pVDZ   counterpoise=2

00090 m062x/aug-cc-pVDZ   counterpoise=2

 0  1  0  1  0  1
  C          0.696271        1.136534        0.000002  1
  N          1.387403       -0.000000        0.000003  1
  C          0.696273       -1.136531       -0.000007  1
  C         -0.690797       -1.191110       -0.000002  1
  C         -1.398354       -0.000002       -0.000001  1
  C         -0.690796        1.191109        0.000005  1
  H         -1.197483        2.145664        0.000011  1
  H          1.279537       -2.049878        0.000000  1
  H         -2.480010       -0.000000        0.000002  1
  H         -1.197480       -2.145668        0.000001  1
  H          1.279535        2.049878        0.000011  1
  C         -0.939693        0.342020        1.732051  2
  C         -0.639504        0.565870        2.865660  2
  H         -1.206950        0.142727        0.722800  2
  H         -0.372246        0.765163        3.874911  2

%mem=32GB
%nprocshared= 8
#p m062x/aug-cc-pVDZ   counterpoise=2

00091 m062x/aug-cc-pVDZ   counterpoise=2

 0  1  0  1  0  1
  C          0.696271        1.136534        0.000002  1
  N          1.387403       -0.000000        0.000003  1
  C          0.696273       -1.136531       -0.000007  1
  C         -0.690797       -1.191110       -0.000002  1
  C         -1.398354       -0.000002       -0.000001  1
  C         -0.690796        1.191109        0.000005  1
  H         -1.197483        2.145664        0.000011  1
  H          1.279537       -2.049878        0.000000  1
  H         -2.480010       -0.000000        0.000002  1
  H         -1.197480       -2.145668        0.000001  1
  H          1.279535        2.049878        0.000011  1
  C         -0.984808        0.173648        1.732051  2
  C         -0.708864        0.289519        2.887785  2
  H         -1.230480        0.070489        0.703103  2
  H         -0.463191        0.392678        3.916733  2

%mem=32GB
%nprocshared= 8
#p m062x/aug-cc-pVDZ   counterpoise=2

00092 m062x/aug-cc-pVDZ   counterpoise=2

 0  1  0  1  0  1
  C          0.696271        1.136534        0.000002  1
  N          1.387403       -0.000000        0.000003  1
  C          0.696273       -1.136531       -0.000007  1
  C         -0.690797       -1.191110       -0.000002  1
  C         -1.398354       -0.000002       -0.000001  1
  C         -0.690796        1.191109        0.000005  1
  H         -1.197483        2.145664        0.000011  1
  H          1.279537       -2.049878        0.000000  1
  H         -2.480010       -0.000000        0.000002  1
  H         -1.197480       -2.145668        0.000001  1
  H          1.279535        2.049878        0.000011  1
  C         -1.000000        0.000000        1.732051  2
  C         -0.732411        0.000001        2.895532  2
  H         -1.238234       -0.000001        0.696205  2
  H         -0.494178        0.000003        3.931377  2

%mem=32GB
%nprocshared= 8
#p m062x/aug-cc-pVDZ   counterpoise=2

00093 m062x/aug-cc-pVDZ   counterpoise=2

 0  1  0  1  0  1
  C          0.696271        1.136534        0.000002  1
  N          1.387403       -0.000000        0.000003  1
  C          0.696273       -1.136531       -0.000007  1
  C         -0.690797       -1.191110       -0.000002  1
  C         -1.398354       -0.000002       -0.000001  1
  C         -0.690796        1.191109        0.000005  1
  H         -1.197483        2.145664        0.000011  1
  H          1.279537       -2.049878        0.000000  1
  H         -2.480010       -0.000000        0.000002  1
  H         -1.197480       -2.145668        0.000001  1
  H          1.279535        2.049878        0.000011  1
  C         -0.984808       -0.173648        1.732051  2
  C         -0.708864       -0.289516        2.887785  2
  H         -1.230480       -0.070491        0.703103  2
  H         -0.463191       -0.392673        3.916733  2

%mem=32GB
%nprocshared= 8
#p m062x/aug-cc-pVDZ   counterpoise=2

00094 m062x/aug-cc-pVDZ   counterpoise=2

 0  1  0  1  0  1
  C          0.696271        1.136534        0.000002  1
  N          1.387403       -0.000000        0.000003  1
  C          0.696273       -1.136531       -0.000007  1
  C         -0.690797       -1.191110       -0.000002  1
  C         -1.398354       -0.000002       -0.000001  1
  C         -0.690796        1.191109        0.000005  1
  H         -1.197483        2.145664        0.000011  1
  H          1.279537       -2.049878        0.000000  1
  H         -2.480010       -0.000000        0.000002  1
  H         -1.197480       -2.145668        0.000001  1
  H          1.279535        2.049878        0.000011  1
  C         -0.939693       -0.342020        1.732051  2
  C         -0.639504       -0.565867        2.865661  2
  H         -1.206950       -0.142729        0.722800  2
  H         -0.372246       -0.765158        3.874911  2

%mem=32GB
%nprocshared= 8
#p m062x/aug-cc-pVDZ   counterpoise=2

00095 m062x/aug-cc-pVDZ   counterpoise=2

 0  1  0  1  0  1
  C          0.696271        1.136534        0.000002  1
  N          1.387403       -0.000000        0.000003  1
  C          0.696273       -1.136531       -0.000007  1
  C         -0.690797       -1.191110       -0.000002  1
  C         -1.398354       -0.000002       -0.000001  1
  C         -0.690796        1.191109        0.000005  1
  H         -1.197483        2.145664        0.000011  1
  H          1.279537       -2.049878        0.000000  1
  H         -2.480010       -0.000000        0.000002  1
  H         -1.197480       -2.145668        0.000001  1
  H          1.279535        2.049878        0.000011  1
  C         -0.866025       -0.500000        1.732051  2
  C         -0.977713       -0.059498        2.836033  2
  H         -0.766590       -0.892178        0.749178  2
  H         -1.077148        0.332680        3.818906  2

%mem=32GB
%nprocshared= 8
#p m062x/aug-cc-pVDZ   counterpoise=2

00096 m062x/aug-cc-pVDZ   counterpoise=2

 0  1  0  1  0  1
  C          0.696271        1.136534        0.000002  1
  N          1.387403       -0.000000        0.000003  1
  C          0.696273       -1.136531       -0.000007  1
  C         -0.690797       -1.191110       -0.000002  1
  C         -1.398354       -0.000002       -0.000001  1
  C         -0.690796        1.191109        0.000005  1
  H         -1.197483        2.145664        0.000011  1
  H          1.279537       -2.049878        0.000000  1
  H         -2.480010       -0.000000        0.000002  1
  H         -1.197480       -2.145668        0.000001  1
  H          1.279535        2.049878        0.000011  1
  C         -0.766044       -0.642788        1.732051  2
  C         -0.815449       -0.282777        2.869260  2
  H         -0.722059       -0.963304        0.719596  2
  H         -0.859435        0.037739        3.881715  2

%mem=32GB
%nprocshared= 8
#p m062x/aug-cc-pVDZ   counterpoise=2

00097 m062x/aug-cc-pVDZ   counterpoise=2

 0  1  0  1  0  1
  C          0.696271        1.136534        0.000002  1
  N          1.387403       -0.000000        0.000003  1
  C          0.696273       -1.136531       -0.000007  1
  C         -0.690797       -1.191110       -0.000002  1
  C         -1.398354       -0.000002       -0.000001  1
  C         -0.690796        1.191109        0.000005  1
  H         -1.197483        2.145664        0.000011  1
  H          1.279537       -2.049878        0.000000  1
  H         -2.480010       -0.000000        0.000002  1
  H         -1.197480       -2.145668        0.000001  1
  H          1.279535        2.049878        0.000011  1
  C         -0.642788       -0.766044        1.732051  2
  C         -0.610661       -0.481605        2.891082  2
  H         -0.671390       -1.019281        0.700167  2
  H         -0.582059       -0.228369        3.922966  2

%mem=32GB
%nprocshared= 8
#p m062x/aug-cc-pVDZ   counterpoise=2

00098 m062x/aug-cc-pVDZ   counterpoise=2

 0  1  0  1  0  1
  C          0.696271        1.136534        0.000002  1
  N          1.387403       -0.000000        0.000003  1
  C          0.696273       -1.136531       -0.000007  1
  C         -0.690797       -1.191110       -0.000002  1
  C         -1.398354       -0.000002       -0.000001  1
  C         -0.690796        1.191109        0.000005  1
  H         -1.197483        2.145664        0.000011  1
  H          1.279537       -2.049878        0.000000  1
  H         -2.480010       -0.000000        0.000002  1
  H         -1.197480       -2.145668        0.000001  1
  H          1.279535        2.049878        0.000011  1
  C         -0.500000       -0.866025        1.732051  2
  C         -0.371497       -0.647078        2.898602  2
  H         -0.614406       -1.060954        0.693472  2
  H         -0.257091       -0.452150        3.937180  2

%mem=32GB
%nprocshared= 8
#p m062x/aug-cc-pVDZ   counterpoise=2

00099 m062x/aug-cc-pVDZ   counterpoise=2

 0  1  0  1  0  1
  C          0.696271        1.136534        0.000002  1
  N          1.387403       -0.000000        0.000003  1
  C          0.696273       -1.136531       -0.000007  1
  C         -0.690797       -1.191110       -0.000002  1
  C         -1.398354       -0.000002       -0.000001  1
  C         -0.690796        1.191109        0.000005  1
  H         -1.197483        2.145664        0.000011  1
  H          1.279537       -2.049878        0.000000  1
  H         -2.480010       -0.000000        0.000002  1
  H         -1.197480       -2.145668        0.000001  1
  H          1.279535        2.049878        0.000011  1
  C         -0.342020       -0.939693        1.732051  2
  C         -0.108699       -0.771502        2.890742  2
  H         -0.549746       -1.089432        0.700470  2
  H          0.099027       -0.621762        3.922323  2

%mem=32GB
%nprocshared= 8
#p m062x/aug-cc-pVDZ   counterpoise=2

00100 m062x/aug-cc-pVDZ   counterpoise=2

 0  1  0  1  0  1
  C          0.696271        1.136534        0.000002  1
  N          1.387403       -0.000000        0.000003  1
  C          0.696273       -1.136531       -0.000007  1
  C         -0.690797       -1.191110       -0.000002  1
  C         -1.398354       -0.000002       -0.000001  1
  C         -0.690796        1.191109        0.000005  1
  H         -1.197483        2.145664        0.000011  1
  H          1.279537       -2.049878        0.000000  1
  H         -2.480010       -0.000000        0.000002  1
  H         -1.197480       -2.145668        0.000001  1
  H          1.279535        2.049878        0.000011  1
  C         -0.173648       -0.984808        1.732051  2
  C          0.165706       -0.849432        2.868627  2
  H         -0.475774       -1.105333        0.720159  2
  H          0.467832       -0.728907        3.880518  2

%mem=32GB
%nprocshared= 8
#p m062x/aug-cc-pVDZ   counterpoise=2

00101 m062x/aug-cc-pVDZ   counterpoise=2

 0  1  0  1  0  1
  C          0.696271        1.136534        0.000002  1
  N          1.387403       -0.000000        0.000003  1
  C          0.696273       -1.136531       -0.000007  1
  C         -0.690797       -1.191110       -0.000002  1
  C         -1.398354       -0.000002       -0.000001  1
  C         -0.690796        1.191109        0.000005  1
  H         -1.197483        2.145664        0.000011  1
  H          1.279537       -2.049878        0.000000  1
  H         -2.480010       -0.000000        0.000002  1
  H         -1.197480       -2.145668        0.000001  1
  H          1.279535        2.049878        0.000011  1
  C         -0.000000       -1.000000        1.732051  2
  C         -0.444102       -0.912917        2.836805  2
  H          0.395383       -1.077530        0.748490  2
  H         -0.839486       -0.835387        3.820366  2

%mem=32GB
%nprocshared= 8
#p m062x/aug-cc-pVDZ   counterpoise=2

00102 m062x/aug-cc-pVDZ   counterpoise=2

 0  1  0  1  0  1
  C          0.696271        1.136534        0.000002  1
  N          1.387403       -0.000000        0.000003  1
  C          0.696273       -1.136531       -0.000007  1
  C         -0.690797       -1.191110       -0.000002  1
  C         -1.398354       -0.000002       -0.000001  1
  C         -0.690796        1.191109        0.000005  1
  H         -1.197483        2.145664        0.000011  1
  H          1.279537       -2.049878        0.000000  1
  H         -2.480010       -0.000000        0.000002  1
  H         -1.197480       -2.145668        0.000001  1
  H          1.279535        2.049878        0.000011  1
  C          0.173648       -0.984808        1.732051  2
  C         -0.170018       -0.885038        2.871012  2
  H          0.479613       -1.073633        0.718036  2
  H         -0.475983       -0.796213        3.885027  2

%mem=32GB
%nprocshared= 8
#p m062x/aug-cc-pVDZ   counterpoise=2

00103 m062x/aug-cc-pVDZ   counterpoise=2

 0  1  0  1  0  1
  C          0.696271        1.136534        0.000002  1
  N          1.387403       -0.000000        0.000003  1
  C          0.696273       -1.136531       -0.000007  1
  C         -0.690797       -1.191110       -0.000002  1
  C         -1.398354       -0.000002       -0.000001  1
  C         -0.690796        1.191109        0.000005  1
  H         -1.197483        2.145664        0.000011  1
  H          1.279537       -2.049878        0.000000  1
  H         -2.480010       -0.000000        0.000002  1
  H         -1.197480       -2.145668        0.000001  1
  H          1.279535        2.049878        0.000011  1
  C          0.342020       -0.939693        1.732051  2
  C          0.104266       -0.807586        2.894511  2
  H          0.553693       -1.057307        0.697115  2
  H         -0.107407       -0.689971        3.929447  2

%mem=32GB
%nprocshared= 8
#p m062x/aug-cc-pVDZ   counterpoise=2

00104 m062x/aug-cc-pVDZ   counterpoise=2

 0  1  0  1  0  1
  C          0.696271        1.136534        0.000002  1
  N          1.387403       -0.000000        0.000003  1
  C          0.696273       -1.136531       -0.000007  1
  C         -0.690797       -1.191110       -0.000002  1
  C         -1.398354       -0.000002       -0.000001  1
  C         -0.690796        1.191109        0.000005  1
  H         -1.197483        2.145664        0.000011  1
  H          1.279537       -2.049878        0.000000  1
  H         -2.480010       -0.000000        0.000002  1
  H         -1.197480       -2.145668        0.000001  1
  H          1.279535        2.049878        0.000011  1
  C          0.500000       -0.866025        1.732051  2
  C          0.367165       -0.682951        2.904284  2
  H          0.618263       -1.029016        0.688414  2
  H          0.248902       -0.519960        3.947921  2

%mem=32GB
%nprocshared= 8
#p m062x/aug-cc-pVDZ   counterpoise=2

00105 m062x/aug-cc-pVDZ   counterpoise=2

 0  1  0  1  0  1
  C          0.696271        1.136534        0.000002  1
  N          1.387403       -0.000000        0.000003  1
  C          0.696273       -1.136531       -0.000007  1
  C         -0.690797       -1.191110       -0.000002  1
  C         -1.398354       -0.000002       -0.000001  1
  C         -0.690796        1.191109        0.000005  1
  H         -1.197483        2.145664        0.000011  1
  H          1.279537       -2.049878        0.000000  1
  H         -2.480010       -0.000000        0.000002  1
  H         -1.197480       -2.145668        0.000001  1
  H          1.279535        2.049878        0.000011  1
  C          0.642788       -0.766044        1.732051  2
  C          0.606754       -0.516442        2.898966  2
  H          0.674869       -0.988265        0.693148  2
  H          0.574673       -0.294221        3.937869  2

%mem=32GB
%nprocshared= 8
#p m062x/aug-cc-pVDZ   counterpoise=2

00106 m062x/aug-cc-pVDZ   counterpoise=2

 0  1  0  1  0  1
  C          0.696271        1.136534        0.000002  1
  N          1.387403       -0.000000        0.000003  1
  C          0.696273       -1.136531       -0.000007  1
  C         -0.690797       -1.191110       -0.000002  1
  C         -1.398354       -0.000002       -0.000001  1
  C         -0.690796        1.191109        0.000005  1
  H         -1.197483        2.145664        0.000011  1
  H          1.279537       -2.049878        0.000000  1
  H         -2.480010       -0.000000        0.000002  1
  H         -1.197480       -2.145668        0.000001  1
  H          1.279535        2.049878        0.000011  1
  C          0.766044       -0.642788        1.732051  2
  C          0.812259       -0.315748        2.879309  2
  H          0.724900       -0.933950        0.710649  2
  H          0.853403       -0.024586        3.900711  2

%mem=32GB
%nprocshared= 8
#p m062x/aug-cc-pVDZ   counterpoise=2

00107 m062x/aug-cc-pVDZ   counterpoise=2

 0  1  0  1  0  1
  C          0.696271        1.136534        0.000002  1
  N          1.387403       -0.000000        0.000003  1
  C          0.696273       -1.136531       -0.000007  1
  C         -0.690797       -1.191110       -0.000002  1
  C         -1.398354       -0.000002       -0.000001  1
  C         -0.690796        1.191109        0.000005  1
  H         -1.197483        2.145664        0.000011  1
  H          1.279537       -2.049878        0.000000  1
  H         -2.480010       -0.000000        0.000002  1
  H         -1.197480       -2.145668        0.000001  1
  H          1.279535        2.049878        0.000011  1
  C          0.866025       -0.500000        1.732051  2
  C          0.975388       -0.089918        2.847920  2
  H          0.768660       -0.865095        0.738594  2
  H          1.072752        0.275177        3.841377  2

%mem=32GB
%nprocshared= 8
#p m062x/aug-cc-pVDZ   counterpoise=2

00108 m062x/aug-cc-pVDZ   counterpoise=2

 0  1  0  1  0  1
  C          0.696271        1.136534        0.000002  1
  N          1.387403       -0.000000        0.000003  1
  C          0.696273       -1.136531       -0.000007  1
  C         -0.690797       -1.191110       -0.000002  1
  C         -1.398354       -0.000002       -0.000001  1
  C         -0.690796        1.191109        0.000005  1
  H         -1.197483        2.145664        0.000011  1
  H          1.279537       -2.049878        0.000000  1
  H         -2.480010       -0.000000        0.000002  1
  H         -1.197480       -2.145668        0.000001  1
  H          1.279535        2.049878        0.000011  1
  C          0.939693       -0.342020        1.732051  2
  C          0.646232       -0.566204        2.867355  2
  H          1.200960       -0.142430        0.721292  2
  H          0.384965       -0.765794        3.878114  2

%mem=32GB
%nprocshared= 8
#p m062x/aug-cc-pVDZ   counterpoise=2

00109 m062x/aug-cc-pVDZ   counterpoise=2

 0  1  0  1  0  1
  C          0.696271        1.136534        0.000002  1
  N          1.387403       -0.000000        0.000003  1
  C          0.696273       -1.136531       -0.000007  1
  C         -0.690797       -1.191110       -0.000002  1
  C         -1.398354       -0.000002       -0.000001  1
  C         -0.690796        1.191109        0.000005  1
  H         -1.197483        2.145664        0.000011  1
  H          1.279537       -2.049878        0.000000  1
  H         -2.480010       -0.000000        0.000002  1
  H         -1.197480       -2.145668        0.000001  1
  H          1.279535        2.049878        0.000011  1
  C          0.984808       -0.173648        1.732051  2
  C          0.715794       -0.289680        2.889402  2
  H          1.224310       -0.070346        0.701663  2
  H          0.476292       -0.392982        3.919789  2

%mem=32GB
%nprocshared= 8
#p m062x/aug-cc-pVDZ   counterpoise=2

00110 m062x/aug-cc-pVDZ   counterpoise=2

 0  1  0  1  0  1
  C          0.696271        1.136534        0.000002  1
  N          1.387403       -0.000000        0.000003  1
  C          0.696273       -1.136531       -0.000007  1
  C         -0.690797       -1.191110       -0.000002  1
  C         -1.398354       -0.000002       -0.000001  1
  C         -0.690796        1.191109        0.000005  1
  H         -1.197483        2.145664        0.000011  1
  H          1.279537       -2.049878        0.000000  1
  H         -2.480010       -0.000000        0.000002  1
  H         -1.197480       -2.145668        0.000001  1
  H          1.279535        2.049878        0.000011  1
  C          1.285575        0.000000        1.532089  2
  C          1.206402        0.000000        2.723317  2
  H          1.356063       -0.000000        0.471541  2
  H          1.135914        0.000000        3.783865  2

%mem=32GB
%nprocshared= 8
#p m062x/aug-cc-pVDZ   counterpoise=2

00111 m062x/aug-cc-pVDZ   counterpoise=2

 0  1  0  1  0  1
  C          0.696271        1.136534        0.000002  1
  N          1.387403       -0.000000        0.000003  1
  C          0.696273       -1.136531       -0.000007  1
  C         -0.690797       -1.191110       -0.000002  1
  C         -1.398354       -0.000002       -0.000001  1
  C         -0.690796        1.191109        0.000005  1
  H         -1.197483        2.145664        0.000011  1
  H          1.279537       -2.049878        0.000000  1
  H         -2.480010       -0.000000        0.000002  1
  H         -1.197480       -2.145668        0.000001  1
  H          1.279535        2.049878        0.000011  1
  C          1.266044        0.223238        1.532089  2
  C          1.172752        0.394849        2.709857  2
  H          1.349103        0.070453        0.483524  2
  H          1.089694        0.547633        3.758423  2

%mem=32GB
%nprocshared= 8
#p m062x/aug-cc-pVDZ   counterpoise=2

00112 m062x/aug-cc-pVDZ   counterpoise=2

 0  1  0  1  0  1
  C          0.696271        1.136534        0.000002  1
  N          1.387403       -0.000000        0.000003  1
  C          0.696273       -1.136531       -0.000007  1
  C         -0.690797       -1.191110       -0.000002  1
  C         -1.398354       -0.000002       -0.000001  1
  C         -0.690796        1.191109        0.000005  1
  H         -1.197483        2.145664        0.000011  1
  H          1.279537       -2.049878        0.000000  1
  H         -2.480010       -0.000000        0.000002  1
  H         -1.197480       -2.145668        0.000001  1
  H          1.279535        2.049878        0.000011  1
  C          1.208046        0.439693        1.532089  2
  C          1.074549        0.766957        2.672426  2
  H          1.326897        0.148329        0.516849  2
  H          0.955698        1.058321        3.687666  2

%mem=32GB
%nprocshared= 8
#p m062x/aug-cc-pVDZ   counterpoise=2

00113 m062x/aug-cc-pVDZ   counterpoise=2

 0  1  0  1  0  1
  C          0.696271        1.136534        0.000002  1
  N          1.387403       -0.000000        0.000003  1
  C          0.696273       -1.136531       -0.000007  1
  C         -0.690797       -1.191110       -0.000002  1
  C         -1.398354       -0.000002       -0.000001  1
  C         -0.690796        1.191109        0.000005  1
  H         -1.197483        2.145664        0.000011  1
  H          1.279537       -2.049878        0.000000  1
  H         -2.480010       -0.000000        0.000002  1
  H         -1.197480       -2.145668        0.000001  1
  H          1.279535        2.049878        0.000011  1
  C          1.113341        0.642788        1.532089  2
  C          1.412782        0.288296        2.632072  2
  H          0.846749        0.958391        0.552776  2
  H          1.679374       -0.027308        3.611385  2

%mem=32GB
%nprocshared= 8
#p m062x/aug-cc-pVDZ   counterpoise=2

00114 m062x/aug-cc-pVDZ   counterpoise=2

 0  1  0  1  0  1
  C          0.696271        1.136534        0.000002  1
  N          1.387403       -0.000000        0.000003  1
  C          0.696273       -1.136531       -0.000007  1
  C         -0.690797       -1.191110       -0.000002  1
  C         -1.398354       -0.000002       -0.000001  1
  C         -0.690796        1.191109        0.000005  1
  H         -1.197483        2.145664        0.000011  1
  H          1.279537       -2.049878        0.000000  1
  H         -2.480010       -0.000000        0.000002  1
  H         -1.197480       -2.145668        0.000001  1
  H          1.279535        2.049878        0.000011  1
  C          0.984808        0.826352        1.532089  2
  C          1.201514        0.593389        2.682766  2
  H          0.791875        1.033758        0.507643  2
  H          1.394447        0.385982        3.707213  2

%mem=32GB
%nprocshared= 8
#p m062x/aug-cc-pVDZ   counterpoise=2

00115 m062x/aug-cc-pVDZ   counterpoise=2

 0  1  0  1  0  1
  C          0.696271        1.136534        0.000002  1
  N          1.387403       -0.000000        0.000003  1
  C          0.696273       -1.136531       -0.000007  1
  C         -0.690797       -1.191110       -0.000002  1
  C         -1.398354       -0.000002       -0.000001  1
  C         -0.690796        1.191109        0.000005  1
  H         -1.197483        2.145664        0.000011  1
  H          1.279537       -2.049878        0.000000  1
  H         -2.480010       -0.000000        0.000002  1
  H         -1.197480       -2.145668        0.000001  1
  H          1.279535        2.049878        0.000011  1
  C          0.826352        0.984808        1.532089  2
  C          0.926864        0.867571        2.715915  2
  H          0.736866        1.089184        0.478130  2
  H          1.016349        0.763195        3.769874  2

%mem=32GB
%nprocshared= 8
#p m062x/aug-cc-pVDZ   counterpoise=2

00116 m062x/aug-cc-pVDZ   counterpoise=2

 0  1  0  1  0  1
  C          0.696271        1.136534        0.000002  1
  N          1.387403       -0.000000        0.000003  1
  C          0.696273       -1.136531       -0.000007  1
  C         -0.690797       -1.191110       -0.000002  1
  C         -1.398354       -0.000002       -0.000001  1
  C         -0.690796        1.191109        0.000005  1
  H         -1.197483        2.145664        0.000011  1
  H          1.279537       -2.049878        0.000000  1
  H         -2.480010       -0.000000        0.000002  1
  H         -1.197480       -2.145668        0.000001  1
  H          1.279535        2.049878        0.000011  1
  C          0.642788        1.113341        1.532089  2
  C          0.601142        1.095281        2.725082  2
  H          0.679865        1.129419        0.469969  2
  H          0.564064        1.079202        3.787201  2

%mem=32GB
%nprocshared= 8
#p m062x/aug-cc-pVDZ   counterpoise=2

00117 m062x/aug-cc-pVDZ   counterpoise=2

 0  1  0  1  0  1
  C          0.696271        1.136534        0.000002  1
  N          1.387403       -0.000000        0.000003  1
  C          0.696273       -1.136531       -0.000007  1
  C         -0.690797       -1.191110       -0.000002  1
  C         -1.398354       -0.000002       -0.000001  1
  C         -0.690796        1.191109        0.000005  1
  H         -1.197483        2.145664        0.000011  1
  H          1.279537       -2.049878        0.000000  1
  H         -2.480010       -0.000000        0.000002  1
  H         -1.197480       -2.145668        0.000001  1
  H          1.279535        2.049878        0.000011  1
  C          0.439693        1.208046        1.532089  2
  C          0.242712        1.262946        2.708302  2
  H          0.615064        1.159167        0.484908  2
  H          0.067341        1.311824        3.755482  2

%mem=32GB
%nprocshared= 8
#p m062x/aug-cc-pVDZ   counterpoise=2

00118 m062x/aug-cc-pVDZ   counterpoise=2

 0  1  0  1  0  1
  C          0.696271        1.136534        0.000002  1
  N          1.387403       -0.000000        0.000003  1
  C          0.696273       -1.136531       -0.000007  1
  C         -0.690797       -1.191110       -0.000002  1
  C         -1.398354       -0.000002       -0.000001  1
  C         -0.690796        1.191109        0.000005  1
  H         -1.197483        2.145664        0.000011  1
  H          1.279537       -2.049878        0.000000  1
  H         -2.480010       -0.000000        0.000002  1
  H         -1.197480       -2.145668        0.000001  1
  H          1.279535        2.049878        0.000011  1
  C          0.223238        1.266044        1.532089  2
  C         -0.127818        1.362159        2.669109  2
  H          0.535782        1.180474        0.519802  2
  H         -0.440363        1.447730        3.681395  2

%mem=32GB
%nprocshared= 8
#p m062x/aug-cc-pVDZ   counterpoise=2

00119 m062x/aug-cc-pVDZ   counterpoise=2

 0  1  0  1  0  1
  C          0.696271        1.136534        0.000002  1
  N          1.387403       -0.000000        0.000003  1
  C          0.696273       -1.136531       -0.000007  1
  C         -0.690797       -1.191110       -0.000002  1
  C         -1.398354       -0.000002       -0.000001  1
  C         -0.690796        1.191109        0.000005  1
  H         -1.197483        2.145664        0.000011  1
  H          1.279537       -2.049878        0.000000  1
  H         -2.480010       -0.000000        0.000002  1
  H         -1.197480       -2.145668        0.000001  1
  H          1.279535        2.049878        0.000011  1
  C          0.000000        1.285575        1.532089  2
  C          0.489945        1.352575        2.618715  2
  H         -0.436197        1.225925        0.564667  2
  H          0.926143        1.412225        3.586137  2

%mem=32GB
%nprocshared= 8
#p m062x/aug-cc-pVDZ   counterpoise=2

00120 m062x/aug-cc-pVDZ   counterpoise=2

 0  1  0  1  0  1
  C          0.696271        1.136534        0.000002  1
  N          1.387403       -0.000000        0.000003  1
  C          0.696273       -1.136531       -0.000007  1
  C         -0.690797       -1.191110       -0.000002  1
  C         -1.398354       -0.000002       -0.000001  1
  C         -0.690796        1.191109        0.000005  1
  H         -1.197483        2.145664        0.000011  1
  H          1.279537       -2.049878        0.000000  1
  H         -2.480010       -0.000000        0.000002  1
  H         -1.197480       -2.145668        0.000001  1
  H          1.279535        2.049878        0.000011  1
  C         -0.223238        1.266044        1.532089  2
  C          0.124854        1.321833        2.672708  2
  H         -0.533143        1.216376        0.516598  2
  H          0.434760        1.371502        3.688199  2

%mem=32GB
%nprocshared= 8
#p m062x/aug-cc-pVDZ   counterpoise=2

00121 m062x/aug-cc-pVDZ   counterpoise=2

 0  1  0  1  0  1
  C          0.696271        1.136534        0.000002  1
  N          1.387403       -0.000000        0.000003  1
  C          0.696273       -1.136531       -0.000007  1
  C         -0.690797       -1.191110       -0.000002  1
  C         -1.398354       -0.000002       -0.000001  1
  C         -0.690796        1.191109        0.000005  1
  H         -1.197483        2.145664        0.000011  1
  H          1.279537       -2.049878        0.000000  1
  H         -2.480010       -0.000000        0.000002  1
  H         -1.197480       -2.145668        0.000001  1
  H          1.279535        2.049878        0.000011  1
  C         -0.439693        1.208046        1.532089  2
  C         -0.246611        1.221069        2.710156  2
  H         -0.611593        1.196451        0.483258  2
  H         -0.074711        1.232663        3.758987  2

%mem=32GB
%nprocshared= 8
#p m062x/aug-cc-pVDZ   counterpoise=2

00122 m062x/aug-cc-pVDZ   counterpoise=2

 0  1  0  1  0  1
  C          0.696271        1.136534        0.000002  1
  N          1.387403       -0.000000        0.000003  1
  C          0.696273       -1.136531       -0.000007  1
  C         -0.690797       -1.191110       -0.000002  1
  C         -1.398354       -0.000002       -0.000001  1
  C         -0.690796        1.191109        0.000005  1
  H         -1.197483        2.145664        0.000011  1
  H          1.279537       -2.049878        0.000000  1
  H         -2.480010       -0.000000        0.000002  1
  H         -1.197480       -2.145668        0.000001  1
  H          1.279535        2.049878        0.000011  1
  C         -0.642788        1.113341        1.532089  2
  C         -0.605444        1.052848        2.723826  2
  H         -0.676034        1.167197        0.471087  2
  H         -0.572197        0.998992        3.784828  2

%mem=32GB
%nprocshared= 8
#p m062x/aug-cc-pVDZ   counterpoise=2

00123 m062x/aug-cc-pVDZ   counterpoise=2

 0  1  0  1  0  1
  C          0.696271        1.136534        0.000002  1
  N          1.387403       -0.000000        0.000003  1
  C          0.696273       -1.136531       -0.000007  1
  C         -0.690797       -1.191110       -0.000002  1
  C         -1.398354       -0.000002       -0.000001  1
  C         -0.690796        1.191109        0.000005  1
  H         -1.197483        2.145664        0.000011  1
  H          1.279537       -2.049878        0.000000  1
  H         -2.480010       -0.000000        0.000002  1
  H         -1.197480       -2.145668        0.000001  1
  H          1.279535        2.049878        0.000011  1
  C         -0.826352        0.984808        1.532089  2
  C         -0.930637        0.826097        2.710744  2
  H         -0.733507        1.126108        0.482734  2
  H         -1.023482        0.684797        3.760099  2

%mem=32GB
%nprocshared= 8
#p m062x/aug-cc-pVDZ   counterpoise=2

00124 m062x/aug-cc-pVDZ   counterpoise=2

 0  1  0  1  0  1
  C          0.696271        1.136534        0.000002  1
  N          1.387403       -0.000000        0.000003  1
  C          0.696273       -1.136531       -0.000007  1
  C         -0.690797       -1.191110       -0.000002  1
  C         -1.398354       -0.000002       -0.000001  1
  C         -0.690796        1.191109        0.000005  1
  H         -1.197483        2.145664        0.000011  1
  H          1.279537       -2.049878        0.000000  1
  H         -2.480010       -0.000000        0.000002  1
  H         -1.197480       -2.145668        0.000001  1
  H          1.279535        2.049878        0.000011  1
  C         -0.984808        0.826352        1.532089  2
  C         -1.203898        0.554544        2.673760  2
  H         -0.789752        1.068342        0.515661  2
  H         -1.398954        0.312554        3.690187  2

%mem=32GB
%nprocshared= 8
#p m062x/aug-cc-pVDZ   counterpoise=2

00125 m062x/aug-cc-pVDZ   counterpoise=2

 0  1  0  1  0  1
  C          0.696271        1.136534        0.000002  1
  N          1.387403       -0.000000        0.000003  1
  C          0.696273       -1.136531       -0.000007  1
  C         -0.690797       -1.191110       -0.000002  1
  C         -1.398354       -0.000002       -0.000001  1
  C         -0.690796        1.191109        0.000005  1
  H         -1.197483        2.145664        0.000011  1
  H          1.279537       -2.049878        0.000000  1
  H         -2.480010       -0.000000        0.000002  1
  H         -1.197480       -2.145668        0.000001  1
  H          1.279535        2.049878        0.000011  1
  C         -1.113341        0.642788        1.532089  2
  C         -1.413396        0.253416        2.620045  2
  H         -0.846202        0.989444        0.563483  2
  H         -1.680535       -0.093241        3.588651  2

%mem=32GB
%nprocshared= 8
#p m062x/aug-cc-pVDZ   counterpoise=2

00126 m062x/aug-cc-pVDZ   counterpoise=2

 0  1  0  1  0  1
  C          0.696271        1.136534        0.000002  1
  N          1.387403       -0.000000        0.000003  1
  C          0.696273       -1.136531       -0.000007  1
  C         -0.690797       -1.191110       -0.000002  1
  C         -1.398354       -0.000002       -0.000001  1
  C         -0.690796        1.191109        0.000005  1
  H         -1.197483        2.145664        0.000011  1
  H          1.279537       -2.049878        0.000000  1
  H         -2.480010       -0.000000        0.000002  1
  H         -1.197480       -2.145668        0.000001  1
  H          1.279535        2.049878        0.000011  1
  C         -1.208046        0.439693        1.532089  2
  C         -1.066510        0.766701        2.671530  2
  H         -1.334054        0.148558        0.517647  2
  H         -0.940501        1.057836        3.685972  2

%mem=32GB
%nprocshared= 8
#p m062x/aug-cc-pVDZ   counterpoise=2

00127 m062x/aug-cc-pVDZ   counterpoise=2

 0  1  0  1  0  1
  C          0.696271        1.136534        0.000002  1
  N          1.387403       -0.000000        0.000003  1
  C          0.696273       -1.136531       -0.000007  1
  C         -0.690797       -1.191110       -0.000002  1
  C         -1.398354       -0.000002       -0.000001  1
  C         -0.690796        1.191109        0.000005  1
  H         -1.197483        2.145664        0.000011  1
  H          1.279537       -2.049878        0.000000  1
  H         -2.480010       -0.000000        0.000002  1
  H         -1.197480       -2.145668        0.000001  1
  H          1.279535        2.049878        0.000011  1
  C         -1.266044        0.223238        1.532089  2
  C         -1.164392        0.394751        2.709179  2
  H         -1.356545        0.070540        0.484127  2
  H         -1.073891        0.547449        3.757141  2

%mem=32GB
%nprocshared= 8
#p m062x/aug-cc-pVDZ   counterpoise=2

00128 m062x/aug-cc-pVDZ   counterpoise=2

 0  1  0  1  0  1
  C          0.696271        1.136534        0.000002  1
  N          1.387403       -0.000000        0.000003  1
  C          0.696273       -1.136531       -0.000007  1
  C         -0.690797       -1.191110       -0.000002  1
  C         -1.398354       -0.000002       -0.000001  1
  C         -0.690796        1.191109        0.000005  1
  H         -1.197483        2.145664        0.000011  1
  H          1.279537       -2.049878        0.000000  1
  H         -2.480010       -0.000000        0.000002  1
  H         -1.197480       -2.145668        0.000001  1
  H          1.279535        2.049878        0.000011  1
  C         -1.285575        0.000000        1.532089  2
  C         -1.197931        0.000002        2.722723  2
  H         -1.363604       -0.000001        0.472069  2
  H         -1.119902        0.000003        3.782743  2

%mem=32GB
%nprocshared= 8
#p m062x/aug-cc-pVDZ   counterpoise=2

00129 m062x/aug-cc-pVDZ   counterpoise=2

 0  1  0  1  0  1
  C          0.696271        1.136534        0.000002  1
  N          1.387403       -0.000000        0.000003  1
  C          0.696273       -1.136531       -0.000007  1
  C         -0.690797       -1.191110       -0.000002  1
  C         -1.398354       -0.000002       -0.000001  1
  C         -0.690796        1.191109        0.000005  1
  H         -1.197483        2.145664        0.000011  1
  H          1.279537       -2.049878        0.000000  1
  H         -2.480010       -0.000000        0.000002  1
  H         -1.197480       -2.145668        0.000001  1
  H          1.279535        2.049878        0.000011  1
  C         -1.266044       -0.223238        1.532089  2
  C         -1.164392       -0.394748        2.709180  2
  H         -1.356545       -0.070543        0.484127  2
  H         -1.073891       -0.547443        3.757142  2

%mem=32GB
%nprocshared= 8
#p m062x/aug-cc-pVDZ   counterpoise=2

00130 m062x/aug-cc-pVDZ   counterpoise=2

 0  1  0  1  0  1
  C          0.696271        1.136534        0.000002  1
  N          1.387403       -0.000000        0.000003  1
  C          0.696273       -1.136531       -0.000007  1
  C         -0.690797       -1.191110       -0.000002  1
  C         -1.398354       -0.000002       -0.000001  1
  C         -0.690796        1.191109        0.000005  1
  H         -1.197483        2.145664        0.000011  1
  H          1.279537       -2.049878        0.000000  1
  H         -2.480010       -0.000000        0.000002  1
  H         -1.197480       -2.145668        0.000001  1
  H          1.279535        2.049878        0.000011  1
  C         -1.208046       -0.439693        1.532089  2
  C         -1.066510       -0.766698        2.671531  2
  H         -1.334055       -0.148560        0.517646  2
  H         -0.940501       -1.057831        3.685973  2

%mem=32GB
%nprocshared= 8
#p m062x/aug-cc-pVDZ   counterpoise=2

00131 m062x/aug-cc-pVDZ   counterpoise=2

 0  1  0  1  0  1
  C          0.696271        1.136534        0.000002  1
  N          1.387403       -0.000000        0.000003  1
  C          0.696273       -1.136531       -0.000007  1
  C         -0.690797       -1.191110       -0.000002  1
  C         -1.398354       -0.000002       -0.000001  1
  C         -0.690796        1.191109        0.000005  1
  H         -1.197483        2.145664        0.000011  1
  H          1.279537       -2.049878        0.000000  1
  H         -2.480010       -0.000000        0.000002  1
  H         -1.197480       -2.145668        0.000001  1
  H          1.279535        2.049878        0.000011  1
  C         -1.113341       -0.642788        1.532089  2
  C         -1.413394       -0.253417        2.620046  2
  H         -0.846204       -0.989444        0.563483  2
  H         -1.680532        0.093239        3.588652  2

%mem=32GB
%nprocshared= 8
#p m062x/aug-cc-pVDZ   counterpoise=2

00132 m062x/aug-cc-pVDZ   counterpoise=2

 0  1  0  1  0  1
  C          0.696271        1.136534        0.000002  1
  N          1.387403       -0.000000        0.000003  1
  C          0.696273       -1.136531       -0.000007  1
  C         -0.690797       -1.191110       -0.000002  1
  C         -1.398354       -0.000002       -0.000001  1
  C         -0.690796        1.191109        0.000005  1
  H         -1.197483        2.145664        0.000011  1
  H          1.279537       -2.049878        0.000000  1
  H         -2.480010       -0.000000        0.000002  1
  H         -1.197480       -2.145668        0.000001  1
  H          1.279535        2.049878        0.000011  1
  C         -0.984808       -0.826352        1.532089  2
  C         -1.203896       -0.554544        2.673760  2
  H         -0.789754       -1.068342        0.515661  2
  H         -1.398950       -0.312554        3.690188  2

%mem=32GB
%nprocshared= 8
#p m062x/aug-cc-pVDZ   counterpoise=2

00133 m062x/aug-cc-pVDZ   counterpoise=2

 0  1  0  1  0  1
  C          0.696271        1.136534        0.000002  1
  N          1.387403       -0.000000        0.000003  1
  C          0.696273       -1.136531       -0.000007  1
  C         -0.690797       -1.191110       -0.000002  1
  C         -1.398354       -0.000002       -0.000001  1
  C         -0.690796        1.191109        0.000005  1
  H         -1.197483        2.145664        0.000011  1
  H          1.279537       -2.049878        0.000000  1
  H         -2.480010       -0.000000        0.000002  1
  H         -1.197480       -2.145668        0.000001  1
  H          1.279535        2.049878        0.000011  1
  C         -0.826352       -0.984808        1.532089  2
  C         -0.930636       -0.826097        2.710744  2
  H         -0.733508       -1.126108        0.482734  2
  H         -1.023479       -0.684797        3.760099  2

%mem=32GB
%nprocshared= 8
#p m062x/aug-cc-pVDZ   counterpoise=2

00134 m062x/aug-cc-pVDZ   counterpoise=2

 0  1  0  1  0  1
  C          0.696271        1.136534        0.000002  1
  N          1.387403       -0.000000        0.000003  1
  C          0.696273       -1.136531       -0.000007  1
  C         -0.690797       -1.191110       -0.000002  1
  C         -1.398354       -0.000002       -0.000001  1
  C         -0.690796        1.191109        0.000005  1
  H         -1.197483        2.145664        0.000011  1
  H          1.279537       -2.049878        0.000000  1
  H         -2.480010       -0.000000        0.000002  1
  H         -1.197480       -2.145668        0.000001  1
  H          1.279535        2.049878        0.000011  1
  C         -0.642788       -1.113341        1.532089  2
  C         -0.605443       -1.052848        2.723826  2
  H         -0.676035       -1.167197        0.471087  2
  H         -0.572196       -0.998991        3.784828  2

%mem=32GB
%nprocshared= 8
#p m062x/aug-cc-pVDZ   counterpoise=2

00135 m062x/aug-cc-pVDZ   counterpoise=2

 0  1  0  1  0  1
  C          0.696271        1.136534        0.000002  1
  N          1.387403       -0.000000        0.000003  1
  C          0.696273       -1.136531       -0.000007  1
  C         -0.690797       -1.191110       -0.000002  1
  C         -1.398354       -0.000002       -0.000001  1
  C         -0.690796        1.191109        0.000005  1
  H         -1.197483        2.145664        0.000011  1
  H          1.279537       -2.049878        0.000000  1
  H         -2.480010       -0.000000        0.000002  1
  H         -1.197480       -2.145668        0.000001  1
  H          1.279535        2.049878        0.000011  1
  C         -0.439693       -1.208046        1.532089  2
  C         -0.246612       -1.221068        2.710156  2
  H         -0.611592       -1.196452        0.483258  2
  H         -0.074712       -1.232661        3.758987  2

%mem=32GB
%nprocshared= 8
#p m062x/aug-cc-pVDZ   counterpoise=2

00136 m062x/aug-cc-pVDZ   counterpoise=2

 0  1  0  1  0  1
  C          0.696271        1.136534        0.000002  1
  N          1.387403       -0.000000        0.000003  1
  C          0.696273       -1.136531       -0.000007  1
  C         -0.690797       -1.191110       -0.000002  1
  C         -1.398354       -0.000002       -0.000001  1
  C         -0.690796        1.191109        0.000005  1
  H         -1.197483        2.145664        0.000011  1
  H          1.279537       -2.049878        0.000000  1
  H         -2.480010       -0.000000        0.000002  1
  H         -1.197480       -2.145668        0.000001  1
  H          1.279535        2.049878        0.000011  1
  C         -0.223238       -1.266044        1.532089  2
  C          0.124853       -1.321832        2.672708  2
  H         -0.533143       -1.216377        0.516597  2
  H          0.434758       -1.371500        3.688200  2

%mem=32GB
%nprocshared= 8
#p m062x/aug-cc-pVDZ   counterpoise=2

00137 m062x/aug-cc-pVDZ   counterpoise=2

 0  1  0  1  0  1
  C          0.696271        1.136534        0.000002  1
  N          1.387403       -0.000000        0.000003  1
  C          0.696273       -1.136531       -0.000007  1
  C         -0.690797       -1.191110       -0.000002  1
  C         -1.398354       -0.000002       -0.000001  1
  C         -0.690796        1.191109        0.000005  1
  H         -1.197483        2.145664        0.000011  1
  H          1.279537       -2.049878        0.000000  1
  H         -2.480010       -0.000000        0.000002  1
  H         -1.197480       -2.145668        0.000001  1
  H          1.279535        2.049878        0.000011  1
  C         -0.000000       -1.285575        1.532089  2
  C          0.489944       -1.352574        2.618716  2
  H         -0.436196       -1.225926        0.564667  2
  H          0.926140       -1.412223        3.586138  2

%mem=32GB
%nprocshared= 8
#p m062x/aug-cc-pVDZ   counterpoise=2

00138 m062x/aug-cc-pVDZ   counterpoise=2

 0  1  0  1  0  1
  C          0.696271        1.136534        0.000002  1
  N          1.387403       -0.000000        0.000003  1
  C          0.696273       -1.136531       -0.000007  1
  C         -0.690797       -1.191110       -0.000002  1
  C         -1.398354       -0.000002       -0.000001  1
  C         -0.690796        1.191109        0.000005  1
  H         -1.197483        2.145664        0.000011  1
  H          1.279537       -2.049878        0.000000  1
  H         -2.480010       -0.000000        0.000002  1
  H         -1.197480       -2.145668        0.000001  1
  H          1.279535        2.049878        0.000011  1
  C          0.223238       -1.266044        1.532089  2
  C         -0.127818       -1.362161        2.669109  2
  H          0.535782       -1.180472        0.519802  2
  H         -0.440361       -1.447733        3.681395  2

%mem=32GB
%nprocshared= 8
#p m062x/aug-cc-pVDZ   counterpoise=2

00139 m062x/aug-cc-pVDZ   counterpoise=2

 0  1  0  1  0  1
  C          0.696271        1.136534        0.000002  1
  N          1.387403       -0.000000        0.000003  1
  C          0.696273       -1.136531       -0.000007  1
  C         -0.690797       -1.191110       -0.000002  1
  C         -1.398354       -0.000002       -0.000001  1
  C         -0.690796        1.191109        0.000005  1
  H         -1.197483        2.145664        0.000011  1
  H          1.279537       -2.049878        0.000000  1
  H         -2.480010       -0.000000        0.000002  1
  H         -1.197480       -2.145668        0.000001  1
  H          1.279535        2.049878        0.000011  1
  C          0.439693       -1.208046        1.532089  2
  C          0.242712       -1.262948        2.708302  2
  H          0.615064       -1.159166        0.484909  2
  H          0.067341       -1.311828        3.755482  2

%mem=32GB
%nprocshared= 8
#p m062x/aug-cc-pVDZ   counterpoise=2

00140 m062x/aug-cc-pVDZ   counterpoise=2

 0  1  0  1  0  1
  C          0.696271        1.136534        0.000002  1
  N          1.387403       -0.000000        0.000003  1
  C          0.696273       -1.136531       -0.000007  1
  C         -0.690797       -1.191110       -0.000002  1
  C         -1.398354       -0.000002       -0.000001  1
  C         -0.690796        1.191109        0.000005  1
  H         -1.197483        2.145664        0.000011  1
  H          1.279537       -2.049878        0.000000  1
  H         -2.480010       -0.000000        0.000002  1
  H         -1.197480       -2.145668        0.000001  1
  H          1.279535        2.049878        0.000011  1
  C          0.642788       -1.113341        1.532089  2
  C          0.601140       -1.095283        2.725082  2
  H          0.679866       -1.129417        0.469969  2
  H          0.564062       -1.079207        3.787201  2

%mem=32GB
%nprocshared= 8
#p m062x/aug-cc-pVDZ   counterpoise=2

00141 m062x/aug-cc-pVDZ   counterpoise=2

 0  1  0  1  0  1
  C          0.696271        1.136534        0.000002  1
  N          1.387403       -0.000000        0.000003  1
  C          0.696273       -1.136531       -0.000007  1
  C         -0.690797       -1.191110       -0.000002  1
  C         -1.398354       -0.000002       -0.000001  1
  C         -0.690796        1.191109        0.000005  1
  H         -1.197483        2.145664        0.000011  1
  H          1.279537       -2.049878        0.000000  1
  H         -2.480010       -0.000000        0.000002  1
  H         -1.197480       -2.145668        0.000001  1
  H          1.279535        2.049878        0.000011  1
  C          0.826352       -0.984808        1.532089  2
  C          0.926862       -0.867574        2.715916  2
  H          0.736868       -1.089181        0.478130  2
  H          1.016346       -0.763200        3.769875  2

%mem=32GB
%nprocshared= 8
#p m062x/aug-cc-pVDZ   counterpoise=2

00142 m062x/aug-cc-pVDZ   counterpoise=2

 0  1  0  1  0  1
  C          0.696271        1.136534        0.000002  1
  N          1.387403       -0.000000        0.000003  1
  C          0.696273       -1.136531       -0.000007  1
  C         -0.690797       -1.191110       -0.000002  1
  C         -1.398354       -0.000002       -0.000001  1
  C         -0.690796        1.191109        0.000005  1
  H         -1.197483        2.145664        0.000011  1
  H          1.279537       -2.049878        0.000000  1
  H         -2.480010       -0.000000        0.000002  1
  H         -1.197480       -2.145668        0.000001  1
  H          1.279535        2.049878        0.000011  1
  C          0.984808       -0.826352        1.532089  2
  C          1.201511       -0.593392        2.682768  2
  H          0.791877       -1.033755        0.507642  2
  H          1.394442       -0.385989        3.707215  2

%mem=32GB
%nprocshared= 8
#p m062x/aug-cc-pVDZ   counterpoise=2

00143 m062x/aug-cc-pVDZ   counterpoise=2

 0  1  0  1  0  1
  C          0.696271        1.136534        0.000002  1
  N          1.387403       -0.000000        0.000003  1
  C          0.696273       -1.136531       -0.000007  1
  C         -0.690797       -1.191110       -0.000002  1
  C         -1.398354       -0.000002       -0.000001  1
  C         -0.690796        1.191109        0.000005  1
  H         -1.197483        2.145664        0.000011  1
  H          1.279537       -2.049878        0.000000  1
  H         -2.480010       -0.000000        0.000002  1
  H         -1.197480       -2.145668        0.000001  1
  H          1.279535        2.049878        0.000011  1
  C          1.113341       -0.642788        1.532089  2
  C          1.412779       -0.288299        2.632074  2
  H          0.846751       -0.958388        0.552774  2
  H          1.679369        0.027301        3.611388  2

%mem=32GB
%nprocshared= 8
#p m062x/aug-cc-pVDZ   counterpoise=2

00144 m062x/aug-cc-pVDZ   counterpoise=2

 0  1  0  1  0  1
  C          0.696271        1.136534        0.000002  1
  N          1.387403       -0.000000        0.000003  1
  C          0.696273       -1.136531       -0.000007  1
  C         -0.690797       -1.191110       -0.000002  1
  C         -1.398354       -0.000002       -0.000001  1
  C         -0.690796        1.191109        0.000005  1
  H         -1.197483        2.145664        0.000011  1
  H          1.279537       -2.049878        0.000000  1
  H         -2.480010       -0.000000        0.000002  1
  H         -1.197480       -2.145668        0.000001  1
  H          1.279535        2.049878        0.000011  1
  C          1.208046       -0.439693        1.532089  2
  C          1.074549       -0.766957        2.672426  2
  H          1.326897       -0.148329        0.516849  2
  H          0.955698       -1.058321        3.687666  2

%mem=32GB
%nprocshared= 8
#p m062x/aug-cc-pVDZ   counterpoise=2

00145 m062x/aug-cc-pVDZ   counterpoise=2

 0  1  0  1  0  1
  C          0.696271        1.136534        0.000002  1
  N          1.387403       -0.000000        0.000003  1
  C          0.696273       -1.136531       -0.000007  1
  C         -0.690797       -1.191110       -0.000002  1
  C         -1.398354       -0.000002       -0.000001  1
  C         -0.690796        1.191109        0.000005  1
  H         -1.197483        2.145664        0.000011  1
  H          1.279537       -2.049878        0.000000  1
  H         -2.480010       -0.000000        0.000002  1
  H         -1.197480       -2.145668        0.000001  1
  H          1.279535        2.049878        0.000011  1
  C          1.266044       -0.223238        1.532089  2
  C          1.172752       -0.394849        2.709857  2
  H          1.349103       -0.070453        0.483524  2
  H          1.089694       -0.547633        3.758423  2

%mem=32GB
%nprocshared= 8
#p m062x/aug-cc-pVDZ   counterpoise=2

00146 m062x/aug-cc-pVDZ   counterpoise=2

 0  1  0  1  0  1
  C          0.696271        1.136534        0.000002  1
  N          1.387403       -0.000000        0.000003  1
  C          0.696273       -1.136531       -0.000007  1
  C         -0.690797       -1.191110       -0.000002  1
  C         -1.398354       -0.000002       -0.000001  1
  C         -0.690796        1.191109        0.000005  1
  H         -1.197483        2.145664        0.000011  1
  H          1.279537       -2.049878        0.000000  1
  H         -2.480010       -0.000000        0.000002  1
  H         -1.197480       -2.145668        0.000001  1
  H          1.279535        2.049878        0.000011  1
  C          1.532089        0.000000        1.285575  2
  C          1.665610       -0.000000        2.471941  2
  H          1.413216        0.000000        0.229356  2
  H          1.784483       -0.000000        3.528161  2

%mem=32GB
%nprocshared= 8
#p m062x/aug-cc-pVDZ   counterpoise=2

00147 m062x/aug-cc-pVDZ   counterpoise=2

 0  1  0  1  0  1
  C          0.696271        1.136534        0.000002  1
  N          1.387403       -0.000000        0.000003  1
  C          0.696273       -1.136531       -0.000007  1
  C         -0.690797       -1.191110       -0.000002  1
  C         -1.398354       -0.000002       -0.000001  1
  C         -0.690796        1.191109        0.000005  1
  H         -1.197483        2.145664        0.000011  1
  H          1.279537       -2.049878        0.000000  1
  H         -2.480010       -0.000000        0.000002  1
  H         -1.197480       -2.145668        0.000001  1
  H          1.279535        2.049878        0.000011  1
  C          1.508813        0.266044        1.285575  2
  C          1.618753        0.506954        2.449692  2
  H          1.410934        0.051563        0.249164  2
  H          1.716632        0.721436        3.486103  2

%mem=32GB
%nprocshared= 8
#p m062x/aug-cc-pVDZ   counterpoise=2

00148 m062x/aug-cc-pVDZ   counterpoise=2

 0  1  0  1  0  1
  C          0.696271        1.136534        0.000002  1
  N          1.387403       -0.000000        0.000003  1
  C          0.696273       -1.136531       -0.000007  1
  C         -0.690797       -1.191110       -0.000002  1
  C         -1.398354       -0.000002       -0.000001  1
  C         -0.690796        1.191109        0.000005  1
  H         -1.197483        2.145664        0.000011  1
  H          1.279537       -2.049878        0.000000  1
  H         -2.480010       -0.000000        0.000002  1
  H         -1.197480       -2.145668        0.000001  1
  H          1.279535        2.049878        0.000011  1
  C          1.439693        0.524005        1.285575  2
  C          1.484628        0.974311        2.390337  2
  H          1.399687        0.123099        0.302008  2
  H          1.524634        1.375218        3.373904  2

%mem=32GB
%nprocshared= 8
#p m062x/aug-cc-pVDZ   counterpoise=2

00149 m062x/aug-cc-pVDZ   counterpoise=2

 0  1  0  1  0  1
  C          0.696271        1.136534        0.000002  1
  N          1.387403       -0.000000        0.000003  1
  C          0.696273       -1.136531       -0.000007  1
  C         -0.690797       -1.191110       -0.000002  1
  C         -1.398354       -0.000002       -0.000001  1
  C         -0.690796        1.191109        0.000005  1
  H         -1.197483        2.145664        0.000011  1
  H          1.279537       -2.049878        0.000000  1
  H         -2.480010       -0.000000        0.000002  1
  H         -1.197480       -2.145668        0.000001  1
  H          1.279535        2.049878        0.000011  1
  C          1.326828        0.766044        1.285575  2
  C          1.835802        0.466992        2.323267  2
  H          0.873689        1.032291        0.361720  2
  H          2.288941        0.200746        3.247123  2

%mem=32GB
%nprocshared= 8
#p m062x/aug-cc-pVDZ   counterpoise=2

00150 m062x/aug-cc-pVDZ   counterpoise=2

 0  1  0  1  0  1
  C          0.696271        1.136534        0.000002  1
  N          1.387403       -0.000000        0.000003  1
  C          0.696273       -1.136531       -0.000007  1
  C         -0.690797       -1.191110       -0.000002  1
  C         -1.398354       -0.000002       -0.000001  1
  C         -0.690796        1.191109        0.000005  1
  H         -1.197483        2.145664        0.000011  1
  H          1.279537       -2.049878        0.000000  1
  H         -2.480010       -0.000000        0.000002  1
  H         -1.197480       -2.145668        0.000001  1
  H          1.279535        2.049878        0.000011  1
  C          1.173648        0.984808        1.285575  2
  C          1.586719        0.853520        2.397973  2
  H          0.805892        1.101693        0.295210  2
  H          1.954476        0.736635        3.388338  2

%mem=32GB
%nprocshared= 8
#p m062x/aug-cc-pVDZ   counterpoise=2

00151 m062x/aug-cc-pVDZ   counterpoise=2

 0  1  0  1  0  1
  C          0.696271        1.136534        0.000002  1
  N          1.387403       -0.000000        0.000003  1
  C          0.696273       -1.136531       -0.000007  1
  C         -0.690797       -1.191110       -0.000002  1
  C         -1.398354       -0.000002       -0.000001  1
  C         -0.690796        1.191109        0.000005  1
  H         -1.197483        2.145664        0.000011  1
  H          1.279537       -2.049878        0.000000  1
  H         -2.480010       -0.000000        0.000002  1
  H         -1.197480       -2.145668        0.000001  1
  H          1.279535        2.049878        0.000011  1
  C          0.984808        1.173648        1.285575  2
  C          1.246151        1.207265        2.449990  2
  H          0.752134        1.143720        0.248899  2
  H          1.478825        1.237193        3.486666  2

%mem=32GB
%nprocshared= 8
#p m062x/aug-cc-pVDZ   counterpoise=2

00152 m062x/aug-cc-pVDZ   counterpoise=2

 0  1  0  1  0  1
  C          0.696271        1.136534        0.000002  1
  N          1.387403       -0.000000        0.000003  1
  C          0.696273       -1.136531       -0.000007  1
  C         -0.690797       -1.191110       -0.000002  1
  C         -1.398354       -0.000002       -0.000001  1
  C         -0.690796        1.191109        0.000005  1
  H         -1.197483        2.145664        0.000011  1
  H          1.279537       -2.049878        0.000000  1
  H         -2.480010       -0.000000        0.000002  1
  H         -1.197480       -2.145668        0.000001  1
  H          1.279535        2.049878        0.000011  1
  C          0.766044        1.326828        1.285575  2
  C          0.830049        1.501389        2.464865  2
  H          0.709061        1.171416        0.235656  2
  H          0.887033        1.656801        3.514784  2

%mem=32GB
%nprocshared= 8
#p m062x/aug-cc-pVDZ   counterpoise=2

00153 m062x/aug-cc-pVDZ   counterpoise=2

 0  1  0  1  0  1
  C          0.696271        1.136534        0.000002  1
  N          1.387403       -0.000000        0.000003  1
  C          0.696273       -1.136531       -0.000007  1
  C         -0.690797       -1.191110       -0.000002  1
  C         -1.398354       -0.000002       -0.000001  1
  C         -0.690796        1.191109        0.000005  1
  H         -1.197483        2.145664        0.000011  1
  H          1.279537       -2.049878        0.000000  1
  H         -2.480010       -0.000000        0.000002  1
  H         -1.197480       -2.145668        0.000001  1
  H          1.279535        2.049878        0.000011  1
  C          0.524005        1.439693        1.285575  2
  C          0.369608        1.711406        2.437802  2
  H          0.661465        1.197787        0.259750  2
  H          0.232148        1.953312        3.463627  2

%mem=32GB
%nprocshared= 8
#p m062x/aug-cc-pVDZ   counterpoise=2

00154 m062x/aug-cc-pVDZ   counterpoise=2

 0  1  0  1  0  1
  C          0.696271        1.136534        0.000002  1
  N          1.387403       -0.000000        0.000003  1
  C          0.696273       -1.136531       -0.000007  1
  C         -0.690797       -1.191110       -0.000002  1
  C         -1.398354       -0.000002       -0.000001  1
  C         -0.690796        1.191109        0.000005  1
  H         -1.197483        2.145664        0.000011  1
  H          1.279537       -2.049878        0.000000  1
  H         -2.480010       -0.000000        0.000002  1
  H         -1.197480       -2.145668        0.000001  1
  H          1.279535        2.049878        0.000011  1
  C          0.266044        1.508813        1.285575  2
  C         -0.099309        1.824957        2.377300  2
  H          0.591318        1.227351        0.313615  2
  H         -0.424583        2.106419        3.349260  2

%mem=32GB
%nprocshared= 8
#p m062x/aug-cc-pVDZ   counterpoise=2

00155 m062x/aug-cc-pVDZ   counterpoise=2

 0  1  0  1  0  1
  C          0.696271        1.136534        0.000002  1
  N          1.387403       -0.000000        0.000003  1
  C          0.696273       -1.136531       -0.000007  1
  C         -0.690797       -1.191110       -0.000002  1
  C         -1.398354       -0.000002       -0.000001  1
  C         -0.690796        1.191109        0.000005  1
  H         -1.197483        2.145664        0.000011  1
  H          1.279537       -2.049878        0.000000  1
  H         -2.480010       -0.000000        0.000002  1
  H         -1.197480       -2.145668        0.000001  1
  H          1.279535        2.049878        0.000011  1
  C          0.000000        1.532089        1.285575  2
  C          0.550277        1.803708        2.309641  2
  H         -0.489911        1.290267        0.373852  2
  H          1.040188        2.045530        3.221364  2

%mem=32GB
%nprocshared= 8
#p m062x/aug-cc-pVDZ   counterpoise=2

00156 m062x/aug-cc-pVDZ   counterpoise=2

 0  1  0  1  0  1
  C          0.696271        1.136534        0.000002  1
  N          1.387403       -0.000000        0.000003  1
  C          0.696273       -1.136531       -0.000007  1
  C         -0.690797       -1.191110       -0.000002  1
  C         -1.398354       -0.000002       -0.000001  1
  C         -0.690796        1.191109        0.000005  1
  H         -1.197483        2.145664        0.000011  1
  H          1.279537       -2.049878        0.000000  1
  H         -2.480010       -0.000000        0.000002  1
  H         -1.197480       -2.145668        0.000001  1
  H          1.279535        2.049878        0.000011  1
  C         -0.266044        1.508813        1.285575  2
  C          0.098587        1.781549        2.389184  2
  H         -0.590675        1.265997        0.303035  2
  H          0.423218        2.024365        3.371724  2

%mem=32GB
%nprocshared= 8
#p m062x/aug-cc-pVDZ   counterpoise=2

00157 m062x/aug-cc-pVDZ   counterpoise=2

 0  1  0  1  0  1
  C          0.696271        1.136534        0.000002  1
  N          1.387403       -0.000000        0.000003  1
  C          0.696273       -1.136531       -0.000007  1
  C         -0.690797       -1.191110       -0.000002  1
  C         -1.398354       -0.000002       -0.000001  1
  C         -0.690796        1.191109        0.000005  1
  H         -1.197483        2.145664        0.000011  1
  H          1.279537       -2.049878        0.000000  1
  H         -2.480010       -0.000000        0.000002  1
  H         -1.197480       -2.145668        0.000001  1
  H          1.279535        2.049878        0.000011  1
  C         -0.524005        1.439693        1.285575  2
  C         -0.373149        1.664527        2.448324  2
  H         -0.658312        1.239523        0.250382  2
  H         -0.238843        1.864696        3.483517  2

%mem=32GB
%nprocshared= 8
#p m062x/aug-cc-pVDZ   counterpoise=2

00158 m062x/aug-cc-pVDZ   counterpoise=2

 0  1  0  1  0  1
  C          0.696271        1.136534        0.000002  1
  N          1.387403       -0.000000        0.000003  1
  C          0.696273       -1.136531       -0.000007  1
  C         -0.690797       -1.191110       -0.000002  1
  C         -1.398354       -0.000002       -0.000001  1
  C         -0.690796        1.191109        0.000005  1
  H         -1.197483        2.145664        0.000011  1
  H          1.279537       -2.049878        0.000000  1
  H         -2.480010       -0.000000        0.000002  1
  H         -1.197480       -2.145668        0.000001  1
  H          1.279535        2.049878        0.000011  1
  C         -0.766044        1.326828        1.285575  2
  C         -0.835421        1.451956        2.470827  2
  H         -0.704279        1.215426        0.230347  2
  H         -0.897187        1.563358        3.526055  2

%mem=32GB
%nprocshared= 8
#p m062x/aug-cc-pVDZ   counterpoise=2

00159 m062x/aug-cc-pVDZ   counterpoise=2

 0  1  0  1  0  1
  C          0.696271        1.136534        0.000002  1
  N          1.387403       -0.000000        0.000003  1
  C          0.696273       -1.136531       -0.000007  1
  C         -0.690797       -1.191110       -0.000002  1
  C         -1.398354       -0.000002       -0.000001  1
  C         -0.690796        1.191109        0.000005  1
  H         -1.197483        2.145664        0.000011  1
  H          1.279537       -2.049878        0.000000  1
  H         -2.480010       -0.000000        0.000002  1
  H         -1.197480       -2.145668        0.000001  1
  H          1.279535        2.049878        0.000011  1
  C         -0.984808        1.173648        1.285575  2
  C         -1.250949        1.157843        2.449281  2
  H         -0.747863        1.187720        0.249530  2
  H         -1.487894        1.143771        3.485326  2

%mem=32GB
%nprocshared= 8
#p m062x/aug-cc-pVDZ   counterpoise=2

00160 m062x/aug-cc-pVDZ   counterpoise=2

 0  1  0  1  0  1
  C          0.696271        1.136534        0.000002  1
  N          1.387403       -0.000000        0.000003  1
  C          0.696273       -1.136531       -0.000007  1
  C         -0.690797       -1.191110       -0.000002  1
  C         -1.398354       -0.000002       -0.000001  1
  C         -0.690796        1.191109        0.000005  1
  H         -1.197483        2.145664        0.000011  1
  H          1.279537       -2.049878        0.000000  1
  H         -2.480010       -0.000000        0.000002  1
  H         -1.197480       -2.145668        0.000001  1
  H          1.279535        2.049878        0.000011  1
  C         -1.173648        0.984808        1.285575  2
  C         -1.588763        0.807448        2.390797  2
  H         -0.804072        1.142711        0.301598  2
  H         -1.958338        0.649545        3.374774  2

%mem=32GB
%nprocshared= 8
#p m062x/aug-cc-pVDZ   counterpoise=2

00161 m062x/aug-cc-pVDZ   counterpoise=2

 0  1  0  1  0  1
  C          0.696271        1.136534        0.000002  1
  N          1.387403       -0.000000        0.000003  1
  C          0.696273       -1.136531       -0.000007  1
  C         -0.690797       -1.191110       -0.000002  1
  C         -1.398354       -0.000002       -0.000001  1
  C         -0.690796        1.191109        0.000005  1
  H         -1.197483        2.145664        0.000011  1
  H          1.279537       -2.049878        0.000000  1
  H         -2.480010       -0.000000        0.000002  1
  H         -1.197480       -2.145668        0.000001  1
  H          1.279535        2.049878        0.000011  1
  C         -1.326828        0.766044        1.285575  2
  C         -1.834414        0.426821        2.311526  2
  H         -0.874925        1.068054        0.372173  2
  H         -2.286317        0.124811        3.224929  2

%mem=32GB
%nprocshared= 8
#p m062x/aug-cc-pVDZ   counterpoise=2

00162 m062x/aug-cc-pVDZ   counterpoise=2

 0  1  0  1  0  1
  C          0.696271        1.136534        0.000002  1
  N          1.387403       -0.000000        0.000003  1
  C          0.696273       -1.136531       -0.000007  1
  C         -0.690797       -1.191110       -0.000002  1
  C         -1.398354       -0.000002       -0.000001  1
  C         -0.690796        1.191109        0.000005  1
  H         -1.197483        2.145664        0.000011  1
  H          1.279537       -2.049878        0.000000  1
  H         -2.480010       -0.000000        0.000002  1
  H         -1.197480       -2.145668        0.000001  1
  H          1.279535        2.049878        0.000011  1
  C         -1.439693        0.524005        1.285575  2
  C         -1.475226        0.974431        2.390630  2
  H         -1.408057        0.122992        0.301747  2
  H         -1.506862        1.375444        3.374458  2

%mem=32GB
%nprocshared= 8
#p m062x/aug-cc-pVDZ   counterpoise=2

00163 m062x/aug-cc-pVDZ   counterpoise=2

 0  1  0  1  0  1
  C          0.696271        1.136534        0.000002  1
  N          1.387403       -0.000000        0.000003  1
  C          0.696273       -1.136531       -0.000007  1
  C         -0.690797       -1.191110       -0.000002  1
  C         -1.398354       -0.000002       -0.000001  1
  C         -0.690796        1.191109        0.000005  1
  H         -1.197483        2.145664        0.000011  1
  H          1.279537       -2.049878        0.000000  1
  H         -2.480010       -0.000000        0.000002  1
  H         -1.197480       -2.145668        0.000001  1
  H          1.279535        2.049878        0.000011  1
  C         -1.508813        0.266044        1.285575  2
  C         -1.608909        0.507131        2.450543  2
  H         -1.419698        0.051405        0.248406  2
  H         -1.698025        0.721771        3.487712  2

%mem=32GB
%nprocshared= 8
#p m062x/aug-cc-pVDZ   counterpoise=2

00164 m062x/aug-cc-pVDZ   counterpoise=2

 0  1  0  1  0  1
  C          0.696271        1.136534        0.000002  1
  N          1.387403       -0.000000        0.000003  1
  C          0.696273       -1.136531       -0.000007  1
  C         -0.690797       -1.191110       -0.000002  1
  C         -1.398354       -0.000002       -0.000001  1
  C         -0.690796        1.191109        0.000005  1
  H         -1.197483        2.145664        0.000011  1
  H          1.279537       -2.049878        0.000000  1
  H         -2.480010       -0.000000        0.000002  1
  H         -1.197480       -2.145668        0.000001  1
  H          1.279535        2.049878        0.000011  1
  C         -1.532089        0.000000        1.285575  2
  C         -1.655616        0.000002        2.473023  2
  H         -1.422113       -0.000002        0.228392  2
  H         -1.765592        0.000003        3.530207  2

%mem=32GB
%nprocshared= 8
#p m062x/aug-cc-pVDZ   counterpoise=2

00165 m062x/aug-cc-pVDZ   counterpoise=2

 0  1  0  1  0  1
  C          0.696271        1.136534        0.000002  1
  N          1.387403       -0.000000        0.000003  1
  C          0.696273       -1.136531       -0.000007  1
  C         -0.690797       -1.191110       -0.000002  1
  C         -1.398354       -0.000002       -0.000001  1
  C         -0.690796        1.191109        0.000005  1
  H         -1.197483        2.145664        0.000011  1
  H          1.279537       -2.049878        0.000000  1
  H         -2.480010       -0.000000        0.000002  1
  H         -1.197480       -2.145668        0.000001  1
  H          1.279535        2.049878        0.000011  1
  C         -1.508813       -0.266044        1.285575  2
  C         -1.608909       -0.507128        2.450544  2
  H         -1.419698       -0.051408        0.248406  2
  H         -1.698025       -0.721764        3.487713  2

%mem=32GB
%nprocshared= 8
#p m062x/aug-cc-pVDZ   counterpoise=2

00166 m062x/aug-cc-pVDZ   counterpoise=2

 0  1  0  1  0  1
  C          0.696271        1.136534        0.000002  1
  N          1.387403       -0.000000        0.000003  1
  C          0.696273       -1.136531       -0.000007  1
  C         -0.690797       -1.191110       -0.000002  1
  C         -1.398354       -0.000002       -0.000001  1
  C         -0.690796        1.191109        0.000005  1
  H         -1.197483        2.145664        0.000011  1
  H          1.279537       -2.049878        0.000000  1
  H         -2.480010       -0.000000        0.000002  1
  H         -1.197480       -2.145668        0.000001  1
  H          1.279535        2.049878        0.000011  1
  C         -1.439693       -0.524005        1.285575  2
  C         -1.475226       -0.974428        2.390631  2
  H         -1.408057       -0.122995        0.301746  2
  H         -1.506862       -1.375439        3.374461  2

%mem=32GB
%nprocshared= 8
#p m062x/aug-cc-pVDZ   counterpoise=2

00167 m062x/aug-cc-pVDZ   counterpoise=2

 0  1  0  1  0  1
  C          0.696271        1.136534        0.000002  1
  N          1.387403       -0.000000        0.000003  1
  C          0.696273       -1.136531       -0.000007  1
  C         -0.690797       -1.191110       -0.000002  1
  C         -1.398354       -0.000002       -0.000001  1
  C         -0.690796        1.191109        0.000005  1
  H         -1.197483        2.145664        0.000011  1
  H          1.279537       -2.049878        0.000000  1
  H         -2.480010       -0.000000        0.000002  1
  H         -1.197480       -2.145668        0.000001  1
  H          1.279535        2.049878        0.000011  1
  C         -1.326828       -0.766044        1.285575  2
  C         -1.834411       -0.426822        2.311528  2
  H         -0.874927       -1.068054        0.372171  2
  H         -2.286312       -0.124812        3.224932  2

%mem=32GB
%nprocshared= 8
#p m062x/aug-cc-pVDZ   counterpoise=2

00168 m062x/aug-cc-pVDZ   counterpoise=2

 0  1  0  1  0  1
  C          0.696271        1.136534        0.000002  1
  N          1.387403       -0.000000        0.000003  1
  C          0.696273       -1.136531       -0.000007  1
  C         -0.690797       -1.191110       -0.000002  1
  C         -1.398354       -0.000002       -0.000001  1
  C         -0.690796        1.191109        0.000005  1
  H         -1.197483        2.145664        0.000011  1
  H          1.279537       -2.049878        0.000000  1
  H         -2.480010       -0.000000        0.000002  1
  H         -1.197480       -2.145668        0.000001  1
  H          1.279535        2.049878        0.000011  1
  C         -1.173648       -0.984808        1.285575  2
  C         -1.588760       -0.807448        2.390798  2
  H         -0.804075       -1.142711        0.301597  2
  H         -1.958333       -0.649544        3.374776  2

%mem=32GB
%nprocshared= 8
#p m062x/aug-cc-pVDZ   counterpoise=2

00169 m062x/aug-cc-pVDZ   counterpoise=2

 0  1  0  1  0  1
  C          0.696271        1.136534        0.000002  1
  N          1.387403       -0.000000        0.000003  1
  C          0.696273       -1.136531       -0.000007  1
  C         -0.690797       -1.191110       -0.000002  1
  C         -1.398354       -0.000002       -0.000001  1
  C         -0.690796        1.191109        0.000005  1
  H         -1.197483        2.145664        0.000011  1
  H          1.279537       -2.049878        0.000000  1
  H         -2.480010       -0.000000        0.000002  1
  H         -1.197480       -2.145668        0.000001  1
  H          1.279535        2.049878        0.000011  1
  C         -0.984808       -1.173648        1.285575  2
  C         -1.250947       -1.157842        2.449282  2
  H         -0.747865       -1.187721        0.249529  2
  H         -1.487890       -1.143769        3.485327  2

%mem=32GB
%nprocshared= 8
#p m062x/aug-cc-pVDZ   counterpoise=2

00170 m062x/aug-cc-pVDZ   counterpoise=2

 0  1  0  1  0  1
  C          0.696271        1.136534        0.000002  1
  N          1.387403       -0.000000        0.000003  1
  C          0.696273       -1.136531       -0.000007  1
  C         -0.690797       -1.191110       -0.000002  1
  C         -1.398354       -0.000002       -0.000001  1
  C         -0.690796        1.191109        0.000005  1
  H         -1.197483        2.145664        0.000011  1
  H          1.279537       -2.049878        0.000000  1
  H         -2.480010       -0.000000        0.000002  1
  H         -1.197480       -2.145668        0.000001  1
  H          1.279535        2.049878        0.000011  1
  C         -0.766044       -1.326828        1.285575  2
  C         -0.835420       -1.451955        2.470827  2
  H         -0.704280       -1.215428        0.230347  2
  H         -0.897184       -1.563355        3.526055  2

%mem=32GB
%nprocshared= 8
#p m062x/aug-cc-pVDZ   counterpoise=2

00171 m062x/aug-cc-pVDZ   counterpoise=2

 0  1  0  1  0  1
  C          0.696271        1.136534        0.000002  1
  N          1.387403       -0.000000        0.000003  1
  C          0.696273       -1.136531       -0.000007  1
  C         -0.690797       -1.191110       -0.000002  1
  C         -1.398354       -0.000002       -0.000001  1
  C         -0.690796        1.191109        0.000005  1
  H         -1.197483        2.145664        0.000011  1
  H          1.279537       -2.049878        0.000000  1
  H         -2.480010       -0.000000        0.000002  1
  H         -1.197480       -2.145668        0.000001  1
  H          1.279535        2.049878        0.000011  1
  C         -0.524005       -1.439693        1.285575  2
  C         -0.373149       -1.664525        2.448324  2
  H         -0.658312       -1.239525        0.250382  2
  H         -0.238843       -1.864693        3.483518  2

%mem=32GB
%nprocshared= 8
#p m062x/aug-cc-pVDZ   counterpoise=2

00172 m062x/aug-cc-pVDZ   counterpoise=2

 0  1  0  1  0  1
  C          0.696271        1.136534        0.000002  1
  N          1.387403       -0.000000        0.000003  1
  C          0.696273       -1.136531       -0.000007  1
  C         -0.690797       -1.191110       -0.000002  1
  C         -1.398354       -0.000002       -0.000001  1
  C         -0.690796        1.191109        0.000005  1
  H         -1.197483        2.145664        0.000011  1
  H          1.279537       -2.049878        0.000000  1
  H         -2.480010       -0.000000        0.000002  1
  H         -1.197480       -2.145668        0.000001  1
  H          1.279535        2.049878        0.000011  1
  C         -0.266044       -1.508813        1.285575  2
  C          0.098586       -1.781546        2.389184  2
  H         -0.590674       -1.265999        0.303034  2
  H          0.423216       -2.024361        3.371726  2

%mem=32GB
%nprocshared= 8
#p m062x/aug-cc-pVDZ   counterpoise=2

00173 m062x/aug-cc-pVDZ   counterpoise=2

 0  1  0  1  0  1
  C          0.696271        1.136534        0.000002  1
  N          1.387403       -0.000000        0.000003  1
  C          0.696273       -1.136531       -0.000007  1
  C         -0.690797       -1.191110       -0.000002  1
  C         -1.398354       -0.000002       -0.000001  1
  C         -0.690796        1.191109        0.000005  1
  H         -1.197483        2.145664        0.000011  1
  H          1.279537       -2.049878        0.000000  1
  H         -2.480010       -0.000000        0.000002  1
  H         -1.197480       -2.145668        0.000001  1
  H          1.279535        2.049878        0.000011  1
  C         -0.000000       -1.532089        1.285575  2
  C          0.550276       -1.803706        2.309642  2
  H         -0.489910       -1.290268        0.373850  2
  H          1.040186       -2.045527        3.221367  2

%mem=32GB
%nprocshared= 8
#p m062x/aug-cc-pVDZ   counterpoise=2

00174 m062x/aug-cc-pVDZ   counterpoise=2

 0  1  0  1  0  1
  C          0.696271        1.136534        0.000002  1
  N          1.387403       -0.000000        0.000003  1
  C          0.696273       -1.136531       -0.000007  1
  C         -0.690797       -1.191110       -0.000002  1
  C         -1.398354       -0.000002       -0.000001  1
  C         -0.690796        1.191109        0.000005  1
  H         -1.197483        2.145664        0.000011  1
  H          1.279537       -2.049878        0.000000  1
  H         -2.480010       -0.000000        0.000002  1
  H         -1.197480       -2.145668        0.000001  1
  H          1.279535        2.049878        0.000011  1
  C          0.266044       -1.508813        1.285575  2
  C         -0.099308       -1.824957        2.377300  2
  H          0.591317       -1.227350        0.313615  2
  H         -0.424581       -2.106420        3.349260  2

%mem=32GB
%nprocshared= 8
#p m062x/aug-cc-pVDZ   counterpoise=2

00175 m062x/aug-cc-pVDZ   counterpoise=2

 0  1  0  1  0  1
  C          0.696271        1.136534        0.000002  1
  N          1.387403       -0.000000        0.000003  1
  C          0.696273       -1.136531       -0.000007  1
  C         -0.690797       -1.191110       -0.000002  1
  C         -1.398354       -0.000002       -0.000001  1
  C         -0.690796        1.191109        0.000005  1
  H         -1.197483        2.145664        0.000011  1
  H          1.279537       -2.049878        0.000000  1
  H         -2.480010       -0.000000        0.000002  1
  H         -1.197480       -2.145668        0.000001  1
  H          1.279535        2.049878        0.000011  1
  C          0.524005       -1.439693        1.285575  2
  C          0.369607       -1.711407        2.437801  2
  H          0.661466       -1.197786        0.259750  2
  H          0.232147       -1.953313        3.463626  2

%mem=32GB
%nprocshared= 8
#p m062x/aug-cc-pVDZ   counterpoise=2

00176 m062x/aug-cc-pVDZ   counterpoise=2

 0  1  0  1  0  1
  C          0.696271        1.136534        0.000002  1
  N          1.387403       -0.000000        0.000003  1
  C          0.696273       -1.136531       -0.000007  1
  C         -0.690797       -1.191110       -0.000002  1
  C         -1.398354       -0.000002       -0.000001  1
  C         -0.690796        1.191109        0.000005  1
  H         -1.197483        2.145664        0.000011  1
  H          1.279537       -2.049878        0.000000  1
  H         -2.480010       -0.000000        0.000002  1
  H         -1.197480       -2.145668        0.000001  1
  H          1.279535        2.049878        0.000011  1
  C          0.766044       -1.326828        1.285575  2
  C          0.830047       -1.501391        2.464865  2
  H          0.709063       -1.171415        0.235656  2
  H          0.887029       -1.656804        3.514784  2

%mem=32GB
%nprocshared= 8
#p m062x/aug-cc-pVDZ   counterpoise=2

00177 m062x/aug-cc-pVDZ   counterpoise=2

 0  1  0  1  0  1
  C          0.696271        1.136534        0.000002  1
  N          1.387403       -0.000000        0.000003  1
  C          0.696273       -1.136531       -0.000007  1
  C         -0.690797       -1.191110       -0.000002  1
  C         -1.398354       -0.000002       -0.000001  1
  C         -0.690796        1.191109        0.000005  1
  H         -1.197483        2.145664        0.000011  1
  H          1.279537       -2.049878        0.000000  1
  H         -2.480010       -0.000000        0.000002  1
  H         -1.197480       -2.145668        0.000001  1
  H          1.279535        2.049878        0.000011  1
  C          0.984808       -1.173648        1.285575  2
  C          1.246148       -1.207267        2.449991  2
  H          0.752137       -1.143717        0.248898  2
  H          1.478819       -1.237198        3.486668  2

%mem=32GB
%nprocshared= 8
#p m062x/aug-cc-pVDZ   counterpoise=2

00178 m062x/aug-cc-pVDZ   counterpoise=2

 0  1  0  1  0  1
  C          0.696271        1.136534        0.000002  1
  N          1.387403       -0.000000        0.000003  1
  C          0.696273       -1.136531       -0.000007  1
  C         -0.690797       -1.191110       -0.000002  1
  C         -1.398354       -0.000002       -0.000001  1
  C         -0.690796        1.191109        0.000005  1
  H         -1.197483        2.145664        0.000011  1
  H          1.279537       -2.049878        0.000000  1
  H         -2.480010       -0.000000        0.000002  1
  H         -1.197480       -2.145668        0.000001  1
  H          1.279535        2.049878        0.000011  1
  C          1.173648       -0.984808        1.285575  2
  C          1.586715       -0.853523        2.397974  2
  H          0.805895       -1.101690        0.295208  2
  H          1.954468       -0.736641        3.388342  2

%mem=32GB
%nprocshared= 8
#p m062x/aug-cc-pVDZ   counterpoise=2

00179 m062x/aug-cc-pVDZ   counterpoise=2

 0  1  0  1  0  1
  C          0.696271        1.136534        0.000002  1
  N          1.387403       -0.000000        0.000003  1
  C          0.696273       -1.136531       -0.000007  1
  C         -0.690797       -1.191110       -0.000002  1
  C         -1.398354       -0.000002       -0.000001  1
  C         -0.690796        1.191109        0.000005  1
  H         -1.197483        2.145664        0.000011  1
  H          1.279537       -2.049878        0.000000  1
  H         -2.480010       -0.000000        0.000002  1
  H         -1.197480       -2.145668        0.000001  1
  H          1.279535        2.049878        0.000011  1
  C          1.326828       -0.766044        1.285575  2
  C          1.835799       -0.466995        2.323270  2
  H          0.873692       -1.032287        0.361717  2
  H          2.288934       -0.200753        3.247128  2

%mem=32GB
%nprocshared= 8
#p m062x/aug-cc-pVDZ   counterpoise=2

00180 m062x/aug-cc-pVDZ   counterpoise=2

 0  1  0  1  0  1
  C          0.696271        1.136534        0.000002  1
  N          1.387403       -0.000000        0.000003  1
  C          0.696273       -1.136531       -0.000007  1
  C         -0.690797       -1.191110       -0.000002  1
  C         -1.398354       -0.000002       -0.000001  1
  C         -0.690796        1.191109        0.000005  1
  H         -1.197483        2.145664        0.000011  1
  H          1.279537       -2.049878        0.000000  1
  H         -2.480010       -0.000000        0.000002  1
  H         -1.197480       -2.145668        0.000001  1
  H          1.279535        2.049878        0.000011  1
  C          1.439693       -0.524005        1.285575  2
  C          1.484628       -0.974311        2.390337  2
  H          1.399687       -0.123099        0.302008  2
  H          1.524634       -1.375218        3.373904  2

%mem=32GB
%nprocshared= 8
#p m062x/aug-cc-pVDZ   counterpoise=2

00181 m062x/aug-cc-pVDZ   counterpoise=2

 0  1  0  1  0  1
  C          0.696271        1.136534        0.000002  1
  N          1.387403       -0.000000        0.000003  1
  C          0.696273       -1.136531       -0.000007  1
  C         -0.690797       -1.191110       -0.000002  1
  C         -1.398354       -0.000002       -0.000001  1
  C         -0.690796        1.191109        0.000005  1
  H         -1.197483        2.145664        0.000011  1
  H          1.279537       -2.049878        0.000000  1
  H         -2.480010       -0.000000        0.000002  1
  H         -1.197480       -2.145668        0.000001  1
  H          1.279535        2.049878        0.000011  1
  C          1.508813       -0.266044        1.285575  2
  C          1.618753       -0.506954        2.449692  2
  H          1.410934       -0.051563        0.249164  2
  H          1.716632       -0.721436        3.486103  2

%mem=32GB
%nprocshared= 8
#p m062x/aug-cc-pVDZ   counterpoise=2

00182 m062x/aug-cc-pVDZ   counterpoise=2

 0  1  0  1  0  1
  C          0.696271        1.136534        0.000002  1
  N          1.387403       -0.000000        0.000003  1
  C          0.696273       -1.136531       -0.000007  1
  C         -0.690797       -1.191110       -0.000002  1
  C         -1.398354       -0.000002       -0.000001  1
  C         -0.690796        1.191109        0.000005  1
  H         -1.197483        2.145664        0.000011  1
  H          1.279537       -2.049878        0.000000  1
  H         -2.480010       -0.000000        0.000002  1
  H         -1.197480       -2.145668        0.000001  1
  H          1.279535        2.049878        0.000011  1
  C          1.732051        0.000000        1.000000  2
  C          2.121056       -0.000000        2.128701  2
  H          1.385720        0.000000       -0.004881  2
  H          2.467387       -0.000000        3.133582  2

%mem=32GB
%nprocshared= 8
#p m062x/aug-cc-pVDZ   counterpoise=2

00183 m062x/aug-cc-pVDZ   counterpoise=2

 0  1  0  1  0  1
  C          0.696271        1.136534        0.000002  1
  N          1.387403       -0.000000        0.000003  1
  C          0.696273       -1.136531       -0.000007  1
  C         -0.690797       -1.191110       -0.000002  1
  C         -1.398354       -0.000002       -0.000001  1
  C         -0.690796        1.191109        0.000005  1
  H         -1.197483        2.145664        0.000011  1
  H          1.279537       -2.049878        0.000000  1
  H         -2.480010       -0.000000        0.000002  1
  H         -1.197480       -2.145668        0.000001  1
  H          1.279535        2.049878        0.000011  1
  C          1.705737        0.300767        1.000000  2
  C          2.053862        0.629682        2.093580  2
  H          1.395802        0.007936        0.026388  2
  H          2.363797        0.922513        3.067192  2

%mem=32GB
%nprocshared= 8
#p m062x/aug-cc-pVDZ   counterpoise=2

00184 m062x/aug-cc-pVDZ   counterpoise=2

 0  1  0  1  0  1
  C          0.696271        1.136534        0.000002  1
  N          1.387403       -0.000000        0.000003  1
  C          0.696273       -1.136531       -0.000007  1
  C         -0.690797       -1.191110       -0.000002  1
  C         -1.398354       -0.000002       -0.000001  1
  C         -0.690796        1.191109        0.000005  1
  H         -1.197483        2.145664        0.000011  1
  H          1.279537       -2.049878        0.000000  1
  H         -2.480010       -0.000000        0.000002  1
  H         -1.197480       -2.145668        0.000001  1
  H          1.279535        2.049878        0.000011  1
  C          1.627595        0.592396        1.000000  2
  C          1.869205        1.188288        2.005898  2
  H          1.412491        0.061875        0.104451  2
  H          2.084310        1.718809        2.901447  2

%mem=32GB
%nprocshared= 8
#p m062x/aug-cc-pVDZ   counterpoise=2

00185 m062x/aug-cc-pVDZ   counterpoise=2

 0  1  0  1  0  1
  C          0.696271        1.136534        0.000002  1
  N          1.387403       -0.000000        0.000003  1
  C          0.696273       -1.136531       -0.000007  1
  C         -0.690797       -1.191110       -0.000002  1
  C         -1.398354       -0.000002       -0.000001  1
  C         -0.690796        1.191109        0.000005  1
  H         -1.197483        2.145664        0.000011  1
  H          1.279537       -2.049878        0.000000  1
  H         -2.480010       -0.000000        0.000002  1
  H         -1.197480       -2.145668        0.000001  1
  H          1.279535        2.049878        0.000011  1
  C          1.500000        0.866025        1.000000  2
  C          2.231820        0.619719        1.910530  2
  H          0.848461        1.085312        0.189357  2
  H          2.883359        0.400433        2.721172  2

%mem=32GB
%nprocshared= 8
#p m062x/aug-cc-pVDZ   counterpoise=2

00186 m062x/aug-cc-pVDZ   counterpoise=2

 0  1  0  1  0  1
  C          0.696271        1.136534        0.000002  1
  N          1.387403       -0.000000        0.000003  1
  C          0.696273       -1.136531       -0.000007  1
  C         -0.690797       -1.191110       -0.000002  1
  C         -1.398354       -0.000002       -0.000001  1
  C         -0.690796        1.191109        0.000005  1
  H         -1.197483        2.145664        0.000011  1
  H          1.279537       -2.049878        0.000000  1
  H         -2.480010       -0.000000        0.000002  1
  H         -1.197480       -2.145668        0.000001  1
  H          1.279535        2.049878        0.000011  1
  C          1.326828        1.113341        1.000000  2
  C          1.963479        1.089923        2.009663  2
  H          0.760018        1.134189        0.101099  2
  H          2.530289        1.069075        2.908564  2

%mem=32GB
%nprocshared= 8
#p m062x/aug-cc-pVDZ   counterpoise=2

00187 m062x/aug-cc-pVDZ   counterpoise=2

 0  1  0  1  0  1
  C          0.696271        1.136534        0.000002  1
  N          1.387403       -0.000000        0.000003  1
  C          0.696273       -1.136531       -0.000007  1
  C         -0.690797       -1.191110       -0.000002  1
  C         -1.398354       -0.000002       -0.000001  1
  C         -0.690796        1.191109        0.000005  1
  H         -1.197483        2.145664        0.000011  1
  H          1.279537       -2.049878        0.000000  1
  H         -2.480010       -0.000000        0.000002  1
  H         -1.197480       -2.145668        0.000001  1
  H          1.279535        2.049878        0.000011  1
  C          1.113341        1.326828        1.000000  2
  C          1.565968        1.533345        2.085252  2
  H          0.710368        1.142966        0.033802  2
  H          1.968940        1.717207        3.051450  2

%mem=32GB
%nprocshared= 8
#p m062x/aug-cc-pVDZ   counterpoise=2

00188 m062x/aug-cc-pVDZ   counterpoise=2

 0  1  0  1  0  1
  C          0.696271        1.136534        0.000002  1
  N          1.387403       -0.000000        0.000003  1
  C          0.696273       -1.136531       -0.000007  1
  C         -0.690797       -1.191110       -0.000002  1
  C         -1.398354       -0.000002       -0.000001  1
  C         -0.690796        1.191109        0.000005  1
  H         -1.197483        2.145664        0.000011  1
  H          1.279537       -2.049878        0.000000  1
  H         -2.480010       -0.000000        0.000002  1
  H         -1.197480       -2.145668        0.000001  1
  H          1.279535        2.049878        0.000011  1
  C          0.866025        1.500000        1.000000  2
  C          1.054118        1.902731        2.108026  2
  H          0.698567        1.141450        0.013526  2
  H          1.221577        2.261281        3.094500  2

%mem=32GB
%nprocshared= 8
#p m062x/aug-cc-pVDZ   counterpoise=2

00189 m062x/aug-cc-pVDZ   counterpoise=2

 0  1  0  1  0  1
  C          0.696271        1.136534        0.000002  1
  N          1.387403       -0.000000        0.000003  1
  C          0.696273       -1.136531       -0.000007  1
  C         -0.690797       -1.191110       -0.000002  1
  C         -1.398354       -0.000002       -0.000001  1
  C         -0.690796        1.191109        0.000005  1
  H         -1.197483        2.145664        0.000011  1
  H          1.279537       -2.049878        0.000000  1
  H         -2.480010       -0.000000        0.000002  1
  H         -1.197480       -2.145668        0.000001  1
  H          1.279535        2.049878        0.000011  1
  C          0.592396        1.627595        1.000000  2
  C          0.481562        2.151555        2.066993  2
  H          0.691071        1.161115        0.050058  2
  H          0.382887        2.618036        3.016935  2

%mem=32GB
%nprocshared= 8
#p m062x/aug-cc-pVDZ   counterpoise=2

00190 m062x/aug-cc-pVDZ   counterpoise=2

 0  1  0  1  0  1
  C          0.696271        1.136534        0.000002  1
  N          1.387403       -0.000000        0.000003  1
  C          0.696273       -1.136531       -0.000007  1
  C         -0.690797       -1.191110       -0.000002  1
  C         -1.398354       -0.000002       -0.000001  1
  C         -0.690796        1.191109        0.000005  1
  H         -1.197483        2.145664        0.000011  1
  H          1.279537       -2.049878        0.000000  1
  H         -2.480010       -0.000000        0.000002  1
  H         -1.197480       -2.145668        0.000001  1
  H          1.279535        2.049878        0.000011  1
  C          0.300767        1.705737        1.000000  2
  C         -0.087303        2.264243        1.981205  2
  H          0.646266        1.208500        0.126435  2
  H         -0.432802        2.761480        2.854771  2

%mem=32GB
%nprocshared= 8
#p m062x/aug-cc-pVDZ   counterpoise=2

00191 m062x/aug-cc-pVDZ   counterpoise=2

 0  1  0  1  0  1
  C          0.696271        1.136534        0.000002  1
  N          1.387403       -0.000000        0.000003  1
  C          0.696273       -1.136531       -0.000007  1
  C         -0.690797       -1.191110       -0.000002  1
  C         -1.398354       -0.000002       -0.000001  1
  C         -0.690796        1.191109        0.000005  1
  H         -1.197483        2.145664        0.000011  1
  H          1.279537       -2.049878        0.000000  1
  H         -2.480010       -0.000000        0.000002  1
  H         -1.197480       -2.145668        0.000001  1
  H          1.279535        2.049878        0.000011  1
  C          0.000000        1.732051        1.000000  2
  C          0.619924        2.217495        1.897402  2
  H         -0.551918        1.299860        0.201045  2
  H          1.171842        2.649686        2.696357  2

%mem=32GB
%nprocshared= 8
#p m062x/aug-cc-pVDZ   counterpoise=2

00192 m062x/aug-cc-pVDZ   counterpoise=2

 0  1  0  1  0  1
  C          0.696271        1.136534        0.000002  1
  N          1.387403       -0.000000        0.000003  1
  C          0.696273       -1.136531       -0.000007  1
  C         -0.690797       -1.191110       -0.000002  1
  C         -1.398354       -0.000002       -0.000001  1
  C         -0.690796        1.191109        0.000005  1
  H         -1.197483        2.145664        0.000011  1
  H          1.279537       -2.049878        0.000000  1
  H         -2.480010       -0.000000        0.000002  1
  H         -1.197480       -2.145668        0.000001  1
  H          1.279535        2.049878        0.000011  1
  C         -0.300767        1.705737        1.000000  2
  C          0.090407        2.221877        2.002933  2
  H         -0.649029        1.246219        0.107091  2
  H          0.438669        2.681396        2.895842  2

%mem=32GB
%nprocshared= 8
#p m062x/aug-cc-pVDZ   counterpoise=2

00193 m062x/aug-cc-pVDZ   counterpoise=2

 0  1  0  1  0  1
  C          0.696271        1.136534        0.000002  1
  N          1.387403       -0.000000        0.000003  1
  C          0.696273       -1.136531       -0.000007  1
  C         -0.690797       -1.191110       -0.000002  1
  C         -1.398354       -0.000002       -0.000001  1
  C         -0.690796        1.191109        0.000005  1
  H         -1.197483        2.145664        0.000011  1
  H          1.279537       -2.049878        0.000000  1
  H         -2.480010       -0.000000        0.000002  1
  H         -1.197480       -2.145668        0.000001  1
  H          1.279535        2.049878        0.000011  1
  C         -0.592396        1.627595        1.000000  2
  C         -0.485165        2.103256        2.089743  2
  H         -0.687864        1.204116        0.029803  2
  H         -0.389698        2.526736        3.059940  2

%mem=32GB
%nprocshared= 8
#p m062x/aug-cc-pVDZ   counterpoise=2

00194 m062x/aug-cc-pVDZ   counterpoise=2

 0  1  0  1  0  1
  C          0.696271        1.136534        0.000002  1
  N          1.387403       -0.000000        0.000003  1
  C          0.696273       -1.136531       -0.000007  1
  C         -0.690797       -1.191110       -0.000002  1
  C         -1.398354       -0.000002       -0.000001  1
  C         -0.690796        1.191109        0.000005  1
  H         -1.197483        2.145664        0.000011  1
  H          1.279537       -2.049878        0.000000  1
  H         -2.480010       -0.000000        0.000002  1
  H         -1.197480       -2.145668        0.000001  1
  H          1.279535        2.049878        0.000011  1
  C         -0.866025        1.500000        1.000000  2
  C         -1.063163        1.847510        2.125018  2
  H         -0.690514        1.190613       -0.001602  2
  H         -1.238674        2.156897        3.126620  2

%mem=32GB
%nprocshared= 8
#p m062x/aug-cc-pVDZ   counterpoise=2

00195 m062x/aug-cc-pVDZ   counterpoise=2

 0  1  0  1  0  1
  C          0.696271        1.136534        0.000002  1
  N          1.387403       -0.000000        0.000003  1
  C          0.696273       -1.136531       -0.000007  1
  C         -0.690797       -1.191110       -0.000002  1
  C         -1.398354       -0.000002       -0.000001  1
  C         -0.690796        1.191109        0.000005  1
  H         -1.197483        2.145664        0.000011  1
  H          1.279537       -2.049878        0.000000  1
  H         -2.480010       -0.000000        0.000002  1
  H         -1.197480       -2.145668        0.000001  1
  H          1.279535        2.049878        0.000011  1
  C         -1.113341        1.326828        1.000000  2
  C         -1.574431        1.474927        2.091217  2
  H         -0.702833        1.194975        0.028491  2
  H         -1.984939        1.606780        3.062726  2

%mem=32GB
%nprocshared= 8
#p m062x/aug-cc-pVDZ   counterpoise=2

00196 m062x/aug-cc-pVDZ   counterpoise=2

 0  1  0  1  0  1
  C          0.696271        1.136534        0.000002  1
  N          1.387403       -0.000000        0.000003  1
  C          0.696273       -1.136531       -0.000007  1
  C         -0.690797       -1.191110       -0.000002  1
  C         -1.398354       -0.000002       -0.000001  1
  C         -0.690796        1.191109        0.000005  1
  H         -1.197483        2.145664        0.000011  1
  H          1.279537       -2.049878        0.000000  1
  H         -2.480010       -0.000000        0.000002  1
  H         -1.197480       -2.145668        0.000001  1
  H          1.279535        2.049878        0.000011  1
  C         -1.326828        1.113341        1.000000  2
  C         -1.966169        1.035168        2.005198  2
  H         -0.757623        1.182938        0.105074  2
  H         -2.535374        0.965571        2.900125  2

%mem=32GB
%nprocshared= 8
#p m062x/aug-cc-pVDZ   counterpoise=2

00197 m062x/aug-cc-pVDZ   counterpoise=2

 0  1  0  1  0  1
  C          0.696271        1.136534        0.000002  1
  N          1.387403       -0.000000        0.000003  1
  C          0.696273       -1.136531       -0.000007  1
  C         -0.690797       -1.191110       -0.000002  1
  C         -1.398354       -0.000002       -0.000001  1
  C         -0.690796        1.191109        0.000005  1
  H         -1.197483        2.145664        0.000011  1
  H          1.279537       -2.049878        0.000000  1
  H         -2.480010       -0.000000        0.000002  1
  H         -1.197480       -2.145668        0.000001  1
  H          1.279535        2.049878        0.000011  1
  C         -1.500000        0.866025        1.000000  2
  C         -1.591463        1.645291        1.899817  2
  H         -1.418571        0.172246        0.198894  2
  H         -1.672892        2.339070        2.700923  2

%mem=32GB
%nprocshared= 8
#p m062x/aug-cc-pVDZ   counterpoise=2

00198 m062x/aug-cc-pVDZ   counterpoise=2

 0  1  0  1  0  1
  C          0.696271        1.136534        0.000002  1
  N          1.387403       -0.000000        0.000003  1
  C          0.696273       -1.136531       -0.000007  1
  C         -0.690797       -1.191110       -0.000002  1
  C         -1.398354       -0.000002       -0.000001  1
  C         -0.690796        1.191109        0.000005  1
  H         -1.197483        2.145664        0.000011  1
  H          1.279537       -2.049878        0.000000  1
  H         -2.480010       -0.000000        0.000002  1
  H         -1.197480       -2.145668        0.000001  1
  H          1.279535        2.049878        0.000011  1
  C         -1.627595        0.592396        1.000000  2
  C         -1.858610        1.189378        2.007738  2
  H         -1.421923        0.060904        0.102812  2
  H         -2.064283        1.720870        2.904926  2

%mem=32GB
%nprocshared= 8
#p m062x/aug-cc-pVDZ   counterpoise=2

00199 m062x/aug-cc-pVDZ   counterpoise=2

 0  1  0  1  0  1
  C          0.696271        1.136534        0.000002  1
  N          1.387403       -0.000000        0.000003  1
  C          0.696273       -1.136531       -0.000007  1
  C         -0.690797       -1.191110       -0.000002  1
  C         -1.398354       -0.000002       -0.000001  1
  C         -0.690796        1.191109        0.000005  1
  H         -1.197483        2.145664        0.000011  1
  H          1.279537       -2.049878        0.000000  1
  H         -2.480010       -0.000000        0.000002  1
  H         -1.197480       -2.145668        0.000001  1
  H          1.279535        2.049878        0.000011  1
  C         -1.705737        0.300767        1.000000  2
  C         -2.042855        0.630632        2.096737  2
  H         -1.405601        0.007089        0.023577  2
  H         -2.342991        0.924310        3.073161  2

%mem=32GB
%nprocshared= 8
#p m062x/aug-cc-pVDZ   counterpoise=2

00200 m062x/aug-cc-pVDZ   counterpoise=2

 0  1  0  1  0  1
  C          0.696271        1.136534        0.000002  1
  N          1.387403       -0.000000        0.000003  1
  C          0.696273       -1.136531       -0.000007  1
  C         -0.690797       -1.191110       -0.000002  1
  C         -1.398354       -0.000002       -0.000001  1
  C         -0.690796        1.191109        0.000005  1
  H         -1.197483        2.145664        0.000011  1
  H          1.279537       -2.049878        0.000000  1
  H         -2.480010       -0.000000        0.000002  1
  H         -1.197480       -2.145668        0.000001  1
  H          1.279535        2.049878        0.000011  1
  C         -1.732051        0.000000        1.000000  2
  C         -2.109951        0.000002        2.132468  2
  H         -1.395607       -0.000002       -0.008234  2
  H         -2.446396        0.000004        3.140702  2

%mem=32GB
%nprocshared= 8
#p m062x/aug-cc-pVDZ   counterpoise=2

00201 m062x/aug-cc-pVDZ   counterpoise=2

 0  1  0  1  0  1
  C          0.696271        1.136534        0.000002  1
  N          1.387403       -0.000000        0.000003  1
  C          0.696273       -1.136531       -0.000007  1
  C         -0.690797       -1.191110       -0.000002  1
  C         -1.398354       -0.000002       -0.000001  1
  C         -0.690796        1.191109        0.000005  1
  H         -1.197483        2.145664        0.000011  1
  H          1.279537       -2.049878        0.000000  1
  H         -2.480010       -0.000000        0.000002  1
  H         -1.197480       -2.145668        0.000001  1
  H          1.279535        2.049878        0.000011  1
  C         -1.705737       -0.300767        1.000000  2
  C         -2.042856       -0.630628        2.096738  2
  H         -1.405601       -0.007093        0.023576  2
  H         -2.342992       -0.924303        3.073163  2

%mem=32GB
%nprocshared= 8
#p m062x/aug-cc-pVDZ   counterpoise=2

00202 m062x/aug-cc-pVDZ   counterpoise=2

 0  1  0  1  0  1
  C          0.696271        1.136534        0.000002  1
  N          1.387403       -0.000000        0.000003  1
  C          0.696273       -1.136531       -0.000007  1
  C         -0.690797       -1.191110       -0.000002  1
  C         -1.398354       -0.000002       -0.000001  1
  C         -0.690796        1.191109        0.000005  1
  H         -1.197483        2.145664        0.000011  1
  H          1.279537       -2.049878        0.000000  1
  H         -2.480010       -0.000000        0.000002  1
  H         -1.197480       -2.145668        0.000001  1
  H          1.279535        2.049878        0.000011  1
  C         -1.627595       -0.592396        1.000000  2
  C         -1.858611       -1.189375        2.007740  2
  H         -1.421923       -0.060907        0.102811  2
  H         -2.064284       -1.720864        2.904930  2

%mem=32GB
%nprocshared= 8
#p m062x/aug-cc-pVDZ   counterpoise=2

00203 m062x/aug-cc-pVDZ   counterpoise=2

 0  1  0  1  0  1
  C          0.696271        1.136534        0.000002  1
  N          1.387403       -0.000000        0.000003  1
  C          0.696273       -1.136531       -0.000007  1
  C         -0.690797       -1.191110       -0.000002  1
  C         -1.398354       -0.000002       -0.000001  1
  C         -0.690796        1.191109        0.000005  1
  H         -1.197483        2.145664        0.000011  1
  H          1.279537       -2.049878        0.000000  1
  H         -2.480010       -0.000000        0.000002  1
  H         -1.197480       -2.145668        0.000001  1
  H          1.279535        2.049878        0.000011  1
  C         -1.500000       -0.866025        1.000000  2
  C         -1.591463       -1.645289        1.899819  2
  H         -1.418571       -0.172248        0.198892  2
  H         -1.672892       -2.339066        2.700927  2

%mem=32GB
%nprocshared= 8
#p m062x/aug-cc-pVDZ   counterpoise=2

00204 m062x/aug-cc-pVDZ   counterpoise=2

 0  1  0  1  0  1
  C          0.696271        1.136534        0.000002  1
  N          1.387403       -0.000000        0.000003  1
  C          0.696273       -1.136531       -0.000007  1
  C         -0.690797       -1.191110       -0.000002  1
  C         -1.398354       -0.000002       -0.000001  1
  C         -0.690796        1.191109        0.000005  1
  H         -1.197483        2.145664        0.000011  1
  H          1.279537       -2.049878        0.000000  1
  H         -2.480010       -0.000000        0.000002  1
  H         -1.197480       -2.145668        0.000001  1
  H          1.279535        2.049878        0.000011  1
  C         -1.326828       -1.113341        1.000000  2
  C         -1.966165       -1.035167        2.005201  2
  H         -0.757627       -1.182939        0.105071  2
  H         -2.535366       -0.965570        2.900129  2

%mem=32GB
%nprocshared= 8
#p m062x/aug-cc-pVDZ   counterpoise=2

00205 m062x/aug-cc-pVDZ   counterpoise=2

 0  1  0  1  0  1
  C          0.696271        1.136534        0.000002  1
  N          1.387403       -0.000000        0.000003  1
  C          0.696273       -1.136531       -0.000007  1
  C         -0.690797       -1.191110       -0.000002  1
  C         -1.398354       -0.000002       -0.000001  1
  C         -0.690796        1.191109        0.000005  1
  H         -1.197483        2.145664        0.000011  1
  H          1.279537       -2.049878        0.000000  1
  H         -2.480010       -0.000000        0.000002  1
  H         -1.197480       -2.145668        0.000001  1
  H          1.279535        2.049878        0.000011  1
  C         -1.113341       -1.326828        1.000000  2
  C         -1.574428       -1.474926        2.091219  2
  H         -0.702836       -1.194977        0.028490  2
  H         -1.984932       -1.606777        3.062729  2

%mem=32GB
%nprocshared= 8
#p m062x/aug-cc-pVDZ   counterpoise=2

00206 m062x/aug-cc-pVDZ   counterpoise=2

 0  1  0  1  0  1
  C          0.696271        1.136534        0.000002  1
  N          1.387403       -0.000000        0.000003  1
  C          0.696273       -1.136531       -0.000007  1
  C         -0.690797       -1.191110       -0.000002  1
  C         -1.398354       -0.000002       -0.000001  1
  C         -0.690796        1.191109        0.000005  1
  H         -1.197483        2.145664        0.000011  1
  H          1.279537       -2.049878        0.000000  1
  H         -2.480010       -0.000000        0.000002  1
  H         -1.197480       -2.145668        0.000001  1
  H          1.279535        2.049878        0.000011  1
  C         -0.866025       -1.500000        1.000000  2
  C         -1.063160       -1.847507        2.125020  2
  H         -0.690516       -1.190615       -0.001603  2
  H         -1.238669       -2.156891        3.126623  2

%mem=32GB
%nprocshared= 8
#p m062x/aug-cc-pVDZ   counterpoise=2

00207 m062x/aug-cc-pVDZ   counterpoise=2

 0  1  0  1  0  1
  C          0.696271        1.136534        0.000002  1
  N          1.387403       -0.000000        0.000003  1
  C          0.696273       -1.136531       -0.000007  1
  C         -0.690797       -1.191110       -0.000002  1
  C         -1.398354       -0.000002       -0.000001  1
  C         -0.690796        1.191109        0.000005  1
  H         -1.197483        2.145664        0.000011  1
  H          1.279537       -2.049878        0.000000  1
  H         -2.480010       -0.000000        0.000002  1
  H         -1.197480       -2.145668        0.000001  1
  H          1.279535        2.049878        0.000011  1
  C         -0.592396       -1.627595        1.000000  2
  C         -0.485165       -2.103252        2.089745  2
  H         -0.687864       -1.204119        0.029802  2
  H         -0.389697       -2.526729        3.059943  2

%mem=32GB
%nprocshared= 8
#p m062x/aug-cc-pVDZ   counterpoise=2

00208 m062x/aug-cc-pVDZ   counterpoise=2

 0  1  0  1  0  1
  C          0.696271        1.136534        0.000002  1
  N          1.387403       -0.000000        0.000003  1
  C          0.696273       -1.136531       -0.000007  1
  C         -0.690797       -1.191110       -0.000002  1
  C         -1.398354       -0.000002       -0.000001  1
  C         -0.690796        1.191109        0.000005  1
  H         -1.197483        2.145664        0.000011  1
  H          1.279537       -2.049878        0.000000  1
  H         -2.480010       -0.000000        0.000002  1
  H         -1.197480       -2.145668        0.000001  1
  H          1.279535        2.049878        0.000011  1
  C         -0.300767       -1.705737        1.000000  2
  C          0.090406       -2.221874        2.002935  2
  H         -0.649029       -1.246222        0.107089  2
  H          0.438667       -2.681389        2.895846  2

%mem=32GB
%nprocshared= 8
#p m062x/aug-cc-pVDZ   counterpoise=2

00209 m062x/aug-cc-pVDZ   counterpoise=2

 0  1  0  1  0  1
  C          0.696271        1.136534        0.000002  1
  N          1.387403       -0.000000        0.000003  1
  C          0.696273       -1.136531       -0.000007  1
  C         -0.690797       -1.191110       -0.000002  1
  C         -1.398354       -0.000002       -0.000001  1
  C         -0.690796        1.191109        0.000005  1
  H         -1.197483        2.145664        0.000011  1
  H          1.279537       -2.049878        0.000000  1
  H         -2.480010       -0.000000        0.000002  1
  H         -1.197480       -2.145668        0.000001  1
  H          1.279535        2.049878        0.000011  1
  C         -0.000000       -1.732051        1.000000  2
  C          0.619923       -2.217492        1.897404  2
  H         -0.551916       -1.299863        0.201043  2
  H          1.171839       -2.649680        2.696362  2

%mem=32GB
%nprocshared= 8
#p m062x/aug-cc-pVDZ   counterpoise=2

00210 m062x/aug-cc-pVDZ   counterpoise=2

 0  1  0  1  0  1
  C          0.696271        1.136534        0.000002  1
  N          1.387403       -0.000000        0.000003  1
  C          0.696273       -1.136531       -0.000007  1
  C         -0.690797       -1.191110       -0.000002  1
  C         -1.398354       -0.000002       -0.000001  1
  C         -0.690796        1.191109        0.000005  1
  H         -1.197483        2.145664        0.000011  1
  H          1.279537       -2.049878        0.000000  1
  H         -2.480010       -0.000000        0.000002  1
  H         -1.197480       -2.145668        0.000001  1
  H          1.279535        2.049878        0.000011  1
  C          0.300767       -1.705737        1.000000  2
  C         -0.087302       -2.264242        1.981207  2
  H          0.646265       -1.208501        0.126433  2
  H         -0.432800       -2.761478        2.854773  2

%mem=32GB
%nprocshared= 8
#p m062x/aug-cc-pVDZ   counterpoise=2

00211 m062x/aug-cc-pVDZ   counterpoise=2

 0  1  0  1  0  1
  C          0.696271        1.136534        0.000002  1
  N          1.387403       -0.000000        0.000003  1
  C          0.696273       -1.136531       -0.000007  1
  C         -0.690797       -1.191110       -0.000002  1
  C         -1.398354       -0.000002       -0.000001  1
  C         -0.690796        1.191109        0.000005  1
  H         -1.197483        2.145664        0.000011  1
  H          1.279537       -2.049878        0.000000  1
  H         -2.480010       -0.000000        0.000002  1
  H         -1.197480       -2.145668        0.000001  1
  H          1.279535        2.049878        0.000011  1
  C          0.592396       -1.627595        1.000000  2
  C          0.481561       -2.151554        2.066993  2
  H          0.691072       -1.161116        0.050058  2
  H          0.382885       -2.618034        3.016936  2

%mem=32GB
%nprocshared= 8
#p m062x/aug-cc-pVDZ   counterpoise=2

00212 m062x/aug-cc-pVDZ   counterpoise=2

 0  1  0  1  0  1
  C          0.696271        1.136534        0.000002  1
  N          1.387403       -0.000000        0.000003  1
  C          0.696273       -1.136531       -0.000007  1
  C         -0.690797       -1.191110       -0.000002  1
  C         -1.398354       -0.000002       -0.000001  1
  C         -0.690796        1.191109        0.000005  1
  H         -1.197483        2.145664        0.000011  1
  H          1.279537       -2.049878        0.000000  1
  H         -2.480010       -0.000000        0.000002  1
  H         -1.197480       -2.145668        0.000001  1
  H          1.279535        2.049878        0.000011  1
  C          0.866025       -1.500000        1.000000  2
  C          1.054114       -1.902730        2.108027  2
  H          0.698570       -1.141450        0.013526  2
  H          1.221569       -2.261281        3.094501  2

%mem=32GB
%nprocshared= 8
#p m062x/aug-cc-pVDZ   counterpoise=2

00213 m062x/aug-cc-pVDZ   counterpoise=2

 0  1  0  1  0  1
  C          0.696271        1.136534        0.000002  1
  N          1.387403       -0.000000        0.000003  1
  C          0.696273       -1.136531       -0.000007  1
  C         -0.690797       -1.191110       -0.000002  1
  C         -1.398354       -0.000002       -0.000001  1
  C         -0.690796        1.191109        0.000005  1
  H         -1.197483        2.145664        0.000011  1
  H          1.279537       -2.049878        0.000000  1
  H         -2.480010       -0.000000        0.000002  1
  H         -1.197480       -2.145668        0.000001  1
  H          1.279535        2.049878        0.000011  1
  C          1.113341       -1.326828        1.000000  2
  C          1.565962       -1.533347        2.085254  2
  H          0.710373       -1.142964        0.033800  2
  H          1.968930       -1.717210        3.051454  2

%mem=32GB
%nprocshared= 8
#p m062x/aug-cc-pVDZ   counterpoise=2

00214 m062x/aug-cc-pVDZ   counterpoise=2

 0  1  0  1  0  1
  C          0.696271        1.136534        0.000002  1
  N          1.387403       -0.000000        0.000003  1
  C          0.696273       -1.136531       -0.000007  1
  C         -0.690797       -1.191110       -0.000002  1
  C         -1.398354       -0.000002       -0.000001  1
  C         -0.690796        1.191109        0.000005  1
  H         -1.197483        2.145664        0.000011  1
  H          1.279537       -2.049878        0.000000  1
  H         -2.480010       -0.000000        0.000002  1
  H         -1.197480       -2.145668        0.000001  1
  H          1.279535        2.049878        0.000011  1
  C          1.326828       -1.113341        1.000000  2
  C          1.963474       -1.089927        2.009666  2
  H          0.760023       -1.134186        0.101096  2
  H          2.530278       -1.069081        2.908571  2

%mem=32GB
%nprocshared= 8
#p m062x/aug-cc-pVDZ   counterpoise=2

00215 m062x/aug-cc-pVDZ   counterpoise=2

 0  1  0  1  0  1
  C          0.696271        1.136534        0.000002  1
  N          1.387403       -0.000000        0.000003  1
  C          0.696273       -1.136531       -0.000007  1
  C         -0.690797       -1.191110       -0.000002  1
  C         -1.398354       -0.000002       -0.000001  1
  C         -0.690796        1.191109        0.000005  1
  H         -1.197483        2.145664        0.000011  1
  H          1.279537       -2.049878        0.000000  1
  H         -2.480010       -0.000000        0.000002  1
  H         -1.197480       -2.145668        0.000001  1
  H          1.279535        2.049878        0.000011  1
  C          1.500000       -0.866025        1.000000  2
  C          2.231816       -0.619723        1.910534  2
  H          0.848466       -1.085308        0.189353  2
  H          2.883350       -0.400439        2.721181  2

%mem=32GB
%nprocshared= 8
#p m062x/aug-cc-pVDZ   counterpoise=2

00216 m062x/aug-cc-pVDZ   counterpoise=2

 0  1  0  1  0  1
  C          0.696271        1.136534        0.000002  1
  N          1.387403       -0.000000        0.000003  1
  C          0.696273       -1.136531       -0.000007  1
  C         -0.690797       -1.191110       -0.000002  1
  C         -1.398354       -0.000002       -0.000001  1
  C         -0.690796        1.191109        0.000005  1
  H         -1.197483        2.145664        0.000011  1
  H          1.279537       -2.049878        0.000000  1
  H         -2.480010       -0.000000        0.000002  1
  H         -1.197480       -2.145668        0.000001  1
  H          1.279535        2.049878        0.000011  1
  C          1.627595       -0.592396        1.000000  2
  C          1.869205       -1.188288        2.005898  2
  H          1.412491       -0.061875        0.104451  2
  H          2.084310       -1.718809        2.901447  2

%mem=32GB
%nprocshared= 8
#p m062x/aug-cc-pVDZ   counterpoise=2

00217 m062x/aug-cc-pVDZ   counterpoise=2

 0  1  0  1  0  1
  C          0.696271        1.136534        0.000002  1
  N          1.387403       -0.000000        0.000003  1
  C          0.696273       -1.136531       -0.000007  1
  C         -0.690797       -1.191110       -0.000002  1
  C         -1.398354       -0.000002       -0.000001  1
  C         -0.690796        1.191109        0.000005  1
  H         -1.197483        2.145664        0.000011  1
  H          1.279537       -2.049878        0.000000  1
  H         -2.480010       -0.000000        0.000002  1
  H         -1.197480       -2.145668        0.000001  1
  H          1.279535        2.049878        0.000011  1
  C          1.705737       -0.300767        1.000000  2
  C          2.053862       -0.629682        2.093580  2
  H          1.395802       -0.007936        0.026388  2
  H          2.363797       -0.922513        3.067192  2

%mem=32GB
%nprocshared= 8
#p m062x/aug-cc-pVDZ   counterpoise=2

00218 m062x/aug-cc-pVDZ   counterpoise=2

 0  1  0  1  0  1
  C          0.696271        1.136534        0.000002  1
  N          1.387403       -0.000000        0.000003  1
  C          0.696273       -1.136531       -0.000007  1
  C         -0.690797       -1.191110       -0.000002  1
  C         -1.398354       -0.000002       -0.000001  1
  C         -0.690796        1.191109        0.000005  1
  H         -1.197483        2.145664        0.000011  1
  H          1.279537       -2.049878        0.000000  1
  H         -2.480010       -0.000000        0.000002  1
  H         -1.197480       -2.145668        0.000001  1
  H          1.279535        2.049878        0.000011  1
  C          1.879385        0.000000        0.684040  2
  C          2.576471       -0.000000        1.653248  2
  H          1.258771        0.000000       -0.178844  2
  H          3.197086       -0.000000        2.516132  2

%mem=32GB
%nprocshared= 8
#p m062x/aug-cc-pVDZ   counterpoise=2

00219 m062x/aug-cc-pVDZ   counterpoise=2

 0  1  0  1  0  1
  C          0.696271        1.136534        0.000002  1
  N          1.387403       -0.000000        0.000003  1
  C          0.696273       -1.136531       -0.000007  1
  C         -0.690797       -1.191110       -0.000002  1
  C         -1.398354       -0.000002       -0.000001  1
  C         -0.690796        1.191109        0.000005  1
  H         -1.197483        2.145664        0.000011  1
  H          1.279537       -2.049878        0.000000  1
  H         -2.480010       -0.000000        0.000002  1
  H         -1.197480       -2.145668        0.000001  1
  H          1.279535        2.049878        0.000011  1
  C          1.850833        0.326352        0.684040  2
  C          2.473633        0.764933        1.603312  2
  H          1.296356       -0.064116       -0.134385  2
  H          3.028110        1.155401        2.421737  2

%mem=32GB
%nprocshared= 8
#p m062x/aug-cc-pVDZ   counterpoise=2

00220 m062x/aug-cc-pVDZ   counterpoise=2

 0  1  0  1  0  1
  C          0.696271        1.136534        0.000002  1
  N          1.387403       -0.000000        0.000003  1
  C          0.696273       -1.136531       -0.000007  1
  C         -0.690797       -1.191110       -0.000002  1
  C         -1.398354       -0.000002       -0.000001  1
  C         -0.690796        1.191109        0.000005  1
  H         -1.197483        2.145664        0.000011  1
  H          1.279537       -2.049878        0.000000  1
  H         -2.480010       -0.000000        0.000002  1
  H         -1.197480       -2.145668        0.000001  1
  H          1.279535        2.049878        0.000011  1
  C          1.766044        0.642788        0.684040  2
  C          2.212660        1.400970        1.490877  2
  H          1.368423       -0.032221       -0.034285  2
  H          2.610282        2.075978        2.209203  2

%mem=32GB
%nprocshared= 8
#p m062x/aug-cc-pVDZ   counterpoise=2

00221 m062x/aug-cc-pVDZ   counterpoise=2

 0  1  0  1  0  1
  C          0.696271        1.136534        0.000002  1
  N          1.387403       -0.000000        0.000003  1
  C          0.696273       -1.136531       -0.000007  1
  C         -0.690797       -1.191110       -0.000002  1
  C         -1.398354       -0.000002       -0.000001  1
  C         -0.690796        1.191109        0.000005  1
  H         -1.197483        2.145664        0.000011  1
  H          1.279537       -2.049878        0.000000  1
  H         -2.480010       -0.000000        0.000002  1
  H         -1.197480       -2.145668        0.000001  1
  H          1.279535        2.049878        0.000011  1
  C          1.627595        0.939693        0.684040  2
  C          2.576137        0.739212        1.380724  2
  H          0.783110        1.118180        0.063784  2
  H          3.420622        0.560725        2.000981  2

%mem=32GB
%nprocshared= 8
#p m062x/aug-cc-pVDZ   counterpoise=2

00222 m062x/aug-cc-pVDZ   counterpoise=2

 0  1  0  1  0  1
  C          0.696271        1.136534        0.000002  1
  N          1.387403       -0.000000        0.000003  1
  C          0.696273       -1.136531       -0.000007  1
  C         -0.690797       -1.191110       -0.000002  1
  C         -1.398354       -0.000002       -0.000001  1
  C         -0.690796        1.191109        0.000005  1
  H         -1.197483        2.145664        0.000011  1
  H          1.279537       -2.049878        0.000000  1
  H         -2.480010       -0.000000        0.000002  1
  H         -1.197480       -2.145668        0.000001  1
  H          1.279535        2.049878        0.000011  1
  C          1.439693        1.208046        0.684040  2
  C          2.316042        1.292344        1.490388  2
  H          0.659480        1.132995       -0.033850  2
  H          3.096255        1.367394        2.208279  2

%mem=32GB
%nprocshared= 8
#p m062x/aug-cc-pVDZ   counterpoise=2

00223 m062x/aug-cc-pVDZ   counterpoise=2

 0  1  0  1  0  1
  C          0.696271        1.136534        0.000002  1
  N          1.387403       -0.000000        0.000003  1
  C          0.696273       -1.136531       -0.000007  1
  C         -0.690797       -1.191110       -0.000002  1
  C         -1.398354       -0.000002       -0.000001  1
  C         -0.690796        1.191109        0.000005  1
  H         -1.197483        2.145664        0.000011  1
  H          1.279537       -2.049878        0.000000  1
  H         -2.480010       -0.000000        0.000002  1
  H         -1.197480       -2.145668        0.000001  1
  H          1.279535        2.049878        0.000011  1
  C          1.208046        1.439693        0.684040  2
  C          1.882056        1.838955        1.584924  2
  H          0.607975        1.084230       -0.118015  2
  H          2.482127        2.194417        2.386979  2

%mem=32GB
%nprocshared= 8
#p m062x/aug-cc-pVDZ   counterpoise=2

00224 m062x/aug-cc-pVDZ   counterpoise=2

 0  1  0  1  0  1
  C          0.696271        1.136534        0.000002  1
  N          1.387403       -0.000000        0.000003  1
  C          0.696273       -1.136531       -0.000007  1
  C         -0.690797       -1.191110       -0.000002  1
  C         -1.398354       -0.000002       -0.000001  1
  C         -0.690796        1.191109        0.000005  1
  H         -1.197483        2.145664        0.000011  1
  H          1.279537       -2.049878        0.000000  1
  H         -2.480010       -0.000000        0.000002  1
  H         -1.197480       -2.145668        0.000001  1
  H          1.279535        2.049878        0.000011  1
  C          0.939693        1.627595        0.684040  2
  C          0.474820        1.049952        1.619729  2
  H          1.353568        2.141870       -0.149002  2
  H          0.060944        0.535677        2.452771  2

%mem=32GB
%nprocshared= 8
#p m062x/aug-cc-pVDZ   counterpoise=2

00225 m062x/aug-cc-pVDZ   counterpoise=2

 0  1  0  1  0  1
  C          0.696271        1.136534        0.000002  1
  N          1.387403       -0.000000        0.000003  1
  C          0.696273       -1.136531       -0.000007  1
  C         -0.690797       -1.191110       -0.000002  1
  C         -1.398354       -0.000002       -0.000001  1
  C         -0.690796        1.191109        0.000005  1
  H         -1.197483        2.145664        0.000011  1
  H          1.279537       -2.049878        0.000000  1
  H         -2.480010       -0.000000        0.000002  1
  H         -1.197480       -2.145668        0.000001  1
  H          1.279535        2.049878        0.000011  1
  C          0.642788        1.766044        0.684040  2
  C          0.574215        2.573154        1.561061  2
  H          0.703837        1.047477       -0.096770  2
  H          0.513166        3.291721        2.341871  2

%mem=32GB
%nprocshared= 8
#p m062x/aug-cc-pVDZ   counterpoise=2

00226 m062x/aug-cc-pVDZ   counterpoise=2

 0  1  0  1  0  1
  C          0.696271        1.136534        0.000002  1
  N          1.387403       -0.000000        0.000003  1
  C          0.696273       -1.136531       -0.000007  1
  C         -0.690797       -1.191110       -0.000002  1
  C         -1.398354       -0.000002       -0.000001  1
  C         -0.690796        1.191109        0.000005  1
  H         -1.197483        2.145664        0.000011  1
  H          1.279537       -2.049878        0.000000  1
  H         -2.480010       -0.000000        0.000002  1
  H         -1.197480       -2.145668        0.000001  1
  H          1.279535        2.049878        0.000011  1
  C          0.326352        1.850833        0.684040  2
  C         -0.091889        2.658440        1.457434  2
  H          0.698711        1.131822       -0.004510  2
  H         -0.464249        3.377452        2.145984  2

%mem=32GB
%nprocshared= 8
#p m062x/aug-cc-pVDZ   counterpoise=2

00227 m062x/aug-cc-pVDZ   counterpoise=2

 0  1  0  1  0  1
  C          0.696271        1.136534        0.000002  1
  N          1.387403       -0.000000        0.000003  1
  C          0.696273       -1.136531       -0.000007  1
  C         -0.690797       -1.191110       -0.000002  1
  C         -1.398354       -0.000002       -0.000001  1
  C         -0.690796        1.191109        0.000005  1
  H         -1.197483        2.145664        0.000011  1
  H          1.279537       -2.049878        0.000000  1
  H         -2.480010       -0.000000        0.000002  1
  H         -1.197480       -2.145668        0.000001  1
  H          1.279535        2.049878        0.000011  1
  C          0.000000        1.879385        0.684040  2
  C          0.692368        2.569228        1.369632  2
  H         -0.616414        1.265220        0.073659  2
  H          1.308782        3.183393        1.980013  2

%mem=32GB
%nprocshared= 8
#p m062x/aug-cc-pVDZ   counterpoise=2

00228 m062x/aug-cc-pVDZ   counterpoise=2

 0  1  0  1  0  1
  C          0.696271        1.136534        0.000002  1
  N          1.387403       -0.000000        0.000003  1
  C          0.696273       -1.136531       -0.000007  1
  C         -0.690797       -1.191110       -0.000002  1
  C         -1.398354       -0.000002       -0.000001  1
  C         -0.690796        1.191109        0.000005  1
  H         -1.197483        2.145664        0.000011  1
  H          1.279537       -2.049878        0.000000  1
  H         -2.480010       -0.000000        0.000002  1
  H         -1.197480       -2.145668        0.000001  1
  H          1.279535        2.049878        0.000011  1
  C         -0.326352        1.850833        0.684040  2
  C          0.101124        2.624658        1.486381  2
  H         -0.706933        1.161898       -0.030283  2
  H          0.481705        3.313594        2.200704  2

%mem=32GB
%nprocshared= 8
#p m062x/aug-cc-pVDZ   counterpoise=2

00229 m062x/aug-cc-pVDZ   counterpoise=2

 0  1  0  1  0  1
  C          0.696271        1.136534        0.000002  1
  N          1.387403       -0.000000        0.000003  1
  C          0.696273       -1.136531       -0.000007  1
  C         -0.690797       -1.191110       -0.000002  1
  C         -1.398354       -0.000002       -0.000001  1
  C         -0.690796        1.191109        0.000005  1
  H         -1.197483        2.145664        0.000011  1
  H          1.279537       -2.049878        0.000000  1
  H         -2.480010       -0.000000        0.000002  1
  H         -1.197480       -2.145668        0.000001  1
  H          1.279535        2.049878        0.000011  1
  C         -0.642788        1.766044        0.684040  2
  C         -0.578738        2.533088        1.596638  2
  H         -0.699811        1.083147       -0.128444  2
  H         -0.521714        3.215985        2.409122  2

%mem=32GB
%nprocshared= 8
#p m062x/aug-cc-pVDZ   counterpoise=2

00230 m062x/aug-cc-pVDZ   counterpoise=2

 0  1  0  1  0  1
  C          0.696271        1.136534        0.000002  1
  N          1.387403       -0.000000        0.000003  1
  C          0.696273       -1.136531       -0.000007  1
  C         -0.690797       -1.191110       -0.000002  1
  C         -1.398354       -0.000002       -0.000001  1
  C         -0.690796        1.191109        0.000005  1
  H         -1.197483        2.145664        0.000011  1
  H          1.279537       -2.049878        0.000000  1
  H         -2.480010       -0.000000        0.000002  1
  H         -1.197480       -2.145668        0.000001  1
  H          1.279535        2.049878        0.000011  1
  C         -0.939693        1.627595        0.684040  2
  C         -1.289792        2.241560        1.646209  2
  H         -0.627999        1.080983       -0.172577  2
  H         -1.601486        2.788172        2.502827  2

%mem=32GB
%nprocshared= 8
#p m062x/aug-cc-pVDZ   counterpoise=2

00231 m062x/aug-cc-pVDZ   counterpoise=2

 0  1  0  1  0  1
  C          0.696271        1.136534        0.000002  1
  N          1.387403       -0.000000        0.000003  1
  C          0.696273       -1.136531       -0.000007  1
  C         -0.690797       -1.191110       -0.000002  1
  C         -1.398354       -0.000002       -0.000001  1
  C         -0.690796        1.191109        0.000005  1
  H         -1.197483        2.145664        0.000011  1
  H          1.279537       -2.049878        0.000000  1
  H         -2.480010       -0.000000        0.000002  1
  H         -1.197480       -2.145668        0.000001  1
  H          1.279535        2.049878        0.000011  1
  C         -1.208046        1.439693        0.684040  2
  C         -1.899647        1.772068        1.598647  2
  H         -0.592314        1.143780       -0.130233  2
  H         -2.515379        2.067981        2.412920  2

%mem=32GB
%nprocshared= 8
#p m062x/aug-cc-pVDZ   counterpoise=2

00232 m062x/aug-cc-pVDZ   counterpoise=2

 0  1  0  1  0  1
  C          0.696271        1.136534        0.000002  1
  N          1.387403       -0.000000        0.000003  1
  C          0.696273       -1.136531       -0.000007  1
  C         -0.690797       -1.191110       -0.000002  1
  C         -1.398354       -0.000002       -0.000001  1
  C         -0.690796        1.191109        0.000005  1
  H         -1.197483        2.145664        0.000011  1
  H          1.279537       -2.049878        0.000000  1
  H         -2.480010       -0.000000        0.000002  1
  H         -1.197480       -2.145668        0.000001  1
  H          1.279535        2.049878        0.000011  1
  C         -1.439693        1.208046        0.684040  2
  C         -2.321063        1.227978        1.489076  2
  H         -0.655010        1.190300       -0.032681  2
  H         -3.105745        1.245724        2.205797  2

%mem=32GB
%nprocshared= 8
#p m062x/aug-cc-pVDZ   counterpoise=2

00233 m062x/aug-cc-pVDZ   counterpoise=2

 0  1  0  1  0  1
  C          0.696271        1.136534        0.000002  1
  N          1.387403       -0.000000        0.000003  1
  C          0.696273       -1.136531       -0.000007  1
  C         -0.690797       -1.191110       -0.000002  1
  C         -1.398354       -0.000002       -0.000001  1
  C         -0.690796        1.191109        0.000005  1
  H         -1.197483        2.145664        0.000011  1
  H          1.279537       -2.049878        0.000000  1
  H         -2.480010       -0.000000        0.000002  1
  H         -1.197480       -2.145668        0.000001  1
  H          1.279535        2.049878        0.000011  1
  C         -1.627595        0.939693        0.684040  2
  C         -1.858610        1.886658        1.373374  2
  H         -1.421923        0.096611        0.070328  2
  H         -2.064283        2.729739        1.987087  2

%mem=32GB
%nprocshared= 8
#p m062x/aug-cc-pVDZ   counterpoise=2

00234 m062x/aug-cc-pVDZ   counterpoise=2

 0  1  0  1  0  1
  C          0.696271        1.136534        0.000002  1
  N          1.387403       -0.000000        0.000003  1
  C          0.696273       -1.136531       -0.000007  1
  C         -0.690797       -1.191110       -0.000002  1
  C         -1.398354       -0.000002       -0.000001  1
  C         -0.690796        1.191109        0.000005  1
  H         -1.197483        2.145664        0.000011  1
  H          1.279537       -2.049878        0.000000  1
  H         -2.480010       -0.000000        0.000002  1
  H         -1.197480       -2.145668        0.000001  1
  H          1.279535        2.049878        0.000011  1
  C         -1.766044        0.642788        0.684040  2
  C         -2.201482        1.404012        1.494117  2
  H         -1.378375       -0.034929       -0.037169  2
  H         -2.589152        2.081728        2.215327  2

%mem=32GB
%nprocshared= 8
#p m062x/aug-cc-pVDZ   counterpoise=2

00235 m062x/aug-cc-pVDZ   counterpoise=2

 0  1  0  1  0  1
  C          0.696271        1.136534        0.000002  1
  N          1.387403       -0.000000        0.000003  1
  C          0.696273       -1.136531       -0.000007  1
  C         -0.690797       -1.191110       -0.000002  1
  C         -1.398354       -0.000002       -0.000001  1
  C         -0.690796        1.191109        0.000005  1
  H         -1.197483        2.145664        0.000011  1
  H          1.279537       -2.049878        0.000000  1
  H         -2.480010       -0.000000        0.000002  1
  H         -1.197480       -2.145668        0.000001  1
  H          1.279535        2.049878        0.000011  1
  C         -1.850833        0.326352        0.684040  2
  C         -2.462814        0.767748        1.609211  2
  H         -1.305987       -0.066622       -0.139638  2
  H         -3.007660        1.160722        2.432889  2

%mem=32GB
%nprocshared= 8
#p m062x/aug-cc-pVDZ   counterpoise=2

00236 m062x/aug-cc-pVDZ   counterpoise=2

 0  1  0  1  0  1
  C          0.696271        1.136534        0.000002  1
  N          1.387403       -0.000000        0.000003  1
  C          0.696273       -1.136531       -0.000007  1
  C         -0.690797       -1.191110       -0.000002  1
  C         -1.398354       -0.000002       -0.000001  1
  C         -0.690796        1.191109        0.000005  1
  H         -1.197483        2.145664        0.000011  1
  H          1.279537       -2.049878        0.000000  1
  H         -2.480010       -0.000000        0.000002  1
  H         -1.197480       -2.145668        0.000001  1
  H          1.279535        2.049878        0.000011  1
  C         -1.879385        0.000000        0.684040  2
  C         -2.566125        0.000003        1.660606  2
  H         -1.267982       -0.000003       -0.185394  2
  H         -3.177529        0.000005        2.530041  2

%mem=32GB
%nprocshared= 8
#p m062x/aug-cc-pVDZ   counterpoise=2

00237 m062x/aug-cc-pVDZ   counterpoise=2

 0  1  0  1  0  1
  C          0.696271        1.136534        0.000002  1
  N          1.387403       -0.000000        0.000003  1
  C          0.696273       -1.136531       -0.000007  1
  C         -0.690797       -1.191110       -0.000002  1
  C         -1.398354       -0.000002       -0.000001  1
  C         -0.690796        1.191109        0.000005  1
  H         -1.197483        2.145664        0.000011  1
  H          1.279537       -2.049878        0.000000  1
  H         -2.480010       -0.000000        0.000002  1
  H         -1.197480       -2.145668        0.000001  1
  H          1.279535        2.049878        0.000011  1
  C         -1.850833       -0.326352        0.684040  2
  C         -2.462815       -0.767743        1.609213  2
  H         -1.305986        0.066618       -0.139639  2
  H         -3.007662       -1.160713        2.432892  2

%mem=32GB
%nprocshared= 8
#p m062x/aug-cc-pVDZ   counterpoise=2

00238 m062x/aug-cc-pVDZ   counterpoise=2

 0  1  0  1  0  1
  C          0.696271        1.136534        0.000002  1
  N          1.387403       -0.000000        0.000003  1
  C          0.696273       -1.136531       -0.000007  1
  C         -0.690797       -1.191110       -0.000002  1
  C         -1.398354       -0.000002       -0.000001  1
  C         -0.690796        1.191109        0.000005  1
  H         -1.197483        2.145664        0.000011  1
  H          1.279537       -2.049878        0.000000  1
  H         -2.480010       -0.000000        0.000002  1
  H         -1.197480       -2.145668        0.000001  1
  H          1.279535        2.049878        0.000011  1
  C         -1.766044       -0.642788        0.684040  2
  C         -2.201483       -1.404009        1.494119  2
  H         -1.378374        0.034926       -0.037171  2
  H         -2.589154       -2.081723        2.215330  2

%mem=32GB
%nprocshared= 8
#p m062x/aug-cc-pVDZ   counterpoise=2

00239 m062x/aug-cc-pVDZ   counterpoise=2

 0  1  0  1  0  1
  C          0.696271        1.136534        0.000002  1
  N          1.387403       -0.000000        0.000003  1
  C          0.696273       -1.136531       -0.000007  1
  C         -0.690797       -1.191110       -0.000002  1
  C         -1.398354       -0.000002       -0.000001  1
  C         -0.690796        1.191109        0.000005  1
  H         -1.197483        2.145664        0.000011  1
  H          1.279537       -2.049878        0.000000  1
  H         -2.480010       -0.000000        0.000002  1
  H         -1.197480       -2.145668        0.000001  1
  H          1.279535        2.049878        0.000011  1
  C         -1.627595       -0.939693        0.684040  2
  C         -1.858611       -1.886656        1.373376  2
  H         -1.421923       -0.096612        0.070326  2
  H         -2.064284       -2.729737        1.987090  2

%mem=32GB
%nprocshared= 8
#p m062x/aug-cc-pVDZ   counterpoise=2

00240 m062x/aug-cc-pVDZ   counterpoise=2

 0  1  0  1  0  1
  C          0.696271        1.136534        0.000002  1
  N          1.387403       -0.000000        0.000003  1
  C          0.696273       -1.136531       -0.000007  1
  C         -0.690797       -1.191110       -0.000002  1
  C         -1.398354       -0.000002       -0.000001  1
  C         -0.690796        1.191109        0.000005  1
  H         -1.197483        2.145664        0.000011  1
  H          1.279537       -2.049878        0.000000  1
  H         -2.480010       -0.000000        0.000002  1
  H         -1.197480       -2.145668        0.000001  1
  H          1.279535        2.049878        0.000011  1
  C         -1.439693       -1.208046        0.684040  2
  C         -2.321058       -1.227977        1.489081  2
  H         -0.655014       -1.190301       -0.032686  2
  H         -3.105736       -1.245722        2.205807  2

%mem=32GB
%nprocshared= 8
#p m062x/aug-cc-pVDZ   counterpoise=2

00241 m062x/aug-cc-pVDZ   counterpoise=2

 0  1  0  1  0  1
  C          0.696271        1.136534        0.000002  1
  N          1.387403       -0.000000        0.000003  1
  C          0.696273       -1.136531       -0.000007  1
  C         -0.690797       -1.191110       -0.000002  1
  C         -1.398354       -0.000002       -0.000001  1
  C         -0.690796        1.191109        0.000005  1
  H         -1.197483        2.145664        0.000011  1
  H          1.279537       -2.049878        0.000000  1
  H         -2.480010       -0.000000        0.000002  1
  H         -1.197480       -2.145668        0.000001  1
  H          1.279535        2.049878        0.000011  1
  C         -1.208046       -1.439693        0.684040  2
  C         -1.899643       -1.772065        1.598652  2
  H         -0.592318       -1.143782       -0.130237  2
  H         -2.515370       -2.067975        2.412929  2

%mem=32GB
%nprocshared= 8
#p m062x/aug-cc-pVDZ   counterpoise=2

00242 m062x/aug-cc-pVDZ   counterpoise=2

 0  1  0  1  0  1
  C          0.696271        1.136534        0.000002  1
  N          1.387403       -0.000000        0.000003  1
  C          0.696273       -1.136531       -0.000007  1
  C         -0.690797       -1.191110       -0.000002  1
  C         -1.398354       -0.000002       -0.000001  1
  C         -0.690796        1.191109        0.000005  1
  H         -1.197483        2.145664        0.000011  1
  H          1.279537       -2.049878        0.000000  1
  H         -2.480010       -0.000000        0.000002  1
  H         -1.197480       -2.145668        0.000001  1
  H          1.279535        2.049878        0.000011  1
  C         -0.939693       -1.627595        0.684040  2
  C         -1.289789       -2.241555        1.646214  2
  H         -0.628002       -1.080988       -0.172581  2
  H         -1.601479       -2.788163        2.502835  2

%mem=32GB
%nprocshared= 8
#p m062x/aug-cc-pVDZ   counterpoise=2

00243 m062x/aug-cc-pVDZ   counterpoise=2

 0  1  0  1  0  1
  C          0.696271        1.136534        0.000002  1
  N          1.387403       -0.000000        0.000003  1
  C          0.696273       -1.136531       -0.000007  1
  C         -0.690797       -1.191110       -0.000002  1
  C         -1.398354       -0.000002       -0.000001  1
  C         -0.690796        1.191109        0.000005  1
  H         -1.197483        2.145664        0.000011  1
  H          1.279537       -2.049878        0.000000  1
  H         -2.480010       -0.000000        0.000002  1
  H         -1.197480       -2.145668        0.000001  1
  H          1.279535        2.049878        0.000011  1
  C         -0.642788       -1.766044        0.684040  2
  C         -0.578737       -2.533082        1.596642  2
  H         -0.699812       -1.083152       -0.128448  2
  H         -0.521712       -3.215975        2.409130  2

%mem=32GB
%nprocshared= 8
#p m062x/aug-cc-pVDZ   counterpoise=2

00244 m062x/aug-cc-pVDZ   counterpoise=2

 0  1  0  1  0  1
  C          0.696271        1.136534        0.000002  1
  N          1.387403       -0.000000        0.000003  1
  C          0.696273       -1.136531       -0.000007  1
  C         -0.690797       -1.191110       -0.000002  1
  C         -1.398354       -0.000002       -0.000001  1
  C         -0.690796        1.191109        0.000005  1
  H         -1.197483        2.145664        0.000011  1
  H          1.279537       -2.049878        0.000000  1
  H         -2.480010       -0.000000        0.000002  1
  H         -1.197480       -2.145668        0.000001  1
  H          1.279535        2.049878        0.000011  1
  C         -0.326352       -1.850833        0.684040  2
  C          0.101123       -2.624654        1.486386  2
  H         -0.706932       -1.161902       -0.030287  2
  H          0.481704       -3.313585        2.200713  2

%mem=32GB
%nprocshared= 8
#p m062x/aug-cc-pVDZ   counterpoise=2

00245 m062x/aug-cc-pVDZ   counterpoise=2

 0  1  0  1  0  1
  C          0.696271        1.136534        0.000002  1
  N          1.387403       -0.000000        0.000003  1
  C          0.696273       -1.136531       -0.000007  1
  C         -0.690797       -1.191110       -0.000002  1
  C         -1.398354       -0.000002       -0.000001  1
  C         -0.690796        1.191109        0.000005  1
  H         -1.197483        2.145664        0.000011  1
  H          1.279537       -2.049878        0.000000  1
  H         -2.480010       -0.000000        0.000002  1
  H         -1.197480       -2.145668        0.000001  1
  H          1.279535        2.049878        0.000011  1
  C         -0.000000       -1.879385        0.684040  2
  C          0.692367       -2.569224        1.369637  2
  H         -0.616413       -1.265223        0.073655  2
  H          1.308779       -3.183387        1.980022  2

%mem=32GB
%nprocshared= 8
#p m062x/aug-cc-pVDZ   counterpoise=2

00246 m062x/aug-cc-pVDZ   counterpoise=2

 0  1  0  1  0  1
  C          0.696271        1.136534        0.000002  1
  N          1.387403       -0.000000        0.000003  1
  C          0.696273       -1.136531       -0.000007  1
  C         -0.690797       -1.191110       -0.000002  1
  C         -1.398354       -0.000002       -0.000001  1
  C         -0.690796        1.191109        0.000005  1
  H         -1.197483        2.145664        0.000011  1
  H          1.279537       -2.049878        0.000000  1
  H         -2.480010       -0.000000        0.000002  1
  H         -1.197480       -2.145668        0.000001  1
  H          1.279535        2.049878        0.000011  1
  C          0.326352       -1.850833        0.684040  2
  C         -0.091888       -2.658437        1.457437  2
  H          0.698710       -1.131825       -0.004514  2
  H         -0.464247       -3.377446        2.145992  2

%mem=32GB
%nprocshared= 8
#p m062x/aug-cc-pVDZ   counterpoise=2

00247 m062x/aug-cc-pVDZ   counterpoise=2

 0  1  0  1  0  1
  C          0.696271        1.136534        0.000002  1
  N          1.387403       -0.000000        0.000003  1
  C          0.696273       -1.136531       -0.000007  1
  C         -0.690797       -1.191110       -0.000002  1
  C         -1.398354       -0.000002       -0.000001  1
  C         -0.690796        1.191109        0.000005  1
  H         -1.197483        2.145664        0.000011  1
  H          1.279537       -2.049878        0.000000  1
  H         -2.480010       -0.000000        0.000002  1
  H         -1.197480       -2.145668        0.000001  1
  H          1.279535        2.049878        0.000011  1
  C          0.642788       -1.766044        0.684040  2
  C          0.574213       -2.573150        1.561064  2
  H          0.703839       -1.047480       -0.096772  2
  H          0.513162       -3.291714        2.341877  2

%mem=32GB
%nprocshared= 8
#p m062x/aug-cc-pVDZ   counterpoise=2

00248 m062x/aug-cc-pVDZ   counterpoise=2

 0  1  0  1  0  1
  C          0.696271        1.136534        0.000002  1
  N          1.387403       -0.000000        0.000003  1
  C          0.696273       -1.136531       -0.000007  1
  C         -0.690797       -1.191110       -0.000002  1
  C         -1.398354       -0.000002       -0.000001  1
  C         -0.690796        1.191109        0.000005  1
  H         -1.197483        2.145664        0.000011  1
  H          1.279537       -2.049878        0.000000  1
  H         -2.480010       -0.000000        0.000002  1
  H         -1.197480       -2.145668        0.000001  1
  H          1.279535        2.049878        0.000011  1
  C          0.939693       -1.627595        0.684040  2
  C          0.474822       -1.049958        1.619734  2
  H          1.353566       -2.141865       -0.149006  2
  H          0.060948       -0.535689        2.452780  2

%mem=32GB
%nprocshared= 8
#p m062x/aug-cc-pVDZ   counterpoise=2

00249 m062x/aug-cc-pVDZ   counterpoise=2

 0  1  0  1  0  1
  C          0.696271        1.136534        0.000002  1
  N          1.387403       -0.000000        0.000003  1
  C          0.696273       -1.136531       -0.000007  1
  C         -0.690797       -1.191110       -0.000002  1
  C         -1.398354       -0.000002       -0.000001  1
  C         -0.690796        1.191109        0.000005  1
  H         -1.197483        2.145664        0.000011  1
  H          1.279537       -2.049878        0.000000  1
  H         -2.480010       -0.000000        0.000002  1
  H         -1.197480       -2.145668        0.000001  1
  H          1.279535        2.049878        0.000011  1
  C          1.208046       -1.439693        0.684040  2
  C          1.882049       -1.838956        1.584929  2
  H          0.607982       -1.084229       -0.118019  2
  H          2.482113       -2.194419        2.386989  2

%mem=32GB
%nprocshared= 8
#p m062x/aug-cc-pVDZ   counterpoise=2

00250 m062x/aug-cc-pVDZ   counterpoise=2

 0  1  0  1  0  1
  C          0.696271        1.136534        0.000002  1
  N          1.387403       -0.000000        0.000003  1
  C          0.696273       -1.136531       -0.000007  1
  C         -0.690797       -1.191110       -0.000002  1
  C         -1.398354       -0.000002       -0.000001  1
  C         -0.690796        1.191109        0.000005  1
  H         -1.197483        2.145664        0.000011  1
  H          1.279537       -2.049878        0.000000  1
  H         -2.480010       -0.000000        0.000002  1
  H         -1.197480       -2.145668        0.000001  1
  H          1.279535        2.049878        0.000011  1
  C          1.439693       -1.208046        0.684040  2
  C          2.316036       -1.292347        1.490395  2
  H          0.659486       -1.132992       -0.033856  2
  H          3.096242       -1.367400        2.208292  2

%mem=32GB
%nprocshared= 8
#p m062x/aug-cc-pVDZ   counterpoise=2

00251 m062x/aug-cc-pVDZ   counterpoise=2

 0  1  0  1  0  1
  C          0.696271        1.136534        0.000002  1
  N          1.387403       -0.000000        0.000003  1
  C          0.696273       -1.136531       -0.000007  1
  C         -0.690797       -1.191110       -0.000002  1
  C         -1.398354       -0.000002       -0.000001  1
  C         -0.690796        1.191109        0.000005  1
  H         -1.197483        2.145664        0.000011  1
  H          1.279537       -2.049878        0.000000  1
  H         -2.480010       -0.000000        0.000002  1
  H         -1.197480       -2.145668        0.000001  1
  H          1.279535        2.049878        0.000011  1
  C          1.627595       -0.939693        0.684040  2
  C          2.576132       -0.739216        1.380732  2
  H          0.783114       -1.118177        0.063777  2
  H          3.420613       -0.560732        2.000995  2

%mem=32GB
%nprocshared= 8
#p m062x/aug-cc-pVDZ   counterpoise=2

00252 m062x/aug-cc-pVDZ   counterpoise=2

 0  1  0  1  0  1
  C          0.696271        1.136534        0.000002  1
  N          1.387403       -0.000000        0.000003  1
  C          0.696273       -1.136531       -0.000007  1
  C         -0.690797       -1.191110       -0.000002  1
  C         -1.398354       -0.000002       -0.000001  1
  C         -0.690796        1.191109        0.000005  1
  H         -1.197483        2.145664        0.000011  1
  H          1.279537       -2.049878        0.000000  1
  H         -2.480010       -0.000000        0.000002  1
  H         -1.197480       -2.145668        0.000001  1
  H          1.279535        2.049878        0.000011  1
  C          1.766044       -0.642788        0.684040  2
  C          2.212660       -1.400970        1.490877  2
  H          1.368423        0.032221       -0.034285  2
  H          2.610282       -2.075978        2.209203  2

%mem=32GB
%nprocshared= 8
#p m062x/aug-cc-pVDZ   counterpoise=2

00253 m062x/aug-cc-pVDZ   counterpoise=2

 0  1  0  1  0  1
  C          0.696271        1.136534        0.000002  1
  N          1.387403       -0.000000        0.000003  1
  C          0.696273       -1.136531       -0.000007  1
  C         -0.690797       -1.191110       -0.000002  1
  C         -1.398354       -0.000002       -0.000001  1
  C         -0.690796        1.191109        0.000005  1
  H         -1.197483        2.145664        0.000011  1
  H          1.279537       -2.049878        0.000000  1
  H         -2.480010       -0.000000        0.000002  1
  H         -1.197480       -2.145668        0.000001  1
  H          1.279535        2.049878        0.000011  1
  C          1.850833       -0.326352        0.684040  2
  C          2.473633       -0.764933        1.603312  2
  H          1.296356        0.064116       -0.134385  2
  H          3.028110       -1.155401        2.421737  2

%mem=32GB
%nprocshared= 8
#p m062x/aug-cc-pVDZ   counterpoise=2

00254 m062x/aug-cc-pVDZ   counterpoise=2

 0  1  0  1  0  1
  C          0.696271        1.136534        0.000002  1
  N          1.387403       -0.000000        0.000003  1
  C          0.696273       -1.136531       -0.000007  1
  C         -0.690797       -1.191110       -0.000002  1
  C         -1.398354       -0.000002       -0.000001  1
  C         -0.690796        1.191109        0.000005  1
  H         -1.197483        2.145664        0.000011  1
  H          1.279537       -2.049878        0.000000  1
  H         -2.480010       -0.000000        0.000002  1
  H         -1.197480       -2.145668        0.000001  1
  H          1.279535        2.049878        0.000011  1
  C          1.969616        0.000000        0.347296  2
  C          2.994916       -0.000000        0.958894  2
  H          1.056793        0.000000       -0.197208  2
  H          3.907739       -0.000000        1.503399  2

%mem=32GB
%nprocshared= 8
#p m062x/aug-cc-pVDZ   counterpoise=2

00255 m062x/aug-cc-pVDZ   counterpoise=2

 0  1  0  1  0  1
  C          0.696271        1.136534        0.000002  1
  N          1.387403       -0.000000        0.000003  1
  C          0.696273       -1.136531       -0.000007  1
  C         -0.690797       -1.191110       -0.000002  1
  C         -1.398354       -0.000002       -0.000001  1
  C         -0.690796        1.191109        0.000005  1
  H         -1.197483        2.145664        0.000011  1
  H          1.279537       -2.049878        0.000000  1
  H         -2.480010       -0.000000        0.000002  1
  H         -1.197480       -2.145668        0.000001  1
  H          1.279535        2.049878        0.000011  1
  C          1.939693        0.342020        0.347296  2
  C          2.834796        0.896337        0.910159  2
  H          1.142784       -0.151487       -0.153820  2
  H          3.631705        1.389844        1.411276  2

%mem=32GB
%nprocshared= 8
#p m062x/aug-cc-pVDZ   counterpoise=2

00256 m062x/aug-cc-pVDZ   counterpoise=2

 0  1  0  1  0  1
  C          0.696271        1.136534        0.000002  1
  N          1.387403       -0.000000        0.000003  1
  C          0.696273       -1.136531       -0.000007  1
  C         -0.690797       -1.191110       -0.000002  1
  C         -1.398354       -0.000002       -0.000001  1
  C         -0.690796        1.191109        0.000005  1
  H         -1.197483        2.145664        0.000011  1
  H          1.279537       -2.049878        0.000000  1
  H         -2.480010       -0.000000        0.000002  1
  H         -1.197480       -2.145668        0.000001  1
  H          1.279535        2.049878        0.000011  1
  C          1.850833        0.673648        0.347296  2
  C          2.473632        1.578956        0.814020  2
  H          1.296357       -0.132346       -0.068227  2
  H          3.028108        2.384951        1.229543  2

%mem=32GB
%nprocshared= 8
#p m062x/aug-cc-pVDZ   counterpoise=2

00257 m062x/aug-cc-pVDZ   counterpoise=2

 0  1  0  1  0  1
  C          0.696271        1.136534        0.000002  1
  N          1.387403       -0.000000        0.000003  1
  C          0.696273       -1.136531       -0.000007  1
  C         -0.690797       -1.191110       -0.000002  1
  C         -1.398354       -0.000002       -0.000001  1
  C         -0.690796        1.191109        0.000005  1
  H         -1.197483        2.145664        0.000011  1
  H          1.279537       -2.049878        0.000000  1
  H         -2.480010       -0.000000        0.000002  1
  H         -1.197480       -2.145668        0.000001  1
  H          1.279535        2.049878        0.000011  1
  C          1.705737        0.984808        0.347296  2
  C          2.823419        0.816816        0.731821  2
  H          0.710667        1.134370        0.004955  2
  H          3.818489        0.667254        1.074162  2

%mem=32GB
%nprocshared= 8
#p m062x/aug-cc-pVDZ   counterpoise=2

00258 m062x/aug-cc-pVDZ   counterpoise=2

 0  1  0  1  0  1
  C          0.696271        1.136534        0.000002  1
  N          1.387403       -0.000000        0.000003  1
  C          0.696273       -1.136531       -0.000007  1
  C         -0.690797       -1.191110       -0.000002  1
  C         -1.398354       -0.000002       -0.000001  1
  C         -0.690796        1.191109        0.000005  1
  H         -1.197483        2.145664        0.000011  1
  H          1.279537       -2.049878        0.000000  1
  H         -2.480010       -0.000000        0.000002  1
  H         -1.197480       -2.145668        0.000001  1
  H          1.279535        2.049878        0.000011  1
  C          1.508813        1.266044        0.347296  2
  C          1.817252        0.211582        0.814487  2
  H          1.234210        2.204830       -0.068642  2
  H          2.091855       -0.727204        1.230425  2

%mem=32GB
%nprocshared= 8
#p m062x/aug-cc-pVDZ   counterpoise=2

00259 m062x/aug-cc-pVDZ   counterpoise=2

 0  1  0  1  0  1
  C          0.696271        1.136534        0.000002  1
  N          1.387403       -0.000000        0.000003  1
  C          0.696273       -1.136531       -0.000007  1
  C         -0.690797       -1.191110       -0.000002  1
  C         -1.398354       -0.000002       -0.000001  1
  C         -0.690796        1.191109        0.000005  1
  H         -1.197483        2.145664        0.000011  1
  H          1.279537       -2.049878        0.000000  1
  H         -2.480010       -0.000000        0.000002  1
  H         -1.197480       -2.145668        0.000001  1
  H          1.279535        2.049878        0.000011  1
  C          1.266044        1.508813        0.347296  2
  C          1.240999        0.504330        0.992029  2
  H          1.288342        2.403102       -0.226708  2
  H          1.218702       -0.389959        1.566033  2

%mem=32GB
%nprocshared= 8
#p m062x/aug-cc-pVDZ   counterpoise=2

00260 m062x/aug-cc-pVDZ   counterpoise=2

 0  1  0  1  0  1
  C          0.696271        1.136534        0.000002  1
  N          1.387403       -0.000000        0.000003  1
  C          0.696273       -1.136531       -0.000007  1
  C         -0.690797       -1.191110       -0.000002  1
  C         -1.398354       -0.000002       -0.000001  1
  C         -0.690796        1.191109        0.000005  1
  H         -1.197483        2.145664        0.000011  1
  H          1.279537       -2.049878        0.000000  1
  H         -2.480010       -0.000000        0.000002  1
  H         -1.197480       -2.145668        0.000001  1
  H          1.279535        2.049878        0.000011  1
  C          0.984808        1.705737        0.347296  2
  C          0.368458        0.986051        1.073558  2
  H          1.533543        2.346473       -0.299294  2
  H         -0.180277        0.345315        1.720148  2

%mem=32GB
%nprocshared= 8
#p m062x/aug-cc-pVDZ   counterpoise=2

00261 m062x/aug-cc-pVDZ   counterpoise=2

 0  1  0  1  0  1
  C          0.696271        1.136534        0.000002  1
  N          1.387403       -0.000000        0.000003  1
  C          0.696273       -1.136531       -0.000007  1
  C         -0.690797       -1.191110       -0.000002  1
  C         -1.398354       -0.000002       -0.000001  1
  C         -0.690796        1.191109        0.000005  1
  H         -1.197483        2.145664        0.000011  1
  H          1.279537       -2.049878        0.000000  1
  H         -2.480010       -0.000000        0.000002  1
  H         -1.197480       -2.145668        0.000001  1
  H          1.279535        2.049878        0.000011  1
  C          0.673648        1.850833        0.347296  2
  C         -0.322455        1.523595        0.918248  2
  H          1.560477        2.142173       -0.161021  2
  H         -1.209284        1.232256        1.426565  2

%mem=32GB
%nprocshared= 8
#p m062x/aug-cc-pVDZ   counterpoise=2

00262 m062x/aug-cc-pVDZ   counterpoise=2

 0  1  0  1  0  1
  C          0.696271        1.136534        0.000002  1
  N          1.387403       -0.000000        0.000003  1
  C          0.696273       -1.136531       -0.000007  1
  C         -0.690797       -1.191110       -0.000002  1
  C         -1.398354       -0.000002       -0.000001  1
  C         -0.690796        1.191109        0.000005  1
  H         -1.197483        2.145664        0.000011  1
  H          1.279537       -2.049878        0.000000  1
  H         -2.480010       -0.000000        0.000002  1
  H         -1.197480       -2.145668        0.000001  1
  H          1.279535        2.049878        0.000011  1
  C          0.342020        1.939693        0.347296  2
  C         -0.105984        2.955410        0.786503  2
  H          0.740878        1.035401       -0.043729  2
  H         -0.504842        3.859701        1.177529  2

%mem=32GB
%nprocshared= 8
#p m062x/aug-cc-pVDZ   counterpoise=2

00263 m062x/aug-cc-pVDZ   counterpoise=2

 0  1  0  1  0  1
  C          0.696271        1.136534        0.000002  1
  N          1.387403       -0.000000        0.000003  1
  C          0.696273       -1.136531       -0.000007  1
  C         -0.690797       -1.191110       -0.000002  1
  C         -1.398354       -0.000002       -0.000001  1
  C         -0.690796        1.191109        0.000005  1
  H         -1.197483        2.145664        0.000011  1
  H          1.279537       -2.049878        0.000000  1
  H         -2.480010       -0.000000        0.000002  1
  H         -1.197480       -2.145668        0.000001  1
  H          1.279535        2.049878        0.000011  1
  C          0.000000        1.969616        0.347296  2
  C          0.751640        2.816691        0.725176  2
  H         -0.669183        1.215466        0.010870  2
  H          1.420823        3.570841        1.061602  2

%mem=32GB
%nprocshared= 8
#p m062x/aug-cc-pVDZ   counterpoise=2

00264 m062x/aug-cc-pVDZ   counterpoise=2

 0  1  0  1  0  1
  C          0.696271        1.136534        0.000002  1
  N          1.387403       -0.000000        0.000003  1
  C          0.696273       -1.136531       -0.000007  1
  C         -0.690797       -1.191110       -0.000002  1
  C         -1.398354       -0.000002       -0.000001  1
  C         -0.690796        1.191109        0.000005  1
  H         -1.197483        2.145664        0.000011  1
  H          1.279537       -2.049878        0.000000  1
  H         -2.480010       -0.000000        0.000002  1
  H         -1.197480       -2.145668        0.000001  1
  H          1.279535        2.049878        0.000011  1
  C         -0.342020        1.939693        0.347296  2
  C          0.122752        2.937240        0.810090  2
  H         -0.755806        1.051578       -0.064728  2
  H          0.536537        3.825355        1.222114  2

%mem=32GB
%nprocshared= 8
#p m062x/aug-cc-pVDZ   counterpoise=2

00265 m062x/aug-cc-pVDZ   counterpoise=2

 0  1  0  1  0  1
  C          0.696271        1.136534        0.000002  1
  N          1.387403       -0.000000        0.000003  1
  C          0.696273       -1.136531       -0.000007  1
  C         -0.690797       -1.191110       -0.000002  1
  C         -1.398354       -0.000002       -0.000001  1
  C         -0.690796        1.191109        0.000005  1
  H         -1.197483        2.145664        0.000011  1
  H          1.279537       -2.049878        0.000000  1
  H         -2.480010       -0.000000        0.000002  1
  H         -1.197480       -2.145668        0.000001  1
  H          1.279535        2.049878        0.000011  1
  C         -0.673648        1.850833        0.347296  2
  C          0.227201        1.343807        0.944530  2
  H         -1.475672        2.302238       -0.184420  2
  H          1.029225        0.892402        1.476246  2

%mem=32GB
%nprocshared= 8
#p m062x/aug-cc-pVDZ   counterpoise=2

00266 m062x/aug-cc-pVDZ   counterpoise=2

 0  1  0  1  0  1
  C          0.696271        1.136534        0.000002  1
  N          1.387403       -0.000000        0.000003  1
  C          0.696273       -1.136531       -0.000007  1
  C         -0.690797       -1.191110       -0.000002  1
  C         -1.398354       -0.000002       -0.000001  1
  C         -0.690796        1.191109        0.000005  1
  H         -1.197483        2.145664        0.000011  1
  H          1.279537       -2.049878        0.000000  1
  H         -2.480010       -0.000000        0.000002  1
  H         -1.197480       -2.145668        0.000001  1
  H          1.279535        2.049878        0.000011  1
  C         -0.984808        1.705737        0.347296  2
  C         -0.561266        0.829625        1.038913  2
  H         -1.361886        2.485738       -0.268449  2
  H         -0.184188        0.049625        1.654658  2

%mem=32GB
%nprocshared= 8
#p m062x/aug-cc-pVDZ   counterpoise=2

00267 m062x/aug-cc-pVDZ   counterpoise=2

 0  1  0  1  0  1
  C          0.696271        1.136534        0.000002  1
  N          1.387403       -0.000000        0.000003  1
  C          0.696273       -1.136531       -0.000007  1
  C         -0.690797       -1.191110       -0.000002  1
  C         -1.398354       -0.000002       -0.000001  1
  C         -0.690796        1.191109        0.000005  1
  H         -1.197483        2.145664        0.000011  1
  H          1.279537       -2.049878        0.000000  1
  H         -2.480010       -0.000000        0.000002  1
  H         -1.197480       -2.145668        0.000001  1
  H          1.279535        2.049878        0.000011  1
  C         -1.266044        1.508813        0.347296  2
  C         -1.378384        0.465322        0.916329  2
  H         -1.166029        2.437831       -0.159313  2
  H         -1.478399       -0.463696        1.422938  2

%mem=32GB
%nprocshared= 8
#p m062x/aug-cc-pVDZ   counterpoise=2

00268 m062x/aug-cc-pVDZ   counterpoise=2

 0  1  0  1  0  1
  C          0.696271        1.136534        0.000002  1
  N          1.387403       -0.000000        0.000003  1
  C          0.696273       -1.136531       -0.000007  1
  C         -0.690797       -1.191110       -0.000002  1
  C         -1.398354       -0.000002       -0.000001  1
  C         -0.690796        1.191109        0.000005  1
  H         -1.197483        2.145664        0.000011  1
  H          1.279537       -2.049878        0.000000  1
  H         -2.480010       -0.000000        0.000002  1
  H         -1.197480       -2.145668        0.000001  1
  H          1.279535        2.049878        0.000011  1
  C         -1.508813        1.266044        0.347296  2
  C         -2.603846        1.366356        0.812196  2
  H         -0.533907        1.176737       -0.066603  2
  H         -3.578753        1.455664        1.226095  2

%mem=32GB
%nprocshared= 8
#p m062x/aug-cc-pVDZ   counterpoise=2

00269 m062x/aug-cc-pVDZ   counterpoise=2

 0  1  0  1  0  1
  C          0.696271        1.136534        0.000002  1
  N          1.387403       -0.000000        0.000003  1
  C          0.696273       -1.136531       -0.000007  1
  C         -0.690797       -1.191110       -0.000002  1
  C         -1.398354       -0.000002       -0.000001  1
  C         -0.690796        1.191109        0.000005  1
  H         -1.197483        2.145664        0.000011  1
  H          1.279537       -2.049878        0.000000  1
  H         -2.480010       -0.000000        0.000002  1
  H         -1.197480       -2.145668        0.000001  1
  H          1.279535        2.049878        0.000011  1
  C         -1.705737        0.984808        0.347296  2
  C         -2.042855        2.064884        0.728190  2
  H         -1.405602        0.023218        0.008188  2
  H         -2.342991        3.026473        1.067298  2

%mem=32GB
%nprocshared= 8
#p m062x/aug-cc-pVDZ   counterpoise=2

00270 m062x/aug-cc-pVDZ   counterpoise=2

 0  1  0  1  0  1
  C          0.696271        1.136534        0.000002  1
  N          1.387403       -0.000000        0.000003  1
  C          0.696273       -1.136531       -0.000007  1
  C         -0.690797       -1.191110       -0.000002  1
  C         -1.398354       -0.000002       -0.000001  1
  C         -0.690796        1.191109        0.000005  1
  H         -1.197483        2.145664        0.000011  1
  H          1.279537       -2.049878        0.000000  1
  H         -2.480010       -0.000000        0.000002  1
  H         -1.197480       -2.145668        0.000001  1
  H          1.279535        2.049878        0.000011  1
  C         -1.850833        0.673648        0.347296  2
  C         -2.462814        1.584764        0.817018  2
  H         -1.305988       -0.137517       -0.070896  2
  H         -3.007660        2.395930        1.235211  2

%mem=32GB
%nprocshared= 8
#p m062x/aug-cc-pVDZ   counterpoise=2

00271 m062x/aug-cc-pVDZ   counterpoise=2

 0  1  0  1  0  1
  C          0.696271        1.136534        0.000002  1
  N          1.387403       -0.000000        0.000003  1
  C          0.696273       -1.136531       -0.000007  1
  C         -0.690797       -1.191110       -0.000002  1
  C         -1.398354       -0.000002       -0.000001  1
  C         -0.690796        1.191109        0.000005  1
  H         -1.197483        2.145664        0.000011  1
  H          1.279537       -2.049878        0.000000  1
  H         -2.480010       -0.000000        0.000002  1
  H         -1.197480       -2.145668        0.000001  1
  H          1.279535        2.049878        0.000011  1
  C         -1.939693        0.342020        0.347296  2
  C         -1.053243        0.903141        0.917071  2
  H         -2.728897       -0.157545       -0.159973  2
  H         -0.264039        1.402707        1.424339  2

%mem=32GB
%nprocshared= 8
#p m062x/aug-cc-pVDZ   counterpoise=2

00272 m062x/aug-cc-pVDZ   counterpoise=2

 0  1  0  1  0  1
  C          0.696271        1.136534        0.000002  1
  N          1.387403       -0.000000        0.000003  1
  C          0.696273       -1.136531       -0.000007  1
  C         -0.690797       -1.191110       -0.000002  1
  C         -1.398354       -0.000002       -0.000001  1
  C         -0.690796        1.191109        0.000005  1
  H         -1.197483        2.145664        0.000011  1
  H          1.279537       -2.049878        0.000000  1
  H         -2.480010       -0.000000        0.000002  1
  H         -1.197480       -2.145668        0.000001  1
  H          1.279535        2.049878        0.000011  1
  C         -1.969616        0.000000        0.347296  2
  C         -0.982588       -0.000000        1.018913  2
  H         -2.848365        0.000000       -0.250642  2
  H         -0.103838       -0.000000        1.616851  2

%mem=32GB
%nprocshared= 8
#p m062x/aug-cc-pVDZ   counterpoise=2

00273 m062x/aug-cc-pVDZ   counterpoise=2

 0  1  0  1  0  1
  C          0.696271        1.136534        0.000002  1
  N          1.387403       -0.000000        0.000003  1
  C          0.696273       -1.136531       -0.000007  1
  C         -0.690797       -1.191110       -0.000002  1
  C         -1.398354       -0.000002       -0.000001  1
  C         -0.690796        1.191109        0.000005  1
  H         -1.197483        2.145664        0.000011  1
  H          1.279537       -2.049878        0.000000  1
  H         -2.480010       -0.000000        0.000002  1
  H         -1.197480       -2.145668        0.000001  1
  H          1.279535        2.049878        0.000011  1
  C         -1.939693       -0.342020        0.347296  2
  C         -1.053243       -0.903141        0.917071  2
  H         -2.728897        0.157545       -0.159973  2
  H         -0.264039       -1.402707        1.424339  2

%mem=32GB
%nprocshared= 8
#p m062x/aug-cc-pVDZ   counterpoise=2

00274 m062x/aug-cc-pVDZ   counterpoise=2

 0  1  0  1  0  1
  C          0.696271        1.136534        0.000002  1
  N          1.387403       -0.000000        0.000003  1
  C          0.696273       -1.136531       -0.000007  1
  C         -0.690797       -1.191110       -0.000002  1
  C         -1.398354       -0.000002       -0.000001  1
  C         -0.690796        1.191109        0.000005  1
  H         -1.197483        2.145664        0.000011  1
  H          1.279537       -2.049878        0.000000  1
  H         -2.480010       -0.000000        0.000002  1
  H         -1.197480       -2.145668        0.000001  1
  H          1.279535        2.049878        0.000011  1
  C         -1.850833       -0.673648        0.347296  2
  C         -2.462816       -1.584762        0.817020  2
  H         -1.305986        0.137515       -0.070898  2
  H         -3.007664       -2.395925        1.235214  2

%mem=32GB
%nprocshared= 8
#p m062x/aug-cc-pVDZ   counterpoise=2

00275 m062x/aug-cc-pVDZ   counterpoise=2

 0  1  0  1  0  1
  C          0.696271        1.136534        0.000002  1
  N          1.387403       -0.000000        0.000003  1
  C          0.696273       -1.136531       -0.000007  1
  C         -0.690797       -1.191110       -0.000002  1
  C         -1.398354       -0.000002       -0.000001  1
  C         -0.690796        1.191109        0.000005  1
  H         -1.197483        2.145664        0.000011  1
  H          1.279537       -2.049878        0.000000  1
  H         -2.480010       -0.000000        0.000002  1
  H         -1.197480       -2.145668        0.000001  1
  H          1.279535        2.049878        0.000011  1
  C         -1.705737       -0.984808        0.347296  2
  C         -2.042856       -2.064883        0.728191  2
  H         -1.405601       -0.023219        0.008187  2
  H         -2.342993       -3.026472        1.067301  2

%mem=32GB
%nprocshared= 8
#p m062x/aug-cc-pVDZ   counterpoise=2

00276 m062x/aug-cc-pVDZ   counterpoise=2

 0  1  0  1  0  1
  C          0.696271        1.136534        0.000002  1
  N          1.387403       -0.000000        0.000003  1
  C          0.696273       -1.136531       -0.000007  1
  C         -0.690797       -1.191110       -0.000002  1
  C         -1.398354       -0.000002       -0.000001  1
  C         -0.690796        1.191109        0.000005  1
  H         -1.197483        2.145664        0.000011  1
  H          1.279537       -2.049878        0.000000  1
  H         -2.480010       -0.000000        0.000002  1
  H         -1.197480       -2.145668        0.000001  1
  H          1.279535        2.049878        0.000011  1
  C         -1.508813       -1.266044        0.347296  2
  C         -2.603843       -1.366355        0.812204  2
  H         -0.533910       -1.176738       -0.066610  2
  H         -3.578746       -1.455661        1.226111  2

%mem=32GB
%nprocshared= 8
#p m062x/aug-cc-pVDZ   counterpoise=2

00277 m062x/aug-cc-pVDZ   counterpoise=2

 0  1  0  1  0  1
  C          0.696271        1.136534        0.000002  1
  N          1.387403       -0.000000        0.000003  1
  C          0.696273       -1.136531       -0.000007  1
  C         -0.690797       -1.191110       -0.000002  1
  C         -1.398354       -0.000002       -0.000001  1
  C         -0.690796        1.191109        0.000005  1
  H         -1.197483        2.145664        0.000011  1
  H          1.279537       -2.049878        0.000000  1
  H         -2.480010       -0.000000        0.000002  1
  H         -1.197480       -2.145668        0.000001  1
  H          1.279535        2.049878        0.000011  1
  C         -1.266044       -1.508813        0.347296  2
  C         -1.378387       -0.465328        0.916339  2
  H         -1.166026       -2.437826       -0.159321  2
  H         -1.478406        0.463686        1.422957  2

%mem=32GB
%nprocshared= 8
#p m062x/aug-cc-pVDZ   counterpoise=2

00278 m062x/aug-cc-pVDZ   counterpoise=2

 0  1  0  1  0  1
  C          0.696271        1.136534        0.000002  1
  N          1.387403       -0.000000        0.000003  1
  C          0.696273       -1.136531       -0.000007  1
  C         -0.690797       -1.191110       -0.000002  1
  C         -1.398354       -0.000002       -0.000001  1
  C         -0.690796        1.191109        0.000005  1
  H         -1.197483        2.145664        0.000011  1
  H          1.279537       -2.049878        0.000000  1
  H         -2.480010       -0.000000        0.000002  1
  H         -1.197480       -2.145668        0.000001  1
  H          1.279535        2.049878        0.000011  1
  C         -0.984808       -1.705737        0.347296  2
  C         -0.561278       -0.829629        1.038924  2
  H         -1.361876       -2.485735       -0.268459  2
  H         -0.184210       -0.049631        1.654679  2

%mem=32GB
%nprocshared= 8
#p m062x/aug-cc-pVDZ   counterpoise=2

00279 m062x/aug-cc-pVDZ   counterpoise=2

 0  1  0  1  0  1
  C          0.696271        1.136534        0.000002  1
  N          1.387403       -0.000000        0.000003  1
  C          0.696273       -1.136531       -0.000007  1
  C         -0.690797       -1.191110       -0.000002  1
  C         -1.398354       -0.000002       -0.000001  1
  C         -0.690796        1.191109        0.000005  1
  H         -1.197483        2.145664        0.000011  1
  H          1.279537       -2.049878        0.000000  1
  H         -2.480010       -0.000000        0.000002  1
  H         -1.197480       -2.145668        0.000001  1
  H          1.279535        2.049878        0.000011  1
  C         -0.673648       -1.850833        0.347296  2
  C          0.227190       -1.343803        0.944543  2
  H         -1.475663       -2.302241       -0.184431  2
  H          1.029204       -0.892395        1.476271  2

%mem=32GB
%nprocshared= 8
#p m062x/aug-cc-pVDZ   counterpoise=2

00280 m062x/aug-cc-pVDZ   counterpoise=2

 0  1  0  1  0  1
  C          0.696271        1.136534        0.000002  1
  N          1.387403       -0.000000        0.000003  1
  C          0.696273       -1.136531       -0.000007  1
  C         -0.690797       -1.191110       -0.000002  1
  C         -1.398354       -0.000002       -0.000001  1
  C         -0.690796        1.191109        0.000005  1
  H         -1.197483        2.145664        0.000011  1
  H          1.279537       -2.049878        0.000000  1
  H         -2.480010       -0.000000        0.000002  1
  H         -1.197480       -2.145668        0.000001  1
  H          1.279535        2.049878        0.000011  1
  C         -0.342020       -1.939693        0.347296  2
  C          0.122752       -2.937236        0.810098  2
  H         -0.755806       -1.051581       -0.064735  2
  H          0.536538       -3.825348        1.222130  2

%mem=32GB
%nprocshared= 8
#p m062x/aug-cc-pVDZ   counterpoise=2

00281 m062x/aug-cc-pVDZ   counterpoise=2

 0  1  0  1  0  1
  C          0.696271        1.136534        0.000002  1
  N          1.387403       -0.000000        0.000003  1
  C          0.696273       -1.136531       -0.000007  1
  C         -0.690797       -1.191110       -0.000002  1
  C         -1.398354       -0.000002       -0.000001  1
  C         -0.690796        1.191109        0.000005  1
  H         -1.197483        2.145664        0.000011  1
  H          1.279537       -2.049878        0.000000  1
  H         -2.480010       -0.000000        0.000002  1
  H         -1.197480       -2.145668        0.000001  1
  H          1.279535        2.049878        0.000011  1
  C         -0.000000       -1.969616        0.347296  2
  C          0.751639       -2.816688        0.725183  2
  H         -0.669183       -1.215468        0.010864  2
  H          1.420822       -3.570836        1.061615  2

%mem=32GB
%nprocshared= 8
#p m062x/aug-cc-pVDZ   counterpoise=2

00282 m062x/aug-cc-pVDZ   counterpoise=2

 0  1  0  1  0  1
  C          0.696271        1.136534        0.000002  1
  N          1.387403       -0.000000        0.000003  1
  C          0.696273       -1.136531       -0.000007  1
  C         -0.690797       -1.191110       -0.000002  1
  C         -1.398354       -0.000002       -0.000001  1
  C         -0.690796        1.191109        0.000005  1
  H         -1.197483        2.145664        0.000011  1
  H          1.279537       -2.049878        0.000000  1
  H         -2.480010       -0.000000        0.000002  1
  H         -1.197480       -2.145668        0.000001  1
  H          1.279535        2.049878        0.000011  1
  C          0.342020       -1.939693        0.347296  2
  C         -0.105984       -2.955406        0.786512  2
  H          0.740877       -1.035404       -0.043736  2
  H         -0.504841       -3.859695        1.177544  2

%mem=32GB
%nprocshared= 8
#p m062x/aug-cc-pVDZ   counterpoise=2

00283 m062x/aug-cc-pVDZ   counterpoise=2

 0  1  0  1  0  1
  C          0.696271        1.136534        0.000002  1
  N          1.387403       -0.000000        0.000003  1
  C          0.696273       -1.136531       -0.000007  1
  C         -0.690797       -1.191110       -0.000002  1
  C         -1.398354       -0.000002       -0.000001  1
  C         -0.690796        1.191109        0.000005  1
  H         -1.197483        2.145664        0.000011  1
  H          1.279537       -2.049878        0.000000  1
  H         -2.480010       -0.000000        0.000002  1
  H         -1.197480       -2.145668        0.000001  1
  H          1.279535        2.049878        0.000011  1
  C          0.673648       -1.850833        0.347296  2
  C         -0.322449       -1.523598        0.918261  2
  H          1.560472       -2.142170       -0.161032  2
  H         -1.209272       -1.232262        1.426589  2

%mem=32GB
%nprocshared= 8
#p m062x/aug-cc-pVDZ   counterpoise=2

00284 m062x/aug-cc-pVDZ   counterpoise=2

 0  1  0  1  0  1
  C          0.696271        1.136534        0.000002  1
  N          1.387403       -0.000000        0.000003  1
  C          0.696273       -1.136531       -0.000007  1
  C         -0.690797       -1.191110       -0.000002  1
  C         -1.398354       -0.000002       -0.000001  1
  C         -0.690796        1.191109        0.000005  1
  H         -1.197483        2.145664        0.000011  1
  H          1.279537       -2.049878        0.000000  1
  H         -2.480010       -0.000000        0.000002  1
  H         -1.197480       -2.145668        0.000001  1
  H          1.279535        2.049878        0.000011  1
  C          0.984808       -1.705737        0.347296  2
  C          0.368462       -0.986060        1.073572  2
  H          1.533539       -2.346464       -0.299305  2
  H         -0.180269       -0.345334        1.720173  2

%mem=32GB
%nprocshared= 8
#p m062x/aug-cc-pVDZ   counterpoise=2

00285 m062x/aug-cc-pVDZ   counterpoise=2

 0  1  0  1  0  1
  C          0.696271        1.136534        0.000002  1
  N          1.387403       -0.000000        0.000003  1
  C          0.696273       -1.136531       -0.000007  1
  C         -0.690797       -1.191110       -0.000002  1
  C         -1.398354       -0.000002       -0.000001  1
  C         -0.690796        1.191109        0.000005  1
  H         -1.197483        2.145664        0.000011  1
  H          1.279537       -2.049878        0.000000  1
  H         -2.480010       -0.000000        0.000002  1
  H         -1.197480       -2.145668        0.000001  1
  H          1.279535        2.049878        0.000011  1
  C          1.266044       -1.508813        0.347296  2
  C          1.240996       -0.504340        0.992043  2
  H          1.288345       -2.403094       -0.226721  2
  H          1.218695        0.389941        1.566060  2

%mem=32GB
%nprocshared= 8
#p m062x/aug-cc-pVDZ   counterpoise=2

00286 m062x/aug-cc-pVDZ   counterpoise=2

 0  1  0  1  0  1
  C          0.696271        1.136534        0.000002  1
  N          1.387403       -0.000000        0.000003  1
  C          0.696273       -1.136531       -0.000007  1
  C         -0.690797       -1.191110       -0.000002  1
  C         -1.398354       -0.000002       -0.000001  1
  C         -0.690796        1.191109        0.000005  1
  H         -1.197483        2.145664        0.000011  1
  H          1.279537       -2.049878        0.000000  1
  H         -2.480010       -0.000000        0.000002  1
  H         -1.197480       -2.145668        0.000001  1
  H          1.279535        2.049878        0.000011  1
  C          1.508813       -1.266044        0.347296  2
  C          1.817248       -0.211587        0.814499  2
  H          1.234214       -2.204826       -0.068654  2
  H          2.091848        0.727195        1.230449  2

%mem=32GB
%nprocshared= 8
#p m062x/aug-cc-pVDZ   counterpoise=2

00287 m062x/aug-cc-pVDZ   counterpoise=2

 0  1  0  1  0  1
  C          0.696271        1.136534        0.000002  1
  N          1.387403       -0.000000        0.000003  1
  C          0.696273       -1.136531       -0.000007  1
  C         -0.690797       -1.191110       -0.000002  1
  C         -1.398354       -0.000002       -0.000001  1
  C         -0.690796        1.191109        0.000005  1
  H         -1.197483        2.145664        0.000011  1
  H          1.279537       -2.049878        0.000000  1
  H         -2.480010       -0.000000        0.000002  1
  H         -1.197480       -2.145668        0.000001  1
  H          1.279535        2.049878        0.000011  1
  C          1.705737       -0.984808        0.347296  2
  C          2.823416       -0.816820        0.731831  2
  H          0.710670       -1.134367        0.004946  2
  H          3.818483       -0.667260        1.074181  2

%mem=32GB
%nprocshared= 8
#p m062x/aug-cc-pVDZ   counterpoise=2

00288 m062x/aug-cc-pVDZ   counterpoise=2

 0  1  0  1  0  1
  C          0.696271        1.136534        0.000002  1
  N          1.387403       -0.000000        0.000003  1
  C          0.696273       -1.136531       -0.000007  1
  C         -0.690797       -1.191110       -0.000002  1
  C         -1.398354       -0.000002       -0.000001  1
  C         -0.690796        1.191109        0.000005  1
  H         -1.197483        2.145664        0.000011  1
  H          1.279537       -2.049878        0.000000  1
  H         -2.480010       -0.000000        0.000002  1
  H         -1.197480       -2.145668        0.000001  1
  H          1.279535        2.049878        0.000011  1
  C          1.850833       -0.673648        0.347296  2
  C          2.473632       -1.578956        0.814020  2
  H          1.296357        0.132346       -0.068227  2
  H          3.028108       -2.384951        1.229543  2

%mem=32GB
%nprocshared= 8
#p m062x/aug-cc-pVDZ   counterpoise=2

00289 m062x/aug-cc-pVDZ   counterpoise=2

 0  1  0  1  0  1
  C          0.696271        1.136534        0.000002  1
  N          1.387403       -0.000000        0.000003  1
  C          0.696273       -1.136531       -0.000007  1
  C         -0.690797       -1.191110       -0.000002  1
  C         -1.398354       -0.000002       -0.000001  1
  C         -0.690796        1.191109        0.000005  1
  H         -1.197483        2.145664        0.000011  1
  H          1.279537       -2.049878        0.000000  1
  H         -2.480010       -0.000000        0.000002  1
  H         -1.197480       -2.145668        0.000001  1
  H          1.279535        2.049878        0.000011  1
  C          1.939693       -0.342020        0.347296  2
  C          2.834796       -0.896337        0.910159  2
  H          1.142784        0.151487       -0.153820  2
  H          3.631705       -1.389844        1.411276  2

%mem=32GB
%nprocshared= 8
#p m062x/aug-cc-pVDZ   counterpoise=2

00290 m062x/aug-cc-pVDZ   counterpoise=2

 0  1  0  1  0  1
  C          0.696271        1.136534        0.000002  1
  N          1.387403       -0.000000        0.000003  1
  C          0.696273       -1.136531       -0.000007  1
  C         -0.690797       -1.191110       -0.000002  1
  C         -1.398354       -0.000002       -0.000001  1
  C         -0.690796        1.191109        0.000005  1
  H         -1.197483        2.145664        0.000011  1
  H          1.279537       -2.049878        0.000000  1
  H         -2.480010       -0.000000        0.000002  1
  H         -1.197480       -2.145668        0.000001  1
  H          1.279535        2.049878        0.000011  1
  C          2.000000        0.000000        0.000000  2
  C          3.193856       -0.000000       -0.000006  2
  H          0.937112        0.000000        0.000005  2
  H          4.256744       -0.000000       -0.000011  2

%mem=32GB
%nprocshared= 8
#p m062x/aug-cc-pVDZ   counterpoise=2

00291 m062x/aug-cc-pVDZ   counterpoise=2

 0  1  0  1  0  1
  C          0.696271        1.136534        0.000002  1
  N          1.387403       -0.000000        0.000003  1
  C          0.696273       -1.136531       -0.000007  1
  C         -0.690797       -1.191110       -0.000002  1
  C         -1.398354       -0.000002       -0.000001  1
  C         -0.690796        1.191109        0.000005  1
  H         -1.197483        2.145664        0.000011  1
  H          1.279537       -2.049878        0.000000  1
  H         -2.480010       -0.000000        0.000002  1
  H         -1.197480       -2.145668        0.000001  1
  H          1.279535        2.049878        0.000011  1
  C          1.969616        0.347296        0.000000  2
  C          2.994913        0.958898       -0.000005  2
  H          1.056795       -0.197212        0.000005  2
  H          3.907734        1.503406       -0.000010  2

%mem=32GB
%nprocshared= 8
#p m062x/aug-cc-pVDZ   counterpoise=2

00292 m062x/aug-cc-pVDZ   counterpoise=2

 0  1  0  1  0  1
  C          0.696271        1.136534        0.000002  1
  N          1.387403       -0.000000        0.000003  1
  C          0.696273       -1.136531       -0.000007  1
  C         -0.690797       -1.191110       -0.000002  1
  C         -1.398354       -0.000002       -0.000001  1
  C         -0.690796        1.191109        0.000005  1
  H         -1.197483        2.145664        0.000011  1
  H          1.279537       -2.049878        0.000000  1
  H         -2.480010       -0.000000        0.000002  1
  H         -1.197480       -2.145668        0.000001  1
  H          1.279535        2.049878        0.000011  1
  C          1.879385        0.684040        0.000000  2
  C          2.576469        1.653249       -0.000004  2
  H          1.258772       -0.178845        0.000004  2
  H          3.197082        2.516134       -0.000008  2

%mem=32GB
%nprocshared= 8
#p m062x/aug-cc-pVDZ   counterpoise=2

00293 m062x/aug-cc-pVDZ   counterpoise=2

 0  1  0  1  0  1
  C          0.696271        1.136534        0.000002  1
  N          1.387403       -0.000000        0.000003  1
  C          0.696273       -1.136531       -0.000007  1
  C         -0.690797       -1.191110       -0.000002  1
  C         -1.398354       -0.000002       -0.000001  1
  C         -0.690796        1.191109        0.000005  1
  H         -1.197483        2.145664        0.000011  1
  H          1.279537       -2.049878        0.000000  1
  H         -2.480010       -0.000000        0.000002  1
  H         -1.197480       -2.145668        0.000001  1
  H          1.279535        2.049878        0.000011  1
  C          1.732051        1.000000        0.000000  2
  C          2.915668        0.843978       -0.000002  2
  H          0.678278        1.138906        0.000002  2
  H          3.969440        0.705073       -0.000004  2

%mem=32GB
%nprocshared= 8
#p m062x/aug-cc-pVDZ   counterpoise=2

00294 m062x/aug-cc-pVDZ   counterpoise=2

 0  1  0  1  0  1
  C          0.696271        1.136534        0.000002  1
  N          1.387403       -0.000000        0.000003  1
  C          0.696273       -1.136531       -0.000007  1
  C         -0.690797       -1.191110       -0.000002  1
  C         -1.398354       -0.000002       -0.000001  1
  C         -0.690796        1.191109        0.000005  1
  H         -1.197483        2.145664        0.000011  1
  H          1.279537       -2.049878        0.000000  1
  H         -2.480010       -0.000000        0.000002  1
  H         -1.197480       -2.145668        0.000001  1
  H          1.279535        2.049878        0.000011  1
  C          1.532089        1.285575        0.000000  2
  C          1.906663        0.152003       -0.000016  2
  H          1.198606        2.294793        0.000015  2
  H          2.240146       -0.857215       -0.000031  2

%mem=32GB
%nprocshared= 8
#p m062x/aug-cc-pVDZ   counterpoise=2

00295 m062x/aug-cc-pVDZ   counterpoise=2

 0  1  0  1  0  1
  C          0.696271        1.136534        0.000002  1
  N          1.387403       -0.000000        0.000003  1
  C          0.696273       -1.136531       -0.000007  1
  C         -0.690797       -1.191110       -0.000002  1
  C         -1.398354       -0.000002       -0.000001  1
  C         -0.690796        1.191109        0.000005  1
  H         -1.197483        2.145664        0.000011  1
  H          1.279537       -2.049878        0.000000  1
  H         -2.480010       -0.000000        0.000002  1
  H         -1.197480       -2.145668        0.000001  1
  H          1.279535        2.049878        0.000011  1
  C          1.285575        1.532089        0.000000  2
  C          1.299501        0.338314       -0.000025  2
  H          1.273177        2.594905        0.000023  2
  H          1.311899       -0.724502       -0.000048  2

%mem=32GB
%nprocshared= 8
#p m062x/aug-cc-pVDZ   counterpoise=2

00296 m062x/aug-cc-pVDZ   counterpoise=2

 0  1  0  1  0  1
  C          0.696271        1.136534        0.000002  1
  N          1.387403       -0.000000        0.000003  1
  C          0.696273       -1.136531       -0.000007  1
  C         -0.690797       -1.191110       -0.000002  1
  C         -1.398354       -0.000002       -0.000001  1
  C         -0.690796        1.191109        0.000005  1
  H         -1.197483        2.145664        0.000011  1
  H          1.279537       -2.049878        0.000000  1
  H         -2.480010       -0.000000        0.000002  1
  H         -1.197480       -2.145668        0.000001  1
  H          1.279535        2.049878        0.000011  1
  C          1.000000        1.732051        0.000000  2
  C          0.211549        0.835593       -0.000031  2
  H          1.701957        2.530166        0.000028  2
  H         -0.490408        0.037478       -0.000059  2

%mem=32GB
%nprocshared= 8
#p m062x/aug-cc-pVDZ   counterpoise=2

00297 m062x/aug-cc-pVDZ   counterpoise=2

 0  1  0  1  0  1
  C          0.696271        1.136534        0.000002  1
  N          1.387403       -0.000000        0.000003  1
  C          0.696273       -1.136531       -0.000007  1
  C         -0.690797       -1.191110       -0.000002  1
  C         -1.398354       -0.000002       -0.000001  1
  C         -0.690796        1.191109        0.000005  1
  H         -1.197483        2.145664        0.000011  1
  H          1.279537       -2.049878        0.000000  1
  H         -2.480010       -0.000000        0.000002  1
  H         -1.197480       -2.145668        0.000001  1
  H          1.279535        2.049878        0.000011  1
  C          0.684040        1.879385        0.000000  2
  C         -0.463702        1.550782       -0.000021  2
  H          1.705873        2.171940        0.000019  2
  H         -1.485535        1.258226       -0.000040  2

%mem=32GB
%nprocshared= 8
#p m062x/aug-cc-pVDZ   counterpoise=2

00298 m062x/aug-cc-pVDZ   counterpoise=2

 0  1  0  1  0  1
  C          0.696271        1.136534        0.000002  1
  N          1.387403       -0.000000        0.000003  1
  C          0.696273       -1.136531       -0.000007  1
  C         -0.690797       -1.191110       -0.000002  1
  C         -1.398354       -0.000002       -0.000001  1
  C         -0.690796        1.191109        0.000005  1
  H         -1.197483        2.145664        0.000011  1
  H          1.279537       -2.049878        0.000000  1
  H         -2.480010       -0.000000        0.000002  1
  H         -1.197480       -2.145668        0.000001  1
  H          1.279535        2.049878        0.000011  1
  C          0.347296        1.969616        0.000000  2
  C         -0.113970        3.070763       -0.000003  2
  H          0.757961        0.989266        0.000002  2
  H         -0.524635        4.051112       -0.000005  2

%mem=32GB
%nprocshared= 8
#p m062x/aug-cc-pVDZ   counterpoise=2

00299 m062x/aug-cc-pVDZ   counterpoise=2

 0  1  0  1  0  1
  C          0.696271        1.136534        0.000002  1
  N          1.387403       -0.000000        0.000003  1
  C          0.696273       -1.136531       -0.000007  1
  C         -0.690797       -1.191110       -0.000002  1
  C         -1.398354       -0.000002       -0.000001  1
  C         -0.690796        1.191109        0.000005  1
  H         -1.197483        2.145664        0.000011  1
  H          1.279537       -2.049878        0.000000  1
  H         -2.480010       -0.000000        0.000002  1
  H         -1.197480       -2.145668        0.000001  1
  H          1.279535        2.049878        0.000011  1
  C          0.000000        2.000000        0.000000  2
  C          0.775307        2.907850       -0.000006  2
  H         -0.690255        1.191743        0.000005  2
  H          1.465562        3.716107       -0.000011  2

%mem=32GB
%nprocshared= 8
#p m062x/aug-cc-pVDZ   counterpoise=2

00300 m062x/aug-cc-pVDZ   counterpoise=2

 0  1  0  1  0  1
  C          0.696271        1.136534        0.000002  1
  N          1.387403       -0.000000        0.000003  1
  C          0.696273       -1.136531       -0.000007  1
  C         -0.690797       -1.191110       -0.000002  1
  C         -1.398354       -0.000002       -0.000001  1
  C         -0.690796        1.191109        0.000005  1
  H         -1.197483        2.145664        0.000011  1
  H          1.279537       -2.049878        0.000000  1
  H         -2.480010       -0.000000        0.000002  1
  H         -1.197480       -2.145668        0.000001  1
  H          1.279535        2.049878        0.000011  1
  C         -0.347296        1.969616        0.000000  2
  C          0.134640        3.061874       -0.000007  2
  H         -0.776363        0.997179        0.000006  2
  H          0.563707        4.034311       -0.000013  2

%mem=32GB
%nprocshared= 8
#p m062x/aug-cc-pVDZ   counterpoise=2

00301 m062x/aug-cc-pVDZ   counterpoise=2

 0  1  0  1  0  1
  C          0.696271        1.136534        0.000002  1
  N          1.387403       -0.000000        0.000003  1
  C          0.696273       -1.136531       -0.000007  1
  C         -0.690797       -1.191110       -0.000002  1
  C         -1.398354       -0.000002       -0.000001  1
  C         -0.690796        1.191109        0.000005  1
  H         -1.197483        2.145664        0.000011  1
  H          1.279537       -2.049878        0.000000  1
  H         -2.480010       -0.000000        0.000002  1
  H         -1.197480       -2.145668        0.000001  1
  H          1.279535        2.049878        0.000011  1
  C         -0.684040        1.879385        0.000000  2
  C          0.375769        1.329753       -0.000023  2
  H         -1.627587        2.368722        0.000020  2
  H          1.319316        0.840416       -0.000043  2

%mem=32GB
%nprocshared= 8
#p m062x/aug-cc-pVDZ   counterpoise=2

00302 m062x/aug-cc-pVDZ   counterpoise=2

 0  1  0  1  0  1
  C          0.696271        1.136534        0.000002  1
  N          1.387403       -0.000000        0.000003  1
  C          0.696273       -1.136531       -0.000007  1
  C         -0.690797       -1.191110       -0.000002  1
  C         -1.398354       -0.000002       -0.000001  1
  C         -0.690796        1.191109        0.000005  1
  H         -1.197483        2.145664        0.000011  1
  H          1.279537       -2.049878        0.000000  1
  H         -2.480010       -0.000000        0.000002  1
  H         -1.197480       -2.145668        0.000001  1
  H          1.279535        2.049878        0.000011  1
  C         -1.000000        1.732051        0.000000  2
  C         -0.485608        0.654696       -0.000029  2
  H         -1.457962        2.691218        0.000026  2
  H         -0.027646       -0.304471       -0.000054  2

%mem=32GB
%nprocshared= 8
#p m062x/aug-cc-pVDZ   counterpoise=2

00303 m062x/aug-cc-pVDZ   counterpoise=2

 0  1  0  1  0  1
  C          0.696271        1.136534        0.000002  1
  N          1.387403       -0.000000        0.000003  1
  C          0.696273       -1.136531       -0.000007  1
  C         -0.690797       -1.191110       -0.000002  1
  C         -1.398354       -0.000002       -0.000001  1
  C         -0.690796        1.191109        0.000005  1
  H         -1.197483        2.145664        0.000011  1
  H          1.279537       -2.049878        0.000000  1
  H         -2.480010       -0.000000        0.000002  1
  H         -1.197480       -2.145668        0.000001  1
  H          1.279535        2.049878        0.000011  1
  C         -1.285575        1.532089        0.000000  2
  C         -1.455240        0.350350       -0.000021  2
  H         -1.134523        2.584189        0.000019  2
  H         -1.606292       -0.701750       -0.000040  2

%mem=32GB
%nprocshared= 8
#p m062x/aug-cc-pVDZ   counterpoise=2

00304 m062x/aug-cc-pVDZ   counterpoise=2

 0  1  0  1  0  1
  C          0.696271        1.136534        0.000002  1
  N          1.387403       -0.000000        0.000003  1
  C          0.696273       -1.136531       -0.000007  1
  C         -0.690797       -1.191110       -0.000002  1
  C         -1.398354       -0.000002       -0.000001  1
  C         -0.690796        1.191109        0.000005  1
  H         -1.197483        2.145664        0.000011  1
  H          1.279537       -2.049878        0.000000  1
  H         -2.480010       -0.000000        0.000002  1
  H         -1.197480       -2.145668        0.000001  1
  H          1.279535        2.049878        0.000011  1
  C         -1.532089        1.285575        0.000000  2
  C         -2.718489        1.418792       -0.000007  2
  H         -0.475839        1.166972        0.000006  2
  H         -3.774739        1.537396       -0.000013  2

%mem=32GB
%nprocshared= 8
#p m062x/aug-cc-pVDZ   counterpoise=2

00305 m062x/aug-cc-pVDZ   counterpoise=2

 0  1  0  1  0  1
  C          0.696271        1.136534        0.000002  1
  N          1.387403       -0.000000        0.000003  1
  C          0.696273       -1.136531       -0.000007  1
  C         -0.690797       -1.191110       -0.000002  1
  C         -1.398354       -0.000002       -0.000001  1
  C         -0.690796        1.191109        0.000005  1
  H         -1.197483        2.145664        0.000011  1
  H          1.279537       -2.049878        0.000000  1
  H         -2.480010       -0.000000        0.000002  1
  H         -1.197480       -2.145668        0.000001  1
  H          1.279535        2.049878        0.000011  1
  C         -1.732051        1.000000        0.000000  2
  C         -2.109951        2.132468        0.000001  2
  H         -1.395607       -0.008234       -0.000001  2
  H         -2.446395        3.140702        0.000002  2

%mem=32GB
%nprocshared= 8
#p m062x/aug-cc-pVDZ   counterpoise=2

00306 m062x/aug-cc-pVDZ   counterpoise=2

 0  1  0  1  0  1
  C          0.696271        1.136534        0.000002  1
  N          1.387403       -0.000000        0.000003  1
  C          0.696273       -1.136531       -0.000007  1
  C         -0.690797       -1.191110       -0.000002  1
  C         -1.398354       -0.000002       -0.000001  1
  C         -0.690796        1.191109        0.000005  1
  H         -1.197483        2.145664        0.000011  1
  H          1.279537       -2.049878        0.000000  1
  H         -2.480010       -0.000000        0.000002  1
  H         -1.197480       -2.145668        0.000001  1
  H          1.279535        2.049878        0.000011  1
  C         -1.879385        0.684040        0.000000  2
  C         -2.566125        1.660606        0.000001  2
  H         -1.267982       -0.185395       -0.000001  2
  H         -3.177528        2.530041        0.000003  2

%mem=32GB
%nprocshared= 8
#p m062x/aug-cc-pVDZ   counterpoise=2

00307 m062x/aug-cc-pVDZ   counterpoise=2

 0  1  0  1  0  1
  C          0.696271        1.136534        0.000002  1
  N          1.387403       -0.000000        0.000003  1
  C          0.696273       -1.136531       -0.000007  1
  C         -0.690797       -1.191110       -0.000002  1
  C         -1.398354       -0.000002       -0.000001  1
  C         -0.690796        1.191109        0.000005  1
  H         -1.197483        2.145664        0.000011  1
  H          1.279537       -2.049878        0.000000  1
  H         -2.480010       -0.000000        0.000002  1
  H         -1.197480       -2.145668        0.000001  1
  H          1.279535        2.049878        0.000011  1
  C         -1.969616        0.347296        0.000000  2
  C         -0.982589        1.018915       -0.000004  2
  H         -2.848363       -0.250645        0.000003  2
  H         -0.103842        1.616856       -0.000007  2

%mem=32GB
%nprocshared= 8
#p m062x/aug-cc-pVDZ   counterpoise=2

00308 m062x/aug-cc-pVDZ   counterpoise=2

 0  1  0  1  0  1
  C          0.696271        1.136534        0.000002  1
  N          1.387403       -0.000000        0.000003  1
  C          0.696273       -1.136531       -0.000007  1
  C         -0.690797       -1.191110       -0.000002  1
  C         -1.398354       -0.000002       -0.000001  1
  C         -0.690796        1.191109        0.000005  1
  H         -1.197483        2.145664        0.000011  1
  H          1.279537       -2.049878        0.000000  1
  H         -2.480010       -0.000000        0.000002  1
  H         -1.197480       -2.145668        0.000001  1
  H          1.279535        2.049878        0.000011  1
  C         -2.000000        0.000000        0.000000  2
  C         -0.806144       -0.000000       -0.000005  2
  H         -3.062888        0.000000        0.000004  2
  H          0.256744       -0.000000       -0.000009  2

%mem=32GB
%nprocshared= 8
#p m062x/aug-cc-pVDZ   counterpoise=2

00309 m062x/aug-cc-pVDZ   counterpoise=2

 0  1  0  1  0  1
  C          0.696271        1.136534        0.000002  1
  N          1.387403       -0.000000        0.000003  1
  C          0.696273       -1.136531       -0.000007  1
  C         -0.690797       -1.191110       -0.000002  1
  C         -1.398354       -0.000002       -0.000001  1
  C         -0.690796        1.191109        0.000005  1
  H         -1.197483        2.145664        0.000011  1
  H          1.279537       -2.049878        0.000000  1
  H         -2.480010       -0.000000        0.000002  1
  H         -1.197480       -2.145668        0.000001  1
  H          1.279535        2.049878        0.000011  1
  C         -1.969616       -0.347296        0.000000  2
  C         -0.982589       -1.018915       -0.000004  2
  H         -2.848363        0.250645        0.000003  2
  H         -0.103842       -1.616856       -0.000007  2

%mem=32GB
%nprocshared= 8
#p m062x/aug-cc-pVDZ   counterpoise=2

00310 m062x/aug-cc-pVDZ   counterpoise=2

 0  1  0  1  0  1
  C          0.696271        1.136534        0.000002  1
  N          1.387403       -0.000000        0.000003  1
  C          0.696273       -1.136531       -0.000007  1
  C         -0.690797       -1.191110       -0.000002  1
  C         -1.398354       -0.000002       -0.000001  1
  C         -0.690796        1.191109        0.000005  1
  H         -1.197483        2.145664        0.000011  1
  H          1.279537       -2.049878        0.000000  1
  H         -2.480010       -0.000000        0.000002  1
  H         -1.197480       -2.145668        0.000001  1
  H          1.279535        2.049878        0.000011  1
  C         -1.879385       -0.684040        0.000000  2
  C         -2.566127       -1.660604        0.000001  2
  H         -1.267980        0.185393       -0.000001  2
  H         -3.177533       -2.530038        0.000003  2

%mem=32GB
%nprocshared= 8
#p m062x/aug-cc-pVDZ   counterpoise=2

00311 m062x/aug-cc-pVDZ   counterpoise=2

 0  1  0  1  0  1
  C          0.696271        1.136534        0.000002  1
  N          1.387403       -0.000000        0.000003  1
  C          0.696273       -1.136531       -0.000007  1
  C         -0.690797       -1.191110       -0.000002  1
  C         -1.398354       -0.000002       -0.000001  1
  C         -0.690796        1.191109        0.000005  1
  H         -1.197483        2.145664        0.000011  1
  H          1.279537       -2.049878        0.000000  1
  H         -2.480010       -0.000000        0.000002  1
  H         -1.197480       -2.145668        0.000001  1
  H          1.279535        2.049878        0.000011  1
  C         -1.732051       -1.000000        0.000000  2
  C         -2.109952       -2.132467        0.000001  2
  H         -1.395606        0.008234       -0.000001  2
  H         -2.446397       -3.140701        0.000002  2

%mem=32GB
%nprocshared= 8
#p m062x/aug-cc-pVDZ   counterpoise=2

00312 m062x/aug-cc-pVDZ   counterpoise=2

 0  1  0  1  0  1
  C          0.696271        1.136534        0.000002  1
  N          1.387403       -0.000000        0.000003  1
  C          0.696273       -1.136531       -0.000007  1
  C         -0.690797       -1.191110       -0.000002  1
  C         -1.398354       -0.000002       -0.000001  1
  C         -0.690796        1.191109        0.000005  1
  H         -1.197483        2.145664        0.000011  1
  H          1.279537       -2.049878        0.000000  1
  H         -2.480010       -0.000000        0.000002  1
  H         -1.197480       -2.145668        0.000001  1
  H          1.279535        2.049878        0.000011  1
  C         -1.532089       -1.285575        0.000000  2
  C         -2.718489       -1.418791        0.000003  2
  H         -0.475839       -1.166973       -0.000003  2
  H         -3.774739       -1.537393        0.000005  2

%mem=32GB
%nprocshared= 8
#p m062x/aug-cc-pVDZ   counterpoise=2

00313 m062x/aug-cc-pVDZ   counterpoise=2

 0  1  0  1  0  1
  C          0.696271        1.136534        0.000002  1
  N          1.387403       -0.000000        0.000003  1
  C          0.696273       -1.136531       -0.000007  1
  C         -0.690797       -1.191110       -0.000002  1
  C         -1.398354       -0.000002       -0.000001  1
  C         -0.690796        1.191109        0.000005  1
  H         -1.197483        2.145664        0.000011  1
  H          1.279537       -2.049878        0.000000  1
  H         -2.480010       -0.000000        0.000002  1
  H         -1.197480       -2.145668        0.000001  1
  H          1.279535        2.049878        0.000011  1
  C         -1.285575       -1.532089        0.000000  2
  C         -1.455244       -0.350351       -0.000002  2
  H         -1.134519       -2.584188        0.000002  2
  H         -1.606301        0.701748       -0.000004  2

%mem=32GB
%nprocshared= 8
#p m062x/aug-cc-pVDZ   counterpoise=2

00314 m062x/aug-cc-pVDZ   counterpoise=2

 0  1  0  1  0  1
  C          0.696271        1.136534        0.000002  1
  N          1.387403       -0.000000        0.000003  1
  C          0.696273       -1.136531       -0.000007  1
  C         -0.690797       -1.191110       -0.000002  1
  C         -1.398354       -0.000002       -0.000001  1
  C         -0.690796        1.191109        0.000005  1
  H         -1.197483        2.145664        0.000011  1
  H          1.279537       -2.049878        0.000000  1
  H         -2.480010       -0.000000        0.000002  1
  H         -1.197480       -2.145668        0.000001  1
  H          1.279535        2.049878        0.000011  1
  C         -1.000000       -1.732051        0.000000  2
  C         -0.485619       -0.654691       -0.000003  2
  H         -1.457953       -2.691222        0.000002  2
  H         -0.027666        0.304480       -0.000005  2

%mem=32GB
%nprocshared= 8
#p m062x/aug-cc-pVDZ   counterpoise=2

00315 m062x/aug-cc-pVDZ   counterpoise=2

 0  1  0  1  0  1
  C          0.696271        1.136534        0.000002  1
  N          1.387403       -0.000000        0.000003  1
  C          0.696273       -1.136531       -0.000007  1
  C         -0.690797       -1.191110       -0.000002  1
  C         -1.398354       -0.000002       -0.000001  1
  C         -0.690796        1.191109        0.000005  1
  H         -1.197483        2.145664        0.000011  1
  H          1.279537       -2.049878        0.000000  1
  H         -2.480010       -0.000000        0.000002  1
  H         -1.197480       -2.145668        0.000001  1
  H          1.279535        2.049878        0.000011  1
  C         -0.684040       -1.879385        0.000000  2
  C          0.375765       -1.329744       -0.000002  2
  H         -1.627583       -2.368730        0.000002  2
  H          1.319307       -0.840399       -0.000004  2

%mem=32GB
%nprocshared= 8
#p m062x/aug-cc-pVDZ   counterpoise=2

00316 m062x/aug-cc-pVDZ   counterpoise=2

 0  1  0  1  0  1
  C          0.696271        1.136534        0.000002  1
  N          1.387403       -0.000000        0.000003  1
  C          0.696273       -1.136531       -0.000007  1
  C         -0.690797       -1.191110       -0.000002  1
  C         -1.398354       -0.000002       -0.000001  1
  C         -0.690796        1.191109        0.000005  1
  H         -1.197483        2.145664        0.000011  1
  H          1.279537       -2.049878        0.000000  1
  H         -2.480010       -0.000000        0.000002  1
  H         -1.197480       -2.145668        0.000001  1
  H          1.279535        2.049878        0.000011  1
  C         -0.347296       -1.969616        0.000000  2
  C          0.134642       -3.061874        0.000003  2
  H         -0.776365       -0.997180       -0.000002  2
  H          0.563710       -4.034309        0.000005  2

%mem=32GB
%nprocshared= 8
#p m062x/aug-cc-pVDZ   counterpoise=2

00317 m062x/aug-cc-pVDZ   counterpoise=2

 0  1  0  1  0  1
  C          0.696271        1.136534        0.000002  1
  N          1.387403       -0.000000        0.000003  1
  C          0.696273       -1.136531       -0.000007  1
  C         -0.690797       -1.191110       -0.000002  1
  C         -1.398354       -0.000002       -0.000001  1
  C         -0.690796        1.191109        0.000005  1
  H         -1.197483        2.145664        0.000011  1
  H          1.279537       -2.049878        0.000000  1
  H         -2.480010       -0.000000        0.000002  1
  H         -1.197480       -2.145668        0.000001  1
  H          1.279535        2.049878        0.000011  1
  C         -0.000000       -2.000000        0.000000  2
  C          0.775308       -2.907849        0.000002  2
  H         -0.690256       -1.191744       -0.000002  2
  H          1.465564       -3.716105        0.000004  2

%mem=32GB
%nprocshared= 8
#p m062x/aug-cc-pVDZ   counterpoise=2

00318 m062x/aug-cc-pVDZ   counterpoise=2

 0  1  0  1  0  1
  C          0.696271        1.136534        0.000002  1
  N          1.387403       -0.000000        0.000003  1
  C          0.696273       -1.136531       -0.000007  1
  C         -0.690797       -1.191110       -0.000002  1
  C         -1.398354       -0.000002       -0.000001  1
  C         -0.690796        1.191109        0.000005  1
  H         -1.197483        2.145664        0.000011  1
  H          1.279537       -2.049878        0.000000  1
  H         -2.480010       -0.000000        0.000002  1
  H         -1.197480       -2.145668        0.000001  1
  H          1.279535        2.049878        0.000011  1
  C          0.347296       -1.969616        0.000000  2
  C         -0.113971       -3.070762        0.000009  2
  H          0.757962       -0.989266       -0.000008  2
  H         -0.524636       -4.051112        0.000017  2

%mem=32GB
%nprocshared= 8
#p m062x/aug-cc-pVDZ   counterpoise=2

00319 m062x/aug-cc-pVDZ   counterpoise=2

 0  1  0  1  0  1
  C          0.696271        1.136534        0.000002  1
  N          1.387403       -0.000000        0.000003  1
  C          0.696273       -1.136531       -0.000007  1
  C         -0.690797       -1.191110       -0.000002  1
  C         -1.398354       -0.000002       -0.000001  1
  C         -0.690796        1.191109        0.000005  1
  H         -1.197483        2.145664        0.000011  1
  H          1.279537       -2.049878        0.000000  1
  H         -2.480010       -0.000000        0.000002  1
  H         -1.197480       -2.145668        0.000001  1
  H          1.279535        2.049878        0.000011  1
  C          0.684040       -1.879385        0.000000  2
  C         -0.463702       -1.550783        0.000000  2
  H          1.705873       -2.171940       -0.000000  2
  H         -1.485535       -1.258228        0.000000  2

%mem=32GB
%nprocshared= 8
#p m062x/aug-cc-pVDZ   counterpoise=2

00320 m062x/aug-cc-pVDZ   counterpoise=2

 0  1  0  1  0  1
  C          0.696271        1.136534        0.000002  1
  N          1.387403       -0.000000        0.000003  1
  C          0.696273       -1.136531       -0.000007  1
  C         -0.690797       -1.191110       -0.000002  1
  C         -1.398354       -0.000002       -0.000001  1
  C         -0.690796        1.191109        0.000005  1
  H         -1.197483        2.145664        0.000011  1
  H          1.279537       -2.049878        0.000000  1
  H         -2.480010       -0.000000        0.000002  1
  H         -1.197480       -2.145668        0.000001  1
  H          1.279535        2.049878        0.000011  1
  C          1.000000       -1.732051        0.000000  2
  C          0.211545       -0.835596        0.000000  2
  H          1.701960       -2.530163       -0.000000  2
  H         -0.490414       -0.037484        0.000000  2

%mem=32GB
%nprocshared= 8
#p m062x/aug-cc-pVDZ   counterpoise=2

00321 m062x/aug-cc-pVDZ   counterpoise=2

 0  1  0  1  0  1
  C          0.696271        1.136534        0.000002  1
  N          1.387403       -0.000000        0.000003  1
  C          0.696273       -1.136531       -0.000007  1
  C         -0.690797       -1.191110       -0.000002  1
  C         -1.398354       -0.000002       -0.000001  1
  C         -0.690796        1.191109        0.000005  1
  H         -1.197483        2.145664        0.000011  1
  H          1.279537       -2.049878        0.000000  1
  H         -2.480010       -0.000000        0.000002  1
  H         -1.197480       -2.145668        0.000001  1
  H          1.279535        2.049878        0.000011  1
  C          1.285575       -1.532089        0.000000  2
  C          1.299496       -0.338314        0.000000  2
  H          1.273181       -2.594905       -0.000000  2
  H          1.311891        0.724502        0.000000  2

%mem=32GB
%nprocshared= 8
#p m062x/aug-cc-pVDZ   counterpoise=2

00322 m062x/aug-cc-pVDZ   counterpoise=2

 0  1  0  1  0  1
  C          0.696271        1.136534        0.000002  1
  N          1.387403       -0.000000        0.000003  1
  C          0.696273       -1.136531       -0.000007  1
  C         -0.690797       -1.191110       -0.000002  1
  C         -1.398354       -0.000002       -0.000001  1
  C         -0.690796        1.191109        0.000005  1
  H         -1.197483        2.145664        0.000011  1
  H          1.279537       -2.049878        0.000000  1
  H         -2.480010       -0.000000        0.000002  1
  H         -1.197480       -2.145668        0.000001  1
  H          1.279535        2.049878        0.000011  1
  C          1.532089       -1.285575        0.000000  2
  C          1.906660       -0.152002        0.000000  2
  H          1.198608       -2.294794       -0.000000  2
  H          2.240141        0.857216        0.000000  2

%mem=32GB
%nprocshared= 8
#p m062x/aug-cc-pVDZ   counterpoise=2

00323 m062x/aug-cc-pVDZ   counterpoise=2

 0  1  0  1  0  1
  C          0.696271        1.136534        0.000002  1
  N          1.387403       -0.000000        0.000003  1
  C          0.696273       -1.136531       -0.000007  1
  C         -0.690797       -1.191110       -0.000002  1
  C         -1.398354       -0.000002       -0.000001  1
  C         -0.690796        1.191109        0.000005  1
  H         -1.197483        2.145664        0.000011  1
  H          1.279537       -2.049878        0.000000  1
  H         -2.480010       -0.000000        0.000002  1
  H         -1.197480       -2.145668        0.000001  1
  H          1.279535        2.049878        0.000011  1
  C          1.732051       -1.000000        0.000000  2
  C          2.915668       -0.843982        0.000008  2
  H          0.678278       -1.138903       -0.000007  2
  H          3.969441       -0.705079        0.000015  2

%mem=32GB
%nprocshared= 8
#p m062x/aug-cc-pVDZ   counterpoise=2

00324 m062x/aug-cc-pVDZ   counterpoise=2

 0  1  0  1  0  1
  C          0.696271        1.136534        0.000002  1
  N          1.387403       -0.000000        0.000003  1
  C          0.696273       -1.136531       -0.000007  1
  C         -0.690797       -1.191110       -0.000002  1
  C         -1.398354       -0.000002       -0.000001  1
  C         -0.690796        1.191109        0.000005  1
  H         -1.197483        2.145664        0.000011  1
  H          1.279537       -2.049878        0.000000  1
  H         -2.480010       -0.000000        0.000002  1
  H         -1.197480       -2.145668        0.000001  1
  H          1.279535        2.049878        0.000011  1
  C          1.879385       -0.684040        0.000000  2
  C          2.576469       -1.653249       -0.000004  2
  H          1.258772        0.178845        0.000004  2
  H          3.197082       -2.516134       -0.000008  2

%mem=32GB
%nprocshared= 8
#p m062x/aug-cc-pVDZ   counterpoise=2

00325 m062x/aug-cc-pVDZ   counterpoise=2

 0  1  0  1  0  1
  C          0.696271        1.136534        0.000002  1
  N          1.387403       -0.000000        0.000003  1
  C          0.696273       -1.136531       -0.000007  1
  C         -0.690797       -1.191110       -0.000002  1
  C         -1.398354       -0.000002       -0.000001  1
  C         -0.690796        1.191109        0.000005  1
  H         -1.197483        2.145664        0.000011  1
  H          1.279537       -2.049878        0.000000  1
  H         -2.480010       -0.000000        0.000002  1
  H         -1.197480       -2.145668        0.000001  1
  H          1.279535        2.049878        0.000011  1
  C          1.969616       -0.347296        0.000000  2
  C          2.994913       -0.958898       -0.000005  2
  H          1.056795        0.197212        0.000005  2
  H          3.907734       -1.503406       -0.000010  2

%mem=32GB
%nprocshared= 8
#p m062x/aug-cc-pVDZ   counterpoise=2

00326 m062x/aug-cc-pVDZ   counterpoise=2

 0  1  0  1  0  1
  C          0.696271        1.136534        0.000002  1
  N          1.387403       -0.000000        0.000003  1
  C          0.696273       -1.136531       -0.000007  1
  C         -0.690797       -1.191110       -0.000002  1
  C         -1.398354       -0.000002       -0.000001  1
  C         -0.690796        1.191109        0.000005  1
  H         -1.197483        2.145664        0.000011  1
  H          1.279537       -2.049878        0.000000  1
  H         -2.480010       -0.000000        0.000002  1
  H         -1.197480       -2.145668        0.000001  1
  H          1.279535        2.049878        0.000011  1
  C          1.969616        0.000000       -0.347296  2
  C          2.994911       -0.000000       -0.958902  2
  H          1.056797        0.000000        0.197215  2
  H          3.907730       -0.000000       -1.503413  2

%mem=32GB
%nprocshared= 8
#p m062x/aug-cc-pVDZ   counterpoise=2

00327 m062x/aug-cc-pVDZ   counterpoise=2

 0  1  0  1  0  1
  C          0.696271        1.136534        0.000002  1
  N          1.387403       -0.000000        0.000003  1
  C          0.696273       -1.136531       -0.000007  1
  C         -0.690797       -1.191110       -0.000002  1
  C         -1.398354       -0.000002       -0.000001  1
  C         -0.690796        1.191109        0.000005  1
  H         -1.197483        2.145664        0.000011  1
  H          1.279537       -2.049878        0.000000  1
  H         -2.480010       -0.000000        0.000002  1
  H         -1.197480       -2.145668        0.000001  1
  H          1.279535        2.049878        0.000011  1
  C          1.939693        0.342020       -0.347296  2
  C          2.834793        0.896335       -0.910167  2
  H          1.142787       -0.151485        0.153826  2
  H          3.631699        1.389840       -1.411290  2

%mem=32GB
%nprocshared= 8
#p m062x/aug-cc-pVDZ   counterpoise=2

00328 m062x/aug-cc-pVDZ   counterpoise=2

 0  1  0  1  0  1
  C          0.696271        1.136534        0.000002  1
  N          1.387403       -0.000000        0.000003  1
  C          0.696273       -1.136531       -0.000007  1
  C         -0.690797       -1.191110       -0.000002  1
  C         -1.398354       -0.000002       -0.000001  1
  C         -0.690796        1.191109        0.000005  1
  H         -1.197483        2.145664        0.000011  1
  H          1.279537       -2.049878        0.000000  1
  H         -2.480010       -0.000000        0.000002  1
  H         -1.197480       -2.145668        0.000001  1
  H          1.279535        2.049878        0.000011  1
  C          1.850833        0.673648       -0.347296  2
  C          2.473630        1.578954       -0.814027  2
  H          1.296358       -0.132344        0.068233  2
  H          3.028105        2.384946       -1.229556  2

%mem=32GB
%nprocshared= 8
#p m062x/aug-cc-pVDZ   counterpoise=2

00329 m062x/aug-cc-pVDZ   counterpoise=2

 0  1  0  1  0  1
  C          0.696271        1.136534        0.000002  1
  N          1.387403       -0.000000        0.000003  1
  C          0.696273       -1.136531       -0.000007  1
  C         -0.690797       -1.191110       -0.000002  1
  C         -1.398354       -0.000002       -0.000001  1
  C         -0.690796        1.191109        0.000005  1
  H         -1.197483        2.145664        0.000011  1
  H          1.279537       -2.049878        0.000000  1
  H         -2.480010       -0.000000        0.000002  1
  H         -1.197480       -2.145668        0.000001  1
  H          1.279535        2.049878        0.000011  1
  C          1.705737        0.984808       -0.347296  2
  C          2.823417        0.816817       -0.731825  2
  H          0.710668        1.134370       -0.004951  2
  H          3.818486        0.667254       -1.074170  2

%mem=32GB
%nprocshared= 8
#p m062x/aug-cc-pVDZ   counterpoise=2

00330 m062x/aug-cc-pVDZ   counterpoise=2

 0  1  0  1  0  1
  C          0.696271        1.136534        0.000002  1
  N          1.387403       -0.000000        0.000003  1
  C          0.696273       -1.136531       -0.000007  1
  C         -0.690797       -1.191110       -0.000002  1
  C         -1.398354       -0.000002       -0.000001  1
  C         -0.690796        1.191109        0.000005  1
  H         -1.197483        2.145664        0.000011  1
  H          1.279537       -2.049878        0.000000  1
  H         -2.480010       -0.000000        0.000002  1
  H         -1.197480       -2.145668        0.000001  1
  H          1.279535        2.049878        0.000011  1
  C          1.508813        1.266044       -0.347296  2
  C          1.817249        0.211592       -0.814512  2
  H          1.234213        2.204821        0.068665  2
  H          2.091850       -0.727185       -1.230472  2

%mem=32GB
%nprocshared= 8
#p m062x/aug-cc-pVDZ   counterpoise=2

00331 m062x/aug-cc-pVDZ   counterpoise=2

 0  1  0  1  0  1
  C          0.696271        1.136534        0.000002  1
  N          1.387403       -0.000000        0.000003  1
  C          0.696273       -1.136531       -0.000007  1
  C         -0.690797       -1.191110       -0.000002  1
  C         -1.398354       -0.000002       -0.000001  1
  C         -0.690796        1.191109        0.000005  1
  H         -1.197483        2.145664        0.000011  1
  H          1.279537       -2.049878        0.000000  1
  H         -2.480010       -0.000000        0.000002  1
  H         -1.197480       -2.145668        0.000001  1
  H          1.279535        2.049878        0.000011  1
  C          1.266044        1.508813       -0.347296  2
  C          1.241000        0.504349       -0.992058  2
  H          1.288342        2.403086        0.226733  2
  H          1.218703       -0.389924       -1.566087  2

%mem=32GB
%nprocshared= 8
#p m062x/aug-cc-pVDZ   counterpoise=2

00332 m062x/aug-cc-pVDZ   counterpoise=2

 0  1  0  1  0  1
  C          0.696271        1.136534        0.000002  1
  N          1.387403       -0.000000        0.000003  1
  C          0.696273       -1.136531       -0.000007  1
  C         -0.690797       -1.191110       -0.000002  1
  C         -1.398354       -0.000002       -0.000001  1
  C         -0.690796        1.191109        0.000005  1
  H         -1.197483        2.145664        0.000011  1
  H          1.279537       -2.049878        0.000000  1
  H         -2.480010       -0.000000        0.000002  1
  H         -1.197480       -2.145668        0.000001  1
  H          1.279535        2.049878        0.000011  1
  C          0.984808        1.705737       -0.347296  2
  C          0.368472        0.986068       -1.073587  2
  H          1.533530        2.346458        0.299319  2
  H         -0.180250        0.345347       -1.720203  2

%mem=32GB
%nprocshared= 8
#p m062x/aug-cc-pVDZ   counterpoise=2

00333 m062x/aug-cc-pVDZ   counterpoise=2

 0  1  0  1  0  1
  C          0.696271        1.136534        0.000002  1
  N          1.387403       -0.000000        0.000003  1
  C          0.696273       -1.136531       -0.000007  1
  C         -0.690797       -1.191110       -0.000002  1
  C         -1.398354       -0.000002       -0.000001  1
  C         -0.690796        1.191109        0.000005  1
  H         -1.197483        2.145664        0.000011  1
  H          1.279537       -2.049878        0.000000  1
  H         -2.480010       -0.000000        0.000002  1
  H         -1.197480       -2.145668        0.000001  1
  H          1.279535        2.049878        0.000011  1
  C          0.673648        1.850833       -0.347296  2
  C         -0.322441        1.523600       -0.918276  2
  H          1.560464        2.142168        0.161046  2
  H         -1.209257        1.232265       -1.426618  2

%mem=32GB
%nprocshared= 8
#p m062x/aug-cc-pVDZ   counterpoise=2

00334 m062x/aug-cc-pVDZ   counterpoise=2

 0  1  0  1  0  1
  C          0.696271        1.136534        0.000002  1
  N          1.387403       -0.000000        0.000003  1
  C          0.696273       -1.136531       -0.000007  1
  C         -0.690797       -1.191110       -0.000002  1
  C         -1.398354       -0.000002       -0.000001  1
  C         -0.690796        1.191109        0.000005  1
  H         -1.197483        2.145664        0.000011  1
  H          1.279537       -2.049878        0.000000  1
  H         -2.480010       -0.000000        0.000002  1
  H         -1.197480       -2.145668        0.000001  1
  H          1.279535        2.049878        0.000011  1
  C          0.342020        1.939693       -0.347296  2
  C         -0.105984        2.955408       -0.786508  2
  H          0.740877        1.035403        0.043733  2
  H         -0.504841        3.859698       -1.177537  2

%mem=32GB
%nprocshared= 8
#p m062x/aug-cc-pVDZ   counterpoise=2

00335 m062x/aug-cc-pVDZ   counterpoise=2

 0  1  0  1  0  1
  C          0.696271        1.136534        0.000002  1
  N          1.387403       -0.000000        0.000003  1
  C          0.696273       -1.136531       -0.000007  1
  C         -0.690797       -1.191110       -0.000002  1
  C         -1.398354       -0.000002       -0.000001  1
  C         -0.690796        1.191109        0.000005  1
  H         -1.197483        2.145664        0.000011  1
  H          1.279537       -2.049878        0.000000  1
  H         -2.480010       -0.000000        0.000002  1
  H         -1.197480       -2.145668        0.000001  1
  H          1.279535        2.049878        0.000011  1
  C          0.000000        1.969616       -0.347296  2
  C          0.751637        2.816689       -0.725186  2
  H         -0.669182        1.215468       -0.010862  2
  H          1.420819        3.570836       -1.061621  2

%mem=32GB
%nprocshared= 8
#p m062x/aug-cc-pVDZ   counterpoise=2

00336 m062x/aug-cc-pVDZ   counterpoise=2

 0  1  0  1  0  1
  C          0.696271        1.136534        0.000002  1
  N          1.387403       -0.000000        0.000003  1
  C          0.696273       -1.136531       -0.000007  1
  C         -0.690797       -1.191110       -0.000002  1
  C         -1.398354       -0.000002       -0.000001  1
  C         -0.690796        1.191109        0.000005  1
  H         -1.197483        2.145664        0.000011  1
  H          1.279537       -2.049878        0.000000  1
  H         -2.480010       -0.000000        0.000002  1
  H         -1.197480       -2.145668        0.000001  1
  H          1.279535        2.049878        0.000011  1
  C         -0.342020        1.939693       -0.347296  2
  C          0.122750        2.937236       -0.810101  2
  H         -0.755804        1.051581        0.064738  2
  H          0.536533        3.825347       -1.222136  2

%mem=32GB
%nprocshared= 8
#p m062x/aug-cc-pVDZ   counterpoise=2

00337 m062x/aug-cc-pVDZ   counterpoise=2

 0  1  0  1  0  1
  C          0.696271        1.136534        0.000002  1
  N          1.387403       -0.000000        0.000003  1
  C          0.696273       -1.136531       -0.000007  1
  C         -0.690797       -1.191110       -0.000002  1
  C         -1.398354       -0.000002       -0.000001  1
  C         -0.690796        1.191109        0.000005  1
  H         -1.197483        2.145664        0.000011  1
  H          1.279537       -2.049878        0.000000  1
  H         -2.480010       -0.000000        0.000002  1
  H         -1.197480       -2.145668        0.000001  1
  H          1.279535        2.049878        0.000011  1
  C         -0.673648        1.850833       -0.347296  2
  C          0.227186        1.343815       -0.944558  2
  H         -1.475660        2.302231        0.184445  2
  H          1.029198        0.892417       -1.476299  2

%mem=32GB
%nprocshared= 8
#p m062x/aug-cc-pVDZ   counterpoise=2

00338 m062x/aug-cc-pVDZ   counterpoise=2

 0  1  0  1  0  1
  C          0.696271        1.136534        0.000002  1
  N          1.387403       -0.000000        0.000003  1
  C          0.696273       -1.136531       -0.000007  1
  C         -0.690797       -1.191110       -0.000002  1
  C         -1.398354       -0.000002       -0.000001  1
  C         -0.690796        1.191109        0.000005  1
  H         -1.197483        2.145664        0.000011  1
  H          1.279537       -2.049878        0.000000  1
  H         -2.480010       -0.000000        0.000002  1
  H         -1.197480       -2.145668        0.000001  1
  H          1.279535        2.049878        0.000011  1
  C         -0.984808        1.705737       -0.347296  2
  C         -0.561275        0.829644       -1.038942  2
  H         -1.361878        2.485721        0.268475  2
  H         -0.184205        0.049660       -1.654713  2

%mem=32GB
%nprocshared= 8
#p m062x/aug-cc-pVDZ   counterpoise=2

00339 m062x/aug-cc-pVDZ   counterpoise=2

 0  1  0  1  0  1
  C          0.696271        1.136534        0.000002  1
  N          1.387403       -0.000000        0.000003  1
  C          0.696273       -1.136531       -0.000007  1
  C         -0.690797       -1.191110       -0.000002  1
  C         -1.398354       -0.000002       -0.000001  1
  C         -0.690796        1.191109        0.000005  1
  H         -1.197483        2.145664        0.000011  1
  H          1.279537       -2.049878        0.000000  1
  H         -2.480010       -0.000000        0.000002  1
  H         -1.197480       -2.145668        0.000001  1
  H          1.279535        2.049878        0.000011  1
  C         -1.266044        1.508813       -0.347296  2
  C         -1.378382        0.465337       -0.916357  2
  H         -1.166031        2.437818        0.159337  2
  H         -1.478396       -0.463668       -1.422991  2

%mem=32GB
%nprocshared= 8
#p m062x/aug-cc-pVDZ   counterpoise=2

00340 m062x/aug-cc-pVDZ   counterpoise=2

 0  1  0  1  0  1
  C          0.696271        1.136534        0.000002  1
  N          1.387403       -0.000000        0.000003  1
  C          0.696273       -1.136531       -0.000007  1
  C         -0.690797       -1.191110       -0.000002  1
  C         -1.398354       -0.000002       -0.000001  1
  C         -0.690796        1.191109        0.000005  1
  H         -1.197483        2.145664        0.000011  1
  H          1.279537       -2.049878        0.000000  1
  H         -2.480010       -0.000000        0.000002  1
  H         -1.197480       -2.145668        0.000001  1
  H          1.279535        2.049878        0.000011  1
  C         -1.508813        1.266044       -0.347296  2
  C         -2.603842        1.366356       -0.812207  2
  H         -0.533911        1.176737        0.066613  2
  H         -3.578744        1.455663       -1.226116  2

%mem=32GB
%nprocshared= 8
#p m062x/aug-cc-pVDZ   counterpoise=2

00341 m062x/aug-cc-pVDZ   counterpoise=2

 0  1  0  1  0  1
  C          0.696271        1.136534        0.000002  1
  N          1.387403       -0.000000        0.000003  1
  C          0.696273       -1.136531       -0.000007  1
  C         -0.690797       -1.191110       -0.000002  1
  C         -1.398354       -0.000002       -0.000001  1
  C         -0.690796        1.191109        0.000005  1
  H         -1.197483        2.145664        0.000011  1
  H          1.279537       -2.049878        0.000000  1
  H         -2.480010       -0.000000        0.000002  1
  H         -1.197480       -2.145668        0.000001  1
  H          1.279535        2.049878        0.000011  1
  C         -1.705737        0.984808       -0.347296  2
  C         -2.042855        2.064884       -0.728188  2
  H         -1.405601        0.023217       -0.008189  2
  H         -2.342991        3.026475       -1.067295  2

%mem=32GB
%nprocshared= 8
#p m062x/aug-cc-pVDZ   counterpoise=2

00342 m062x/aug-cc-pVDZ   counterpoise=2

 0  1  0  1  0  1
  C          0.696271        1.136534        0.000002  1
  N          1.387403       -0.000000        0.000003  1
  C          0.696273       -1.136531       -0.000007  1
  C         -0.690797       -1.191110       -0.000002  1
  C         -1.398354       -0.000002       -0.000001  1
  C         -0.690796        1.191109        0.000005  1
  H         -1.197483        2.145664        0.000011  1
  H          1.279537       -2.049878        0.000000  1
  H         -2.480010       -0.000000        0.000002  1
  H         -1.197480       -2.145668        0.000001  1
  H          1.279535        2.049878        0.000011  1
  C         -1.850833        0.673648       -0.347296  2
  C         -2.462815        1.584765       -0.817016  2
  H         -1.305987       -0.137518        0.070894  2
  H         -3.007661        2.395931       -1.235207  2

%mem=32GB
%nprocshared= 8
#p m062x/aug-cc-pVDZ   counterpoise=2

00343 m062x/aug-cc-pVDZ   counterpoise=2

 0  1  0  1  0  1
  C          0.696271        1.136534        0.000002  1
  N          1.387403       -0.000000        0.000003  1
  C          0.696273       -1.136531       -0.000007  1
  C         -0.690797       -1.191110       -0.000002  1
  C         -1.398354       -0.000002       -0.000001  1
  C         -0.690796        1.191109        0.000005  1
  H         -1.197483        2.145664        0.000011  1
  H          1.279537       -2.049878        0.000000  1
  H         -2.480010       -0.000000        0.000002  1
  H         -1.197480       -2.145668        0.000001  1
  H          1.279535        2.049878        0.000011  1
  C         -1.939693        0.342020       -0.347296  2
  C         -1.053246        0.903140       -0.917076  2
  H         -2.728895       -0.157544        0.159977  2
  H         -0.264043        1.402704       -1.424349  2

%mem=32GB
%nprocshared= 8
#p m062x/aug-cc-pVDZ   counterpoise=2

00344 m062x/aug-cc-pVDZ   counterpoise=2

 0  1  0  1  0  1
  C          0.696271        1.136534        0.000002  1
  N          1.387403       -0.000000        0.000003  1
  C          0.696273       -1.136531       -0.000007  1
  C         -0.690797       -1.191110       -0.000002  1
  C         -1.398354       -0.000002       -0.000001  1
  C         -0.690796        1.191109        0.000005  1
  H         -1.197483        2.145664        0.000011  1
  H          1.279537       -2.049878        0.000000  1
  H         -2.480010       -0.000000        0.000002  1
  H         -1.197480       -2.145668        0.000001  1
  H          1.279535        2.049878        0.000011  1
  C         -1.969616        0.000000       -0.347296  2
  C         -0.982591       -0.000000       -1.018918  2
  H         -2.848362        0.000000        0.250647  2
  H         -0.103845       -0.000000       -1.616861  2

%mem=32GB
%nprocshared= 8
#p m062x/aug-cc-pVDZ   counterpoise=2

00345 m062x/aug-cc-pVDZ   counterpoise=2

 0  1  0  1  0  1
  C          0.696271        1.136534        0.000002  1
  N          1.387403       -0.000000        0.000003  1
  C          0.696273       -1.136531       -0.000007  1
  C         -0.690797       -1.191110       -0.000002  1
  C         -1.398354       -0.000002       -0.000001  1
  C         -0.690796        1.191109        0.000005  1
  H         -1.197483        2.145664        0.000011  1
  H          1.279537       -2.049878        0.000000  1
  H         -2.480010       -0.000000        0.000002  1
  H         -1.197480       -2.145668        0.000001  1
  H          1.279535        2.049878        0.000011  1
  C         -1.939693       -0.342020       -0.347296  2
  C         -1.053246       -0.903140       -0.917076  2
  H         -2.728895        0.157544        0.159977  2
  H         -0.264043       -1.402704       -1.424349  2

%mem=32GB
%nprocshared= 8
#p m062x/aug-cc-pVDZ   counterpoise=2

00346 m062x/aug-cc-pVDZ   counterpoise=2

 0  1  0  1  0  1
  C          0.696271        1.136534        0.000002  1
  N          1.387403       -0.000000        0.000003  1
  C          0.696273       -1.136531       -0.000007  1
  C         -0.690797       -1.191110       -0.000002  1
  C         -1.398354       -0.000002       -0.000001  1
  C         -0.690796        1.191109        0.000005  1
  H         -1.197483        2.145664        0.000011  1
  H          1.279537       -2.049878        0.000000  1
  H         -2.480010       -0.000000        0.000002  1
  H         -1.197480       -2.145668        0.000001  1
  H          1.279535        2.049878        0.000011  1
  C         -1.850833       -0.673648       -0.347296  2
  C         -2.462817       -1.584763       -0.817018  2
  H         -1.305985        0.137516        0.070896  2
  H         -3.007665       -2.395927       -1.235210  2

%mem=32GB
%nprocshared= 8
#p m062x/aug-cc-pVDZ   counterpoise=2

00347 m062x/aug-cc-pVDZ   counterpoise=2

 0  1  0  1  0  1
  C          0.696271        1.136534        0.000002  1
  N          1.387403       -0.000000        0.000003  1
  C          0.696273       -1.136531       -0.000007  1
  C         -0.690797       -1.191110       -0.000002  1
  C         -1.398354       -0.000002       -0.000001  1
  C         -0.690796        1.191109        0.000005  1
  H         -1.197483        2.145664        0.000011  1
  H          1.279537       -2.049878        0.000000  1
  H         -2.480010       -0.000000        0.000002  1
  H         -1.197480       -2.145668        0.000001  1
  H          1.279535        2.049878        0.000011  1
  C         -1.705737       -0.984808       -0.347296  2
  C         -2.042856       -2.064883       -0.728189  2
  H         -1.405600       -0.023218       -0.008188  2
  H         -2.342993       -3.026473       -1.067297  2

%mem=32GB
%nprocshared= 8
#p m062x/aug-cc-pVDZ   counterpoise=2

00348 m062x/aug-cc-pVDZ   counterpoise=2

 0  1  0  1  0  1
  C          0.696271        1.136534        0.000002  1
  N          1.387403       -0.000000        0.000003  1
  C          0.696273       -1.136531       -0.000007  1
  C         -0.690797       -1.191110       -0.000002  1
  C         -1.398354       -0.000002       -0.000001  1
  C         -0.690796        1.191109        0.000005  1
  H         -1.197483        2.145664        0.000011  1
  H          1.279537       -2.049878        0.000000  1
  H         -2.480010       -0.000000        0.000002  1
  H         -1.197480       -2.145668        0.000001  1
  H          1.279535        2.049878        0.000011  1
  C         -1.508813       -1.266044       -0.347296  2
  C         -2.603845       -1.366355       -0.812200  2
  H         -0.533908       -1.176738        0.066606  2
  H         -3.578750       -1.455661       -1.226102  2

%mem=32GB
%nprocshared= 8
#p m062x/aug-cc-pVDZ   counterpoise=2

00349 m062x/aug-cc-pVDZ   counterpoise=2

 0  1  0  1  0  1
  C          0.696271        1.136534        0.000002  1
  N          1.387403       -0.000000        0.000003  1
  C          0.696273       -1.136531       -0.000007  1
  C         -0.690797       -1.191110       -0.000002  1
  C         -1.398354       -0.000002       -0.000001  1
  C         -0.690796        1.191109        0.000005  1
  H         -1.197483        2.145664        0.000011  1
  H          1.279537       -2.049878        0.000000  1
  H         -2.480010       -0.000000        0.000002  1
  H         -1.197480       -2.145668        0.000001  1
  H          1.279535        2.049878        0.000011  1
  C         -1.266044       -1.508813       -0.347296  2
  C         -1.378387       -0.465329       -0.916342  2
  H         -1.166026       -2.437825        0.159324  2
  H         -1.478405        0.463683       -1.422961  2

%mem=32GB
%nprocshared= 8
#p m062x/aug-cc-pVDZ   counterpoise=2

00350 m062x/aug-cc-pVDZ   counterpoise=2

 0  1  0  1  0  1
  C          0.696271        1.136534        0.000002  1
  N          1.387403       -0.000000        0.000003  1
  C          0.696273       -1.136531       -0.000007  1
  C         -0.690797       -1.191110       -0.000002  1
  C         -1.398354       -0.000002       -0.000001  1
  C         -0.690796        1.191109        0.000005  1
  H         -1.197483        2.145664        0.000011  1
  H          1.279537       -2.049878        0.000000  1
  H         -2.480010       -0.000000        0.000002  1
  H         -1.197480       -2.145668        0.000001  1
  H          1.279535        2.049878        0.000011  1
  C         -0.984808       -1.705737       -0.347296  2
  C         -0.561279       -0.829630       -1.038927  2
  H         -1.361875       -2.485733        0.268461  2
  H         -0.184211       -0.049634       -1.654684  2

%mem=32GB
%nprocshared= 8
#p m062x/aug-cc-pVDZ   counterpoise=2

00351 m062x/aug-cc-pVDZ   counterpoise=2

 0  1  0  1  0  1
  C          0.696271        1.136534        0.000002  1
  N          1.387403       -0.000000        0.000003  1
  C          0.696273       -1.136531       -0.000007  1
  C         -0.690797       -1.191110       -0.000002  1
  C         -1.398354       -0.000002       -0.000001  1
  C         -0.690796        1.191109        0.000005  1
  H         -1.197483        2.145664        0.000011  1
  H          1.279537       -2.049878        0.000000  1
  H         -2.480010       -0.000000        0.000002  1
  H         -1.197480       -2.145668        0.000001  1
  H          1.279535        2.049878        0.000011  1
  C         -0.673648       -1.850833       -0.347296  2
  C          0.227189       -1.343804       -0.944546  2
  H         -1.475662       -2.302240        0.184434  2
  H          1.029202       -0.892397       -1.476276  2

%mem=32GB
%nprocshared= 8
#p m062x/aug-cc-pVDZ   counterpoise=2

00352 m062x/aug-cc-pVDZ   counterpoise=2

 0  1  0  1  0  1
  C          0.696271        1.136534        0.000002  1
  N          1.387403       -0.000000        0.000003  1
  C          0.696273       -1.136531       -0.000007  1
  C         -0.690797       -1.191110       -0.000002  1
  C         -1.398354       -0.000002       -0.000001  1
  C         -0.690796        1.191109        0.000005  1
  H         -1.197483        2.145664        0.000011  1
  H          1.279537       -2.049878        0.000000  1
  H         -2.480010       -0.000000        0.000002  1
  H         -1.197480       -2.145668        0.000001  1
  H          1.279535        2.049878        0.000011  1
  C         -0.342020       -1.939693       -0.347296  2
  C          0.122753       -2.937238       -0.810094  2
  H         -0.755807       -1.051579        0.064731  2
  H          0.536539       -3.825351       -1.222121  2

%mem=32GB
%nprocshared= 8
#p m062x/aug-cc-pVDZ   counterpoise=2

00353 m062x/aug-cc-pVDZ   counterpoise=2

 0  1  0  1  0  1
  C          0.696271        1.136534        0.000002  1
  N          1.387403       -0.000000        0.000003  1
  C          0.696273       -1.136531       -0.000007  1
  C         -0.690797       -1.191110       -0.000002  1
  C         -1.398354       -0.000002       -0.000001  1
  C         -0.690796        1.191109        0.000005  1
  H         -1.197483        2.145664        0.000011  1
  H          1.279537       -2.049878        0.000000  1
  H         -2.480010       -0.000000        0.000002  1
  H         -1.197480       -2.145668        0.000001  1
  H          1.279535        2.049878        0.000011  1
  C         -0.000000       -1.969616       -0.347296  2
  C          0.751640       -2.816689       -0.725179  2
  H         -0.669184       -1.215467       -0.010868  2
  H          1.420824       -3.570837       -1.061608  2

%mem=32GB
%nprocshared= 8
#p m062x/aug-cc-pVDZ   counterpoise=2

00354 m062x/aug-cc-pVDZ   counterpoise=2

 0  1  0  1  0  1
  C          0.696271        1.136534        0.000002  1
  N          1.387403       -0.000000        0.000003  1
  C          0.696273       -1.136531       -0.000007  1
  C         -0.690797       -1.191110       -0.000002  1
  C         -1.398354       -0.000002       -0.000001  1
  C         -0.690796        1.191109        0.000005  1
  H         -1.197483        2.145664        0.000011  1
  H          1.279537       -2.049878        0.000000  1
  H         -2.480010       -0.000000        0.000002  1
  H         -1.197480       -2.145668        0.000001  1
  H          1.279535        2.049878        0.000011  1
  C          0.342020       -1.939693       -0.347296  2
  C         -0.105986       -2.955412       -0.786496  2
  H          0.740879       -1.035399        0.043723  2
  H         -0.504845       -3.859705       -1.177515  2

%mem=32GB
%nprocshared= 8
#p m062x/aug-cc-pVDZ   counterpoise=2

00355 m062x/aug-cc-pVDZ   counterpoise=2

 0  1  0  1  0  1
  C          0.696271        1.136534        0.000002  1
  N          1.387403       -0.000000        0.000003  1
  C          0.696273       -1.136531       -0.000007  1
  C         -0.690797       -1.191110       -0.000002  1
  C         -1.398354       -0.000002       -0.000001  1
  C         -0.690796        1.191109        0.000005  1
  H         -1.197483        2.145664        0.000011  1
  H          1.279537       -2.049878        0.000000  1
  H         -2.480010       -0.000000        0.000002  1
  H         -1.197480       -2.145668        0.000001  1
  H          1.279535        2.049878        0.000011  1
  C          0.673648       -1.850833       -0.347296  2
  C         -0.322449       -1.523598       -0.918261  2
  H          1.560472       -2.142170        0.161032  2
  H         -1.209272       -1.232262       -1.426589  2

%mem=32GB
%nprocshared= 8
#p m062x/aug-cc-pVDZ   counterpoise=2

00356 m062x/aug-cc-pVDZ   counterpoise=2

 0  1  0  1  0  1
  C          0.696271        1.136534        0.000002  1
  N          1.387403       -0.000000        0.000003  1
  C          0.696273       -1.136531       -0.000007  1
  C         -0.690797       -1.191110       -0.000002  1
  C         -1.398354       -0.000002       -0.000001  1
  C         -0.690796        1.191109        0.000005  1
  H         -1.197483        2.145664        0.000011  1
  H          1.279537       -2.049878        0.000000  1
  H         -2.480010       -0.000000        0.000002  1
  H         -1.197480       -2.145668        0.000001  1
  H          1.279535        2.049878        0.000011  1
  C          0.984808       -1.705737       -0.347296  2
  C          0.368462       -0.986060       -1.073572  2
  H          1.533539       -2.346464        0.299305  2
  H         -0.180269       -0.345334       -1.720173  2

%mem=32GB
%nprocshared= 8
#p m062x/aug-cc-pVDZ   counterpoise=2

00357 m062x/aug-cc-pVDZ   counterpoise=2

 0  1  0  1  0  1
  C          0.696271        1.136534        0.000002  1
  N          1.387403       -0.000000        0.000003  1
  C          0.696273       -1.136531       -0.000007  1
  C         -0.690797       -1.191110       -0.000002  1
  C         -1.398354       -0.000002       -0.000001  1
  C         -0.690796        1.191109        0.000005  1
  H         -1.197483        2.145664        0.000011  1
  H          1.279537       -2.049878        0.000000  1
  H         -2.480010       -0.000000        0.000002  1
  H         -1.197480       -2.145668        0.000001  1
  H          1.279535        2.049878        0.000011  1
  C          1.266044       -1.508813       -0.347296  2
  C          1.240996       -0.504340       -0.992043  2
  H          1.288345       -2.403094        0.226721  2
  H          1.218695        0.389941       -1.566060  2

%mem=32GB
%nprocshared= 8
#p m062x/aug-cc-pVDZ   counterpoise=2

00358 m062x/aug-cc-pVDZ   counterpoise=2

 0  1  0  1  0  1
  C          0.696271        1.136534        0.000002  1
  N          1.387403       -0.000000        0.000003  1
  C          0.696273       -1.136531       -0.000007  1
  C         -0.690797       -1.191110       -0.000002  1
  C         -1.398354       -0.000002       -0.000001  1
  C         -0.690796        1.191109        0.000005  1
  H         -1.197483        2.145664        0.000011  1
  H          1.279537       -2.049878        0.000000  1
  H         -2.480010       -0.000000        0.000002  1
  H         -1.197480       -2.145668        0.000001  1
  H          1.279535        2.049878        0.000011  1
  C          1.508813       -1.266044       -0.347296  2
  C          1.817248       -0.211587       -0.814499  2
  H          1.234214       -2.204826        0.068654  2
  H          2.091848        0.727195       -1.230449  2

%mem=32GB
%nprocshared= 8
#p m062x/aug-cc-pVDZ   counterpoise=2

00359 m062x/aug-cc-pVDZ   counterpoise=2

 0  1  0  1  0  1
  C          0.696271        1.136534        0.000002  1
  N          1.387403       -0.000000        0.000003  1
  C          0.696273       -1.136531       -0.000007  1
  C         -0.690797       -1.191110       -0.000002  1
  C         -1.398354       -0.000002       -0.000001  1
  C         -0.690796        1.191109        0.000005  1
  H         -1.197483        2.145664        0.000011  1
  H          1.279537       -2.049878        0.000000  1
  H         -2.480010       -0.000000        0.000002  1
  H         -1.197480       -2.145668        0.000001  1
  H          1.279535        2.049878        0.000011  1
  C          1.705737       -0.984808       -0.347296  2
  C          2.823420       -0.816819       -0.731817  2
  H          0.710665       -1.134368       -0.004958  2
  H          3.818492       -0.667259       -1.074155  2

%mem=32GB
%nprocshared= 8
#p m062x/aug-cc-pVDZ   counterpoise=2

00360 m062x/aug-cc-pVDZ   counterpoise=2

 0  1  0  1  0  1
  C          0.696271        1.136534        0.000002  1
  N          1.387403       -0.000000        0.000003  1
  C          0.696273       -1.136531       -0.000007  1
  C         -0.690797       -1.191110       -0.000002  1
  C         -1.398354       -0.000002       -0.000001  1
  C         -0.690796        1.191109        0.000005  1
  H         -1.197483        2.145664        0.000011  1
  H          1.279537       -2.049878        0.000000  1
  H         -2.480010       -0.000000        0.000002  1
  H         -1.197480       -2.145668        0.000001  1
  H          1.279535        2.049878        0.000011  1
  C          1.850833       -0.673648       -0.347296  2
  C          2.473630       -1.578954       -0.814027  2
  H          1.296358        0.132344        0.068233  2
  H          3.028105       -2.384946       -1.229556  2

%mem=32GB
%nprocshared= 8
#p m062x/aug-cc-pVDZ   counterpoise=2

00361 m062x/aug-cc-pVDZ   counterpoise=2

 0  1  0  1  0  1
  C          0.696271        1.136534        0.000002  1
  N          1.387403       -0.000000        0.000003  1
  C          0.696273       -1.136531       -0.000007  1
  C         -0.690797       -1.191110       -0.000002  1
  C         -1.398354       -0.000002       -0.000001  1
  C         -0.690796        1.191109        0.000005  1
  H         -1.197483        2.145664        0.000011  1
  H          1.279537       -2.049878        0.000000  1
  H         -2.480010       -0.000000        0.000002  1
  H         -1.197480       -2.145668        0.000001  1
  H          1.279535        2.049878        0.000011  1
  C          1.939693       -0.342020       -0.347296  2
  C          2.834793       -0.896335       -0.910167  2
  H          1.142787        0.151485        0.153826  2
  H          3.631699       -1.389840       -1.411290  2

%mem=32GB
%nprocshared= 8
#p m062x/aug-cc-pVDZ   counterpoise=2

00362 m062x/aug-cc-pVDZ   counterpoise=2

 0  1  0  1  0  1
  C          0.696271        1.136534        0.000002  1
  N          1.387403       -0.000000        0.000003  1
  C          0.696273       -1.136531       -0.000007  1
  C         -0.690797       -1.191110       -0.000002  1
  C         -1.398354       -0.000002       -0.000001  1
  C         -0.690796        1.191109        0.000005  1
  H         -1.197483        2.145664        0.000011  1
  H          1.279537       -2.049878        0.000000  1
  H         -2.480010       -0.000000        0.000002  1
  H         -1.197480       -2.145668        0.000001  1
  H          1.279535        2.049878        0.000011  1
  C          1.879385        0.000000       -0.684040  2
  C          2.576467       -0.000000       -1.653251  2
  H          1.258774        0.000000        0.178846  2
  H          3.197078       -0.000000       -2.516137  2

%mem=32GB
%nprocshared= 8
#p m062x/aug-cc-pVDZ   counterpoise=2

00363 m062x/aug-cc-pVDZ   counterpoise=2

 0  1  0  1  0  1
  C          0.696271        1.136534        0.000002  1
  N          1.387403       -0.000000        0.000003  1
  C          0.696273       -1.136531       -0.000007  1
  C         -0.690797       -1.191110       -0.000002  1
  C         -1.398354       -0.000002       -0.000001  1
  C         -0.690796        1.191109        0.000005  1
  H         -1.197483        2.145664        0.000011  1
  H          1.279537       -2.049878        0.000000  1
  H         -2.480010       -0.000000        0.000002  1
  H         -1.197480       -2.145668        0.000001  1
  H          1.279535        2.049878        0.000011  1
  C          1.850833        0.326352       -0.684040  2
  C          2.473629        0.764931       -1.603315  2
  H          1.296359       -0.064114        0.134388  2
  H          3.028104        1.155397       -2.421743  2

%mem=32GB
%nprocshared= 8
#p m062x/aug-cc-pVDZ   counterpoise=2

00364 m062x/aug-cc-pVDZ   counterpoise=2

 0  1  0  1  0  1
  C          0.696271        1.136534        0.000002  1
  N          1.387403       -0.000000        0.000003  1
  C          0.696273       -1.136531       -0.000007  1
  C         -0.690797       -1.191110       -0.000002  1
  C         -1.398354       -0.000002       -0.000001  1
  C         -0.690796        1.191109        0.000005  1
  H         -1.197483        2.145664        0.000011  1
  H          1.279537       -2.049878        0.000000  1
  H         -2.480010       -0.000000        0.000002  1
  H         -1.197480       -2.145668        0.000001  1
  H          1.279535        2.049878        0.000011  1
  C          1.766044        0.642788       -0.684040  2
  C          2.212659        1.400967       -1.490881  2
  H          1.368425       -0.032218        0.034289  2
  H          2.610278        2.075972       -2.209210  2

%mem=32GB
%nprocshared= 8
#p m062x/aug-cc-pVDZ   counterpoise=2

00365 m062x/aug-cc-pVDZ   counterpoise=2

 0  1  0  1  0  1
  C          0.696271        1.136534        0.000002  1
  N          1.387403       -0.000000        0.000003  1
  C          0.696273       -1.136531       -0.000007  1
  C         -0.690797       -1.191110       -0.000002  1
  C         -1.398354       -0.000002       -0.000001  1
  C         -0.690796        1.191109        0.000005  1
  H         -1.197483        2.145664        0.000011  1
  H          1.279537       -2.049878        0.000000  1
  H         -2.480010       -0.000000        0.000002  1
  H         -1.197480       -2.145668        0.000001  1
  H          1.279535        2.049878        0.000011  1
  C          1.627595        0.939693       -0.684040  2
  C          2.576135        0.739213       -1.380727  2
  H          0.783112        1.118180       -0.063781  2
  H          3.420618        0.560726       -2.000986  2

%mem=32GB
%nprocshared= 8
#p m062x/aug-cc-pVDZ   counterpoise=2

00366 m062x/aug-cc-pVDZ   counterpoise=2

 0  1  0  1  0  1
  C          0.696271        1.136534        0.000002  1
  N          1.387403       -0.000000        0.000003  1
  C          0.696273       -1.136531       -0.000007  1
  C         -0.690797       -1.191110       -0.000002  1
  C         -1.398354       -0.000002       -0.000001  1
  C         -0.690796        1.191109        0.000005  1
  H         -1.197483        2.145664        0.000011  1
  H          1.279537       -2.049878        0.000000  1
  H         -2.480010       -0.000000        0.000002  1
  H         -1.197480       -2.145668        0.000001  1
  H          1.279535        2.049878        0.000011  1
  C          1.439693        1.208046       -0.684040  2
  C          2.316040        1.292344       -1.490391  2
  H          0.659482        1.132995        0.033852  2
  H          3.096250        1.367394       -2.208284  2

%mem=32GB
%nprocshared= 8
#p m062x/aug-cc-pVDZ   counterpoise=2

00367 m062x/aug-cc-pVDZ   counterpoise=2

 0  1  0  1  0  1
  C          0.696271        1.136534        0.000002  1
  N          1.387403       -0.000000        0.000003  1
  C          0.696273       -1.136531       -0.000007  1
  C         -0.690797       -1.191110       -0.000002  1
  C         -1.398354       -0.000002       -0.000001  1
  C         -0.690796        1.191109        0.000005  1
  H         -1.197483        2.145664        0.000011  1
  H          1.279537       -2.049878        0.000000  1
  H         -2.480010       -0.000000        0.000002  1
  H         -1.197480       -2.145668        0.000001  1
  H          1.279535        2.049878        0.000011  1
  C          1.208046        1.439693       -0.684040  2
  C          1.882054        1.838953       -1.584926  2
  H          0.607977        1.084231        0.118017  2
  H          2.482123        2.194415       -2.386983  2

%mem=32GB
%nprocshared= 8
#p m062x/aug-cc-pVDZ   counterpoise=2

00368 m062x/aug-cc-pVDZ   counterpoise=2

 0  1  0  1  0  1
  C          0.696271        1.136534        0.000002  1
  N          1.387403       -0.000000        0.000003  1
  C          0.696273       -1.136531       -0.000007  1
  C         -0.690797       -1.191110       -0.000002  1
  C         -1.398354       -0.000002       -0.000001  1
  C         -0.690796        1.191109        0.000005  1
  H         -1.197483        2.145664        0.000011  1
  H          1.279537       -2.049878        0.000000  1
  H         -2.480010       -0.000000        0.000002  1
  H         -1.197480       -2.145668        0.000001  1
  H          1.279535        2.049878        0.000011  1
  C          0.939693        1.627595       -0.684040  2
  C          0.474829        1.049963       -1.619741  2
  H          1.353560        2.141860        0.149012  2
  H          0.060962        0.535698       -2.452793  2

%mem=32GB
%nprocshared= 8
#p m062x/aug-cc-pVDZ   counterpoise=2

00369 m062x/aug-cc-pVDZ   counterpoise=2

 0  1  0  1  0  1
  C          0.696271        1.136534        0.000002  1
  N          1.387403       -0.000000        0.000003  1
  C          0.696273       -1.136531       -0.000007  1
  C         -0.690797       -1.191110       -0.000002  1
  C         -1.398354       -0.000002       -0.000001  1
  C         -0.690796        1.191109        0.000005  1
  H         -1.197483        2.145664        0.000011  1
  H          1.279537       -2.049878        0.000000  1
  H         -2.480010       -0.000000        0.000002  1
  H         -1.197480       -2.145668        0.000001  1
  H          1.279535        2.049878        0.000011  1
  C          0.642788        1.766044       -0.684040  2
  C          0.574216        2.573151       -1.561063  2
  H          0.703837        1.047479        0.096772  2
  H          0.513166        3.291717       -2.341875  2

%mem=32GB
%nprocshared= 8
#p m062x/aug-cc-pVDZ   counterpoise=2

00370 m062x/aug-cc-pVDZ   counterpoise=2

 0  1  0  1  0  1
  C          0.696271        1.136534        0.000002  1
  N          1.387403       -0.000000        0.000003  1
  C          0.696273       -1.136531       -0.000007  1
  C         -0.690797       -1.191110       -0.000002  1
  C         -1.398354       -0.000002       -0.000001  1
  C         -0.690796        1.191109        0.000005  1
  H         -1.197483        2.145664        0.000011  1
  H          1.279537       -2.049878        0.000000  1
  H         -2.480010       -0.000000        0.000002  1
  H         -1.197480       -2.145668        0.000001  1
  H          1.279535        2.049878        0.000011  1
  C          0.326352        1.850833       -0.684040  2
  C         -0.091888        2.658438       -1.457436  2
  H          0.698710        1.131824        0.004513  2
  H         -0.464247        3.377448       -2.145989  2

%mem=32GB
%nprocshared= 8
#p m062x/aug-cc-pVDZ   counterpoise=2

00371 m062x/aug-cc-pVDZ   counterpoise=2

 0  1  0  1  0  1
  C          0.696271        1.136534        0.000002  1
  N          1.387403       -0.000000        0.000003  1
  C          0.696273       -1.136531       -0.000007  1
  C         -0.690797       -1.191110       -0.000002  1
  C         -1.398354       -0.000002       -0.000001  1
  C         -0.690796        1.191109        0.000005  1
  H         -1.197483        2.145664        0.000011  1
  H          1.279537       -2.049878        0.000000  1
  H         -2.480010       -0.000000        0.000002  1
  H         -1.197480       -2.145668        0.000001  1
  H          1.279535        2.049878        0.000011  1
  C          0.000000        1.879385       -0.684040  2
  C          0.692365        2.569224       -1.369639  2
  H         -0.616411        1.265223       -0.073653  2
  H          1.308776        3.183387       -1.980026  2

%mem=32GB
%nprocshared= 8
#p m062x/aug-cc-pVDZ   counterpoise=2

00372 m062x/aug-cc-pVDZ   counterpoise=2

 0  1  0  1  0  1
  C          0.696271        1.136534        0.000002  1
  N          1.387403       -0.000000        0.000003  1
  C          0.696273       -1.136531       -0.000007  1
  C         -0.690797       -1.191110       -0.000002  1
  C         -1.398354       -0.000002       -0.000001  1
  C         -0.690796        1.191109        0.000005  1
  H         -1.197483        2.145664        0.000011  1
  H          1.279537       -2.049878        0.000000  1
  H         -2.480010       -0.000000        0.000002  1
  H         -1.197480       -2.145668        0.000001  1
  H          1.279535        2.049878        0.000011  1
  C         -0.326352        1.850833       -0.684040  2
  C          0.101121        2.624653       -1.486388  2
  H         -0.706930        1.161902        0.030288  2
  H          0.481700        3.313584       -2.200716  2

%mem=32GB
%nprocshared= 8
#p m062x/aug-cc-pVDZ   counterpoise=2

00373 m062x/aug-cc-pVDZ   counterpoise=2

 0  1  0  1  0  1
  C          0.696271        1.136534        0.000002  1
  N          1.387403       -0.000000        0.000003  1
  C          0.696273       -1.136531       -0.000007  1
  C         -0.690797       -1.191110       -0.000002  1
  C         -1.398354       -0.000002       -0.000001  1
  C         -0.690796        1.191109        0.000005  1
  H         -1.197483        2.145664        0.000011  1
  H          1.279537       -2.049878        0.000000  1
  H         -2.480010       -0.000000        0.000002  1
  H         -1.197480       -2.145668        0.000001  1
  H          1.279535        2.049878        0.000011  1
  C         -0.642788        1.766044       -0.684040  2
  C         -0.578738        2.533081       -1.596643  2
  H         -0.699811        1.083153        0.128449  2
  H         -0.521715        3.215973       -2.409132  2

%mem=32GB
%nprocshared= 8
#p m062x/aug-cc-pVDZ   counterpoise=2

00374 m062x/aug-cc-pVDZ   counterpoise=2

 0  1  0  1  0  1
  C          0.696271        1.136534        0.000002  1
  N          1.387403       -0.000000        0.000003  1
  C          0.696273       -1.136531       -0.000007  1
  C         -0.690797       -1.191110       -0.000002  1
  C         -1.398354       -0.000002       -0.000001  1
  C         -0.690796        1.191109        0.000005  1
  H         -1.197483        2.145664        0.000011  1
  H          1.279537       -2.049878        0.000000  1
  H         -2.480010       -0.000000        0.000002  1
  H         -1.197480       -2.145668        0.000001  1
  H          1.279535        2.049878        0.000011  1
  C         -0.939693        1.627595       -0.684040  2
  C         -1.289789        2.241554       -1.646214  2
  H         -0.628002        1.080989        0.172582  2
  H         -1.601479        2.788161       -2.502836  2

%mem=32GB
%nprocshared= 8
#p m062x/aug-cc-pVDZ   counterpoise=2

00375 m062x/aug-cc-pVDZ   counterpoise=2

 0  1  0  1  0  1
  C          0.696271        1.136534        0.000002  1
  N          1.387403       -0.000000        0.000003  1
  C          0.696273       -1.136531       -0.000007  1
  C         -0.690797       -1.191110       -0.000002  1
  C         -1.398354       -0.000002       -0.000001  1
  C         -0.690796        1.191109        0.000005  1
  H         -1.197483        2.145664        0.000011  1
  H          1.279537       -2.049878        0.000000  1
  H         -2.480010       -0.000000        0.000002  1
  H         -1.197480       -2.145668        0.000001  1
  H          1.279535        2.049878        0.000011  1
  C         -1.208046        1.439693       -0.684040  2
  C         -1.899641        1.772065       -1.598653  2
  H         -0.592319        1.143782        0.130238  2
  H         -2.515368        2.067975       -2.412931  2

%mem=32GB
%nprocshared= 8
#p m062x/aug-cc-pVDZ   counterpoise=2

00376 m062x/aug-cc-pVDZ   counterpoise=2

 0  1  0  1  0  1
  C          0.696271        1.136534        0.000002  1
  N          1.387403       -0.000000        0.000003  1
  C          0.696273       -1.136531       -0.000007  1
  C         -0.690797       -1.191110       -0.000002  1
  C         -1.398354       -0.000002       -0.000001  1
  C         -0.690796        1.191109        0.000005  1
  H         -1.197483        2.145664        0.000011  1
  H          1.279537       -2.049878        0.000000  1
  H         -2.480010       -0.000000        0.000002  1
  H         -1.197480       -2.145668        0.000001  1
  H          1.279535        2.049878        0.000011  1
  C         -1.439693        1.208046       -0.684040  2
  C         -2.321057        1.227978       -1.489082  2
  H         -0.655016        1.190300        0.032687  2
  H         -3.105734        1.245724       -2.205809  2

%mem=32GB
%nprocshared= 8
#p m062x/aug-cc-pVDZ   counterpoise=2

00377 m062x/aug-cc-pVDZ   counterpoise=2

 0  1  0  1  0  1
  C          0.696271        1.136534        0.000002  1
  N          1.387403       -0.000000        0.000003  1
  C          0.696273       -1.136531       -0.000007  1
  C         -0.690797       -1.191110       -0.000002  1
  C         -1.398354       -0.000002       -0.000001  1
  C         -0.690796        1.191109        0.000005  1
  H         -1.197483        2.145664        0.000011  1
  H          1.279537       -2.049878        0.000000  1
  H         -2.480010       -0.000000        0.000002  1
  H         -1.197480       -2.145668        0.000001  1
  H          1.279535        2.049878        0.000011  1
  C         -1.627595        0.939693       -0.684040  2
  C         -1.858611        1.886659       -1.373373  2
  H         -1.421923        0.096610       -0.070329  2
  H         -2.064283        2.729741       -1.987084  2

%mem=32GB
%nprocshared= 8
#p m062x/aug-cc-pVDZ   counterpoise=2

00378 m062x/aug-cc-pVDZ   counterpoise=2

 0  1  0  1  0  1
  C          0.696271        1.136534        0.000002  1
  N          1.387403       -0.000000        0.000003  1
  C          0.696273       -1.136531       -0.000007  1
  C         -0.690797       -1.191110       -0.000002  1
  C         -1.398354       -0.000002       -0.000001  1
  C         -0.690796        1.191109        0.000005  1
  H         -1.197483        2.145664        0.000011  1
  H          1.279537       -2.049878        0.000000  1
  H         -2.480010       -0.000000        0.000002  1
  H         -1.197480       -2.145668        0.000001  1
  H          1.279535        2.049878        0.000011  1
  C         -1.766044        0.642788       -0.684040  2
  C         -2.201483        1.404013       -1.494115  2
  H         -1.378374       -0.034930        0.037168  2
  H         -2.589153        2.081730       -2.215324  2

%mem=32GB
%nprocshared= 8
#p m062x/aug-cc-pVDZ   counterpoise=2

00379 m062x/aug-cc-pVDZ   counterpoise=2

 0  1  0  1  0  1
  C          0.696271        1.136534        0.000002  1
  N          1.387403       -0.000000        0.000003  1
  C          0.696273       -1.136531       -0.000007  1
  C         -0.690797       -1.191110       -0.000002  1
  C         -1.398354       -0.000002       -0.000001  1
  C         -0.690796        1.191109        0.000005  1
  H         -1.197483        2.145664        0.000011  1
  H          1.279537       -2.049878        0.000000  1
  H         -2.480010       -0.000000        0.000002  1
  H         -1.197480       -2.145668        0.000001  1
  H          1.279535        2.049878        0.000011  1
  C         -1.850833        0.326352       -0.684040  2
  C         -2.462815        0.767748       -1.609210  2
  H         -1.305986       -0.066623        0.139637  2
  H         -3.007662        1.160723       -2.432887  2

%mem=32GB
%nprocshared= 8
#p m062x/aug-cc-pVDZ   counterpoise=2

00380 m062x/aug-cc-pVDZ   counterpoise=2

 0  1  0  1  0  1
  C          0.696271        1.136534        0.000002  1
  N          1.387403       -0.000000        0.000003  1
  C          0.696273       -1.136531       -0.000007  1
  C         -0.690797       -1.191110       -0.000002  1
  C         -1.398354       -0.000002       -0.000001  1
  C         -0.690796        1.191109        0.000005  1
  H         -1.197483        2.145664        0.000011  1
  H          1.279537       -2.049878        0.000000  1
  H         -2.480010       -0.000000        0.000002  1
  H         -1.197480       -2.145668        0.000001  1
  H          1.279535        2.049878        0.000011  1
  C         -1.879385        0.000000       -0.684040  2
  C         -2.566127        0.000003       -1.660605  2
  H         -1.267981       -0.000003        0.185394  2
  H         -3.177531        0.000005       -2.530039  2

%mem=32GB
%nprocshared= 8
#p m062x/aug-cc-pVDZ   counterpoise=2

00381 m062x/aug-cc-pVDZ   counterpoise=2

 0  1  0  1  0  1
  C          0.696271        1.136534        0.000002  1
  N          1.387403       -0.000000        0.000003  1
  C          0.696273       -1.136531       -0.000007  1
  C         -0.690797       -1.191110       -0.000002  1
  C         -1.398354       -0.000002       -0.000001  1
  C         -0.690796        1.191109        0.000005  1
  H         -1.197483        2.145664        0.000011  1
  H          1.279537       -2.049878        0.000000  1
  H         -2.480010       -0.000000        0.000002  1
  H         -1.197480       -2.145668        0.000001  1
  H          1.279535        2.049878        0.000011  1
  C         -1.850833       -0.326352       -0.684040  2
  C         -2.462817       -0.767744       -1.609211  2
  H         -1.305985        0.066619        0.139638  2
  H         -3.007664       -1.160714       -2.432890  2

%mem=32GB
%nprocshared= 8
#p m062x/aug-cc-pVDZ   counterpoise=2

00382 m062x/aug-cc-pVDZ   counterpoise=2

 0  1  0  1  0  1
  C          0.696271        1.136534        0.000002  1
  N          1.387403       -0.000000        0.000003  1
  C          0.696273       -1.136531       -0.000007  1
  C         -0.690797       -1.191110       -0.000002  1
  C         -1.398354       -0.000002       -0.000001  1
  C         -0.690796        1.191109        0.000005  1
  H         -1.197483        2.145664        0.000011  1
  H          1.279537       -2.049878        0.000000  1
  H         -2.480010       -0.000000        0.000002  1
  H         -1.197480       -2.145668        0.000001  1
  H          1.279535        2.049878        0.000011  1
  C         -1.766044       -0.642788       -0.684040  2
  C         -2.201484       -1.404010       -1.494118  2
  H         -1.378373        0.034927        0.037170  2
  H         -2.589155       -2.081725       -2.215328  2

%mem=32GB
%nprocshared= 8
#p m062x/aug-cc-pVDZ   counterpoise=2

00383 m062x/aug-cc-pVDZ   counterpoise=2

 0  1  0  1  0  1
  C          0.696271        1.136534        0.000002  1
  N          1.387403       -0.000000        0.000003  1
  C          0.696273       -1.136531       -0.000007  1
  C         -0.690797       -1.191110       -0.000002  1
  C         -1.398354       -0.000002       -0.000001  1
  C         -0.690796        1.191109        0.000005  1
  H         -1.197483        2.145664        0.000011  1
  H          1.279537       -2.049878        0.000000  1
  H         -2.480010       -0.000000        0.000002  1
  H         -1.197480       -2.145668        0.000001  1
  H          1.279535        2.049878        0.000011  1
  C         -1.627595       -0.939693       -0.684040  2
  C         -1.858611       -1.886657       -1.373375  2
  H         -1.421922       -0.096612       -0.070327  2
  H         -2.064284       -2.729738       -1.987088  2

%mem=32GB
%nprocshared= 8
#p m062x/aug-cc-pVDZ   counterpoise=2

00384 m062x/aug-cc-pVDZ   counterpoise=2

 0  1  0  1  0  1
  C          0.696271        1.136534        0.000002  1
  N          1.387403       -0.000000        0.000003  1
  C          0.696273       -1.136531       -0.000007  1
  C         -0.690797       -1.191110       -0.000002  1
  C         -1.398354       -0.000002       -0.000001  1
  C         -0.690796        1.191109        0.000005  1
  H         -1.197483        2.145664        0.000011  1
  H          1.279537       -2.049878        0.000000  1
  H         -2.480010       -0.000000        0.000002  1
  H         -1.197480       -2.145668        0.000001  1
  H          1.279535        2.049878        0.000011  1
  C         -1.439693       -1.208046       -0.684040  2
  C         -2.321060       -1.227977       -1.489078  2
  H         -0.655012       -1.190301        0.032684  2
  H         -3.105741       -1.245722       -2.205802  2

%mem=32GB
%nprocshared= 8
#p m062x/aug-cc-pVDZ   counterpoise=2

00385 m062x/aug-cc-pVDZ   counterpoise=2

 0  1  0  1  0  1
  C          0.696271        1.136534        0.000002  1
  N          1.387403       -0.000000        0.000003  1
  C          0.696273       -1.136531       -0.000007  1
  C         -0.690797       -1.191110       -0.000002  1
  C         -1.398354       -0.000002       -0.000001  1
  C         -0.690796        1.191109        0.000005  1
  H         -1.197483        2.145664        0.000011  1
  H          1.279537       -2.049878        0.000000  1
  H         -2.480010       -0.000000        0.000002  1
  H         -1.197480       -2.145668        0.000001  1
  H          1.279535        2.049878        0.000011  1
  C         -1.208046       -1.439693       -0.684040  2
  C         -1.899645       -1.772066       -1.598650  2
  H         -0.592316       -1.143781        0.130235  2
  H         -2.515375       -2.067977       -2.412925  2

%mem=32GB
%nprocshared= 8
#p m062x/aug-cc-pVDZ   counterpoise=2

00386 m062x/aug-cc-pVDZ   counterpoise=2

 0  1  0  1  0  1
  C          0.696271        1.136534        0.000002  1
  N          1.387403       -0.000000        0.000003  1
  C          0.696273       -1.136531       -0.000007  1
  C         -0.690797       -1.191110       -0.000002  1
  C         -1.398354       -0.000002       -0.000001  1
  C         -0.690796        1.191109        0.000005  1
  H         -1.197483        2.145664        0.000011  1
  H          1.279537       -2.049878        0.000000  1
  H         -2.480010       -0.000000        0.000002  1
  H         -1.197480       -2.145668        0.000001  1
  H          1.279535        2.049878        0.000011  1
  C         -0.939693       -1.627595       -0.684040  2
  C         -1.289790       -2.241558       -1.646212  2
  H         -0.628001       -1.080986        0.172579  2
  H         -1.601482       -2.788167       -2.502831  2

%mem=32GB
%nprocshared= 8
#p m062x/aug-cc-pVDZ   counterpoise=2

00387 m062x/aug-cc-pVDZ   counterpoise=2

 0  1  0  1  0  1
  C          0.696271        1.136534        0.000002  1
  N          1.387403       -0.000000        0.000003  1
  C          0.696273       -1.136531       -0.000007  1
  C         -0.690797       -1.191110       -0.000002  1
  C         -1.398354       -0.000002       -0.000001  1
  C         -0.690796        1.191109        0.000005  1
  H         -1.197483        2.145664        0.000011  1
  H          1.279537       -2.049878        0.000000  1
  H         -2.480010       -0.000000        0.000002  1
  H         -1.197480       -2.145668        0.000001  1
  H          1.279535        2.049878        0.000011  1
  C         -0.642788       -1.766044       -0.684040  2
  C         -0.578737       -2.533085       -1.596640  2
  H         -0.699812       -1.083150        0.128446  2
  H         -0.521712       -3.215980       -2.409126  2

%mem=32GB
%nprocshared= 8
#p m062x/aug-cc-pVDZ   counterpoise=2

00388 m062x/aug-cc-pVDZ   counterpoise=2

 0  1  0  1  0  1
  C          0.696271        1.136534        0.000002  1
  N          1.387403       -0.000000        0.000003  1
  C          0.696273       -1.136531       -0.000007  1
  C         -0.690797       -1.191110       -0.000002  1
  C         -1.398354       -0.000002       -0.000001  1
  C         -0.690796        1.191109        0.000005  1
  H         -1.197483        2.145664        0.000011  1
  H          1.279537       -2.049878        0.000000  1
  H         -2.480010       -0.000000        0.000002  1
  H         -1.197480       -2.145668        0.000001  1
  H          1.279535        2.049878        0.000011  1
  C         -0.326352       -1.850833       -0.684040  2
  C          0.101124       -2.624656       -1.486383  2
  H         -0.706933       -1.161900        0.030285  2
  H          0.481706       -3.313589       -2.200708  2

%mem=32GB
%nprocshared= 8
#p m062x/aug-cc-pVDZ   counterpoise=2

00389 m062x/aug-cc-pVDZ   counterpoise=2

 0  1  0  1  0  1
  C          0.696271        1.136534        0.000002  1
  N          1.387403       -0.000000        0.000003  1
  C          0.696273       -1.136531       -0.000007  1
  C         -0.690797       -1.191110       -0.000002  1
  C         -1.398354       -0.000002       -0.000001  1
  C         -0.690796        1.191109        0.000005  1
  H         -1.197483        2.145664        0.000011  1
  H          1.279537       -2.049878        0.000000  1
  H         -2.480010       -0.000000        0.000002  1
  H         -1.197480       -2.145668        0.000001  1
  H          1.279535        2.049878        0.000011  1
  C         -0.000000       -1.879385       -0.684040  2
  C          0.692368       -2.569226       -1.369634  2
  H         -0.616414       -1.265221       -0.073657  2
  H          1.308782       -3.183389       -1.980017  2

%mem=32GB
%nprocshared= 8
#p m062x/aug-cc-pVDZ   counterpoise=2

00390 m062x/aug-cc-pVDZ   counterpoise=2

 0  1  0  1  0  1
  C          0.696271        1.136534        0.000002  1
  N          1.387403       -0.000000        0.000003  1
  C          0.696273       -1.136531       -0.000007  1
  C         -0.690797       -1.191110       -0.000002  1
  C         -1.398354       -0.000002       -0.000001  1
  C         -0.690796        1.191109        0.000005  1
  H         -1.197483        2.145664        0.000011  1
  H          1.279537       -2.049878        0.000000  1
  H         -2.480010       -0.000000        0.000002  1
  H         -1.197480       -2.145668        0.000001  1
  H          1.279535        2.049878        0.000011  1
  C          0.326352       -1.850833       -0.684040  2
  C         -0.091892       -2.658444       -1.457428  2
  H          0.698713       -1.131819        0.004506  2
  H         -0.464254       -3.377459       -2.145974  2

%mem=32GB
%nprocshared= 8
#p m062x/aug-cc-pVDZ   counterpoise=2

00391 m062x/aug-cc-pVDZ   counterpoise=2

 0  1  0  1  0  1
  C          0.696271        1.136534        0.000002  1
  N          1.387403       -0.000000        0.000003  1
  C          0.696273       -1.136531       -0.000007  1
  C         -0.690797       -1.191110       -0.000002  1
  C         -1.398354       -0.000002       -0.000001  1
  C         -0.690796        1.191109        0.000005  1
  H         -1.197483        2.145664        0.000011  1
  H          1.279537       -2.049878        0.000000  1
  H         -2.480010       -0.000000        0.000002  1
  H         -1.197480       -2.145668        0.000001  1
  H          1.279535        2.049878        0.000011  1
  C          0.642788       -1.766044       -0.684040  2
  C          0.574213       -2.573159       -1.561056  2
  H          0.703840       -1.047472        0.096765  2
  H          0.513161       -3.291731       -2.341861  2

%mem=32GB
%nprocshared= 8
#p m062x/aug-cc-pVDZ   counterpoise=2

00392 m062x/aug-cc-pVDZ   counterpoise=2

 0  1  0  1  0  1
  C          0.696271        1.136534        0.000002  1
  N          1.387403       -0.000000        0.000003  1
  C          0.696273       -1.136531       -0.000007  1
  C         -0.690797       -1.191110       -0.000002  1
  C         -1.398354       -0.000002       -0.000001  1
  C         -0.690796        1.191109        0.000005  1
  H         -1.197483        2.145664        0.000011  1
  H          1.279537       -2.049878        0.000000  1
  H         -2.480010       -0.000000        0.000002  1
  H         -1.197480       -2.145668        0.000001  1
  H          1.279535        2.049878        0.000011  1
  C          0.939693       -1.627595       -0.684040  2
  C          0.474822       -1.049958       -1.619734  2
  H          1.353566       -2.141865        0.149006  2
  H          0.060948       -0.535689       -2.452780  2

%mem=32GB
%nprocshared= 8
#p m062x/aug-cc-pVDZ   counterpoise=2

00393 m062x/aug-cc-pVDZ   counterpoise=2

 0  1  0  1  0  1
  C          0.696271        1.136534        0.000002  1
  N          1.387403       -0.000000        0.000003  1
  C          0.696273       -1.136531       -0.000007  1
  C         -0.690797       -1.191110       -0.000002  1
  C         -1.398354       -0.000002       -0.000001  1
  C         -0.690796        1.191109        0.000005  1
  H         -1.197483        2.145664        0.000011  1
  H          1.279537       -2.049878        0.000000  1
  H         -2.480010       -0.000000        0.000002  1
  H         -1.197480       -2.145668        0.000001  1
  H          1.279535        2.049878        0.000011  1
  C          1.208046       -1.439693       -0.684040  2
  C          1.882057       -1.838960       -1.584921  2
  H          0.607975       -1.084225        0.118012  2
  H          2.482128       -2.194428       -2.386974  2

%mem=32GB
%nprocshared= 8
#p m062x/aug-cc-pVDZ   counterpoise=2

00394 m062x/aug-cc-pVDZ   counterpoise=2

 0  1  0  1  0  1
  C          0.696271        1.136534        0.000002  1
  N          1.387403       -0.000000        0.000003  1
  C          0.696273       -1.136531       -0.000007  1
  C         -0.690797       -1.191110       -0.000002  1
  C         -1.398354       -0.000002       -0.000001  1
  C         -0.690796        1.191109        0.000005  1
  H         -1.197483        2.145664        0.000011  1
  H          1.279537       -2.049878        0.000000  1
  H         -2.480010       -0.000000        0.000002  1
  H         -1.197480       -2.145668        0.000001  1
  H          1.279535        2.049878        0.000011  1
  C          1.439693       -1.208046       -0.684040  2
  C          2.316044       -1.292348       -1.490386  2
  H          0.659479       -1.132991        0.033848  2
  H          3.096258       -1.367402       -2.208275  2

%mem=32GB
%nprocshared= 8
#p m062x/aug-cc-pVDZ   counterpoise=2

00395 m062x/aug-cc-pVDZ   counterpoise=2

 0  1  0  1  0  1
  C          0.696271        1.136534        0.000002  1
  N          1.387403       -0.000000        0.000003  1
  C          0.696273       -1.136531       -0.000007  1
  C         -0.690797       -1.191110       -0.000002  1
  C         -1.398354       -0.000002       -0.000001  1
  C         -0.690796        1.191109        0.000005  1
  H         -1.197483        2.145664        0.000011  1
  H          1.279537       -2.049878        0.000000  1
  H         -2.480010       -0.000000        0.000002  1
  H         -1.197480       -2.145668        0.000001  1
  H          1.279535        2.049878        0.000011  1
  C          1.627595       -0.939693       -0.684040  2
  C          2.576139       -0.739214       -1.380722  2
  H          0.783109       -1.118178       -0.063786  2
  H          3.420626       -0.560729       -2.000977  2

%mem=32GB
%nprocshared= 8
#p m062x/aug-cc-pVDZ   counterpoise=2

00396 m062x/aug-cc-pVDZ   counterpoise=2

 0  1  0  1  0  1
  C          0.696271        1.136534        0.000002  1
  N          1.387403       -0.000000        0.000003  1
  C          0.696273       -1.136531       -0.000007  1
  C         -0.690797       -1.191110       -0.000002  1
  C         -1.398354       -0.000002       -0.000001  1
  C         -0.690796        1.191109        0.000005  1
  H         -1.197483        2.145664        0.000011  1
  H          1.279537       -2.049878        0.000000  1
  H         -2.480010       -0.000000        0.000002  1
  H         -1.197480       -2.145668        0.000001  1
  H          1.279535        2.049878        0.000011  1
  C          1.766044       -0.642788       -0.684040  2
  C          2.212659       -1.400967       -1.490881  2
  H          1.368425        0.032218        0.034289  2
  H          2.610278       -2.075972       -2.209210  2

%mem=32GB
%nprocshared= 8
#p m062x/aug-cc-pVDZ   counterpoise=2

00397 m062x/aug-cc-pVDZ   counterpoise=2

 0  1  0  1  0  1
  C          0.696271        1.136534        0.000002  1
  N          1.387403       -0.000000        0.000003  1
  C          0.696273       -1.136531       -0.000007  1
  C         -0.690797       -1.191110       -0.000002  1
  C         -1.398354       -0.000002       -0.000001  1
  C         -0.690796        1.191109        0.000005  1
  H         -1.197483        2.145664        0.000011  1
  H          1.279537       -2.049878        0.000000  1
  H         -2.480010       -0.000000        0.000002  1
  H         -1.197480       -2.145668        0.000001  1
  H          1.279535        2.049878        0.000011  1
  C          1.850833       -0.326352       -0.684040  2
  C          2.473629       -0.764931       -1.603315  2
  H          1.296359        0.064114        0.134388  2
  H          3.028104       -1.155397       -2.421743  2

%mem=32GB
%nprocshared= 8
#p m062x/aug-cc-pVDZ   counterpoise=2

00398 m062x/aug-cc-pVDZ   counterpoise=2

 0  1  0  1  0  1
  C          0.696271        1.136534        0.000002  1
  N          1.387403       -0.000000        0.000003  1
  C          0.696273       -1.136531       -0.000007  1
  C         -0.690797       -1.191110       -0.000002  1
  C         -1.398354       -0.000002       -0.000001  1
  C         -0.690796        1.191109        0.000005  1
  H         -1.197483        2.145664        0.000011  1
  H          1.279537       -2.049878        0.000000  1
  H         -2.480010       -0.000000        0.000002  1
  H         -1.197480       -2.145668        0.000001  1
  H          1.279535        2.049878        0.000011  1
  C          1.732051        0.000000       -1.000000  2
  C          2.121054       -0.000000       -2.128702  2
  H          1.385722        0.000000        0.004882  2
  H          2.467384       -0.000000       -3.133584  2

%mem=32GB
%nprocshared= 8
#p m062x/aug-cc-pVDZ   counterpoise=2

00399 m062x/aug-cc-pVDZ   counterpoise=2

 0  1  0  1  0  1
  C          0.696271        1.136534        0.000002  1
  N          1.387403       -0.000000        0.000003  1
  C          0.696273       -1.136531       -0.000007  1
  C         -0.690797       -1.191110       -0.000002  1
  C         -1.398354       -0.000002       -0.000001  1
  C         -0.690796        1.191109        0.000005  1
  H         -1.197483        2.145664        0.000011  1
  H          1.279537       -2.049878        0.000000  1
  H         -2.480010       -0.000000        0.000002  1
  H         -1.197480       -2.145668        0.000001  1
  H          1.279535        2.049878        0.000011  1
  C          1.705737        0.300767       -1.000000  2
  C          2.053860        0.629680       -2.093581  2
  H          1.395804        0.007937       -0.026387  2
  H          2.363793        0.922510       -3.067194  2

%mem=32GB
%nprocshared= 8
#p m062x/aug-cc-pVDZ   counterpoise=2

00400 m062x/aug-cc-pVDZ   counterpoise=2

 0  1  0  1  0  1
  C          0.696271        1.136534        0.000002  1
  N          1.387403       -0.000000        0.000003  1
  C          0.696273       -1.136531       -0.000007  1
  C         -0.690797       -1.191110       -0.000002  1
  C         -1.398354       -0.000002       -0.000001  1
  C         -0.690796        1.191109        0.000005  1
  H         -1.197483        2.145664        0.000011  1
  H          1.279537       -2.049878        0.000000  1
  H         -2.480010       -0.000000        0.000002  1
  H         -1.197480       -2.145668        0.000001  1
  H          1.279535        2.049878        0.000011  1
  C          1.627595        0.592396       -1.000000  2
  C          1.869204        1.188285       -2.005899  2
  H          1.412492        0.061877       -0.104450  2
  H          2.084308        1.718805       -2.901450  2

%mem=32GB
%nprocshared= 8
#p m062x/aug-cc-pVDZ   counterpoise=2

00401 m062x/aug-cc-pVDZ   counterpoise=2

 0  1  0  1  0  1
  C          0.696271        1.136534        0.000002  1
  N          1.387403       -0.000000        0.000003  1
  C          0.696273       -1.136531       -0.000007  1
  C         -0.690797       -1.191110       -0.000002  1
  C         -1.398354       -0.000002       -0.000001  1
  C         -0.690796        1.191109        0.000005  1
  H         -1.197483        2.145664        0.000011  1
  H          1.279537       -2.049878        0.000000  1
  H         -2.480010       -0.000000        0.000002  1
  H         -1.197480       -2.145668        0.000001  1
  H          1.279535        2.049878        0.000011  1
  C          1.500000        0.866025       -1.000000  2
  C          2.231819        0.619719       -1.910531  2
  H          0.848463        1.085311       -0.189356  2
  H          2.883356        0.400434       -2.721175  2

%mem=32GB
%nprocshared= 8
#p m062x/aug-cc-pVDZ   counterpoise=2

00402 m062x/aug-cc-pVDZ   counterpoise=2

 0  1  0  1  0  1
  C          0.696271        1.136534        0.000002  1
  N          1.387403       -0.000000        0.000003  1
  C          0.696273       -1.136531       -0.000007  1
  C         -0.690797       -1.191110       -0.000002  1
  C         -1.398354       -0.000002       -0.000001  1
  C         -0.690796        1.191109        0.000005  1
  H         -1.197483        2.145664        0.000011  1
  H          1.279537       -2.049878        0.000000  1
  H         -2.480010       -0.000000        0.000002  1
  H         -1.197480       -2.145668        0.000001  1
  H          1.279535        2.049878        0.000011  1
  C          1.326828        1.113341       -1.000000  2
  C          1.963477        1.089924       -2.009664  2
  H          0.760020        1.134189       -0.101098  2
  H          2.530285        1.069075       -2.908566  2

%mem=32GB
%nprocshared= 8
#p m062x/aug-cc-pVDZ   counterpoise=2

00403 m062x/aug-cc-pVDZ   counterpoise=2

 0  1  0  1  0  1
  C          0.696271        1.136534        0.000002  1
  N          1.387403       -0.000000        0.000003  1
  C          0.696273       -1.136531       -0.000007  1
  C         -0.690797       -1.191110       -0.000002  1
  C         -1.398354       -0.000002       -0.000001  1
  C         -0.690796        1.191109        0.000005  1
  H         -1.197483        2.145664        0.000011  1
  H          1.279537       -2.049878        0.000000  1
  H         -2.480010       -0.000000        0.000002  1
  H         -1.197480       -2.145668        0.000001  1
  H          1.279535        2.049878        0.000011  1
  C          1.113341        1.326828       -1.000000  2
  C          1.565966        1.533344       -2.085253  2
  H          0.710369        1.142967       -0.033801  2
  H          1.968938        1.717206       -3.051451  2

%mem=32GB
%nprocshared= 8
#p m062x/aug-cc-pVDZ   counterpoise=2

00404 m062x/aug-cc-pVDZ   counterpoise=2

 0  1  0  1  0  1
  C          0.696271        1.136534        0.000002  1
  N          1.387403       -0.000000        0.000003  1
  C          0.696273       -1.136531       -0.000007  1
  C         -0.690797       -1.191110       -0.000002  1
  C         -1.398354       -0.000002       -0.000001  1
  C         -0.690796        1.191109        0.000005  1
  H         -1.197483        2.145664        0.000011  1
  H          1.279537       -2.049878        0.000000  1
  H         -2.480010       -0.000000        0.000002  1
  H         -1.197480       -2.145668        0.000001  1
  H          1.279535        2.049878        0.000011  1
  C          0.866025        1.500000       -1.000000  2
  C          1.054117        1.902729       -2.108027  2
  H          0.698567        1.141451       -0.013526  2
  H          1.221575        2.261278       -3.094501  2

%mem=32GB
%nprocshared= 8
#p m062x/aug-cc-pVDZ   counterpoise=2

00405 m062x/aug-cc-pVDZ   counterpoise=2

 0  1  0  1  0  1
  C          0.696271        1.136534        0.000002  1
  N          1.387403       -0.000000        0.000003  1
  C          0.696273       -1.136531       -0.000007  1
  C         -0.690797       -1.191110       -0.000002  1
  C         -1.398354       -0.000002       -0.000001  1
  C         -0.690796        1.191109        0.000005  1
  H         -1.197483        2.145664        0.000011  1
  H          1.279537       -2.049878        0.000000  1
  H         -2.480010       -0.000000        0.000002  1
  H         -1.197480       -2.145668        0.000001  1
  H          1.279535        2.049878        0.000011  1
  C          0.592396        1.627595       -1.000000  2
  C          0.481563        2.151554       -2.066994  2
  H          0.691071        1.161116       -0.050057  2
  H          0.382888        2.618033       -3.016937  2

%mem=32GB
%nprocshared= 8
#p m062x/aug-cc-pVDZ   counterpoise=2

00406 m062x/aug-cc-pVDZ   counterpoise=2

 0  1  0  1  0  1
  C          0.696271        1.136534        0.000002  1
  N          1.387403       -0.000000        0.000003  1
  C          0.696273       -1.136531       -0.000007  1
  C         -0.690797       -1.191110       -0.000002  1
  C         -1.398354       -0.000002       -0.000001  1
  C         -0.690796        1.191109        0.000005  1
  H         -1.197483        2.145664        0.000011  1
  H          1.279537       -2.049878        0.000000  1
  H         -2.480010       -0.000000        0.000002  1
  H         -1.197480       -2.145668        0.000001  1
  H          1.279535        2.049878        0.000011  1
  C          0.300767        1.705737       -1.000000  2
  C         -0.087302        2.264242       -1.981207  2
  H          0.646265        1.208501       -0.126433  2
  H         -0.432800        2.761478       -2.854773  2

%mem=32GB
%nprocshared= 8
#p m062x/aug-cc-pVDZ   counterpoise=2

00407 m062x/aug-cc-pVDZ   counterpoise=2

 0  1  0  1  0  1
  C          0.696271        1.136534        0.000002  1
  N          1.387403       -0.000000        0.000003  1
  C          0.696273       -1.136531       -0.000007  1
  C         -0.690797       -1.191110       -0.000002  1
  C         -1.398354       -0.000002       -0.000001  1
  C         -0.690796        1.191109        0.000005  1
  H         -1.197483        2.145664        0.000011  1
  H          1.279537       -2.049878        0.000000  1
  H         -2.480010       -0.000000        0.000002  1
  H         -1.197480       -2.145668        0.000001  1
  H          1.279535        2.049878        0.000011  1
  C          0.000000        1.732051       -1.000000  2
  C          0.619921        2.217492       -1.897405  2
  H         -0.551915        1.299863       -0.201041  2
  H          1.171836        2.649680       -2.696364  2

%mem=32GB
%nprocshared= 8
#p m062x/aug-cc-pVDZ   counterpoise=2

00408 m062x/aug-cc-pVDZ   counterpoise=2

 0  1  0  1  0  1
  C          0.696271        1.136534        0.000002  1
  N          1.387403       -0.000000        0.000003  1
  C          0.696273       -1.136531       -0.000007  1
  C         -0.690797       -1.191110       -0.000002  1
  C         -1.398354       -0.000002       -0.000001  1
  C         -0.690796        1.191109        0.000005  1
  H         -1.197483        2.145664        0.000011  1
  H          1.279537       -2.049878        0.000000  1
  H         -2.480010       -0.000000        0.000002  1
  H         -1.197480       -2.145668        0.000001  1
[truncated: 15,260,723 more chars]
