# Supplementary material for: Three-Dimensional CH/π and CH/N Interactions from Quantum-Mechanical and Database Analyses
Source: J Chem Inf Model. 2025 Apr 14;65(8):4116–27. doi: 10.1021/acs.jcim.5c00124 (PMC12042816; doi:10.1021/acs.jcim.5c00124)
Supplement: Supplementary file 4 — ci5c00124_si_004.zip [file ci5c00124_si_004.zip › inp_files/mif_qm_bz_pyrrole_inp.txt]

%mem=32GB
%nprocshared= 8
#p m062x/aug-cc-pVDZ   counterpoise=2

00001 m062x/aug-cc-pVDZ   counterpoise=2

 0  1  0  1  0  1
  C         -0.941699       -0.710076       -0.000033  1
  C         -0.941704        0.710070        0.000049  1
  C          0.365871        1.118352        0.000002  1
  N          1.151653        0.000003        0.000022  1
  C          0.365879       -1.118349       -0.000040  1
  H          2.154982        0.000008        0.000050  1
  H         -1.801409        1.357331        0.000091  1
  H          0.799143        2.102676        0.000004  1
  H         -1.801399       -1.357343       -0.000059  1
  H          0.799153       -2.102672       -0.000071  1
  C          0.000000        0.000000        2.000000  2
  H          0.000000       -0.000000        0.918454  2
  C          0.961832        0.721374        2.694142  2
  H          1.711148        1.283361        2.153369  2
  C          0.961832        0.721374        4.082426  2
  H          1.711148        1.283361        4.623199  2
  C         -0.000000        0.000000        4.776568  2
  H         -0.000000        0.000000        5.858114  2
  C         -0.961832       -0.721374        4.082426  2
  H         -1.711148       -1.283361        4.623199  2
  C         -0.961832       -0.721374        2.694142  2
  H         -1.711148       -1.283361        2.153369  2

%mem=32GB
%nprocshared= 8
#p m062x/aug-cc-pVDZ   counterpoise=2

00002 m062x/aug-cc-pVDZ   counterpoise=2

 0  1  0  1  0  1
  C         -0.941699       -0.710076       -0.000033  1
  C         -0.941704        0.710070        0.000049  1
  C          0.365871        1.118352        0.000002  1
  N          1.151653        0.000003        0.000022  1
  C          0.365879       -1.118349       -0.000040  1
  H          2.154982        0.000008        0.000050  1
  H         -1.801409        1.357331        0.000091  1
  H          0.799143        2.102676        0.000004  1
  H         -1.801399       -1.357343       -0.000059  1
  H          0.799153       -2.102672       -0.000071  1
  C          0.347296        0.000000        1.969616  2
  H          0.159488        0.000000        0.904501  2
  C          0.467833       -1.202290        2.653212  2
  H          0.373929       -2.138935        2.120654  2
  C          0.708906       -1.202290        4.020405  2
  H          0.802810       -2.138935        4.552962  2
  C          0.829442       -0.000000        4.704001  2
  H          1.017251       -0.000000        5.769116  2
  C          0.708906        1.202290        4.020405  2
  H          0.802810        2.138935        4.552962  2
  C          0.467833        1.202290        2.653212  2
  H          0.373929        2.138935        2.120654  2

%mem=32GB
%nprocshared= 8
#p m062x/aug-cc-pVDZ   counterpoise=2

00003 m062x/aug-cc-pVDZ   counterpoise=2

 0  1  0  1  0  1
  C         -0.941699       -0.710076       -0.000033  1
  C         -0.941704        0.710070        0.000049  1
  C          0.365871        1.118352        0.000002  1
  N          1.151653        0.000003        0.000022  1
  C          0.365879       -1.118349       -0.000040  1
  H          2.154982        0.000008        0.000050  1
  H         -1.801409        1.357331        0.000091  1
  H          0.799143        2.102676        0.000004  1
  H         -1.801399       -1.357343       -0.000059  1
  H          0.799153       -2.102672       -0.000071  1
  C          0.342020        0.060307        1.969616  2
  H          0.157065        0.027695        0.904501  2
  C          0.669501       -1.102786        2.653212  2
  H          0.739670       -2.041508        2.120654  2
  C          0.906911       -1.060924        4.020405  2
  H          1.162036       -1.967033        4.552962  2
  C          0.816841        0.144031        4.704001  2
  H          1.001796        0.176644        5.769116  2
  C          0.489360        1.307125        4.020405  2
  H          0.419191        2.245846        4.552962  2
  C          0.251950        1.265263        2.653212  2
  H         -0.003174        2.171372        2.120654  2

%mem=32GB
%nprocshared= 8
#p m062x/aug-cc-pVDZ   counterpoise=2

00004 m062x/aug-cc-pVDZ   counterpoise=2

 0  1  0  1  0  1
  C         -0.941699       -0.710076       -0.000033  1
  C         -0.941704        0.710070        0.000049  1
  C          0.365871        1.118352        0.000002  1
  N          1.151653        0.000003        0.000022  1
  C          0.365879       -1.118349       -0.000040  1
  H          2.154982        0.000008        0.000050  1
  H         -1.801409        1.357331        0.000091  1
  H          0.799143        2.102676        0.000004  1
  H         -1.801399       -1.357343       -0.000059  1
  H          0.799153       -2.102672       -0.000071  1
  C          0.326352        0.118782        1.969616  2
  H          0.149870        0.054548        0.904501  2
  C          0.850826       -0.969775        2.653212  2
  H          1.082937       -1.882050        2.120654  2
  C          1.077361       -0.887323        4.020405  2
  H          1.485954       -1.735364        4.552962  2
  C          0.779421        0.283686        4.704001  2
  H          0.955903        0.347920        5.769116  2
  C          0.254946        1.372243        4.020405  2
  H          0.022836        2.284519        4.552962  2
  C          0.028412        1.289791        2.653212  2
  H         -0.380181        2.137833        2.120654  2

%mem=32GB
%nprocshared= 8
#p m062x/aug-cc-pVDZ   counterpoise=2

00005 m062x/aug-cc-pVDZ   counterpoise=2

 0  1  0  1  0  1
  C         -0.941699       -0.710076       -0.000033  1
  C         -0.941704        0.710070        0.000049  1
  C          0.365871        1.118352        0.000002  1
  N          1.151653        0.000003        0.000022  1
  C          0.365879       -1.118349       -0.000040  1
  H          2.154982        0.000008        0.000050  1
  H         -1.801409        1.357331        0.000091  1
  H          0.799143        2.102676        0.000004  1
  H         -1.801399       -1.357343       -0.000059  1
  H          0.799153       -2.102672       -0.000071  1
  C          0.300767        0.173648        1.969616  2
  H          0.138121        0.079744        0.904501  2
  C          1.006300       -0.807297        2.653212  2
  H          1.393299       -1.665408        2.120654  2
  C          1.215075       -0.686761        4.020405  2
  H          1.764721       -1.450967        4.552962  2
  C          0.718318        0.414721        4.704001  2
  H          0.880965        0.508625        5.769116  2
  C          0.012785        1.395667        4.020405  2
  H         -0.374214        2.253777        4.552962  2
  C         -0.195990        1.275130        2.653212  2
  H         -0.745636        2.039336        2.120654  2

%mem=32GB
%nprocshared= 8
#p m062x/aug-cc-pVDZ   counterpoise=2

00006 m062x/aug-cc-pVDZ   counterpoise=2

 0  1  0  1  0  1
  C         -0.941699       -0.710076       -0.000033  1
  C         -0.941704        0.710070        0.000049  1
  C          0.365871        1.118352        0.000002  1
  N          1.151653        0.000003        0.000022  1
  C          0.365879       -1.118349       -0.000040  1
  H          2.154982        0.000008        0.000050  1
  H         -1.801409        1.357331        0.000091  1
  H          0.799143        2.102676        0.000004  1
  H         -1.801399       -1.357343       -0.000059  1
  H          0.799153       -2.102672       -0.000071  1
  C          0.266044        0.223238        1.969616  2
  H          0.122175        0.102517        0.904501  2
  C          1.131198       -0.620290        2.653212  2
  H          1.661327       -1.398163        2.120654  2
  C          1.315870       -0.465332        4.020405  2
  H          1.989869       -1.122483        4.552962  2
  C          0.635390        0.533155        4.704001  2
  H          0.779259        0.653876        5.769116  2
  C         -0.229764        1.376683        4.020405  2
  H         -0.759893        2.154556        4.552962  2
  C         -0.414436        1.221725        2.653212  2
  H         -1.088435        1.878876        2.120654  2

%mem=32GB
%nprocshared= 8
#p m062x/aug-cc-pVDZ   counterpoise=2

00007 m062x/aug-cc-pVDZ   counterpoise=2

 0  1  0  1  0  1
  C         -0.941699       -0.710076       -0.000033  1
  C         -0.941704        0.710070        0.000049  1
  C          0.365871        1.118352        0.000002  1
  N          1.151653        0.000003        0.000022  1
  C          0.365879       -1.118349       -0.000040  1
  H          2.154982        0.000008        0.000050  1
  H         -1.801409        1.357331        0.000091  1
  H          0.799143        2.102676        0.000004  1
  H         -1.801399       -1.357343       -0.000059  1
  H          0.799153       -2.102672       -0.000071  1
  C          0.223238        0.266044        1.969616  2
  H          0.102517        0.122175        0.904501  2
  C          1.221725       -0.414436        2.653212  2
  H          1.878876       -1.088435        2.120654  2
  C          1.376683       -0.229764        4.020405  2
  H          2.154556       -0.759893        4.552962  2
  C          0.533155        0.635390        4.704001  2
  H          0.653876        0.779259        5.769116  2
  C         -0.465332        1.315870        4.020405  2
  H         -1.122483        1.989869        4.552962  2
  C         -0.620290        1.131198        2.653212  2
  H         -1.398163        1.661327        2.120654  2

%mem=32GB
%nprocshared= 8
#p m062x/aug-cc-pVDZ   counterpoise=2

00008 m062x/aug-cc-pVDZ   counterpoise=2

 0  1  0  1  0  1
  C         -0.941699       -0.710076       -0.000033  1
  C         -0.941704        0.710070        0.000049  1
  C          0.365871        1.118352        0.000002  1
  N          1.151653        0.000003        0.000022  1
  C          0.365879       -1.118349       -0.000040  1
  H          2.154982        0.000008        0.000050  1
  H         -1.801409        1.357331        0.000091  1
  H          0.799143        2.102676        0.000004  1
  H         -1.801399       -1.357343       -0.000059  1
  H          0.799153       -2.102672       -0.000071  1
  C          0.173648        0.300767        1.969616  2
  H          0.079744        0.138121        0.904501  2
  C          1.275130       -0.195990        2.653212  2
  H          2.039336       -0.745636        2.120654  2
  C          1.395667        0.012785        4.020405  2
  H          2.253777       -0.374214        4.552962  2
  C          0.414721        0.718318        4.704001  2
  H          0.508625        0.880965        5.769116  2
  C         -0.686761        1.215075        4.020405  2
  H         -1.450967        1.764721        4.552962  2
  C         -0.807297        1.006300        2.653212  2
  H         -1.665408        1.393299        2.120654  2

%mem=32GB
%nprocshared= 8
#p m062x/aug-cc-pVDZ   counterpoise=2

00009 m062x/aug-cc-pVDZ   counterpoise=2

 0  1  0  1  0  1
  C         -0.941699       -0.710076       -0.000033  1
  C         -0.941704        0.710070        0.000049  1
  C          0.365871        1.118352        0.000002  1
  N          1.151653        0.000003        0.000022  1
  C          0.365879       -1.118349       -0.000040  1
  H          2.154982        0.000008        0.000050  1
  H         -1.801409        1.357331        0.000091  1
  H          0.799143        2.102676        0.000004  1
  H         -1.801399       -1.357343       -0.000059  1
  H          0.799153       -2.102672       -0.000071  1
  C          0.118782        0.326352        1.969616  2
  H          0.054548        0.149870        0.904501  2
  C          1.289791        0.028412        2.653212  2
  H          2.137833       -0.380181        2.120654  2
  C          1.372243        0.254946        4.020405  2
  H          2.284519        0.022836        4.552962  2
  C          0.283686        0.779421        4.704001  2
  H          0.347920        0.955903        5.769116  2
  C         -0.887323        1.077361        4.020405  2
  H         -1.735364        1.485954        4.552962  2
  C         -0.969775        0.850826        2.653212  2
  H         -1.882050        1.082937        2.120654  2

%mem=32GB
%nprocshared= 8
#p m062x/aug-cc-pVDZ   counterpoise=2

00010 m062x/aug-cc-pVDZ   counterpoise=2

 0  1  0  1  0  1
  C         -0.941699       -0.710076       -0.000033  1
  C         -0.941704        0.710070        0.000049  1
  C          0.365871        1.118352        0.000002  1
  N          1.151653        0.000003        0.000022  1
  C          0.365879       -1.118349       -0.000040  1
  H          2.154982        0.000008        0.000050  1
  H         -1.801409        1.357331        0.000091  1
  H          0.799143        2.102676        0.000004  1
  H         -1.801399       -1.357343       -0.000059  1
  H          0.799153       -2.102672       -0.000071  1
  C          0.060307        0.342020        1.969616  2
  H          0.027695        0.157065        0.904501  2
  C          1.265263        0.251950        2.653212  2
  H          2.171372       -0.003174        2.120654  2
  C          1.307125        0.489360        4.020405  2
  H          2.245846        0.419191        4.552962  2
  C          0.144031        0.816841        4.704001  2
  H          0.176644        1.001796        5.769116  2
  C         -1.060924        0.906911        4.020405  2
  H         -1.967033        1.162036        4.552962  2
  C         -1.102786        0.669501        2.653212  2
  H         -2.041508        0.739670        2.120654  2

%mem=32GB
%nprocshared= 8
#p m062x/aug-cc-pVDZ   counterpoise=2

00011 m062x/aug-cc-pVDZ   counterpoise=2

 0  1  0  1  0  1
  C         -0.941699       -0.710076       -0.000033  1
  C         -0.941704        0.710070        0.000049  1
  C          0.365871        1.118352        0.000002  1
  N          1.151653        0.000003        0.000022  1
  C          0.365879       -1.118349       -0.000040  1
  H          2.154982        0.000008        0.000050  1
  H         -1.801409        1.357331        0.000091  1
  H          0.799143        2.102676        0.000004  1
  H         -1.801399       -1.357343       -0.000059  1
  H          0.799153       -2.102672       -0.000071  1
  C          0.000000        0.347296        1.969616  2
  H         -0.000000        0.159488        0.904501  2
  C          1.202290        0.467833        2.653212  2
  H          2.138935        0.373929        2.120654  2
  C          1.202290        0.708906        4.020405  2
  H          2.138935        0.802810        4.552962  2
  C          0.000000        0.829442        4.704001  2
  H          0.000000        1.017251        5.769116  2
  C         -1.202290        0.708906        4.020405  2
  H         -2.138935        0.802810        4.552962  2
  C         -1.202290        0.467833        2.653212  2
  H         -2.138935        0.373929        2.120654  2

%mem=32GB
%nprocshared= 8
#p m062x/aug-cc-pVDZ   counterpoise=2

00012 m062x/aug-cc-pVDZ   counterpoise=2

 0  1  0  1  0  1
  C         -0.941699       -0.710076       -0.000033  1
  C         -0.941704        0.710070        0.000049  1
  C          0.365871        1.118352        0.000002  1
  N          1.151653        0.000003        0.000022  1
  C          0.365879       -1.118349       -0.000040  1
  H          2.154982        0.000008        0.000050  1
  H         -1.801409        1.357331        0.000091  1
  H          0.799143        2.102676        0.000004  1
  H         -1.801399       -1.357343       -0.000059  1
  H          0.799153       -2.102672       -0.000071  1
  C         -0.060307        0.342020        1.969616  2
  H         -0.027695        0.157065        0.904501  2
  C          1.102786        0.669501        2.653212  2
  H          2.041508        0.739670        2.120654  2
  C          1.060924        0.906911        4.020405  2
  H          1.967033        1.162036        4.552962  2
  C         -0.144031        0.816841        4.704001  2
  H         -0.176644        1.001796        5.769116  2
  C         -1.307125        0.489360        4.020405  2
  H         -2.245846        0.419191        4.552962  2
  C         -1.265263        0.251950        2.653212  2
  H         -2.171372       -0.003174        2.120654  2

%mem=32GB
%nprocshared= 8
#p m062x/aug-cc-pVDZ   counterpoise=2

00013 m062x/aug-cc-pVDZ   counterpoise=2

 0  1  0  1  0  1
  C         -0.941699       -0.710076       -0.000033  1
  C         -0.941704        0.710070        0.000049  1
  C          0.365871        1.118352        0.000002  1
  N          1.151653        0.000003        0.000022  1
  C          0.365879       -1.118349       -0.000040  1
  H          2.154982        0.000008        0.000050  1
  H         -1.801409        1.357331        0.000091  1
  H          0.799143        2.102676        0.000004  1
  H         -1.801399       -1.357343       -0.000059  1
  H          0.799153       -2.102672       -0.000071  1
  C         -0.118782        0.326352        1.969616  2
  H         -0.054548        0.149870        0.904501  2
  C          0.969775        0.850826        2.653212  2
  H          1.882050        1.082937        2.120654  2
  C          0.887323        1.077361        4.020405  2
  H          1.735364        1.485954        4.552962  2
  C         -0.283686        0.779421        4.704001  2
  H         -0.347920        0.955903        5.769116  2
  C         -1.372243        0.254946        4.020405  2
  H         -2.284519        0.022836        4.552962  2
  C         -1.289791        0.028412        2.653212  2
  H         -2.137833       -0.380181        2.120654  2

%mem=32GB
%nprocshared= 8
#p m062x/aug-cc-pVDZ   counterpoise=2

00014 m062x/aug-cc-pVDZ   counterpoise=2

 0  1  0  1  0  1
  C         -0.941699       -0.710076       -0.000033  1
  C         -0.941704        0.710070        0.000049  1
  C          0.365871        1.118352        0.000002  1
  N          1.151653        0.000003        0.000022  1
  C          0.365879       -1.118349       -0.000040  1
  H          2.154982        0.000008        0.000050  1
  H         -1.801409        1.357331        0.000091  1
  H          0.799143        2.102676        0.000004  1
  H         -1.801399       -1.357343       -0.000059  1
  H          0.799153       -2.102672       -0.000071  1
  C         -0.173648        0.300767        1.969616  2
  H         -0.079744        0.138121        0.904501  2
  C          0.807297        1.006300        2.653212  2
  H          1.665408        1.393299        2.120654  2
  C          0.686761        1.215075        4.020405  2
  H          1.450967        1.764721        4.552962  2
  C         -0.414721        0.718318        4.704001  2
  H         -0.508625        0.880965        5.769116  2
  C         -1.395667        0.012785        4.020405  2
  H         -2.253777       -0.374214        4.552962  2
  C         -1.275130       -0.195990        2.653212  2
  H         -2.039336       -0.745636        2.120654  2

%mem=32GB
%nprocshared= 8
#p m062x/aug-cc-pVDZ   counterpoise=2

00015 m062x/aug-cc-pVDZ   counterpoise=2

 0  1  0  1  0  1
  C         -0.941699       -0.710076       -0.000033  1
  C         -0.941704        0.710070        0.000049  1
  C          0.365871        1.118352        0.000002  1
  N          1.151653        0.000003        0.000022  1
  C          0.365879       -1.118349       -0.000040  1
  H          2.154982        0.000008        0.000050  1
  H         -1.801409        1.357331        0.000091  1
  H          0.799143        2.102676        0.000004  1
  H         -1.801399       -1.357343       -0.000059  1
  H          0.799153       -2.102672       -0.000071  1
  C         -0.223238        0.266044        1.969616  2
  H         -0.102517        0.122175        0.904501  2
  C          0.620290        1.131198        2.653212  2
  H          1.398163        1.661327        2.120654  2
  C          0.465332        1.315870        4.020405  2
  H          1.122483        1.989869        4.552962  2
  C         -0.533155        0.635390        4.704001  2
  H         -0.653876        0.779259        5.769116  2
  C         -1.376683       -0.229764        4.020405  2
  H         -2.154556       -0.759893        4.552962  2
  C         -1.221725       -0.414436        2.653212  2
  H         -1.878876       -1.088435        2.120654  2

%mem=32GB
%nprocshared= 8
#p m062x/aug-cc-pVDZ   counterpoise=2

00016 m062x/aug-cc-pVDZ   counterpoise=2

 0  1  0  1  0  1
  C         -0.941699       -0.710076       -0.000033  1
  C         -0.941704        0.710070        0.000049  1
  C          0.365871        1.118352        0.000002  1
  N          1.151653        0.000003        0.000022  1
  C          0.365879       -1.118349       -0.000040  1
  H          2.154982        0.000008        0.000050  1
  H         -1.801409        1.357331        0.000091  1
  H          0.799143        2.102676        0.000004  1
  H         -1.801399       -1.357343       -0.000059  1
  H          0.799153       -2.102672       -0.000071  1
  C         -0.266044        0.223238        1.969616  2
  H         -0.122175        0.102517        0.904501  2
  C          0.414436        1.221725        2.653212  2
  H          1.088435        1.878876        2.120654  2
  C          0.229764        1.376683        4.020405  2
  H          0.759893        2.154556        4.552962  2
  C         -0.635390        0.533155        4.704001  2
  H         -0.779259        0.653876        5.769116  2
  C         -1.315870       -0.465332        4.020405  2
  H         -1.989869       -1.122483        4.552962  2
  C         -1.131198       -0.620290        2.653212  2
  H         -1.661327       -1.398163        2.120654  2

%mem=32GB
%nprocshared= 8
#p m062x/aug-cc-pVDZ   counterpoise=2

00017 m062x/aug-cc-pVDZ   counterpoise=2

 0  1  0  1  0  1
  C         -0.941699       -0.710076       -0.000033  1
  C         -0.941704        0.710070        0.000049  1
  C          0.365871        1.118352        0.000002  1
  N          1.151653        0.000003        0.000022  1
  C          0.365879       -1.118349       -0.000040  1
  H          2.154982        0.000008        0.000050  1
  H         -1.801409        1.357331        0.000091  1
  H          0.799143        2.102676        0.000004  1
  H         -1.801399       -1.357343       -0.000059  1
  H          0.799153       -2.102672       -0.000071  1
  C         -0.300767        0.173648        1.969616  2
  H         -0.138121        0.079744        0.904501  2
  C          0.195990        1.275130        2.653212  2
  H          0.745636        2.039336        2.120654  2
  C         -0.012785        1.395667        4.020405  2
  H          0.374214        2.253777        4.552962  2
  C         -0.718318        0.414721        4.704001  2
  H         -0.880965        0.508625        5.769116  2
  C         -1.215075       -0.686761        4.020405  2
  H         -1.764721       -1.450967        4.552962  2
  C         -1.006300       -0.807297        2.653212  2
  H         -1.393299       -1.665408        2.120654  2

%mem=32GB
%nprocshared= 8
#p m062x/aug-cc-pVDZ   counterpoise=2

00018 m062x/aug-cc-pVDZ   counterpoise=2

 0  1  0  1  0  1
  C         -0.941699       -0.710076       -0.000033  1
  C         -0.941704        0.710070        0.000049  1
  C          0.365871        1.118352        0.000002  1
  N          1.151653        0.000003        0.000022  1
  C          0.365879       -1.118349       -0.000040  1
  H          2.154982        0.000008        0.000050  1
  H         -1.801409        1.357331        0.000091  1
  H          0.799143        2.102676        0.000004  1
  H         -1.801399       -1.357343       -0.000059  1
  H          0.799153       -2.102672       -0.000071  1
  C         -0.326352        0.118782        1.969616  2
  H         -0.149870        0.054548        0.904501  2
  C         -0.028412        1.289791        2.653212  2
  H          0.380181        2.137833        2.120654  2
  C         -0.254946        1.372243        4.020405  2
  H         -0.022836        2.284519        4.552962  2
  C         -0.779421        0.283686        4.704001  2
  H         -0.955903        0.347920        5.769116  2
  C         -1.077361       -0.887323        4.020405  2
  H         -1.485954       -1.735364        4.552962  2
  C         -0.850826       -0.969775        2.653212  2
  H         -1.082937       -1.882050        2.120654  2

%mem=32GB
%nprocshared= 8
#p m062x/aug-cc-pVDZ   counterpoise=2

00019 m062x/aug-cc-pVDZ   counterpoise=2

 0  1  0  1  0  1
  C         -0.941699       -0.710076       -0.000033  1
  C         -0.941704        0.710070        0.000049  1
  C          0.365871        1.118352        0.000002  1
  N          1.151653        0.000003        0.000022  1
  C          0.365879       -1.118349       -0.000040  1
  H          2.154982        0.000008        0.000050  1
  H         -1.801409        1.357331        0.000091  1
  H          0.799143        2.102676        0.000004  1
  H         -1.801399       -1.357343       -0.000059  1
  H          0.799153       -2.102672       -0.000071  1
  C         -0.342020        0.060307        1.969616  2
  H         -0.157065        0.027695        0.904501  2
  C         -0.251950        1.265263        2.653212  2
  H          0.003174        2.171372        2.120654  2
  C         -0.489360        1.307125        4.020405  2
  H         -0.419191        2.245846        4.552962  2
  C         -0.816841        0.144031        4.704001  2
  H         -1.001796        0.176644        5.769116  2
  C         -0.906911       -1.060924        4.020405  2
  H         -1.162036       -1.967033        4.552962  2
  C         -0.669501       -1.102786        2.653212  2
  H         -0.739670       -2.041508        2.120654  2

%mem=32GB
%nprocshared= 8
#p m062x/aug-cc-pVDZ   counterpoise=2

00020 m062x/aug-cc-pVDZ   counterpoise=2

 0  1  0  1  0  1
  C         -0.941699       -0.710076       -0.000033  1
  C         -0.941704        0.710070        0.000049  1
  C          0.365871        1.118352        0.000002  1
  N          1.151653        0.000003        0.000022  1
  C          0.365879       -1.118349       -0.000040  1
  H          2.154982        0.000008        0.000050  1
  H         -1.801409        1.357331        0.000091  1
  H          0.799143        2.102676        0.000004  1
  H         -1.801399       -1.357343       -0.000059  1
  H          0.799153       -2.102672       -0.000071  1
  C         -0.347296        0.000000        1.969616  2
  H         -0.159488       -0.000000        0.904501  2
  C         -0.467833        1.202290        2.653212  2
  H         -0.373929        2.138935        2.120654  2
  C         -0.708906        1.202290        4.020405  2
  H         -0.802810        2.138935        4.552962  2
  C         -0.829442        0.000000        4.704001  2
  H         -1.017251        0.000000        5.769116  2
  C         -0.708906       -1.202290        4.020405  2
  H         -0.802810       -2.138935        4.552962  2
  C         -0.467833       -1.202290        2.653212  2
  H         -0.373929       -2.138935        2.120654  2

%mem=32GB
%nprocshared= 8
#p m062x/aug-cc-pVDZ   counterpoise=2

00021 m062x/aug-cc-pVDZ   counterpoise=2

 0  1  0  1  0  1
  C         -0.941699       -0.710076       -0.000033  1
  C         -0.941704        0.710070        0.000049  1
  C          0.365871        1.118352        0.000002  1
  N          1.151653        0.000003        0.000022  1
  C          0.365879       -1.118349       -0.000040  1
  H          2.154982        0.000008        0.000050  1
  H         -1.801409        1.357331        0.000091  1
  H          0.799143        2.102676        0.000004  1
  H         -1.801399       -1.357343       -0.000059  1
  H          0.799153       -2.102672       -0.000071  1
  C         -0.342020       -0.060307        1.969616  2
  H         -0.157065       -0.027695        0.904501  2
  C         -0.669501        1.102786        2.653212  2
  H         -0.739670        2.041508        2.120654  2
  C         -0.906911        1.060924        4.020405  2
  H         -1.162036        1.967033        4.552962  2
  C         -0.816841       -0.144031        4.704001  2
  H         -1.001796       -0.176644        5.769116  2
  C         -0.489360       -1.307125        4.020405  2
  H         -0.419191       -2.245846        4.552962  2
  C         -0.251950       -1.265263        2.653212  2
  H          0.003174       -2.171372        2.120654  2

%mem=32GB
%nprocshared= 8
#p m062x/aug-cc-pVDZ   counterpoise=2

00022 m062x/aug-cc-pVDZ   counterpoise=2

 0  1  0  1  0  1
  C         -0.941699       -0.710076       -0.000033  1
  C         -0.941704        0.710070        0.000049  1
  C          0.365871        1.118352        0.000002  1
  N          1.151653        0.000003        0.000022  1
  C          0.365879       -1.118349       -0.000040  1
  H          2.154982        0.000008        0.000050  1
  H         -1.801409        1.357331        0.000091  1
  H          0.799143        2.102676        0.000004  1
  H         -1.801399       -1.357343       -0.000059  1
  H          0.799153       -2.102672       -0.000071  1
  C         -0.326352       -0.118782        1.969616  2
  H         -0.149870       -0.054548        0.904501  2
  C         -0.850826        0.969775        2.653212  2
  H         -1.082937        1.882050        2.120654  2
  C         -1.077361        0.887323        4.020405  2
  H         -1.485954        1.735364        4.552962  2
  C         -0.779421       -0.283686        4.704001  2
  H         -0.955903       -0.347920        5.769116  2
  C         -0.254946       -1.372243        4.020405  2
  H         -0.022836       -2.284519        4.552962  2
  C         -0.028412       -1.289791        2.653212  2
  H          0.380181       -2.137833        2.120654  2

%mem=32GB
%nprocshared= 8
#p m062x/aug-cc-pVDZ   counterpoise=2

00023 m062x/aug-cc-pVDZ   counterpoise=2

 0  1  0  1  0  1
  C         -0.941699       -0.710076       -0.000033  1
  C         -0.941704        0.710070        0.000049  1
  C          0.365871        1.118352        0.000002  1
  N          1.151653        0.000003        0.000022  1
  C          0.365879       -1.118349       -0.000040  1
  H          2.154982        0.000008        0.000050  1
  H         -1.801409        1.357331        0.000091  1
  H          0.799143        2.102676        0.000004  1
  H         -1.801399       -1.357343       -0.000059  1
  H          0.799153       -2.102672       -0.000071  1
  C         -0.300767       -0.173648        1.969616  2
  H         -0.138121       -0.079744        0.904501  2
  C         -1.006300        0.807297        2.653212  2
  H         -1.393299        1.665408        2.120654  2
  C         -1.215075        0.686761        4.020405  2
  H         -1.764721        1.450967        4.552962  2
  C         -0.718318       -0.414721        4.704001  2
  H         -0.880965       -0.508625        5.769116  2
  C         -0.012785       -1.395667        4.020405  2
  H          0.374214       -2.253777        4.552962  2
  C          0.195990       -1.275130        2.653212  2
  H          0.745636       -2.039336        2.120654  2

%mem=32GB
%nprocshared= 8
#p m062x/aug-cc-pVDZ   counterpoise=2

00024 m062x/aug-cc-pVDZ   counterpoise=2

 0  1  0  1  0  1
  C         -0.941699       -0.710076       -0.000033  1
  C         -0.941704        0.710070        0.000049  1
  C          0.365871        1.118352        0.000002  1
  N          1.151653        0.000003        0.000022  1
  C          0.365879       -1.118349       -0.000040  1
  H          2.154982        0.000008        0.000050  1
  H         -1.801409        1.357331        0.000091  1
  H          0.799143        2.102676        0.000004  1
  H         -1.801399       -1.357343       -0.000059  1
  H          0.799153       -2.102672       -0.000071  1
  C         -0.266044       -0.223238        1.969616  2
  H         -0.122175       -0.102517        0.904501  2
  C         -1.131198        0.620290        2.653212  2
  H         -1.661327        1.398163        2.120654  2
  C         -1.315870        0.465332        4.020405  2
  H         -1.989869        1.122483        4.552962  2
  C         -0.635390       -0.533155        4.704001  2
  H         -0.779259       -0.653876        5.769116  2
  C          0.229764       -1.376683        4.020405  2
  H          0.759893       -2.154556        4.552962  2
  C          0.414436       -1.221725        2.653212  2
  H          1.088435       -1.878876        2.120654  2

%mem=32GB
%nprocshared= 8
#p m062x/aug-cc-pVDZ   counterpoise=2

00025 m062x/aug-cc-pVDZ   counterpoise=2

 0  1  0  1  0  1
  C         -0.941699       -0.710076       -0.000033  1
  C         -0.941704        0.710070        0.000049  1
  C          0.365871        1.118352        0.000002  1
  N          1.151653        0.000003        0.000022  1
  C          0.365879       -1.118349       -0.000040  1
  H          2.154982        0.000008        0.000050  1
  H         -1.801409        1.357331        0.000091  1
  H          0.799143        2.102676        0.000004  1
  H         -1.801399       -1.357343       -0.000059  1
  H          0.799153       -2.102672       -0.000071  1
  C         -0.223238       -0.266044        1.969616  2
  H         -0.102517       -0.122175        0.904501  2
  C         -1.221725        0.414436        2.653212  2
  H         -1.878876        1.088435        2.120654  2
  C         -1.376683        0.229764        4.020405  2
  H         -2.154556        0.759893        4.552962  2
  C         -0.533155       -0.635390        4.704001  2
  H         -0.653876       -0.779259        5.769116  2
  C          0.465332       -1.315870        4.020405  2
  H          1.122483       -1.989869        4.552962  2
  C          0.620290       -1.131198        2.653212  2
  H          1.398163       -1.661327        2.120654  2

%mem=32GB
%nprocshared= 8
#p m062x/aug-cc-pVDZ   counterpoise=2

00026 m062x/aug-cc-pVDZ   counterpoise=2

 0  1  0  1  0  1
  C         -0.941699       -0.710076       -0.000033  1
  C         -0.941704        0.710070        0.000049  1
  C          0.365871        1.118352        0.000002  1
  N          1.151653        0.000003        0.000022  1
  C          0.365879       -1.118349       -0.000040  1
  H          2.154982        0.000008        0.000050  1
  H         -1.801409        1.357331        0.000091  1
  H          0.799143        2.102676        0.000004  1
  H         -1.801399       -1.357343       -0.000059  1
  H          0.799153       -2.102672       -0.000071  1
  C         -0.173648       -0.300767        1.969616  2
  H         -0.079744       -0.138121        0.904501  2
  C         -1.275130        0.195990        2.653212  2
  H         -2.039336        0.745636        2.120654  2
  C         -1.395667       -0.012785        4.020405  2
  H         -2.253777        0.374214        4.552962  2
  C         -0.414721       -0.718318        4.704001  2
  H         -0.508625       -0.880965        5.769116  2
  C          0.686761       -1.215075        4.020405  2
  H          1.450967       -1.764721        4.552962  2
  C          0.807297       -1.006300        2.653212  2
  H          1.665408       -1.393299        2.120654  2

%mem=32GB
%nprocshared= 8
#p m062x/aug-cc-pVDZ   counterpoise=2

00027 m062x/aug-cc-pVDZ   counterpoise=2

 0  1  0  1  0  1
  C         -0.941699       -0.710076       -0.000033  1
  C         -0.941704        0.710070        0.000049  1
  C          0.365871        1.118352        0.000002  1
  N          1.151653        0.000003        0.000022  1
  C          0.365879       -1.118349       -0.000040  1
  H          2.154982        0.000008        0.000050  1
  H         -1.801409        1.357331        0.000091  1
  H          0.799143        2.102676        0.000004  1
  H         -1.801399       -1.357343       -0.000059  1
  H          0.799153       -2.102672       -0.000071  1
  C         -0.118782       -0.326352        1.969616  2
  H         -0.054548       -0.149870        0.904501  2
  C         -1.289791       -0.028412        2.653212  2
  H         -2.137833        0.380181        2.120654  2
  C         -1.372243       -0.254946        4.020405  2
  H         -2.284519       -0.022836        4.552962  2
  C         -0.283686       -0.779421        4.704001  2
  H         -0.347920       -0.955903        5.769116  2
  C          0.887323       -1.077361        4.020405  2
  H          1.735364       -1.485954        4.552962  2
  C          0.969775       -0.850826        2.653212  2
  H          1.882050       -1.082937        2.120654  2

%mem=32GB
%nprocshared= 8
#p m062x/aug-cc-pVDZ   counterpoise=2

00028 m062x/aug-cc-pVDZ   counterpoise=2

 0  1  0  1  0  1
  C         -0.941699       -0.710076       -0.000033  1
  C         -0.941704        0.710070        0.000049  1
  C          0.365871        1.118352        0.000002  1
  N          1.151653        0.000003        0.000022  1
  C          0.365879       -1.118349       -0.000040  1
  H          2.154982        0.000008        0.000050  1
  H         -1.801409        1.357331        0.000091  1
  H          0.799143        2.102676        0.000004  1
  H         -1.801399       -1.357343       -0.000059  1
  H          0.799153       -2.102672       -0.000071  1
  C         -0.060307       -0.342020        1.969616  2
  H         -0.027695       -0.157065        0.904501  2
  C         -1.265263       -0.251950        2.653212  2
  H         -2.171372        0.003174        2.120654  2
  C         -1.307125       -0.489360        4.020405  2
  H         -2.245846       -0.419191        4.552962  2
  C         -0.144031       -0.816841        4.704001  2
  H         -0.176644       -1.001796        5.769116  2
  C          1.060924       -0.906911        4.020405  2
  H          1.967033       -1.162036        4.552962  2
  C          1.102786       -0.669501        2.653212  2
  H          2.041508       -0.739670        2.120654  2

%mem=32GB
%nprocshared= 8
#p m062x/aug-cc-pVDZ   counterpoise=2

00029 m062x/aug-cc-pVDZ   counterpoise=2

 0  1  0  1  0  1
  C         -0.941699       -0.710076       -0.000033  1
  C         -0.941704        0.710070        0.000049  1
  C          0.365871        1.118352        0.000002  1
  N          1.151653        0.000003        0.000022  1
  C          0.365879       -1.118349       -0.000040  1
  H          2.154982        0.000008        0.000050  1
  H         -1.801409        1.357331        0.000091  1
  H          0.799143        2.102676        0.000004  1
  H         -1.801399       -1.357343       -0.000059  1
  H          0.799153       -2.102672       -0.000071  1
  C         -0.000000       -0.347296        1.969616  2
  H         -0.000000       -0.159488        0.904501  2
  C         -1.202290       -0.467833        2.653212  2
  H         -2.138935       -0.373929        2.120654  2
  C         -1.202290       -0.708906        4.020405  2
  H         -2.138935       -0.802810        4.552962  2
  C         -0.000000       -0.829442        4.704001  2
  H         -0.000000       -1.017251        5.769116  2
  C          1.202290       -0.708906        4.020405  2
  H          2.138935       -0.802810        4.552962  2
  C          1.202290       -0.467833        2.653212  2
  H          2.138935       -0.373929        2.120654  2

%mem=32GB
%nprocshared= 8
#p m062x/aug-cc-pVDZ   counterpoise=2

00030 m062x/aug-cc-pVDZ   counterpoise=2

 0  1  0  1  0  1
  C         -0.941699       -0.710076       -0.000033  1
  C         -0.941704        0.710070        0.000049  1
  C          0.365871        1.118352        0.000002  1
  N          1.151653        0.000003        0.000022  1
  C          0.365879       -1.118349       -0.000040  1
  H          2.154982        0.000008        0.000050  1
  H         -1.801409        1.357331        0.000091  1
  H          0.799143        2.102676        0.000004  1
  H         -1.801399       -1.357343       -0.000059  1
  H          0.799153       -2.102672       -0.000071  1
  C          0.060307       -0.342020        1.969616  2
  H          0.027695       -0.157065        0.904501  2
  C         -1.102786       -0.669501        2.653212  2
  H         -2.041508       -0.739670        2.120654  2
  C         -1.060924       -0.906911        4.020405  2
  H         -1.967033       -1.162036        4.552962  2
  C          0.144031       -0.816841        4.704001  2
  H          0.176644       -1.001796        5.769116  2
  C          1.307125       -0.489360        4.020405  2
  H          2.245846       -0.419191        4.552962  2
  C          1.265263       -0.251950        2.653212  2
  H          2.171372        0.003174        2.120654  2

%mem=32GB
%nprocshared= 8
#p m062x/aug-cc-pVDZ   counterpoise=2

00031 m062x/aug-cc-pVDZ   counterpoise=2

 0  1  0  1  0  1
  C         -0.941699       -0.710076       -0.000033  1
  C         -0.941704        0.710070        0.000049  1
  C          0.365871        1.118352        0.000002  1
  N          1.151653        0.000003        0.000022  1
  C          0.365879       -1.118349       -0.000040  1
  H          2.154982        0.000008        0.000050  1
  H         -1.801409        1.357331        0.000091  1
  H          0.799143        2.102676        0.000004  1
  H         -1.801399       -1.357343       -0.000059  1
  H          0.799153       -2.102672       -0.000071  1
  C          0.118782       -0.326352        1.969616  2
  H          0.054548       -0.149870        0.904501  2
  C         -0.969775       -0.850826        2.653212  2
  H         -1.882050       -1.082937        2.120654  2
  C         -0.887323       -1.077361        4.020405  2
  H         -1.735364       -1.485954        4.552962  2
  C          0.283686       -0.779421        4.704001  2
  H          0.347920       -0.955903        5.769116  2
  C          1.372243       -0.254946        4.020405  2
  H          2.284519       -0.022836        4.552962  2
  C          1.289791       -0.028412        2.653212  2
  H          2.137833        0.380181        2.120654  2

%mem=32GB
%nprocshared= 8
#p m062x/aug-cc-pVDZ   counterpoise=2

00032 m062x/aug-cc-pVDZ   counterpoise=2

 0  1  0  1  0  1
  C         -0.941699       -0.710076       -0.000033  1
  C         -0.941704        0.710070        0.000049  1
  C          0.365871        1.118352        0.000002  1
  N          1.151653        0.000003        0.000022  1
  C          0.365879       -1.118349       -0.000040  1
  H          2.154982        0.000008        0.000050  1
  H         -1.801409        1.357331        0.000091  1
  H          0.799143        2.102676        0.000004  1
  H         -1.801399       -1.357343       -0.000059  1
  H          0.799153       -2.102672       -0.000071  1
  C          0.173648       -0.300767        1.969616  2
  H          0.079744       -0.138121        0.904501  2
  C         -0.807297       -1.006300        2.653212  2
  H         -1.665408       -1.393299        2.120654  2
  C         -0.686761       -1.215075        4.020405  2
  H         -1.450967       -1.764721        4.552962  2
  C          0.414721       -0.718318        4.704001  2
  H          0.508625       -0.880965        5.769116  2
  C          1.395667       -0.012785        4.020405  2
  H          2.253777        0.374214        4.552962  2
  C          1.275130        0.195990        2.653212  2
  H          2.039336        0.745636        2.120654  2

%mem=32GB
%nprocshared= 8
#p m062x/aug-cc-pVDZ   counterpoise=2

00033 m062x/aug-cc-pVDZ   counterpoise=2

 0  1  0  1  0  1
  C         -0.941699       -0.710076       -0.000033  1
  C         -0.941704        0.710070        0.000049  1
  C          0.365871        1.118352        0.000002  1
  N          1.151653        0.000003        0.000022  1
  C          0.365879       -1.118349       -0.000040  1
  H          2.154982        0.000008        0.000050  1
  H         -1.801409        1.357331        0.000091  1
  H          0.799143        2.102676        0.000004  1
  H         -1.801399       -1.357343       -0.000059  1
  H          0.799153       -2.102672       -0.000071  1
  C          0.223238       -0.266044        1.969616  2
  H          0.102517       -0.122175        0.904501  2
  C         -0.620290       -1.131198        2.653212  2
  H         -1.398163       -1.661327        2.120654  2
  C         -0.465332       -1.315870        4.020405  2
  H         -1.122483       -1.989869        4.552962  2
  C          0.533155       -0.635390        4.704001  2
  H          0.653876       -0.779259        5.769116  2
  C          1.376683        0.229764        4.020405  2
  H          2.154556        0.759893        4.552962  2
  C          1.221725        0.414436        2.653212  2
  H          1.878876        1.088435        2.120654  2

%mem=32GB
%nprocshared= 8
#p m062x/aug-cc-pVDZ   counterpoise=2

00034 m062x/aug-cc-pVDZ   counterpoise=2

 0  1  0  1  0  1
  C         -0.941699       -0.710076       -0.000033  1
  C         -0.941704        0.710070        0.000049  1
  C          0.365871        1.118352        0.000002  1
  N          1.151653        0.000003        0.000022  1
  C          0.365879       -1.118349       -0.000040  1
  H          2.154982        0.000008        0.000050  1
  H         -1.801409        1.357331        0.000091  1
  H          0.799143        2.102676        0.000004  1
  H         -1.801399       -1.357343       -0.000059  1
  H          0.799153       -2.102672       -0.000071  1
  C          0.266044       -0.223238        1.969616  2
  H          0.122175       -0.102517        0.904501  2
  C         -0.414436       -1.221725        2.653212  2
  H         -1.088435       -1.878876        2.120654  2
  C         -0.229764       -1.376683        4.020405  2
  H         -0.759893       -2.154556        4.552962  2
  C          0.635390       -0.533155        4.704001  2
  H          0.779259       -0.653876        5.769116  2
  C          1.315870        0.465332        4.020405  2
  H          1.989869        1.122483        4.552962  2
  C          1.131198        0.620290        2.653212  2
  H          1.661327        1.398163        2.120654  2

%mem=32GB
%nprocshared= 8
#p m062x/aug-cc-pVDZ   counterpoise=2

00035 m062x/aug-cc-pVDZ   counterpoise=2

 0  1  0  1  0  1
  C         -0.941699       -0.710076       -0.000033  1
  C         -0.941704        0.710070        0.000049  1
  C          0.365871        1.118352        0.000002  1
  N          1.151653        0.000003        0.000022  1
  C          0.365879       -1.118349       -0.000040  1
  H          2.154982        0.000008        0.000050  1
  H         -1.801409        1.357331        0.000091  1
  H          0.799143        2.102676        0.000004  1
  H         -1.801399       -1.357343       -0.000059  1
  H          0.799153       -2.102672       -0.000071  1
  C          0.300767       -0.173648        1.969616  2
  H          0.138121       -0.079744        0.904501  2
  C         -0.195990       -1.275130        2.653212  2
  H         -0.745636       -2.039336        2.120654  2
  C          0.012785       -1.395667        4.020405  2
  H         -0.374214       -2.253777        4.552962  2
  C          0.718318       -0.414721        4.704001  2
  H          0.880965       -0.508625        5.769116  2
  C          1.215075        0.686761        4.020405  2
  H          1.764721        1.450967        4.552962  2
  C          1.006300        0.807297        2.653212  2
  H          1.393299        1.665408        2.120654  2

%mem=32GB
%nprocshared= 8
#p m062x/aug-cc-pVDZ   counterpoise=2

00036 m062x/aug-cc-pVDZ   counterpoise=2

 0  1  0  1  0  1
  C         -0.941699       -0.710076       -0.000033  1
  C         -0.941704        0.710070        0.000049  1
  C          0.365871        1.118352        0.000002  1
  N          1.151653        0.000003        0.000022  1
  C          0.365879       -1.118349       -0.000040  1
  H          2.154982        0.000008        0.000050  1
  H         -1.801409        1.357331        0.000091  1
  H          0.799143        2.102676        0.000004  1
  H         -1.801399       -1.357343       -0.000059  1
  H          0.799153       -2.102672       -0.000071  1
  C          0.326352       -0.118782        1.969616  2
  H          0.149870       -0.054548        0.904501  2
  C          0.028412       -1.289791        2.653212  2
  H         -0.380181       -2.137833        2.120654  2
  C          0.254946       -1.372243        4.020405  2
  H          0.022836       -2.284519        4.552962  2
  C          0.779421       -0.283686        4.704001  2
  H          0.955903       -0.347920        5.769116  2
  C          1.077361        0.887323        4.020405  2
  H          1.485954        1.735364        4.552962  2
  C          0.850826        0.969775        2.653212  2
  H          1.082937        1.882050        2.120654  2

%mem=32GB
%nprocshared= 8
#p m062x/aug-cc-pVDZ   counterpoise=2

00037 m062x/aug-cc-pVDZ   counterpoise=2

 0  1  0  1  0  1
  C         -0.941699       -0.710076       -0.000033  1
  C         -0.941704        0.710070        0.000049  1
  C          0.365871        1.118352        0.000002  1
  N          1.151653        0.000003        0.000022  1
  C          0.365879       -1.118349       -0.000040  1
  H          2.154982        0.000008        0.000050  1
  H         -1.801409        1.357331        0.000091  1
  H          0.799143        2.102676        0.000004  1
  H         -1.801399       -1.357343       -0.000059  1
  H          0.799153       -2.102672       -0.000071  1
  C          0.342020       -0.060307        1.969616  2
  H          0.157065       -0.027695        0.904501  2
  C          0.251950       -1.265263        2.653212  2
  H         -0.003174       -2.171372        2.120654  2
  C          0.489360       -1.307125        4.020405  2
  H          0.419191       -2.245846        4.552962  2
  C          0.816841       -0.144031        4.704001  2
  H          1.001796       -0.176644        5.769116  2
  C          0.906911        1.060924        4.020405  2
  H          1.162036        1.967033        4.552962  2
  C          0.669501        1.102786        2.653212  2
  H          0.739670        2.041508        2.120654  2

%mem=32GB
%nprocshared= 8
#p m062x/aug-cc-pVDZ   counterpoise=2

00038 m062x/aug-cc-pVDZ   counterpoise=2

 0  1  0  1  0  1
  C         -0.941699       -0.710076       -0.000033  1
  C         -0.941704        0.710070        0.000049  1
  C          0.365871        1.118352        0.000002  1
  N          1.151653        0.000003        0.000022  1
  C          0.365879       -1.118349       -0.000040  1
  H          2.154982        0.000008        0.000050  1
  H         -1.801409        1.357331        0.000091  1
  H          0.799143        2.102676        0.000004  1
  H         -1.801399       -1.357343       -0.000059  1
  H          0.799153       -2.102672       -0.000071  1
  C          0.684040        0.000000        1.879385  2
  H          0.945182        0.000002        0.829839  2
  C          0.516430        1.202289        2.552989  2
  H          0.646995        2.138935        2.028216  2
  C          0.181225        1.202287        3.900198  2
  H          0.050648        2.138931        4.424971  2
  C          0.013631       -0.000004        4.573802  2
  H         -0.247512       -0.000006        5.623348  2
  C          0.181241       -1.202293        3.900198  2
  H          0.050676       -2.138939        4.424971  2
  C          0.516446       -1.202291        2.552989  2
  H          0.647023       -2.138935        2.028216  2

%mem=32GB
%nprocshared= 8
#p m062x/aug-cc-pVDZ   counterpoise=2

00039 m062x/aug-cc-pVDZ   counterpoise=2

 0  1  0  1  0  1
  C         -0.941699       -0.710076       -0.000033  1
  C         -0.941704        0.710070        0.000049  1
  C          0.365871        1.118352        0.000002  1
  N          1.151653        0.000003        0.000022  1
  C          0.365879       -1.118349       -0.000040  1
  H          2.154982        0.000008        0.000050  1
  H         -1.801409        1.357331        0.000091  1
  H          0.799143        2.102676        0.000004  1
  H         -1.801399       -1.357343       -0.000059  1
  H          0.799153       -2.102672       -0.000071  1
  C          0.673648        0.118782        1.879385  2
  H          0.939746        0.052660        0.833172  2
  C          0.792805        1.328026        2.550850  2
  H          1.151731        2.203966        2.027744  2
  C          0.451238        1.412902        3.893780  2
  H          0.544067        2.354965        4.416887  2
  C         -0.009484        0.288534        4.565245  2
  H         -0.275582        0.354656        5.611458  2
  C         -0.128641       -0.920710        3.893780  2
  H         -0.487567       -1.796650        4.416887  2
  C          0.212926       -1.005586        2.550850  2
  H          0.120097       -1.947648        2.027744  2

%mem=32GB
%nprocshared= 8
#p m062x/aug-cc-pVDZ   counterpoise=2

00040 m062x/aug-cc-pVDZ   counterpoise=2

 0  1  0  1  0  1
  C         -0.941699       -0.710076       -0.000033  1
  C         -0.941704        0.710070        0.000049  1
  C          0.365871        1.118352        0.000002  1
  N          1.151653        0.000003        0.000022  1
  C          0.365879       -1.118349       -0.000040  1
  H          2.154982        0.000008        0.000050  1
  H         -1.801409        1.357331        0.000091  1
  H          0.799143        2.102676        0.000004  1
  H         -1.801399       -1.357343       -0.000059  1
  H          0.799153       -2.102672       -0.000071  1
  C          0.642788        0.233956        1.879385  2
  H          0.923435        0.104927        0.842886  2
  C          0.964888        1.409138        2.544616  2
  H          1.496468        2.195636        2.026366  2
  C          0.604646        1.574761        3.875077  2
  H          0.855578        2.490288        4.393327  2
  C         -0.077697        0.565201        4.540308  2
  H         -0.358344        0.694229        5.576807  2
  C         -0.399797       -0.609982        3.875077  2
  H         -0.931376       -1.396480        4.393327  2
  C         -0.039555       -0.775604        2.544616  2
  H         -0.290487       -1.691131        2.026366  2

%mem=32GB
%nprocshared= 8
#p m062x/aug-cc-pVDZ   counterpoise=2

00041 m062x/aug-cc-pVDZ   counterpoise=2

 0  1  0  1  0  1
  C         -0.941699       -0.710076       -0.000033  1
  C         -0.941704        0.710070        0.000049  1
  C          0.365871        1.118352        0.000002  1
  N          1.151653        0.000003        0.000022  1
  C          0.365879       -1.118349       -0.000040  1
  H          2.154982        0.000008        0.000050  1
  H         -1.801409        1.357331        0.000091  1
  H          0.799143        2.102676        0.000004  1
  H         -1.801399       -1.357343       -0.000059  1
  H          0.799153       -2.102672       -0.000071  1
  C          0.592396        0.342020        1.879385  2
  H          0.896284        0.156176        0.858182  2
  C          1.024626        1.486985        2.534799  2
  H          1.665243        2.193126        2.024197  2
  C          0.634553        1.725537        3.845626  2
  H          0.971282        2.617523        4.356228  2
  C         -0.187750        0.819124        4.501040  2
  H         -0.491637        1.004968        5.522243  2
  C         -0.619980       -0.325841        3.845626  2
  H         -1.260597       -1.031983        4.356228  2
  C         -0.229907       -0.564393        2.534799  2
  H         -0.566636       -1.456379        2.024197  2

%mem=32GB
%nprocshared= 8
#p m062x/aug-cc-pVDZ   counterpoise=2

00042 m062x/aug-cc-pVDZ   counterpoise=2

 0  1  0  1  0  1
  C         -0.941699       -0.710076       -0.000033  1
  C         -0.941704        0.710070        0.000049  1
  C          0.365871        1.118352        0.000002  1
  N          1.151653        0.000003        0.000022  1
  C          0.365879       -1.118349       -0.000040  1
  H          2.154982        0.000008        0.000050  1
  H         -1.801409        1.357331        0.000091  1
  H          0.799143        2.102676        0.000004  1
  H         -1.801399       -1.357343       -0.000059  1
  H          0.799153       -2.102672       -0.000071  1
  C          0.524005        0.439693        1.879385  2
  H          0.240637        0.201919        0.863064  2
  C          1.478689       -0.328710        2.531665  2
  H          1.939069       -1.165109        2.023505  2
  C          1.842423       -0.023501        3.836226  2
  H          2.586171       -0.622126        4.344386  2
  C          1.251473        1.050111        4.488506  2
  H          1.534841        1.287885        5.504826  2
  C          0.296789        1.818514        3.836226  2
  H         -0.163591        2.654913        4.344386  2
  C         -0.066945        1.513305        2.531665  2
  H         -0.810693        2.111930        2.023505  2

%mem=32GB
%nprocshared= 8
#p m062x/aug-cc-pVDZ   counterpoise=2

00043 m062x/aug-cc-pVDZ   counterpoise=2

 0  1  0  1  0  1
  C         -0.941699       -0.710076       -0.000033  1
  C         -0.941704        0.710070        0.000049  1
  C          0.365871        1.118352        0.000002  1
  N          1.151653        0.000003        0.000022  1
  C          0.365879       -1.118349       -0.000040  1
  H          2.154982        0.000008        0.000050  1
  H         -1.801409        1.357331        0.000091  1
  H          0.799143        2.102676        0.000004  1
  H         -1.801399       -1.357343       -0.000059  1
  H          0.799153       -2.102672       -0.000071  1
  C          0.439693        0.524005        1.879385  2
  H          0.399215        0.849892        0.848899  2
  C         -0.727451        0.166656        2.540757  2
  H         -1.677192        0.214149        2.025514  2
  C         -0.675494       -0.251655        3.863499  2
  H         -1.584758       -0.530049        4.378742  2
  C          0.543607       -0.312618        4.524871  2
  H          0.584084       -0.638505        5.555357  2
  C          1.710750        0.044731        3.863499  2
  H          2.660491       -0.002762        4.378742  2
  C          1.658793        0.463043        2.540757  2
  H          2.568057        0.741436        2.025514  2

%mem=32GB
%nprocshared= 8
#p m062x/aug-cc-pVDZ   counterpoise=2

00044 m062x/aug-cc-pVDZ   counterpoise=2

 0  1  0  1  0  1
  C         -0.941699       -0.710076       -0.000033  1
  C         -0.941704        0.710070        0.000049  1
  C          0.365871        1.118352        0.000002  1
  N          1.151653        0.000003        0.000022  1
  C          0.365879       -1.118349       -0.000040  1
  H          2.154982        0.000008        0.000050  1
  H         -1.801409        1.357331        0.000091  1
  H          0.799143        2.102676        0.000004  1
  H         -1.801399       -1.357343       -0.000059  1
  H          0.799153       -2.102672       -0.000071  1
  C          0.342020        0.592396        1.879385  2
  H          0.355237        0.883852        0.837934  2
  C         -0.867518        0.459803        2.547794  2
  H         -1.796593        0.647962        2.027069  2
  C         -0.884483        0.085688        3.884612  2
  H         -1.826775       -0.017609        4.405338  2
  C          0.308090       -0.155835        4.553021  2
  H          0.294873       -0.447291        5.594472  2
  C          1.517628       -0.023243        3.884612  2
  H          2.446703       -0.211401        4.405338  2
  C          1.534593        0.350873        2.547794  2
  H          2.476885        0.454170        2.027069  2

%mem=32GB
%nprocshared= 8
#p m062x/aug-cc-pVDZ   counterpoise=2

00045 m062x/aug-cc-pVDZ   counterpoise=2

 0  1  0  1  0  1
  C         -0.941699       -0.710076       -0.000033  1
  C         -0.941704        0.710070        0.000049  1
  C          0.365871        1.118352        0.000002  1
  N          1.151653        0.000003        0.000022  1
  C          0.365879       -1.118349       -0.000040  1
  H          2.154982        0.000008        0.000050  1
  H         -1.801409        1.357331        0.000091  1
  H          0.799143        2.102676        0.000004  1
  H         -1.801399       -1.357343       -0.000059  1
  H          0.799153       -2.102672       -0.000071  1
  C          0.233956        0.642788        1.879385  2
  H          0.307381        0.907491        0.833305  2
  C         -0.971714        0.794265        2.550765  2
  H         -1.837566        1.176977        2.027725  2
  C         -1.065963        0.454490        3.893524  2
  H         -2.005241        0.572498        4.416564  2
  C          0.045457       -0.036763        4.564904  2
  H         -0.027968       -0.301466        5.610983  2
  C          1.251126       -0.188241        3.893524  2
  H          2.116979       -0.570952        4.416564  2
  C          1.345375        0.151534        2.550765  2
  H          2.284653        0.033526        2.027725  2

%mem=32GB
%nprocshared= 8
#p m062x/aug-cc-pVDZ   counterpoise=2

00046 m062x/aug-cc-pVDZ   counterpoise=2

 0  1  0  1  0  1
  C         -0.941699       -0.710076       -0.000033  1
  C         -0.941704        0.710070        0.000049  1
  C          0.365871        1.118352        0.000002  1
  N          1.151653        0.000003        0.000022  1
  C          0.365879       -1.118349       -0.000040  1
  H          2.154982        0.000008        0.000050  1
  H         -1.801409        1.357331        0.000091  1
  H          0.799143        2.102676        0.000004  1
  H         -1.801399       -1.357343       -0.000059  1
  H          0.799153       -2.102672       -0.000071  1
  C          0.118782        0.673648        1.879385  2
  H          0.256037        0.920675        0.835412  2
  C         -1.020268        1.099044        2.549413  2
  H         -1.770391        1.677477        2.027426  2
  C         -1.196449        0.781957        3.889468  2
  H         -2.083827        1.113362        4.411455  2
  C         -0.233581        0.039474        4.559496  2
  H         -0.370835       -0.207553        5.603469  2
  C          0.905470       -0.385922        3.889468  2
  H          1.655593       -0.964354        4.411455  2
  C          1.081651       -0.068835        2.549413  2
  H          1.969029       -0.400240        2.027426  2

%mem=32GB
%nprocshared= 8
#p m062x/aug-cc-pVDZ   counterpoise=2

00047 m062x/aug-cc-pVDZ   counterpoise=2

 0  1  0  1  0  1
  C         -0.941699       -0.710076       -0.000033  1
  C         -0.941704        0.710070        0.000049  1
  C          0.365871        1.118352        0.000002  1
  N          1.151653        0.000003        0.000022  1
  C          0.365879       -1.118349       -0.000040  1
  H          2.154982        0.000008        0.000050  1
  H         -1.801409        1.357331        0.000091  1
  H          0.799143        2.102676        0.000004  1
  H         -1.801399       -1.357343       -0.000059  1
  H          0.799153       -2.102672       -0.000071  1
  C          0.000000        0.684040        1.879385  2
  H          0.201551        0.923294        0.844070  2
  C         -1.048861        1.305091        2.543856  2
  H         -1.664426        2.028174        2.026198  2
  C         -1.307574        0.997982        3.872797  2
  H         -2.124690        1.481812        4.390454  2
  C         -0.517426        0.069823        4.537267  2
  H         -0.718977       -0.169430        5.572582  2
  C          0.531435       -0.551228        3.872797  2
  H          1.147000       -1.274311        4.390454  2
  C          0.790148       -0.244119        2.543856  2
  H          1.607264       -0.727949        2.026198  2

%mem=32GB
%nprocshared= 8
#p m062x/aug-cc-pVDZ   counterpoise=2

00048 m062x/aug-cc-pVDZ   counterpoise=2

 0  1  0  1  0  1
  C         -0.941699       -0.710076       -0.000033  1
  C         -0.941704        0.710070        0.000049  1
  C          0.365871        1.118352        0.000002  1
  N          1.151653        0.000003        0.000022  1
  C          0.365879       -1.118349       -0.000040  1
  H          2.154982        0.000008        0.000050  1
  H         -1.801409        1.357331        0.000091  1
  H          0.799143        2.102676        0.000004  1
  H         -1.801399       -1.357343       -0.000059  1
  H          0.799153       -2.102672       -0.000071  1
  C         -0.118782        0.673648        1.879385  2
  H          0.144468        0.915199        0.858555  2
  C         -1.100590        1.404493        2.534559  2
  H         -1.602218        2.215410        2.024144  2
  C         -1.438501        1.094436        3.844908  2
  H         -2.203380        1.663801        4.355323  2
  C         -0.794605        0.053533        4.500082  2
  H         -1.057855       -0.188018        5.520912  2
  C          0.187203       -0.677312        3.844908  2
  H          0.688831       -1.488228        4.355323  2
  C          0.525114       -0.367255        2.534559  2
  H          1.289993       -0.936620        2.024144  2

%mem=32GB
%nprocshared= 8
#p m062x/aug-cc-pVDZ   counterpoise=2

00049 m062x/aug-cc-pVDZ   counterpoise=2

 0  1  0  1  0  1
  C         -0.941699       -0.710076       -0.000033  1
  C         -0.941704        0.710070        0.000049  1
  C          0.365871        1.118352        0.000002  1
  N          1.151653        0.000003        0.000022  1
  C          0.365879       -1.118349       -0.000040  1
  H          2.154982        0.000008        0.000050  1
  H         -1.801409        1.357331        0.000091  1
  H          0.799143        2.102676        0.000004  1
  H         -1.801399       -1.357343       -0.000059  1
  H          0.799153       -2.102672       -0.000071  1
  C         -0.233956        0.642788        1.879385  2
  H         -0.107439        0.295185        0.863064  2
  C          0.814628        1.277088        2.531665  2
  H          1.758045        1.423638        2.023505  2
  C          0.652230        1.723274        3.836226  2
  H          1.469130        2.217426        4.344386  2
  C         -0.558752        1.535159        4.488506  2
  H         -0.685269        1.882762        5.504826  2
  C         -1.607336        0.900859        3.836226  2
  H         -2.550753        0.754309        4.344386  2
  C         -1.444938        0.454673        2.531665  2
  H         -2.261838       -0.039479        2.023505  2

%mem=32GB
%nprocshared= 8
#p m062x/aug-cc-pVDZ   counterpoise=2

00050 m062x/aug-cc-pVDZ   counterpoise=2

 0  1  0  1  0  1
  C         -0.941699       -0.710076       -0.000033  1
  C         -0.941704        0.710070        0.000049  1
  C          0.365871        1.118352        0.000002  1
  N          1.151653        0.000003        0.000022  1
  C          0.365879       -1.118349       -0.000040  1
  H          2.154982        0.000008        0.000050  1
  H         -1.801409        1.357331        0.000091  1
  H          0.799143        2.102676        0.000004  1
  H         -1.801399       -1.357343       -0.000059  1
  H          0.799153       -2.102672       -0.000071  1
  C         -0.342020        0.592396        1.879385  2
  H         -0.670218        0.656797        0.850852  2
  C         -0.362887       -0.628727        2.539503  2
  H         -0.707341       -1.515644        2.025237  2
  C          0.058392       -0.711393        3.859739  2
  H          0.042136       -1.662711        4.374006  2
  C          0.500537        0.427064        4.519857  2
  H          0.828735        0.362663        5.548390  2
  C          0.521404        1.648188        3.859739  2
  H          0.865858        2.535105        4.374006  2
  C          0.100125        1.730854        2.539503  2
  H          0.116381        2.682172        2.025237  2

%mem=32GB
%nprocshared= 8
#p m062x/aug-cc-pVDZ   counterpoise=2

00051 m062x/aug-cc-pVDZ   counterpoise=2

 0  1  0  1  0  1
  C         -0.941699       -0.710076       -0.000033  1
  C         -0.941704        0.710070        0.000049  1
  C          0.365871        1.118352        0.000002  1
  N          1.151653        0.000003        0.000022  1
  C          0.365879       -1.118349       -0.000040  1
  H          2.154982        0.000008        0.000050  1
  H         -1.801409        1.357331        0.000091  1
  H          0.799143        2.102676        0.000004  1
  H         -1.801399       -1.357343       -0.000059  1
  H          0.799153       -2.102672       -0.000071  1
  C         -0.439693        0.524005        1.879385  2
  H         -0.717542        0.626987        0.839224  2
  C         -0.679206       -0.669436        2.546966  2
  H         -1.143648       -1.496207        2.026886  2
  C         -0.322555       -0.801625        3.882129  2
  H         -0.509147       -1.731377        4.402210  2
  C          0.273609        0.259628        4.549710  2
  H          0.551459        0.156646        5.589872  2
  C          0.513122        1.453070        3.882129  2
  H          0.977564        2.279840        4.402210  2
  C          0.156471        1.585258        2.546966  2
  H          0.343064        2.515010        2.026886  2

%mem=32GB
%nprocshared= 8
#p m062x/aug-cc-pVDZ   counterpoise=2

00052 m062x/aug-cc-pVDZ   counterpoise=2

 0  1  0  1  0  1
  C         -0.941699       -0.710076       -0.000033  1
  C         -0.941704        0.710070        0.000049  1
  C          0.365871        1.118352        0.000002  1
  N          1.151653        0.000003        0.000022  1
  C          0.365879       -1.118349       -0.000040  1
  H          2.154982        0.000008        0.000050  1
  H         -1.801409        1.357331        0.000091  1
  H          0.799143        2.102676        0.000004  1
  H         -1.801399       -1.357343       -0.000059  1
  H          0.799153       -2.102672       -0.000071  1
  C         -0.524005        0.439693        1.879385  2
  H         -0.756382        0.590110        0.833863  2
  C         -1.028184       -0.666141        2.550407  2
  H         -1.653340       -1.377224        2.027646  2
  C         -0.729903       -0.859219        3.892451  2
  H         -1.122683       -1.720720        4.415212  2
  C          0.072556        0.053537        4.563473  2
  H          0.304933       -0.096881        5.608996  2
  C          0.576735        1.159370        3.892451  2
  H          1.201892        1.870453        4.415212  2
  C          0.278454        1.352448        2.550407  2
  H          0.671234        2.213949        2.027646  2

%mem=32GB
%nprocshared= 8
#p m062x/aug-cc-pVDZ   counterpoise=2

00053 m062x/aug-cc-pVDZ   counterpoise=2

 0  1  0  1  0  1
  C         -0.941699       -0.710076       -0.000033  1
  C         -0.941704        0.710070        0.000049  1
  C          0.365871        1.118352        0.000002  1
  N          1.151653        0.000003        0.000022  1
  C          0.365879       -1.118349       -0.000040  1
  H          2.154982        0.000008        0.000050  1
  H         -1.801409        1.357331        0.000091  1
  H          0.799143        2.102676        0.000004  1
  H         -1.801399       -1.357343       -0.000059  1
  H          0.799153       -2.102672       -0.000071  1
  C         -0.592396        0.342020        1.879385  2
  H         -0.786471        0.546508        0.835229  2
  C         -1.339899       -0.616875        2.549530  2
  H         -2.116317       -1.159415        2.027452  2
  C         -1.090783       -0.879358        3.889820  2
  H         -1.673126       -1.626386        4.411898  2
  C         -0.094163       -0.182945        4.559964  2
  H          0.099911       -0.387433        5.604120  2
  C          0.653340        0.775949        3.889820  2
  H          1.429757        1.318490        4.411898  2
  C          0.404223        1.038432        2.549530  2
  H          0.986566        1.785460        2.027452  2

%mem=32GB
%nprocshared= 8
#p m062x/aug-cc-pVDZ   counterpoise=2

00054 m062x/aug-cc-pVDZ   counterpoise=2

 0  1  0  1  0  1
  C         -0.941699       -0.710076       -0.000033  1
  C         -0.941704        0.710070        0.000049  1
  C          0.365871        1.118352        0.000002  1
  N          1.151653        0.000003        0.000022  1
  C          0.365879       -1.118349       -0.000040  1
  H          2.154982        0.000008        0.000050  1
  H         -1.801409        1.357331        0.000091  1
  H          0.799143        2.102676        0.000004  1
  H         -1.801399       -1.357343       -0.000059  1
  H          0.799153       -2.102672       -0.000071  1
  C         -0.642788        0.233956        1.879385  2
  H         -0.807596        0.496463        0.843205  2
  C         -1.555258       -0.573803        2.544411  2
  H         -2.430927       -0.940580        2.026321  2
  C         -1.343707       -0.910761        3.874463  2
  H         -2.054567       -1.540046        4.392553  2
  C         -0.219687       -0.439960        4.539489  2
  H         -0.054878       -0.702468        5.575669  2
  C          0.692783        0.367798        3.874463  2
  H          1.568452        0.734576        4.392553  2
  C          0.481233        0.704756        2.544411  2
  H          1.192093        1.334041        2.026321  2

%mem=32GB
%nprocshared= 8
#p m062x/aug-cc-pVDZ   counterpoise=2

00055 m062x/aug-cc-pVDZ   counterpoise=2

 0  1  0  1  0  1
  C         -0.941699       -0.710076       -0.000033  1
  C         -0.941704        0.710070        0.000049  1
  C          0.365871        1.118352        0.000002  1
  N          1.151653        0.000003        0.000022  1
  C          0.365879       -1.118349       -0.000040  1
  H          2.154982        0.000008        0.000050  1
  H         -1.801409        1.357331        0.000091  1
  H          0.799143        2.102676        0.000004  1
  H         -1.801399       -1.357343       -0.000059  1
  H          0.799153       -2.102672       -0.000071  1
  C         -0.673648        0.118782        1.879385  2
  H         -0.819458        0.440415        0.857116  2
  C         -1.675087       -0.584062        2.535483  2
  H         -2.601068       -0.809982        2.024348  2
  C         -1.487924       -0.996913        3.847678  2
  H         -2.268096       -1.544465        4.358813  2
  C         -0.299323       -0.706919        4.503776  2
  H         -0.153513       -1.028551        5.526045  2
  C          0.702116       -0.004074        3.847678  2
  H          1.628097        0.221845        4.358813  2
  C          0.514953        0.408776        2.535483  2
  H          1.295125        0.956328        2.024348  2

%mem=32GB
%nprocshared= 8
#p m062x/aug-cc-pVDZ   counterpoise=2

00056 m062x/aug-cc-pVDZ   counterpoise=2

 0  1  0  1  0  1
  C         -0.941699       -0.710076       -0.000033  1
  C         -0.941704        0.710070        0.000049  1
  C          0.365871        1.118352        0.000002  1
  N          1.151653        0.000003        0.000022  1
  C          0.365879       -1.118349       -0.000040  1
  H          2.154982        0.000008        0.000050  1
  H         -1.801409        1.357331        0.000091  1
  H          0.799143        2.102676        0.000004  1
  H         -1.801399       -1.357343       -0.000059  1
  H          0.799153       -2.102672       -0.000071  1
  C         -0.684040        0.000000        1.879385  2
  H         -0.314130       -0.000000        0.863064  2
  C         -0.921451        1.202290        2.531665  2
  H         -0.736496        2.138935        2.023505  2
  C         -1.396272        1.202290        3.836226  2
  H         -1.581227        2.138935        4.344386  2
  C         -1.633682        0.000000        4.488506  2
  H         -2.003593        0.000000        5.504826  2
  C         -1.396272       -1.202290        3.836226  2
  H         -1.581227       -2.138935        4.344386  2
  C         -0.921451       -1.202290        2.531665  2
  H         -0.736496       -2.138935        2.023505  2

%mem=32GB
%nprocshared= 8
#p m062x/aug-cc-pVDZ   counterpoise=2

00057 m062x/aug-cc-pVDZ   counterpoise=2

 0  1  0  1  0  1
  C         -0.941699       -0.710076       -0.000033  1
  C         -0.941704        0.710070        0.000049  1
  C          0.365871        1.118352        0.000002  1
  N          1.151653        0.000003        0.000022  1
  C          0.365879       -1.118349       -0.000040  1
  H          2.154982        0.000008        0.000050  1
  H         -1.801409        1.357331        0.000091  1
  H          0.799143        2.102676        0.000004  1
  H         -1.801399       -1.357343       -0.000059  1
  H          0.799153       -2.102672       -0.000071  1
  C         -0.673648       -0.118782        1.879385  2
  H         -0.819449       -0.440405        0.857112  2
  C          0.514953       -0.408770        2.535486  2
  H          1.295133       -0.956308        2.024349  2
  C          0.702105        0.004068        3.847687  2
  H          1.628086       -0.221847        4.358823  2
  C         -0.299345        0.706894        4.503787  2
  H         -0.153543        1.028517        5.526060  2
  C         -1.487946        0.996883        3.847687  2
  H         -2.268126        1.544421        4.358823  2
  C         -1.675098        0.584044        2.535486  2
  H         -2.601079        0.809959        2.024349  2

%mem=32GB
%nprocshared= 8
#p m062x/aug-cc-pVDZ   counterpoise=2

00058 m062x/aug-cc-pVDZ   counterpoise=2

 0  1  0  1  0  1
  C         -0.941699       -0.710076       -0.000033  1
  C         -0.941704        0.710070        0.000049  1
  C          0.365871        1.118352        0.000002  1
  N          1.151653        0.000003        0.000022  1
  C          0.365879       -1.118349       -0.000040  1
  H          2.154982        0.000008        0.000050  1
  H         -1.801409        1.357331        0.000091  1
  H          0.799143        2.102676        0.000004  1
  H         -1.801399       -1.357343       -0.000059  1
  H          0.799153       -2.102672       -0.000071  1
  C         -0.642788       -0.233956        1.879385  2
  H         -0.807587       -0.496456        0.843202  2
  C          0.481235       -0.704747        2.544413  2
  H          1.192107       -1.334018        2.026322  2
  C          0.692773       -0.367799        3.874470  2
  H          1.568444       -0.734569        4.392561  2
  C         -0.219711        0.439941        4.539498  2
  H         -0.054912        0.702442        5.575681  2
  C         -1.343734        0.910733        3.874470  2
  H         -2.054605        1.540004        4.392561  2
  C         -1.555272        0.573785        2.544413  2
  H         -2.430943        0.940555        2.026322  2

%mem=32GB
%nprocshared= 8
#p m062x/aug-cc-pVDZ   counterpoise=2

00059 m062x/aug-cc-pVDZ   counterpoise=2

 0  1  0  1  0  1
  C         -0.941699       -0.710076       -0.000033  1
  C         -0.941704        0.710070        0.000049  1
  C          0.365871        1.118352        0.000002  1
  N          1.151653        0.000003        0.000022  1
  C          0.365879       -1.118349       -0.000040  1
  H          2.154982        0.000008        0.000050  1
  H         -1.801409        1.357331        0.000091  1
  H          0.799143        2.102676        0.000004  1
  H         -1.801399       -1.357343       -0.000059  1
  H          0.799153       -2.102672       -0.000071  1
  C         -0.592396       -0.342020        1.879385  2
  H         -0.786460       -0.546503        0.835226  2
  C          0.404229       -1.038422        2.549532  2
  H          0.986587       -1.785437        2.027453  2
  C          0.653332       -0.775946        3.889825  2
  H          1.429754       -1.318478        4.411905  2
  C         -0.094191        0.182933        4.559972  2
  H          0.099873        0.387415        5.604131  2
  C         -1.090816        0.879335        3.889825  2
  H         -1.673174        1.626350        4.411905  2
  C         -1.339919        0.616858        2.549532  2
  H         -2.116341        1.159391        2.027453  2

%mem=32GB
%nprocshared= 8
#p m062x/aug-cc-pVDZ   counterpoise=2

00060 m062x/aug-cc-pVDZ   counterpoise=2

 0  1  0  1  0  1
  C         -0.941699       -0.710076       -0.000033  1
  C         -0.941704        0.710070        0.000049  1
  C          0.365871        1.118352        0.000002  1
  N          1.151653        0.000003        0.000022  1
  C          0.365879       -1.118349       -0.000040  1
  H          2.154982        0.000008        0.000050  1
  H         -1.801409        1.357331        0.000091  1
  H          0.799143        2.102676        0.000004  1
  H         -1.801399       -1.357343       -0.000059  1
  H          0.799153       -2.102672       -0.000071  1
  C         -0.524005       -0.439693        1.879385  2
  H         -0.756369       -0.590108        0.833860  2
  C          0.278462       -1.352440        2.550409  2
  H          0.671261       -2.213931        2.027646  2
  C          0.576727       -1.159366        3.892457  2
  H          1.201890       -1.870442        4.415220  2
  C          0.072525       -0.053544        4.563481  2
  H          0.304889        0.096871        5.609007  2
  C         -0.729942        0.859203        3.892457  2
  H         -1.122741        1.720695        4.415220  2
  C         -1.028207        0.666129        2.550409  2
  H         -1.653370        1.377205        2.027646  2

%mem=32GB
%nprocshared= 8
#p m062x/aug-cc-pVDZ   counterpoise=2

00061 m062x/aug-cc-pVDZ   counterpoise=2

 0  1  0  1  0  1
  C         -0.941699       -0.710076       -0.000033  1
  C         -0.941704        0.710070        0.000049  1
  C          0.365871        1.118352        0.000002  1
  N          1.151653        0.000003        0.000022  1
  C          0.365879       -1.118349       -0.000040  1
  H          2.154982        0.000008        0.000050  1
  H         -1.801409        1.357331        0.000091  1
  H          0.799143        2.102676        0.000004  1
  H         -1.801399       -1.357343       -0.000059  1
  H          0.799153       -2.102672       -0.000071  1
  C         -0.439693       -0.524005        1.879385  2
  H         -0.717528       -0.626986        0.839220  2
  C          0.156478       -1.585253        2.546969  2
  H          0.343089       -2.515000        2.026886  2
  C          0.513111       -1.453066        3.882136  2
  H          0.977558       -2.279832        4.402219  2
  C          0.273573       -0.259630        4.549720  2
  H          0.551409       -0.156649        5.589885  2
  C         -0.322597        0.801618        3.882136  2
  H         -0.509209        1.731365        4.402219  2
  C         -0.679230        0.669430        2.546969  2
  H         -1.143677        1.496196        2.026886  2

%mem=32GB
%nprocshared= 8
#p m062x/aug-cc-pVDZ   counterpoise=2

00062 m062x/aug-cc-pVDZ   counterpoise=2

 0  1  0  1  0  1
  C         -0.941699       -0.710076       -0.000033  1
  C         -0.941704        0.710070        0.000049  1
  C          0.365871        1.118352        0.000002  1
  N          1.151653        0.000003        0.000022  1
  C          0.365879       -1.118349       -0.000040  1
  H          2.154982        0.000008        0.000050  1
  H         -1.801409        1.357331        0.000091  1
  H          0.799143        2.102676        0.000004  1
  H         -1.801399       -1.357343       -0.000059  1
  H          0.799153       -2.102672       -0.000071  1
  C         -0.342020       -0.592396        1.879385  2
  H         -0.670203       -0.656798        0.850847  2
  C          0.100128       -1.730851        2.539506  2
  H          0.116402       -2.682167        2.025237  2
  C          0.521387       -1.648184        3.859749  2
  H          0.865844       -2.535098        4.374018  2
  C          0.500497       -0.427062        4.519870  2
  H          0.828680       -0.362660        5.548408  2
  C          0.058349        0.711392        3.859749  2
  H          0.042075        1.662708        4.374018  2
  C         -0.362910        0.628725        2.539506  2
  H         -0.707366        1.515639        2.025237  2

%mem=32GB
%nprocshared= 8
#p m062x/aug-cc-pVDZ   counterpoise=2

00063 m062x/aug-cc-pVDZ   counterpoise=2

 0  1  0  1  0  1
  C         -0.941699       -0.710076       -0.000033  1
  C         -0.941704        0.710070        0.000049  1
  C          0.365871        1.118352        0.000002  1
  N          1.151653        0.000003        0.000022  1
  C          0.365879       -1.118349       -0.000040  1
  H          2.154982        0.000008        0.000050  1
  H         -1.801409        1.357331        0.000091  1
  H          0.799143        2.102676        0.000004  1
  H         -1.801399       -1.357343       -0.000059  1
  H          0.799153       -2.102672       -0.000071  1
  C         -0.233956       -0.642788        1.879385  2
  H         -0.107439       -0.295185        0.863064  2
  C         -1.444938       -0.454673        2.531665  2
  H         -2.261838        0.039479        2.023505  2
  C         -1.607336       -0.900859        3.836226  2
  H         -2.550753       -0.754309        4.344386  2
  C         -0.558752       -1.535159        4.488506  2
  H         -0.685269       -1.882762        5.504826  2
  C          0.652230       -1.723274        3.836226  2
  H          1.469130       -2.217426        4.344386  2
  C          0.814628       -1.277088        2.531665  2
  H          1.758045       -1.423638        2.023505  2

%mem=32GB
%nprocshared= 8
#p m062x/aug-cc-pVDZ   counterpoise=2

00064 m062x/aug-cc-pVDZ   counterpoise=2

 0  1  0  1  0  1
  C         -0.941699       -0.710076       -0.000033  1
  C         -0.941704        0.710070        0.000049  1
  C          0.365871        1.118352        0.000002  1
  N          1.151653        0.000003        0.000022  1
  C          0.365879       -1.118349       -0.000040  1
  H          2.154982        0.000008        0.000050  1
  H         -1.801409        1.357331        0.000091  1
  H          0.799143        2.102676        0.000004  1
  H         -1.801399       -1.357343       -0.000059  1
  H          0.799153       -2.102672       -0.000071  1
  C         -0.118782       -0.673648        1.879385  2
  H          0.144467       -0.915193        0.858553  2
  C          0.525105        0.367260        2.534561  2
  H          1.289975        0.936636        2.024145  2
  C          0.187195        0.677309        3.844911  2
  H          0.688815        1.488229        4.355327  2
  C         -0.794602       -0.053550        4.500087  2
  H         -1.057852        0.187994        5.520919  2
  C         -1.438489       -1.094458        3.844911  2
  H         -2.203359       -1.663834        4.355327  2
  C         -1.100579       -1.404507        2.534561  2
  H         -1.602200       -2.215427        2.024145  2

%mem=32GB
%nprocshared= 8
#p m062x/aug-cc-pVDZ   counterpoise=2

00065 m062x/aug-cc-pVDZ   counterpoise=2

 0  1  0  1  0  1
  C         -0.941699       -0.710076       -0.000033  1
  C         -0.941704        0.710070        0.000049  1
  C          0.365871        1.118352        0.000002  1
  N          1.151653        0.000003        0.000022  1
  C          0.365879       -1.118349       -0.000040  1
  H          2.154982        0.000008        0.000050  1
  H         -1.801409        1.357331        0.000091  1
  H          0.799143        2.102676        0.000004  1
  H         -1.801399       -1.357343       -0.000059  1
  H          0.799153       -2.102672       -0.000071  1
  C         -0.000000       -0.684040        1.879385  2
  H          0.201551       -0.923287        0.844069  2
  C          0.790137        0.244128        2.543857  2
  H          1.607245        0.727971        2.026199  2
  C          0.531423        0.551228        3.872800  2
  H          1.146980        1.274318        4.390458  2
  C         -0.517427       -0.069840        4.537271  2
  H         -0.718978        0.169407        5.572587  2
  C         -1.307563       -0.998008        3.872800  2
  H         -2.124671       -1.481852        4.390458  2
  C         -1.048850       -1.305108        2.543857  2
  H         -1.664407       -2.028199        2.026199  2

%mem=32GB
%nprocshared= 8
#p m062x/aug-cc-pVDZ   counterpoise=2

00066 m062x/aug-cc-pVDZ   counterpoise=2

 0  1  0  1  0  1
  C         -0.941699       -0.710076       -0.000033  1
  C         -0.941704        0.710070        0.000049  1
  C          0.365871        1.118352        0.000002  1
  N          1.151653        0.000003        0.000022  1
  C          0.365879       -1.118349       -0.000040  1
  H          2.154982        0.000008        0.000050  1
  H         -1.801409        1.357331        0.000091  1
  H          0.799143        2.102676        0.000004  1
  H         -1.801399       -1.357343       -0.000059  1
  H          0.799153       -2.102672       -0.000071  1
  C          0.118782       -0.673648        1.879385  2
  H          0.256039       -0.920669        0.835410  2
  C          1.081640        0.068848        2.549414  2
  H          1.969012        0.400270        2.027426  2
  C          0.905457        0.385926        3.889471  2
  H          1.655572        0.964368        4.411458  2
  C         -0.233585       -0.039492        4.559500  2
  H         -0.370841        0.207528        5.603474  2
  C         -1.196443       -0.781988        3.889471  2
  H         -2.083814       -1.113410        4.411458  2
  C         -1.020259       -1.099066        2.549414  2
  H         -1.770374       -1.677509        2.027426  2

%mem=32GB
%nprocshared= 8
#p m062x/aug-cc-pVDZ   counterpoise=2

00067 m062x/aug-cc-pVDZ   counterpoise=2

 0  1  0  1  0  1
  C         -0.941699       -0.710076       -0.000033  1
  C         -0.941704        0.710070        0.000049  1
  C          0.365871        1.118352        0.000002  1
  N          1.151653        0.000003        0.000022  1
  C          0.365879       -1.118349       -0.000040  1
  H          2.154982        0.000008        0.000050  1
  H         -1.801409        1.357331        0.000091  1
  H          0.799143        2.102676        0.000004  1
  H         -1.801399       -1.357343       -0.000059  1
  H          0.799153       -2.102672       -0.000071  1
  C          0.233956       -0.642788        1.879385  2
  H          0.307384       -0.907483        0.833304  2
  C          1.345368       -0.151519        2.550766  2
  H          2.284643       -0.033491        2.027725  2
  C          1.251115        0.188247        3.893527  2
  H          2.116962        0.570971        4.416568  2
  C          0.045449        0.036745        4.564908  2
  H         -0.027979        0.301441        5.610989  2
  C         -1.065963       -0.454523        3.893527  2
  H         -2.005238       -0.572551        4.416568  2
  C         -0.971710       -0.794290        2.550766  2
  H         -1.837557       -1.177013        2.027725  2

%mem=32GB
%nprocshared= 8
#p m062x/aug-cc-pVDZ   counterpoise=2

00068 m062x/aug-cc-pVDZ   counterpoise=2

 0  1  0  1  0  1
  C         -0.941699       -0.710076       -0.000033  1
  C         -0.941704        0.710070        0.000049  1
  C          0.365871        1.118352        0.000002  1
  N          1.151653        0.000003        0.000022  1
  C          0.365879       -1.118349       -0.000040  1
  H          2.154982        0.000008        0.000050  1
  H         -1.801409        1.357331        0.000091  1
  H          0.799143        2.102676        0.000004  1
  H         -1.801399       -1.357343       -0.000059  1
  H          0.799153       -2.102672       -0.000071  1
  C          0.342020       -0.592396        1.879385  2
  H          0.355241       -0.883845        0.837932  2
  C          1.534590       -0.350860        2.547796  2
  H          2.476883       -0.454138        2.027069  2
  C          1.517619        0.023246        3.884616  2
  H          2.446691        0.211416        4.405343  2
  C          0.308079        0.155816        4.553026  2
  H          0.294858        0.447264        5.594480  2
  C         -0.884491       -0.085721        3.884616  2
  H         -1.826784        0.017558        4.405343  2
  C         -0.867520       -0.459827        2.547796  2
  H         -1.796592       -0.647996        2.027069  2

%mem=32GB
%nprocshared= 8
#p m062x/aug-cc-pVDZ   counterpoise=2

00069 m062x/aug-cc-pVDZ   counterpoise=2

 0  1  0  1  0  1
  C         -0.941699       -0.710076       -0.000033  1
  C         -0.941704        0.710070        0.000049  1
  C          0.365871        1.118352        0.000002  1
  N          1.151653        0.000003        0.000022  1
  C          0.365879       -1.118349       -0.000040  1
  H          2.154982        0.000008        0.000050  1
  H         -1.801409        1.357331        0.000091  1
  H          0.799143        2.102676        0.000004  1
  H         -1.801399       -1.357343       -0.000059  1
  H          0.799153       -2.102672       -0.000071  1
  C          0.439693       -0.524005        1.879385  2
  H          0.399221       -0.849884        0.848897  2
  C          1.658792       -0.463033        2.540758  2
  H          2.568060       -0.741410        2.025514  2
  C          1.710742       -0.044732        3.863505  2
  H          2.660482        0.002769        4.378749  2
  C          0.543593        0.312597        4.524878  2
  H          0.584065        0.638476        5.555366  2
  C         -0.675506        0.251625        3.863505  2
  H         -1.584774        0.530003        4.378749  2
  C         -0.727456       -0.166676        2.540758  2
  H         -1.677196       -0.214177        2.025514  2

%mem=32GB
%nprocshared= 8
#p m062x/aug-cc-pVDZ   counterpoise=2

00070 m062x/aug-cc-pVDZ   counterpoise=2

 0  1  0  1  0  1
  C         -0.941699       -0.710076       -0.000033  1
  C         -0.941704        0.710070        0.000049  1
  C          0.365871        1.118352        0.000002  1
  N          1.151653        0.000003        0.000022  1
  C          0.365879       -1.118349       -0.000040  1
  H          2.154982        0.000008        0.000050  1
  H         -1.801409        1.357331        0.000091  1
  H          0.799143        2.102676        0.000004  1
  H         -1.801399       -1.357343       -0.000059  1
  H          0.799153       -2.102672       -0.000071  1
  C          0.524005       -0.439693        1.879385  2
  H          0.240637       -0.201919        0.863064  2
  C         -0.066945       -1.513305        2.531665  2
  H         -0.810693       -2.111930        2.023505  2
  C          0.296789       -1.818514        3.836226  2
  H         -0.163591       -2.654913        4.344386  2
  C          1.251473       -1.050111        4.488506  2
  H          1.534841       -1.287885        5.504826  2
  C          1.842423        0.023501        3.836226  2
  H          2.586171        0.622126        4.344386  2
  C          1.478689        0.328710        2.531665  2
  H          1.939069        1.165109        2.023505  2

%mem=32GB
%nprocshared= 8
#p m062x/aug-cc-pVDZ   counterpoise=2

00071 m062x/aug-cc-pVDZ   counterpoise=2

 0  1  0  1  0  1
  C         -0.941699       -0.710076       -0.000033  1
  C         -0.941704        0.710070        0.000049  1
  C          0.365871        1.118352        0.000002  1
  N          1.151653        0.000003        0.000022  1
  C          0.365879       -1.118349       -0.000040  1
  H          2.154982        0.000008        0.000050  1
  H         -1.801409        1.357331        0.000091  1
  H          0.799143        2.102676        0.000004  1
  H         -1.801399       -1.357343       -0.000059  1
  H          0.799153       -2.102672       -0.000071  1
  C          0.592396       -0.342020        1.879385  2
  H          0.896284       -0.156173        0.858183  2
  C         -0.229915        0.564386        2.534799  2
  H         -0.566650        1.456370        2.024197  2
  C         -0.619988        0.325830        3.845625  2
  H         -1.260610        1.031966        4.356227  2
  C         -0.187750       -0.819132        4.501039  2
  H         -0.491637       -1.004979        5.522241  2
  C          0.634562       -1.725538        3.845625  2
  H          0.971297       -2.617522        4.356227  2
  C          1.024635       -1.486982        2.534799  2
  H          1.665257       -2.193118        2.024197  2

%mem=32GB
%nprocshared= 8
#p m062x/aug-cc-pVDZ   counterpoise=2

00072 m062x/aug-cc-pVDZ   counterpoise=2

 0  1  0  1  0  1
  C         -0.941699       -0.710076       -0.000033  1
  C         -0.941704        0.710070        0.000049  1
  C          0.365871        1.118352        0.000002  1
  N          1.151653        0.000003        0.000022  1
  C          0.365879       -1.118349       -0.000040  1
  H          2.154982        0.000008        0.000050  1
  H         -1.801409        1.357331        0.000091  1
  H          0.799143        2.102676        0.000004  1
  H         -1.801399       -1.357343       -0.000059  1
  H          0.799153       -2.102672       -0.000071  1
  C          0.642788       -0.233956        1.879385  2
  H          0.923435       -0.104924        0.842887  2
  C         -0.039565        0.775597        2.544616  2
  H         -0.290506        1.691122        2.026366  2
  C         -0.399807        0.609971        3.875076  2
  H         -0.931395        1.396464        4.393326  2
  C         -0.077696       -0.565209        4.540307  2
  H         -0.358344       -0.694241        5.576806  2
  C          0.604657       -1.574762        3.875076  2
  H          0.855597       -2.490287        4.393326  2
  C          0.964899       -1.409135        2.544616  2
  H          1.496486       -2.195628        2.026366  2

%mem=32GB
%nprocshared= 8
#p m062x/aug-cc-pVDZ   counterpoise=2

00073 m062x/aug-cc-pVDZ   counterpoise=2

 0  1  0  1  0  1
  C         -0.941699       -0.710076       -0.000033  1
  C         -0.941704        0.710070        0.000049  1
  C          0.365871        1.118352        0.000002  1
  N          1.151653        0.000003        0.000022  1
  C          0.365879       -1.118349       -0.000040  1
  H          2.154982        0.000008        0.000050  1
  H         -1.801409        1.357331        0.000091  1
  H          0.799143        2.102676        0.000004  1
  H         -1.801399       -1.357343       -0.000059  1
  H          0.799153       -2.102672       -0.000071  1
  C          0.673648       -0.118782        1.879385  2
  H          0.939746       -0.052656        0.833173  2
  C          0.212912        1.005580        2.550850  2
  H          0.120072        1.947642        2.027744  2
  C         -0.128654        0.920700        3.893780  2
  H         -0.487592        1.796636        4.416886  2
  C         -0.009484       -0.288542        4.565245  2
  H         -0.275582       -0.354668        5.611457  2
  C          0.451252       -1.412905        3.893780  2
  H          0.544092       -2.354967        4.416886  2
  C          0.792818       -1.328025        2.550850  2
  H          1.151756       -2.203961        2.027744  2

%mem=32GB
%nprocshared= 8
#p m062x/aug-cc-pVDZ   counterpoise=2

00074 m062x/aug-cc-pVDZ   counterpoise=2

 0  1  0  1  0  1
  C         -0.941699       -0.710076       -0.000033  1
  C         -0.941704        0.710070        0.000049  1
  C          0.365871        1.118352        0.000002  1
  N          1.151653        0.000003        0.000022  1
  C          0.365879       -1.118349       -0.000040  1
  H          2.154982        0.000008        0.000050  1
  H         -1.801409        1.357331        0.000091  1
  H          0.799143        2.102676        0.000004  1
  H         -1.801399       -1.357343       -0.000059  1
  H          0.799153       -2.102672       -0.000071  1
  C          1.000000        0.000000        1.732051  2
  H          1.094337        0.000002        0.654627  2
  C          0.939430        1.202289        2.423547  2
  H          0.986580        2.138935        1.884835  2
  C          0.818338        1.202286        3.806540  2
  H          0.771151        2.138930        4.345252  2
  C          0.757816       -0.000005        4.498036  2
  H          0.663479       -0.000007        5.575460  2
  C          0.818386       -1.202294        3.806540  2
  H          0.771236       -2.138940        4.345252  2
  C          0.939478       -1.202291        2.423547  2
  H          0.986665       -2.138935        1.884835  2

%mem=32GB
%nprocshared= 8
#p m062x/aug-cc-pVDZ   counterpoise=2

00075 m062x/aug-cc-pVDZ   counterpoise=2

 0  1  0  1  0  1
  C         -0.941699       -0.710076       -0.000033  1
  C         -0.941704        0.710070        0.000049  1
  C          0.365871        1.118352        0.000002  1
  N          1.151653        0.000003        0.000022  1
  C          0.365879       -1.118349       -0.000040  1
  H          2.154982        0.000008        0.000050  1
  H         -1.801409        1.357331        0.000091  1
  H          0.799143        2.102676        0.000004  1
  H         -1.801399       -1.357343       -0.000059  1
  H          0.799153       -2.102672       -0.000071  1
  C          0.984808        0.173648        1.732051  2
  H          1.088000        0.066250        0.660809  2
  C          1.785531        1.075580        2.419579  2
  H          2.512528        1.670832        1.883959  2
  C          1.653073        1.213437        3.794637  2
  H          2.276877        1.916087        4.330258  2
  C          0.719891        0.449362        4.482166  2
  H          0.616699        0.556760        5.553407  2
  C         -0.080833       -0.452570        3.794637  2
  H         -0.807829       -1.047822        4.330258  2
  C          0.051626       -0.590426        2.419579  2
  H         -0.572179       -1.293077        1.883959  2

%mem=32GB
%nprocshared= 8
#p m062x/aug-cc-pVDZ   counterpoise=2

00076 m062x/aug-cc-pVDZ   counterpoise=2

 0  1  0  1  0  1
  C         -0.941699       -0.710076       -0.000033  1
  C         -0.941704        0.710070        0.000049  1
  C          0.365871        1.118352        0.000002  1
  N          1.151653        0.000003        0.000022  1
  C          0.365879       -1.118349       -0.000040  1
  H          2.154982        0.000008        0.000050  1
  H         -1.801409        1.357331        0.000091  1
  H          0.799143        2.102676        0.000004  1
  H         -1.801399       -1.357343       -0.000059  1
  H          0.799153       -2.102672       -0.000071  1
  C          0.939693        0.342020        1.732051  2
  H          1.068616        0.133991        0.678559  2
  C          1.878899        1.108874        2.408187  2
  H          2.739512        1.498263        1.881442  2
  C          1.713412        1.375902        3.760460  2
  H          2.445102        1.973320        4.287206  2
  C          0.608719        0.876077        4.436597  2
  H          0.479795        1.084106        5.490089  2
  C         -0.330488        0.109223        3.760460  2
  H         -1.191101       -0.280166        4.287206  2
  C         -0.165001       -0.157805        2.408187  2
  H         -0.896691       -0.755223        1.881442  2

%mem=32GB
%nprocshared= 8
#p m062x/aug-cc-pVDZ   counterpoise=2

00077 m062x/aug-cc-pVDZ   counterpoise=2

 0  1  0  1  0  1
  C         -0.941699       -0.710076       -0.000033  1
  C         -0.941704        0.710070        0.000049  1
  C          0.365871        1.118352        0.000002  1
  N          1.151653        0.000003        0.000022  1
  C          0.365879       -1.118349       -0.000040  1
  H          2.154982        0.000008        0.000050  1
  H         -1.801409        1.357331        0.000091  1
  H          0.799143        2.102676        0.000004  1
  H         -1.801399       -1.357343       -0.000059  1
  H          0.799153       -2.102672       -0.000071  1
  C          0.866025        0.500000        1.732051  2
  H          1.035274        0.203727        0.705738  2
  C          1.801357        1.286519        2.390744  2
  H          2.699277        1.602984        1.877588  2
  C          1.584108        1.666818        3.708131  2
  H          2.312779        2.279557        4.221287  2
  C          0.431527        1.260599        4.366824  2
  H          0.262278        1.556872        5.393137  2
  C         -0.503805        0.474080        3.708131  2
  H         -1.401724        0.157615        4.221287  2
  C         -0.286556        0.093781        2.390744  2
  H         -1.015227       -0.518958        1.877588  2

%mem=32GB
%nprocshared= 8
#p m062x/aug-cc-pVDZ   counterpoise=2

00078 m062x/aug-cc-pVDZ   counterpoise=2

 0  1  0  1  0  1
  C         -0.941699       -0.710076       -0.000033  1
  C         -0.941704        0.710070        0.000049  1
  C          0.365871        1.118352        0.000002  1
  N          1.151653        0.000003        0.000022  1
  C          0.365879       -1.118349       -0.000040  1
  H          2.154982        0.000008        0.000050  1
  H         -1.801409        1.357331        0.000091  1
  H          0.799143        2.102676        0.000004  1
  H         -1.801399       -1.357343       -0.000059  1
  H          0.799153       -2.102672       -0.000071  1
  C          0.766044        0.642788        1.732051  2
  H          0.530848        0.922294        0.714062  2
  C         -0.002938       -0.310698        2.385401  2
  H         -0.837210       -0.774005        1.876407  2
  C          0.298963       -0.669475        3.692102  2
  H         -0.300113       -1.412289        4.201096  2
  C          1.369846       -0.074768        4.345452  2
  H          1.605043       -0.354274        5.363441  2
  C          2.138828        0.878717        3.692102  2
  H          2.973101        1.342025        4.201096  2
  C          1.836928        1.237495        2.385401  2
  H          2.436004        1.980309        1.876407  2

%mem=32GB
%nprocshared= 8
#p m062x/aug-cc-pVDZ   counterpoise=2

00079 m062x/aug-cc-pVDZ   counterpoise=2

 0  1  0  1  0  1
  C         -0.941699       -0.710076       -0.000033  1
  C         -0.941704        0.710070        0.000049  1
  C          0.365871        1.118352        0.000002  1
  N          1.151653        0.000003        0.000022  1
  C          0.365879       -1.118349       -0.000040  1
  H          2.154982        0.000008        0.000050  1
  H         -1.801409        1.357331        0.000091  1
  H          0.799143        2.102676        0.000004  1
  H         -1.801399       -1.357343       -0.000059  1
  H          0.799153       -2.102672       -0.000071  1
  C          0.642788        0.766044        1.732051  2
  H          0.475384        0.979024        0.684980  2
  C         -0.195020       -0.113619        2.404067  2
  H         -1.015117       -0.585943        1.880531  2
  C          0.019862       -0.387002        3.748098  2
  H         -0.632833       -1.072305        4.271633  2
  C          1.072550        0.219279        4.420114  2
  H          1.239954        0.006299        5.467184  2
  C          1.910357        1.098943        3.748098  2
  H          2.730455        1.571266        4.271633  2
  C          1.695476        1.372325        2.404067  2
  H          2.348170        2.057628        1.880531  2

%mem=32GB
%nprocshared= 8
#p m062x/aug-cc-pVDZ   counterpoise=2

00080 m062x/aug-cc-pVDZ   counterpoise=2

 0  1  0  1  0  1
  C         -0.941699       -0.710076       -0.000033  1
  C         -0.941704        0.710070        0.000049  1
  C          0.365871        1.118352        0.000002  1
  N          1.151653        0.000003        0.000022  1
  C          0.365879       -1.118349       -0.000040  1
  H          2.154982        0.000008        0.000050  1
  H         -1.801409        1.357331        0.000091  1
  H          0.799143        2.102676        0.000004  1
  H         -1.801399       -1.357343       -0.000059  1
  H          0.799153       -2.102672       -0.000071  1
  C          0.500000        0.866025        1.732051  2
  H          0.417363        1.021485        0.664931  2
  C         -0.508584        0.201926        2.416934  2
  H         -1.376959       -0.159982        1.883374  2
  C         -0.402510        0.002377        3.786701  2
  H         -1.188248       -0.514990        4.320261  2
  C          0.712148        0.466927        4.471584  2
  H          0.794785        0.311468        5.538704  2
  C          1.720732        1.131027        3.786701  2
  H          2.589107        1.492935        4.320261  2
  C          1.614658        1.330576        2.416934  2
  H          2.400396        1.847943        1.883374  2

%mem=32GB
%nprocshared= 8
#p m062x/aug-cc-pVDZ   counterpoise=2

00081 m062x/aug-cc-pVDZ   counterpoise=2

 0  1  0  1  0  1
  C         -0.941699       -0.710076       -0.000033  1
  C         -0.941704        0.710070        0.000049  1
  C          0.365871        1.118352        0.000002  1
  N          1.151653        0.000003        0.000022  1
  C          0.365879       -1.118349       -0.000040  1
  H          2.154982        0.000008        0.000050  1
  H         -1.801409        1.357331        0.000091  1
  H          0.799143        2.102676        0.000004  1
  H         -1.801399       -1.357343       -0.000059  1
  H          0.799153       -2.102672       -0.000071  1
  C          0.342020        0.939693        1.732051  2
  H          0.356833        1.050654        0.656314  2
  C         -0.859205        1.027570        2.422465  2
  H         -1.780206        1.206993        1.884596  2
  C         -0.878219        0.885139        3.803292  2
  H         -1.814034        0.953600        4.341160  2
  C          0.303991        0.654830        4.493706  2
  H          0.289178        0.543869        5.569442  2
  C          1.505216        0.566953        3.803292  2
  H          2.426218        0.387530        4.341160  2
  C          1.524230        0.709384        2.422465  2
  H          2.460046        0.640923        1.884596  2

%mem=32GB
%nprocshared= 8
#p m062x/aug-cc-pVDZ   counterpoise=2

00082 m062x/aug-cc-pVDZ   counterpoise=2

 0  1  0  1  0  1
  C         -0.941699       -0.710076       -0.000033  1
  C         -0.941704        0.710070        0.000049  1
  C          0.365871        1.118352        0.000002  1
  N          1.151653        0.000003        0.000022  1
  C          0.365879       -1.118349       -0.000040  1
  H          2.154982        0.000008        0.000050  1
  H         -1.801409        1.357331        0.000091  1
  H          0.799143        2.102676        0.000004  1
  H         -1.801399       -1.357343       -0.000059  1
  H          0.799153       -2.102672       -0.000071  1
  C          0.173648        0.984808        1.732051  2
  H          0.292597        1.067446        0.660247  2
  C         -0.588670        1.919160        2.419940  2
  H         -1.063605        2.729706        1.884038  2
  C         -0.741354        1.813085        3.795719  2
  H         -1.335238        2.540992        4.331621  2
  C         -0.131720        0.772657        4.483609  2
  H         -0.250669        0.690019        5.555413  2
  C          0.630598       -0.161695        3.795719  2
  H          1.105534       -0.972240        4.331621  2
  C          0.783282       -0.055620        2.419940  2
  H          1.377166       -0.783527        1.884038  2

%mem=32GB
%nprocshared= 8
#p m062x/aug-cc-pVDZ   counterpoise=2

00083 m062x/aug-cc-pVDZ   counterpoise=2

 0  1  0  1  0  1
  C         -0.941699       -0.710076       -0.000033  1
  C         -0.941704        0.710070        0.000049  1
  C          0.365871        1.118352        0.000002  1
  N          1.151653        0.000003        0.000022  1
  C          0.365879       -1.118349       -0.000040  1
  H          2.154982        0.000008        0.000050  1
  H         -1.801409        1.357331        0.000091  1
  H          0.799143        2.102676        0.000004  1
  H         -1.801399       -1.357343       -0.000059  1
  H          0.799153       -2.102672       -0.000071  1
  C          0.000000        1.000000        1.732051  2
  H          0.223031        1.072146        0.676213  2
  C         -0.513181        2.097625        2.409693  2
  H         -0.689944        3.024877        1.881774  2
  C         -0.799466        2.005018        3.764978  2
  H         -1.199260        2.860123        4.292897  2
  C         -0.572570        0.814785        4.442621  2
  H         -0.795601        0.742639        5.498459  2
  C         -0.059389       -0.282840        3.764978  2
  H          0.117374       -1.210092        4.292897  2
  C          0.226896       -0.190232        2.409693  2
  H          0.626690       -1.045338        1.881774  2

%mem=32GB
%nprocshared= 8
#p m062x/aug-cc-pVDZ   counterpoise=2

00084 m062x/aug-cc-pVDZ   counterpoise=2

 0  1  0  1  0  1
  C         -0.941699       -0.710076       -0.000033  1
  C         -0.941704        0.710070        0.000049  1
  C          0.365871        1.118352        0.000002  1
  N          1.151653        0.000003        0.000022  1
  C          0.365879       -1.118349       -0.000040  1
  H          2.154982        0.000008        0.000050  1
  H         -1.801409        1.357331        0.000091  1
  H          0.799143        2.102676        0.000004  1
  H         -1.801399       -1.357343       -0.000059  1
  H          0.799153       -2.102672       -0.000071  1
  C         -0.173648        0.984808        1.732051  2
  H          0.147133        1.064209        0.702227  2
  C         -0.668406        2.100917        2.392997  2
  H         -0.733066        3.049824        1.878085  2
  C         -1.080165        1.998996        3.714889  2
  H         -1.465606        2.868502        4.229801  2
  C         -0.997166        0.780967        4.375836  2
  H         -1.317947        0.701566        5.405659  2
  C         -0.502408       -0.335142        3.714889  2
  H         -0.437748       -1.284049        4.229801  2
  C         -0.090649       -0.233222        2.392997  2
  H          0.294792       -1.102727        1.878085  2

%mem=32GB
%nprocshared= 8
#p m062x/aug-cc-pVDZ   counterpoise=2

00085 m062x/aug-cc-pVDZ   counterpoise=2

 0  1  0  1  0  1
  C         -0.941699       -0.710076       -0.000033  1
  C         -0.941704        0.710070        0.000049  1
  C          0.365871        1.118352        0.000002  1
  N          1.151653        0.000003        0.000022  1
  C          0.365879       -1.118349       -0.000040  1
  H          2.154982        0.000008        0.000050  1
  H         -1.801409        1.357331        0.000091  1
  H          0.799143        2.102676        0.000004  1
  H         -1.801399       -1.357343       -0.000059  1
  H          0.799153       -2.102672       -0.000071  1
  C         -0.342020        0.939693        1.732051  2
  H         -0.693137        0.805248        0.717958  2
  C          0.313253       -0.096814        2.382901  2
  H          0.472628       -1.038750        1.875855  2
  C          0.763950        0.075761        3.684601  2
  H          1.274442       -0.731730        4.191647  2
  C          0.559374        1.284842        4.335450  2
  H          0.910491        1.419287        5.349543  2
  C         -0.095899        2.321349        3.684601  2
  H         -0.255274        3.263284        4.191647  2
  C         -0.546596        2.148774        2.382901  2
  H         -1.057088        2.956265        1.875855  2

%mem=32GB
%nprocshared= 8
#p m062x/aug-cc-pVDZ   counterpoise=2

00086 m062x/aug-cc-pVDZ   counterpoise=2

 0  1  0  1  0  1
  C         -0.941699       -0.710076       -0.000033  1
  C         -0.941704        0.710070        0.000049  1
  C          0.365871        1.118352        0.000002  1
  N          1.151653        0.000003        0.000022  1
  C          0.365879       -1.118349       -0.000040  1
  H          2.154982        0.000008        0.000050  1
  H         -1.801409        1.357331        0.000091  1
  H          0.799143        2.102676        0.000004  1
  H         -1.801399       -1.357343       -0.000059  1
  H          0.799153       -2.102672       -0.000071  1
  C         -0.500000        0.866025        1.732051  2
  H         -0.766256        0.772017        0.688014  2
  C          0.071167       -0.207339        2.402119  2
  H          0.249880       -1.137553        1.880101  2
  C          0.412936       -0.086668        3.742255  2
  H          0.857904       -0.922874        4.264274  2
  C          0.183537        1.107366        4.412323  2
  H          0.449792        1.201375        5.456360  2
  C         -0.387630        2.180731        3.742255  2
  H         -0.566343        3.110945        4.264274  2
  C         -0.729399        2.060060        2.402119  2
  H         -1.174367        2.896266        1.880101  2

%mem=32GB
%nprocshared= 8
#p m062x/aug-cc-pVDZ   counterpoise=2

00087 m062x/aug-cc-pVDZ   counterpoise=2

 0  1  0  1  0  1
  C         -0.941699       -0.710076       -0.000033  1
  C         -0.941704        0.710070        0.000049  1
  C          0.365871        1.118352        0.000002  1
  N          1.151653        0.000003        0.000022  1
  C          0.365879       -1.118349       -0.000040  1
  H          2.154982        0.000008        0.000050  1
  H         -1.801409        1.357331        0.000091  1
  H          0.799143        2.102676        0.000004  1
  H         -1.801399       -1.357343       -0.000059  1
  H          0.799153       -2.102672       -0.000071  1
  C         -0.642788        0.766044        1.732051  2
  H         -0.826633        0.731618        0.666801  2
  C         -0.303503       -0.393610        2.415734  2
  H         -0.223028       -1.331466        1.883109  2
  C         -0.067517       -0.349419        3.783100  2
  H          0.196804       -1.252849        4.315725  2
  C         -0.170816        0.854425        4.466783  2
  H          0.013030        0.888851        5.532033  2
  C         -0.510100        2.014079        3.783100  2
  H         -0.590575        2.951935        4.315725  2
  C         -0.746086        1.969889        2.415734  2
  H         -1.010407        2.873318        1.883109  2

%mem=32GB
%nprocshared= 8
#p m062x/aug-cc-pVDZ   counterpoise=2

00088 m062x/aug-cc-pVDZ   counterpoise=2

 0  1  0  1  0  1
  C         -0.941699       -0.710076       -0.000033  1
  C         -0.941704        0.710070        0.000049  1
  C          0.365871        1.118352        0.000002  1
  N          1.151653        0.000003        0.000022  1
  C          0.365879       -1.118349       -0.000040  1
  H          2.154982        0.000008        0.000050  1
  H         -1.801409        1.357331        0.000091  1
  H          0.799143        2.102676        0.000004  1
  H         -1.801399       -1.357343       -0.000059  1
  H          0.799153       -2.102672       -0.000071  1
  C         -0.766044        0.642788        1.732051  2
  H         -0.875094        0.684556        0.656827  2
  C         -1.126099       -0.506768        2.422135  2
  H         -1.515649       -1.360562        1.884523  2
  C         -0.986123       -0.560383        3.802303  2
  H         -1.266624       -1.455946        4.339915  2
  C         -0.486091        0.535558        4.492387  2
  H         -0.377042        0.493789        5.567611  2
  C         -0.126036        1.685114        3.802303  2
  H          0.263514        2.538907        4.339915  2
  C         -0.266013        1.738729        2.422135  2
  H          0.014488        2.634291        1.884523  2

%mem=32GB
%nprocshared= 8
#p m062x/aug-cc-pVDZ   counterpoise=2

00089 m062x/aug-cc-pVDZ   counterpoise=2

 0  1  0  1  0  1
  C         -0.941699       -0.710076       -0.000033  1
  C         -0.941704        0.710070        0.000049  1
  C          0.365871        1.118352        0.000002  1
  N          1.151653        0.000003        0.000022  1
  C          0.365879       -1.118349       -0.000040  1
  H          2.154982        0.000008        0.000050  1
  H         -1.801409        1.357331        0.000091  1
  H          0.799143        2.102676        0.000004  1
  H         -1.801399       -1.357343       -0.000059  1
  H          0.799153       -2.102672       -0.000071  1
  C         -0.866025        0.500000        1.732051  2
  H         -0.912895        0.630101        0.659382  2
  C         -1.967072        0.009007        2.420495  2
  H         -2.871713       -0.243401        1.884161  2
  C         -1.906910       -0.157993        3.797385  2
  H         -2.764681       -0.540501        4.333719  2
  C         -0.745701        0.166001        4.485829  2
  H         -0.698831        0.035900        5.558498  2
  C          0.355346        0.656995        3.797385  2
  H          1.259987        0.909402        4.333719  2
  C          0.295184        0.823994        2.420495  2
  H          1.152955        1.206503        1.884161  2

%mem=32GB
%nprocshared= 8
#p m062x/aug-cc-pVDZ   counterpoise=2

00090 m062x/aug-cc-pVDZ   counterpoise=2

 0  1  0  1  0  1
  C         -0.941699       -0.710076       -0.000033  1
  C         -0.941704        0.710070        0.000049  1
  C          0.365871        1.118352        0.000002  1
  N          1.151653        0.000003        0.000022  1
  C          0.365879       -1.118349       -0.000040  1
  H          2.154982        0.000008        0.000050  1
  H         -1.801409        1.357331        0.000091  1
  H          0.799143        2.102676        0.000004  1
  H         -1.801399       -1.357343       -0.000059  1
  H          0.799153       -2.102672       -0.000071  1
  C         -0.939693        0.342020        1.732051  2
  H         -0.940921        0.566828        0.674128  2
  C         -2.141176        0.191167        2.411032  2
  H         -3.078421        0.298452        1.882070  2
  C         -2.139599       -0.097400        3.768993  2
  H         -3.075616       -0.214923        4.297955  2
  C         -0.936539       -0.235113        4.447974  2
  H         -0.935310       -0.459921        5.505897  2
  C          0.264945       -0.084259        3.768993  2
  H          1.202190       -0.191545        4.297955  2
  C          0.263368        0.204307        2.411032  2
  H          1.199385        0.321830        1.882070  2

%mem=32GB
%nprocshared= 8
#p m062x/aug-cc-pVDZ   counterpoise=2

00091 m062x/aug-cc-pVDZ   counterpoise=2

 0  1  0  1  0  1
  C         -0.941699       -0.710076       -0.000033  1
  C         -0.941704        0.710070        0.000049  1
  C          0.365871        1.118352        0.000002  1
  N          1.151653        0.000003        0.000022  1
  C          0.365879       -1.118349       -0.000040  1
  H          2.154982        0.000008        0.000050  1
  H         -1.801409        1.357331        0.000091  1
  H          0.799143        2.102676        0.000004  1
  H         -1.801399       -1.357343       -0.000059  1
  H          0.799153       -2.102672       -0.000071  1
  C         -0.984808        0.173648        1.732051  2
  H         -0.959104        0.493531        0.699212  2
  C         -2.199732        0.064644        2.394932  2
  H         -3.120516        0.299607        1.878513  2
  C         -2.232726       -0.345960        3.720695  2
  H         -3.179213       -0.430880        4.237115  2
  C         -1.050795       -0.647561        4.383577  2
  H         -1.076499       -0.967444        5.416416  2
  C          0.164129       -0.538558        3.720695  2
  H          1.084912       -0.773521        4.237115  2
  C          0.197123       -0.127953        2.394932  2
  H          1.143610       -0.043033        1.878513  2

%mem=32GB
%nprocshared= 8
#p m062x/aug-cc-pVDZ   counterpoise=2

00092 m062x/aug-cc-pVDZ   counterpoise=2

 0  1  0  1  0  1
  C         -0.941699       -0.710076       -0.000033  1
  C         -0.941704        0.710070        0.000049  1
  C          0.365871        1.118352        0.000002  1
  N          1.151653        0.000003        0.000022  1
  C          0.365879       -1.118349       -0.000040  1
  H          2.154982        0.000008        0.000050  1
  H         -1.801409        1.357331        0.000091  1
  H          0.799143        2.102676        0.000004  1
  H         -1.801399       -1.357343       -0.000059  1
  H          0.799153       -2.102672       -0.000071  1
  C         -1.000000        0.000000        1.732051  2
  H         -0.966334        0.410064        0.731823  2
  C         -2.219865       -0.164806        2.374002  2
  H         -3.136537        0.116866        1.873888  2
  C         -2.263079       -0.691168        3.657906  2
  H         -3.213416       -0.819561        4.158019  2
  C         -1.086428       -1.052725        4.299857  2
  H         -1.120093       -1.462789        5.300085  2
  C          0.133438       -0.887920        3.657906  2
  H          1.050109       -1.169592        4.158019  2
  C          0.176652       -0.361557        2.374002  2
  H          1.126989       -0.233165        1.873888  2

%mem=32GB
%nprocshared= 8
#p m062x/aug-cc-pVDZ   counterpoise=2

00093 m062x/aug-cc-pVDZ   counterpoise=2

 0  1  0  1  0  1
  C         -0.941699       -0.710076       -0.000033  1
  C         -0.941704        0.710070        0.000049  1
  C          0.365871        1.118352        0.000002  1
  N          1.151653        0.000003        0.000022  1
  C          0.365879       -1.118349       -0.000040  1
  H          2.154982        0.000008        0.000050  1
  H         -1.801409        1.357331        0.000091  1
  H          0.799143        2.102676        0.000004  1
  H         -1.801399       -1.357343       -0.000059  1
  H          0.799153       -2.102672       -0.000071  1
  C         -0.984808       -0.173648        1.732051  2
  H         -0.959102       -0.493520        0.699209  2
  C          0.197121        0.127956        2.394934  2
  H          1.143609        0.043049        1.878513  2
  C          0.164124        0.538547        3.720702  2
  H          1.084907        0.773513        4.237123  2
  C         -1.050800        0.647534        4.383585  2
  H         -1.076506        0.967406        5.416427  2
  C         -2.232728        0.345930        3.720702  2
  H         -3.179216        0.430837        4.237123  2
  C         -2.199732       -0.064661        2.394934  2
  H         -3.120514       -0.299627        1.878513  2

%mem=32GB
%nprocshared= 8
#p m062x/aug-cc-pVDZ   counterpoise=2

00094 m062x/aug-cc-pVDZ   counterpoise=2

 0  1  0  1  0  1
  C         -0.941699       -0.710076       -0.000033  1
  C         -0.941704        0.710070        0.000049  1
  C          0.365871        1.118352        0.000002  1
  N          1.151653        0.000003        0.000022  1
  C          0.365879       -1.118349       -0.000040  1
  H          2.154982        0.000008        0.000050  1
  H         -1.801409        1.357331        0.000091  1
  H          0.799143        2.102676        0.000004  1
  H         -1.801399       -1.357343       -0.000059  1
  H          0.799153       -2.102672       -0.000071  1
  C         -0.939693       -0.342020        1.732051  2
  H         -0.940918       -0.566822        0.674126  2
  C          0.263366       -0.204295        2.411032  2
  H          1.199384       -0.321802        1.882070  2
  C          0.264939        0.084263        3.768996  2
  H          1.202183        0.191558        4.297958  2
  C         -0.936547        0.235096        4.447977  2
  H         -0.935321        0.459897        5.505902  2
  C         -2.139605        0.097371        3.768996  2
  H         -3.075624        0.214877        4.297958  2
  C         -2.141178       -0.191187        2.411032  2
  H         -3.078422       -0.298482        1.882070  2

%mem=32GB
%nprocshared= 8
#p m062x/aug-cc-pVDZ   counterpoise=2

00095 m062x/aug-cc-pVDZ   counterpoise=2

 0  1  0  1  0  1
  C         -0.941699       -0.710076       -0.000033  1
  C         -0.941704        0.710070        0.000049  1
  C          0.365871        1.118352        0.000002  1
  N          1.151653        0.000003        0.000022  1
  C          0.365879       -1.118349       -0.000040  1
  H          2.154982        0.000008        0.000050  1
  H         -1.801409        1.357331        0.000091  1
  H          0.799143        2.102676        0.000004  1
  H         -1.801399       -1.357343       -0.000059  1
  H          0.799153       -2.102672       -0.000071  1
  C         -0.866025       -0.500000        1.732051  2
  H         -0.912890       -0.630099        0.659381  2
  C          0.295192       -0.823961        2.420496  2
  H          1.152976       -1.206442        1.884161  2
  C          0.355348       -0.656965        3.797386  2
  H          1.259996       -0.909347        4.333721  2
  C         -0.745715       -0.166007        4.485831  2
  H         -0.698850       -0.035909        5.558500  2
  C         -1.906932        0.157954        3.797386  2
  H         -2.764716        0.540435        4.333721  2
  C         -1.967088       -0.009042        2.420496  2
  H         -2.871736        0.243340        1.884161  2

%mem=32GB
%nprocshared= 8
#p m062x/aug-cc-pVDZ   counterpoise=2

00096 m062x/aug-cc-pVDZ   counterpoise=2

 0  1  0  1  0  1
  C         -0.941699       -0.710076       -0.000033  1
  C         -0.941704        0.710070        0.000049  1
  C          0.365871        1.118352        0.000002  1
  N          1.151653        0.000003        0.000022  1
  C          0.365879       -1.118349       -0.000040  1
  H          2.154982        0.000008        0.000050  1
  H         -1.801409        1.357331        0.000091  1
  H          0.799143        2.102676        0.000004  1
  H         -1.801399       -1.357343       -0.000059  1
  H          0.799153       -2.102672       -0.000071  1
  C         -0.766044       -0.642788        1.732051  2
  H         -0.875085       -0.684558        0.656827  2
  C         -0.265974       -1.738711        2.422135  2
  H          0.014565       -2.634261        1.884523  2
  C         -0.126008       -1.685093        3.802305  2
  H          0.263572       -2.538873        4.339917  2
  C         -0.486112       -0.535553        4.492389  2
  H         -0.377071       -0.493783        5.567613  2
  C         -0.986183        0.560370        3.802305  2
  H         -1.266722        1.455920        4.339917  2
  C         -1.126149        0.506753        2.422135  2
  H         -1.515729        1.360532        1.884523  2

%mem=32GB
%nprocshared= 8
#p m062x/aug-cc-pVDZ   counterpoise=2

00097 m062x/aug-cc-pVDZ   counterpoise=2

 0  1  0  1  0  1
  C         -0.941699       -0.710076       -0.000033  1
  C         -0.941704        0.710070        0.000049  1
  C          0.365871        1.118352        0.000002  1
  N          1.151653        0.000003        0.000022  1
  C          0.365879       -1.118349       -0.000040  1
  H          2.154982        0.000008        0.000050  1
  H         -1.801409        1.357331        0.000091  1
  H          0.799143        2.102676        0.000004  1
  H         -1.801399       -1.357343       -0.000059  1
  H          0.799153       -2.102672       -0.000071  1
  C         -0.642788       -0.766044        1.732051  2
  H         -0.826622       -0.731623        0.666799  2
  C         -0.746074       -1.969889        2.415735  2
  H         -1.010374       -2.873324        1.883109  2
  C         -0.510103       -2.014073        3.783104  2
  H         -0.590569       -2.951929        4.315730  2
  C         -0.170845       -0.854411        4.466789  2
  H          0.012989       -0.888833        5.532041  2
  C         -0.067558        0.349433        3.783104  2
  H          0.196741        1.252868        4.315730  2
  C         -0.303529        0.393617        2.415735  2
  H         -0.223064        1.331473        1.883109  2

%mem=32GB
%nprocshared= 8
#p m062x/aug-cc-pVDZ   counterpoise=2

00098 m062x/aug-cc-pVDZ   counterpoise=2

 0  1  0  1  0  1
  C         -0.941699       -0.710076       -0.000033  1
  C         -0.941704        0.710070        0.000049  1
  C          0.365871        1.118352        0.000002  1
  N          1.151653        0.000003        0.000022  1
  C          0.365879       -1.118349       -0.000040  1
  H          2.154982        0.000008        0.000050  1
  H         -1.801409        1.357331        0.000091  1
  H          0.799143        2.102676        0.000004  1
  H         -1.801399       -1.357343       -0.000059  1
  H          0.799153       -2.102672       -0.000071  1
  C         -0.500000       -0.866025        1.732051  2
  H         -0.766241       -0.772024        0.688010  2
  C         -0.729398       -2.060059        2.402122  2
  H         -1.174352       -2.896271        1.880101  2
  C         -0.387649       -2.180719        3.742264  2
  H         -0.566361       -3.110932        4.264284  2
  C          0.183500       -1.107347        4.412335  2
  H          0.449741       -1.201348        5.456376  2
  C          0.412898        0.086687        3.742264  2
  H          0.857852        0.922898        4.264284  2
  C          0.071148        0.207347        2.402122  2
  H          0.249861        1.137560        1.880101  2

%mem=32GB
%nprocshared= 8
#p m062x/aug-cc-pVDZ   counterpoise=2

00099 m062x/aug-cc-pVDZ   counterpoise=2

 0  1  0  1  0  1
  C         -0.941699       -0.710076       -0.000033  1
  C         -0.941704        0.710070        0.000049  1
  C          0.365871        1.118352        0.000002  1
  N          1.151653        0.000003        0.000022  1
  C          0.365879       -1.118349       -0.000040  1
  H          2.154982        0.000008        0.000050  1
  H         -1.801409        1.357331        0.000091  1
  H          0.799143        2.102676        0.000004  1
  H         -1.801399       -1.357343       -0.000059  1
  H          0.799153       -2.102672       -0.000071  1
  C         -0.342020       -0.939693        1.732051  2
  H         -0.693120       -0.805257        0.717951  2
  C         -0.546600       -2.148771        2.382905  2
  H         -1.057078       -2.956268        1.875856  2
  C         -0.095925       -2.321334        3.684614  2
  H         -0.255303       -3.263267        4.191664  2
  C          0.559330       -1.284819        4.335469  2
  H          0.910430       -1.419255        5.349568  2
  C          0.763911       -0.075741        3.684614  2
  H          1.274389        0.731756        4.191664  2
  C          0.313235        0.096822        2.382905  2
  H          0.472614        1.038756        1.875856  2

%mem=32GB
%nprocshared= 8
#p m062x/aug-cc-pVDZ   counterpoise=2

00100 m062x/aug-cc-pVDZ   counterpoise=2

 0  1  0  1  0  1
  C         -0.941699       -0.710076       -0.000033  1
  C         -0.941704        0.710070        0.000049  1
  C          0.365871        1.118352        0.000002  1
  N          1.151653        0.000003        0.000022  1
  C          0.365879       -1.118349       -0.000040  1
  H          2.154982        0.000008        0.000050  1
  H         -1.801409        1.357331        0.000091  1
  H          0.799143        2.102676        0.000004  1
  H         -1.801399       -1.357343       -0.000059  1
  H          0.799153       -2.102672       -0.000071  1
  C         -0.173648       -0.984808        1.732051  2
  H          0.147131       -1.064205        0.702226  2
  C         -0.090658        0.233222        2.392998  2
  H          0.294775        1.102731        1.878085  2
  C         -0.502413        0.335138        3.714891  2
  H         -0.437760        1.284045        4.229804  2
  C         -0.997159       -0.780976        4.375838  2
  H         -1.317938       -0.701579        5.405663  2
  C         -1.080149       -1.999006        3.714891  2
  H         -1.465582       -2.868515        4.229804  2
  C         -0.668394       -2.100922        2.392998  2
  H         -0.733047       -3.049829        1.878085  2

%mem=32GB
%nprocshared= 8
#p m062x/aug-cc-pVDZ   counterpoise=2

00101 m062x/aug-cc-pVDZ   counterpoise=2

 0  1  0  1  0  1
  C         -0.941699       -0.710076       -0.000033  1
  C         -0.941704        0.710070        0.000049  1
  C          0.365871        1.118352        0.000002  1
  N          1.151653        0.000003        0.000022  1
  C          0.365879       -1.118349       -0.000040  1
  H          2.154982        0.000008        0.000050  1
  H         -1.801409        1.357331        0.000091  1
  H          0.799143        2.102676        0.000004  1
  H         -1.801399       -1.357343       -0.000059  1
  H          0.799153       -2.102672       -0.000071  1
  C         -0.000000       -1.000000        1.732051  2
  H          0.223030       -1.072143        0.676212  2
  C          0.226880        0.190235        2.409693  2
  H          0.626662        1.045347        1.881774  2
  C         -0.059404        0.282838        3.764979  2
  H          0.117347        1.210092        4.292898  2
  C         -0.572569       -0.814794        4.442622  2
  H         -0.795599       -0.742652        5.498460  2
  C         -0.799449       -2.005029        3.764979  2
  H         -1.199230       -2.860141        4.292898  2
  C         -0.513165       -2.097632        2.409693  2
  H         -0.689916       -3.024886        1.881774  2

%mem=32GB
%nprocshared= 8
#p m062x/aug-cc-pVDZ   counterpoise=2

00102 m062x/aug-cc-pVDZ   counterpoise=2

 0  1  0  1  0  1
  C         -0.941699       -0.710076       -0.000033  1
  C         -0.941704        0.710070        0.000049  1
  C          0.365871        1.118352        0.000002  1
  N          1.151653        0.000003        0.000022  1
  C          0.365879       -1.118349       -0.000040  1
  H          2.154982        0.000008        0.000050  1
  H         -1.801409        1.357331        0.000091  1
  H          0.799143        2.102676        0.000004  1
  H         -1.801399       -1.357343       -0.000059  1
  H          0.799153       -2.102672       -0.000071  1
  C          0.173648       -0.984808        1.732051  2
  H          0.292599       -1.067442        0.660247  2
  C          0.783251        0.055638        2.419940  2
  H          1.377113        0.783563        1.884038  2
  C          0.630564        0.161708        3.795720  2
  H          1.105476        0.972268        4.331622  2
  C         -0.131725       -0.772667        4.483609  2
  H         -0.250676       -0.690033        5.555413  2
  C         -0.741328       -1.813113        3.795720  2
  H         -1.335190       -2.541038        4.331622  2
  C         -0.588641       -1.919183        2.419940  2
  H         -1.063553       -2.729743        1.884038  2

%mem=32GB
%nprocshared= 8
#p m062x/aug-cc-pVDZ   counterpoise=2

00103 m062x/aug-cc-pVDZ   counterpoise=2

 0  1  0  1  0  1
  C         -0.941699       -0.710076       -0.000033  1
  C         -0.941704        0.710070        0.000049  1
  C          0.365871        1.118352        0.000002  1
  N          1.151653        0.000003        0.000022  1
  C          0.365879       -1.118349       -0.000040  1
  H          2.154982        0.000008        0.000050  1
  H         -1.801409        1.357331        0.000091  1
  H          0.799143        2.102676        0.000004  1
  H         -1.801399       -1.357343       -0.000059  1
  H          0.799153       -2.102672       -0.000071  1
  C          0.342020       -0.939693        1.732051  2
  H          0.356838       -1.050649        0.656313  2
  C          1.524220       -0.709332        2.422465  2
  H          2.460032       -0.640826        1.884596  2
  C          1.505200       -0.566906        3.803293  2
  H          2.426194       -0.387443        4.341161  2
  C          0.303979       -0.654842        4.493707  2
  H          0.289162       -0.543885        5.569444  2
  C         -0.878221       -0.885203        3.803293  2
  H         -1.814032       -0.953709        4.341161  2
  C         -0.859200       -1.027628        2.422465  2
  H         -1.780194       -1.207091        1.884596  2

%mem=32GB
%nprocshared= 8
#p m062x/aug-cc-pVDZ   counterpoise=2

00104 m062x/aug-cc-pVDZ   counterpoise=2

 0  1  0  1  0  1
  C         -0.941699       -0.710076       -0.000033  1
  C         -0.941704        0.710070        0.000049  1
  C          0.365871        1.118352        0.000002  1
  N          1.151653        0.000003        0.000022  1
  C          0.365879       -1.118349       -0.000040  1
  H          2.154982        0.000008        0.000050  1
  H         -1.801409        1.357331        0.000091  1
  H          0.799143        2.102676        0.000004  1
  H         -1.801399       -1.357343       -0.000059  1
  H          0.799153       -2.102672       -0.000071  1
  C          0.500000       -0.866025        1.732051  2
  H          0.417370       -1.021479        0.664929  2
  C          1.614665       -1.330558        2.416935  2
  H          2.400415       -1.847906        1.883374  2
  C          1.720730       -1.131016        3.786703  2
  H          2.589110       -1.492911        4.320264  2
  C          0.712131       -0.466941        4.471588  2
  H          0.794761       -0.311488        5.538709  2
  C         -0.402534       -0.002409        3.786703  2
  H         -1.188284        0.514939        4.320264  2
  C         -0.508599       -0.201951        2.416935  2
  H         -1.376980        0.159944        1.883374  2

%mem=32GB
%nprocshared= 8
#p m062x/aug-cc-pVDZ   counterpoise=2

00105 m062x/aug-cc-pVDZ   counterpoise=2

 0  1  0  1  0  1
  C         -0.941699       -0.710076       -0.000033  1
  C         -0.941704        0.710070        0.000049  1
  C          0.365871        1.118352        0.000002  1
  N          1.151653        0.000003        0.000022  1
  C          0.365879       -1.118349       -0.000040  1
  H          2.154982        0.000008        0.000050  1
  H         -1.801409        1.357331        0.000091  1
  H          0.799143        2.102676        0.000004  1
  H         -1.801399       -1.357343       -0.000059  1
  H          0.799153       -2.102672       -0.000071  1
  C          0.642788       -0.766044        1.732051  2
  H          0.475392       -0.979018        0.684977  2
  C          1.695478       -1.372320        2.404068  2
  H          2.348182       -2.057613        1.880531  2
  C          1.910348       -1.098946        3.748103  2
  H          2.730447       -1.571265        4.271640  2
  C          1.072528       -0.219295        4.420120  2
  H          1.239923       -0.006322        5.467194  2
  C          0.019838        0.386980        3.748103  2
  H         -0.632866        1.072273        4.271640  2
  C         -0.195032        0.113606        2.404068  2
  H         -1.015132        0.585925        1.880531  2

%mem=32GB
%nprocshared= 8
#p m062x/aug-cc-pVDZ   counterpoise=2

00106 m062x/aug-cc-pVDZ   counterpoise=2

 0  1  0  1  0  1
  C         -0.941699       -0.710076       -0.000033  1
  C         -0.941704        0.710070        0.000049  1
  C          0.365871        1.118352        0.000002  1
  N          1.151653        0.000003        0.000022  1
  C          0.365879       -1.118349       -0.000040  1
  H          2.154982        0.000008        0.000050  1
  H         -1.801409        1.357331        0.000091  1
  H          0.799143        2.102676        0.000004  1
  H         -1.801399       -1.357343       -0.000059  1
  H          0.799153       -2.102672       -0.000071  1
  C          0.766044       -0.642788        1.732051  2
  H          0.530857       -0.922287        0.714058  2
  C          1.836927       -1.237494        2.385404  2
  H          2.436012       -1.980299        1.876408  2
  C          2.138815       -0.878725        3.692110  2
  H          2.973087       -1.342031        4.201106  2
  C          1.369822        0.074749        4.345463  2
  H          1.605009        0.354248        5.363456  2
  C          0.298940        0.669455        3.692110  2
  H         -0.300145        1.412260        4.201106  2
  C         -0.002949        0.310687        2.385404  2
  H         -0.837221        0.773992        1.876408  2

%mem=32GB
%nprocshared= 8
#p m062x/aug-cc-pVDZ   counterpoise=2

00107 m062x/aug-cc-pVDZ   counterpoise=2

 0  1  0  1  0  1
  C         -0.941699       -0.710076       -0.000033  1
  C         -0.941704        0.710070        0.000049  1
  C          0.365871        1.118352        0.000002  1
  N          1.151653        0.000003        0.000022  1
  C          0.365879       -1.118349       -0.000040  1
  H          2.154982        0.000008        0.000050  1
  H         -1.801409        1.357331        0.000091  1
  H          0.799143        2.102676        0.000004  1
  H         -1.801399       -1.357343       -0.000059  1
  H          0.799153       -2.102672       -0.000071  1
  C          0.866025       -0.500000        1.732051  2
  H          1.035274       -0.203724        0.705738  2
  C         -0.286559       -0.093788        2.390744  2
  H         -1.015232        0.518948        1.877587  2
  C         -0.503808       -0.474092        3.708129  2
  H         -1.401729       -0.157632        4.221285  2
  C          0.431527       -1.260607        4.366822  2
  H          0.262279       -1.556883        5.393134  2
  C          1.584111       -1.666819        3.708129  2
  H          2.312785       -2.279555        4.221285  2
  C          1.801360       -1.286516        2.390744  2
  H          2.699282       -1.602975        1.877587  2

%mem=32GB
%nprocshared= 8
#p m062x/aug-cc-pVDZ   counterpoise=2

00108 m062x/aug-cc-pVDZ   counterpoise=2

 0  1  0  1  0  1
  C         -0.941699       -0.710076       -0.000033  1
  C         -0.941704        0.710070        0.000049  1
  C          0.365871        1.118352        0.000002  1
  N          1.151653        0.000003        0.000022  1
  C          0.365879       -1.118349       -0.000040  1
  H          2.154982        0.000008        0.000050  1
  H         -1.801409        1.357331        0.000091  1
  H          0.799143        2.102676        0.000004  1
  H         -1.801399       -1.357343       -0.000059  1
  H          0.799153       -2.102672       -0.000071  1
  C          0.939693       -0.342020        1.732051  2
  H          1.068616       -0.133988        0.678560  2
  C         -0.165006        0.157795        2.408187  2
  H         -0.896700        0.755209        1.881441  2
  C         -0.330493       -0.109238        3.760459  2
  H         -1.191110        0.280143        4.287205  2
  C          0.608719       -0.876086        4.436595  2
  H          0.479796       -1.084118        5.490086  2
  C          1.713417       -1.375901        3.760459  2
  H          2.445111       -1.973314        4.287205  2
  C          1.878904       -1.108868        2.408187  2
  H          2.739521       -1.498249        1.881441  2

%mem=32GB
%nprocshared= 8
#p m062x/aug-cc-pVDZ   counterpoise=2

00109 m062x/aug-cc-pVDZ   counterpoise=2

 0  1  0  1  0  1
  C         -0.941699       -0.710076       -0.000033  1
  C         -0.941704        0.710070        0.000049  1
  C          0.365871        1.118352        0.000002  1
  N          1.151653        0.000003        0.000022  1
  C          0.365879       -1.118349       -0.000040  1
  H          2.154982        0.000008        0.000050  1
  H         -1.801409        1.357331        0.000091  1
  H          0.799143        2.102676        0.000004  1
  H         -1.801399       -1.357343       -0.000059  1
  H          0.799153       -2.102672       -0.000071  1
  C          0.984808       -0.173648        1.732051  2
  H          1.088000       -0.066247        0.660809  2
  C          0.051611        0.590409        2.419579  2
  H         -0.572204        1.293050        1.883959  2
  C         -0.080847        0.452547        3.794636  2
  H         -0.807855        1.047787        4.330257  2
  C          0.719891       -0.449371        4.482165  2
  H          0.616699       -0.556773        5.553406  2
  C          1.653087       -1.213429        3.794636  2
  H          2.276903       -1.916069        4.330257  2
  C          1.785546       -1.075567        2.419579  2
  H          2.512553       -1.670806        1.883959  2

%mem=32GB
%nprocshared= 8
#p m062x/aug-cc-pVDZ   counterpoise=2

00110 m062x/aug-cc-pVDZ   counterpoise=2

 0  1  0  1  0  1
  C         -0.941699       -0.710076       -0.000033  1
  C         -0.941704        0.710070        0.000049  1
  C          0.365871        1.118352        0.000002  1
  N          1.151653        0.000003        0.000022  1
  C          0.365879       -1.118349       -0.000040  1
  H          2.154982        0.000008        0.000050  1
  H         -1.801409        1.357331        0.000091  1
  H          0.799143        2.102676        0.000004  1
  H         -1.801399       -1.357343       -0.000059  1
  H          0.799153       -2.102672       -0.000071  1
  C          1.285575        0.000000        1.532089  2
  H          1.191393        0.000002        0.454651  2
  C          1.345995       -1.202291        2.223594  2
  H          1.298883       -2.138935        1.684875  2
  C          1.466887       -1.202294        3.606604  2
  H          1.513957       -2.138940        4.145323  2
  C          1.527361       -0.000005        4.298109  2
  H          1.621543       -0.000008        5.375547  2
  C          1.466941        1.202286        3.606604  2
  H          1.514053        2.138930        4.145323  2
  C          1.346049        1.202289        2.223594  2
  H          1.298979        2.138935        1.684875  2

%mem=32GB
%nprocshared= 8
#p m062x/aug-cc-pVDZ   counterpoise=2

00111 m062x/aug-cc-pVDZ   counterpoise=2

 0  1  0  1  0  1
  C         -0.941699       -0.710076       -0.000033  1
  C         -0.941704        0.710070        0.000049  1
  C          0.365871        1.118352        0.000002  1
  N          1.151653        0.000003        0.000022  1
  C          0.365879       -1.118349       -0.000040  1
  H          2.154982        0.000008        0.000050  1
  H         -1.801409        1.357331        0.000091  1
  H          0.799143        2.102676        0.000004  1
  H         -1.801399       -1.357343       -0.000059  1
  H          0.799153       -2.102672       -0.000071  1
  C          1.266044        0.223238        1.532089  2
  H          1.186352        0.067718        0.464754  2
  C          2.387181       -0.225240        2.217110  2
  H          3.180911       -0.730147        1.683443  2
  C          2.489475       -0.025614        3.587153  2
  H          3.362898       -0.375000        4.120821  2
  C          1.470632        0.622491        4.272175  2
  H          1.550325        0.778010        5.339510  2
  C          0.349496        1.070969        3.587153  2
  H         -0.444235        1.575875        4.120821  2
  C          0.247202        0.871342        2.217110  2
  H         -0.626221        1.220729        1.683443  2

%mem=32GB
%nprocshared= 8
#p m062x/aug-cc-pVDZ   counterpoise=2

00112 m062x/aug-cc-pVDZ   counterpoise=2

 0  1  0  1  0  1
  C         -0.941699       -0.710076       -0.000033  1
  C         -0.941704        0.710070        0.000049  1
  C          0.365871        1.118352        0.000002  1
  N          1.151653        0.000003        0.000022  1
  C          0.365879       -1.118349       -0.000040  1
  H          2.154982        0.000008        0.000050  1
  H         -1.801409        1.357331        0.000091  1
  H          0.799143        2.102676        0.000004  1
  H         -1.801399       -1.357343       -0.000059  1
  H          0.799153       -2.102672       -0.000071  1
  C          1.208046        0.439693        1.532089  2
  H          1.169804        0.141529        0.493158  2
  C          2.425111        0.478109        2.198880  2
  H          3.335025        0.209873        1.679415  2
  C          2.474197        0.860835        3.532463  2
  H          3.422353        0.890763        4.051929  2
  C          1.306219        1.205146        4.199255  2
  H          1.344460        1.503310        5.238186  2
  C          0.089154        1.166730        3.532463  2
  H         -0.820761        1.434965        4.051929  2
  C          0.040067        0.784003        2.198880  2
  H         -0.908089        0.754075        1.679415  2

%mem=32GB
%nprocshared= 8
#p m062x/aug-cc-pVDZ   counterpoise=2

00113 m062x/aug-cc-pVDZ   counterpoise=2

 0  1  0  1  0  1
  C         -0.941699       -0.710076       -0.000033  1
  C         -0.941704        0.710070        0.000049  1
  C          0.365871        1.118352        0.000002  1
  N          1.151653        0.000003        0.000022  1
  C          0.365879       -1.118349       -0.000040  1
  H          2.154982        0.000008        0.000050  1
  H         -1.801409        1.357331        0.000091  1
  H          0.799143        2.102676        0.000004  1
  H         -1.801399       -1.357343       -0.000059  1
  H          0.799153       -2.102672       -0.000071  1
  C          1.113341        0.642788        1.532089  2
  H          1.138274        0.224467        0.535029  2
  C          2.297499        0.982802        2.172007  2
  H          3.244951        0.829370        1.673477  2
  C          2.265494        1.519762        3.451844  2
  H          3.188013        1.784650        3.950374  2
  C          1.049331        1.716708        4.091762  2
  H          1.024398        2.135029        5.088822  2
  C         -0.134826        1.376695        3.451844  2
  H         -1.082279        1.530126        3.950374  2
  C         -0.102822        0.839734        2.172007  2
  H         -1.025341        0.574846        1.673477  2

%mem=32GB
%nprocshared= 8
#p m062x/aug-cc-pVDZ   counterpoise=2

00114 m062x/aug-cc-pVDZ   counterpoise=2

 0  1  0  1  0  1
  C         -0.941699       -0.710076       -0.000033  1
  C         -0.941704        0.710070        0.000049  1
  C          0.365871        1.118352        0.000002  1
  N          1.151653        0.000003        0.000022  1
  C          0.365879       -1.118349       -0.000040  1
  H          2.154982        0.000008        0.000050  1
  H         -1.801409        1.357331        0.000091  1
  H          0.799143        2.102676        0.000004  1
  H         -1.801399       -1.357343       -0.000059  1
  H          0.799153       -2.102672       -0.000071  1
  C          0.984808        0.826352        1.532089  2
  H          0.585872        1.014561        0.544582  2
  C          0.727857       -0.381797        2.165876  2
  H          0.128744       -1.134799        1.672123  2
  C          1.239935       -0.623384        3.433450  2
  H          1.039758       -1.564594        3.927203  2
  C          2.008964        0.343178        4.067237  2
  H          2.407900        0.154970        5.054744  2
  C          2.265915        1.551328        3.433450  2
  H          2.865027        2.304329        3.927203  2
  C          1.753836        1.792914        2.165876  2
  H          1.954014        2.734124        1.672123  2

%mem=32GB
%nprocshared= 8
#p m062x/aug-cc-pVDZ   counterpoise=2

00115 m062x/aug-cc-pVDZ   counterpoise=2

 0  1  0  1  0  1
  C         -0.941699       -0.710076       -0.000033  1
  C         -0.941704        0.710070        0.000049  1
  C          0.365871        1.118352        0.000002  1
  N          1.151653        0.000003        0.000022  1
  C          0.365879       -1.118349       -0.000040  1
  H          2.154982        0.000008        0.000050  1
  H         -1.801409        1.357331        0.000091  1
  H          0.799143        2.102676        0.000004  1
  H         -1.801399       -1.357343       -0.000059  1
  H          0.799153       -2.102672       -0.000071  1
  C          0.826352        0.984808        1.532089  2
  H          0.516121        1.074778        0.499905  2
  C          0.690581       -0.227647        2.194550  2
  H          0.274579       -1.082240        1.678458  2
  C          1.088797       -0.343134        3.519472  2
  H          0.983026       -1.287697        4.035564  2
  C          1.622784        0.753834        4.181934  2
  H          1.933015        0.663864        5.214118  2
  C          1.758554        1.966289        3.519472  2
  H          2.174557        2.820882        4.035564  2
  C          1.360338        2.081775        2.194550  2
  H          1.466110        3.026339        1.678458  2

%mem=32GB
%nprocshared= 8
#p m062x/aug-cc-pVDZ   counterpoise=2

00116 m062x/aug-cc-pVDZ   counterpoise=2

 0  1  0  1  0  1
  C         -0.941699       -0.710076       -0.000033  1
  C         -0.941704        0.710070        0.000049  1
  C          0.365871        1.118352        0.000002  1
  N          1.151653        0.000003        0.000022  1
  C          0.365879       -1.118349       -0.000040  1
  H          2.154982        0.000008        0.000050  1
  H         -1.801409        1.357331        0.000091  1
  H          0.799143        2.102676        0.000004  1
  H         -1.801399       -1.357343       -0.000059  1
  H          0.799153       -2.102672       -0.000071  1
  C          0.642788        1.113341        1.532089  2
  H          0.450422        1.116822        0.467793  2
  C          0.744495       -0.090987        2.215159  2
  H          0.631365       -1.025738        1.683012  2
  C          0.991418       -0.095455        3.581301  2
  H          1.070654       -1.033687        4.113448  2
  C          1.136633        1.104404        4.264371  2
  H          1.328999        1.100923        5.328667  2
  C          1.034925        2.308731        3.581301  2
  H          1.148055        3.243482        4.113448  2
  C          0.788003        2.313200        2.215159  2
  H          0.708767        3.251432        1.683012  2

%mem=32GB
%nprocshared= 8
#p m062x/aug-cc-pVDZ   counterpoise=2

00117 m062x/aug-cc-pVDZ   counterpoise=2

 0  1  0  1  0  1
  C         -0.941699       -0.710076       -0.000033  1
  C         -0.941704        0.710070        0.000049  1
  C          0.365871        1.118352        0.000002  1
  N          1.151653        0.000003        0.000022  1
  C          0.365879       -1.118349       -0.000040  1
  H          2.154982        0.000008        0.000050  1
  H         -1.801409        1.357331        0.000091  1
  H          0.799143        2.102676        0.000004  1
  H         -1.801399       -1.357343       -0.000059  1
  H          0.799153       -2.102672       -0.000071  1
  C          0.439693        1.208046        1.532089  2
  H          0.387729        1.144909        0.453638  2
  C          1.401349        0.484531        2.224244  2
  H          2.098564       -0.142259        1.685019  2
  C          1.468050        0.565574        3.608555  2
  H          2.217229        0.001919        4.147780  2
  C          0.573095        1.370130        4.300710  2
  H          0.625059        1.433266        5.379160  2
  C         -0.388561        2.093644        3.608555  2
  H         -1.085777        2.720434        4.147780  2
  C         -0.455262        2.012602        2.224244  2
  H         -1.204442        2.576256        1.685019  2

%mem=32GB
%nprocshared= 8
#p m062x/aug-cc-pVDZ   counterpoise=2

00118 m062x/aug-cc-pVDZ   counterpoise=2

 0  1  0  1  0  1
  C         -0.941699       -0.710076       -0.000033  1
  C         -0.941704        0.710070        0.000049  1
  C          0.365871        1.118352        0.000002  1
  N          1.151653        0.000003        0.000022  1
  C          0.365879       -1.118349       -0.000040  1
  H          2.154982        0.000008        0.000050  1
  H         -1.801409        1.357331        0.000091  1
  H          0.799143        2.102676        0.000004  1
  H         -1.801399       -1.357343       -0.000059  1
  H          0.799153       -2.102672       -0.000071  1
  C          0.223238        1.266044        1.532089  2
  H          0.323035        1.162708        0.460126  2
  C          1.024018        2.167572        2.220080  2
  H          1.747664        2.766572        1.684099  2
  C          0.895918        2.300216        3.596063  2
  H          1.519767        3.002553        4.132044  2
  C         -0.032963        1.531333        4.284054  2
  H         -0.132760        1.634669        5.356017  2
  C         -0.833744        0.629805        3.596063  2
  H         -1.557389        0.030805        4.132044  2
  C         -0.705643        0.497161        2.220080  2
  H         -1.329492       -0.205176        1.684099  2

%mem=32GB
%nprocshared= 8
#p m062x/aug-cc-pVDZ   counterpoise=2

00119 m062x/aug-cc-pVDZ   counterpoise=2

 0  1  0  1  0  1
  C         -0.941699       -0.710076       -0.000033  1
  C         -0.941704        0.710070        0.000049  1
  C          0.365871        1.118352        0.000002  1
  N          1.151653        0.000003        0.000022  1
  C          0.365879       -1.118349       -0.000040  1
  H          2.154982        0.000008        0.000050  1
  H         -1.801409        1.357331        0.000091  1
  H          0.799143        2.102676        0.000004  1
  H         -1.801399       -1.357343       -0.000059  1
  H          0.799153       -2.102672       -0.000071  1
  C          0.000000        1.285575        1.532089  2
  H          0.249812        1.171398        0.486001  2
  C          0.339454        2.452343        2.203474  2
  H          0.853717        3.247138        1.680430  2
  C          0.018793        2.598903        3.546243  2
  H          0.283245        3.507875        4.069287  2
  C         -0.641322        1.578695        4.217627  2
  H         -0.891133        1.692872        5.263715  2
  C         -0.980776        0.411926        3.546243  2
  H         -1.495039       -0.382868        4.069287  2
  C         -0.660115        0.265367        2.203474  2
  H         -0.924567       -0.643605        1.680430  2

%mem=32GB
%nprocshared= 8
#p m062x/aug-cc-pVDZ   counterpoise=2

00120 m062x/aug-cc-pVDZ   counterpoise=2

 0  1  0  1  0  1
  C         -0.941699       -0.710076       -0.000033  1
  C         -0.941704        0.710070        0.000049  1
  C          0.365871        1.118352        0.000002  1
  N          1.151653        0.000003        0.000022  1
  C          0.365879       -1.118349       -0.000040  1
  H          2.154982        0.000008        0.000050  1
  H         -1.801409        1.357331        0.000091  1
  H          0.799143        2.102676        0.000004  1
  H         -1.801399       -1.357343       -0.000059  1
  H          0.799153       -2.102672       -0.000071  1
  C         -0.223238        1.266044        1.532089  2
  H          0.163364        1.169122        0.526660  2
  C         -0.178989        2.494449        2.177378  2
  H          0.242084        3.354516        1.674664  2
  C         -0.675235        2.618860        3.467958  2
  H         -0.640763        3.575850        3.970672  2
  C         -1.215729        1.514867        4.113247  2
  H         -1.602331        1.611790        5.118676  2
  C         -1.259978        0.286462        3.467958  2
  H         -1.681051       -0.573605        3.970672  2
  C         -0.763732        0.162051        2.177378  2
  H         -0.798204       -0.794939        1.674664  2

%mem=32GB
%nprocshared= 8
#p m062x/aug-cc-pVDZ   counterpoise=2

00121 m062x/aug-cc-pVDZ   counterpoise=2

 0  1  0  1  0  1
  C         -0.941699       -0.710076       -0.000033  1
  C         -0.941704        0.710070        0.000049  1
  C          0.365871        1.118352        0.000002  1
  N          1.151653        0.000003        0.000022  1
  C          0.365879       -1.118349       -0.000040  1
  H          2.154982        0.000008        0.000050  1
  H         -1.801409        1.357331        0.000091  1
  H          0.799143        2.102676        0.000004  1
  H         -1.801399       -1.357343       -0.000059  1
  H          0.799153       -2.102672       -0.000071  1
  C         -0.439693        1.208046        1.532089  2
  H         -0.761469        0.888856        0.550091  2
  C          0.613535        0.559331        2.162340  2
  H          1.112276       -0.265239        1.671341  2
  C          1.026570        0.969046        3.422843  2
  H          1.847088        0.463666        3.913842  2
  C          0.386378        2.027475        4.053095  2
  H          0.708155        2.346665        5.035093  2
  C         -0.666849        2.676190        3.422843  2
  H         -1.165590        3.500760        3.913842  2
  C         -1.079884        2.266475        2.162340  2
  H         -1.900402        2.771855        1.671341  2

%mem=32GB
%nprocshared= 8
#p m062x/aug-cc-pVDZ   counterpoise=2

00122 m062x/aug-cc-pVDZ   counterpoise=2

 0  1  0  1  0  1
  C         -0.941699       -0.710076       -0.000033  1
  C         -0.941704        0.710070        0.000049  1
  C          0.365871        1.118352        0.000002  1
  N          1.151653        0.000003        0.000022  1
  C          0.365879       -1.118349       -0.000040  1
  H          2.154982        0.000008        0.000050  1
  H         -1.801409        1.357331        0.000091  1
  H          0.799143        2.102676        0.000004  1
  H         -1.801399       -1.357343       -0.000059  1
  H          0.799153       -2.102672       -0.000071  1
  C         -0.642788        1.113341        1.532089  2
  H         -0.843318        0.842803        0.504306  2
  C          0.451797        0.571032        2.191726  2
  H          1.104003       -0.121991        1.677834  2
  C          0.709200        0.918298        3.510999  2
  H          1.561938        0.495812        4.024891  2
  C         -0.127981        1.807872        4.170636  2
  H          0.072550        2.078410        5.198419  2
  C         -1.222565        2.350180        3.510999  2
  H         -1.874771        3.043204        4.024891  2
  C         -1.479969        2.002915        2.191726  2
  H         -2.332706        2.425400        1.677834  2

%mem=32GB
%nprocshared= 8
#p m062x/aug-cc-pVDZ   counterpoise=2

00123 m062x/aug-cc-pVDZ   counterpoise=2

 0  1  0  1  0  1
  C         -0.941699       -0.710076       -0.000033  1
  C         -0.941704        0.710070        0.000049  1
  C          0.365871        1.118352        0.000002  1
  N          1.151653        0.000003        0.000022  1
  C          0.365879       -1.118349       -0.000040  1
  H          2.154982        0.000008        0.000050  1
  H         -1.801409        1.357331        0.000091  1
  H          0.799143        2.102676        0.000004  1
  H         -1.801399       -1.357343       -0.000059  1
  H          0.799153       -2.102672       -0.000071  1
  C         -0.826352        0.984808        1.532089  2
  H         -0.906287        0.794424        0.470436  2
  C          0.333495        0.641561        2.213463  2
  H          1.157140        0.183770        1.682637  2
  C          0.436101        0.885940        3.576212  2
  H          1.339681        0.618533        4.107038  2
  C         -0.621140        1.473566        4.257586  2
  H         -0.541205        1.663950        5.319238  2
  C         -1.780987        1.816813        3.576212  2
  H         -2.604632        2.274604        4.107038  2
  C         -1.883593        1.572434        2.213463  2
  H         -2.787173        1.839840        1.682637  2

%mem=32GB
%nprocshared= 8
#p m062x/aug-cc-pVDZ   counterpoise=2

00124 m062x/aug-cc-pVDZ   counterpoise=2

 0  1  0  1  0  1
  C         -0.941699       -0.710076       -0.000033  1
  C         -0.941704        0.710070        0.000049  1
  C          0.365871        1.118352        0.000002  1
  N          1.151653        0.000003        0.000022  1
  C          0.365879       -1.118349       -0.000040  1
  H          2.154982        0.000008        0.000050  1
  H         -1.801409        1.357331        0.000091  1
  H          0.799143        2.102676        0.000004  1
  H         -1.801399       -1.357343       -0.000059  1
  H          0.799153       -2.102672       -0.000071  1
  C         -0.984808        0.826352        1.532089  2
  H         -0.954478        0.744530        0.454069  2
  C          0.123057        1.296748        2.223968  2
  H          1.016470        1.581390        1.684958  2
  C          0.084125        1.401776        3.607726  2
  H          0.947209        1.768239        4.146736  2
  C         -1.062671        1.036406        4.299605  2
  H         -1.093001        1.118228        5.377625  2
  C         -2.170536        0.566010        3.607726  2
  H         -3.063950        0.281368        4.146736  2
  C         -2.131605        0.460982        2.223968  2
  H         -2.994688        0.094520        1.684958  2

%mem=32GB
%nprocshared= 8
#p m062x/aug-cc-pVDZ   counterpoise=2

00125 m062x/aug-cc-pVDZ   counterpoise=2

 0  1  0  1  0  1
  C         -0.941699       -0.710076       -0.000033  1
  C         -0.941704        0.710070        0.000049  1
  C          0.365871        1.118352        0.000002  1
  N          1.151653        0.000003        0.000022  1
  C          0.365879       -1.118349       -0.000040  1
  H          2.154982        0.000008        0.000050  1
  H         -1.801409        1.357331        0.000091  1
  H          0.799143        2.102676        0.000004  1
  H         -1.801399       -1.357343       -0.000059  1
  H          0.799153       -2.102672       -0.000071  1
  C         -1.113341        0.642788        1.532089  2
  H         -0.993041        0.689946        0.458289  2
  C         -1.629343        1.731879        2.221259  2
  H         -1.911035        2.627495        1.684359  2
  C         -1.783761        1.671347        3.599600  2
  H         -2.185752        2.519804        4.136500  2
  C         -1.422176        0.521723        4.288771  2
  H         -1.542476        0.474565        5.362570  2
  C         -0.906174       -0.567369        3.599600  2
  H         -0.624482       -1.462984        4.136500  2
  C         -0.751756       -0.506836        2.221259  2
  H         -0.349764       -1.355294        1.684359  2

%mem=32GB
%nprocshared= 8
#p m062x/aug-cc-pVDZ   counterpoise=2

00126 m062x/aug-cc-pVDZ   counterpoise=2

 0  1  0  1  0  1
  C         -0.941699       -0.710076       -0.000033  1
  C         -0.941704        0.710070        0.000049  1
  C          0.365871        1.118352        0.000002  1
  N          1.151653        0.000003        0.000022  1
  C          0.365879       -1.118349       -0.000040  1
  H          2.154982        0.000008        0.000050  1
  H         -1.801409        1.357331        0.000091  1
  H          0.799143        2.102676        0.000004  1
  H         -1.801399       -1.357343       -0.000059  1
  H          0.799153       -2.102672       -0.000071  1
  C         -1.208046        0.439693        1.532089  2
  H         -1.025538        0.624966        0.482276  2
  C         -2.181696        1.164514        2.205864  2
  H         -2.757711        1.914460        1.680958  2
  C         -2.415964        0.926696        3.553415  2
  H         -3.174487        1.491369        4.078321  2
  C         -1.676583       -0.035944        4.227190  2
  H         -1.859090       -0.221217        5.277003  2
  C         -0.702933       -0.760766        3.553415  2
  H         -0.126917       -1.510712        4.078321  2
  C         -0.468664       -0.522947        2.205864  2
  H          0.289859       -1.087620        1.680958  2

%mem=32GB
%nprocshared= 8
#p m062x/aug-cc-pVDZ   counterpoise=2

00127 m062x/aug-cc-pVDZ   counterpoise=2

 0  1  0  1  0  1
  C         -0.941699       -0.710076       -0.000033  1
  C         -0.941704        0.710070        0.000049  1
  C          0.365871        1.118352        0.000002  1
  N          1.151653        0.000003        0.000022  1
  C          0.365879       -1.118349       -0.000040  1
  H          2.154982        0.000008        0.000050  1
  H         -1.801409        1.357331        0.000091  1
  H          0.799143        2.102676        0.000004  1
  H         -1.801399       -1.357343       -0.000059  1
  H          0.799153       -2.102672       -0.000071  1
  C         -1.266044        0.223238        1.532089  2
  H         -1.052139        0.544309        0.521693  2
  C         -2.403899        0.683778        2.180566  2
  H         -3.076441        1.363633        1.675368  2
  C         -2.678471        0.271648        3.477521  2
  H         -3.564918        0.630433        3.982719  2
  C         -1.815188       -0.601022        4.125999  2
  H         -2.029094       -0.922093        5.136394  2
  C         -0.677333       -1.061562        3.477521  2
  H         -0.004792       -1.741417        3.982719  2
  C         -0.402761       -0.649433        2.180566  2
  H          0.483686       -1.008217        1.675368  2

%mem=32GB
%nprocshared= 8
#p m062x/aug-cc-pVDZ   counterpoise=2

00128 m062x/aug-cc-pVDZ   counterpoise=2

 0  1  0  1  0  1
  C         -0.941699       -0.710076       -0.000033  1
  C         -0.941704        0.710070        0.000049  1
  C          0.365871        1.118352        0.000002  1
  N          1.151653        0.000003        0.000022  1
  C          0.365879       -1.118349       -0.000040  1
  H          2.154982        0.000008        0.000050  1
  H         -1.801409        1.357331        0.000091  1
  H          0.799143        2.102676        0.000004  1
  H         -1.801399       -1.357343       -0.000059  1
  H          0.799153       -2.102672       -0.000071  1
  C         -1.285575        0.000000        1.532089  2
  H         -1.069755        0.445654        0.570551  2
  C         -2.506170        0.238004        2.149209  2
  H         -3.241255        0.869075        1.668440  2
  C         -2.783199       -0.334042        3.383450  2
  H         -3.734104       -0.148625        3.864219  2
  C         -1.839634       -1.144092        4.000571  2
  H         -2.055454       -1.589746        4.962109  2
  C         -0.619039       -1.382096        3.383450  2
  H          0.116046       -2.013167        3.864219  2
  C         -0.342010       -0.810050        2.149209  2
  H          0.608895       -0.995467        1.668440  2

%mem=32GB
%nprocshared= 8
#p m062x/aug-cc-pVDZ   counterpoise=2

00129 m062x/aug-cc-pVDZ   counterpoise=2

 0  1  0  1  0  1
  C         -0.941699       -0.710076       -0.000033  1
  C         -0.941704        0.710070        0.000049  1
  C          0.365871        1.118352        0.000002  1
  N          1.151653        0.000003        0.000022  1
  C          0.365879       -1.118349       -0.000040  1
  H          2.154982        0.000008        0.000050  1
  H         -1.801409        1.357331        0.000091  1
  H          0.799143        2.102676        0.000004  1
  H         -1.801399       -1.357343       -0.000059  1
  H          0.799153       -2.102672       -0.000071  1
  C         -1.266044       -0.223238        1.532089  2
  H         -1.052146       -0.544297        0.521688  2
  C         -0.402758        0.649427        2.180570  2
  H          0.483685        1.008218        1.675369  2
  C         -0.677320        1.061542        3.477531  2
  H         -0.004776        1.741392        3.982732  2
  C         -1.815170        0.600992        4.126012  2
  H         -2.029069        0.922051        5.136413  2
  C         -2.678457       -0.271672        3.477531  2
  H         -3.564899       -0.630463        3.982732  2
  C         -2.403894       -0.683787        2.180570  2
  H         -3.076438       -1.363637        1.675369  2

%mem=32GB
%nprocshared= 8
#p m062x/aug-cc-pVDZ   counterpoise=2

00130 m062x/aug-cc-pVDZ   counterpoise=2

 0  1  0  1  0  1
  C         -0.941699       -0.710076       -0.000033  1
  C         -0.941704        0.710070        0.000049  1
  C          0.365871        1.118352        0.000002  1
  N          1.151653        0.000003        0.000022  1
  C          0.365879       -1.118349       -0.000040  1
  H          2.154982        0.000008        0.000050  1
  H         -1.801409        1.357331        0.000091  1
  H          0.799143        2.102676        0.000004  1
  H         -1.801399       -1.357343       -0.000059  1
  H          0.799153       -2.102672       -0.000071  1
  C         -1.208046       -0.439693        1.532089  2
  H         -1.025544       -0.624960        0.482274  2
  C         -0.468659        0.522943        2.205866  2
  H          0.289863        1.087617        1.680958  2
  C         -0.702920        0.760754        3.553419  2
  H         -0.126900        1.510696        4.078326  2
  C         -1.676567        0.035930        4.227196  2
  H         -1.859069        0.221198        5.277010  2
  C         -2.415954       -0.926705        3.553419  2
  H         -3.174475       -1.491379        4.078326  2
  C         -2.181693       -1.164516        2.205866  2
  H         -2.757713       -1.914458        1.680958  2

%mem=32GB
%nprocshared= 8
#p m062x/aug-cc-pVDZ   counterpoise=2

00131 m062x/aug-cc-pVDZ   counterpoise=2

 0  1  0  1  0  1
  C         -0.941699       -0.710076       -0.000033  1
  C         -0.941704        0.710070        0.000049  1
  C          0.365871        1.118352        0.000002  1
  N          1.151653        0.000003        0.000022  1
  C          0.365879       -1.118349       -0.000040  1
  H          2.154982        0.000008        0.000050  1
  H         -1.801409        1.357331        0.000091  1
  H          0.799143        2.102676        0.000004  1
  H         -1.801399       -1.357343       -0.000059  1
  H          0.799153       -2.102672       -0.000071  1
  C         -1.113341       -0.642788        1.532089  2
  H         -0.993044       -0.689947        0.458289  2
  C         -0.751732        0.506828        2.221259  2
  H         -0.349723        1.355278        1.684359  2
  C         -0.906146        0.567363        3.599601  2
  H         -0.624434        1.462972        4.136501  2
  C         -1.422169       -0.521718        4.288771  2
  H         -1.542465       -0.474559        5.362571  2
  C         -1.783778       -1.671335        3.599601  2
  H         -2.185786       -2.519784        4.136501  2
  C         -1.629364       -1.731869        2.221259  2
  H         -1.911076       -2.627478        1.684359  2

%mem=32GB
%nprocshared= 8
#p m062x/aug-cc-pVDZ   counterpoise=2

00132 m062x/aug-cc-pVDZ   counterpoise=2

 0  1  0  1  0  1
  C         -0.941699       -0.710076       -0.000033  1
  C         -0.941704        0.710070        0.000049  1
  C          0.365871        1.118352        0.000002  1
  N          1.151653        0.000003        0.000022  1
  C          0.365879       -1.118349       -0.000040  1
  H          2.154982        0.000008        0.000050  1
  H         -1.801409        1.357331        0.000091  1
  H          0.799143        2.102676        0.000004  1
  H         -1.801399       -1.357343       -0.000059  1
  H          0.799153       -2.102672       -0.000071  1
  C         -0.984808       -0.826352        1.532089  2
  H         -0.954476       -0.744539        0.454068  2
  C         -2.131583       -0.460915        2.223968  2
  H         -2.994647       -0.094409        1.684958  2
  C         -2.170517       -0.565932        3.607727  2
  H         -3.063914       -0.281238        4.146737  2
  C         -1.062676       -1.036384        4.299606  2
  H         -1.093008       -1.118197        5.377627  2
  C          0.084099       -1.401821        3.607727  2
  H          0.947163       -1.768327        4.146737  2
  C          0.123033       -1.296805        2.223968  2
  H          1.016429       -1.581498        1.684958  2

%mem=32GB
%nprocshared= 8
#p m062x/aug-cc-pVDZ   counterpoise=2

00133 m062x/aug-cc-pVDZ   counterpoise=2

 0  1  0  1  0  1
  C         -0.941699       -0.710076       -0.000033  1
  C         -0.941704        0.710070        0.000049  1
  C          0.365871        1.118352        0.000002  1
  N          1.151653        0.000003        0.000022  1
  C          0.365879       -1.118349       -0.000040  1
  H          2.154982        0.000008        0.000050  1
  H         -1.801409        1.357331        0.000091  1
  H          0.799143        2.102676        0.000004  1
  H         -1.801399       -1.357343       -0.000059  1
  H          0.799153       -2.102672       -0.000071  1
  C         -0.826352       -0.984808        1.532089  2
  H         -0.906280       -0.794437        0.470433  2
  C         -1.883602       -1.572416        2.213465  2
  H         -2.787180       -1.839823        1.682637  2
  C         -1.781005       -1.816778        3.576217  2
  H         -2.604657       -2.274555        4.107045  2
  C         -0.621160       -1.473530        4.257594  2
  H         -0.541232       -1.663901        5.319249  2
  C          0.436090       -0.885922        3.576217  2
  H          1.339669       -0.618515        4.107045  2
  C          0.333494       -0.641560        2.213465  2
  H          1.157145       -0.183783        1.682637  2

%mem=32GB
%nprocshared= 8
#p m062x/aug-cc-pVDZ   counterpoise=2

00134 m062x/aug-cc-pVDZ   counterpoise=2

 0  1  0  1  0  1
  C         -0.941699       -0.710076       -0.000033  1
  C         -0.941704        0.710070        0.000049  1
  C          0.365871        1.118352        0.000002  1
  N          1.151653        0.000003        0.000022  1
  C          0.365879       -1.118349       -0.000040  1
  H          2.154982        0.000008        0.000050  1
  H         -1.801409        1.357331        0.000091  1
  H          0.799143        2.102676        0.000004  1
  H         -1.801399       -1.357343       -0.000059  1
  H          0.799153       -2.102672       -0.000071  1
  C         -0.642788       -1.113341        1.532089  2
  H         -0.843306       -0.842820        0.504299  2
  C         -1.479977       -2.002903        2.191730  2
  H         -2.332709       -2.425396        1.677835  2
  C         -1.222590       -2.350147        3.511012  2
  H         -1.874803       -3.043162        4.024907  2
  C         -0.128013       -1.807829        4.170654  2
  H          0.072505       -2.078350        5.198444  2
  C          0.709177       -0.918266        3.511012  2
  H          1.561908       -0.495773        4.024907  2
  C          0.451789       -0.571022        2.191730  2
  H          1.104003        0.121992        1.677835  2

%mem=32GB
%nprocshared= 8
#p m062x/aug-cc-pVDZ   counterpoise=2

00135 m062x/aug-cc-pVDZ   counterpoise=2

 0  1  0  1  0  1
  C         -0.941699       -0.710076       -0.000033  1
  C         -0.941704        0.710070        0.000049  1
  C          0.365871        1.118352        0.000002  1
  N          1.151653        0.000003        0.000022  1
  C          0.365879       -1.118349       -0.000040  1
  H          2.154982        0.000008        0.000050  1
  H         -1.801409        1.357331        0.000091  1
  H          0.799143        2.102676        0.000004  1
  H         -1.801399       -1.357343       -0.000059  1
  H          0.799153       -2.102672       -0.000071  1
  C         -0.439693       -1.208046        1.532089  2
  H         -0.761452       -0.888873        0.550080  2
  C         -1.079894       -2.266464        2.162348  2
  H         -1.900403       -2.771855        1.671343  2
  C         -0.666880       -2.676157        3.422865  2
  H         -1.165629       -3.500719        3.913869  2
  C          0.386335       -2.027431        4.053123  2
  H          0.708095       -2.346603        5.035132  2
  C          1.026537       -0.969012        3.422865  2
  H          1.847046       -0.463622        3.913869  2
  C          0.613523       -0.559319        2.162348  2
  H          1.112272        0.265243        1.671343  2

%mem=32GB
%nprocshared= 8
#p m062x/aug-cc-pVDZ   counterpoise=2

00136 m062x/aug-cc-pVDZ   counterpoise=2

 0  1  0  1  0  1
  C         -0.941699       -0.710076       -0.000033  1
  C         -0.941704        0.710070        0.000049  1
  C          0.365871        1.118352        0.000002  1
  N          1.151653        0.000003        0.000022  1
  C          0.365879       -1.118349       -0.000040  1
  H          2.154982        0.000008        0.000050  1
  H         -1.801409        1.357331        0.000091  1
  H          0.799143        2.102676        0.000004  1
  H         -1.801399       -1.357343       -0.000059  1
  H          0.799153       -2.102672       -0.000071  1
  C         -0.223238       -1.266044        1.532089  2
  H          0.163359       -1.169122        0.526658  2
  C         -0.763731       -0.162051        2.177380  2
  H         -0.798207        0.794938        1.674664  2
  C         -1.259971       -0.286462        3.467961  2
  H         -1.681043        0.573605        3.970676  2
  C         -1.215717       -1.514866        4.113252  2
  H         -1.602314       -1.611788        5.118683  2
  C         -0.675224       -2.618859        3.467961  2
  H         -0.640748       -3.575848        3.970676  2
  C         -0.178984       -2.494448        2.177380  2
  H          0.242088       -3.354515        1.674664  2

%mem=32GB
%nprocshared= 8
#p m062x/aug-cc-pVDZ   counterpoise=2

00137 m062x/aug-cc-pVDZ   counterpoise=2

 0  1  0  1  0  1
  C         -0.941699       -0.710076       -0.000033  1
  C         -0.941704        0.710070        0.000049  1
  C          0.365871        1.118352        0.000002  1
  N          1.151653        0.000003        0.000022  1
  C          0.365879       -1.118349       -0.000040  1
  H          2.154982        0.000008        0.000050  1
  H         -1.801409        1.357331        0.000091  1
  H          0.799143        2.102676        0.000004  1
  H         -1.801399       -1.357343       -0.000059  1
  H          0.799153       -2.102672       -0.000071  1
  C         -0.000000       -1.285575        1.532089  2
  H          0.249810       -1.171399        0.486001  2
  C         -0.660112       -0.265365        2.203474  2
  H         -0.924564        0.643607        1.680430  2
  C         -0.980772       -0.411924        3.546244  2
  H         -1.495033        0.382872        4.069288  2
  C         -0.641318       -1.578692        4.217629  2
  H         -0.891129       -1.692869        5.263717  2
  C          0.018794       -2.598902        3.546244  2
  H          0.283245       -3.507874        4.069288  2
  C          0.339453       -2.452343        2.203474  2
  H          0.853715       -3.247139        1.680430  2

%mem=32GB
%nprocshared= 8
#p m062x/aug-cc-pVDZ   counterpoise=2

00138 m062x/aug-cc-pVDZ   counterpoise=2

 0  1  0  1  0  1
  C         -0.941699       -0.710076       -0.000033  1
  C         -0.941704        0.710070        0.000049  1
  C          0.365871        1.118352        0.000002  1
  N          1.151653        0.000003        0.000022  1
  C          0.365879       -1.118349       -0.000040  1
  H          2.154982        0.000008        0.000050  1
  H         -1.801409        1.357331        0.000091  1
  H          0.799143        2.102676        0.000004  1
  H         -1.801399       -1.357343       -0.000059  1
  H          0.799153       -2.102672       -0.000071  1
  C          0.223238       -1.266044        1.532089  2
  H          0.323038       -1.162709        0.460126  2
  C         -0.705630       -0.497145        2.220080  2
  H         -1.329466        0.205203        1.684099  2
  C         -0.833734       -0.629788        3.596063  2
  H         -1.557369       -0.030776        4.132044  2
  C         -0.032970       -1.531331        4.284054  2
  H         -0.132770       -1.634667        5.356016  2
  C          0.895898       -2.300230        3.596063  2
  H          1.519733       -3.002578        4.132044  2
  C          1.024002       -2.167587        2.220080  2
  H          1.747637       -2.766599        1.684099  2

%mem=32GB
%nprocshared= 8
#p m062x/aug-cc-pVDZ   counterpoise=2

00139 m062x/aug-cc-pVDZ   counterpoise=2

 0  1  0  1  0  1
  C         -0.941699       -0.710076       -0.000033  1
  C         -0.941704        0.710070        0.000049  1
  C          0.365871        1.118352        0.000002  1
  N          1.151653        0.000003        0.000022  1
  C          0.365879       -1.118349       -0.000040  1
  H          2.154982        0.000008        0.000050  1
  H         -1.801409        1.357331        0.000091  1
  H          0.799143        2.102676        0.000004  1
  H         -1.801399       -1.357343       -0.000059  1
  H          0.799153       -2.102672       -0.000071  1
  C          0.439693       -1.208046        1.532089  2
  H          0.387736       -1.144909        0.453638  2
  C         -0.455320       -2.012538        2.224244  2
  H         -1.204537       -2.576141        1.685019  2
  C         -0.388628       -2.093580        3.608555  2
  H         -1.085888       -2.720320        4.147781  2
  C          0.573077       -1.370131        4.300711  2
  H          0.625034       -1.433268        5.379161  2
  C          1.468090       -0.565639        3.608555  2
  H          2.217307       -0.002035        4.147781  2
  C          1.401398       -0.484596        2.224244  2
  H          2.098658        0.142144        1.685019  2

%mem=32GB
%nprocshared= 8
#p m062x/aug-cc-pVDZ   counterpoise=2

00140 m062x/aug-cc-pVDZ   counterpoise=2

 0  1  0  1  0  1
  C         -0.941699       -0.710076       -0.000033  1
  C         -0.941704        0.710070        0.000049  1
  C          0.365871        1.118352        0.000002  1
  N          1.151653        0.000003        0.000022  1
  C          0.365879       -1.118349       -0.000040  1
  H          2.154982        0.000008        0.000050  1
  H         -1.801409        1.357331        0.000091  1
  H          0.799143        2.102676        0.000004  1
  H         -1.801399       -1.357343       -0.000059  1
  H          0.799153       -2.102672       -0.000071  1
  C          0.642788       -1.113341        1.532089  2
  H          0.450432       -1.116820        0.467791  2
  C          0.787983       -2.313201        2.215161  2
  H          0.708743       -3.251433        1.683012  2
  C          1.034893       -2.308736        3.581304  2
  H          1.148008       -3.243488        4.113453  2
  C          1.136606       -1.104410        4.264376  2
  H          1.328962       -1.100931        5.328674  2
  C          0.991410        0.095451        3.581304  2
  H          1.070651        1.033682        4.113453  2
  C          0.744501        0.090985        2.215161  2
  H          0.631386        1.025738        1.683012  2

%mem=32GB
%nprocshared= 8
#p m062x/aug-cc-pVDZ   counterpoise=2

00141 m062x/aug-cc-pVDZ   counterpoise=2

 0  1  0  1  0  1
  C         -0.941699       -0.710076       -0.000033  1
  C         -0.941704        0.710070        0.000049  1
  C          0.365871        1.118352        0.000002  1
  N          1.151653        0.000003        0.000022  1
  C          0.365879       -1.118349       -0.000040  1
  H          2.154982        0.000008        0.000050  1
  H         -1.801409        1.357331        0.000091  1
  H          0.799143        2.102676        0.000004  1
  H         -1.801399       -1.357343       -0.000059  1
  H          0.799153       -2.102672       -0.000071  1
  C          0.826352       -0.984808        1.532089  2
  H          0.516133       -1.074774        0.499901  2
  C          1.360328       -2.081779        2.194553  2
  H          1.466105       -3.026341        1.678459  2
  C          1.758528       -1.966297        3.519480  2
  H          2.174523       -2.820893        4.035575  2
  C          1.622751       -0.753845        4.181944  2
  H          1.932970       -0.663879        5.214133  2
  C          1.088775        0.343126        3.519480  2
  H          0.982998        1.287688        4.035575  2
  C          0.690575        0.227645        2.194553  2
  H          0.274580        1.082240        1.678459  2

%mem=32GB
%nprocshared= 8
#p m062x/aug-cc-pVDZ   counterpoise=2

00142 m062x/aug-cc-pVDZ   counterpoise=2

 0  1  0  1  0  1
  C         -0.941699       -0.710076       -0.000033  1
  C         -0.941704        0.710070        0.000049  1
  C          0.365871        1.118352        0.000002  1
  N          1.151653        0.000003        0.000022  1
  C          0.365879       -1.118349       -0.000040  1
  H          2.154982        0.000008        0.000050  1
  H         -1.801409        1.357331        0.000091  1
  H          0.799143        2.102676        0.000004  1
  H         -1.801399       -1.357343       -0.000059  1
  H          0.799153       -2.102672       -0.000071  1
  C          0.984808       -0.826352        1.532089  2
  H          0.585885       -1.014555        0.544576  2
  C          1.753829       -1.792918        2.165880  2
  H          1.954014       -2.734124        1.672124  2
  C          2.265890       -1.551338        3.433463  2
  H          2.864997       -2.304342        3.927219  2
  C          2.008930       -0.343193        4.067254  2
  H          2.407852       -0.154990        5.054767  2
  C          1.239908        0.623372        3.433463  2
  H          1.039724        1.564579        3.927219  2
  C          0.727847        0.381793        2.165880  2
  H          0.128741        1.134797        1.672124  2

%mem=32GB
%nprocshared= 8
#p m062x/aug-cc-pVDZ   counterpoise=2

00143 m062x/aug-cc-pVDZ   counterpoise=2

 0  1  0  1  0  1
  C         -0.941699       -0.710076       -0.000033  1
  C         -0.941704        0.710070        0.000049  1
  C          0.365871        1.118352        0.000002  1
  N          1.151653        0.000003        0.000022  1
  C          0.365879       -1.118349       -0.000040  1
  H          2.154982        0.000008        0.000050  1
  H         -1.801409        1.357331        0.000091  1
  H          0.799143        2.102676        0.000004  1
  H         -1.801399       -1.357343       -0.000059  1
  H          0.799153       -2.102672       -0.000071  1
  C          1.113341       -0.642788        1.532089  2
  H          1.138274       -0.224464        0.535030  2
  C         -0.102822       -0.839737        2.172006  2
  H         -1.025341       -0.574847        1.673477  2
  C         -0.134826       -1.376702        3.451841  2
  H         -1.082279       -1.530135        3.950370  2
  C          1.049331       -1.716717        4.091758  2
  H          1.024398       -2.135041        5.088817  2
  C          2.265494       -1.519768        3.451841  2
  H          3.188013       -1.784657        3.950370  2
  C          2.297499       -0.982803        2.172006  2
  H          3.244951       -0.829369        1.673477  2

%mem=32GB
%nprocshared= 8
#p m062x/aug-cc-pVDZ   counterpoise=2

00144 m062x/aug-cc-pVDZ   counterpoise=2

 0  1  0  1  0  1
  C         -0.941699       -0.710076       -0.000033  1
  C         -0.941704        0.710070        0.000049  1
  C          0.365871        1.118352        0.000002  1
  N          1.151653        0.000003        0.000022  1
  C          0.365879       -1.118349       -0.000040  1
  H          2.154982        0.000008        0.000050  1
  H         -1.801409        1.357331        0.000091  1
  H          0.799143        2.102676        0.000004  1
  H         -1.801399       -1.357343       -0.000059  1
  H          0.799153       -2.102672       -0.000071  1
  C          1.208046       -0.439693        1.532089  2
  H          1.169804       -0.141525        0.493159  2
  C          0.040067       -0.784004        2.198880  2
  H         -0.908089       -0.754072        1.679415  2
  C          0.089153       -1.166735        3.532461  2
  H         -0.820761       -1.434971        4.051926  2
  C          1.306219       -1.205155        4.199252  2
  H          1.344460       -1.503323        5.238182  2
  C          2.474198       -0.860844        3.532461  2
  H          3.422354       -0.890776        4.051926  2
  C          2.425111       -0.478113        2.198880  2
  H          3.335026       -0.209877        1.679415  2

%mem=32GB
%nprocshared= 8
#p m062x/aug-cc-pVDZ   counterpoise=2

00145 m062x/aug-cc-pVDZ   counterpoise=2

 0  1  0  1  0  1
  C         -0.941699       -0.710076       -0.000033  1
  C         -0.941704        0.710070        0.000049  1
  C          0.365871        1.118352        0.000002  1
  N          1.151653        0.000003        0.000022  1
  C          0.365879       -1.118349       -0.000040  1
  H          2.154982        0.000008        0.000050  1
  H         -1.801409        1.357331        0.000091  1
  H          0.799143        2.102676        0.000004  1
  H         -1.801399       -1.357343       -0.000059  1
  H          0.799153       -2.102672       -0.000071  1
  C          1.266044       -0.223238        1.532089  2
  H          1.186352       -0.067714        0.464754  2
  C          0.247196       -0.871333        2.217110  2
  H         -0.626231       -1.220709        1.683443  2
  C          0.349490       -1.070965        3.587152  2
  H         -0.444245       -1.575864        4.120819  2
  C          1.470632       -0.622501        4.272173  2
  H          1.550325       -0.778025        5.339508  2
  C          2.489481        0.025594        3.587152  2
  H          3.362908        0.374970        4.120819  2
  C          2.387187        0.225226        2.217110  2
  H          3.180922        0.730125        1.683443  2

%mem=32GB
%nprocshared= 8
#p m062x/aug-cc-pVDZ   counterpoise=2

00146 m062x/aug-cc-pVDZ   counterpoise=2

 0  1  0  1  0  1
  C         -0.941699       -0.710076       -0.000033  1
  C         -0.941704        0.710070        0.000049  1
  C          0.365871        1.118352        0.000002  1
  N          1.151653        0.000003        0.000022  1
  C          0.365879       -1.118349       -0.000040  1
  H          2.154982        0.000008        0.000050  1
  H         -1.801409        1.357331        0.000091  1
  H          0.799143        2.102676        0.000004  1
  H         -1.801399       -1.357343       -0.000059  1
  H          0.799153       -2.102672       -0.000071  1
  C          1.532089        0.000000        1.285575  2
  H          1.225182        0.000002        0.248488  2
  C          1.729054       -1.202292        1.951183  2
  H          1.575593       -2.138935        1.432640  2
  C          2.123003       -1.202295        3.282400  2
  H          2.276449       -2.138941        3.800943  2
  C          2.319987       -0.000006        3.948008  2
  H          2.626894       -0.000009        4.985095  2
  C          2.123022        1.202285        3.282400  2
  H          2.276483        2.138929        3.800943  2
  C          1.729073        1.202288        1.951183  2
  H          1.575627        2.138935        1.432640  2

%mem=32GB
%nprocshared= 8
#p m062x/aug-cc-pVDZ   counterpoise=2

00147 m062x/aug-cc-pVDZ   counterpoise=2

 0  1  0  1  0  1
  C         -0.941699       -0.710076       -0.000033  1
  C         -0.941704        0.710070        0.000049  1
  C          0.365871        1.118352        0.000002  1
  N          1.151653        0.000003        0.000022  1
  C          0.365879       -1.118349       -0.000040  1
  H          2.154982        0.000008        0.000050  1
  H         -1.801409        1.357331        0.000091  1
  H          0.799143        2.102676        0.000004  1
  H         -1.801399       -1.357343       -0.000059  1
  H          0.799153       -2.102672       -0.000071  1
  C          1.508813        0.266044        1.285575  2
  H          1.224886        0.054553        0.263617  2
  C          2.409249       -0.562416        1.941474  2
  H          2.826809       -1.419319        1.430494  2
  C          2.773700       -0.290943        3.253270  2
  H          3.475186       -0.936355        3.764249  2
  C          2.237715        0.808989        3.909169  2
  H          2.521642        1.020481        4.931127  2
  C          1.337279        1.637449        3.253270  2
  H          0.919719        2.494353        3.764249  2
  C          0.972828        1.365977        1.941474  2
  H          0.271342        2.011389        1.430494  2

%mem=32GB
%nprocshared= 8
#p m062x/aug-cc-pVDZ   counterpoise=2

00148 m062x/aug-cc-pVDZ   counterpoise=2

 0  1  0  1  0  1
  C         -0.941699       -0.710076       -0.000033  1
  C         -0.941704        0.710070        0.000049  1
  C          0.365871        1.118352        0.000002  1
  N          1.151653        0.000003        0.000022  1
  C          0.365879       -1.118349       -0.000040  1
  H          2.154982        0.000008        0.000050  1
  H         -1.801409        1.357331        0.000091  1
  H          0.799143        2.102676        0.000004  1
  H         -1.801399       -1.357343       -0.000059  1
  H          0.799153       -2.102672       -0.000071  1
  C          1.439693        0.524005        1.285575  2
  H          1.219968        0.124282        0.304920  2
  C          2.634316        0.201393        1.914965  2
  H          3.345264       -0.449661        1.424637  2
  C          2.916356        0.714482        3.173744  2
  H          3.847029        0.463151        3.664072  2
  C          2.003774        1.550183        3.803134  2
  H          2.223498        1.949906        4.783789  2
  C          0.809151        1.872795        3.173744  2
  H          0.098203        2.523849        3.664072  2
  C          0.527110        1.359706        1.914965  2
  H         -0.403562        1.611037        1.424637  2

%mem=32GB
%nprocshared= 8
#p m062x/aug-cc-pVDZ   counterpoise=2

00149 m062x/aug-cc-pVDZ   counterpoise=2

 0  1  0  1  0  1
  C         -0.941699       -0.710076       -0.000033  1
  C         -0.941704        0.710070        0.000049  1
  C          0.365871        1.118352        0.000002  1
  N          1.151653        0.000003        0.000022  1
  C          0.365879       -1.118349       -0.000040  1
  H          2.154982        0.000008        0.000050  1
  H         -1.801409        1.357331        0.000091  1
  H          0.799143        2.102676        0.000004  1
  H         -1.801399       -1.357343       -0.000059  1
  H          0.799153       -2.102672       -0.000071  1
  C          1.326828        0.766044        1.285575  2
  H          1.201083        0.216162        0.362775  2
  C          2.579568        0.850946        1.877833  2
  H          3.429771        0.367207        1.416433  2
  C          2.740975        1.556781        3.062349  2
  H          3.716923        1.622924        3.523749  2
  C          1.649642        2.177714        3.654607  2
  H          1.775387        2.727596        4.577407  2
  C          0.396902        2.092813        3.062349  2
  H         -0.453301        2.576552        3.523749  2
  C          0.235495        1.386978        1.877833  2
  H         -0.740453        1.320835        1.416433  2

%mem=32GB
%nprocshared= 8
#p m062x/aug-cc-pVDZ   counterpoise=2

00150 m062x/aug-cc-pVDZ   counterpoise=2

 0  1  0  1  0  1
  C         -0.941699       -0.710076       -0.000033  1
  C         -0.941704        0.710070        0.000049  1
  C          0.365871        1.118352        0.000002  1
  N          1.151653        0.000003        0.000022  1
  C          0.365879       -1.118349       -0.000040  1
  H          2.154982        0.000008        0.000050  1
  H         -1.801409        1.357331        0.000091  1
  H          0.799143        2.102676        0.000004  1
  H         -1.801399       -1.357343       -0.000059  1
  H          0.799153       -2.102672       -0.000071  1
  C          1.173648        0.984808        1.285575  2
  H          0.600445        1.079571        0.373325  2
  C          1.345429       -0.262201        1.871062  2
  H          0.906052       -1.138921        1.414937  2
  C          2.081198       -0.383841        3.042036  2
  H          2.215024       -1.355324        3.498161  2
  C          2.645188        0.741528        3.627522  2
  H          3.218391        0.646765        4.539772  2
  C          2.473407        1.988537        3.042036  2
  H          2.912784        2.865257        3.498161  2
  C          1.737637        2.110177        1.871062  2
  H          1.603811        3.081660        1.414937  2

%mem=32GB
%nprocshared= 8
#p m062x/aug-cc-pVDZ   counterpoise=2

00151 m062x/aug-cc-pVDZ   counterpoise=2

 0  1  0  1  0  1
  C         -0.941699       -0.710076       -0.000033  1
  C         -0.941704        0.710070        0.000049  1
  C          0.365871        1.118352        0.000002  1
  N          1.151653        0.000003        0.000022  1
  C          0.365879       -1.118349       -0.000040  1
  H          2.154982        0.000008        0.000050  1
  H         -1.801409        1.357331        0.000091  1
  H          0.799143        2.102676        0.000004  1
  H         -1.801399       -1.357343       -0.000059  1
  H          0.799153       -2.102672       -0.000071  1
  C          0.984808        1.173648        1.285575  2
  H          0.515995        1.131764        0.311819  2
  C          1.392682        0.003009        1.910537  2
  H          1.241624       -0.950862        1.423659  2
  C          1.994455        0.056772        3.160462  2
  H          2.312210       -0.855215        3.647340  2
  C          2.188355        1.281174        3.785424  2
  H          2.657168        1.323058        4.759180  2
  C          1.780481        2.451813        3.160462  2
  H          1.931539        3.405684        3.647340  2
  C          1.178707        2.398050        1.910537  2
  H          0.860952        3.310037        1.423659  2

%mem=32GB
%nprocshared= 8
#p m062x/aug-cc-pVDZ   counterpoise=2

00152 m062x/aug-cc-pVDZ   counterpoise=2

 0  1  0  1  0  1
  C         -0.941699       -0.710076       -0.000033  1
  C         -0.941704        0.710070        0.000049  1
  C          0.365871        1.118352        0.000002  1
  N          1.151653        0.000003        0.000022  1
  C          0.365879       -1.118349       -0.000040  1
  H          2.154982        0.000008        0.000050  1
  H         -1.801409        1.357331        0.000091  1
  H          0.799143        2.102676        0.000004  1
  H         -1.801399       -1.357343       -0.000059  1
  H          0.799153       -2.102672       -0.000071  1
  C          0.766044        1.326828        1.285575  2
  H          0.448380        1.161336        0.265064  2
  C          1.525412        0.366771        1.940545  2
  H          1.799333       -0.546655        1.430289  2
  C          1.933170        0.579198        3.250484  2
  H          2.524756       -0.168735        3.760740  2
  C          1.581561        1.751682        3.905453  2
  H          1.899225        1.917174        4.925965  2
  C          0.822193        2.711740        3.250484  2
  H          0.548272        3.625165        3.760740  2
  C          0.414435        2.499312        1.940545  2
  H         -0.177151        3.247246        1.430289  2

%mem=32GB
%nprocshared= 8
#p m062x/aug-cc-pVDZ   counterpoise=2

00153 m062x/aug-cc-pVDZ   counterpoise=2

 0  1  0  1  0  1
  C         -0.941699       -0.710076       -0.000033  1
  C         -0.941704        0.710070        0.000049  1
  C          0.365871        1.118352        0.000002  1
  N          1.151653        0.000003        0.000022  1
  C          0.365879       -1.118349       -0.000040  1
  H          2.154982        0.000008        0.000050  1
  H         -1.801409        1.357331        0.000091  1
  H          0.799143        2.102676        0.000004  1
  H         -1.801399       -1.357343       -0.000059  1
  H          0.799153       -2.102672       -0.000071  1
  C          0.524005        1.439693        1.285575  2
  H          0.395848        1.179267        0.243704  2
  C          1.685002        1.075976        1.954254  2
  H          2.461320        0.532198        1.433318  2
  C          1.849506        1.410261        3.291611  2
  H          2.753982        1.126907        3.812547  2
  C          0.853013        2.108262        3.960290  2
  H          0.981171        2.368687        5.002161  2
  C         -0.307983        2.471978        3.291611  2
  H         -1.084302        3.015757        3.812547  2
  C         -0.472487        2.137694        1.954254  2
  H         -1.376963        2.421047        1.433318  2

%mem=32GB
%nprocshared= 8
#p m062x/aug-cc-pVDZ   counterpoise=2

00154 m062x/aug-cc-pVDZ   counterpoise=2

 0  1  0  1  0  1
  C         -0.941699       -0.710076       -0.000033  1
  C         -0.941704        0.710070        0.000049  1
  C          0.365871        1.118352        0.000002  1
  N          1.151653        0.000003        0.000022  1
  C          0.365879       -1.118349       -0.000040  1
  H          2.154982        0.000008        0.000050  1
  H         -1.801409        1.357331        0.000091  1
  H          0.799143        2.102676        0.000004  1
  H         -1.801399       -1.357343       -0.000059  1
  H          0.799153       -2.102672       -0.000071  1
  C          0.266044        1.508813        1.285575  2
  H          0.346182        1.195362        0.253554  2
  C          1.379435        2.007790        1.947932  2
  H          2.326961        2.083068        1.431921  2
  C          1.276570        2.410139        3.272646  2
  H          2.143958        2.798868        3.788656  2
  C          0.060313        2.313511        3.935003  2
  H         -0.019825        2.626962        4.967024  2
  C         -1.053078        1.814534        3.272646  2
  H         -2.000604        1.739256        3.788656  2
  C         -0.950212        1.412185        1.947932  2
  H         -1.817600        1.023456        1.431921  2

%mem=32GB
%nprocshared= 8
#p m062x/aug-cc-pVDZ   counterpoise=2

00155 m062x/aug-cc-pVDZ   counterpoise=2

 0  1  0  1  0  1
  C         -0.941699       -0.710076       -0.000033  1
  C         -0.941704        0.710070        0.000049  1
  C          0.365871        1.118352        0.000002  1
  N          1.151653        0.000003        0.000022  1
  C          0.365879       -1.118349       -0.000040  1
  H          2.154982        0.000008        0.000050  1
  H         -1.801409        1.357331        0.000091  1
  H          0.799143        2.102676        0.000004  1
  H         -1.801399       -1.357343       -0.000059  1
  H          0.799153       -2.102672       -0.000071  1
  C          0.000000        1.532089        1.285575  2
  H          0.282811        1.212279        0.291854  2
  C          0.719139        2.533795        1.923351  2
  H          1.562195        2.994366        1.426490  2
  C          0.356120        2.944307        3.198902  2
  H          0.916366        3.724687        3.695762  2
  C         -0.726037        2.353112        3.836677  2
  H         -1.008848        2.672922        4.830398  2
  C         -1.445176        1.351405        3.198902  2
  H         -2.288232        0.890834        3.695762  2
  C         -1.082158        0.940894        1.923351  2
  H         -1.642403        0.160513        1.426490  2

%mem=32GB
%nprocshared= 8
#p m062x/aug-cc-pVDZ   counterpoise=2

00156 m062x/aug-cc-pVDZ   counterpoise=2

 0  1  0  1  0  1
  C         -0.941699       -0.710076       -0.000033  1
  C         -0.941704        0.710070        0.000049  1
  C          0.365871        1.118352        0.000002  1
  N          1.151653        0.000003        0.000022  1
  C          0.365879       -1.118349       -0.000040  1
  H          2.154982        0.000008        0.000050  1
  H         -1.801409        1.357331        0.000091  1
  H          0.799143        2.102676        0.000004  1
  H         -1.801399       -1.357343       -0.000059  1
  H          0.799153       -2.102672       -0.000071  1
  C         -0.266044        1.508813        1.285575  2
  H          0.194267        1.224387        0.349115  2
  C          0.070508        2.714149        1.886600  2
  H          0.793010        3.368741        1.418370  2
  C         -0.520352        3.079242        3.088650  2
  H         -0.258161        4.018261        3.556880  2
  C         -1.447765        2.238999        3.689675  2
  H         -1.908076        2.523425        4.626135  2
  C         -1.784317        1.033662        3.088650  2
  H         -2.506819        0.379070        3.556880  2
  C         -1.193457        0.668570        1.886600  2
  H         -1.455648       -0.270449        1.418370  2

%mem=32GB
%nprocshared= 8
#p m062x/aug-cc-pVDZ   counterpoise=2

00157 m062x/aug-cc-pVDZ   counterpoise=2

 0  1  0  1  0  1
  C         -0.941699       -0.710076       -0.000033  1
  C         -0.941704        0.710070        0.000049  1
  C          0.365871        1.118352        0.000002  1
  N          1.151653        0.000003        0.000022  1
  C          0.365879       -1.118349       -0.000040  1
  H          2.154982        0.000008        0.000050  1
  H         -1.801409        1.357331        0.000091  1
  H          0.799143        2.102676        0.000004  1
  H         -1.801399       -1.357343       -0.000059  1
  H          0.799153       -2.102672       -0.000071  1
  C         -0.524005        1.439693        1.285575  2
  H         -0.818114        0.925954        0.380415  2
  C          0.708160        1.172079        1.866512  2
  H          1.373970        0.449855        1.413932  2
  C          1.085680        1.831520        3.028384  2
  H          2.045600        1.623035        3.480964  2
  C          0.231036        2.758575        3.609321  2
  H          0.525145        3.272314        4.514480  2
  C         -1.001129        3.026188        3.028384  2
  H         -1.666939        3.748412        3.480964  2
  C         -1.378649        2.366748        1.866512  2
  H         -2.338569        2.575232        1.413932  2

%mem=32GB
%nprocshared= 8
#p m062x/aug-cc-pVDZ   counterpoise=2

00158 m062x/aug-cc-pVDZ   counterpoise=2

 0  1  0  1  0  1
  C         -0.941699       -0.710076       -0.000033  1
  C         -0.941704        0.710070        0.000049  1
  C          0.365871        1.118352        0.000002  1
  N          1.151653        0.000003        0.000022  1
  C          0.365879       -1.118349       -0.000040  1
  H          2.154982        0.000008        0.000050  1
  H         -1.801409        1.357331        0.000091  1
  H          0.799143        2.102676        0.000004  1
  H         -1.801399       -1.357343       -0.000059  1
  H          0.799153       -2.102672       -0.000071  1
  C         -0.766044        1.326828        1.285575  2
  H         -0.898290        0.862502        0.317766  2
  C          0.475137        1.295506        1.906720  2
  H          1.309836        0.806779        1.422816  2
  C          0.644889        1.891520        3.149010  2
  H          1.611833        1.867120        3.632914  2
  C         -0.426541        2.518857        3.770155  2
  H         -0.294296        2.983183        4.737964  2
  C         -1.667723        2.550178        3.149010  2
  H         -2.502422        3.038905        3.632914  2
  C         -1.837475        1.954164        1.906720  2
  H         -2.804419        1.978565        1.422816  2

%mem=32GB
%nprocshared= 8
#p m062x/aug-cc-pVDZ   counterpoise=2

00159 m062x/aug-cc-pVDZ   counterpoise=2

 0  1  0  1  0  1
  C         -0.941699       -0.710076       -0.000033  1
  C         -0.941704        0.710070        0.000049  1
  C          0.365871        1.118352        0.000002  1
  N          1.151653        0.000003        0.000022  1
  C          0.365879       -1.118349       -0.000040  1
  H          2.154982        0.000008        0.000050  1
  H         -1.801409        1.357331        0.000091  1
  H          0.799143        2.102676        0.000004  1
  H         -1.801399       -1.357343       -0.000059  1
  H          0.799153       -2.102672       -0.000071  1
  C         -0.984808        1.173648        1.285575  2
  H         -0.950711        0.806937        0.268667  2
  C          0.190435        1.520315        1.938232  2
  H          1.140106        1.423675        1.429778  2
  C          0.146668        1.991029        3.243547  2
  H          1.062241        2.261100        3.752001  2
  C         -1.072342        2.115076        3.896204  2
  H         -1.106439        2.481787        4.913112  2
  C         -2.247585        1.768410        3.243547  2
  H         -3.197256        1.865049        3.752001  2
  C         -2.203818        1.297696        1.938232  2
  H         -3.119391        1.027625        1.429778  2

%mem=32GB
%nprocshared= 8
#p m062x/aug-cc-pVDZ   counterpoise=2

00160 m062x/aug-cc-pVDZ   counterpoise=2

 0  1  0  1  0  1
  C         -0.941699       -0.710076       -0.000033  1
  C         -0.941704        0.710070        0.000049  1
  C          0.365871        1.118352        0.000002  1
  N          1.151653        0.000003        0.000022  1
  C          0.365879       -1.118349       -0.000040  1
  H          2.154982        0.000008        0.000050  1
  H         -1.801409        1.357331        0.000091  1
  H          0.799143        2.102676        0.000004  1
  H         -1.801399       -1.357343       -0.000059  1
  H          0.799153       -2.102672       -0.000071  1
  C         -1.173648        0.984808        1.285575  2
  H         -0.985720        0.762207        0.244003  2
  C         -0.375583        1.903258        1.954062  2
  H          0.434079        2.396177        1.433276  2
  C         -0.616809        2.188991        3.291036  2
  H          0.004924        2.904511        3.811822  2
  C         -1.656102        1.556274        3.959523  2
  H         -1.844030        1.778875        5.001095  2
  C         -2.454167        0.637823        3.291036  2
  H         -3.263829        0.144904        3.811822  2
  C         -2.212940        0.352090        1.954062  2
  H         -2.834674       -0.363430        1.433276  2

%mem=32GB
%nprocshared= 8
#p m062x/aug-cc-pVDZ   counterpoise=2

00161 m062x/aug-cc-pVDZ   counterpoise=2

 0  1  0  1  0  1
  C         -0.941699       -0.710076       -0.000033  1
  C         -0.941704        0.710070        0.000049  1
  C          0.365871        1.118352        0.000002  1
  N          1.151653        0.000003        0.000022  1
  C          0.365879       -1.118349       -0.000040  1
  H          2.154982        0.000008        0.000050  1
  H         -1.801409        1.357331        0.000091  1
  H          0.799143        2.102676        0.000004  1
  H         -1.801399       -1.357343       -0.000059  1
  H          0.799153       -2.102672       -0.000071  1
  C         -1.326828        0.766044        1.285575  2
  H         -1.016712        0.720972        0.250424  2
  C         -1.352936        1.984761        1.949941  2
  H         -1.063161        2.889131        1.432365  2
  C         -1.751004        2.042617        3.278672  2
  H         -1.771344        2.992059        3.796248  2
  C         -2.122963        0.881756        3.943038  2
  H         -2.433078        0.926828        4.978190  2
  C         -2.096855       -0.336961        3.278672  2
  H         -2.386630       -1.241331        3.796248  2
  C         -1.698787       -0.394817        1.949941  2
  H         -1.678447       -1.344259        1.432365  2

%mem=32GB
%nprocshared= 8
#p m062x/aug-cc-pVDZ   counterpoise=2

00162 m062x/aug-cc-pVDZ   counterpoise=2

 0  1  0  1  0  1
  C         -0.941699       -0.710076       -0.000033  1
  C         -0.941704        0.710070        0.000049  1
  C          0.365871        1.118352        0.000002  1
  N          1.151653        0.000003        0.000022  1
  C          0.365879       -1.118349       -0.000040  1
  H          2.154982        0.000008        0.000050  1
  H         -1.801409        1.357331        0.000091  1
  H          0.799143        2.102676        0.000004  1
  H         -1.801399       -1.357343       -0.000059  1
  H          0.799153       -2.102672       -0.000071  1
  C         -1.439693        0.524005        1.285575  2
  H         -1.052522        0.668665        0.286118  2
  C         -2.108983        1.557407        1.927032  2
  H         -2.243223        2.507138        1.427304  2
  C         -2.605959        1.371720        3.209946  2
  H         -3.127370        2.176792        3.709674  2
  C         -2.433646        0.152632        3.851402  2
  H         -2.820816        0.007972        4.850859  2
  C         -1.764356       -0.880769        3.209946  2
  H         -1.630115       -1.830501        3.709674  2
  C         -1.267379       -0.695083        1.927032  2
  H         -0.745968       -1.500155        1.427304  2

%mem=32GB
%nprocshared= 8
#p m062x/aug-cc-pVDZ   counterpoise=2

00163 m062x/aug-cc-pVDZ   counterpoise=2

 0  1  0  1  0  1
  C         -0.941699       -0.710076       -0.000033  1
  C         -0.941704        0.710070        0.000049  1
  C          0.365871        1.118352        0.000002  1
  N          1.151653        0.000003        0.000022  1
  C          0.365879       -1.118349       -0.000040  1
  H          2.154982        0.000008        0.000050  1
  H         -1.801409        1.357331        0.000091  1
  H          0.799143        2.102676        0.000004  1
  H         -1.801399       -1.357343       -0.000059  1
  H          0.799153       -2.102672       -0.000071  1
  C         -1.508813        0.266044        1.285575  2
  H         -1.092570        0.591947        0.342033  2
  C         -2.517149        1.003525        1.891145  2
  H         -2.886452        1.903962        1.419374  2
  C         -3.051443        0.585192        3.102286  2
  H         -3.836989        1.159727        3.574056  2
  C         -2.577400       -0.570620        3.707856  2
  H         -2.993643       -0.896523        4.651397  2
  C         -1.569064       -1.308101        3.102286  2
  H         -1.199761       -2.208538        3.574056  2
  C         -1.034770       -0.889768        1.891145  2
  H         -0.249225       -1.464302        1.419374  2

%mem=32GB
%nprocshared= 8
#p m062x/aug-cc-pVDZ   counterpoise=2

00164 m062x/aug-cc-pVDZ   counterpoise=2

 0  1  0  1  0  1
  C         -0.941699       -0.710076       -0.000033  1
  C         -0.941704        0.710070        0.000049  1
  C          0.365871        1.118352        0.000002  1
  N          1.151653        0.000003        0.000022  1
  C          0.365879       -1.118349       -0.000040  1
  H          2.154982        0.000008        0.000050  1
  H         -1.801409        1.357331        0.000091  1
  H          0.799143        2.102676        0.000004  1
  H         -1.801399       -1.357343       -0.000059  1
  H          0.799153       -2.102672       -0.000071  1
  C         -1.532089        0.000000        1.285575  2
  H         -1.128678        0.485192        0.407173  2
  C         -2.715482        0.457258        1.849338  2
  H         -3.233996        1.298677        1.410137  2
  C         -3.233305       -0.165539        2.976865  2
  H         -4.155229        0.190688        3.416066  2
  C         -2.567734       -1.245595        3.540628  2
  H         -2.971145       -1.730787        4.419030  2
  C         -1.384340       -1.702853        2.976865  2
  H         -0.865827       -2.544272        3.416066  2
  C         -0.866518       -1.080056        1.849338  2
  H          0.055406       -1.436283        1.410137  2

%mem=32GB
%nprocshared= 8
#p m062x/aug-cc-pVDZ   counterpoise=2

00165 m062x/aug-cc-pVDZ   counterpoise=2

 0  1  0  1  0  1
  C         -0.941699       -0.710076       -0.000033  1
  C         -0.941704        0.710070        0.000049  1
  C          0.365871        1.118352        0.000002  1
  N          1.151653        0.000003        0.000022  1
  C          0.365879       -1.118349       -0.000040  1
  H          2.154982        0.000008        0.000050  1
  H         -1.801409        1.357331        0.000091  1
  H          0.799143        2.102676        0.000004  1
  H         -1.801399       -1.357343       -0.000059  1
  H          0.799153       -2.102672       -0.000071  1
  C         -1.508813       -0.266044        1.285575  2
  H         -1.092588       -0.591935        0.342021  2
  C         -1.034757        0.889759        1.891153  2
  H         -0.249218        1.464298        1.419376  2
  C         -1.569028        1.308075        3.102309  2
  H         -1.199715        2.208505        3.574086  2
  C         -2.577355        0.570589        3.707887  2
  H         -2.993580        0.896479        4.651440  2
  C         -3.051411       -0.585214        3.102309  2
  H         -3.836950       -1.159753        3.574086  2
  C         -2.517140       -1.003531        1.891153  2
  H         -2.886453       -1.903961        1.419376  2

%mem=32GB
%nprocshared= 8
#p m062x/aug-cc-pVDZ   counterpoise=2

00166 m062x/aug-cc-pVDZ   counterpoise=2

 0  1  0  1  0  1
  C         -0.941699       -0.710076       -0.000033  1
  C         -0.941704        0.710070        0.000049  1
  C          0.365871        1.118352        0.000002  1
  N          1.151653        0.000003        0.000022  1
  C          0.365879       -1.118349       -0.000040  1
  H          2.154982        0.000008        0.000050  1
  H         -1.801409        1.357331        0.000091  1
  H          0.799143        2.102676        0.000004  1
  H         -1.801399       -1.357343       -0.000059  1
  H          0.799153       -2.102672       -0.000071  1
  C         -1.439693       -0.524005        1.285575  2
  H         -1.052540       -0.668661        0.286111  2
  C         -1.267360        0.695077        1.927037  2
  H         -0.745951        1.500149        1.427305  2
  C         -1.764313        0.880760        3.209960  2
  H         -1.630057        1.830487        3.709692  2
  C         -2.433600       -0.152641        3.851422  2
  H         -2.820753       -0.007985        4.850886  2
  C         -2.605933       -1.371724        3.209960  2
  H         -3.127341       -2.176795        3.709692  2
  C         -2.108979       -1.557406        1.927037  2
  H         -2.243235       -2.507133        1.427305  2

%mem=32GB
%nprocshared= 8
#p m062x/aug-cc-pVDZ   counterpoise=2

00167 m062x/aug-cc-pVDZ   counterpoise=2

 0  1  0  1  0  1
  C         -0.941699       -0.710076       -0.000033  1
  C         -0.941704        0.710070        0.000049  1
  C          0.365871        1.118352        0.000002  1
  N          1.151653        0.000003        0.000022  1
  C          0.365879       -1.118349       -0.000040  1
  H          2.154982        0.000008        0.000050  1
  H         -1.801409        1.357331        0.000091  1
  H          0.799143        2.102676        0.000004  1
  H         -1.801399       -1.357343       -0.000059  1
  H          0.799153       -2.102672       -0.000071  1
  C         -1.326828       -0.766044        1.285575  2
  H         -1.016727       -0.720979        0.250419  2
  C         -1.698758        0.394825        1.949944  2
  H         -1.678409        1.344266        1.432366  2
  C         -2.096807        0.336978        3.278681  2
  H         -2.386559        1.241354        3.796259  2
  C         -2.122926       -0.881737        3.943050  2
  H         -2.433027       -0.926802        4.978206  2
  C         -1.750996       -2.042606        3.278681  2
  H         -1.771345       -2.992047        3.796259  2
  C         -1.352947       -1.984759        1.949944  2
  H         -1.063195       -2.889135        1.432366  2

%mem=32GB
%nprocshared= 8
#p m062x/aug-cc-pVDZ   counterpoise=2

00168 m062x/aug-cc-pVDZ   counterpoise=2

 0  1  0  1  0  1
  C         -0.941699       -0.710076       -0.000033  1
  C         -0.941704        0.710070        0.000049  1
  C          0.365871        1.118352        0.000002  1
  N          1.151653        0.000003        0.000022  1
  C          0.365879       -1.118349       -0.000040  1
  H          2.154982        0.000008        0.000050  1
  H         -1.801409        1.357331        0.000091  1
  H          0.799143        2.102676        0.000004  1
  H         -1.801399       -1.357343       -0.000059  1
  H          0.799153       -2.102672       -0.000071  1
  C         -1.173648       -0.984808        1.285575  2
  H         -0.985727       -0.762225        0.243997  2
  C         -2.212919       -0.352059        1.954065  2
  H         -2.834643        0.363467        1.433277  2
  C         -2.454137       -0.637769        3.291046  2
  H         -3.263782       -0.144826        3.811835  2
  C         -1.656084       -1.556227        3.959536  2
  H         -1.844005       -1.778810        5.001114  2
  C         -0.616813       -2.188976        3.291046  2
  H          0.004911       -2.904502        3.811835  2
  C         -0.375595       -1.903266        1.954065  2
  H          0.434050       -2.396209        1.433277  2

%mem=32GB
%nprocshared= 8
#p m062x/aug-cc-pVDZ   counterpoise=2

00169 m062x/aug-cc-pVDZ   counterpoise=2

 0  1  0  1  0  1
  C         -0.941699       -0.710076       -0.000033  1
  C         -0.941704        0.710070        0.000049  1
  C          0.365871        1.118352        0.000002  1
  N          1.151653        0.000003        0.000022  1
  C          0.365879       -1.118349       -0.000040  1
  H          2.154982        0.000008        0.000050  1
  H         -1.801409        1.357331        0.000091  1
  H          0.799143        2.102676        0.000004  1
  H         -1.801399       -1.357343       -0.000059  1
  H          0.799153       -2.102672       -0.000071  1
  C         -0.984808       -1.173648        1.285575  2
  H         -0.950709       -0.806962        0.268658  2
  C         -2.203818       -1.297665        1.938238  2
  H         -3.119389       -1.027596        1.429779  2
  C         -2.247588       -1.768348        3.243564  2
  H         -3.197258       -1.864964        3.752022  2
  C         -1.072348       -2.115012        3.896227  2
  H         -1.106447       -2.481698        4.913144  2
  C          0.146662       -1.990995        3.243564  2
  H          1.062234       -2.261065        3.752022  2
  C          0.190432       -1.520313        1.938238  2
  H          1.140103       -1.423697        1.429779  2

%mem=32GB
%nprocshared= 8
#p m062x/aug-cc-pVDZ   counterpoise=2

00170 m062x/aug-cc-pVDZ   counterpoise=2

 0  1  0  1  0  1
  C         -0.941699       -0.710076       -0.000033  1
  C         -0.941704        0.710070        0.000049  1
  C          0.365871        1.118352        0.000002  1
  N          1.151653        0.000003        0.000022  1
  C          0.365879       -1.118349       -0.000040  1
  H          2.154982        0.000008        0.000050  1
  H         -1.801409        1.357331        0.000091  1
  H          0.799143        2.102676        0.000004  1
  H         -1.801399       -1.357343       -0.000059  1
  H          0.799153       -2.102672       -0.000071  1
  C         -0.766044       -1.326828        1.285575  2
  H         -0.898280       -0.862529        0.317752  2
  C         -1.837483       -1.954141        1.906729  2
  H         -2.804423       -1.978551        1.422818  2
  C         -1.667744       -2.550120        3.149038  2
  H         -2.502449       -3.038829        3.632949  2
  C         -0.426568       -2.518787        3.770192  2
  H         -0.294332       -2.983086        4.738015  2
  C          0.644871       -1.891474        3.149038  2
  H          1.611811       -1.867064        3.632949  2
  C          0.475132       -1.295494        1.906729  2
  H          1.309837       -0.806785        1.422818  2

%mem=32GB
%nprocshared= 8
#p m062x/aug-cc-pVDZ   counterpoise=2

00171 m062x/aug-cc-pVDZ   counterpoise=2

 0  1  0  1  0  1
  C         -0.941699       -0.710076       -0.000033  1
  C         -0.941704        0.710070        0.000049  1
  C          0.365871        1.118352        0.000002  1
  N          1.151653        0.000003        0.000022  1
  C          0.365879       -1.118349       -0.000040  1
  H          2.154982        0.000008        0.000050  1
  H         -1.801409        1.357331        0.000091  1
  H          0.799143        2.102676        0.000004  1
  H         -1.801399       -1.357343       -0.000059  1
  H          0.799153       -2.102672       -0.000071  1
  C         -0.524005       -1.439693        1.285575  2
  H         -0.818098       -0.925979        0.380396  2
  C         -1.378660       -2.366729        1.866524  2
  H         -2.338573       -2.575225        1.413935  2
  C         -1.001160       -3.026137        3.028422  2
  H         -1.666980       -3.748346        3.481012  2
  C          0.230995       -2.758508        3.609371  2
  H          0.525088       -3.272222        4.514551  2
  C          1.085651       -1.831472        3.028422  2
  H          2.045563       -1.622976        3.481012  2
  C          0.708150       -1.172064        1.866524  2
  H          1.373970       -0.449855        1.413935  2

%mem=32GB
%nprocshared= 8
#p m062x/aug-cc-pVDZ   counterpoise=2

00172 m062x/aug-cc-pVDZ   counterpoise=2

 0  1  0  1  0  1
  C         -0.941699       -0.710076       -0.000033  1
  C         -0.941704        0.710070        0.000049  1
  C          0.365871        1.118352        0.000002  1
  N          1.151653        0.000003        0.000022  1
  C          0.365879       -1.118349       -0.000040  1
  H          2.154982        0.000008        0.000050  1
  H         -1.801409        1.357331        0.000091  1
  H          0.799143        2.102676        0.000004  1
  H         -1.801399       -1.357343       -0.000059  1
  H          0.799153       -2.102672       -0.000071  1
  C         -0.266044       -1.508813        1.285575  2
  H          0.194260       -1.224392        0.349110  2
  C         -1.193451       -0.668565        1.886603  2
  H         -1.455643        0.270452        1.418371  2
  C         -1.784302       -1.033650        3.088660  2
  H         -2.506799       -0.379054        3.556892  2
  C         -1.447747       -2.238984        3.689688  2
  H         -1.908052       -2.523405        4.626153  2
  C         -0.520341       -3.079233        3.088660  2
  H         -0.258149       -4.018250        3.556892  2
  C          0.070510       -2.714147        1.886603  2
  H          0.793007       -3.368743        1.418371  2

%mem=32GB
%nprocshared= 8
#p m062x/aug-cc-pVDZ   counterpoise=2

00173 m062x/aug-cc-pVDZ   counterpoise=2

 0  1  0  1  0  1
  C         -0.941699       -0.710076       -0.000033  1
  C         -0.941704        0.710070        0.000049  1
  C          0.365871        1.118352        0.000002  1
  N          1.151653        0.000003        0.000022  1
  C          0.365879       -1.118349       -0.000040  1
  H          2.154982        0.000008        0.000050  1
  H         -1.801409        1.357331        0.000091  1
  H          0.799143        2.102676        0.000004  1
  H         -1.801399       -1.357343       -0.000059  1
  H          0.799153       -2.102672       -0.000071  1
  C         -0.000000       -1.532089        1.285575  2
  H          0.282808       -1.212286        0.291851  2
  C         -1.082150       -0.940883        1.923353  2
  H         -1.642393       -0.160501        1.426491  2
  C         -1.445166       -1.351385        3.198907  2
  H         -2.288217       -0.890805        3.695769  2
  C         -0.726032       -2.353093        3.836685  2
  H         -1.008840       -2.672896        4.830409  2
  C          0.356119       -2.944300        3.198907  2
  H          0.916361       -3.724682        3.695769  2
  C          0.719135       -2.533797        1.923353  2
  H          1.562185       -2.994377        1.426491  2

%mem=32GB
%nprocshared= 8
#p m062x/aug-cc-pVDZ   counterpoise=2

00174 m062x/aug-cc-pVDZ   counterpoise=2

 0  1  0  1  0  1
  C         -0.941699       -0.710076       -0.000033  1
  C         -0.941704        0.710070        0.000049  1
  C          0.365871        1.118352        0.000002  1
  N          1.151653        0.000003        0.000022  1
  C          0.365879       -1.118349       -0.000040  1
  H          2.154982        0.000008        0.000050  1
  H         -1.801409        1.357331        0.000091  1
  H          0.799143        2.102676        0.000004  1
  H         -1.801399       -1.357343       -0.000059  1
  H          0.799153       -2.102672       -0.000071  1
  C          0.266044       -1.508813        1.285575  2
  H          0.346186       -1.195369        0.253552  2
  C         -0.950210       -1.412160        1.947933  2
  H         -1.817592       -1.023419        1.431922  2
  C         -1.053081       -1.814499        3.272649  2
  H         -2.000605       -1.739202        3.788661  2
  C          0.060303       -2.313492        3.935007  2
  H         -0.019839       -2.626936        4.967031  2
  C          1.276557       -2.410145        3.272649  2
  H          2.143939       -2.798887        3.788661  2
  C          1.379428       -2.007806        1.947933  2
  H          2.326952       -2.083103        1.431922  2

%mem=32GB
%nprocshared= 8
#p m062x/aug-cc-pVDZ   counterpoise=2

00175 m062x/aug-cc-pVDZ   counterpoise=2

 0  1  0  1  0  1
  C         -0.941699       -0.710076       -0.000033  1
  C         -0.941704        0.710070        0.000049  1
  C          0.365871        1.118352        0.000002  1
  N          1.151653        0.000003        0.000022  1
  C          0.365879       -1.118349       -0.000040  1
  H          2.154982        0.000008        0.000050  1
  H         -1.801409        1.357331        0.000091  1
  H          0.799143        2.102676        0.000004  1
  H         -1.801399       -1.357343       -0.000059  1
  H          0.799153       -2.102672       -0.000071  1
  C          0.524005       -1.439693        1.285575  2
  H          0.395858       -1.179273        0.243701  2
  C         -0.472507       -2.137665        1.954256  2
  H         -1.376987       -2.421001        1.433319  2
  C         -0.308016       -2.471942        3.291616  2
  H         -1.084349       -3.015698        3.812553  2
  C          0.852987       -2.108248        3.960297  2
  H          0.981134       -2.368668        5.002171  2
  C          1.849499       -1.410276        3.291616  2
  H          2.753979       -1.126940        3.812553  2
  C          1.685008       -1.075998        1.954256  2
  H          2.461341       -0.532242        1.433319  2

%mem=32GB
%nprocshared= 8
#p m062x/aug-cc-pVDZ   counterpoise=2

00176 m062x/aug-cc-pVDZ   counterpoise=2

 0  1  0  1  0  1
  C         -0.941699       -0.710076       -0.000033  1
  C         -0.941704        0.710070        0.000049  1
  C          0.365871        1.118352        0.000002  1
  N          1.151653        0.000003        0.000022  1
  C          0.365879       -1.118349       -0.000040  1
  H          2.154982        0.000008        0.000050  1
  H         -1.801409        1.357331        0.000091  1
  H          0.799143        2.102676        0.000004  1
  H         -1.801399       -1.357343       -0.000059  1
  H          0.799153       -2.102672       -0.000071  1
  C          0.766044       -1.326828        1.285575  2
  H          0.448395       -1.161338        0.265059  2
  C          0.414410       -2.499303        1.940548  2
  H         -0.177180       -3.247231        1.430290  2
  C          0.822149       -2.711728        3.250494  2
  H          0.548208       -3.625146        3.760752  2
  C          1.581522       -1.751677        3.905466  2
  H          1.899171       -1.917166        4.925983  2
  C          1.933156       -0.579201        3.250494  2
  H          2.524746        0.168727        3.760752  2
  C          1.525417       -0.366777        1.940548  2
  H          1.799358        0.546641        1.430290  2

%mem=32GB
%nprocshared= 8
#p m062x/aug-cc-pVDZ   counterpoise=2

00177 m062x/aug-cc-pVDZ   counterpoise=2

 0  1  0  1  0  1
  C         -0.941699       -0.710076       -0.000033  1
  C         -0.941704        0.710070        0.000049  1
  C          0.365871        1.118352        0.000002  1
  N          1.151653        0.000003        0.000022  1
  C          0.365879       -1.118349       -0.000040  1
  H          2.154982        0.000008        0.000050  1
  H         -1.801409        1.357331        0.000091  1
  H          0.799143        2.102676        0.000004  1
  H         -1.801399       -1.357343       -0.000059  1
  H          0.799153       -2.102672       -0.000071  1
  C          0.984808       -1.173648        1.285575  2
  H          0.516012       -1.131763        0.311810  2
  C          1.178689       -2.398050        1.910543  2
  H          0.860937       -3.310036        1.423660  2
  C          1.780440       -2.451815        3.160478  2
  H          1.931484       -3.405686        3.647360  2
  C          2.188310       -1.281177        3.785445  2
  H          2.657106       -1.323062        4.759210  2
  C          1.994429       -0.056775        3.160478  2
  H          2.312181        0.855211        3.647360  2
  C          1.392678       -0.003011        1.910543  2
  H          1.241634        0.950861        1.423660  2

%mem=32GB
%nprocshared= 8
#p m062x/aug-cc-pVDZ   counterpoise=2

00178 m062x/aug-cc-pVDZ   counterpoise=2

 0  1  0  1  0  1
  C         -0.941699       -0.710076       -0.000033  1
  C         -0.941704        0.710070        0.000049  1
  C          0.365871        1.118352        0.000002  1
  N          1.151653        0.000003        0.000022  1
  C          0.365879       -1.118349       -0.000040  1
  H          2.154982        0.000008        0.000050  1
  H         -1.801409        1.357331        0.000091  1
  H          0.799143        2.102676        0.000004  1
  H         -1.801399       -1.357343       -0.000059  1
  H          0.799153       -2.102672       -0.000071  1
  C          1.173648       -0.984808        1.285575  2
  H          0.600462       -1.079567        0.373314  2
  C          1.737624       -2.110180        1.871069  2
  H          1.603805       -3.081661        1.414939  2
  C          2.473371       -1.988545        3.042057  2
  H          2.912738       -2.865267        3.498188  2
  C          2.645143       -0.741539        3.627551  2
  H          3.218329       -0.646779        4.539813  2
  C          2.081167        0.383833        3.042057  2
  H          2.214987        1.355315        3.498188  2
  C          1.345420        0.262199        1.871069  2
  H          0.906053        1.138921        1.414939  2

%mem=32GB
%nprocshared= 8
#p m062x/aug-cc-pVDZ   counterpoise=2

00179 m062x/aug-cc-pVDZ   counterpoise=2

 0  1  0  1  0  1
  C         -0.941699       -0.710076       -0.000033  1
  C         -0.941704        0.710070        0.000049  1
  C          0.365871        1.118352        0.000002  1
  N          1.151653        0.000003        0.000022  1
  C          0.365879       -1.118349       -0.000040  1
  H          2.154982        0.000008        0.000050  1
  H         -1.801409        1.357331        0.000091  1
  H          0.799143        2.102676        0.000004  1
  H         -1.801399       -1.357343       -0.000059  1
  H          0.799153       -2.102672       -0.000071  1
  C          1.326828       -0.766044        1.285575  2
  H          1.201084       -0.216159        0.362777  2
  C          0.235495       -1.386978        1.877832  2
  H         -0.740454       -1.320832        1.416433  2
  C          0.396901       -2.092817        3.062345  2
  H         -0.453302       -2.576556        3.523744  2
  C          1.649641       -2.177722        3.654602  2
  H          1.775386       -2.727608        4.577400  2
  C          2.740975       -1.556789        3.062345  2
  H          3.716923       -1.622935        3.523744  2
  C          2.579568       -0.850950        1.877832  2
  H          3.429772       -0.367211        1.416433  2

%mem=32GB
%nprocshared= 8
#p m062x/aug-cc-pVDZ   counterpoise=2

00180 m062x/aug-cc-pVDZ   counterpoise=2

 0  1  0  1  0  1
  C         -0.941699       -0.710076       -0.000033  1
  C         -0.941704        0.710070        0.000049  1
  C          0.365871        1.118352        0.000002  1
  N          1.151653        0.000003        0.000022  1
  C          0.365879       -1.118349       -0.000040  1
  H          2.154982        0.000008        0.000050  1
  H         -1.801409        1.357331        0.000091  1
  H          0.799143        2.102676        0.000004  1
  H         -1.801399       -1.357343       -0.000059  1
  H          0.799153       -2.102672       -0.000071  1
  C          1.439693       -0.524005        1.285575  2
  H          1.219968       -0.124278        0.304922  2
  C          0.527107       -1.359704        1.914964  2
  H         -0.403567       -1.611029        1.424637  2
  C          0.809147       -1.872798        3.173741  2
  H          0.098197       -2.523850        3.664068  2
  C          2.003773       -1.550193        3.803130  2
  H          2.223497       -1.949921        4.783783  2
  C          2.916359       -0.714495        3.173741  2
  H          3.847033       -0.463170        3.664068  2
  C          2.634318       -0.201401        1.914964  2
  H          3.345269        0.449651        1.424637  2

%mem=32GB
%nprocshared= 8
#p m062x/aug-cc-pVDZ   counterpoise=2

00181 m062x/aug-cc-pVDZ   counterpoise=2

 0  1  0  1  0  1
  C         -0.941699       -0.710076       -0.000033  1
  C         -0.941704        0.710070        0.000049  1
  C          0.365871        1.118352        0.000002  1
  N          1.151653        0.000003        0.000022  1
  C          0.365879       -1.118349       -0.000040  1
  H          2.154982        0.000008        0.000050  1
  H         -1.801409        1.357331        0.000091  1
  H          0.799143        2.102676        0.000004  1
  H         -1.801399       -1.357343       -0.000059  1
  H          0.799153       -2.102672       -0.000071  1
  C          1.508813       -0.266044        1.285575  2
  H          1.224887       -0.054549        0.263618  2
  C          0.972817       -1.365972        1.941473  2
  H          0.271323       -2.011376        1.430494  2
  C          1.337268       -1.637450        3.253269  2
  H          0.919700       -2.494350        3.764247  2
  C          2.237715       -0.809001        3.909166  2
  H          2.521641       -1.020497        4.931124  2
  C          2.773710        0.290927        3.253269  2
  H          3.475204        0.936331        3.764247  2
  C          2.409260        0.562405        1.941473  2
  H          2.826827        1.419305        1.430494  2

%mem=32GB
%nprocshared= 8
#p m062x/aug-cc-pVDZ   counterpoise=2

00182 m062x/aug-cc-pVDZ   counterpoise=2

 0  1  0  1  0  1
  C         -0.941699       -0.710076       -0.000033  1
  C         -0.941704        0.710070        0.000049  1
  C          0.365871        1.118352        0.000002  1
  N          1.151653        0.000003        0.000022  1
  C          0.365879       -1.118349       -0.000040  1
  H          2.154982        0.000008        0.000050  1
  H         -1.801409        1.357331        0.000091  1
  H          0.799143        2.102676        0.000004  1
  H         -1.801399       -1.357343       -0.000059  1
  H          0.799153       -2.102672       -0.000071  1
  C          1.732051        0.000000        1.000000  2
  H          2.153359        0.000008        0.003887  2
  C          1.461630        1.202285        1.639311  2
  H          1.672267        2.138934        1.141254  2
  C          0.920834        1.202275        2.917932  2
  H          0.710162        2.138916        3.415988  2
  C          0.650459       -0.000020        3.557243  2
  H          0.229151       -0.000028        4.553355  2
  C          0.920880       -1.202305        2.917932  2
  H          0.710243       -2.138954        3.415988  2
  C          1.461676       -1.202295        1.639311  2
  H          1.672347       -2.138936        1.141254  2

%mem=32GB
%nprocshared= 8
#p m062x/aug-cc-pVDZ   counterpoise=2

00183 m062x/aug-cc-pVDZ   counterpoise=2

 0  1  0  1  0  1
  C         -0.941699       -0.710076       -0.000033  1
  C         -0.941704        0.710070        0.000049  1
  C          0.365871        1.118352        0.000002  1
  N          1.151653        0.000003        0.000022  1
  C          0.365879       -1.118349       -0.000040  1
  H          2.154982        0.000008        0.000050  1
  H         -1.801409        1.357331        0.000091  1
  H          0.799143        2.102676        0.000004  1
  H         -1.801399       -1.357343       -0.000059  1
  H          0.799153       -2.102672       -0.000071  1
  C          1.705737        0.300767        1.000000  2
  H          2.133169        0.014611        0.048602  2
  C          2.100262        1.483492        1.610612  2
  H          2.835049        2.118738        1.134913  2
  C          1.551606        1.850805        2.831837  2
  H          1.858961        2.772208        3.307536  2
  C          0.608424        1.035394        3.442449  2
  H          0.180992        1.321550        4.393847  2
  C          0.213899       -0.147330        2.831837  2
  H         -0.520888       -0.782577        3.307536  2
  C          0.762555       -0.514644        1.610612  2
  H          0.455201       -1.436046        1.134913  2

%mem=32GB
%nprocshared= 8
#p m062x/aug-cc-pVDZ   counterpoise=2

00184 m062x/aug-cc-pVDZ   counterpoise=2

 0  1  0  1  0  1
  C         -0.941699       -0.710076       -0.000033  1
  C         -0.941704        0.710070        0.000049  1
  C          0.365871        1.118352        0.000002  1
  N          1.151653        0.000003        0.000022  1
  C          0.365879       -1.118349       -0.000040  1
  H          2.154982        0.000008        0.000050  1
  H         -1.801409        1.357331        0.000091  1
  H          0.799143        2.102676        0.000004  1
  H         -1.801399       -1.357343       -0.000059  1
  H          0.799153       -2.102672       -0.000071  1
  C          1.627595        0.592396        1.000000  2
  H          1.217743        0.082263        0.138880  2
  C          2.827905        0.166783        1.552671  2
  H          3.353154       -0.674924        1.122111  2
  C          3.353995        0.821595        2.658014  2
  H          4.289098        0.490021        3.088574  2
  C          2.679777        1.902020        3.210685  2
  H          3.089630        2.412153        4.071805  2
  C          1.479468        2.327633        2.658014  2
  H          0.954218        3.169340        3.088574  2
  C          0.953377        1.672821        1.552671  2
  H          0.018275        2.004395        1.122111  2

%mem=32GB
%nprocshared= 8
#p m062x/aug-cc-pVDZ   counterpoise=2

00185 m062x/aug-cc-pVDZ   counterpoise=2

 0  1  0  1  0  1
  C         -0.941699       -0.710076       -0.000033  1
  C         -0.941704        0.710070        0.000049  1
  C          0.365871        1.118352        0.000002  1
  N          1.151653        0.000003        0.000022  1
  C          0.365879       -1.118349       -0.000040  1
  H          2.154982        0.000008        0.000050  1
  H         -1.801409        1.357331        0.000091  1
  H          0.799143        2.102676        0.000004  1
  H         -1.801399       -1.357343       -0.000059  1
  H          0.799153       -2.102672       -0.000071  1
  C          1.500000        0.866025        1.000000  2
  H          1.224586        0.181321        0.209387  2
  C          2.792197        0.856802        1.507420  2
  H          3.523471        0.164913        1.112113  2
  C          3.145722        1.735695        2.522260  2
  H          4.152409        1.728510        2.917566  2
  C          2.207048        2.623812        3.029679  2
  H          2.482462        3.308516        3.820293  2
  C          0.914851        2.633036        2.522260  2
  H          0.183577        3.324925        2.917566  2
  C          0.561327        1.754142        1.507420  2
  H         -0.445361        1.761327        1.112113  2

%mem=32GB
%nprocshared= 8
#p m062x/aug-cc-pVDZ   counterpoise=2

00186 m062x/aug-cc-pVDZ   counterpoise=2

 0  1  0  1  0  1
  C         -0.941699       -0.710076       -0.000033  1
  C         -0.941704        0.710070        0.000049  1
  C          0.365871        1.118352        0.000002  1
  N          1.151653        0.000003        0.000022  1
  C          0.365879       -1.118349       -0.000040  1
  H          2.154982        0.000008        0.000050  1
  H         -1.801409        1.357331        0.000091  1
  H          0.799143        2.102676        0.000004  1
  H         -1.801399       -1.357343       -0.000059  1
  H          0.799153       -2.102672       -0.000071  1
  C          1.326828        1.113341        1.000000  2
  H          0.577439        1.117249        0.220165  2
  C          1.801520       -0.091441        1.500502  2
  H          1.421941       -1.026119        1.110585  2
  C          2.763444       -0.096457        2.501506  2
  H          3.133254       -1.035043        2.891424  2
  C          3.250676        1.103308        3.002009  2
  H          4.000065        1.099400        3.781843  2
  C          2.775983        2.308090        2.501506  2
  H          3.155562        3.242768        2.891424  2
  C          1.814059        2.313106        1.500502  2
  H          1.444249        3.251693        1.110585  2

%mem=32GB
%nprocshared= 8
#p m062x/aug-cc-pVDZ   counterpoise=2

00187 m062x/aug-cc-pVDZ   counterpoise=2

 0  1  0  1  0  1
  C         -0.941699       -0.710076       -0.000033  1
  C         -0.941704        0.710070        0.000049  1
  C          0.365871        1.118352        0.000002  1
  N          1.151653        0.000003        0.000022  1
  C          0.365879       -1.118349       -0.000040  1
  H          2.154982        0.000008        0.000050  1
  H         -1.801409        1.357331        0.000091  1
  H          0.799143        2.102676        0.000004  1
  H         -1.801399       -1.357343       -0.000059  1
  H          0.799153       -2.102672       -0.000071  1
  C          1.113341        1.326828        1.000000  2
  H          0.474659        1.148694        0.145544  2
  C          1.846251        0.283066        1.548395  2
  H          1.778545       -0.708212        1.121166  2
  C          2.666070        0.511720        2.645184  2
  H          3.237045       -0.301423        3.072412  2
  C          2.752978        1.784137        3.193579  2
  H          3.391660        1.962271        4.048035  2
  C          2.020067        2.827899        2.645184  2
  H          2.087774        3.819177        3.072412  2
  C          1.200249        2.599245        1.548395  2
  H          0.629273        3.412388        1.121166  2

%mem=32GB
%nprocshared= 8
#p m062x/aug-cc-pVDZ   counterpoise=2

00188 m062x/aug-cc-pVDZ   counterpoise=2

 0  1  0  1  0  1
  C         -0.941699       -0.710076       -0.000033  1
  C         -0.941704        0.710070        0.000049  1
  C          0.365871        1.118352        0.000002  1
  N          1.151653        0.000003        0.000022  1
  C          0.365879       -1.118349       -0.000040  1
  H          2.154982        0.000008        0.000050  1
  H         -1.801409        1.357331        0.000091  1
  H          0.799143        2.102676        0.000004  1
  H         -1.801399       -1.357343       -0.000059  1
  H          0.799153       -2.102672       -0.000071  1
  C          0.866025        1.500000        1.000000  2
  H          0.804172        2.057360        0.075194  2
  C         -0.289231        1.009672        1.593545  2
  H         -1.251088        1.185042        1.131142  2
  C         -0.209835        0.294239        2.780635  2
  H         -1.109838       -0.087752        3.243038  2
  C          1.024817        0.069133        3.374181  2
  H          1.086670       -0.488228        4.298986  2
  C          2.180073        0.559460        2.780635  2
  H          3.141930        0.384091        3.243038  2
  C          2.100678        1.274894        1.593545  2
  H          3.000681        1.656885        1.131142  2

%mem=32GB
%nprocshared= 8
#p m062x/aug-cc-pVDZ   counterpoise=2

00189 m062x/aug-cc-pVDZ   counterpoise=2

 0  1  0  1  0  1
  C         -0.941699       -0.710076       -0.000033  1
  C         -0.941704        0.710070        0.000049  1
  C          0.365871        1.118352        0.000002  1
  N          1.151653        0.000003        0.000022  1
  C          0.365879       -1.118349       -0.000040  1
  H          2.154982        0.000008        0.000050  1
  H         -1.801409        1.357331        0.000091  1
  H          0.799143        2.102676        0.000004  1
  H         -1.801399       -1.357343       -0.000059  1
  H          0.799153       -2.102672       -0.000071  1
  C          0.592396        1.627595        1.000000  2
  H          0.790937        2.083819        0.039696  2
  C         -0.637451        1.814544        1.616328  2
  H         -1.397024        2.416409        1.136176  2
  C         -0.892300        1.228930        2.848984  2
  H         -1.850413        1.374572        3.329136  2
  C          0.082699        0.456368        3.465313  2
  H         -0.115842        0.000145        4.425616  2
  C          1.312546        0.269420        2.848984  2
  H          2.072119       -0.332445        3.329136  2
  C          1.567395        0.855034        1.616328  2
  H          2.525509        0.709392        1.136176  2

%mem=32GB
%nprocshared= 8
#p m062x/aug-cc-pVDZ   counterpoise=2

00190 m062x/aug-cc-pVDZ   counterpoise=2

 0  1  0  1  0  1
  C         -0.941699       -0.710076       -0.000033  1
  C         -0.941704        0.710070        0.000049  1
  C          0.365871        1.118352        0.000002  1
  N          1.151653        0.000003        0.000022  1
  C          0.365879       -1.118349       -0.000040  1
  H          2.154982        0.000008        0.000050  1
  H         -1.801409        1.357331        0.000091  1
  H          0.799143        2.102676        0.000004  1
  H         -1.801399       -1.357343       -0.000059  1
  H          0.799153       -2.102672       -0.000071  1
  C          0.300767        1.705737        1.000000  2
  H          0.361386        1.158821        0.068899  2
  C          1.456835        2.189197        1.597586  2
  H          2.418088        2.018921        1.132035  2
  C          1.379025        2.891224        2.792758  2
  H          2.279660        3.267865        3.258308  2
  C          0.145147        3.109792        3.390344  2
  H          0.084529        3.656708        4.321445  2
  C         -1.010920        2.626332        2.792758  2
  H         -1.972173        2.796608        3.258308  2
  C         -0.933110        1.924305        1.597586  2
  H         -1.833745        1.547664        1.132035  2

%mem=32GB
%nprocshared= 8
#p m062x/aug-cc-pVDZ   counterpoise=2

00191 m062x/aug-cc-pVDZ   counterpoise=2

 0  1  0  1  0  1
  C         -0.941699       -0.710076       -0.000033  1
  C         -0.941704        0.710070        0.000049  1
  C          0.365871        1.118352        0.000002  1
  N          1.151653        0.000003        0.000022  1
  C          0.365879       -1.118349       -0.000040  1
  H          2.154982        0.000008        0.000050  1
  H         -1.801409        1.357331        0.000091  1
  H          0.799143        2.102676        0.000004  1
  H         -1.801399       -1.357343       -0.000059  1
  H          0.799153       -2.102672       -0.000071  1
  C          0.000000        1.732051        1.000000  2
  H          0.321970        1.191991        0.119993  2
  C          0.826053        2.694329        1.564793  2
  H          1.791559        2.903934        1.124790  2
  C          0.412769        3.387557        2.694379  2
  H          1.056305        4.137221        3.134383  2
  C         -0.826567        3.118505        3.259173  2
  H         -1.148537        3.658565        4.139179  2
  C         -1.652620        2.156226        2.694379  2
  H         -2.618126        1.946622        3.134383  2
  C         -1.239336        1.462999        1.564793  2
  H         -1.882873        0.713335        1.124790  2

%mem=32GB
%nprocshared= 8
#p m062x/aug-cc-pVDZ   counterpoise=2

00192 m062x/aug-cc-pVDZ   counterpoise=2

 0  1  0  1  0  1
  C         -0.941699       -0.710076       -0.000033  1
  C         -0.941704        0.710070        0.000049  1
  C          0.365871        1.118352        0.000002  1
  N          1.151653        0.000003        0.000022  1
  C          0.365879       -1.118349       -0.000040  1
  H          2.154982        0.000008        0.000050  1
  H         -1.801409        1.357331        0.000091  1
  H          0.799143        2.102676        0.000004  1
  H         -1.801399       -1.357343       -0.000059  1
  H          0.799153       -2.102672       -0.000071  1
  C         -0.300767        1.705737        1.000000  2
  H          0.238220        1.230827        0.191486  2
  C          0.148140        2.912613        1.518909  2
  H          1.036849        3.377922        1.114652  2
  C         -0.543710        3.522213        2.556726  2
  H         -0.193988        4.462431        2.960983  2
  C         -1.684468        2.924936        3.075634  2
  H         -2.223455        3.399846        3.884148  2
  C         -2.133376        1.718060        2.556726  2
  H         -3.022085        1.252751        2.960983  2
  C         -1.441525        1.108460        1.518909  2
  H         -1.791247        0.168242        1.114652  2

%mem=32GB
%nprocshared= 8
#p m062x/aug-cc-pVDZ   counterpoise=2

00193 m062x/aug-cc-pVDZ   counterpoise=2

 0  1  0  1  0  1
  C         -0.941699       -0.710076       -0.000033  1
  C         -0.941704        0.710070        0.000049  1
  C          0.365871        1.118352        0.000002  1
  N          1.151653        0.000003        0.000022  1
  C          0.365879       -1.118349       -0.000040  1
  H          2.154982        0.000008        0.000050  1
  H         -1.801409        1.357331        0.000091  1
  H          0.799143        2.102676        0.000004  1
  H         -1.801399       -1.357343       -0.000059  1
  H          0.799153       -2.102672       -0.000071  1
  C         -0.592396        1.627595        1.000000  2
  H         -0.861989        0.919458        0.228247  2
  C          0.704247        1.654314        1.495315  2
  H          1.444805        0.966992        1.109439  2
  C          1.050299        2.563287        2.485946  2
  H          2.060450        2.584102        2.871822  2
  C          0.099707        3.445541        2.981261  2
  H          0.369300        4.153679        3.753014  2
  C         -1.196936        3.418823        2.485946  2
  H         -1.937494        4.106145        2.871822  2
  C         -1.542988        2.509850        1.495315  2
  H         -2.553139        2.489034        1.109439  2

%mem=32GB
%nprocshared= 8
#p m062x/aug-cc-pVDZ   counterpoise=2

00194 m062x/aug-cc-pVDZ   counterpoise=2

 0  1  0  1  0  1
  C         -0.941699       -0.710076       -0.000033  1
  C         -0.941704        0.710070        0.000049  1
  C          0.365871        1.118352        0.000002  1
  N          1.151653        0.000003        0.000022  1
  C          0.365879       -1.118349       -0.000040  1
  H          2.154982        0.000008        0.000050  1
  H         -1.801409        1.357331        0.000091  1
  H          0.799143        2.102676        0.000004  1
  H         -1.801399       -1.357343       -0.000059  1
  H          0.799153       -2.102672       -0.000071  1
  C         -0.866025        1.500000        1.000000  2
  H         -0.930143        0.830747        0.152810  2
  C          0.371936        1.814871        1.543731  2
  H          1.272253        1.390919        1.120136  2
  C          0.454237        2.673932        2.631193  2
  H          1.418672        2.919233        3.054788  2
  C         -0.701422        3.218122        3.174924  2
  H         -0.637305        3.887375        4.022114  2
  C         -1.939383        2.903251        2.631193  2
  H         -2.839700        3.327203        3.054788  2
  C         -2.021685        2.044190        1.543731  2
  H         -2.986119        1.798889        1.120136  2

%mem=32GB
%nprocshared= 8
#p m062x/aug-cc-pVDZ   counterpoise=2

00195 m062x/aug-cc-pVDZ   counterpoise=2

 0  1  0  1  0  1
  C         -0.941699       -0.710076       -0.000033  1
  C         -0.941704        0.710070        0.000049  1
  C          0.365871        1.118352        0.000002  1
  N          1.151653        0.000003        0.000022  1
  C          0.365879       -1.118349       -0.000040  1
  H          2.154982        0.000008        0.000050  1
  H         -1.801409        1.357331        0.000091  1
  H          0.799143        2.102676        0.000004  1
  H         -1.801399       -1.357343       -0.000059  1
  H          0.799153       -2.102672       -0.000071  1
  C         -1.113341        1.326828        1.000000  2
  H         -0.956996        0.765019        0.089138  2
  C         -0.055409        2.009735        1.584596  2
  H          0.925119        1.979946        1.129165  2
  C         -0.256095        2.730878        2.753788  2
  H          0.568088        3.262898        3.209219  2
  C         -1.514713        2.769115        3.338384  2
  H         -1.671058        3.330924        4.249245  2
  C         -2.572645        2.086208        2.753788  2
  H         -3.553173        2.115997        3.209219  2
  C         -2.371959        1.365065        1.584596  2
  H         -3.196142        0.833045        1.129165  2

%mem=32GB
%nprocshared= 8
#p m062x/aug-cc-pVDZ   counterpoise=2

00196 m062x/aug-cc-pVDZ   counterpoise=2

 0  1  0  1  0  1
  C         -0.941699       -0.710076       -0.000033  1
  C         -0.941704        0.710070        0.000049  1
  C          0.365871        1.118352        0.000002  1
  N          1.151653        0.000003        0.000022  1
  C          0.365879       -1.118349       -0.000040  1
  H          2.154982        0.000008        0.000050  1
  H         -1.801409        1.357331        0.000091  1
  H          0.799143        2.102676        0.000004  1
  H         -1.801399       -1.357343       -0.000059  1
  H          0.799153       -2.102672       -0.000071  1
  C         -1.326828        1.113341        1.000000  2
  H         -1.779700        1.346170        0.045831  2
  C         -1.585894       -0.105345        1.612391  2
  H         -2.240592       -0.821935        1.135306  2
  C         -1.004583       -0.404207        2.837173  2
  H         -1.206409       -1.353626        3.314258  2
  C         -0.164205        0.515617        3.449564  2
  H          0.288667        0.282788        4.403734  2
  C          0.094861        1.734303        2.837173  2
  H          0.749559        2.450893        3.314258  2
  C         -0.486450        2.033165        1.612391  2
  H         -0.284624        2.982584        1.135306  2

%mem=32GB
%nprocshared= 8
#p m062x/aug-cc-pVDZ   counterpoise=2

00197 m062x/aug-cc-pVDZ   counterpoise=2

 0  1  0  1  0  1
  C         -0.941699       -0.710076       -0.000033  1
  C         -0.941704        0.710070        0.000049  1
  C          0.365871        1.118352        0.000002  1
  N          1.151653        0.000003        0.000022  1
  C          0.365879       -1.118349       -0.000040  1
  H          2.154982        0.000008        0.000050  1
  H         -1.801409        1.357331        0.000091  1
  H          0.799143        2.102676        0.000004  1
  H         -1.801399       -1.357343       -0.000059  1
  H          0.799153       -2.102672       -0.000071  1
  C         -1.500000        0.866025        1.000000  2
  H         -1.782450        1.326427        0.062987  2
  C         -2.343530       -0.058168        1.601380  2
  H         -3.283132       -0.317760        1.132873  2
  C         -1.980974       -0.649145        2.804140  2
  H         -2.638127       -1.369139        3.272647  2
  C         -0.774888       -0.315928        3.405521  2
  H         -0.492438       -0.776330        4.342534  2
  C          0.068642        0.608265        2.804140  2
  H          1.008244        0.867858        3.272647  2
  C         -0.293914        1.199242        1.601380  2
  H          0.363238        1.919236        1.132873  2

%mem=32GB
%nprocshared= 8
#p m062x/aug-cc-pVDZ   counterpoise=2

00198 m062x/aug-cc-pVDZ   counterpoise=2

 0  1  0  1  0  1
  C         -0.941699       -0.710076       -0.000033  1
  C         -0.941704        0.710070        0.000049  1
  C          0.365871        1.118352        0.000002  1
  N          1.151653        0.000003        0.000022  1
  C          0.365879       -1.118349       -0.000040  1
  H          2.154982        0.000008        0.000050  1
  H         -1.801409        1.357331        0.000091  1
  H          0.799143        2.102676        0.000004  1
  H         -1.801399       -1.357343       -0.000059  1
  H          0.799153       -2.102672       -0.000071  1
  C         -1.627595        0.592396        1.000000  2
  H         -1.018683        0.696863        0.112276  2
  C         -2.221697        1.710326        1.569746  2
  H         -2.075621        2.685717        1.125884  2
  C         -3.003303        1.576231        2.709238  2
  H         -3.466139        2.447155        3.153101  2
  C         -3.190808        0.324206        3.278985  2
  H         -3.799720        0.219740        4.166709  2
  C         -2.596706       -0.793723        2.709238  2
  H         -2.742782       -1.769114        3.153101  2
  C         -1.815100       -0.659628        1.569746  2
  H         -1.352264       -1.530552        1.125884  2

%mem=32GB
%nprocshared= 8
#p m062x/aug-cc-pVDZ   counterpoise=2

00199 m062x/aug-cc-pVDZ   counterpoise=2

 0  1  0  1  0  1
  C         -0.941699       -0.710076       -0.000033  1
  C         -0.941704        0.710070        0.000049  1
  C          0.365871        1.118352        0.000002  1
  N          1.151653        0.000003        0.000022  1
  C          0.365879       -1.118349       -0.000040  1
  H          2.154982        0.000008        0.000050  1
  H         -1.801409        1.357331        0.000091  1
  H          0.799143        2.102676        0.000004  1
  H         -1.801399       -1.357343       -0.000059  1
  H          0.799153       -2.102672       -0.000071  1
  C         -1.705737        0.300767        1.000000  2
  H         -1.081295        0.635289        0.182743  2
  C         -2.674253        1.145865        1.524520  2
  H         -2.804335        2.138760        1.115891  2
  C         -3.475794        0.716469        2.573560  2
  H         -4.230318        1.374842        2.982188  2
  C         -3.308818       -0.558024        3.098080  2
  H         -3.933260       -0.892546        3.915337  2
  C         -2.340302       -1.403121        2.573560  2
  H         -2.210220       -2.396016        2.982188  2
  C         -1.538761       -0.973725        1.524520  2
  H         -0.784237       -1.632099        1.115891  2

%mem=32GB
%nprocshared= 8
#p m062x/aug-cc-pVDZ   counterpoise=2

00200 m062x/aug-cc-pVDZ   counterpoise=2

 0  1  0  1  0  1
  C         -0.941699       -0.710076       -0.000033  1
  C         -0.941704        0.710070        0.000049  1
  C          0.365871        1.118352        0.000002  1
  N          1.151653        0.000003        0.000022  1
  C          0.365879       -1.118349       -0.000040  1
  H          2.154982        0.000008        0.000050  1
  H         -1.801409        1.357331        0.000091  1
  H          0.799143        2.102676        0.000004  1
  H         -1.801399       -1.357343       -0.000059  1
  H          0.799153       -2.102672       -0.000071  1
  C         -1.732051        0.000000        1.000000  2
  H         -1.146182        0.526361        0.258756  2
  C         -2.911577        0.556532        1.475735  2
  H         -3.244620        1.516460        1.105112  2
  C         -3.663605       -0.119111        2.427204  2
  H         -4.582517        0.314456        2.797826  2
  C         -3.236106       -1.351286        2.902939  2
  H         -3.821975       -1.877647        3.644183  2
  C         -2.056579       -1.907818        2.427204  2
  H         -1.723537       -2.867746        2.797826  2
  C         -1.304552       -1.232175        1.475735  2
  H         -0.385640       -1.665741        1.105112  2

%mem=32GB
%nprocshared= 8
#p m062x/aug-cc-pVDZ   counterpoise=2

00201 m062x/aug-cc-pVDZ   counterpoise=2

 0  1  0  1  0  1
  C         -0.941699       -0.710076       -0.000033  1
  C         -0.941704        0.710070        0.000049  1
  C          0.365871        1.118352        0.000002  1
  N          1.151653        0.000003        0.000022  1
  C          0.365879       -1.118349       -0.000040  1
  H          2.154982        0.000008        0.000050  1
  H         -1.801409        1.357331        0.000091  1
  H          0.799143        2.102676        0.000004  1
  H         -1.801399       -1.357343       -0.000059  1
  H          0.799153       -2.102672       -0.000071  1
  C         -1.705737       -0.300767        1.000000  2
  H         -1.081322       -0.635277        0.182717  2
  C         -1.538740        0.973716        1.524537  2
  H         -0.784227        1.632094        1.115895  2
  C         -2.340245        1.403096        2.573610  2
  H         -2.210147        2.395984        2.982251  2
  C         -3.308748        0.557993        3.098146  2
  H         -3.933162        0.892503        3.915429  2
  C         -3.475745       -0.716490        2.573610  2
  H         -4.230258       -1.374868        2.982251  2
  C         -2.674239       -1.145870        1.524537  2
  H         -2.804338       -2.138758        1.115895  2

%mem=32GB
%nprocshared= 8
#p m062x/aug-cc-pVDZ   counterpoise=2

00202 m062x/aug-cc-pVDZ   counterpoise=2

 0  1  0  1  0  1
  C         -0.941699       -0.710076       -0.000033  1
  C         -0.941704        0.710070        0.000049  1
  C          0.365871        1.118352        0.000002  1
  N          1.151653        0.000003        0.000022  1
  C          0.365879       -1.118349       -0.000040  1
  H          2.154982        0.000008        0.000050  1
  H         -1.801409        1.357331        0.000091  1
  H          0.799143        2.102676        0.000004  1
  H         -1.801399       -1.357343       -0.000059  1
  H          0.799153       -2.102672       -0.000071  1
  C         -1.627595       -0.592396        1.000000  2
  H         -1.018714       -0.696862        0.112254  2
  C         -1.815072        0.659626        1.569760  2
  H         -1.352244        1.530550        1.125887  2
  C         -2.596638        0.793720        2.709279  2
  H         -2.742692        1.769110        3.153152  2
  C         -3.190729       -0.324208        3.279039  2
  H         -3.799610       -0.219742        4.166785  2
  C         -3.003252       -1.576231        2.709279  2
  H         -3.466080       -2.447154        3.153152  2
  C         -2.221686       -1.710325        1.569760  2
  H         -2.075632       -2.685714        1.125887  2

%mem=32GB
%nprocshared= 8
#p m062x/aug-cc-pVDZ   counterpoise=2

00203 m062x/aug-cc-pVDZ   counterpoise=2

 0  1  0  1  0  1
  C         -0.941699       -0.710076       -0.000033  1
  C         -0.941704        0.710070        0.000049  1
  C          0.365871        1.118352        0.000002  1
  N          1.151653        0.000003        0.000022  1
  C          0.365879       -1.118349       -0.000040  1
  H          2.154982        0.000008        0.000050  1
  H         -1.801409        1.357331        0.000091  1
  H          0.799143        2.102676        0.000004  1
  H         -1.801399       -1.357343       -0.000059  1
  H          0.799153       -2.102672       -0.000071  1
  C         -1.500000       -0.866025        1.000000  2
  H         -1.782408       -1.326386        0.062954  2
  C         -0.293925       -1.199243        1.601401  2
  H          0.363261       -1.919195        1.132878  2
  C          0.068577       -0.608319        2.804204  2
  H          1.008171       -0.867912        3.272727  2
  C         -0.774996        0.315821        3.405605  2
  H         -0.492588        0.776181        4.342652  2
  C         -1.981071        0.649038        2.804204  2
  H         -2.638257        1.368991        3.272727  2
  C         -2.343573        0.058115        1.601401  2
  H         -3.283167        0.317708        1.132878  2

%mem=32GB
%nprocshared= 8
#p m062x/aug-cc-pVDZ   counterpoise=2

00204 m062x/aug-cc-pVDZ   counterpoise=2

 0  1  0  1  0  1
  C         -0.941699       -0.710076       -0.000033  1
  C         -0.941704        0.710070        0.000049  1
  C          0.365871        1.118352        0.000002  1
  N          1.151653        0.000003        0.000022  1
  C          0.365879       -1.118349       -0.000040  1
  H          2.154982        0.000008        0.000050  1
  H         -1.801409        1.357331        0.000091  1
  H          0.799143        2.102676        0.000004  1
  H         -1.801399       -1.357343       -0.000059  1
  H          0.799153       -2.102672       -0.000071  1
  C         -1.326828       -1.113341        1.000000  2
  H         -1.779638       -1.346155        0.045798  2
  C         -0.486459       -2.033159        1.612412  2
  H         -0.284579       -2.982558        1.135311  2
  C          0.094773       -1.734317        2.837237  2
  H          0.749463       -2.450902        3.314338  2
  C         -0.164364       -0.515656        3.449649  2
  H          0.288446       -0.282843        4.403852  2
  C         -1.004733        0.404162        2.837237  2
  H         -1.206613        1.353561        3.314338  2
  C         -1.585965        0.105320        1.612412  2
  H         -2.240655        0.821905        1.135311  2

%mem=32GB
%nprocshared= 8
#p m062x/aug-cc-pVDZ   counterpoise=2

00205 m062x/aug-cc-pVDZ   counterpoise=2

 0  1  0  1  0  1
  C         -0.941699       -0.710076       -0.000033  1
  C         -0.941704        0.710070        0.000049  1
  C          0.365871        1.118352        0.000002  1
  N          1.151653        0.000003        0.000022  1
  C          0.365879       -1.118349       -0.000040  1
  H          2.154982        0.000008        0.000050  1
  H         -1.801409        1.357331        0.000091  1
  H          0.799143        2.102676        0.000004  1
  H         -1.801399       -1.357343       -0.000059  1
  H          0.799153       -2.102672       -0.000071  1
  C         -1.113341       -1.326828        1.000000  2
  H         -0.957000       -0.765056        0.089115  2
  C         -2.371953       -1.365029        1.584611  2
  H         -3.196135       -0.833019        1.129168  2
  C         -2.572634       -2.086125        2.753833  2
  H         -3.553157       -2.115887        3.209276  2
  C         -1.514702       -2.769020        3.338444  2
  H         -1.671043       -3.330792        4.249329  2
  C         -0.256090       -2.730819        2.753833  2
  H          0.568092       -3.262829        3.209276  2
  C         -0.055409       -2.009723        1.584611  2
  H          0.925114       -1.979961        1.129168  2

%mem=32GB
%nprocshared= 8
#p m062x/aug-cc-pVDZ   counterpoise=2

00206 m062x/aug-cc-pVDZ   counterpoise=2

 0  1  0  1  0  1
  C         -0.941699       -0.710076       -0.000033  1
  C         -0.941704        0.710070        0.000049  1
  C          0.365871        1.118352        0.000002  1
  N          1.151653        0.000003        0.000022  1
  C          0.365879       -1.118349       -0.000040  1
  H          2.154982        0.000008        0.000050  1
  H         -1.801409        1.357331        0.000091  1
  H          0.799143        2.102676        0.000004  1
  H         -1.801399       -1.357343       -0.000059  1
  H          0.799153       -2.102672       -0.000071  1
  C         -0.866025       -1.500000        1.000000  2
  H         -0.930135       -0.830783        0.152781  2
  C         -2.021690       -2.044160        1.543750  2
  H         -2.986121       -1.798872        1.120140  2
  C         -1.939398       -2.903173        2.631250  2
  H         -2.839719       -3.327102        3.054859  2
  C         -0.701441       -3.218028        3.175000  2
  H         -0.637331       -3.887244        4.022219  2
  C          0.454224       -2.673868        2.631250  2
  H          1.418655       -2.919156        3.054859  2
  C          0.371932       -1.814854        1.543750  2
  H          1.272253       -1.390925        1.120140  2

%mem=32GB
%nprocshared= 8
#p m062x/aug-cc-pVDZ   counterpoise=2

00207 m062x/aug-cc-pVDZ   counterpoise=2

 0  1  0  1  0  1
  C         -0.941699       -0.710076       -0.000033  1
  C         -0.941704        0.710070        0.000049  1
  C          0.365871        1.118352        0.000002  1
  N          1.151653        0.000003        0.000022  1
  C          0.365879       -1.118349       -0.000040  1
  H          2.154982        0.000008        0.000050  1
  H         -1.801409        1.357331        0.000091  1
  H          0.799143        2.102676        0.000004  1
  H         -1.801399       -1.357343       -0.000059  1
  H          0.799153       -2.102672       -0.000071  1
  C         -0.592396       -1.627595        1.000000  2
  H         -0.861975       -0.919489        0.228213  2
  C         -1.542998       -2.509827        1.495337  2
  H         -2.553143       -2.489025        1.109444  2
  C         -1.196964       -3.418759        2.486011  2
  H         -1.937531       -4.106063        2.871904  2
  C          0.099671       -3.445460        2.981348  2
  H          0.369250       -4.153566        3.753135  2
  C          1.050273       -2.563229        2.486011  2
  H          2.060418       -2.584031        2.871904  2
  C          0.704239       -1.654296        1.495337  2
  H          1.444805       -0.966992        1.109444  2

%mem=32GB
%nprocshared= 8
#p m062x/aug-cc-pVDZ   counterpoise=2

00208 m062x/aug-cc-pVDZ   counterpoise=2

 0  1  0  1  0  1
  C         -0.941699       -0.710076       -0.000033  1
  C         -0.941704        0.710070        0.000049  1
  C          0.365871        1.118352        0.000002  1
  N          1.151653        0.000003        0.000022  1
  C          0.365879       -1.118349       -0.000040  1
  H          2.154982        0.000008        0.000050  1
  H         -1.801409        1.357331        0.000091  1
  H          0.799143        2.102676        0.000004  1
  H         -1.801399       -1.357343       -0.000059  1
  H          0.799153       -2.102672       -0.000071  1
  C         -0.300767       -1.705737        1.000000  2
  H          0.238212       -1.230838        0.191474  2
  C         -1.441517       -1.108451        1.518916  2
  H         -1.791240       -0.168236        1.114653  2
  C         -2.133357       -1.718037        2.556748  2
  H         -3.022059       -1.252721        2.961011  2
  C         -1.684446       -2.924909        3.075664  2
  H         -2.223426       -3.399808        3.884190  2
  C         -0.543697       -3.522195        2.556748  2
  H         -0.193974       -4.462410        2.961011  2
  C          0.148143       -2.912609        1.518916  2
  H          1.036845       -3.377925        1.114653  2

%mem=32GB
%nprocshared= 8
#p m062x/aug-cc-pVDZ   counterpoise=2

00209 m062x/aug-cc-pVDZ   counterpoise=2

 0  1  0  1  0  1
  C         -0.941699       -0.710076       -0.000033  1
  C         -0.941704        0.710070        0.000049  1
  C          0.365871        1.118352        0.000002  1
  N          1.151653        0.000003        0.000022  1
  C          0.365879       -1.118349       -0.000040  1
  H          2.154982        0.000008        0.000050  1
  H         -1.801409        1.357331        0.000091  1
  H          0.799143        2.102676        0.000004  1
  H         -1.801399       -1.357343       -0.000059  1
  H          0.799153       -2.102672       -0.000071  1
  C         -0.000000       -1.732051        1.000000  2
  H          0.321967       -1.192005        0.119983  2
  C         -1.239330       -1.462983        1.564799  2
  H         -1.882864       -0.713319        1.124791  2
  C         -1.652610       -2.156192        2.694398  2
  H         -2.618111       -1.946574        3.134406  2
  C         -0.826560       -3.118469        3.259198  2
  H         -1.148527       -3.658515        4.139214  2
  C          0.412770       -3.387537        2.694398  2
  H          1.056304       -4.137201        3.134406  2
  C          0.826050       -2.694328        1.564799  2
  H          1.791551       -2.903945        1.124791  2

%mem=32GB
%nprocshared= 8
#p m062x/aug-cc-pVDZ   counterpoise=2

00210 m062x/aug-cc-pVDZ   counterpoise=2

 0  1  0  1  0  1
  C         -0.941699       -0.710076       -0.000033  1
  C         -0.941704        0.710070        0.000049  1
  C          0.365871        1.118352        0.000002  1
  N          1.151653        0.000003        0.000022  1
  C          0.365879       -1.118349       -0.000040  1
  H          2.154982        0.000008        0.000050  1
  H         -1.801409        1.357331        0.000091  1
  H          0.799143        2.102676        0.000004  1
  H         -1.801399       -1.357343       -0.000059  1
  H          0.799153       -2.102672       -0.000071  1
  C          0.300767       -1.705737        1.000000  2
  H          0.361391       -1.158836        0.068890  2
  C         -0.933112       -1.924279        1.597591  2
  H         -1.833743       -1.547635        1.132036  2
  C         -1.010929       -2.626287        2.792774  2
  H         -1.972184       -2.796544        3.258329  2
  C          0.145133       -3.109753        3.390365  2
  H          0.084510       -3.656654        4.321475  2
  C          1.379013       -2.891211        2.792774  2
  H          2.279644       -3.267856        3.258329  2
  C          1.456830       -2.189203        1.597591  2
  H          2.418084       -2.018947        1.132036  2

%mem=32GB
%nprocshared= 8
#p m062x/aug-cc-pVDZ   counterpoise=2

00211 m062x/aug-cc-pVDZ   counterpoise=2

 0  1  0  1  0  1
  C         -0.941699       -0.710076       -0.000033  1
  C         -0.941704        0.710070        0.000049  1
  C          0.365871        1.118352        0.000002  1
  N          1.151653        0.000003        0.000022  1
  C          0.365879       -1.118349       -0.000040  1
  H          2.154982        0.000008        0.000050  1
  H         -1.801409        1.357331        0.000091  1
  H          0.799143        2.102676        0.000004  1
  H         -1.801399       -1.357343       -0.000059  1
  H          0.799153       -2.102672       -0.000071  1
  C          0.592396       -1.627595        1.000000  2
  H          0.790935       -2.083788        0.039681  2
  C          1.567386       -0.855030        1.616338  2
  H          2.525491       -0.709355        1.136178  2
  C          1.312540       -0.269457        2.849014  2
  H          2.072107        0.332411        3.329173  2
  C          0.082704       -0.456448        3.465351  2
  H         -0.115834       -0.000255        4.425670  2
  C         -0.892286       -1.229013        2.849014  2
  H         -1.850390       -1.374688        3.329173  2
  C         -0.637440       -1.814586        1.616338  2
  H         -1.397006       -2.416454        1.136178  2

%mem=32GB
%nprocshared= 8
#p m062x/aug-cc-pVDZ   counterpoise=2

00212 m062x/aug-cc-pVDZ   counterpoise=2

 0  1  0  1  0  1
  C         -0.941699       -0.710076       -0.000033  1
  C         -0.941704        0.710070        0.000049  1
  C          0.365871        1.118352        0.000002  1
  N          1.151653        0.000003        0.000022  1
  C          0.365879       -1.118349       -0.000040  1
  H          2.154982        0.000008        0.000050  1
  H         -1.801409        1.357331        0.000091  1
  H          0.799143        2.102676        0.000004  1
  H         -1.801399       -1.357343       -0.000059  1
  H          0.799153       -2.102672       -0.000071  1
  C          0.866025       -1.500000        1.000000  2
  H          0.804184       -2.057327        0.075174  2
  C          2.100672       -1.274897        1.593558  2
  H          3.000683       -1.656856        1.131145  2
  C          2.180051       -0.559505        2.780675  2
  H          3.141903       -0.384138        3.243089  2
  C          1.024785       -0.069217        3.374234  2
  H          1.086626        0.488110        4.299060  2
  C         -0.209861       -0.294321        2.780675  2
  H         -1.109872        0.087639        3.243089  2
  C         -0.289241       -1.009712        1.593558  2
  H         -1.251093       -1.185080        1.131145  2

%mem=32GB
%nprocshared= 8
#p m062x/aug-cc-pVDZ   counterpoise=2

00213 m062x/aug-cc-pVDZ   counterpoise=2

 0  1  0  1  0  1
  C         -0.941699       -0.710076       -0.000033  1
  C         -0.941704        0.710070        0.000049  1
  C          0.365871        1.118352        0.000002  1
  N          1.151653        0.000003        0.000022  1
  C          0.365879       -1.118349       -0.000040  1
  H          2.154982        0.000008        0.000050  1
  H         -1.801409        1.357331        0.000091  1
  H          0.799143        2.102676        0.000004  1
  H         -1.801399       -1.357343       -0.000059  1
  H          0.799153       -2.102672       -0.000071  1
  C          1.113341       -1.326828        1.000000  2
  H          0.474681       -1.148695        0.145527  2
  C          1.200227       -2.599242        1.548405  2
  H          0.629257       -3.412384        1.121169  2
  C          2.020019       -2.827894        2.645216  2
  H          2.087708       -3.819170        3.072452  2
  C          2.752923       -1.784133        3.193621  2
  H          3.391583       -1.962266        4.048094  2
  C          2.666036       -0.511719        2.645216  2
  H          3.237007        0.301423        3.072452  2
  C          1.846245       -0.283067        1.548405  2
  H          1.778555        0.708208        1.121169  2

%mem=32GB
%nprocshared= 8
#p m062x/aug-cc-pVDZ   counterpoise=2

00214 m062x/aug-cc-pVDZ   counterpoise=2

 0  1  0  1  0  1
  C         -0.941699       -0.710076       -0.000033  1
  C         -0.941704        0.710070        0.000049  1
  C          0.365871        1.118352        0.000002  1
  N          1.151653        0.000003        0.000022  1
  C          0.365879       -1.118349       -0.000040  1
  H          2.154982        0.000008        0.000050  1
  H         -1.801409        1.357331        0.000091  1
  H          0.799143        2.102676        0.000004  1
  H         -1.801399       -1.357343       -0.000059  1
  H          0.799153       -2.102672       -0.000071  1
  C          1.326828       -1.113341        1.000000  2
  H          0.577458       -1.117246        0.220146  2
  C          1.814043       -2.313108        1.500514  2
  H          1.444240       -3.251693        1.110587  2
  C          2.775942       -2.308095        2.501543  2
  H          3.155508       -3.242774        2.891470  2
  C          3.250625       -1.103314        3.002057  2
  H          3.999995       -1.099409        3.781911  2
  C          2.763410        0.096453        2.501543  2
  H          3.133213        1.035038        2.891470  2
  C          1.801511        0.091439        1.500514  2
  H          1.421945        1.026119        1.110587  2

%mem=32GB
%nprocshared= 8
#p m062x/aug-cc-pVDZ   counterpoise=2

00215 m062x/aug-cc-pVDZ   counterpoise=2

 0  1  0  1  0  1
  C         -0.941699       -0.710076       -0.000033  1
  C         -0.941704        0.710070        0.000049  1
  C          0.365871        1.118352        0.000002  1
  N          1.151653        0.000003        0.000022  1
  C          0.365879       -1.118349       -0.000040  1
  H          2.154982        0.000008        0.000050  1
  H         -1.801409        1.357331        0.000091  1
  H          0.799143        2.102676        0.000004  1
  H         -1.801399       -1.357343       -0.000059  1
  H          0.799153       -2.102672       -0.000071  1
  C          1.500000       -0.866025        1.000000  2
  H          1.224587       -0.181319        0.209389  2
  C          0.561325       -1.754142        1.507418  2
  H         -0.445363       -1.761323        1.112113  2
  C          0.914848       -2.633038        2.522255  2
  H          0.183573       -3.324927        2.917561  2
  C          2.207046       -2.623819        3.029674  2
  H          2.482459       -3.308526        3.820285  2
  C          3.145721       -1.735703        2.522255  2
  H          4.152409       -1.728522        2.917561  2
  C          2.792198       -0.856806        1.507418  2
  H          3.523473       -0.164918        1.112113  2

%mem=32GB
%nprocshared= 8
#p m062x/aug-cc-pVDZ   counterpoise=2

00216 m062x/aug-cc-pVDZ   counterpoise=2

 0  1  0  1  0  1
  C         -0.941699       -0.710076       -0.000033  1
  C         -0.941704        0.710070        0.000049  1
  C          0.365871        1.118352        0.000002  1
  N          1.151653        0.000003        0.000022  1
  C          0.365879       -1.118349       -0.000040  1
  H          2.154982        0.000008        0.000050  1
  H         -1.801409        1.357331        0.000091  1
  H          0.799143        2.102676        0.000004  1
  H         -1.801399       -1.357343       -0.000059  1
  H          0.799153       -2.102672       -0.000071  1
  C          1.627595       -0.592396        1.000000  2
  H          1.217744       -0.082259        0.138882  2
  C          0.953373       -1.672819        1.552670  2
  H          0.018268       -2.004388        1.122111  2
  C          1.479463       -2.327636        2.658010  2
  H          0.954209       -3.169341        3.088569  2
  C          2.679775       -1.902030        3.210680  2
  H          3.089626       -2.412167        4.071798  2
  C          3.353997       -0.821607        2.658010  2
  H          4.289102       -0.490039        3.088569  2
  C          2.827908       -0.166790        1.552670  2
  H          3.353161        0.674915        1.122111  2

%mem=32GB
%nprocshared= 8
#p m062x/aug-cc-pVDZ   counterpoise=2

00217 m062x/aug-cc-pVDZ   counterpoise=2

 0  1  0  1  0  1
  C         -0.941699       -0.710076       -0.000033  1
  C         -0.941704        0.710070        0.000049  1
  C          0.365871        1.118352        0.000002  1
  N          1.151653        0.000003        0.000022  1
  C          0.365879       -1.118349       -0.000040  1
  H          2.154982        0.000008        0.000050  1
  H         -1.801409        1.357331        0.000091  1
  H          0.799143        2.102676        0.000004  1
  H         -1.801399       -1.357343       -0.000059  1
  H          0.799153       -2.102672       -0.000071  1
  C          1.705737       -0.300767        1.000000  2
  H          2.133168       -0.014597        0.048606  2
  C          0.762532        0.514618        1.610610  2
  H          0.455157        1.436015        1.134913  2
  C          0.213877        0.147287        2.831830  2
  H         -0.520928        0.782513        3.307527  2
  C          0.608428       -1.035430        3.442440  2
  H          0.180998       -1.321601        4.393835  2
  C          1.551634       -1.850816        2.831830  2
  H          1.859008       -2.772213        3.307527  2
  C          2.100288       -1.483484        1.610610  2
  H          2.835093       -2.118711        1.134913  2

%mem=32GB
%nprocshared= 8
#p m062x/aug-cc-pVDZ   counterpoise=2

00218 m062x/aug-cc-pVDZ   counterpoise=2

 0  1  0  1  0  1
  C         -0.941699       -0.710076       -0.000033  1
  C         -0.941704        0.710070        0.000049  1
  C          0.365871        1.118352        0.000002  1
  N          1.151653        0.000003        0.000022  1
  C          0.365879       -1.118349       -0.000040  1
  H          2.154982        0.000008        0.000050  1
  H         -1.801409        1.357331        0.000091  1
  H          0.799143        2.102676        0.000004  1
  H         -1.801399       -1.357343       -0.000059  1
  H          0.799153       -2.102672       -0.000071  1
  C          1.879385        0.000000        0.684040  2
  H          2.283590        0.000012       -0.319135  2
  C          1.619930        1.202282        1.327884  2
  H          1.822005        2.138933        0.826296  2
  C          1.101089        1.202267        2.615570  2
  H          0.898959        2.138907        3.117158  2
  C          0.841703       -0.000030        3.259413  2
  H          0.437499       -0.000042        4.262588  2
  C          1.101159       -1.202313        2.615570  2
  H          0.899084       -2.138963        3.117158  2
  C          1.620000       -1.202298        1.327884  2
  H          1.822129       -2.138937        0.826296  2

%mem=32GB
%nprocshared= 8
#p m062x/aug-cc-pVDZ   counterpoise=2

00219 m062x/aug-cc-pVDZ   counterpoise=2

 0  1  0  1  0  1
  C         -0.941699       -0.710076       -0.000033  1
  C         -0.941704        0.710070        0.000049  1
  C          0.365871        1.118352        0.000002  1
  N          1.151653        0.000003        0.000022  1
  C          0.365879       -1.118349       -0.000040  1
  H          2.154982        0.000008        0.000050  1
  H         -1.801409        1.357331        0.000091  1
  H          0.799143        2.102676        0.000004  1
  H         -1.801399       -1.357343       -0.000059  1
  H          0.799153       -2.102672       -0.000071  1
  C          1.850833        0.326352        0.684040  2
  H          2.253659       -0.105870       -0.221861  2
  C          2.471827        1.423466        1.265453  2
  H          3.358439        1.845953        0.812502  2
  C          1.954756        1.978270        2.428278  2
  H          2.438542        2.832979        2.881228  2
  C          0.816690        1.435960        3.009690  2
  H          0.413864        1.868182        3.915592  2
  C          0.195696        0.338846        2.428278  2
  H         -0.690915       -0.083641        2.881228  2
  C          0.712767       -0.215958        1.265453  2
  H          0.228982       -1.070667        0.812502  2

%mem=32GB
%nprocshared= 8
#p m062x/aug-cc-pVDZ   counterpoise=2

00220 m062x/aug-cc-pVDZ   counterpoise=2

 0  1  0  1  0  1
  C         -0.941699       -0.710076       -0.000033  1
  C         -0.941704        0.710070        0.000049  1
  C          0.365871        1.118352        0.000002  1
  N          1.151653        0.000003        0.000022  1
  C          0.365879       -1.118349       -0.000040  1
  H          2.154982        0.000008        0.000050  1
  H         -1.801409        1.357331        0.000091  1
  H          0.799143        2.102676        0.000004  1
  H         -1.801399       -1.357343       -0.000059  1
  H          0.799153       -2.102672       -0.000071  1
  C          1.766044        0.642788        0.684040  2
  H          2.180069       -0.041452       -0.044068  2
  C          2.528961        1.704353        1.151344  2
  H          3.537335        1.847127        0.787290  2
  C          1.997515        2.582650        2.085952  2
  H          2.591865        3.409663        2.450006  2
  C          0.703152        2.399382        2.553256  2
  H          0.289128        3.083622        3.281364  2
  C         -0.059764        1.337817        2.085952  2
  H         -1.068139        1.195043        2.450006  2
  C          0.471682        0.459520        1.151344  2
  H         -0.122668       -0.367494        0.787290  2

%mem=32GB
%nprocshared= 8
#p m062x/aug-cc-pVDZ   counterpoise=2

00221 m062x/aug-cc-pVDZ   counterpoise=2

 0  1  0  1  0  1
  C         -0.941699       -0.710076       -0.000033  1
  C         -0.941704        0.710070        0.000049  1
  C          0.365871        1.118352        0.000002  1
  N          1.151653        0.000003        0.000022  1
  C          0.365879       -1.118349       -0.000040  1
  H          2.154982        0.000008        0.000050  1
  H         -1.801409        1.357331        0.000091  1
  H          0.799143        2.102676        0.000004  1
  H         -1.801399       -1.357343       -0.000059  1
  H          0.799153       -2.102672       -0.000071  1
  C          1.627595        0.939693        0.684040  2
  H          1.217744        0.130493        0.095008  2
  C          2.963202        0.915801        1.062084  2
  H          3.593858        0.087988        0.767568  2
  C          3.489291        1.954498        1.818173  2
  H          4.529798        1.935886        2.112689  2
  C          2.679773        3.017088        2.196217  2
  H          3.089624        3.826289        2.785249  2
  C          1.344166        3.040980        1.818173  2
  H          0.713511        3.868793        2.112689  2
  C          0.818077        2.002283        1.062084  2
  H         -0.222429        2.020895        0.767568  2

%mem=32GB
%nprocshared= 8
#p m062x/aug-cc-pVDZ   counterpoise=2

00222 m062x/aug-cc-pVDZ   counterpoise=2

 0  1  0  1  0  1
  C         -0.941699       -0.710076       -0.000033  1
  C         -0.941704        0.710070        0.000049  1
  C          0.365871        1.118352        0.000002  1
  N          1.151653        0.000003        0.000022  1
  C          0.365879       -1.118349       -0.000040  1
  H          2.154982        0.000008        0.000050  1
  H         -1.801409        1.357331        0.000091  1
  H          0.799143        2.102676        0.000004  1
  H         -1.801399       -1.357343       -0.000059  1
  H          0.799153       -2.102672       -0.000071  1
  C          1.439693        1.208046        0.684040  2
  H          0.529757        1.132041        0.104400  2
  C          2.123770        0.058708        1.056057  2
  H          1.746766       -0.912689        0.766236  2
  C          3.291772        0.156268        1.800089  2
  H          3.824704       -0.739124        2.089910  2
  C          3.775698        1.403166        2.172106  2
  H          4.685633        1.479171        2.751746  2
  C          3.091621        2.552504        1.800089  2
  H          3.468624        3.523900        2.089910  2
  C          1.923618        2.454943        1.056057  2
  H          1.390687        3.350336        0.766236  2

%mem=32GB
%nprocshared= 8
#p m062x/aug-cc-pVDZ   counterpoise=2

00223 m062x/aug-cc-pVDZ   counterpoise=2

 0  1  0  1  0  1
  C         -0.941699       -0.710076       -0.000033  1
  C         -0.941704        0.710070        0.000049  1
  C          0.365871        1.118352        0.000002  1
  N          1.151653        0.000003        0.000022  1
  C          0.365879       -1.118349       -0.000040  1
  H          2.154982        0.000008        0.000050  1
  H         -1.801409        1.357331        0.000091  1
  H          0.799143        2.102676        0.000004  1
  H         -1.801399       -1.357343       -0.000059  1
  H          0.799153       -2.102672       -0.000071  1
  C          1.208046        1.439693        0.684040  2
  H          0.781436        2.131386       -0.029617  2
  C          0.458535        0.364622        1.142069  2
  H         -0.551981        0.218779        0.785241  2
  C          1.006135       -0.523243        2.058128  2
  H          0.422229       -1.360778        2.414957  2
  C          2.303247       -0.336036        2.516157  2
  H          2.729856       -1.027729        3.229815  2
  C          3.052757        0.739035        2.058128  2
  H          4.063273        0.884877        2.414957  2
  C          2.505157        1.626899        1.142069  2
  H          3.089063        2.464435        0.785241  2

%mem=32GB
%nprocshared= 8
#p m062x/aug-cc-pVDZ   counterpoise=2

00224 m062x/aug-cc-pVDZ   counterpoise=2

 0  1  0  1  0  1
  C         -0.941699       -0.710076       -0.000033  1
  C         -0.941704        0.710070        0.000049  1
  C          0.365871        1.118352        0.000002  1
  N          1.151653        0.000003        0.000022  1
  C          0.365879       -1.118349       -0.000040  1
  H          2.154982        0.000008        0.000050  1
  H         -1.801409        1.357331        0.000091  1
  H          0.799143        2.102676        0.000004  1
  H         -1.801399       -1.357343       -0.000059  1
  H          0.799153       -2.102672       -0.000071  1
  C          0.939693        1.627595        0.684040  2
  H          0.759714        2.235951       -0.191890  2
  C         -0.097692        0.896073        1.246217  2
  H         -1.085845        0.934534        0.808252  2
  C          0.133330        0.115181        2.370570  2
  H         -0.674845       -0.454713        2.808535  2
  C          1.401736        0.065812        2.932746  2
  H          1.581715       -0.542544        3.808676  2
  C          2.439121        0.797335        2.370570  2
  H          3.427274        0.758873        2.808535  2
  C          2.208099        1.578226        1.246217  2
  H          3.016274        2.148120        0.808252  2

%mem=32GB
%nprocshared= 8
#p m062x/aug-cc-pVDZ   counterpoise=2

00225 m062x/aug-cc-pVDZ   counterpoise=2

 0  1  0  1  0  1
  C         -0.941699       -0.710076       -0.000033  1
  C         -0.941704        0.710070        0.000049  1
  C          0.365871        1.118352        0.000002  1
  N          1.151653        0.000003        0.000022  1
  C          0.365879       -1.118349       -0.000040  1
  H          2.154982        0.000008        0.000050  1
  H         -1.801409        1.357331        0.000091  1
  H          0.799143        2.102676        0.000004  1
  H         -1.801399       -1.357343       -0.000059  1
  H          0.799153       -2.102672       -0.000071  1
  C          0.642788        1.766044        0.684040  2
  H          0.860077        2.233866       -0.266575  2
  C         -0.587081        1.972257        1.294150  2
  H         -1.327922        2.600729        0.818843  2
  C         -0.865996        1.371756        2.514370  2
  H         -1.824126        1.532406        2.989678  2
  C          0.084958        0.565042        3.124481  2
  H         -0.132332        0.097220        4.075096  2
  C          1.314826        0.358829        2.514370  2
  H          2.055667       -0.269643        2.989678  2
  C          1.593741        0.959330        1.294150  2
  H          2.551871        0.798680        0.818843  2

%mem=32GB
%nprocshared= 8
#p m062x/aug-cc-pVDZ   counterpoise=2

00226 m062x/aug-cc-pVDZ   counterpoise=2

 0  1  0  1  0  1
  C         -0.941699       -0.710076       -0.000033  1
  C         -0.941704        0.710070        0.000049  1
  C          0.365871        1.118352        0.000002  1
  N          1.151653        0.000003        0.000022  1
  C          0.365879       -1.118349       -0.000040  1
  H          2.154982        0.000008        0.000050  1
  H         -1.801409        1.357331        0.000091  1
  H          0.799143        2.102676        0.000004  1
  H         -1.801399       -1.357343       -0.000059  1
  H          0.799153       -2.102672       -0.000071  1
  C          0.326352        1.850833        0.684040  2
  H          0.914898        2.164336       -0.167471  2
  C         -0.616618        2.710761        1.230545  2
  H         -0.762693        3.694190        0.804789  2
  C         -1.372082        2.308346        2.323554  2
  H         -2.106704        2.978273        2.749309  2
  C         -1.184577        1.046003        2.870058  2
  H         -1.773123        0.732501        3.721569  2
  C         -0.241607        0.186075        2.323554  2
  H         -0.095531       -0.797354        2.749309  2
  C          0.513857        0.588490        1.230545  2
  H          1.248479       -0.081437        0.804789  2

%mem=32GB
%nprocshared= 8
#p m062x/aug-cc-pVDZ   counterpoise=2

00227 m062x/aug-cc-pVDZ   counterpoise=2

 0  1  0  1  0  1
  C         -0.941699       -0.710076       -0.000033  1
  C         -0.941704        0.710070        0.000049  1
  C          0.365871        1.118352        0.000002  1
  N          1.151653        0.000003        0.000022  1
  C          0.365879       -1.118349       -0.000040  1
  H          2.154982        0.000008        0.000050  1
  H         -1.801409        1.357331        0.000091  1
  H          0.799143        2.102676        0.000004  1
  H         -1.801399       -1.357343       -0.000059  1
  H          0.799153       -2.102672       -0.000071  1
  C          0.000000        1.879385        0.684040  2
  H          0.803742        2.103961       -0.003932  2
  C         -0.839389        2.893190        1.125585  2
  H         -0.689574        3.907570        0.781598  2
  C         -1.871080        2.604922        2.008674  2
  H         -2.525007        3.394727        2.352660  2
  C         -2.063383        1.302850        2.450219  2
  H         -2.867125        1.078274        3.138191  2
  C         -1.223995        0.289045        2.008674  2
  H         -1.373809       -0.725336        2.352660  2
  C         -0.192303        0.577313        1.125585  2
  H          0.461624       -0.212492        0.781598  2

%mem=32GB
%nprocshared= 8
#p m062x/aug-cc-pVDZ   counterpoise=2

00228 m062x/aug-cc-pVDZ   counterpoise=2

 0  1  0  1  0  1
  C         -0.941699       -0.710076       -0.000033  1
  C         -0.941704        0.710070        0.000049  1
  C          0.365871        1.118352        0.000002  1
  N          1.151653        0.000003        0.000022  1
  C          0.365879       -1.118349       -0.000040  1
  H          2.154982        0.000008        0.000050  1
  H         -1.801409        1.357331        0.000091  1
  H          0.799143        2.102676        0.000004  1
  H         -1.801399       -1.357343       -0.000059  1
  H          0.799153       -2.102672       -0.000071  1
  C         -0.326352        1.850833        0.684040  2
  H          0.288303        1.200431        0.076653  2
  C          0.152981        3.094059        1.073865  2
  H          1.141060        3.412195        0.770171  2
  C         -0.635996        3.928922        1.853513  2
  H         -0.262572        4.897459        2.157207  2
  C         -1.904306        3.520558        2.243338  2
  H         -2.518961        4.170960        2.850725  2
  C         -2.383639        2.277332        1.853513  2
  H         -3.371718        1.959197        2.157207  2
  C         -1.594662        1.442470        1.073865  2
  H         -1.968086        0.473933        0.770171  2

%mem=32GB
%nprocshared= 8
#p m062x/aug-cc-pVDZ   counterpoise=2

00229 m062x/aug-cc-pVDZ   counterpoise=2

 0  1  0  1  0  1
  C         -0.941699       -0.710076       -0.000033  1
  C         -0.941704        0.710070        0.000049  1
  C          0.365871        1.118352        0.000002  1
  N          1.151653        0.000003        0.000022  1
  C          0.365879       -1.118349       -0.000040  1
  H          2.154982        0.000008        0.000050  1
  H         -1.801409        1.357331        0.000091  1
  H          0.799143        2.102676        0.000004  1
  H         -1.801399       -1.357343       -0.000059  1
  H          0.799153       -2.102672       -0.000071  1
  C         -0.642788        1.766044        0.684040  2
  H         -0.892788        0.882875        0.111980  2
  C          0.674499        2.005401        1.051191  2
  H          1.450732        1.308702        0.765161  2
  C          0.995402        3.139047        1.785493  2
  H          2.021635        3.325518        2.071523  2
  C         -0.000981        4.033337        2.152644  2
  H          0.249019        4.916507        2.724704  2
  C         -1.318268        3.793981        1.785493  2
  H         -2.094501        4.490680        2.071523  2
  C         -1.639171        2.660335        1.051191  2
  H         -2.665404        2.473863        0.765161  2

%mem=32GB
%nprocshared= 8
#p m062x/aug-cc-pVDZ   counterpoise=2

00230 m062x/aug-cc-pVDZ   counterpoise=2

 0  1  0  1  0  1
  C         -0.941699       -0.710076       -0.000033  1
  C         -0.941704        0.710070        0.000049  1
  C          0.365871        1.118352        0.000002  1
  N          1.151653        0.000003        0.000022  1
  C          0.365879       -1.118349       -0.000040  1
  H          2.154982        0.000008        0.000050  1
  H         -1.801409        1.357331        0.000091  1
  H          0.799143        2.102676        0.000004  1
  H         -1.801399       -1.357343       -0.000059  1
  H          0.799153       -2.102672       -0.000071  1
  C         -0.939693        1.627595        0.684040  2
  H         -1.762373        1.369574        0.031074  2
  C         -0.051893        0.646004        1.103117  2
  H         -0.182931       -0.376726        0.776634  2
  C          1.004108        0.977203        1.941271  2
  H          1.695749        0.212494        2.267754  2
  C          1.172309        2.289993        2.360348  2
  H          1.994989        2.548014        3.013314  2
  C          0.284510        3.271584        1.941271  2
  H          0.415548        4.294314        2.267754  2
  C         -0.771491        2.940385        1.103117  2
  H         -1.463133        3.705094        0.776634  2

%mem=32GB
%nprocshared= 8
#p m062x/aug-cc-pVDZ   counterpoise=2

00231 m062x/aug-cc-pVDZ   counterpoise=2

 0  1  0  1  0  1
  C         -0.941699       -0.710076       -0.000033  1
  C         -0.941704        0.710070        0.000049  1
  C          0.365871        1.118352        0.000002  1
  N          1.151653        0.000003        0.000022  1
  C          0.365879       -1.118349       -0.000040  1
  H          2.154982        0.000008        0.000050  1
  H         -1.801409        1.357331        0.000091  1
  H          0.799143        2.102676        0.000004  1
  H         -1.801399       -1.357343       -0.000059  1
  H          0.799153       -2.102672       -0.000071  1
  C         -1.208046        1.439693        0.684040  2
  H         -1.913883        1.341719       -0.129554  2
  C         -0.589736        0.311700        1.206210  2
  H         -0.813879       -0.665037        0.799412  2
  C          0.316284        0.437460        2.250548  2
  H          0.797979       -0.441304        2.657345  2
  C          0.603996        1.691212        2.772717  2
  H          1.309834        1.789186        3.586312  2
  C         -0.014313        2.819205        2.250548  2
  H          0.209830        3.795942        2.657345  2
  C         -0.920334        2.693445        1.206210  2
  H         -1.402029        3.572209        0.799412  2

%mem=32GB
%nprocshared= 8
#p m062x/aug-cc-pVDZ   counterpoise=2

00232 m062x/aug-cc-pVDZ   counterpoise=2

 0  1  0  1  0  1
  C         -0.941699       -0.710076       -0.000033  1
  C         -0.941704        0.710070        0.000049  1
  C          0.365871        1.118352        0.000002  1
  N          1.151653        0.000003        0.000022  1
  C          0.365879       -1.118349       -0.000040  1
  H          2.154982        0.000008        0.000050  1
  H         -1.801409        1.357331        0.000091  1
  H          0.799143        2.102676        0.000004  1
  H         -1.801399       -1.357343       -0.000059  1
  H          0.799153       -2.102672       -0.000071  1
  C         -1.439693        1.208046        0.684040  2
  H         -1.936169        1.412948       -0.254719  2
  C         -1.579725       -0.034821        1.286541  2
  H         -2.185293       -0.798176        0.817161  2
  C         -0.942443       -0.297837        2.491542  2
  H         -1.051535       -1.266094        2.960921  2
  C         -0.165129        0.682015        3.094042  2
  H          0.331347        0.477112        4.032801  2
  C         -0.025096        1.924882        2.491542  2
  H          0.580472        2.688236        2.960921  2
  C         -0.662378        2.187897        1.286541  2
  H         -0.553286        3.156154        0.817161  2

%mem=32GB
%nprocshared= 8
#p m062x/aug-cc-pVDZ   counterpoise=2

00233 m062x/aug-cc-pVDZ   counterpoise=2

 0  1  0  1  0  1
  C         -0.941699       -0.710076       -0.000033  1
  C         -0.941704        0.710070        0.000049  1
  C          0.365871        1.118352        0.000002  1
  N          1.151653        0.000003        0.000022  1
  C          0.365879       -1.118349       -0.000040  1
  H          2.154982        0.000008        0.000050  1
  H         -1.801409        1.357331        0.000091  1
  H          0.799143        2.102676        0.000004  1
  H         -1.801399       -1.357343       -0.000059  1
  H          0.799153       -2.102672       -0.000071  1
  C         -1.627595        0.939693        0.684040  2
  H         -1.856845        1.490532       -0.218047  2
  C         -2.590459        0.124200        1.263005  2
  H         -3.569828        0.039729        0.811961  2
  C         -2.296191       -0.582864        2.420934  2
  H         -3.046311       -1.218175        2.871978  2
  C         -1.039061       -0.474435        2.999899  2
  H         -0.809811       -1.025274        3.901986  2
  C         -0.076197        0.341058        2.420934  2
  H          0.903171        0.425529        2.871978  2
  C         -0.370465        1.048122        1.263005  2
  H          0.379655        1.683433        0.811961  2

%mem=32GB
%nprocshared= 8
#p m062x/aug-cc-pVDZ   counterpoise=2

00234 m062x/aug-cc-pVDZ   counterpoise=2

 0  1  0  1  0  1
  C         -0.941699       -0.710076       -0.000033  1
  C         -0.941704        0.710070        0.000049  1
  C          0.365871        1.118352        0.000002  1
  N          1.151653        0.000003        0.000022  1
  C          0.365879       -1.118349       -0.000040  1
  H          2.154982        0.000008        0.000050  1
  H         -1.801409        1.357331        0.000091  1
  H          0.799143        2.102676        0.000004  1
  H         -1.801399       -1.357343       -0.000059  1
  H          0.799153       -2.102672       -0.000071  1
  C         -1.766044        0.642788        0.684040  2
  H         -1.804689        1.423601       -0.063341  2
  C         -2.942062        0.082226        1.163714  2
  H         -3.896885        0.426332        0.790023  2
  C         -2.892458       -0.920034        2.123061  2
  H         -3.808636       -1.356741        2.496752  2
  C         -1.666836       -1.361733        2.602734  2
  H         -1.628191       -2.142546        3.350116  2
  C         -0.490818       -0.801171        2.123061  2
  H          0.464004       -1.145277        2.496752  2
  C         -0.540422        0.201089        1.163714  2
  H          0.375756        0.637796        0.790023  2

%mem=32GB
%nprocshared= 8
#p m062x/aug-cc-pVDZ   counterpoise=2

00235 m062x/aug-cc-pVDZ   counterpoise=2

 0  1  0  1  0  1
  C         -0.941699       -0.710076       -0.000033  1
  C         -0.941704        0.710070        0.000049  1
  C          0.365871        1.118352        0.000002  1
  N          1.151653        0.000003        0.000022  1
  C          0.365879       -1.118349       -0.000040  1
  H          2.154982        0.000008        0.000050  1
  H         -1.801409        1.357331        0.000091  1
  H          0.799143        2.102676        0.000004  1
  H         -1.801399       -1.357343       -0.000059  1
  H          0.799153       -2.102672       -0.000071  1
  C         -1.850833        0.326352        0.684040  2
  H         -1.031900        0.672001        0.067909  2
  C         -2.843945        1.212181        1.079477  2
  H         -2.798697        2.247936        0.771411  2
  C         -3.895136        0.768503        1.870349  2
  H         -4.668821        1.458609        2.178415  2
  C         -3.953215       -0.561005        2.265786  2
  H         -4.772148       -0.906654        2.881917  2
  C         -2.960103       -1.446835        1.870349  2
  H         -3.005351       -2.482589        2.178415  2
  C         -1.908912       -1.003156        1.079477  2
  H         -1.135227       -1.693262        0.771411  2

%mem=32GB
%nprocshared= 8
#p m062x/aug-cc-pVDZ   counterpoise=2

00236 m062x/aug-cc-pVDZ   counterpoise=2

 0  1  0  1  0  1
  C         -0.941699       -0.710076       -0.000033  1
  C         -0.941704        0.710070        0.000049  1
  C          0.365871        1.118352        0.000002  1
  N          1.151653        0.000003        0.000022  1
  C          0.365879       -1.118349       -0.000040  1
  H          2.154982        0.000008        0.000050  1
  H         -1.801409        1.357331        0.000091  1
  H          0.799143        2.102676        0.000004  1
  H         -1.801399       -1.357343       -0.000059  1
  H          0.799153       -2.102672       -0.000071  1
  C         -1.879385        0.000000        0.684040  2
  H         -1.134030        0.564429        0.140341  2
  C         -3.083579        0.596228        1.032989  2
  H         -3.276352        1.625147        0.761140  2
  C         -4.040324       -0.128279        1.730887  2
  H         -4.978453        0.336212        2.002736  2
  C         -3.792876       -1.449013        2.079835  2
  H         -4.538231       -2.013442        2.623534  2
  C         -2.588683       -2.045241        1.730887  2
  H         -2.395909       -3.074160        2.002736  2
  C         -1.631937       -1.320734        1.032989  2
  H         -0.693809       -1.785225        0.761140  2

%mem=32GB
%nprocshared= 8
#p m062x/aug-cc-pVDZ   counterpoise=2

00237 m062x/aug-cc-pVDZ   counterpoise=2

 0  1  0  1  0  1
  C         -0.941699       -0.710076       -0.000033  1
  C         -0.941704        0.710070        0.000049  1
  C          0.365871        1.118352        0.000002  1
  N          1.151653        0.000003        0.000022  1
  C          0.365879       -1.118349       -0.000040  1
  H          2.154982        0.000008        0.000050  1
  H         -1.801409        1.357331        0.000091  1
  H          0.799143        2.102676        0.000004  1
  H         -1.801399       -1.357343       -0.000059  1
  H          0.799153       -2.102672       -0.000071  1
  C         -1.850833       -0.326352        0.684040  2
  H         -1.031932       -0.671991        0.067862  2
  C         -1.908888        1.003148        1.079507  2
  H         -1.135216        1.693257        0.771418  2
  C         -2.960039        1.446814        1.870440  2
  H         -3.005268        2.482563        2.178529  2
  C         -3.953135        0.560980        2.265906  2
  H         -4.772036        0.906619        2.882084  2
  C         -3.895080       -0.768520        1.870440  2
  H         -4.668752       -1.458629        2.178529  2
  C         -2.843929       -1.212186        1.079507  2
  H         -2.798700       -2.247934        0.771418  2

%mem=32GB
%nprocshared= 8
#p m062x/aug-cc-pVDZ   counterpoise=2

00238 m062x/aug-cc-pVDZ   counterpoise=2

 0  1  0  1  0  1
  C         -0.941699       -0.710076       -0.000033  1
  C         -0.941704        0.710070        0.000049  1
  C          0.365871        1.118352        0.000002  1
  N          1.151653        0.000003        0.000022  1
  C          0.365879       -1.118349       -0.000040  1
  H          2.154982        0.000008        0.000050  1
  H         -1.801409        1.357331        0.000091  1
  H          0.799143        2.102676        0.000004  1
  H         -1.801399       -1.357343       -0.000059  1
  H          0.799153       -2.102672       -0.000071  1
  C         -1.766044       -0.642788        0.684040  2
  H         -1.804674       -1.423526       -0.063421  2
  C         -0.540431       -0.201120        1.163765  2
  H          0.375755       -0.637775        0.790034  2
  C         -0.490846        0.801044        2.123214  2
  H          0.463969        1.145126        2.496944  2
  C         -1.666875        1.361539        2.602938  2
  H         -1.628246        2.142277        3.350399  2
  C         -2.892488        0.919872        2.123214  2
  H         -3.808674        1.356527        2.496944  2
  C         -2.942073       -0.082292        1.163765  2
  H         -3.896888       -0.426375        0.790034  2

%mem=32GB
%nprocshared= 8
#p m062x/aug-cc-pVDZ   counterpoise=2

00239 m062x/aug-cc-pVDZ   counterpoise=2

 0  1  0  1  0  1
  C         -0.941699       -0.710076       -0.000033  1
  C         -0.941704        0.710070        0.000049  1
  C          0.365871        1.118352        0.000002  1
  N          1.151653        0.000003        0.000022  1
  C          0.365879       -1.118349       -0.000040  1
  H          2.154982        0.000008        0.000050  1
  H         -1.801409        1.357331        0.000091  1
  H          0.799143        2.102676        0.000004  1
  H         -1.801399       -1.357343       -0.000059  1
  H          0.799153       -2.102672       -0.000071  1
  C         -1.627595       -0.939693        0.684040  2
  H         -1.856796       -1.490461       -0.218103  2
  C         -0.370482       -1.048133        1.263041  2
  H          0.379673       -1.683382        0.811969  2
  C         -0.076278       -0.341161        2.421042  2
  H          0.903077       -0.425641        2.872113  2
  C         -1.039187        0.474253        3.000042  2
  H         -0.809987        1.025022        3.902185  2
  C         -2.296300        0.582693        2.421042  2
  H         -3.046455        1.217942        2.872113  2
  C         -2.590504       -0.124279        1.263041  2
  H         -3.569860       -0.039799        0.811969  2

%mem=32GB
%nprocshared= 8
#p m062x/aug-cc-pVDZ   counterpoise=2

00240 m062x/aug-cc-pVDZ   counterpoise=2

 0  1  0  1  0  1
  C         -0.941699       -0.710076       -0.000033  1
  C         -0.941704        0.710070        0.000049  1
  C          0.365871        1.118352        0.000002  1
  N          1.151653        0.000003        0.000022  1
  C          0.365879       -1.118349       -0.000040  1
  H          2.154982        0.000008        0.000050  1
  H         -1.801409        1.357331        0.000091  1
  H          0.799143        2.102676        0.000004  1
  H         -1.801399       -1.357343       -0.000059  1
  H          0.799153       -2.102672       -0.000071  1
  C         -1.439693       -1.208046        0.684040  2
  H         -1.936074       -1.412931       -0.254772  2
  C         -0.662396       -2.187891        1.286575  2
  H         -0.553224       -3.156125        0.817169  2
  C         -0.025235       -1.924897        2.491645  2
  H          0.580319       -2.688246        2.961051  2
  C         -0.165371       -0.682058        3.094179  2
  H          0.331011       -0.477172        4.032992  2
  C         -0.942667        0.297787        2.491645  2
  H         -1.051839        1.266022        2.961051  2
  C         -1.579828        0.034793        1.286575  2
  H         -2.185382        0.798142        0.817169  2

%mem=32GB
%nprocshared= 8
#p m062x/aug-cc-pVDZ   counterpoise=2

00241 m062x/aug-cc-pVDZ   counterpoise=2

 0  1  0  1  0  1
  C         -0.941699       -0.710076       -0.000033  1
  C         -0.941704        0.710070        0.000049  1
  C          0.365871        1.118352        0.000002  1
  N          1.151653        0.000003        0.000022  1
  C          0.365879       -1.118349       -0.000040  1
  H          2.154982        0.000008        0.000050  1
  H         -1.801409        1.357331        0.000091  1
  H          0.799143        2.102676        0.000004  1
  H         -1.801399       -1.357343       -0.000059  1
  H          0.799153       -2.102672       -0.000071  1
  C         -1.208046       -1.439693        0.684040  2
  H         -1.913790       -1.341745       -0.129638  2
  C         -0.920373       -2.693432        1.206264  2
  H         -1.402005       -3.572210        0.799424  2
  C         -0.014472       -2.819159        2.250710  2
  H          0.209640       -3.795885        2.657550  2
  C          0.603756       -1.691147        2.772934  2
  H          1.309500       -1.789095        3.586612  2
  C          0.316083       -0.437408        2.250710  2
  H          0.797715        0.441371        2.657550  2
  C         -0.589817       -0.311681        1.206264  2
  H         -0.813930        0.665046        0.799424  2

%mem=32GB
%nprocshared= 8
#p m062x/aug-cc-pVDZ   counterpoise=2

00242 m062x/aug-cc-pVDZ   counterpoise=2

 0  1  0  1  0  1
  C         -0.941699       -0.710076       -0.000033  1
  C         -0.941704        0.710070        0.000049  1
  C          0.365871        1.118352        0.000002  1
  N          1.151653        0.000003        0.000022  1
  C          0.365879       -1.118349       -0.000040  1
  H          2.154982        0.000008        0.000050  1
  H         -1.801409        1.357331        0.000091  1
  H          0.799143        2.102676        0.000004  1
  H         -1.801399       -1.357343       -0.000059  1
  H          0.799153       -2.102672       -0.000071  1
  C         -0.939693       -1.627595        0.684040  2
  H         -1.762305       -1.369604        0.030977  2
  C         -0.771524       -2.940369        1.103180  2
  H         -1.463123       -3.705096        0.776648  2
  C          0.284390       -3.271530        1.941458  2
  H          0.415403       -4.294248        2.267990  2
  C          1.172135       -2.289917        2.360597  2
  H          1.994748       -2.547908        3.013660  2
  C          1.003967       -0.977142        1.941458  2
  H          1.695566       -0.212416        2.267990  2
  C         -0.051947       -0.645982        1.103180  2
  H         -0.182960        0.376736        0.776648  2

%mem=32GB
%nprocshared= 8
#p m062x/aug-cc-pVDZ   counterpoise=2

00243 m062x/aug-cc-pVDZ   counterpoise=2

 0  1  0  1  0  1
  C         -0.941699       -0.710076       -0.000033  1
  C         -0.941704        0.710070        0.000049  1
  C          0.365871        1.118352        0.000002  1
  N          1.151653        0.000003        0.000022  1
  C          0.365879       -1.118349       -0.000040  1
  H          2.154982        0.000008        0.000050  1
  H         -1.801409        1.357331        0.000091  1
  H          0.799143        2.102676        0.000004  1
  H         -1.801399       -1.357343       -0.000059  1
  H          0.799153       -2.102672       -0.000071  1
  C         -0.642788       -1.766044        0.684040  2
  H         -0.892777       -0.882905        0.111928  2
  C         -1.639179       -2.660312        1.051225  2
  H         -2.665407       -2.473853        0.765169  2
  C         -1.318291       -3.793919        1.785594  2
  H         -2.094530       -4.490600        2.071650  2
  C         -0.001011       -4.033259        2.152778  2
  H          0.248978       -4.916398        2.724890  2
  C          0.995381       -3.138992        1.785594  2
  H          2.021609       -3.325450        2.071650  2
  C          0.674492       -2.005384        1.051225  2
  H          1.450732       -1.308704        0.765169  2

%mem=32GB
%nprocshared= 8
#p m062x/aug-cc-pVDZ   counterpoise=2

00244 m062x/aug-cc-pVDZ   counterpoise=2

 0  1  0  1  0  1
  C         -0.941699       -0.710076       -0.000033  1
  C         -0.941704        0.710070        0.000049  1
  C          0.365871        1.118352        0.000002  1
  N          1.151653        0.000003        0.000022  1
  C          0.365879       -1.118349       -0.000040  1
  H          2.154982        0.000008        0.000050  1
  H         -1.801409        1.357331        0.000091  1
  H          0.799143        2.102676        0.000004  1
  H         -1.801399       -1.357343       -0.000059  1
  H          0.799153       -2.102672       -0.000071  1
  C         -0.326352       -1.850833        0.684040  2
  H          0.288295       -1.200445        0.076631  2
  C         -1.594654       -1.442458        1.073879  2
  H         -1.968079       -0.473925        0.770174  2
  C         -2.383621       -2.277303        1.853556  2
  H         -3.371693       -1.959159        2.157261  2
  C         -1.904286       -3.520524        2.243395  2
  H         -2.518932       -4.170912        2.850805  2
  C         -0.635984       -3.928899        1.853556  2
  H         -0.262558       -4.897432        2.157261  2
  C          0.152983       -3.094054        1.073879  2
  H          1.141055       -3.412199        0.770174  2

%mem=32GB
%nprocshared= 8
#p m062x/aug-cc-pVDZ   counterpoise=2

00245 m062x/aug-cc-pVDZ   counterpoise=2

 0  1  0  1  0  1
  C         -0.941699       -0.710076       -0.000033  1
  C         -0.941704        0.710070        0.000049  1
  C          0.365871        1.118352        0.000002  1
  N          1.151653        0.000003        0.000022  1
  C          0.365879       -1.118349       -0.000040  1
  H          2.154982        0.000008        0.000050  1
  H         -1.801409        1.357331        0.000091  1
  H          0.799143        2.102676        0.000004  1
  H         -1.801399       -1.357343       -0.000059  1
  H          0.799153       -2.102672       -0.000071  1
  C         -0.000000       -1.879385        0.684040  2
  H          0.803711       -2.103946       -0.003973  2
  C         -0.192293       -0.577320        1.125611  2
  H          0.461612        0.212494        0.781604  2
  C         -1.223945       -0.289072        2.008752  2
  H         -1.373752        0.725303        2.352759  2
  C         -2.063305       -1.302889        2.450323  2
  H         -2.867016       -1.078329        3.138336  2
  C         -1.871012       -2.604954        2.008752  2
  H         -2.524917       -3.394769        2.352759  2
  C         -0.839360       -2.893202        1.125611  2
  H         -0.689553       -3.907577        0.781604  2

%mem=32GB
%nprocshared= 8
#p m062x/aug-cc-pVDZ   counterpoise=2

00246 m062x/aug-cc-pVDZ   counterpoise=2

 0  1  0  1  0  1
  C         -0.941699       -0.710076       -0.000033  1
  C         -0.941704        0.710070        0.000049  1
  C          0.365871        1.118352        0.000002  1
  N          1.151653        0.000003        0.000022  1
  C          0.365879       -1.118349       -0.000040  1
  H          2.154982        0.000008        0.000050  1
  H         -1.801409        1.357331        0.000091  1
  H          0.799143        2.102676        0.000004  1
  H         -1.801399       -1.357343       -0.000059  1
  H          0.799153       -2.102672       -0.000071  1
  C          0.326352       -1.850833        0.684040  2
  H          0.914868       -2.164308       -0.167502  2
  C          0.513860       -0.588500        1.230565  2
  H          1.248454        0.081448        0.804794  2
  C         -0.241565       -0.186120        2.323614  2
  H         -0.095487        0.797302        2.749385  2
  C         -1.184498       -1.046075        2.870138  2
  H         -1.773014       -0.732600        3.721681  2
  C         -1.372007       -2.308408        2.323614  2
  H         -2.106601       -2.978356        2.749385  2
  C         -0.616582       -2.710787        1.230565  2
  H         -0.762660       -3.694210        0.804794  2

%mem=32GB
%nprocshared= 8
#p m062x/aug-cc-pVDZ   counterpoise=2

00247 m062x/aug-cc-pVDZ   counterpoise=2

 0  1  0  1  0  1
  C         -0.941699       -0.710076       -0.000033  1
  C         -0.941704        0.710070        0.000049  1
  C          0.365871        1.118352        0.000002  1
  N          1.151653        0.000003        0.000022  1
  C          0.365879       -1.118349       -0.000040  1
  H          2.154982        0.000008        0.000050  1
  H         -1.801409        1.357331        0.000091  1
  H          0.799143        2.102676        0.000004  1
  H         -1.801399       -1.357343       -0.000059  1
  H          0.799153       -2.102672       -0.000071  1
  C          0.642788       -1.766044        0.684040  2
  H          0.860072       -2.233821       -0.266599  2
  C          1.593729       -0.959328        1.294165  2
  H          2.551846       -0.798631        0.818846  2
  C          1.314820       -0.358885        2.514415  2
  H          2.055652        0.269589        2.989735  2
  C          0.084969       -0.565158        3.124541  2
  H         -0.132315       -0.097382        4.075179  2
  C         -0.865972       -1.371875        2.514415  2
  H         -1.824089       -1.532572        2.989735  2
  C         -0.587063       -1.972318        1.294165  2
  H         -1.327895       -2.600792        0.818846  2

%mem=32GB
%nprocshared= 8
#p m062x/aug-cc-pVDZ   counterpoise=2

00248 m062x/aug-cc-pVDZ   counterpoise=2

 0  1  0  1  0  1
  C         -0.941699       -0.710076       -0.000033  1
  C         -0.941704        0.710070        0.000049  1
  C          0.365871        1.118352        0.000002  1
  N          1.151653        0.000003        0.000022  1
  C          0.365879       -1.118349       -0.000040  1
  H          2.154982        0.000008        0.000050  1
  H         -1.801409        1.357331        0.000091  1
  H          0.799143        2.102676        0.000004  1
  H         -1.801399       -1.357343       -0.000059  1
  H          0.799153       -2.102672       -0.000071  1
  C          0.939693       -1.627595        0.684040  2
  H          0.759739       -2.235905       -0.191927  2
  C          2.208089       -1.578236        1.246241  2
  H          3.016281       -2.148092        0.808257  2
  C          2.439079       -0.797404        2.370641  2
  H          3.427224       -0.758950        2.808625  2
  C          1.401672       -0.065930        2.932841  2
  H          1.581626        0.542379        3.808808  2
  C          0.133276       -0.115289        2.370641  2
  H         -0.674916        0.454566        2.808625  2
  C         -0.097714       -0.896122        1.246241  2
  H         -1.085859       -0.934576        0.808257  2

%mem=32GB
%nprocshared= 8
#p m062x/aug-cc-pVDZ   counterpoise=2

00249 m062x/aug-cc-pVDZ   counterpoise=2

 0  1  0  1  0  1
  C         -0.941699       -0.710076       -0.000033  1
  C         -0.941704        0.710070        0.000049  1
  C          0.365871        1.118352        0.000002  1
  N          1.151653        0.000003        0.000022  1
  C          0.365879       -1.118349       -0.000040  1
  H          2.154982        0.000008        0.000050  1
  H         -1.801409        1.357331        0.000091  1
  H          0.799143        2.102676        0.000004  1
  H         -1.801399       -1.357343       -0.000059  1
  H          0.799153       -2.102672       -0.000071  1
  C          1.208046       -1.439693        0.684040  2
  H          0.781464       -2.131353       -0.029666  2
  C          2.505144       -1.626912        1.142101  2
  H          3.089068       -2.464424        0.785248  2
  C          3.052708       -0.739089        2.058222  2
  H          4.063214       -0.884942        2.415075  2
  C          2.303174        0.335952        2.516282  2
  H          2.729756        1.027612        3.229988  2
  C          1.006076        0.523171        2.058222  2
  H          0.422151        1.360684        2.415075  2
  C          0.458512       -0.364651        1.142101  2
  H         -0.551994       -0.218799        0.785248  2

%mem=32GB
%nprocshared= 8
#p m062x/aug-cc-pVDZ   counterpoise=2

00250 m062x/aug-cc-pVDZ   counterpoise=2

 0  1  0  1  0  1
  C         -0.941699       -0.710076       -0.000033  1
  C         -0.941704        0.710070        0.000049  1
  C          0.365871        1.118352        0.000002  1
  N          1.151653        0.000003        0.000022  1
  C          0.365879       -1.118349       -0.000040  1
  H          2.154982        0.000008        0.000050  1
  H         -1.801409        1.357331        0.000091  1
  H          0.799143        2.102676        0.000004  1
  H         -1.801399       -1.357343       -0.000059  1
  H          0.799153       -2.102672       -0.000071  1
  C          1.439693       -1.208046        0.684040  2
  H          0.529776       -1.132039        0.104371  2
  C          1.923602       -2.454944        1.056075  2
  H          1.390677       -3.350335        0.766240  2
  C          3.091582       -2.552506        1.800144  2
  H          3.468573       -3.523904        2.089978  2
  C          3.775651       -1.403170        2.172178  2
  H          4.685568       -1.479176        2.751847  2
  C          3.291741       -0.156272        1.800144  2
  H          3.824667        0.739120        2.089978  2
  C          2.123762       -0.058709        1.056075  2
  H          1.746771        0.912688        0.766240  2

%mem=32GB
%nprocshared= 8
#p m062x/aug-cc-pVDZ   counterpoise=2

00251 m062x/aug-cc-pVDZ   counterpoise=2

 0  1  0  1  0  1
  C         -0.941699       -0.710076       -0.000033  1
  C         -0.941704        0.710070        0.000049  1
  C          0.365871        1.118352        0.000002  1
  N          1.151653        0.000003        0.000022  1
  C          0.365879       -1.118349       -0.000040  1
  H          2.154982        0.000008        0.000050  1
  H         -1.801409        1.357331        0.000091  1
  H          0.799143        2.102676        0.000004  1
  H         -1.801399       -1.357343       -0.000059  1
  H          0.799153       -2.102672       -0.000071  1
  C          1.627595       -0.939693        0.684040  2
  H          1.217746       -0.130490        0.095010  2
  C          0.818075       -2.002281        1.062083  2
  H         -0.222432       -2.020890        0.767568  2
  C          1.344162       -3.040982        1.818169  2
  H          0.713505       -3.868794        2.112684  2
  C          2.679770       -3.017094        2.196212  2
  H          3.089619       -3.826297        2.785242  2
  C          3.489290       -1.954506        1.818169  2
  H          4.529796       -1.935897        2.112684  2
  C          2.963203       -0.915805        1.062083  2
  H          3.593860       -0.087993        0.767568  2

%mem=32GB
%nprocshared= 8
#p m062x/aug-cc-pVDZ   counterpoise=2

00252 m062x/aug-cc-pVDZ   counterpoise=2

 0  1  0  1  0  1
  C         -0.941699       -0.710076       -0.000033  1
  C         -0.941704        0.710070        0.000049  1
  C          0.365871        1.118352        0.000002  1
  N          1.151653        0.000003        0.000022  1
  C          0.365879       -1.118349       -0.000040  1
  H          2.154982        0.000008        0.000050  1
  H         -1.801409        1.357331        0.000091  1
  H          0.799143        2.102676        0.000004  1
  H         -1.801399       -1.357343       -0.000059  1
  H          0.799153       -2.102672       -0.000071  1
  C          1.766044       -0.642788        0.684040  2
  H          2.180065        0.041462       -0.044061  2
  C          0.471678       -0.459538        1.151339  2
  H         -0.122680        0.367472        0.787289  2
  C         -0.059763       -1.337848        2.085938  2
  H         -1.068141       -1.195088        2.449988  2
  C          0.703163       -2.399408        2.553237  2
  H          0.289142       -3.083658        3.281338  2
  C          1.997529       -2.582658        2.085938  2
  H          2.591887       -3.409668        2.449988  2
  C          2.528970       -1.704348        1.151339  2
  H          3.537348       -1.847108        0.787289  2

%mem=32GB
%nprocshared= 8
#p m062x/aug-cc-pVDZ   counterpoise=2

00253 m062x/aug-cc-pVDZ   counterpoise=2

 0  1  0  1  0  1
  C         -0.941699       -0.710076       -0.000033  1
  C         -0.941704        0.710070        0.000049  1
  C          0.365871        1.118352        0.000002  1
  N          1.151653        0.000003        0.000022  1
  C          0.365879       -1.118349       -0.000040  1
  H          2.154982        0.000008        0.000050  1
  H         -1.801409        1.357331        0.000091  1
  H          0.799143        2.102676        0.000004  1
  H         -1.801399       -1.357343       -0.000059  1
  H          0.799153       -2.102672       -0.000071  1
  C          1.850833       -0.326352        0.684040  2
  H          2.253656        0.105888       -0.221854  2
  C          0.712749        0.215925        1.265448  2
  H          0.228947        1.070626        0.812501  2
  C          0.195682       -0.338902        2.428264  2
  H         -0.690944        0.083559        2.881211  2
  C          0.816698       -1.436006        3.009672  2
  H          0.413876       -1.868245        3.915566  2
  C          1.954782       -1.978283        2.428264  2
  H          2.438585       -2.832984        2.881211  2
  C          2.471850       -1.423456        1.265448  2
  H          3.358475       -1.845917        0.812501  2

%mem=32GB
%nprocshared= 8
#p m062x/aug-cc-pVDZ   counterpoise=2

00254 m062x/aug-cc-pVDZ   counterpoise=2

 0  1  0  1  0  1
  C         -0.941699       -0.710076       -0.000033  1
  C         -0.941704        0.710070        0.000049  1
  C          0.365871        1.118352        0.000002  1
  N          1.151653        0.000003        0.000022  1
  C          0.365879       -1.118349       -0.000040  1
  H          2.154982        0.000008        0.000050  1
  H         -1.801409        1.357331        0.000091  1
  H          0.799143        2.102676        0.000004  1
  H         -1.801399       -1.357343       -0.000059  1
  H          0.799153       -2.102672       -0.000071  1
  C          1.969616        0.000000        0.347296  2
  H          2.478939        0.000022       -0.606817  2
  C          1.642677        1.202276        0.959651  2
  H          1.897298        2.138932        0.482595  2
  C          0.988905        1.202248        2.184361  2
  H          0.734203        2.138882        2.661417  2
  C          0.662070       -0.000056        2.796716  2
  H          0.152747       -0.000078        3.750829  2
  C          0.989009       -1.202332        2.184361  2
  H          0.734387       -2.138988        2.661417  2
  C          1.642781       -1.202304        0.959651  2
  H          1.897483       -2.138938        0.482595  2

%mem=32GB
%nprocshared= 8
#p m062x/aug-cc-pVDZ   counterpoise=2

00255 m062x/aug-cc-pVDZ   counterpoise=2

 0  1  0  1  0  1
  C         -0.941699       -0.710076       -0.000033  1
  C         -0.941704        0.710070        0.000049  1
  C          0.365871        1.118352        0.000002  1
  N          1.151653        0.000003        0.000022  1
  C          0.365879       -1.118349       -0.000040  1
  H          2.154982        0.000008        0.000050  1
  H         -1.801409        1.357331        0.000091  1
  H          0.799143        2.102676        0.000004  1
  H         -1.801399       -1.357343       -0.000059  1
  H          0.799153       -2.102672       -0.000071  1
  C          1.939693        0.342020        0.347296  2
  H          2.376695       -0.352208       -0.357557  2
  C          2.676709        1.428066        0.799675  2
  H          3.687884        1.579923        0.447248  2
  C          2.115768        2.319185        1.704432  2
  H          2.689941        3.165270        2.056858  2
  C          0.817812        2.124258        2.156810  2
  H          0.380810        2.818487        2.861663  2
  C          0.080795        1.038213        1.704432  2
  H         -0.930379        0.886356        2.056858  2
  C          0.641736        0.147094        0.799675  2
  H          0.067563       -0.698992        0.447248  2

%mem=32GB
%nprocshared= 8
#p m062x/aug-cc-pVDZ   counterpoise=2

00256 m062x/aug-cc-pVDZ   counterpoise=2

 0  1  0  1  0  1
  C         -0.941699       -0.710076       -0.000033  1
  C         -0.941704        0.710070        0.000049  1
  C          0.365871        1.118352        0.000002  1
  N          1.151653        0.000003        0.000022  1
  C          0.365879       -1.118349       -0.000040  1
  H          2.154982        0.000008        0.000050  1
  H         -1.801409        1.357331        0.000091  1
  H          0.799143        2.102676        0.000004  1
  H         -1.801399       -1.357343       -0.000059  1
  H          0.799153       -2.102672       -0.000071  1
  C          1.850833        0.673648        0.347296  2
  H          2.253650       -0.218527       -0.112600  2
  C          2.688081        1.740995        0.642460  2
  H          3.743156        1.680338        0.412512  2
  C          2.171020        2.886200        1.232787  2
  H          2.823278        3.717718        1.462735  2
  C          0.816712        2.964058        1.527951  2
  H          0.413895        3.856233        1.987847  2
  C         -0.020536        1.896711        1.232787  2
  H         -1.075611        1.957368        1.462735  2
  C          0.496525        0.751506        0.642460  2
  H         -0.155733       -0.080012        0.412512  2

%mem=32GB
%nprocshared= 8
#p m062x/aug-cc-pVDZ   counterpoise=2

00257 m062x/aug-cc-pVDZ   counterpoise=2

 0  1  0  1  0  1
  C         -0.941699       -0.710076       -0.000033  1
  C         -0.941704        0.710070        0.000049  1
  C          0.365871        1.118352        0.000002  1
  N          1.151653        0.000003        0.000022  1
  C          0.365879       -1.118349       -0.000040  1
  H          2.154982        0.000008        0.000050  1
  H         -1.801409        1.357331        0.000091  1
  H          0.799143        2.102676        0.000004  1
  H         -1.801399       -1.357343       -0.000059  1
  H          0.799153       -2.102672       -0.000071  1
  C          1.705737        0.984808        0.347296  2
  H          2.133160        0.047844        0.016917  2
  C          2.525265        2.085148        0.559335  2
  H          3.591142        2.005406        0.394146  2
  C          1.976620        3.287844        0.983413  2
  H          2.615074        4.145066        1.148603  2
  C          0.608447        3.390201        1.195453  2
  H          0.181024        4.327165        1.525832  2
  C         -0.211081        2.289861        0.983413  2
  H         -1.276957        2.369603        1.148603  2
  C          0.337564        1.087164        0.559335  2
  H         -0.300889        0.229943        0.394146  2

%mem=32GB
%nprocshared= 8
#p m062x/aug-cc-pVDZ   counterpoise=2

00258 m062x/aug-cc-pVDZ   counterpoise=2

 0  1  0  1  0  1
  C         -0.941699       -0.710076       -0.000033  1
  C         -0.941704        0.710070        0.000049  1
  C          0.365871        1.118352        0.000002  1
  N          1.151653        0.000003        0.000022  1
  C          0.365879       -1.118349       -0.000040  1
  H          2.154982        0.000008        0.000050  1
  H         -1.801409        1.357331        0.000091  1
  H          0.799143        2.102676        0.000004  1
  H         -1.801399       -1.357343       -0.000059  1
  H          0.799153       -2.102672       -0.000071  1
  C          1.508813        1.266044        0.347296  2
  H          0.841814        2.052371        0.020886  2
  C          1.020032       -0.016352        0.556788  2
  H         -0.027752       -0.229078        0.393583  2
  C          1.876199       -1.025690        0.975772  2
  H          1.495415       -2.024742        1.138978  2
  C          3.221148       -0.752631        1.185264  2
  H          3.888147       -1.538958        1.511675  2
  C          3.709929        0.529766        0.975772  2
  H          4.757713        0.742492        1.138978  2
  C          2.853761        1.539103        0.556788  2
  H          3.234546        2.538156        0.393583  2

%mem=32GB
%nprocshared= 8
#p m062x/aug-cc-pVDZ   counterpoise=2

00259 m062x/aug-cc-pVDZ   counterpoise=2

 0  1  0  1  0  1
  C         -0.941699       -0.710076       -0.000033  1
  C         -0.941704        0.710070        0.000049  1
  C          0.365871        1.118352        0.000002  1
  N          1.151653        0.000003        0.000022  1
  C          0.365879       -1.118349       -0.000040  1
  H          2.154982        0.000008        0.000050  1
  H         -1.801409        1.357331        0.000091  1
  H          0.799143        2.102676        0.000004  1
  H         -1.801399       -1.357343       -0.000059  1
  H          0.799153       -2.102672       -0.000071  1
  C          1.266044        1.508813        0.347296  2
  H          0.658690        2.281322       -0.104469  2
  C          0.710693        0.269922        0.637242  2
  H         -0.329308        0.077271        0.411359  2
  C          1.490301       -0.721679        1.217132  2
  H          1.057654       -1.686839        1.443014  2
  C          2.825259       -0.474389        1.507077  2
  H          3.432614       -1.246898        1.958842  2
  C          3.380610        0.764502        1.217132  2
  H          4.420611        0.957153        1.443014  2
  C          2.601003        1.756103        0.637242  2
  H          3.033649        2.721263        0.411359  2

%mem=32GB
%nprocshared= 8
#p m062x/aug-cc-pVDZ   counterpoise=2

00260 m062x/aug-cc-pVDZ   counterpoise=2

 0  1  0  1  0  1
  C         -0.941699       -0.710076       -0.000033  1
  C         -0.941704        0.710070        0.000049  1
  C          0.365871        1.118352        0.000002  1
  N          1.151653        0.000003        0.000022  1
  C          0.365879       -1.118349       -0.000040  1
  H          2.154982        0.000008        0.000050  1
  H         -1.801409        1.357331        0.000091  1
  H          0.799143        2.102676        0.000004  1
  H         -1.801399       -1.357343       -0.000059  1
  H          0.799153       -2.102672       -0.000071  1
  C          0.984808        1.705737        0.347296  2
  H          0.625680        2.473529       -0.324465  2
  C          0.126252        0.703572        0.778437  2
  H         -0.901734        0.690626        0.442556  2
  C          0.587233       -0.281974        1.640717  2
  H         -0.081625       -1.062713        1.976598  2
  C          1.906769       -0.265356        2.071857  2
  H          2.265897       -1.033148        2.743619  2
  C          2.765325        0.736809        1.640717  2
  H          3.793311        0.749755        1.976598  2
  C          2.304344        1.722356        0.778437  2
  H          2.973202        2.503094        0.442556  2

%mem=32GB
%nprocshared= 8
#p m062x/aug-cc-pVDZ   counterpoise=2

00261 m062x/aug-cc-pVDZ   counterpoise=2

 0  1  0  1  0  1
  C         -0.941699       -0.710076       -0.000033  1
  C         -0.941704        0.710070        0.000049  1
  C          0.365871        1.118352        0.000002  1
  N          1.151653        0.000003        0.000022  1
  C          0.365879       -1.118349       -0.000040  1
  H          2.154982        0.000008        0.000050  1
  H         -1.801409        1.357331        0.000091  1
  H          0.799143        2.102676        0.000004  1
  H         -1.801399       -1.357343       -0.000059  1
  H          0.799153       -2.102672       -0.000071  1
  C          0.673648        1.850833        0.347296  2
  H          0.977309        2.460219       -0.493049  2
  C         -0.597332        1.995948        0.886635  2
  H         -1.283830        2.718385        0.466462  2
  C         -0.987114        1.213734        1.965311  2
  H         -1.977272        1.326785        2.385484  2
  C         -0.105916        0.286405        2.504650  2
  H         -0.409577       -0.322981        3.344995  2
  C          1.165064        0.141290        1.965311  2
  H          1.851562       -0.581147        2.385484  2
  C          1.554846        0.923504        0.886635  2
  H          2.545004        0.810453        0.466462  2

%mem=32GB
%nprocshared= 8
#p m062x/aug-cc-pVDZ   counterpoise=2

00262 m062x/aug-cc-pVDZ   counterpoise=2

 0  1  0  1  0  1
  C         -0.941699       -0.710076       -0.000033  1
  C         -0.941704        0.710070        0.000049  1
  C          0.365871        1.118352        0.000002  1
  N          1.151653        0.000003        0.000022  1
  C          0.365879       -1.118349       -0.000040  1
  H          2.154982        0.000008        0.000050  1
  H         -1.801409        1.357331        0.000091  1
  H          0.799143        2.102676        0.000004  1
  H         -1.801399       -1.357343       -0.000059  1
  H          0.799153       -2.102672       -0.000071  1
  C          0.342020        1.939693        0.347296  2
  H          1.170476        2.235072       -0.282111  2
  C         -0.593457        2.882579        0.751253  2
  H         -0.493787        3.912514        0.436550  2
  C         -1.656872        2.503427        1.559167  2
  H         -2.385658        3.237983        1.873871  2
  C         -1.784810        1.181389        1.963124  2
  H         -2.613266        0.886010        2.592531  2
  C         -0.849332        0.238503        1.559167  2
  H         -0.949003       -0.791433        1.873871  2
  C          0.214083        0.617654        0.751253  2
  H          0.942868       -0.116902        0.436550  2

%mem=32GB
%nprocshared= 8
#p m062x/aug-cc-pVDZ   counterpoise=2

00263 m062x/aug-cc-pVDZ   counterpoise=2

 0  1  0  1  0  1
  C         -0.941699       -0.710076       -0.000033  1
  C         -0.941704        0.710070        0.000049  1
  C          0.365871        1.118352        0.000002  1
  N          1.151653        0.000003        0.000022  1
  C          0.365879       -1.118349       -0.000040  1
  H          2.154982        0.000008        0.000050  1
  H         -1.801409        1.357331        0.000091  1
  H          0.799143        2.102676        0.000004  1
  H         -1.801399       -1.357343       -0.000059  1
  H          0.799153       -2.102672       -0.000071  1
  C          0.000000        1.969616        0.347296  2
  H          0.980559        2.132883       -0.078836  2
  C         -0.826796        3.050793        0.620790  2
  H         -0.490353        4.056351        0.407724  2
  C         -2.085452        2.841221        1.167779  2
  H         -2.729569        3.683513        1.380845  2
  C         -2.517313        1.550473        1.441273  2
  H         -3.497872        1.387206        1.867405  2
  C         -1.690517        0.469296        1.167779  2
  H         -2.026960       -0.536263        1.380845  2
  C         -0.431861        0.678867        0.620790  2
  H          0.212256       -0.163425        0.407724  2

%mem=32GB
%nprocshared= 8
#p m062x/aug-cc-pVDZ   counterpoise=2

00264 m062x/aug-cc-pVDZ   counterpoise=2

 0  1  0  1  0  1
  C         -0.941699       -0.710076       -0.000033  1
  C         -0.941704        0.710070        0.000049  1
  C          0.365871        1.118352        0.000002  1
  N          1.151653        0.000003        0.000022  1
  C          0.365879       -1.118349       -0.000040  1
  H          2.154982        0.000008        0.000050  1
  H         -1.801409        1.357331        0.000091  1
  H          0.799143        2.102676        0.000004  1
  H         -1.801399       -1.357343       -0.000059  1
  H          0.799153       -2.102672       -0.000071  1
  C         -0.342020        1.939693        0.347296  2
  H          0.330422        1.159483        0.017394  2
  C          0.137118        3.225356        0.559030  2
  H          1.182832        3.446744        0.394078  2
  C         -0.726036        4.226842        0.982496  2
  H         -0.352764        5.228440        1.147448  2
  C         -2.068327        3.942665        1.194230  2
  H         -2.740769        4.722875        1.524133  2
  C         -2.547465        2.657001        0.982496  2
  H         -3.593179        2.435614        1.147448  2
  C         -1.684312        1.655515        0.559030  2
  H         -2.057584        0.653918        0.394078  2

%mem=32GB
%nprocshared= 8
#p m062x/aug-cc-pVDZ   counterpoise=2

00265 m062x/aug-cc-pVDZ   counterpoise=2

 0  1  0  1  0  1
  C         -0.941699       -0.710076       -0.000033  1
  C         -0.941704        0.710070        0.000049  1
  C          0.365871        1.118352        0.000002  1
  N          1.151653        0.000003        0.000022  1
  C          0.365879       -1.118349       -0.000040  1
  H          2.154982        0.000008        0.000050  1
  H         -1.801409        1.357331        0.000091  1
  H          0.799143        2.102676        0.000004  1
  H         -1.801399       -1.357343       -0.000059  1
  H          0.799153       -2.102672       -0.000071  1
  C         -0.673648        1.850833        0.347296  2
  H         -0.910855        0.841353        0.040011  2
  C          0.649004        2.223700        0.544513  2
  H          1.442211        1.504704        0.390871  2
  C          0.953486        3.519480        0.938948  2
  H          1.983900        3.809964        1.092590  2
  C         -0.064685        4.442393        1.136165  2
  H          0.172522        5.451873        1.443450  2
  C         -1.387338        4.069525        0.938948  2
  H         -2.180544        4.788522        1.092590  2
  C         -1.691819        2.773746        0.544513  2
  H         -2.722233        2.483262        0.390871  2

%mem=32GB
%nprocshared= 8
#p m062x/aug-cc-pVDZ   counterpoise=2

00266 m062x/aug-cc-pVDZ   counterpoise=2

 0  1  0  1  0  1
  C         -0.941699       -0.710076       -0.000033  1
  C         -0.941704        0.710070        0.000049  1
  C          0.365871        1.118352        0.000002  1
  N          1.151653        0.000003        0.000022  1
  C          0.365879       -1.118349       -0.000040  1
  H          2.154982        0.000008        0.000050  1
  H         -1.801409        1.357331        0.000091  1
  H          0.799143        2.102676        0.000004  1
  H         -1.801399       -1.357343       -0.000059  1
  H          0.799153       -2.102672       -0.000071  1
  C         -0.984808        1.705737        0.347296  2
  H         -1.911268        1.310459       -0.046619  2
  C          0.081612        0.853583        0.600113  2
  H         -0.014051       -0.205565        0.403156  2
  C          1.270826        1.360966        1.105747  2
  H          2.101622        0.697095        1.302705  2
  C          1.393620        2.720502        1.358564  2
  H          2.320080        3.115780        1.752480  2
  C          0.327200        3.572656        1.105747  2
  H          0.422863        4.631805        1.302705  2
  C         -0.862014        3.065274        0.600113  2
  H         -1.692810        3.729144        0.403156  2

%mem=32GB
%nprocshared= 8
#p m062x/aug-cc-pVDZ   counterpoise=2

00267 m062x/aug-cc-pVDZ   counterpoise=2

 0  1  0  1  0  1
  C         -0.941699       -0.710076       -0.000033  1
  C         -0.941704        0.710070        0.000049  1
  C          0.365871        1.118352        0.000002  1
  N          1.151653        0.000003        0.000022  1
  C          0.365879       -1.118349       -0.000040  1
  H          2.154982        0.000008        0.000050  1
  H         -1.801409        1.357331        0.000091  1
  H          0.799143        2.102676        0.000004  1
  H         -1.801399       -1.357343       -0.000059  1
  H          0.799153       -2.102672       -0.000071  1
  C         -1.266044        1.508813        0.347296  2
  H         -2.148927        1.259000       -0.225288  2
  C         -0.372068        0.512273        0.714784  2
  H         -0.558496       -0.513895        0.428492  2
  C          0.761210        0.832935        1.449760  2
  H          1.457665        0.056580        1.736053  2
  C          1.000511        2.150137        1.817248  2
  H          1.883394        2.399950        2.389833  2
  C          0.106534        3.146678        1.449760  2
  H          0.292963        4.172845        1.736053  2
  C         -1.026744        2.826015        0.714784  2
  H         -1.723198        3.602370        0.428492  2

%mem=32GB
%nprocshared= 8
#p m062x/aug-cc-pVDZ   counterpoise=2

00268 m062x/aug-cc-pVDZ   counterpoise=2

 0  1  0  1  0  1
  C         -0.941699       -0.710076       -0.000033  1
  C         -0.941704        0.710070        0.000049  1
  C          0.365871        1.118352        0.000002  1
  N          1.151653        0.000003        0.000022  1
  C          0.365879       -1.118349       -0.000040  1
  H          2.154982        0.000008        0.000050  1
  H         -1.801409        1.357331        0.000091  1
  H          0.799143        2.102676        0.000004  1
  H         -1.801399       -1.357343       -0.000059  1
  H          0.799153       -2.102672       -0.000071  1
  C         -1.508813        1.266044        0.347296  2
  H         -2.192099        1.479222       -0.463516  2
  C         -1.428354       -0.018503        0.867680  2
  H         -2.048958       -0.806053        0.462274  2
  C         -0.551281       -0.292139        1.908448  2
  H         -0.488599       -1.292867        2.313855  2
  C          0.245333        0.718771        2.428832  2
  H          0.928620        0.505594        3.239645  2
  C          0.164875        2.003318        1.908448  2
  H          0.785479        2.790869        2.313855  2
  C         -0.712198        2.276955        0.867680  2
  H         -0.774880        3.277683        0.462274  2

%mem=32GB
%nprocshared= 8
#p m062x/aug-cc-pVDZ   counterpoise=2

00269 m062x/aug-cc-pVDZ   counterpoise=2

 0  1  0  1  0  1
  C         -0.941699       -0.710076       -0.000033  1
  C         -0.941704        0.710070        0.000049  1
  C          0.365871        1.118352        0.000002  1
  N          1.151653        0.000003        0.000022  1
  C          0.365879       -1.118349       -0.000040  1
  H          2.154982        0.000008        0.000050  1
  H         -1.801409        1.357331        0.000091  1
  H          0.799143        2.102676        0.000004  1
  H         -1.801399       -1.357343       -0.000059  1
  H          0.799153       -2.102672       -0.000071  1
  C         -1.705737        0.984808        0.347296  2
  H         -1.905436        1.762385       -0.377435  2
  C         -2.742069        0.186686        0.812433  2
  H         -3.749123        0.342485        0.450067  2
  C         -2.485734       -0.811421        1.742705  2
  H         -3.293089       -1.433200        2.105071  2
  C         -1.193067       -1.011406        2.207841  2
  H         -0.993368       -1.788984        2.932572  2
  C         -0.156735       -0.213284        1.742705  2
  H          0.850319       -0.369084        2.105071  2
  C         -0.413070        0.784823        0.812433  2
  H          0.394285        1.406601        0.450067  2

%mem=32GB
%nprocshared= 8
#p m062x/aug-cc-pVDZ   counterpoise=2

00270 m062x/aug-cc-pVDZ   counterpoise=2

 0  1  0  1  0  1
  C         -0.941699       -0.710076       -0.000033  1
  C         -0.941704        0.710070        0.000049  1
  C          0.365871        1.118352        0.000002  1
  N          1.151653        0.000003        0.000022  1
  C          0.365879       -1.118349       -0.000040  1
  H          2.154982        0.000008        0.000050  1
  H         -1.801409        1.357331        0.000091  1
  H          0.799143        2.102676        0.000004  1
  H         -1.801399       -1.357343       -0.000059  1
  H          0.799153       -2.102672       -0.000071  1
  C         -1.850833        0.673648        0.347296  2
  H         -1.781266        1.635970       -0.141415  2
  C         -3.094642        0.142713        0.660954  2
  H         -3.994066        0.691409        0.416598  2
  C         -3.183940       -1.092533        1.288268  2
  H         -4.152931       -1.506160        1.532624  2
  C         -2.029428       -1.796845        1.601926  2
  H         -2.098995       -2.759167        2.090637  2
  C         -0.785618       -1.265911        1.288268  2
  H          0.113805       -1.814606        1.532624  2
  C         -0.696321       -0.030664        0.660954  2
  H          0.272670        0.382962        0.416598  2

%mem=32GB
%nprocshared= 8
#p m062x/aug-cc-pVDZ   counterpoise=2

00271 m062x/aug-cc-pVDZ   counterpoise=2

 0  1  0  1  0  1
  C         -0.941699       -0.710076       -0.000033  1
  C         -0.941704        0.710070        0.000049  1
  C          0.365871        1.118352        0.000002  1
  N          1.151653        0.000003        0.000022  1
  C          0.365879       -1.118349       -0.000040  1
  H          2.154982        0.000008        0.000050  1
  H         -1.801409        1.357331        0.000091  1
  H          0.799143        2.102676        0.000004  1
  H         -1.801399       -1.357343       -0.000059  1
  H          0.799153       -2.102672       -0.000071  1
  C         -1.939693        0.342020        0.347296  2
  H         -1.801456        1.356989        0.000208  2
  C         -3.219705       -0.147140        0.570060  2
  H         -4.078664        0.486746        0.396515  2
  C         -3.397148       -1.449965        1.015586  2
  H         -4.394343       -1.831047        1.189130  2
  C         -2.294578       -2.263630        1.238349  2
  H         -2.432815       -3.278599        1.585438  2
  C         -1.014565       -1.774469        1.015586  2
  H         -0.155607       -2.408356        1.189130  2
  C         -0.837122       -0.471644        0.570060  2
  H          0.160073       -0.090562        0.396515  2

%mem=32GB
%nprocshared= 8
#p m062x/aug-cc-pVDZ   counterpoise=2

00272 m062x/aug-cc-pVDZ   counterpoise=2

 0  1  0  1  0  1
  C         -0.941699       -0.710076       -0.000033  1
  C         -0.941704        0.710070        0.000049  1
  C          0.365871        1.118352        0.000002  1
  N          1.151653        0.000003        0.000022  1
  C          0.365879       -1.118349       -0.000040  1
  H          2.154982        0.000008        0.000050  1
  H         -1.801409        1.357331        0.000091  1
  H          0.799143        2.102676        0.000004  1
  H         -1.801399       -1.357343       -0.000059  1
  H          0.799153       -2.102672       -0.000071  1
  C         -1.969616        0.000000        0.347296  2
  H         -1.112247        0.592261        0.057662  2
  C         -3.203219        0.609100        0.533186  2
  H         -3.306891        1.675880        0.388368  2
  C         -4.303746       -0.151132        0.904964  2
  H         -5.264787        0.323387        1.049781  2
  C         -4.170670       -1.520464        1.090853  2
  H         -5.028039       -2.112725        1.380488  2
  C         -2.937067       -2.129564        0.904964  2
  H         -2.833395       -3.196344        1.049781  2
  C         -1.836540       -1.369332        0.533186  2
  H         -0.875499       -1.843851        0.388368  2

%mem=32GB
%nprocshared= 8
#p m062x/aug-cc-pVDZ   counterpoise=2

00273 m062x/aug-cc-pVDZ   counterpoise=2

 0  1  0  1  0  1
  C         -0.941699       -0.710076       -0.000033  1
  C         -0.941704        0.710070        0.000049  1
  C          0.365871        1.118352        0.000002  1
  N          1.151653        0.000003        0.000022  1
  C          0.365879       -1.118349       -0.000040  1
  H          2.154982        0.000008        0.000050  1
  H         -1.801409        1.357331        0.000091  1
  H          0.799143        2.102676        0.000004  1
  H         -1.801399       -1.357343       -0.000059  1
  H          0.799153       -2.102672       -0.000071  1
  C         -1.939693       -0.342020        0.347296  2
  H         -1.801453       -1.356944        0.000077  2
  C         -0.837125        0.471625        0.570143  2
  H          0.160070        0.090573        0.396534  2
  C         -1.014571        1.774392        1.015837  2
  H         -0.155615        2.408264        1.189447  2
  C         -2.294583        2.263514        1.238684  2
  H         -2.432823        3.278438        1.585903  2
  C         -3.397151        1.449869        1.015837  2
  H         -4.394346        1.830921        1.189447  2
  C         -3.219706        0.147102        0.570143  2
  H         -4.078662       -0.486770        0.396534  2

%mem=32GB
%nprocshared= 8
#p m062x/aug-cc-pVDZ   counterpoise=2

00274 m062x/aug-cc-pVDZ   counterpoise=2

 0  1  0  1  0  1
  C         -0.941699       -0.710076       -0.000033  1
  C         -0.941704        0.710070        0.000049  1
  C          0.365871        1.118352        0.000002  1
  N          1.151653        0.000003        0.000022  1
  C          0.365879       -1.118349       -0.000040  1
  H          2.154982        0.000008        0.000050  1
  H         -1.801409        1.357331        0.000091  1
  H          0.799143        2.102676        0.000004  1
  H         -1.801399       -1.357343       -0.000059  1
  H          0.799153       -2.102672       -0.000071  1
  C         -1.850833       -0.673648        0.347296  2
  H         -1.781259       -1.635888       -0.141576  2
  C         -0.696327        0.030627        0.661057  2
  H          0.272667       -0.382946        0.416621  2
  C         -0.785633        1.265768        1.288578  2
  H          0.113786        1.814435        1.533014  2
  C         -2.029446        1.796634        1.602339  2
  H         -2.099020        2.758874        2.091210  2
  C         -3.183952        1.092359        1.288578  2
  H         -4.152945        1.505932        1.533014  2
  C         -3.094646       -0.142782        0.661057  2
  H         -3.994065       -0.691449        0.416621  2

%mem=32GB
%nprocshared= 8
#p m062x/aug-cc-pVDZ   counterpoise=2

00275 m062x/aug-cc-pVDZ   counterpoise=2

 0  1  0  1  0  1
  C         -0.941699       -0.710076       -0.000033  1
  C         -0.941704        0.710070        0.000049  1
  C          0.365871        1.118352        0.000002  1
  N          1.151653        0.000003        0.000022  1
  C          0.365879       -1.118349       -0.000040  1
  H          2.154982        0.000008        0.000050  1
  H         -1.801409        1.357331        0.000091  1
  H          0.799143        2.102676        0.000004  1
  H         -1.801399       -1.357343       -0.000059  1
  H          0.799153       -2.102672       -0.000071  1
  C         -1.705737       -0.984808        0.347296  2
  H         -1.905373       -1.762250       -0.377598  2
  C         -0.413100       -0.784871        0.812537  2
  H          0.394294       -1.406552        0.450090  2
  C         -0.156845        0.213061        1.743019  2
  H          0.850186        0.368822        2.105466  2
  C         -1.193226        1.011057        2.208260  2
  H         -0.993590        1.788499        2.933154  2
  C         -2.485863        0.811121        1.743019  2
  H         -3.293257        1.432802        2.105466  2
  C         -2.742119       -0.186811        0.812537  2
  H         -3.749149       -0.342573        0.450090  2

%mem=32GB
%nprocshared= 8
#p m062x/aug-cc-pVDZ   counterpoise=2

00276 m062x/aug-cc-pVDZ   counterpoise=2

 0  1  0  1  0  1
  C         -0.941699       -0.710076       -0.000033  1
  C         -0.941704        0.710070        0.000049  1
  C          0.365871        1.118352        0.000002  1
  N          1.151653        0.000003        0.000022  1
  C          0.365879       -1.118349       -0.000040  1
  H          2.154982        0.000008        0.000050  1
  H         -1.801409        1.357331        0.000091  1
  H          0.799143        2.102676        0.000004  1
  H         -1.801399       -1.357343       -0.000059  1
  H          0.799153       -2.102672       -0.000071  1
  C         -1.508813       -1.266044        0.347296  2
  H         -2.191916       -1.479200       -0.463677  2
  C         -0.712262       -2.276952        0.867783  2
  H         -0.774810       -3.277656        0.462297  2
  C          0.164576       -2.003344        1.908757  2
  H          0.785130       -2.790892        2.314243  2
  C          0.244863       -0.718827        2.429244  2
  H          0.927965       -0.505672        3.240217  2
  C         -0.551688        0.292080        1.908757  2
  H         -0.489140        1.292784        2.314243  2
  C         -1.428526        0.018472        0.867783  2
  H         -2.049081        0.806020        0.462297  2

%mem=32GB
%nprocshared= 8
#p m062x/aug-cc-pVDZ   counterpoise=2

00277 m062x/aug-cc-pVDZ   counterpoise=2

 0  1  0  1  0  1
  C         -0.941699       -0.710076       -0.000033  1
  C         -0.941704        0.710070        0.000049  1
  C          0.365871        1.118352        0.000002  1
  N          1.151653        0.000003        0.000022  1
  C          0.365879       -1.118349       -0.000040  1
  H          2.154982        0.000008        0.000050  1
  H         -1.801409        1.357331        0.000091  1
  H          0.799143        2.102676        0.000004  1
  H         -1.801399       -1.357343       -0.000059  1
  H          0.799153       -2.102672       -0.000071  1
  C         -1.266044       -1.508813        0.347296  2
  H         -2.148819       -1.259046       -0.225476  2
  C         -1.026795       -2.825991        0.714905  2
  H         -1.723181       -3.602373        0.428519  2
  C          0.106343       -3.146594        1.450121  2
  H          0.292732       -4.172743        1.736508  2
  C          1.000232       -2.150020        1.817730  2
  H          1.883006       -2.399787        2.390502  2
  C          0.760983       -0.832842        1.450121  2
  H          1.457368       -0.056460        1.736508  2
  C         -0.372156       -0.512238        0.714905  2
  H         -0.558544        0.513911        0.428519  2

%mem=32GB
%nprocshared= 8
#p m062x/aug-cc-pVDZ   counterpoise=2

00278 m062x/aug-cc-pVDZ   counterpoise=2

 0  1  0  1  0  1
  C         -0.941699       -0.710076       -0.000033  1
  C         -0.941704        0.710070        0.000049  1
  C          0.365871        1.118352        0.000002  1
  N          1.151653        0.000003        0.000022  1
  C          0.365879       -1.118349       -0.000040  1
  H          2.154982        0.000008        0.000050  1
  H         -1.801409        1.357331        0.000091  1
  H          0.799143        2.102676        0.000004  1
  H         -1.801399       -1.357343       -0.000059  1
  H          0.799153       -2.102672       -0.000071  1
  C         -0.984808       -1.705737        0.347296  2
  H         -1.911216       -1.310490       -0.046772  2
  C         -0.862038       -3.065258        0.600212  2
  H         -1.692802       -3.729147        0.403177  2
  C          0.327109       -3.572601        1.106042  2
  H          0.422753       -4.631736        1.303076  2
  C          1.393487       -2.720423        1.358957  2
  H          2.319895       -3.115670        1.753026  2
  C          1.270717       -1.360903        1.106042  2
  H          2.101481       -0.697013        1.303076  2
  C          0.081570       -0.853560        0.600212  2
  H         -0.014074        0.205576        0.403177  2

%mem=32GB
%nprocshared= 8
#p m062x/aug-cc-pVDZ   counterpoise=2

00279 m062x/aug-cc-pVDZ   counterpoise=2

 0  1  0  1  0  1
  C         -0.941699       -0.710076       -0.000033  1
  C         -0.941704        0.710070        0.000049  1
  C          0.365871        1.118352        0.000002  1
  N          1.151653        0.000003        0.000022  1
  C          0.365879       -1.118349       -0.000040  1
  H          2.154982        0.000008        0.000050  1
  H         -1.801409        1.357331        0.000091  1
  H          0.799143        2.102676        0.000004  1
  H         -1.801399       -1.357343       -0.000059  1
  H          0.799153       -2.102672       -0.000071  1
  C         -0.673648       -1.850833        0.347296  2
  H         -0.910848       -0.841372        0.039943  2
  C         -1.691825       -2.773730        0.544557  2
  H         -2.722236       -2.483253        0.390881  2
  C         -1.387353       -4.069485        0.939079  2
  H         -2.180564       -4.788470        1.092756  2
  C         -0.064705       -4.442344        1.136340  2
  H          0.172495       -5.451805        1.443694  2
  C          0.953472       -3.519447        0.939079  2
  H          1.983883       -3.809924        1.092756  2
  C          0.649000       -2.223692        0.544557  2
  H          1.442211       -1.504707        0.390881  2

%mem=32GB
%nprocshared= 8
#p m062x/aug-cc-pVDZ   counterpoise=2

00280 m062x/aug-cc-pVDZ   counterpoise=2

 0  1  0  1  0  1
  C         -0.941699       -0.710076       -0.000033  1
  C         -0.941704        0.710070        0.000049  1
  C          0.365871        1.118352        0.000002  1
  N          1.151653        0.000003        0.000022  1
  C          0.365879       -1.118349       -0.000040  1
  H          2.154982        0.000008        0.000050  1
  H         -1.801409        1.357331        0.000091  1
  H          0.799143        2.102676        0.000004  1
  H         -1.801399       -1.357343       -0.000059  1
  H          0.799153       -2.102672       -0.000071  1
  C         -0.342020       -1.939693        0.347296  2
  H          0.330418       -1.159493        0.017359  2
  C         -1.684306       -1.655505        0.559052  2
  H         -2.057578       -0.653910        0.394083  2
  C         -2.547454       -2.656977        0.982562  2
  H         -3.593164       -2.435581        1.147531  2
  C         -2.068317       -3.942637        1.194317  2
  H         -2.740754       -4.722836        1.524254  2
  C         -0.726031       -4.226825        0.982562  2
  H         -0.352759       -5.228420        1.147531  2
  C          0.137118       -3.225352        0.559052  2
  H          1.182827       -3.446748        0.394083  2

%mem=32GB
%nprocshared= 8
#p m062x/aug-cc-pVDZ   counterpoise=2

00281 m062x/aug-cc-pVDZ   counterpoise=2

 0  1  0  1  0  1
  C         -0.941699       -0.710076       -0.000033  1
  C         -0.941704        0.710070        0.000049  1
  C          0.365871        1.118352        0.000002  1
  N          1.151653        0.000003        0.000022  1
  C          0.365879       -1.118349       -0.000040  1
  H          2.154982        0.000008        0.000050  1
  H         -1.801409        1.357331        0.000091  1
  H          0.799143        2.102676        0.000004  1
  H         -1.801399       -1.357343       -0.000059  1
  H          0.799153       -2.102672       -0.000071  1
  C         -0.000000       -1.969616        0.347296  2
  H          0.980529       -2.132871       -0.078910  2
  C         -0.431850       -0.678873        0.620838  2
  H          0.212246        0.163425        0.407735  2
  C         -1.690468       -0.469317        1.167920  2
  H         -2.026901        0.536237        1.381024  2
  C         -2.517236       -1.550504        1.441462  2
  H         -3.497765       -1.387248        1.867668  2
  C         -2.085386       -2.841246        1.167920  2
  H         -2.729482       -3.683545        1.381024  2
  C         -0.826768       -3.050802        0.620838  2
  H         -0.490335       -4.056356        0.407735  2

%mem=32GB
%nprocshared= 8
#p m062x/aug-cc-pVDZ   counterpoise=2

00282 m062x/aug-cc-pVDZ   counterpoise=2

 0  1  0  1  0  1
  C         -0.941699       -0.710076       -0.000033  1
  C         -0.941704        0.710070        0.000049  1
  C          0.365871        1.118352        0.000002  1
  N          1.151653        0.000003        0.000022  1
  C          0.365879       -1.118349       -0.000040  1
  H          2.154982        0.000008        0.000050  1
  H         -1.801409        1.357331        0.000091  1
  H          0.799143        2.102676        0.000004  1
  H         -1.801399       -1.357343       -0.000059  1
  H          0.799153       -2.102672       -0.000071  1
  C          0.342020       -1.939693        0.347296  2
  H          1.170425       -2.235040       -0.282194  2
  C          0.214099       -0.617669        0.751307  2
  H          0.942846        0.116908        0.436561  2
  C         -0.849250       -0.238558        1.559327  2
  H         -0.948907        0.791365        1.874072  2
  C         -1.784677       -1.181471        1.963337  2
  H         -2.613082       -0.886124        2.592827  2
  C         -1.656757       -2.503495        1.559327  2
  H         -2.385503       -3.238072        1.874072  2
  C         -0.593408       -2.882606        0.751307  2
  H         -0.493750       -3.912529        0.436561  2

%mem=32GB
%nprocshared= 8
#p m062x/aug-cc-pVDZ   counterpoise=2

00283 m062x/aug-cc-pVDZ   counterpoise=2

 0  1  0  1  0  1
  C         -0.941699       -0.710076       -0.000033  1
  C         -0.941704        0.710070        0.000049  1
  C          0.365871        1.118352        0.000002  1
  N          1.151653        0.000003        0.000022  1
  C          0.365879       -1.118349       -0.000040  1
  H          2.154982        0.000008        0.000050  1
  H         -1.801409        1.357331        0.000091  1
  H          0.799143        2.102676        0.000004  1
  H         -1.801399       -1.357343       -0.000059  1
  H          0.799153       -2.102672       -0.000071  1
  C          0.673648       -1.850833        0.347296  2
  H          0.977293       -2.460129       -0.493120  2
  C          1.554836       -0.923521        0.886680  2
  H          2.544970       -0.810393        0.466472  2
  C          1.165074       -0.141422        1.965448  2
  H          1.851564        0.581002        2.385656  2
  C         -0.105876       -0.286636        2.504832  2
  H         -0.409520        0.322660        3.345248  2
  C         -0.987063       -1.213948        1.965448  2
  H         -1.977198       -1.327076        2.385656  2
  C         -0.597301       -1.996047        0.886680  2
  H         -1.283791       -2.718470        0.466472  2

%mem=32GB
%nprocshared= 8
#p m062x/aug-cc-pVDZ   counterpoise=2

00284 m062x/aug-cc-pVDZ   counterpoise=2

 0  1  0  1  0  1
  C         -0.941699       -0.710076       -0.000033  1
  C         -0.941704        0.710070        0.000049  1
  C          0.365871        1.118352        0.000002  1
  N          1.151653        0.000003        0.000022  1
  C          0.365879       -1.118349       -0.000040  1
  H          2.154982        0.000008        0.000050  1
  H         -1.801409        1.357331        0.000091  1
  H          0.799143        2.102676        0.000004  1
  H         -1.801399       -1.357343       -0.000059  1
  H          0.799153       -2.102672       -0.000071  1
  C          0.984808       -1.705737        0.347296  2
  H          0.625725       -2.473466       -0.324562  2
  C          2.304324       -1.722378        0.778499  2
  H          2.973211       -2.503070        0.442569  2
  C          2.765246       -0.736913        1.640903  2
  H          3.793217       -0.749876        1.976832  2
  C          1.906653        0.265193        2.072105  2
  H          2.265736        1.032922        2.743963  2
  C          0.587137        0.281834        1.640903  2
  H         -0.081750        1.062527        1.976832  2
  C          0.126214       -0.703631        0.778499  2
  H         -0.901756       -0.690668        0.442569  2

%mem=32GB
%nprocshared= 8
#p m062x/aug-cc-pVDZ   counterpoise=2

00285 m062x/aug-cc-pVDZ   counterpoise=2

 0  1  0  1  0  1
  C         -0.941699       -0.710076       -0.000033  1
  C         -0.941704        0.710070        0.000049  1
  C          0.365871        1.118352        0.000002  1
  N          1.151653        0.000003        0.000022  1
  C          0.365879       -1.118349       -0.000040  1
  H          2.154982        0.000008        0.000050  1
  H         -1.801409        1.357331        0.000091  1
  H          0.799143        2.102676        0.000004  1
  H         -1.801399       -1.357343       -0.000059  1
  H          0.799153       -2.102672       -0.000071  1
  C          1.266044       -1.508813        0.347296  2
  H          0.658719       -2.281296       -0.104554  2
  C          2.600989       -1.756114        0.637296  2
  H          3.033654       -2.721255        0.411371  2
  C          3.380558       -0.764547        1.217296  2
  H          4.420548       -0.957206        1.443221  2
  C          2.825183        0.474321        1.507296  2
  H          3.432508        1.246803        1.959146  2
  C          1.490238        0.721621        1.217296  2
  H          1.057573        1.686763        1.443221  2
  C          0.710669       -0.269946        0.637296  2
  H         -0.329321       -0.077287        0.411371  2

%mem=32GB
%nprocshared= 8
#p m062x/aug-cc-pVDZ   counterpoise=2

00286 m062x/aug-cc-pVDZ   counterpoise=2

 0  1  0  1  0  1
  C         -0.941699       -0.710076       -0.000033  1
  C         -0.941704        0.710070        0.000049  1
  C          0.365871        1.118352        0.000002  1
  N          1.151653        0.000003        0.000022  1
  C          0.365879       -1.118349       -0.000040  1
  H          2.154982        0.000008        0.000050  1
  H         -1.801409        1.357331        0.000091  1
  H          0.799143        2.102676        0.000004  1
  H         -1.801399       -1.357343       -0.000059  1
  H          0.799153       -2.102672       -0.000071  1
  C          1.508813       -1.266044        0.347296  2
  H          0.841831       -2.052358        0.020819  2
  C          2.853754       -1.539107        0.556831  2
  H          3.234550       -2.538150        0.393593  2
  C          3.709899       -0.529787        0.975901  2
  H          4.757677       -0.742516        1.139139  2
  C          3.221103        0.752597        1.185435  2
  H          3.888085        1.538911        1.511913  2
  C          1.876162        1.025660        0.975901  2
  H          1.495366        2.024703        1.139139  2
  C          1.020017        0.016339        0.556831  2
  H         -0.027761        0.229068        0.393593  2

%mem=32GB
%nprocshared= 8
#p m062x/aug-cc-pVDZ   counterpoise=2

00287 m062x/aug-cc-pVDZ   counterpoise=2

 0  1  0  1  0  1
  C         -0.941699       -0.710076       -0.000033  1
  C         -0.941704        0.710070        0.000049  1
  C          0.365871        1.118352        0.000002  1
  N          1.151653        0.000003        0.000022  1
  C          0.365879       -1.118349       -0.000040  1
  H          2.154982        0.000008        0.000050  1
  H         -1.801409        1.357331        0.000091  1
  H          0.799143        2.102676        0.000004  1
  H         -1.801399       -1.357343       -0.000059  1
  H          0.799153       -2.102672       -0.000071  1
  C          1.705737       -0.984808        0.347296  2
  H          2.133155       -0.047840        0.016921  2
  C          0.337565       -1.087174        0.559333  2
  H         -0.300894       -0.229955        0.394145  2
  C         -0.211074       -2.289875        0.983406  2
  H         -1.276950       -2.369624        1.148593  2
  C          0.608461       -3.390211        1.195442  2
  H          0.181043       -4.327178        1.525817  2
  C          1.976633       -3.287845        0.983406  2
  H          2.615092       -4.145063        1.148593  2
  C          2.525271       -2.085143        0.559333  2
  H          3.591148       -2.005394        0.394145  2

%mem=32GB
%nprocshared= 8
#p m062x/aug-cc-pVDZ   counterpoise=2

00288 m062x/aug-cc-pVDZ   counterpoise=2

 0  1  0  1  0  1
  C         -0.941699       -0.710076       -0.000033  1
  C         -0.941704        0.710070        0.000049  1
  C          0.365871        1.118352        0.000002  1
  N          1.151653        0.000003        0.000022  1
  C          0.365879       -1.118349       -0.000040  1
  H          2.154982        0.000008        0.000050  1
  H         -1.801409        1.357331        0.000091  1
  H          0.799143        2.102676        0.000004  1
  H         -1.801399       -1.357343       -0.000059  1
  H          0.799153       -2.102672       -0.000071  1
  C          1.850833       -0.673648        0.347296  2
  H          2.253644        0.218533       -0.112592  2
  C          0.496525       -0.751521        0.642455  2
  H         -0.155740        0.079994        0.412511  2
  C         -0.020528       -1.896734        1.232773  2
  H         -1.075603       -1.957402        1.462717  2
  C          0.816729       -2.964075        1.527932  2
  H          0.413918       -3.856257        1.987821  2
  C          2.171037       -2.886203        1.232773  2
  H          2.823302       -3.717717        1.462717  2
  C          2.688089       -1.740989        0.642455  2
  H          3.743165       -1.680322        0.412511  2

%mem=32GB
%nprocshared= 8
#p m062x/aug-cc-pVDZ   counterpoise=2

00289 m062x/aug-cc-pVDZ   counterpoise=2

 0  1  0  1  0  1
  C         -0.941699       -0.710076       -0.000033  1
  C         -0.941704        0.710070        0.000049  1
  C          0.365871        1.118352        0.000002  1
  N          1.151653        0.000003        0.000022  1
  C          0.365879       -1.118349       -0.000040  1
  H          2.154982        0.000008        0.000050  1
  H         -1.801409        1.357331        0.000091  1
  H          0.799143        2.102676        0.000004  1
  H         -1.801399       -1.357343       -0.000059  1
  H          0.799153       -2.102672       -0.000071  1
  C          1.939693       -0.342020        0.347296  2
  H          2.376686        0.352227       -0.357543  2
  C          0.641728       -0.147127        0.799666  2
  H          0.067540        0.698951        0.447246  2
  C          0.080798       -1.038271        1.704406  2
  H         -0.930383       -0.886440        2.056825  2
  C          0.817833       -2.124307        2.156775  2
  H          0.380840       -2.818555        2.861615  2
  C          2.115798       -2.319200        1.704406  2
  H          2.689985       -3.165278        2.056825  2
  C          2.676728       -1.428057        0.799666  2
  H          3.687909       -1.579887        0.447246  2

%mem=32GB
%nprocshared= 8
#p m062x/aug-cc-pVDZ   counterpoise=2

00290 m062x/aug-cc-pVDZ   counterpoise=2

 0  1  0  1  0  1
  C         -0.941699       -0.710076       -0.000033  1
  C         -0.941704        0.710070        0.000049  1
  C          0.365871        1.118352        0.000002  1
  N          1.151653        0.000003        0.000022  1
  C          0.365879       -1.118349       -0.000040  1
  H          2.154982        0.000008        0.000050  1
  H         -1.801409        1.357331        0.000091  1
  H          0.799143        2.102676        0.000004  1
  H         -1.801399       -1.357343       -0.000059  1
  H          0.799153       -2.102672       -0.000071  1
  C          2.000000        0.000000        0.000000  2
  H          3.081546        0.000056        0.000349  2
  C          1.305796        1.202254       -0.000224  2
  H          1.846521        2.138927       -0.000049  2
  C         -0.082488        1.202183       -0.000672  2
  H         -0.623309        2.138800       -0.000846  2
  C         -0.776568       -0.000143       -0.000896  2
  H         -1.858114       -0.000199       -0.001245  2
[truncated: 21,630,350 more chars]
