# Supplementary material for: Three-Dimensional CH/π and CH/N Interactions from Quantum-Mechanical and Database Analyses
Source: J Chem Inf Model. 2025 Apr 14;65(8):4116–27. doi: 10.1021/acs.jcim.5c00124 (PMC12042816; doi:10.1021/acs.jcim.5c00124)
Supplement: Supplementary file 5 — ci5c00124_si_005.xlsx [file ci5c00124_si_005.xlsx]

## Sheet: pyridine
1AZ1
1D0V
1D4Y
1F0T
1GHV
1GZF
1JAY
1KTA
1O31
1O33
1PHG
1QB1
1QXY
1SDT
1T46
1ZRB
2AVV
2CLM
2EPJ
2FLE
2HCT
2NV6
2NVA
2OAT
2P94
2PC2
2PES
2QBT
2QTR
2QYN
2R3K
2R3N
2VCN
2VVC
2XC5
2Z9X
3BA9
3BAA
3C4E
3DAA
3F46
3FCR
3FLN
3FLQ
3FMK
3GSY
3GUP
3HHK
3IC0
3JTU
3JVH
3JWU
3JX3
3KKV
3KN0
3LGR
3MS9
3N65
3NHS
3NHW
3NLM
3NUB
3O2N
3O14
3OAF
3OE5
3OWJ
3PA4
3PAA
3PJ3
3PWW
3PYY
3QDD
3QPP
3QX5
3R49
3RK7
3SHC
3U0E
3UFN
3WIX
3WX9
3ZS5
3ZSG
4A4Q
4A79
4ACU
4ANQ
4AZY
4BQX
4BW2
4BW3
4C3W
4CTX
4CX3
4D3J
4D9C
4DVI
4DWV
4E4N
4E5W
4E91
4FGZ
4G2F
4GCA
4IE9
4IKU
4IWD
4IXF
4J0V
4JEV
4JKU
4JM8
4JMT
4JQJ
4JZ1
4JZB
4K5G
4KC1
4KEB
4KFP
4LNG
4LUX
4M6P
4MEO
4MK5
4NKE
4OL9
4OMA
4P3H
4PNR
4PZW
4Q8Y
4QHV
4QJC
4R5F
4RLG
4RVK
4RVL
4TOS
4TVB
4UG6
4UG7
4UG8
4UH2
4UIU
4UIX
4UMT
4UNR
4X0M
4X2F
4XJJ
4XYF
4Y0I
4Y44
4YHI
4YQA
4YTF
4YW9
4Z1Q
4ZK4
4ZQO
4ZVK
4ZYI
4ZZN
5A3T
5ACL
5AG4
5AI4
5AIS
5AM6
5ARD
5CCQ
5CL8
5CTY
5D9F
5DBH
5E3K
5E5I
5ECC
5ENP
5EP7
5EWH
5EYC
5F1H
5F2P
5F03
5F5C
5FP8
5FPB
5HIP
5HMI
5HRP
5HRR
5HZ6
5I3Q
5I3V
5ISL
5J5R
5J8D
5J87
5JFW
5JFX
5KH7
5KJC
5KKB
5KUP
5L7T
5L8T
5LJ0
5LJ2
5LQ9
5MB0
5MHQ
5MON
5N1F
5N5W
5NAG
5NI8
5NIB
5O0E
5OD5
5OIP
5OPR
5OPU
5P9C
5PAO
5PAY
5PB2
5PB3
5Q1P
5QER
5QIL
5QS8
5QTN
5QTY
5R2C
5R9P
5R84
5RA4
5RE4
5RGW
5RH9
5RK3
5RUI
5RVP
5S1O
5S1S
5S1U
5S1Y
5S7K
5S7R
5S7V
5S8B
5S77
5S85
5S86
5SAU
5SHO
5SHV
5SIH
5SJ2
5SK5
5SPX
5SPY
5SQS
5SQZ
5SSH
5TO8
5TQF
5TQG
5U24
5UEW
5UIT
5UT5
5UV3
5UY6
5VUZ
5VWO
5WJJ
5XVK
6AAM
6AB0
6ARO
6AUB
6AV4
6B4T
6BGX
6BH0
6BH1
6BLE
6C2T
6CBO
6CZY
6D1K
6D4R
6D94
6DJF
6DML
6DQ9
6DQC
6DUI
6EGE
6EH3
6EQ7
6F5T
6FA3
6G1W
6GDQ
6GJB
6HI5
6I2C
6I12
6I15
6IEZ
6IF0
6IO1
6IX7
6JKZ
6JOL
6LB4
6LG5
6LZB
6MAZ
6MOB
6NEM
6NG4
6NG8
6NGJ
6NGL
6NGR
6NGX
6NH7
6O0M
6OOK
6OW7
6OWC
6PN3
6PN9
6POB
6QA4
6QP1
6QQZ
6QR0
6QR1
6RJZ
6SCZ
6SMN
6SRH
6T8N
6TA0
6TAM
6TI4
6TLK
6TOF
6UF0
6VFD
6VNT
6X3O
6XRH
6YK9
6YQJ
6YVF
6ZCV
7A0C
7A1Z
7A2H
7AF0
7AXT
7B40
7BHX
7BLS
7BNF
7CJK
7DI7
7EAS
7EN8
7F72
7FAN
7FLI
7FWF
7G3D
7G5A
7G53
7G94
7GB7
7GBI
7GCK
7GCN
7GCS
7GDE
7GEW
7GF0
7GF2
7GF5
7GFU
7GG4
7GGD
7GHV
7GIH
7GIJ
7GIS
7GJ1
7GJ3
7GJG
7GJZ
7GKV
7GKX
7GLZ
7GM8
7GM9
7GMO
7GMR
7GMS
7GMT
7GN5
7GN8
7GND
7GNR
7GQF
7GS2
7H30
7H91
7HMK
7HNA
7HNC
7JX1
7K2U
7K03
7KA1
7L1H
7L5D
7LK1
7M8Y
7MFQ
7N42
7NRB
7OKM
7OND
7ONM
7OUW
7POL
7PPE
7Q0U
7Q0V
7QQ7
7QVL
7QXZ
7RV3
7S6V
7SFC
7SGU
7TSE
7UEJ
7UFY
7V11
7VC1
7VHC
7VHD
7VHE
7WMT
7WX2
7YY6
7Z1S
7Z6C
7ZT0
7ZVF
8AIE
8AY6
8BOC
8C2Z
8CKF
8DBB
8E17
8EA8
8ERB
8FGO
8FGT
8IBQ
8K5Y
8P0M
8P57
8QLS
8QQ4
8SCE
8SIX
8T5W
8TAW
8TN3
8TPI
8TXE
8W5Z
8WIU
8X5C
8YKM
8YKN
9AU3
9BI1
9CDK
9HQL

## Sheet: pyrimidine
5QQ5
5RKE
5RSB
5RV5
5RVW
5RW1
5RY9
5S2O
5S18
5SAP
5SCM
5SCW
5SCY
5SD5
5SDB
5SFE
5SMD
5SOR
5SP3
5SPW
5SQQ
5SR0
5SRV
5SSE
6JME
6JVO
6K7S
6KSA
6LFT
6LGT
6LP0
6LP6
6LP7
6LRC
6LS1
6LYB
6M6Y
6NA4
6OJF
6OZ1
6P0K
6P0N
6P9R
6P9S
6PJX
6PMY
6PN7
6PP1
6PP3
6PT8
6PUL
6QDF
6QDG
6R0G
6RCH
6RGE
6RGT
6RMS
6RO2
6S5F
6SIW
6SM8
6SMW
6SQY
6SZR
6SZT
6SZY
6T2K
6T5U
6TFZ
6TGX
6TSZ
6TV4
6U9N
6V94
6VCN
6VCY
6VF0
6VF3
6VHW
6VLY
6VT8
6VUA
6W6D
6W6Y
6W8M
6W75
6WE3
6WGS
6WKA
6WTA
6WUG
6WXC
6X3B
6X7Q
6XHD
6XHF
6XT2
6Y7J
6Y8H
6YJ9
6YK9
6YM1
6YM2
6YNO
6YR9
6YT6
6YVN
6YY8
6YYC
6Z5B
6Z54
6Z56
6ZE7
6ZIR
6ZJ0
6ZL6
6ZLD
6ZLI
6ZLN
6ZM9
6ZX3
6ZXV
7A1F
7A2A
7A4R
7A5D
7AB2
7ACF
7AGV
7ALB
7ALR
7AOM
7B0E
7B1L
7B7R
7B7Z
7B9L
7B33
7BHS
7BHW
7BJE
7BPH
7BTT
7BU4
7C0K
7C0Y
7C1L
7C3G
7C3U
7C9Q
7C16
7CAX
7CBI
7CCG
7COD
7CQN
7CSD
7CVX
7D8I
7D24
7D25
7DCF
7DK8
7DLL
7DP5
7DPH
7DYQ
7ECS
7ERK
7EVC
7EVI
7EZB
7F51
7F68
7FD6
7FPO
7FQ9
7FR3
7FR9
7FRC
7FU8
7FUO
7FZF
7G3S
7G3Y
7G6W
7G7M
7G61
7GQG
7GUE
7GUG
7GUH
7GUI
7GYA
7GYB
7GYD
7GYF
7JID
7JWV
7JWW
7K6H
7K35
7KCC
7KG6
7KRI
7KTA
7KTK
7KTM
7KZY
7L1A
7L6T
7L9K
7L9L
7L9M
7L9T
7L12
7LAJ
7LB2
7LL5
7LPZ
7LZD
7M0A
7M7K
7M7N
7M7T
7M7Y
7M8M
7M8Z
7M86
7MFO
7MPO
7MR6
7MYA
7MYR
7N4N
7N44
7N63
7NAG
7NHI
7NR8
7OAS
7OGD
7OJB
7OJZ
7OK3
7OL3
7OMJ
7OO7
7OOZ
7OWO
7OWP
7P3C
7P3J
7P8B
7P9A
7P9N
7P42
7PBB
7PG7
7PJF
7PQK
7PSO
7PT1
7Q1B
7Q3S
7Q7K
7QBT
7QJU
7QXZ
7R9N
7RC2
7RC6
7RH8
7RT1
7RUZ
7RV2
7RY8
7SCW
7SCX
7SEB
7SI4
7SNE
7T7H
7TLG
7TS7
7TSF
7TWK
7TWX
7TX1
7TX5
7U7J
7U7U
7U7W
7U73
7U75
7U80
7U84
7UC9
7UE4
7UET
7UEY
7UT5
7UTY
7UX7
7V1B
7V1G
7VC8
7VD4
7VEX
7VKD
7VS1
7VTG
7VVB
7W1W
7WW8
7WWA
7WZX
7X6M
7X9L
7X67
7XBT
7XIH
7XTX
7XUC
7XZS
7Y03
7YCC
7YCE
7YD2
7YS9
7YSM
7YST
7YXE
7YZ9
7Z8W
7Z8X
7Z54
7Z77
7ZD9
7ZHU
7ZI8
7ZI9
7ZII
7ZWV
7ZZB
8A0Z
8A3A
8A9C
8A9V
8AD4
8AJP
8B6M
8B96
8BIN
8BMV
8BOF
8BPV
8BQK
8BX6
8C2Z
8C3N
8C49
8CFF
8CFJ
8CG0
8CH9
8CJU
8CNO
8CSC
8D0G
8D0S
8D1Y
8DSC
8DXE
8E1T
8E5R
8E81
8E90
8EGN
8F84
8F85
8FJM
8FJZ
8FLH
8FMG
8FMH
8FMJ
8FPW
8FPX
8FRK
8FUX
8FX2
8G0V
8G9P
8G39
8G41
8GGG
8GT4
8GVZ
8GWD
8GX4
8HCG
8HXH
8I1A
8I1E
8I1M
8I1W
8I1Z
8I07
8I8T
8I36
8IIE
8IIT
8IN7
8IPK
8J79
8JA1
8JA2
8JJT
8JK9
8KBM
8KE3
8ONV
8OWO
8OWZ
8P5H
8PA6
8PBI
8PFA
8PFP
8PST
8PU1
8Q6G
8QJN
8QJO
8QL2
8QL4
8QL6
8QL7
8QPL
8QQC
8QQY
8QVZ
8QW2
8R4V
8R7W
8RD7
8REQ
8RJA
8RYF
8S99
8SBT
8SDW
8SIF
8SIP
8SWA
8SXY
8SZ6
8T74
8TBG
8TBI
8TBN
8TDC
8TDD
8TG4
8UAX
8UAY
8UB1
8UFQ
8UFR
8UV0
8V2N
8V7J
8VDW
8VR6
8VW0
8WHP
8WHQ
8XJQ
8Y8M
8YL3
8YLE
8Z8P
9AV1
9B2E
9BO2
9BZG
9CII
9CIK
9CU9
9D8A
9DFN
9FCQ
9FD3
9FD6
9GNY
9HDM
9I2O
9MFC

## Sheet: 1,3,5-triazine
1BYE
1DXR
1I3U
1QD0
1QRD
1S9E
1S9G
1T9A
1T9B
1T9D
1YHY
1YHZ
1YI1
2BNP
2BNS
2P2H
2PVH
2PVJ
2PVK
2PVL
2PVM
2PVN
2QPL
2VWV
2W6Q
2WI2
2WI3
2WXL
2X9N
2YEJ
3B24
3B27
3B28
3BD6
3BDA
3BE9
3BMN
3BYM
3DOG
3EML
3G6G
3G6H
3HA6
3HA8
3HF6
3JQF
3KW9
3LSB
3LSC
3MMF
3MNA
3PXY
3PXZ
3QAQ
3QAR
3QL8
3QQG
3QQH
3QQJ
3QZF
3QZG
3STR
3SVJ
3VG9
3VI7
3W78
3WHA
4AXM
4BO5
4BRX
4BVR
4BVS
4C7T
4C62
4CF6
4DK5
4EGI
4EIY
4EQU
4FHJ
4FLH
4JNC
4KBE
4KKO
4KP6
4LCO
4NJD
4NW7
4O0X
4O0Y
4O4G
4O44
4Q4M
4QD3
4QNA
4QRD
4URW
4Y3A
4Y5N
4YKU
5C24
5C25
5HY1
5I96
5IU4
5IU7
5IU8
5IUA
5IUB
5JHB
5JTB
5K2A
5K2B
5K2C
5K2D
5KDE
5KDF
5MAE
5MAJ
5NK1
5NLX
5NM2
5NM4
5OLG
5OQ4
5PRC
5VRA
5X4M
5XKQ
5XKR
5ZZ4
6ADI
6AQF
6BUP
6EW6
6H0U
6HEU
6HEY
6JZH
6LPJ
6LPK
6LPL
6LVK
6LVL
6NJH
6NJI
6PI6
6PRC
6PS7
6Q7B
6Q7C
6Q7D
6Q7E
6Q7F
6Q7G
6S0L
6S0Q
6TEL
6TEN
6UVK
6VEI
6VFZ
6VG0
6WQA
6XJK
7AQJ
7BHR
7BT5
7FMU
7G0M
7JWE
7JYO
7JYQ
7PRC
7R9V
7R9Y
7SO1
7SO3
7VTH
7VU6
7Y0L
7Z8O
8B9E
8B9H
8BA2
8BAB
8DZ0
8DZ1
8GTG
8GTI
8GTM
8H3G
8H3K
8H3L
8HBK
8HEF
8HOM
8HUR
8HUS
8HUT
8HUU
8HUV
8HUW
8HUX
8INX
8INY
8IVH
8IVM
8IVN
8IVS
8IVT
8J7J
8J7K
8J7L
8K9S
8K9U
8K9V
8K9W
8K9X
8P4Z
8TWY
8V8E
8V8G
8WLV
8WLW
9CMS
9CMU

## Sheet: Quinoline
1C6Z
1DKF
1IDA
1J07
1JLD
1MX1
1N5R
1ODC
1PMU
1Q6S
1Q83
1Q84
1QVU
1RRJ
1RWP
1TKZ
1U65
1UUO
1Z03
1ZGC
2AOW
2BB7
2BML
2CKM
2F64
2FGU
2FV5
2GIQ
2HXQ
2HY0
2I0V
2IEI
2LIG
2NMZ
2NNK
2PRH
2Q6M
2R7B
2RFN
2VR0
2WF0
2WRM
2WXK
2X8E
2XCS
2XIR
2XUG
2XUJ
2XUQ
2ZAZ
3A4P
3ARW
3AS0
3AS1
3AV7
3AYG
3AZ9
3BTJ
3BWF
3CD8
3CE0
3CYX
3D1X
3D1Y
3DHO
3EFK
3EN6
3F5P
3FOO
3G3E
3GEY
3H0Q
3HA6
3HHK
3HQY
3HTH
3HV5
3HYX
3KCX
3KCY
3KEE
3KPU
3L5T
3L08
3LDQ
3LPF
3NDT
3NDU
3NFR
3NHF
3NHJ
3NHL
3NHS
3NHU
3NHW
3NHY
3NJY
3NMI
3NR9
3O2N
3O23
3OXC
3P8N
3P8O
3P89
3PE1
3PE2
3QTI
3R0T
3RAE
3RVH
3S56
3T0W
3T0X
3TIK
3TUB
3TVU
3TZ3
3U6I
3U6J
3UA9
3UFN
3UH2
3UI7
3UXH
3V78
3VBV
3VJM
3VVP
3W3K
3W3M
3W51
3WEC
3WZD
3ZBX
3ZXZ
3ZYU
4A5S
4A95
4AJM
4AKY
4ALG
4BIS
4BVV
4BW1
4CAN
4CAO
4CAR
4CDT
4CFT
4CR5
4CR9
4CRE
4D7G
4D76
4DVI
4EG8
4EOI
4EOL
4FCB
4FGJ
4FGZ
4G1X
4GDY
4GE4
4GE7
4GG5
4ID1
4IE4
4J3M
4J21
4JKU
4JLH
4KAL
4KXJ
4L9K
4LNG
4MIA
4MSE
4MXX
4MXY
4MZ4
4NYF
4PF9
4PFC
4Q33
4QC0
4QQE
4R95
4RWL
4TKF
4TPP
4TZR
4U01
4UIL
4UIN
4V1F
4WG5
4WRB
4WWP
4X7H
4XEW
4XJT
4XMO
4Y8Z
4Y29
4Y83
4YLL
4YPF
4YRS
4Z6I
5A5O
5A46
5A83
5AD8
5AD9
5ADB
5ADC
5ADF
5AJQ
5AR0
5AWB
5AWC
5AWD
5C2H
5CC2
5CUQ
5DGS
5DN3
5DR2
5DR6
5DR9
5DT4
5DTQ
5E2P
5EHN
5EML
5EQP
5ER5
5EWV
5F00
5F01
5FPG
5G1Z
5G6B
5G6D
5G6E
5G6I
5G6J
5G6K
5G6M
5G20
5G22
5G45
5G55
5G65
5G68
5HVS
5I3Q
5I3V
5I3Y
5I9X
5ICF
5IG6
5JJR
5JTY
5K0I
5K9R
5LBU
5MW2
5MYG
5N1F
5NGB
5O7A
5OA6
5OUJ
5PA1
5POD
5POE
5POM
5QAX
5QB2
5RLS
5S1Y
5S8D
5SAC
5SE2
5SG2
5SH1
5SH5
5SJF
5SJR
5SJX
5SZ3
5T3Q
5TL9
5TWL
5UFR
5UGG
5UIS
5UNP
5UNS
5UNU
5UNW
5UO0
5UO1
5UO2
5UO3
5UOD
5VC4
5VCW
5VCZ
5VJ5
5VUK
5VUL
5VUO
5VUP
5VUR
5VUW
5VUX
5VUZ
5VV0
5VV1
5VV2
5VV7
5VV8
5VVC
5WE8
5X8I
5XXG
5Y1B
5Y4Q
5YJO
5Z5T
5ZNI
5ZSC
5ZV2
6BDO
6BLE
6BQJ
6D1H
6D1J
6DGT
6DJE
6DJH
6FDY
6FUK
6FYV
6G4O
6GNT
6GNU
6GY1
6H1I
6H9B
6H14
6HMB
6I2Y
6K0J
6KDX
6KZZ
6LD5
6MA1
6MA5
6MO8
6N5G
6N69
6NY7
6OL2
6OP9
6PMZ
6PN0
6PN1
6PN2
6PN7
6PN8
6PN9
6PND
6PNF
6PNH
6POU
6POV
6PP0
6PP3
6QEH
6RB3
6RBI
6RLQ
6S4T
6S7W
6SDC
6SLZ
6T5B
6T5U
6TCF
6TQ9
6UNS
6VL4
6WQS
6XCZ
6XK3
6XK4
6XK8
6XVK
7AAX
7AIS
7AIT
7AIU
7AKG
7AVW
7B1O
7B7S
7C6Q
7C7N
7CTC
7DH3
7DH9
7F35
7FU3
7FW8
7FWQ
7FYD
7FZS
7G01
7G4Y
7G8Q
7GBT
7GE1
7GE2
7GE8
7GFZ
7GG1
7H2A
7H5X
7H5Y
7JS8
7K1F
7K2U
7KIC
7KID
7LTK
7M56
7MLD
7NLX
7NOY
7NRB
7OKD
7OKF
7OKK
7ONS
7OUK
7OUM
7P11
7POL
7PPH
7PQV
7Q7T
7QAA
7QBQ
7QHD
7QHE
7QQ6
7T5Y
7T9H
7X6J
7Y4T
7Z5N
7Z61
7ZWG
8BGC
8BY1
8C78
8CET
8CUR
8D0M
8D3E
8D3G
8D3H
8D3I
8DYH
8E72
8ECG
8F4Z
8F65
8GTV
8P9H
8QV1
8R4Q
8SYC
8T0T
8UC9
8UFP
8UFT
8UZV
8XAR
8XB0
8XFD
9AUV
9AUY
9AV1
9DRV

## Sheet: Indazole
1D0C
1D0O
1FOJ
1H3A
1H39
1M8E
1M8H
1M8I
1M9K
1M9M
1M9Q
1M9R
1M9T
1OM5
1PMV
1UKI
2B1P
2BKZ
2C3K
2C3L
2DS1
2HOG
2HXL
2JDR
2JDS
2JDV
2JLE
2OH0
2QA6
2QAB
2QGW
2QZO
2R64
2RA0
2RGP
2UZT
2UZU
2UZV
2UZW
2VTA
2VTI
2VX3
2WO6
2WXP
2WXV
2X9F
2YEB
2YEC
2YME
2ZMD
3AT3
3AT4
3BEL
3C6U
3CJF
3CJG
3DBS
3DNE
3E6I
3E7O
3E62
3E63
3E64
3EZR
3EZV
3F5X
3FI3
3FKO
3GXL
3H0S
3K22
3KC3
3KF4
3KKV
3KXG
3L0V
3L9M
3L9N
3LAU
3LE9
3LFN
3LFQ
3LFS
3N7S
3NC9
3NUN
3NUS
3NZU
3OS8
3OS9
3OSA
3QCQ
3QCS
3QCX
3QCY
3QD0
3QD3
3QD4
3QKL
3R8M
3R56
3RO4
3UMW
3V04
3V8S
3W1F
3W2C
3W18
3ZC6
3ZIM
3ZLY
4AG8
4AGC
4AGU
4B2I
4B6E
4BO0
4CSJ
4DE1
4E1Z
4E20
4EEH
4EEV
4EFT
4EFU
4EZK
4FEU
4FV8
4GK4
4HWR
4HWT
4HYI
4HYS
4HYU
4I0S
4IU7
4IUI
4IV2
4IV4
4IVW
4IVY
4IW6
4IW8
4IXD
4JG6
4JS8
4JT3
4JXF
4LM0
4MAO
4N96
4NJD
4O6L
4O78
4PNK
4PP9
4PPA
4PPB
4PPC
4PRJ
4PUZ
4QTA
4QTB
4QTC
4QTD
4R6E
4TWP
4TY7
4UQS
4UWB
4W7P
4WA9
4WNK
4WNM
4WRS
4WSY
4WXI
4WYO
4WZ8
4X6M
4X6N
4X6P
4XG7
4XG8
4YJO
4YJP
4YJQ
4YJR
4YJS
4YJT
4YJU
4YJV
4YPQ
4YXR
4YZB
4Z3V
4ZSA
5AE8
5AE9
5AG5
5AKX
5AKY
5BX0
5C4O
5C4S
5C4T
5C37
5CTB
5CTC
5CTE
5D7R
5DGZ
5E9L
5EDQ
5EDR
5EXL
5FGK
5FPO
5FTO
5FTQ
5G5W
5GIY
5HD4
5HD7
5HE0
5HE2
5HE3
5HNB
5I3O
5I3R
5I8G
5I89
5IDP
5IKW
5IVJ
5J7B
5JI6
5JKG
5JO3
5K4X
5K4Z
5KRF
5KVT
5L3A
5LD8
5LK9
5LNY
5LNZ
5LO6
5LQ9
5LVL
5LWP
5MU6
5NB7
5NFT
5NSX
5NYH
5O0B
5O4V
5O6H
5O6J
5O48
5OCI
5ODX
5OPB
5P9N
5P94
5PB7
5QIH
5QUR
5QUS
5QUT
5RV7
5RVR
5SA9
5SL4
5T68
5TLF
5TQ3
5TQ4
5TQ5
5TQ8
5U6I
5UPU
5UQV
5V0W
5V4W
5V6S
5V6V
5W2P
5W2Q
5W2S
5WFC
5WG3
5WG4
5XFF
5XY1
5Z1D
5Z1E
6A4I
6B0T
6BSK
6C0T
6C0U
6C2Y
6C7Q
6CHW
6CHZ
6CPW
6DCG
6EL6
6EL9
6EY8
6EY9
6EYA
6EYB
6EYZ
6EZ6
6F7B
6FEW
6FIL
6FIN
6FIO
6FIQ
6FYK
6G4Z
6G8X
6GDM
6GJD
6GNV
6HT0
6HT1
6HV0
6HX1
6IAR
6J5L
6MB0
6MB1
6N7D
6NPN
6OWC
6P9L
6PDJ
6QJU
6T0C
6T4I
6T4K
6T4U
6T4Y
6T5U
6T5V
6T06
6T10
6TCU
6TDC
6TFU
6TFZ
6TY5
6U7C
6UCG
6VKV
6W4C
6W35
6W44
6XUE
6XUG
6Y9R
6ZC8
6ZCX
6ZCY
6ZHO
6ZOQ
6ZOR
6ZOS
7AAY
7ATO
7AVQ
7B3W
7B7S
7B44
7CBX
7CX9
7E0P
7E0Q
7E0S
7E0T
7E0U
7F43
7FSY
7FU6
7FX7
7G9V
7G39
7G87
7GA8
7GEC
7H3S
7H3U
7H4F
7H6Q
7H25
7H97
7HNT
7JY1
7KGW
7KK5
7KKP
7KMY
7L9A
7L26
7L99
7LB3
7LTN
7NR4
7O6R
7O9Z
7O83
7OO7
7OV3
7OVL
7OVM
7OVN
7P0F
7PJ9
7PRW
7PRX
7R0M
7R0Q
7R4N
7R54
7RP3
7RP4
7RS4
7RWG
7S7A
7SNL
7SNN
7TZA
7UP7
7VHY
7VHZ
7VI0
7VU6
7WCT
7WCW
7WCX
7XBI
7XLP
7XNC
7YCC
7YCE
7Z39
8A2D
8AE7
8AEC
8AN8
8ANS
8AO2
8AO3
8AO4
8AO5
8AO6
8AO7
8AOB
8AQ5
8AQ7
8AX5
8AX6
8AX7
8B6I
8DG6
8DNI
8DNK
8DYI
8DZ0
8DZ1
8E80
8E81
8EFJ
8FAV
8FB1
8FB2
8FIU
8H3G
8H3K
8H3L
8HBK
8HEF
8HLQ
8HOM
8HUR
8HUS
8HUT
8HUU
8HUV
8HUW
8HUX
8I2M
8INX
8INY
8K5V
8OUU
8OUV
8OVZ
8PWC
8QE2
8QE3
8RF4
8TNC
8U2D
8UDI
8V1O
8V2F
8V2L
8V8E
8V8G
8VNX
8VO4
8VT6
8VWM
8X6R
9CMS
9CMU
